# Supplementary material for: Molecular pixelation: spatial proteomics of single cells by sequencing
Source: Nat Methods. 2024 May 8;21(6):1044–52. doi: 10.1038/s41592-024-02268-9 (PMC11166577; doi:10.1038/s41592-024-02268-9)
Supplement: Supplementary file 4 — Table S1 - Results from differential abundance analysis by two-sided Wilcoxon Rank Sum test and cell annotation of unstimulated cells. Table S2 - Comparison of cell type fractions and signal to noise for MPX and flow cytometry. Table S3 - Results from differential polarization analyses by two-sided Wilcoxon Rank Sum test for CD3 capping and Rituximab experiments. Table S4 - Results from differential abundance, polarization, and colocalization analyses by two-sided Wilcoxon Rank Sum test for the uropod experiment. Table S5 - Antibody clones and oligonucleotide sequences. [file 41592_2024_2268_MOESM4_ESM.xlsx]

## Sheet: Table S1 Description
	Sheet	Description
	1	Results from differential abundance wilcoxon rank sum test. Each cluster has been separately compared to all other cells.
	2	Cell type annotation derived from differential abundance analysis

## Sheet: Table S1 Diff abundance
p_val	avg_log2FC	p_val_adj	cluster	protein
1.5447714507801857e-9	0.9726228280909242	1.1740263025929411e-7	0	CD27
3.342794762541795e-8	1.3827657856633486	2.5405240195317644e-6	0	CD4
5.7760494726968596e-8	1.2425916912072204	4.389797599249613e-6	0	CD11a
1.7331771259560054e-7	0.804603225078603	1.317214615726564e-5	0	CD7
3.55216152439233e-7	0.7881786133968882	2.6996427585381707e-5	0	CD3E
1.5148861995761754e-6	-2.610528716470493	1.1513135116778934e-4	0	HLA-DR
2.8025210406287186e-6	0.4539554879732641	2.129915990877826e-4	0	CD47
4.174599739300787e-6	0.6166248029238472	3.1726958018685983e-4	0	CD52
4.53729159130039e-6	-5.002314239976963	3.4483416093882967e-4	0	CD8
5.268413037951094e-6	-0.5674068531328302	4.003993908842832e-4	0	CD54
5.60104129109829e-6	0.8335925683743355	4.2567913812347e-4	0	CD127
7.798018451809058e-6	-0.5694221967148021	5.926494023374884e-4	0	HLA-ABC
1.5426000104601902e-5	-0.6080893225968147	0.0011723760079497445	0	B2M
2.2649806305805495e-5	0.4709553723349549	0.0017213852792412176	0	CD48
3.421429972790539e-5	0.24713755097983459	0.00260028677932081	0	CD26
4.4581795016395e-5	0.6189717070290026	0.00338821642124602	0	CD5
5.668931389443942e-5	0.5102493453280159	0.004308387855977396	0	CD59
7.686012163769518e-5	0.20328201059370254	0.005841369244464834	0	CD38
2.4745827905391614e-4	-0.6723840392967171	0.018806829208097627	0	CD102
4.630921400942186e-4	-0.4675160291524927	0.03519500264716061	0	CD69
0.0012367828763751336	0.35690131406606884	0.09399549860451015	0	CD197
0.0015278609260601461	-1.5360347191510846	0.11611743038057111	0	CD161
0.001707176155668086	-1.1246455121416314	0.12974538783077452	0	CD50
0.002495523442263731	-0.013642224806107883	0.18965978161204358	0	CD45RA
0.0029177481796926414	-0.6556604912033883	0.22174886165664073	0	CD29
0.0031601081915981493	-1.6176459405892962	0.24016822256145934	0	CD328
0.006501074228407656	-0.7777000319715803	0.4940816413589819	0	CD49D
0.006778745107703616	-2.4336417585993892	0.5151846281854748	0	CD37
0.008960320443894882	0.37672091425458687	0.680984353736011	0	CD152
0.009793457725518678	0.12284536484691877	0.7443027871394196	0	CD55
0.01010620188251082	0.1088232482717848	0.7680713430708224	0	CD154
0.01250426118269608	-1.4116600577899439	0.950323849884902	0	CD36
0.015189483305842227	0.0472474441658397	1	0	CD162
0.015559631381596757	-2.0955322061472317	1	0	CD40
0.028876051328647408	-2.8144585623047735	1	0	CD35
0.029809136252381088	-0.7770684567296517	1	0	CD53
0.030665107149829642	-0.6046363226099669	1	0	CD14
0.031598168054853444	-2.6410871320764358	1	0	CD32
0.03790959304920839	-0.22738134835464052	1	0	CD43
0.04697325206232993	-0.34824167737289313	1	0	CD25
0.048232245298625805	-0.5923053162462262	1	0	CD45RB
0.055437159798072316	-0.04776939634063959	1	0	CD150
0.057256566364914906	-1.8997185596535222	1	0	CD11c
0.0744914042868109	-1.1265088699470176	1	0	CD314
0.0845278399090619	0.13990194773688636	1	0	CD274
0.10053055800414834	-0.1368127057234796	1	0	CD16
0.10326642405090779	-0.8698250854370293	1	0	CD244
0.11437686140198004	-0.5370998184100779	1	0	CD82
0.1273119316986393	0.06360934741770219	1	0	CD229
0.12761140068676538	-0.6063755657914935	1	0	CD18
0.14386062609008446	-3.046782663282954e-4	1	0	CD2
0.1677480287439011	-0.4500602435740708	1	0	CD86
0.17954908106242112	-1.06121055074932	1	0	CD64
0.1971074384122321	-0.34461247162470054	1	0	CD62P
0.2013639731605789	-0.32881061550180757	1	0	CD278
0.20863828082439662	-1.893584241337424	1	0	CD20
0.2797569266235717	-0.33764141784609114	1	0	CD200
0.2903133265651036	-1.133610076258285	1	0	CD1d
0.3454326570093204	0.040163860681544206	1	0	CD9
0.35034072157158924	-0.133198264436019	1	0	CD71
0.3751774908351166	-0.10089531305324906	1	0	CD84
0.38293238767606935	0.18216170030385959	1	0	ACTB
0.4075163015016591	0.003670510457649323	1	0	CD158
0.44357309630624076	-0.26336726779035313	1	0	CD11b
0.45431250214484825	-0.3757771120700688	1	0	CD337
0.4905764091086864	0.0014367376349433414	1	0	CD45
0.5783268142471424	-0.26145768486176557	1	0	CD268
0.6269384154492263	-0.20616195873652465	1	0	CD44
0.6503046889787123	-0.6378196643916245	1	0	CD33
0.6723439794676604	-0.12458099612779172	1	0	CD41
0.7504977208767769	-1.820864823686186	1	0	CD19
0.7608469144227278	0.11399727708750196	1	0	CD163
0.798438400950895	-0.010800374638047394	1	0	CD279
0.8329372438359988	-3.1436162707294533	1	0	CD72
0.9652366401617332	0.12492850253999022	1	0	CD137
0.986212305357582	-2.8803572126290127	1	0	CD22
2.8576552731754375e-8	1.2565252069230466	2.1718180076133326e-6	1	CD5
3.637770202898821e-8	-2.9547664662000295	2.764705354203104e-6	1	CD45RA
1.0047684981318313e-7	1.0238656809736373	7.636240585801917e-6	1	CD59
2.962509965808334e-7	1.0923722381670533	2.2515075740143338e-5	1	CD4
1.2322241978918965e-6	0.614853138696442	9.364903903978414e-5	1	CD45RB
1.9660948235728027e-6	0.8328814235104192	1.49423206591533e-4	1	CD2
3.987464365441356e-6	0.8230841513193603	3.0304729177354307e-4	1	CD44
4.18680130040084e-6	1.0187284983725773	3.1819689883046386e-4	1	CD82
1.1621260948714234e-5	-1.4318404503543256	8.832158321022817e-4	1	CD11a
1.8030394931255635e-5	0.4475565783601638	0.0013703100147754283	1	B2M
2.6040127814360927e-5	-1.0155681319310998	0.0019790497138914304	1	CD314
5.661366571645773e-5	1.1154935488721858	0.004302638594450787	1	CD29
6.85599270023101e-5	0.34347353826298566	0.005210554452175567	1	HLA-ABC
1.553406695812466e-4	0.7179044621478186	0.011805890888174742	1	CD43
1.7355327548848035e-4	-2.3111963029838885	0.013190048937124506	1	CD40
1.813924130066282e-4	0.3251618288743945	0.013785823388503742	1	CD54
2.6359919092151454e-4	0.7072938228748376	0.020033538510035104	1	CD25
5.453389391476056e-4	0.4308237136241706	0.04144575937521803	1	CD18
0.0013973142252717739	0.3839942693891558	0.10619588112065481	1	CD69
0.0014476728918330554	0.23814089031087526	0.11002313977931222	1	CD45
0.002042364674947391	1.3999805530558864	0.1552197152960017	1	CD278
0.005923907192503471	0.4647275378576081	0.4502169466302638	1	CD229
0.009803169893270153	0.3134270437786424	0.7450409118885316	1	CD161
0.010878450727117845	-2.544795602409464	0.8267622552609561	1	CD32
0.013831184229161264	0.3600150392472221	1	1	CD52
0.016133930341315026	0.48428831659665517	1	1	CD150
0.017198153224183995	-0.41258450699460436	1	1	CD38
0.017692418263684027	-3.4918722831895703	1	1	CD72
0.023041985319543216	0.3794678415004047	1	1	CD279
0.02425511614403309	-3.1994736399537356	1	1	CD22
0.03132579751210149	-2.208977505601323	1	1	CD20
0.03733940511362297	0.4167892932144861	1	1	CD3E
0.06213796165639201	0.3404078144875262	1	1	CD48
0.06666488048246684	0.10715303879535654	1	1	CD47
0.0695535815174725	-2.491459837148928	1	1	CD35
0.07025580870038614	0.7449170090557926	1	1	CD49D
0.08342211848018287	0.1419499424923505	1	1	CD137
0.09128678144072754	-0.33712326289931815	1	1	CD200
0.10808447324005518	-2.2132206298146695	1	1	CD37
0.11991498757680846	-0.33265880242422674	1	1	CD11b
0.15300191030286198	-1.8019813680104724	1	1	CD11c
0.1698243793913993	0.11149389779851848	1	1	CD274
0.17000903281573443	-0.3444069852813314	1	1	CD53
0.1816131124690043	-0.5197099150672879	1	1	CD244
0.20824793649898413	-0.20188945104393063	1	1	CD127
0.240080258287527	-1.6854762811013928	1	1	CD328
0.24378136883632565	-0.4764126849784365	1	1	CD55
0.24955525500139328	-0.2768303707347748	1	1	CD197
0.27114785267783154	-0.6421057118276021	1	1	CD86
0.27566602493096865	0.31335140643353787	1	1	CD84
0.2958601064478902	-0.3069465536367013	1	1	CD163
0.2960476416050003	-3.9615081016552884	1	1	CD8
0.3086446213825984	0.28479409497085895	1	1	CD162
0.3700817218401392	-0.08429815247564942	1	1	CD27
0.42782452818167815	-0.16895863055690064	1	1	CD158
0.44283049602529573	-0.6527821964598681	1	1	CD14
0.44729433402067326	-1.919770699610643	1	1	CD19
0.4598805723664613	-0.023053770278269603	1	1	CD9
0.46568333306669835	-0.22249943215070278	1	1	ACTB
0.46875801622574453	-0.28271138704335064	1	1	CD16
0.4692397535233206	0.22262749380392588	1	1	CD71
0.4922838666338985	-0.5454695140234949	1	1	CD337
0.5092707789052666	0.9756142116630597	1	1	CD41
0.5276135846442922	-0.5487420026101302	1	1	CD268
0.5862167374215487	-0.02450857008073437	1	1	CD154
0.7616134961648253	-1.7221960713955689	1	1	HLA-DR
0.7774392909951067	0.26745716510914175	1	1	CD26
0.7912260964299078	-1.3709395419348258	1	1	CD1d
0.8223380996310206	-0.2019291205549929	1	1	CD152
0.8468002436891982	-0.14972781683168446	1	1	CD50
0.8604508191658807	-0.2894234776068174	1	1	CD7
0.8835659438481679	-0.7472150311330232	1	1	CD62P
0.9042671211040595	-1.123960966423228	1	1	CD64
0.9395012690403396	-1.0143279924461277	1	1	CD36
0.9477532490464309	0.16982695488237098	1	1	CD102
1	-0.9084735149121135	1	1	CD33
6.714462203170235e-18	5.072326451930832	5.102991274409379e-16	2	CD22
8.350586245581858e-18	4.142527305559153	6.346445546642212e-16	2	CD37
1.2476026661995726e-17	3.740930093823886	9.481780263116752e-16	2	CD19
2.9225082850805644e-17	3.9491225106965646	2.221106296661229e-15	2	CD20
6.41805202420868e-17	5.392584781434262	4.8777195383985966e-15	2	CD72
2.005114830558366e-16	3.492903163209844	1.5238872712243583e-14	2	CD40
9.004855954227728e-16	3.8961332104353223	6.843690525213073e-14	2	CD32
2.363790157251613e-14	-1.6431177286645413	1.7964805195112258e-12	2	CD45RB
2.6495206605361792e-14	-1.657529220885496	2.013635702007496e-12	2	CD18
1.820051223898478e-13	-2.4218340970532943	1.3832389301628433e-11	2	CD43
2.5469912939116125e-13	3.8946345482130544	1.9357133833728255e-11	2	CD35
1.0404989863783866e-12	2.8189839323781145	7.907792296475738e-11	2	HLA-DR
2.896556106716161e-12	-2.642463031162686	2.2013826411042823e-10	2	CD2
1.4015914421607034e-10	-2.0908433224048357	1.0652094960421345e-8	2	CD59
1.3240192940618734e-9	1.4605583525156791	1.0062546634870238e-7	2	CD268
1.9845888706267115e-9	-2.000724268862239	1.5082875416763008e-7	2	CD7
2.882963844140286e-9	-3.2657035300796338	2.1910525215466175e-7	2	CD4
4.411722820807831e-9	-1.3902578275757822	3.3529093438139515e-7	2	CD16
1.3257932243591075e-8	-2.4883496119997295	1.0076028505129217e-6	2	CD3E
7.203555387009885e-8	1.3927288013537	5.474702094127513e-6	2	CD200
2.362579606014391e-7	-2.8193327081682478	1.795560500570937e-5	2	CD5
5.010866682470799e-7	-0.7816677135227383	3.8082586786778075e-5	2	CD44
9.279314830309333e-7	-1.2062240484205011	7.052279271035093e-5	2	CD48
1.2308683216374398e-6	-1.9175200875452445	9.354599244444543e-5	2	CD26
1.4636410150908041e-6	-1.1554156847401869	1.1123671714690111e-4	2	CD162
7.896117500442809e-6	1.3239969809074004	6.001049300336535e-4	2	CD1d
1.0883873330299687e-5	-0.48406170277309357	8.271743731027762e-4	2	CD47
1.4308785727465405e-5	-1.3153877651640964	0.0010874677152873707	2	CD328
1.7854163288059586e-5	1.3163905673277183	0.0013569164098925285	2	CD53
1.927831470627235e-5	-1.4554290031991086	0.0014651519176766988	2	CD11c
2.428064557898731e-5	-1.558006972609873	0.0018453290640030357	2	CD161
1.229151340626928e-4	1.1584067545530656	0.009341550188764654	2	CD45RA
1.391524142277709e-4	-1.2446511342064248	0.010575583481310588	2	CD27
4.552971662014244e-4	-1.135586723845508	0.034602584631308254	2	CD127
9.40078232728104e-4	-1.482781587911746	0.07144594568733591	2	CD8
9.702312703157056e-4	-2.19392706851954	0.07373757654399363	2	CD41
0.0011245402755844676	-0.32246917697239574	0.08546506094441954	2	CD45
0.001281372885762475	-0.8954184918110295	0.0973843393179481	2	CD29
0.0019234683169065284	-1.0377528329430474	0.14618359208489615	2	CD244
0.002721177380644712	-0.28464187781979344	0.2068094809289981	2	CD163
0.00415288465523701	-0.889301264820276	0.31561923379801277	2	CD229
0.005200893274884191	-0.3384131595489528	0.3952678888911985	2	CD274
0.006462776036966353	0.7126487225313127	0.4911709788094428	2	CD82
0.0072810304186426734	0.9909314710631802	0.5533583118168431	2	CD50
0.01053385680686707	-1.279767630535828	0.8005731173218974	2	CD64
0.013934182922267729	-0.28594781346110176	1	2	CD152
0.0213586916292365	-1.9561734538289164	1	2	CD36
0.024625871203203017	-0.35800655424246486	1	2	CD25
0.03412606300279475	-0.592538580467491	1	2	CD314
0.038399562682135256	-0.2221827357284436	1	2	CD84
0.03939487024610449	-0.7818159787019074	1	2	CD278
0.05095982700493973	0.43337304163172785	1	2	CD86
0.055648800708428196	-0.35566964235916565	1	2	CD55
0.06123565752307946	-0.6852922954012897	1	2	CD11a
0.06217326305354997	-0.6372740405816026	1	2	CD38
0.10921722920145278	-0.3452840380666877	1	2	CD62P
0.11753957332727456	-0.1656174295612689	1	2	CD11b
0.12011714703861359	-0.9104296281201425	1	2	CD33
0.12183154365050612	-0.22766698197731183	1	2	CD279
0.13022664051707755	-0.3237640891650888	1	2	CD337
0.17425303317778715	-0.06610923774801192	1	2	CD154
0.19366116792094376	-0.5639532158459737	1	2	CD52
0.2407341928621788	-0.23796835807135375	1	2	CD137
0.24652002025464356	-0.36213657119935316	1	2	CD49D
0.35015617572761304	-0.057902262865993315	1	2	CD197
0.36464720745114493	0.1602795457199253	1	2	B2M
0.4216629211203941	-0.0802180705751433	1	2	CD158
0.46679734935816203	0.40750264379038725	1	2	CD102
0.5014577434235821	0.24613325690132992	1	2	CD54
0.5213416369379231	0.28974551124917713	1	2	CD71
0.6068961714159423	-0.06980954380132265	1	2	ACTB
0.631850874765757	0.2284215327606507	1	2	HLA-ABC
0.6827681875949503	-0.07080890707505438	1	2	CD14
0.6907286579454877	-0.11666817281201625	1	2	CD150
0.707892090515345	0.05371344994788818	1	2	CD9
0.9752175532939109	0.11054020190643943	1	2	CD69
1.2606632019514244e-16	4.914469169163668	9.581040334830826e-15	3	CD8
3.562634459447909e-10	1.7400897298055136	2.707602189180411e-8	3	CD314
6.863051074936079e-5	0.6667923766111903	0.00521591881695142	3	CD162
2.3446377993862429e-4	0.8435861981193646	0.017819247275335445	3	CD43
5.872055186914846e-4	-1.4277459532663288	0.04462761942055283	3	CD4
5.888851871039451e-4	0.6601399510713781	0.04475527421989983	3	CD2
7.119204928555297e-4	0.8413232093002581	0.05410595745702026	3	CD11a
0.001237957592716748	0.4425777036456333	0.09408477704647283	3	CD18
0.002646900024932243	-0.3700831477355804	0.20116440189485046	3	CD40
0.002723755366343637	0.4694764943251517	0.2070054078421164	3	CD229
0.003205410655137912	0.4162800842096299	0.24361120979048131	3	CD45RB
0.003909795844784109	1.0265961311677945	0.29714448420359224	3	CD45RA
0.00480471398158165	0.6032647507688447	0.3651582626002054	3	CD27
0.006465174586901153	0.29384294459815585	0.49135326860448764	3	CD44
0.012813613846989496	-0.69755416590327	0.9738346523712017	3	CD38
0.013307270530388604	0.5847739083542587	1	3	CD127
0.023112192984508582	0.4896948057321282	1	3	CD7
0.05899526970099189	0.4352010951504859	1	3	CD244
0.07127280525616175	0.46830829360437587	1	3	CD84
0.07581719300697254	0.13295888718154636	1	3	CD5
0.07621907919011006	-2.0379858893322904	1	3	CD32
0.08267370775643063	-0.03900378623818579	1	3	CD278
0.0879632373118675	0.24474788277398574	1	3	B2M
0.10157048820418671	0.3226530986988667	1	3	CD45
0.11328177693883366	0.14165325634951853	1	3	CD137
0.12165210457434045	-0.36120251367322176	1	3	CD82
0.1250604265244169	0.20258016109019472	1	3	HLA-ABC
0.13004833810660094	0.42003895284998993	1	3	CD49D
0.1391119708139508	0.4510175858173655	1	3	CD197
0.16880293031811627	-0.12124698907273057	1	3	CD86
0.1833091415716112	0.48136947196267066	1	3	CD3E
0.1850926690362822	0.38993299129571923	1	3	CD274
0.19023217450987648	0.17942363351600488	1	3	CD54
0.20748057249712434	0.32507125582333574	1	3	CD11b
0.21145328078896602	0.26046504622166045	1	3	CD279
0.22831906601301097	-0.7494593849994247	1	3	CD1d
0.23477369857541197	0.23743458259749728	1	3	CD154
0.28523847822242865	-0.034517994008503194	1	3	CD47
0.31201170449733684	0.42354704611416727	1	3	CD152
0.31693753128328844	-0.2576911934942121	1	3	CD62P
0.32212319467579736	0.29873636056315434	1	3	CD50
0.3275268614990334	0.13081585436046694	1	3	CD29
0.3699912184851568	-1.7921880984163376	1	3	CD37
0.37819289799182376	-1.0169662753848732	1	3	CD41
0.37896666238513316	0.22080818030792226	1	3	CD69
0.39256512025694007	0.29991835174604997	1	3	CD52
0.4800651333663979	0.3139888118685128	1	3	ACTB
0.507677132066481	-2.1370806433932525	1	3	CD35
0.5114568106725517	-0.4547713477250048	1	3	CD161
0.5124428504522726	0.18052699810646633	1	3	CD48
0.5365674471800395	-2.4054158069553906	1	3	CD22
0.5478009988714414	-2.799741737947729	1	3	CD72
0.548199752412968	0.0063270060314044585	1	3	CD268
0.5611335808338644	-1.2721508111253834	1	3	CD19
0.5691414373294914	-0.030968845568092096	1	3	CD71
0.5781234008514705	0.09741086814304367	1	3	CD163
0.5976728893435983	-0.17774119618235273	1	3	CD337
0.606408058075229	0.12425297133625035	1	3	CD25
0.6139974229347593	-0.3216125792948772	1	3	CD14
0.6189297015049239	-1.5056147866921075	1	3	CD20
0.6391898678255417	-1.5408578968399542	1	3	HLA-DR
0.6412765409330717	0.008487121221760319	1	3	CD102
0.6463482183616387	-1.2901507128570593	1	3	CD36
0.6565504936035457	-0.22067193422052878	1	3	CD26
0.6638355196495989	0.050861826815225	1	3	CD150
0.6680097515815067	-0.21674150442599194	1	3	CD53
0.7070412543826821	0.4954008838859645	1	3	CD55
0.7810089409405555	-0.7504039684910109	1	3	CD64
0.7941525381615377	-0.19524885724074337	1	3	CD200
0.7959985897508836	-0.2953917543009972	1	3	CD59
0.7984898550653905	-0.27385435482428644	1	3	CD16
0.8539254810800064	0.0908581242869666	1	3	CD158
0.9225609379731529	-1.2395312738487956	1	3	CD11c
0.9280797718648152	-0.9730651007955613	1	3	CD328
0.9440886340033144	0.09228571322386592	1	3	CD9
0.9636739858702885	-0.4035824750801307	1	3	CD33
1.0587834736971294e-12	-1.7813061872206628	8.046754400098184e-11	4	CD82
7.49083260848408e-11	1.7161676852736334	5.6930327824479005e-9	4	CD244
1.4657050082771546e-10	-3.602385108105713	1.1139358062906376e-8	4	CD5
1.5820311415212845e-10	-1.8890667787637252	1.2023436675561763e-8	4	CD55
8.066118532394031e-10	-2.306775287154439	6.130250084619464e-8	4	CD3E
3.0173299438351643e-9	-1.7084234873071376	2.2931707573147248e-7	4	CD229
6.43058084328408e-9	-1.7404444485998303	4.887241440895901e-7	4	CD52
6.874749301856694e-9	3.1163827904878456	5.224809469411088e-7	4	CD328
7.356347009567521e-9	1.2388022462748145	5.590823727271316e-7	4	CD11c
1.1590564064986316e-8	-4.233216648173255	8.8088286893896e-7	4	CD4
5.416354527702075e-8	1.712221788531488	4.116429441053577e-6	4	CD337
9.186023981399522e-8	1.193849023965449	6.981378225863636e-6	4	CD314
1.9391099588161908e-7	-2.320744812783416	1.473723568700305e-5	4	CD127
2.8524823578778357e-7	-1.7306067255523887	2.167886591987155e-5	4	CD59
3.4768875241765594e-7	-2.0850267464687766	2.6424345183741853e-5	4	CD26
1.0184435177693266e-6	-1.1446233284309653	7.740170735046882e-5	4	CD44
1.431354589239058e-6	-1.6709872235617746	1.0878294878216841e-4	4	CD27
2.1778026979198008e-6	-2.9241111635407724	1.6551300504190485e-4	4	CD35
2.6212732770170793e-6	-2.2907277691653896	1.9921676905329804e-4	4	CD11a
3.4305953164428663e-6	0.8324748451197754	2.607252440496578e-4	4	CD18
1.8104570088513917e-5	1.197242973177397	0.0013759473267270577	4	CD16
4.726372225869937e-5	0.8708387234034021	0.003592042891661152	4	CD161
1.5161810272248523e-4	0.6073580457697041	0.011522975806908878	4	CD45RB
1.995071459535893e-4	-1.7342997709889438	0.015162543092472787	4	CD40
3.695806187556036e-4	1.5317388061692867	0.028088127025425874	4	CD38
4.0435865595863025e-4	-0.44711104422327963	0.0307312578528559	4	CD137
6.0593386752405e-4	-0.6821399607082181	0.0460509739318278	4	CD150
0.0011976157798232793	-0.8934581547048852	0.09101879926656922	4	CD268
0.0015447005433069532	0.19170890086570758	0.11739724129132845	4	CD11b
0.00270818766546888	-0.516721395057326	0.20582226257563488	4	CD47
0.0028837893766492026	-1.0114159932775912	0.2191679926253394	4	CD278
0.0033017552688236595	-0.8224577459027591	0.25093340043059814	4	CD48
0.004202888637770213	-1.9388356973473524	0.31941953647053617	4	CD19
0.005625398305883868	-0.6953156587816132	0.42753027124717397	4	CD84
0.005813269916677796	-2.131882209722325	0.4418085136675125	4	HLA-DR
0.007433302004756861	-1.4153747918766928	0.5649309523615215	4	CD1d
0.03360640792510579	0.5546434078051926	1	4	CD158
0.034934166469734504	-0.5671818015272843	1	4	CD14
0.03651179150758049	-0.4756078140702016	1	4	CD274
0.042257591300297215	-0.9238073452791036	1	4	CD33
0.0426665634892545	0.26024880382491045	1	4	CD45RA
0.04409224048574576	-0.42586611093876314	1	4	CD2
0.050614680773493216	0.425243652547862	1	4	CD43
0.05421692251145406	-1.2264134689925354	1	4	CD8
0.06258400704503139	-3.1176233732608116	1	4	CD72
0.07171957463505588	-0.5486194919575302	1	4	CD71
0.0723677629127775	-1.9299259645894562	1	4	CD20
0.0924913037663038	-0.3647652486275632	1	4	CD197
0.09306508607151157	-1.3919247031877586	1	4	CD64
0.11991547566536569	-0.2909492033837424	1	4	CD279
0.13085945283751801	-0.6308030578898762	1	4	CD86
0.13698244006893934	0.40529396383948235	1	4	CD50
0.14448013442918922	0.201630240258444	1	4	CD102
0.16048320577968395	0.12277665780282643	1	4	CD49D
0.16508354852307758	-1.9967698987983593	1	4	CD36
0.17054746585410904	-0.26006815010882856	1	4	CD154
0.18900347004245244	-0.13561619219434373	1	4	CD29
0.21592215114541044	-0.19216778966966608	1	4	CD45
0.2396219967767649	-0.5763000794746778	1	4	CD200
0.2538745793859235	0.12490807020807804	1	4	CD7
0.26445659265700316	-2.892214952858329	1	4	CD22
0.2806887867831124	-0.2681325900278637	1	4	CD9
0.30417094050256865	0.028445772476741293	1	4	ACTB
0.32031346850249015	-0.15827128325566786	1	4	CD69
0.3251444666741747	-0.25809435626414823	1	4	CD162
0.3328678791865834	-0.31204157473391714	1	4	CD53
0.3681907083577527	-1.553899619775704	1	4	CD37
0.3921719009931125	-0.6826590189472204	1	4	CD62P
0.41389283767563095	-0.34075950315468373	1	4	CD163
0.5601653297501556	0.001460393416794048	1	4	CD54
0.5654309051924122	-1.3580167278686428	1	4	CD41
0.5742172841287787	0.01999080371335893	1	4	HLA-ABC
0.6123661717336676	-0.09061235440587367	1	4	B2M
0.6662737781802732	-1.1802430496094978	1	4	CD32
0.7472830431904657	-0.20883602158573167	1	4	CD25
0.7663894985428956	-0.24209057342130125	1	4	CD152
7.704510579862503e-16	4.6236408372498525	5.855428040695503e-14	5	CD36
2.7445977667915706e-15	4.019608097989321	2.0858943027615936e-13	5	CD11c
3.521622702747762e-15	3.380152689393368	2.6764332540882994e-13	5	CD33
1.0714591907937483e-13	1.6380193353696737	8.143089850032487e-12	5	CD328
2.103801639098215e-12	2.087233811560317	1.5988892457146432e-10	5	CD86
1.1755688647337314e-11	4.060219153626365	8.934323371976359e-10	5	CD64
4.8956050537295056e-11	2.7723012087935297	3.720659840834424e-9	5	CD1d
8.316971741615461e-11	-1.7027525506652088	6.320898523627751e-9	5	CD52
9.40709865887521e-11	2.20689957295955	7.1493949807451596e-9	5	HLA-DR
1.7862603756756035e-10	2.6533950887970814	1.3575578855134587e-8	5	CD14
3.6238376139008725e-10	2.146772359884169	2.754116586564663e-8	5	CD41
3.6324572531723813e-10	-1.7806312583288295	2.76066751241101e-8	5	CD229
7.464354091746328e-10	-2.2292151021761004	5.672909109727209e-8	5	CD11a
1.0081470717526843e-9	-2.034384803446449	7.661917745320401e-8	5	CD5
1.2518461923741984e-9	-2.3303414197952455	9.514031062043908e-8	5	CD3E
1.325933911450638e-9	-1.9616762915324832	1.0077097727024849e-7	5	CD127
1.5969203012321422e-9	0.4814786504378663	1.2136594289364282e-7	5	CD32
1.8916551728524743e-9	2.702991787649494	1.4376579313678805e-7	5	CD62P
2.5437744290548623e-8	-0.8745895422995105	1.9332685660816954e-6	5	CD45
2.6464806611773996e-8	-1.62329265824948	2.0113253024948237e-6	5	CD2
6.026462778721703e-8	1.103125885389229	4.580111711828494e-6	5	CD35
1.4746136736887685e-7	-1.747724624086568	1.120706392003464e-5	5	CD26
3.926742853436772e-7	-1.7204837420641939	2.9843245686119465e-5	5	CD7
7.235274073654651e-7	1.6641043328073266	5.498808295977535e-5	5	CD55
1.4930467433319717e-6	-1.5052602158311421	1.1347155249322985e-4	5	CD27
2.6884129553718445e-6	-0.945936415073928	2.0431938460826018e-4	5	CD150
3.873878661666203e-6	-0.9590784592178565	0.00029441477828663143	5	CD197
5.821245386292651e-6	1.1953209046597553	4.4241464935824146e-4	5	CD163
1.0276836726576901e-5	-1.1928663393334054	7.810395912198445e-4	5	CD43
1.8137740010934633e-5	1.217911891972205	0.001378468240831032	5	CD11b
2.4908469816698738e-5	-2.029996300395963	0.001893043706069104	5	CD45RA
5.570759085723004e-5	-1.758384894057964	0.004233776905149483	5	CD4
3.5925245464221543e-4	-0.36499763000707874	0.027303186552808372	5	CD137
5.365053607189663e-4	-0.6725726010687287	0.04077440741464144	5	CD59
0.0012669706141607018	0.5085231271518129	0.09628976667621333	5	CD44
0.0023917721311416703	-0.7837230214048909	0.18177468196676694	5	CD314
0.003506061386364404	-0.8343674898762468	0.2664606653636947	5	CD200
0.0036355384633537844	-0.28151796314519917	0.27630092321488764	5	CD47
0.0041815565717157836	0.49864278963293973	0.31779829945039956	5	CD18
0.005191454595541559	-0.5571621968602614	0.39455054926115846	5	CD48
0.008911493950057596	-0.36788308277863324	0.6772735402043774	5	CD16
0.012012775518982584	0.42723815025249445	0.9129709394426764	5	CD71
0.012255908420599058	-1.8309270682296577	0.9314490399655284	5	CD19
0.012447095045836956	0.8759507176080676	0.9459792234836086	5	CD244
0.014439260030266353	0.39025533379179844	1	5	CD29
0.015372056920904787	0.6457410600163689	1	5	CD53
0.021904354724732983	0.14479095185541713	1	5	CD38
0.024518039776260808	-0.9065172756320821	1	5	CD278
0.025535583551109305	-0.21536399378272364	1	5	HLA-ABC
0.029598694333097936	-1.6599047516244316	1	5	CD161
0.0307810341753476	-0.22200571796818913	1	5	B2M
0.03560234993384669	-0.6238050463597826	1	5	CD82
0.037760795798492265	-0.9237011006322975	1	5	CD268
0.046448410776736955	0.3216985563429162	1	5	CD45RB
0.061758768288606214	0.3263234379414621	1	5	CD84
0.07483760434402004	-0.47158645526406007	1	5	CD279
0.07602778684697889	-0.18980137042431577	1	5	CD69
0.08134888013831829	0.33993713356474586	1	5	CD102
0.08144997867394427	-1.9571592782025982	1	5	CD20
0.10119647396225297	-0.31209444566185973	1	5	ACTB
0.10416398177346418	-1.3708446541265404	1	5	CD37
0.1078556296898556	-0.299075431980913	1	5	CD158
0.11258755731195094	-0.6316134558302351	1	5	CD40
0.12693931291473184	-2.60601300693004	1	5	CD22
0.12775360945205477	0.12286907813394143	1	5	CD9
0.15645607970333072	-0.41053881019337135	1	5	CD50
0.18072308896450384	-0.08175648189477958	1	5	CD54
0.22247175013770748	-0.5518621875658885	1	5	CD152
0.28808709730432414	0.1989676642500191	1	5	CD25
0.3774569602392061	-2.826971957673192	1	5	CD72
0.39869520689295734	0.10260025123887928	1	5	CD274
0.45165151981749235	0.17142392596839606	1	5	CD162
0.570206864915344	-2.3460042254218205	1	5	CD8
0.8190691478219954	0.0011914062137754478	1	5	CD154
0.8630923726785642	0.2669898746942039	1	5	CD49D
0.9105744863306101	-0.1868378719153312	1	5	CD337
2.026164432010271e-15	2.4225654677730493	1.539884968327806e-13	6	CD26
4.73168462443896e-15	3.0717867798543925	3.5960803145736096e-13	6	CD161
2.318517230279864e-14	1.4692693750647816	1.7620730950126966e-12	6	CD16
6.153174771415803e-11	1.2583445369577957	4.67641282627601e-9	6	CD229
1.1478772743229494e-10	-2.3832052596180118	8.723867284854416e-9	6	CD38
3.6332479553587773e-9	-4.116394327211781	2.761268446072671e-7	6	CD4
1.8342086108798615e-6	-0.22640090188973616	1.3939985442686946e-4	6	CD8
4.7515839412937185e-6	-0.8164451424274279	3.611203795383226e-4	6	CD274
1.7336064846992452e-5	0.3612912289975041	0.0013175409283714265	6	CD45RB
3.519698159260793e-5	-1.5145196536465637	0.0026749706010382028	6	CD1d
8.155996589508918e-5	-1.080093716924857	0.006198557408026778	6	CD84
9.718620525471156e-5	-1.0034429380013048	0.0073861515993580784	6	CD52
1.4235343572198086e-4	-1.2964374694813605	0.010818861114870546	6	CD82
2.1589309195144382e-4	-0.7011893500775134	0.01640787498830973	6	CD11b
2.167410701023079e-4	-0.6440953967670844	0.0164723213277754	6	ACTB
2.2804703307033856e-4	0.2812272507517388	0.01733157451334573	6	CD18
2.559121104744211e-4	-2.755332518320485	0.019449320396056003	6	CD45RA
3.5148690668471746e-4	-0.8786612956810722	0.02671300490803853	6	CD152
3.8283465272999974e-4	-1.3225305096518731	0.02909543360747998	6	CD27
4.018545212147984e-4	0.6014542989807232	0.030540943612324678	6	CD127
6.353870088639386e-4	0.41133995982584004	0.048289412673659333	6	CD2
8.369799606458383e-4	-0.6680228977212801	0.06361047700908372	6	CD44
8.685777694411376e-4	-0.9768262471694795	0.06601191047752646	6	CD55
8.736312715069887e-4	-0.6115315161047943	0.06639597663453115	6	CD279
0.00143699446121909	-2.9418952881667457	0.10921157905265085	6	CD32
0.0015547017090594322	-1.7109647143433477	0.11815732988851685	6	CD5
0.0015674888969642187	-1.0093244189263002	0.11912915616928063	6	CD62P
0.0016110436395314846	-0.9677136747112542	0.12243931660439283	6	CD86
0.0017868319462464861	0.14330745024455638	0.13579922791473295	6	CD314
0.0017900038940844984	-3.3752759840636095	0.13604029595042189	6	CD22
0.0022602542499875634	0.22363789265075873	0.17177932299905482	6	HLA-ABC
0.0027561571532545887	-0.606786546496674	0.20946794364734875	6	CD163
0.0031937998688784876	0.2520304478596973	0.24272879003476505	6	B2M
0.00421124669373963	-3.719763349864707	0.3200547487242119	6	CD72
0.0047850900418757464	-2.299434048217201	0.3636668431825567	6	CD20
0.005179973946754396	-1.8293591463853276	0.3936780199533341	6	CD11c
0.005183419367894471	-0.8143874279383122	0.39393987195997976	6	CD278
0.005207721600205662	-0.9422146276920418	0.3957868416156303	6	CD71
0.005651864202137624	0.20728338374231292	0.4295416793624594	6	CD45
0.007359416088563905	0.23805727360107287	0.5593156227308568	6	CD69
0.0076655384408693085	0.19149936813116053	0.5825809215060674	6	CD54
0.010799295076854263	-0.6270659612009704	0.8207464258409239	6	CD197
0.014920802118005455	0.38228018033798916	1	6	CD150
0.01644412925581144	-1.8141530656731335	1	6	CD19
0.01804967146961016	-0.5273922286033194	1	6	CD154
0.01971358020108341	0.19822328613850537	1	6	CD102
0.06819202379243111	-0.6538556676918148	1	6	CD25
0.07207392271191627	-0.8179985915482288	1	6	CD268
0.07807369220488922	0.24521923125128375	1	6	CD137
0.08190573119908555	0.4577797214929191	1	6	CD3E
0.08321859658620072	-2.578777517150841	1	6	CD35
0.10628471568635244	-1.7552001478514039	1	6	CD40
0.17082405663883782	-0.3838067904165341	1	6	CD158
0.19716778497200807	-0.12947652442844215	1	6	CD337
0.19721117811911068	-0.6572585747327446	1	6	CD43
0.1973544289618377	-0.6767166255006265	1	6	CD200
0.20482274144207274	-0.2878844790145667	1	6	CD47
0.2054109378183412	-0.8829493555413466	1	6	CD33
0.2111442286888173	-0.6924506368862877	1	6	CD162
0.24668287181099632	-1.9214703083624753	1	6	HLA-DR
0.2577087828680007	-0.43097242873804764	1	6	CD14
0.2602358535515603	0.02390026113756205	1	6	CD244
0.2619278067136543	0.3401081330213023	1	6	CD50
0.34307336632271496	-2.125604314318716	1	6	CD37
0.3712539511735681	-0.918753700024129	1	6	CD64
0.46866295626023774	0.14649521971248447	1	6	CD48
0.47655723647899	-0.1741063872255868	1	6	CD11a
0.5033497173055251	-0.6867702901645498	1	6	CD328
0.5571072970353859	-2.03677984927476	1	6	CD41
0.5667409589989159	-0.11569140509907161	1	6	CD59
0.6502841383236344	-0.20650394086054402	1	6	CD9
0.6887282034582511	-1.556118708116868	1	6	CD36
0.81672342651421	-0.6220185865616168	1	6	CD29
0.8694453883845801	-0.5583348731581506	1	6	CD49D
0.8861173257412783	-0.16906298468948755	1	6	CD7
0.979754219033415	-0.43080888620723057	1	6	CD53

## Sheet: Table S1 Cell annotation
sample_component	sample	component	cluster	cell_type_name	cluster_cell_type	replicate
S1_RCVCMP0000000	S1	RCVCMP0000000	2	B cells	2 B cells	r1
S1_RCVCMP0000002	S1	RCVCMP0000002	0	CD4 T cells	0 CD4 T cells	r1
S1_RCVCMP0000003	S1	RCVCMP0000003	4	NK cells	4 NK cells	r1
S1_RCVCMP0000005	S1	RCVCMP0000005	3	CD8 T cells	3 CD8 T cells	r1
S1_RCVCMP0000006	S1	RCVCMP0000006	2	B cells	2 B cells	r1
S1_RCVCMP0000007	S1	RCVCMP0000007	0	CD4 T cells	0 CD4 T cells	r1
S1_RCVCMP0000008	S1	RCVCMP0000008	0	CD4 T cells	0 CD4 T cells	r1
S1_RCVCMP0000010	S1	RCVCMP0000010	5	Monocytes	5 Monocytes	r1
S1_RCVCMP0000014	S1	RCVCMP0000014	0	CD4 T cells	0 CD4 T cells	r1
S1_RCVCMP0000015	S1	RCVCMP0000015	1	CD4 T cells	1 CD4 T cells	r1
S1_RCVCMP0000016	S1	RCVCMP0000016	2	B cells	2 B cells	r1
S1_RCVCMP0000018	S1	RCVCMP0000018	1	CD4 T cells	1 CD4 T cells	r1
S1_RCVCMP0000019	S1	RCVCMP0000019	0	CD4 T cells	0 CD4 T cells	r1
S1_RCVCMP0000020	S1	RCVCMP0000020	0	CD4 T cells	0 CD4 T cells	r1
S1_RCVCMP0000021	S1	RCVCMP0000021	2	B cells	2 B cells	r1
S1_RCVCMP0000023	S1	RCVCMP0000023	1	CD4 T cells	1 CD4 T cells	r1
S1_RCVCMP0000024	S1	RCVCMP0000024	3	CD8 T cells	3 CD8 T cells	r1
S1_RCVCMP0000025	S1	RCVCMP0000025	2	B cells	2 B cells	r1
S1_RCVCMP0000026	S1	RCVCMP0000026	1	CD4 T cells	1 CD4 T cells	r1
S1_RCVCMP0000028	S1	RCVCMP0000028	0	CD4 T cells	0 CD4 T cells	r1
S1_RCVCMP0000030	S1	RCVCMP0000030	5	Monocytes	5 Monocytes	r1
S1_RCVCMP0000032	S1	RCVCMP0000032	3	CD8 T cells	3 CD8 T cells	r1
S1_RCVCMP0000035	S1	RCVCMP0000035	0	CD4 T cells	0 CD4 T cells	r1
S1_RCVCMP0000036	S1	RCVCMP0000036	3	CD8 T cells	3 CD8 T cells	r1
S1_RCVCMP0000038	S1	RCVCMP0000038	3	CD8 T cells	3 CD8 T cells	r1
S1_RCVCMP0000040	S1	RCVCMP0000040	2	B cells	2 B cells	r1
S1_RCVCMP0000044	S1	RCVCMP0000044	4	NK cells	4 NK cells	r1
S1_RCVCMP0000045	S1	RCVCMP0000045	1	CD4 T cells	1 CD4 T cells	r1
S1_RCVCMP0000046	S1	RCVCMP0000046	2	B cells	2 B cells	r1
S1_RCVCMP0000047	S1	RCVCMP0000047	0	CD4 T cells	0 CD4 T cells	r1
S1_RCVCMP0000052	S1	RCVCMP0000052	4	NK cells	4 NK cells	r1
S1_RCVCMP0000054	S1	RCVCMP0000054	4	NK cells	4 NK cells	r1
S1_RCVCMP0000055	S1	RCVCMP0000055	0	CD4 T cells	0 CD4 T cells	r1
S1_RCVCMP0000057	S1	RCVCMP0000057	1	CD4 T cells	1 CD4 T cells	r1
S1_RCVCMP0000058	S1	RCVCMP0000058	4	NK cells	4 NK cells	r1
S1_RCVCMP0000062	S1	RCVCMP0000062	1	CD4 T cells	1 CD4 T cells	r1
S1_RCVCMP0000064	S1	RCVCMP0000064	5	Monocytes	5 Monocytes	r1
S1_RCVCMP0000065	S1	RCVCMP0000065	0	CD4 T cells	0 CD4 T cells	r1
S1_RCVCMP0000066	S1	RCVCMP0000066	0	CD4 T cells	0 CD4 T cells	r1
S1_RCVCMP0000075	S1	RCVCMP0000075	4	NK cells	4 NK cells	r1
S1_RCVCMP0000077	S1	RCVCMP0000077	0	CD4 T cells	0 CD4 T cells	r1
S1_RCVCMP0000079	S1	RCVCMP0000079	2	B cells	2 B cells	r1
S1_RCVCMP0000083	S1	RCVCMP0000083	6	MAIT cells	6 MAIT cells	r1
S1_RCVCMP0000084	S1	RCVCMP0000084	1	CD4 T cells	1 CD4 T cells	r1
S1_RCVCMP0000085	S1	RCVCMP0000085	0	CD4 T cells	0 CD4 T cells	r1
S1_RCVCMP0000087	S1	RCVCMP0000087	1	CD4 T cells	1 CD4 T cells	r1
S1_RCVCMP0000088	S1	RCVCMP0000088	1	CD4 T cells	1 CD4 T cells	r1
S1_RCVCMP0000089	S1	RCVCMP0000089	3	CD8 T cells	3 CD8 T cells	r1
S1_RCVCMP0000091	S1	RCVCMP0000091	0	CD4 T cells	0 CD4 T cells	r1
S1_RCVCMP0000092	S1	RCVCMP0000092	3	CD8 T cells	3 CD8 T cells	r1
S1_RCVCMP0000094	S1	RCVCMP0000094	4	NK cells	4 NK cells	r1
S1_RCVCMP0000095	S1	RCVCMP0000095	0	CD4 T cells	0 CD4 T cells	r1
S1_RCVCMP0000099	S1	RCVCMP0000099	0	CD4 T cells	0 CD4 T cells	r1
S1_RCVCMP0000101	S1	RCVCMP0000101	1	CD4 T cells	1 CD4 T cells	r1
S1_RCVCMP0000102	S1	RCVCMP0000102	4	NK cells	4 NK cells	r1
S1_RCVCMP0000103	S1	RCVCMP0000103	2	B cells	2 B cells	r1
S1_RCVCMP0000104	S1	RCVCMP0000104	0	CD4 T cells	0 CD4 T cells	r1
S1_RCVCMP0000107	S1	RCVCMP0000107	0	CD4 T cells	0 CD4 T cells	r1
S1_RCVCMP0000111	S1	RCVCMP0000111	3	CD8 T cells	3 CD8 T cells	r1
S1_RCVCMP0000113	S1	RCVCMP0000113	6	MAIT cells	6 MAIT cells	r1
S1_RCVCMP0000114	S1	RCVCMP0000114	3	CD8 T cells	3 CD8 T cells	r1
S1_RCVCMP0000116	S1	RCVCMP0000116	0	CD4 T cells	0 CD4 T cells	r1
S1_RCVCMP0000117	S1	RCVCMP0000117	1	CD4 T cells	1 CD4 T cells	r1
S1_RCVCMP0000119	S1	RCVCMP0000119	0	CD4 T cells	0 CD4 T cells	r1
S1_RCVCMP0000120	S1	RCVCMP0000120	2	B cells	2 B cells	r1
S1_RCVCMP0000122	S1	RCVCMP0000122	0	CD4 T cells	0 CD4 T cells	r1
S1_RCVCMP0000123	S1	RCVCMP0000123	3	CD8 T cells	3 CD8 T cells	r1
S1_RCVCMP0000124	S1	RCVCMP0000124	1	CD4 T cells	1 CD4 T cells	r1
S1_RCVCMP0000127	S1	RCVCMP0000127	0	CD4 T cells	0 CD4 T cells	r1
S1_RCVCMP0000128	S1	RCVCMP0000128	4	NK cells	4 NK cells	r1
S1_RCVCMP0000132	S1	RCVCMP0000132	1	CD4 T cells	1 CD4 T cells	r1
S1_RCVCMP0000138	S1	RCVCMP0000138	2	B cells	2 B cells	r1
S1_RCVCMP0000139	S1	RCVCMP0000139	1	CD4 T cells	1 CD4 T cells	r1
S1_RCVCMP0000140	S1	RCVCMP0000140	6	MAIT cells	6 MAIT cells	r1
S1_RCVCMP0000142	S1	RCVCMP0000142	4	NK cells	4 NK cells	r1
S1_RCVCMP0000146	S1	RCVCMP0000146	4	NK cells	4 NK cells	r1
S1_RCVCMP0000147	S1	RCVCMP0000147	5	Monocytes	5 Monocytes	r1
S1_RCVCMP0000148	S1	RCVCMP0000148	0	CD4 T cells	0 CD4 T cells	r1
S1_RCVCMP0000149	S1	RCVCMP0000149	6	MAIT cells	6 MAIT cells	r1
S1_RCVCMP0000150	S1	RCVCMP0000150	0	CD4 T cells	0 CD4 T cells	r1
S1_RCVCMP0000151	S1	RCVCMP0000151	6	MAIT cells	6 MAIT cells	r1
S1_RCVCMP0000152	S1	RCVCMP0000152	2	B cells	2 B cells	r1
S1_RCVCMP0000157	S1	RCVCMP0000157	6	MAIT cells	6 MAIT cells	r1
S1_RCVCMP0000159	S1	RCVCMP0000159	1	CD4 T cells	1 CD4 T cells	r1
S1_RCVCMP0000160	S1	RCVCMP0000160	0	CD4 T cells	0 CD4 T cells	r1
S1_RCVCMP0000161	S1	RCVCMP0000161	3	CD8 T cells	3 CD8 T cells	r1
S1_RCVCMP0000163	S1	RCVCMP0000163	0	CD4 T cells	0 CD4 T cells	r1
S1_RCVCMP0000165	S1	RCVCMP0000165	1	CD4 T cells	1 CD4 T cells	r1
S1_RCVCMP0000166	S1	RCVCMP0000166	6	MAIT cells	6 MAIT cells	r1
S1_RCVCMP0000167	S1	RCVCMP0000167	2	B cells	2 B cells	r1
S1_RCVCMP0000168	S1	RCVCMP0000168	1	CD4 T cells	1 CD4 T cells	r1
S1_RCVCMP0000170	S1	RCVCMP0000170	3	CD8 T cells	3 CD8 T cells	r1
S1_RCVCMP0000172	S1	RCVCMP0000172	2	B cells	2 B cells	r1
S1_RCVCMP0000173	S1	RCVCMP0000173	1	CD4 T cells	1 CD4 T cells	r1
S1_RCVCMP0000175	S1	RCVCMP0000175	1	CD4 T cells	1 CD4 T cells	r1
S1_RCVCMP0000178	S1	RCVCMP0000178	2	B cells	2 B cells	r1
S1_RCVCMP0000180	S1	RCVCMP0000180	5	Monocytes	5 Monocytes	r1
S1_RCVCMP0000185	S1	RCVCMP0000185	1	CD4 T cells	1 CD4 T cells	r1
S1_RCVCMP0000186	S1	RCVCMP0000186	1	CD4 T cells	1 CD4 T cells	r1
S1_RCVCMP0000190	S1	RCVCMP0000190	3	CD8 T cells	3 CD8 T cells	r1
S1_RCVCMP0000192	S1	RCVCMP0000192	6	MAIT cells	6 MAIT cells	r1
S1_RCVCMP0000193	S1	RCVCMP0000193	1	CD4 T cells	1 CD4 T cells	r1
S1_RCVCMP0000196	S1	RCVCMP0000196	0	CD4 T cells	0 CD4 T cells	r1
S1_RCVCMP0000197	S1	RCVCMP0000197	0	CD4 T cells	0 CD4 T cells	r1
S1_RCVCMP0000199	S1	RCVCMP0000199	0	CD4 T cells	0 CD4 T cells	r1
S1_RCVCMP0000201	S1	RCVCMP0000201	0	CD4 T cells	0 CD4 T cells	r1
S1_RCVCMP0000202	S1	RCVCMP0000202	1	CD4 T cells	1 CD4 T cells	r1
S1_RCVCMP0000204	S1	RCVCMP0000204	6	MAIT cells	6 MAIT cells	r1
S1_RCVCMP0000205	S1	RCVCMP0000205	6	MAIT cells	6 MAIT cells	r1
S1_RCVCMP0000206	S1	RCVCMP0000206	3	CD8 T cells	3 CD8 T cells	r1
S1_RCVCMP0000211	S1	RCVCMP0000211	0	CD4 T cells	0 CD4 T cells	r1
S1_RCVCMP0000212	S1	RCVCMP0000212	2	B cells	2 B cells	r1
S1_RCVCMP0000213	S1	RCVCMP0000213	0	CD4 T cells	0 CD4 T cells	r1
S1_RCVCMP0000214	S1	RCVCMP0000214	3	CD8 T cells	3 CD8 T cells	r1
S1_RCVCMP0000215	S1	RCVCMP0000215	3	CD8 T cells	3 CD8 T cells	r1
S1_RCVCMP0000217	S1	RCVCMP0000217	0	CD4 T cells	0 CD4 T cells	r1
S1_RCVCMP0000221	S1	RCVCMP0000221	1	CD4 T cells	1 CD4 T cells	r1
S1_RCVCMP0000223	S1	RCVCMP0000223	4	NK cells	4 NK cells	r1
S1_RCVCMP0000225	S1	RCVCMP0000225	5	Monocytes	5 Monocytes	r1
S1_RCVCMP0000227	S1	RCVCMP0000227	0	CD4 T cells	0 CD4 T cells	r1
S1_RCVCMP0000228	S1	RCVCMP0000228	0	CD4 T cells	0 CD4 T cells	r1
S1_RCVCMP0000231	S1	RCVCMP0000231	3	CD8 T cells	3 CD8 T cells	r1
S1_RCVCMP0000233	S1	RCVCMP0000233	0	CD4 T cells	0 CD4 T cells	r1
S1_RCVCMP0000236	S1	RCVCMP0000236	4	NK cells	4 NK cells	r1
S1_RCVCMP0000239	S1	RCVCMP0000239	2	B cells	2 B cells	r1
S1_RCVCMP0000240	S1	RCVCMP0000240	3	CD8 T cells	3 CD8 T cells	r1
S1_RCVCMP0000241	S1	RCVCMP0000241	1	CD4 T cells	1 CD4 T cells	r1
S1_RCVCMP0000242	S1	RCVCMP0000242	1	CD4 T cells	1 CD4 T cells	r1
S1_RCVCMP0000245	S1	RCVCMP0000245	4	NK cells	4 NK cells	r1
S1_RCVCMP0000246	S1	RCVCMP0000246	1	CD4 T cells	1 CD4 T cells	r1
S1_RCVCMP0000247	S1	RCVCMP0000247	5	Monocytes	5 Monocytes	r1
S1_RCVCMP0000248	S1	RCVCMP0000248	1	CD4 T cells	1 CD4 T cells	r1
S1_RCVCMP0000250	S1	RCVCMP0000250	0	CD4 T cells	0 CD4 T cells	r1
S1_RCVCMP0000251	S1	RCVCMP0000251	0	CD4 T cells	0 CD4 T cells	r1
S1_RCVCMP0000252	S1	RCVCMP0000252	5	Monocytes	5 Monocytes	r1
S1_RCVCMP0000254	S1	RCVCMP0000254	2	B cells	2 B cells	r1
S1_RCVCMP0000257	S1	RCVCMP0000257	0	CD4 T cells	0 CD4 T cells	r1
S1_RCVCMP0000258	S1	RCVCMP0000258	0	CD4 T cells	0 CD4 T cells	r1
S1_RCVCMP0000261	S1	RCVCMP0000261	0	CD4 T cells	0 CD4 T cells	r1
S1_RCVCMP0000266	S1	RCVCMP0000266	0	CD4 T cells	0 CD4 T cells	r1
S1_RCVCMP0000273	S1	RCVCMP0000273	1	CD4 T cells	1 CD4 T cells	r1
S1_RCVCMP0000274	S1	RCVCMP0000274	0	CD4 T cells	0 CD4 T cells	r1
S1_RCVCMP0000277	S1	RCVCMP0000277	2	B cells	2 B cells	r1
S1_RCVCMP0000278	S1	RCVCMP0000278	3	CD8 T cells	3 CD8 T cells	r1
S1_RCVCMP0000279	S1	RCVCMP0000279	1	CD4 T cells	1 CD4 T cells	r1
S1_RCVCMP0000280	S1	RCVCMP0000280	5	Monocytes	5 Monocytes	r1
S1_RCVCMP0000284	S1	RCVCMP0000284	4	NK cells	4 NK cells	r1
S1_RCVCMP0000286	S1	RCVCMP0000286	5	Monocytes	5 Monocytes	r1
S1_RCVCMP0000287	S1	RCVCMP0000287	2	B cells	2 B cells	r1
S1_RCVCMP0000288	S1	RCVCMP0000288	0	CD4 T cells	0 CD4 T cells	r1
S1_RCVCMP0000291	S1	RCVCMP0000291	0	CD4 T cells	0 CD4 T cells	r1
S1_RCVCMP0000293	S1	RCVCMP0000293	1	CD4 T cells	1 CD4 T cells	r1
S1_RCVCMP0000295	S1	RCVCMP0000295	4	NK cells	4 NK cells	r1
S1_RCVCMP0000298	S1	RCVCMP0000298	2	B cells	2 B cells	r1
S1_RCVCMP0000299	S1	RCVCMP0000299	3	CD8 T cells	3 CD8 T cells	r1
S1_RCVCMP0000300	S1	RCVCMP0000300	0	CD4 T cells	0 CD4 T cells	r1
S1_RCVCMP0000303	S1	RCVCMP0000303	2	B cells	2 B cells	r1
S1_RCVCMP0000305	S1	RCVCMP0000305	3	CD8 T cells	3 CD8 T cells	r1
S1_RCVCMP0000306	S1	RCVCMP0000306	1	CD4 T cells	1 CD4 T cells	r1
S1_RCVCMP0000310	S1	RCVCMP0000310	0	CD4 T cells	0 CD4 T cells	r1
S1_RCVCMP0000311	S1	RCVCMP0000311	2	B cells	2 B cells	r1
S1_RCVCMP0000313	S1	RCVCMP0000313	0	CD4 T cells	0 CD4 T cells	r1
S1_RCVCMP0000317	S1	RCVCMP0000317	0	CD4 T cells	0 CD4 T cells	r1
S1_RCVCMP0000327	S1	RCVCMP0000327	0	CD4 T cells	0 CD4 T cells	r1
S1_RCVCMP0000328	S1	RCVCMP0000328	2	B cells	2 B cells	r1
S1_RCVCMP0000329	S1	RCVCMP0000329	4	NK cells	4 NK cells	r1
S1_RCVCMP0000340	S1	RCVCMP0000340	1	CD4 T cells	1 CD4 T cells	r1
S1_RCVCMP0000341	S1	RCVCMP0000341	2	B cells	2 B cells	r1
S1_RCVCMP0000343	S1	RCVCMP0000343	5	Monocytes	5 Monocytes	r1
S1_RCVCMP0000344	S1	RCVCMP0000344	1	CD4 T cells	1 CD4 T cells	r1
S1_RCVCMP0000352	S1	RCVCMP0000352	3	CD8 T cells	3 CD8 T cells	r1
S1_RCVCMP0000357	S1	RCVCMP0000357	0	CD4 T cells	0 CD4 T cells	r1
S1_RCVCMP0000359	S1	RCVCMP0000359	2	B cells	2 B cells	r1
S1_RCVCMP0000363	S1	RCVCMP0000363	2	B cells	2 B cells	r1
S1_RCVCMP0000364	S1	RCVCMP0000364	0	CD4 T cells	0 CD4 T cells	r1
S1_RCVCMP0000368	S1	RCVCMP0000368	3	CD8 T cells	3 CD8 T cells	r1
S1_RCVCMP0000371	S1	RCVCMP0000371	0	CD4 T cells	0 CD4 T cells	r1
S1_RCVCMP0000377	S1	RCVCMP0000377	4	NK cells	4 NK cells	r1
S1_RCVCMP0000378	S1	RCVCMP0000378	0	CD4 T cells	0 CD4 T cells	r1
S1_RCVCMP0000383	S1	RCVCMP0000383	0	CD4 T cells	0 CD4 T cells	r1
S1_RCVCMP0000385	S1	RCVCMP0000385	4	NK cells	4 NK cells	r1
S1_RCVCMP0000388	S1	RCVCMP0000388	1	CD4 T cells	1 CD4 T cells	r1
S1_RCVCMP0000389	S1	RCVCMP0000389	1	CD4 T cells	1 CD4 T cells	r1
S1_RCVCMP0000391	S1	RCVCMP0000391	0	CD4 T cells	0 CD4 T cells	r1
S1_RCVCMP0000392	S1	RCVCMP0000392	4	NK cells	4 NK cells	r1
S1_RCVCMP0000393	S1	RCVCMP0000393	0	CD4 T cells	0 CD4 T cells	r1
S1_RCVCMP0000396	S1	RCVCMP0000396	1	CD4 T cells	1 CD4 T cells	r1
S1_RCVCMP0000397	S1	RCVCMP0000397	0	CD4 T cells	0 CD4 T cells	r1
S1_RCVCMP0000404	S1	RCVCMP0000404	4	NK cells	4 NK cells	r1
S1_RCVCMP0000407	S1	RCVCMP0000407	1	CD4 T cells	1 CD4 T cells	r1
S1_RCVCMP0000408	S1	RCVCMP0000408	0	CD4 T cells	0 CD4 T cells	r1
S1_RCVCMP0000411	S1	RCVCMP0000411	1	CD4 T cells	1 CD4 T cells	r1
S1_RCVCMP0000412	S1	RCVCMP0000412	2	B cells	2 B cells	r1
S1_RCVCMP0000414	S1	RCVCMP0000414	4	NK cells	4 NK cells	r1
S1_RCVCMP0000417	S1	RCVCMP0000417	0	CD4 T cells	0 CD4 T cells	r1
S1_RCVCMP0000419	S1	RCVCMP0000419	4	NK cells	4 NK cells	r1
S1_RCVCMP0000420	S1	RCVCMP0000420	2	B cells	2 B cells	r1
S1_RCVCMP0000426	S1	RCVCMP0000426	0	CD4 T cells	0 CD4 T cells	r1
S1_RCVCMP0000427	S1	RCVCMP0000427	6	MAIT cells	6 MAIT cells	r1
S1_RCVCMP0000428	S1	RCVCMP0000428	2	B cells	2 B cells	r1
S1_RCVCMP0000429	S1	RCVCMP0000429	3	CD8 T cells	3 CD8 T cells	r1
S1_RCVCMP0000431	S1	RCVCMP0000431	1	CD4 T cells	1 CD4 T cells	r1
S1_RCVCMP0000436	S1	RCVCMP0000436	0	CD4 T cells	0 CD4 T cells	r1
S1_RCVCMP0000439	S1	RCVCMP0000439	0	CD4 T cells	0 CD4 T cells	r1
S1_RCVCMP0000441	S1	RCVCMP0000441	2	B cells	2 B cells	r1
S1_RCVCMP0000446	S1	RCVCMP0000446	0	CD4 T cells	0 CD4 T cells	r1
S1_RCVCMP0000449	S1	RCVCMP0000449	5	Monocytes	5 Monocytes	r1
S1_RCVCMP0000450	S1	RCVCMP0000450	0	CD4 T cells	0 CD4 T cells	r1
S1_RCVCMP0000451	S1	RCVCMP0000451	0	CD4 T cells	0 CD4 T cells	r1
S1_RCVCMP0000452	S1	RCVCMP0000452	5	Monocytes	5 Monocytes	r1
S1_RCVCMP0000454	S1	RCVCMP0000454	3	CD8 T cells	3 CD8 T cells	r1
S1_RCVCMP0000456	S1	RCVCMP0000456	3	CD8 T cells	3 CD8 T cells	r1
S1_RCVCMP0000458	S1	RCVCMP0000458	2	B cells	2 B cells	r1
S1_RCVCMP0000462	S1	RCVCMP0000462	2	B cells	2 B cells	r1
S1_RCVCMP0000464	S1	RCVCMP0000464	0	CD4 T cells	0 CD4 T cells	r1
S1_RCVCMP0000466	S1	RCVCMP0000466	5	Monocytes	5 Monocytes	r1
S1_RCVCMP0000468	S1	RCVCMP0000468	0	CD4 T cells	0 CD4 T cells	r1
S1_RCVCMP0000469	S1	RCVCMP0000469	4	NK cells	4 NK cells	r1
S1_RCVCMP0000471	S1	RCVCMP0000471	0	CD4 T cells	0 CD4 T cells	r1
S1_RCVCMP0000475	S1	RCVCMP0000475	0	CD4 T cells	0 CD4 T cells	r1
S1_RCVCMP0000478	S1	RCVCMP0000478	1	CD4 T cells	1 CD4 T cells	r1
S1_RCVCMP0000480	S1	RCVCMP0000480	2	B cells	2 B cells	r1
S1_RCVCMP0000481	S1	RCVCMP0000481	1	CD4 T cells	1 CD4 T cells	r1
S1_RCVCMP0000487	S1	RCVCMP0000487	0	CD4 T cells	0 CD4 T cells	r1
S1_RCVCMP0000491	S1	RCVCMP0000491	6	MAIT cells	6 MAIT cells	r1
S1_RCVCMP0000492	S1	RCVCMP0000492	0	CD4 T cells	0 CD4 T cells	r1
S1_RCVCMP0000493	S1	RCVCMP0000493	3	CD8 T cells	3 CD8 T cells	r1
S1_RCVCMP0000499	S1	RCVCMP0000499	0	CD4 T cells	0 CD4 T cells	r1
S1_RCVCMP0000500	S1	RCVCMP0000500	2	B cells	2 B cells	r1
S1_RCVCMP0000505	S1	RCVCMP0000505	1	CD4 T cells	1 CD4 T cells	r1
S1_RCVCMP0000512	S1	RCVCMP0000512	0	CD4 T cells	0 CD4 T cells	r1
S1_RCVCMP0000516	S1	RCVCMP0000516	1	CD4 T cells	1 CD4 T cells	r1
S1_RCVCMP0000520	S1	RCVCMP0000520	3	CD8 T cells	3 CD8 T cells	r1
S1_RCVCMP0000524	S1	RCVCMP0000524	2	B cells	2 B cells	r1
S1_RCVCMP0000528	S1	RCVCMP0000528	0	CD4 T cells	0 CD4 T cells	r1
S1_RCVCMP0000534	S1	RCVCMP0000534	0	CD4 T cells	0 CD4 T cells	r1
S1_RCVCMP0000535	S1	RCVCMP0000535	3	CD8 T cells	3 CD8 T cells	r1
S1_RCVCMP0000540	S1	RCVCMP0000540	1	CD4 T cells	1 CD4 T cells	r1
S1_RCVCMP0000541	S1	RCVCMP0000541	3	CD8 T cells	3 CD8 T cells	r1
S1_RCVCMP0000549	S1	RCVCMP0000549	1	CD4 T cells	1 CD4 T cells	r1
S1_RCVCMP0000552	S1	RCVCMP0000552	0	CD4 T cells	0 CD4 T cells	r1
S1_RCVCMP0000553	S1	RCVCMP0000553	1	CD4 T cells	1 CD4 T cells	r1
S1_RCVCMP0000554	S1	RCVCMP0000554	0	CD4 T cells	0 CD4 T cells	r1
S1_RCVCMP0000559	S1	RCVCMP0000559	0	CD4 T cells	0 CD4 T cells	r1
S1_RCVCMP0000560	S1	RCVCMP0000560	3	CD8 T cells	3 CD8 T cells	r1
S1_RCVCMP0000561	S1	RCVCMP0000561	5	Monocytes	5 Monocytes	r1
S1_RCVCMP0000562	S1	RCVCMP0000562	2	B cells	2 B cells	r1
S1_RCVCMP0000563	S1	RCVCMP0000563	1	CD4 T cells	1 CD4 T cells	r1
S1_RCVCMP0000567	S1	RCVCMP0000567	1	CD4 T cells	1 CD4 T cells	r1
S1_RCVCMP0000569	S1	RCVCMP0000569	0	CD4 T cells	0 CD4 T cells	r1
S1_RCVCMP0000570	S1	RCVCMP0000570	0	CD4 T cells	0 CD4 T cells	r1
S1_RCVCMP0000573	S1	RCVCMP0000573	6	MAIT cells	6 MAIT cells	r1
S1_RCVCMP0000578	S1	RCVCMP0000578	2	B cells	2 B cells	r1
S1_RCVCMP0000579	S1	RCVCMP0000579	1	CD4 T cells	1 CD4 T cells	r1
S1_RCVCMP0000580	S1	RCVCMP0000580	1	CD4 T cells	1 CD4 T cells	r1
S1_RCVCMP0000581	S1	RCVCMP0000581	5	Monocytes	5 Monocytes	r1
S1_RCVCMP0000582	S1	RCVCMP0000582	2	B cells	2 B cells	r1
S1_RCVCMP0000584	S1	RCVCMP0000584	0	CD4 T cells	0 CD4 T cells	r1
S1_RCVCMP0000585	S1	RCVCMP0000585	3	CD8 T cells	3 CD8 T cells	r1
S1_RCVCMP0000586	S1	RCVCMP0000586	2	B cells	2 B cells	r1
S1_RCVCMP0000588	S1	RCVCMP0000588	0	CD4 T cells	0 CD4 T cells	r1
S1_RCVCMP0000591	S1	RCVCMP0000591	4	NK cells	4 NK cells	r1
S1_RCVCMP0000592	S1	RCVCMP0000592	2	B cells	2 B cells	r1
S1_RCVCMP0000594	S1	RCVCMP0000594	0	CD4 T cells	0 CD4 T cells	r1
S1_RCVCMP0000604	S1	RCVCMP0000604	0	CD4 T cells	0 CD4 T cells	r1
S1_RCVCMP0000606	S1	RCVCMP0000606	5	Monocytes	5 Monocytes	r1
S1_RCVCMP0000612	S1	RCVCMP0000612	0	CD4 T cells	0 CD4 T cells	r1
S1_RCVCMP0000614	S1	RCVCMP0000614	3	CD8 T cells	3 CD8 T cells	r1
S1_RCVCMP0000617	S1	RCVCMP0000617	0	CD4 T cells	0 CD4 T cells	r1
S1_RCVCMP0000621	S1	RCVCMP0000621	1	CD4 T cells	1 CD4 T cells	r1
S1_RCVCMP0000625	S1	RCVCMP0000625	1	CD4 T cells	1 CD4 T cells	r1
S1_RCVCMP0000632	S1	RCVCMP0000632	5	Monocytes	5 Monocytes	r1
S1_RCVCMP0000634	S1	RCVCMP0000634	0	CD4 T cells	0 CD4 T cells	r1
S1_RCVCMP0000643	S1	RCVCMP0000643	0	CD4 T cells	0 CD4 T cells	r1
S1_RCVCMP0000644	S1	RCVCMP0000644	3	CD8 T cells	3 CD8 T cells	r1
S1_RCVCMP0000645	S1	RCVCMP0000645	4	NK cells	4 NK cells	r1
S1_RCVCMP0000650	S1	RCVCMP0000650	1	CD4 T cells	1 CD4 T cells	r1
S1_RCVCMP0000651	S1	RCVCMP0000651	5	Monocytes	5 Monocytes	r1
S1_RCVCMP0000653	S1	RCVCMP0000653	2	B cells	2 B cells	r1
S1_RCVCMP0000654	S1	RCVCMP0000654	1	CD4 T cells	1 CD4 T cells	r1
S1_RCVCMP0000655	S1	RCVCMP0000655	0	CD4 T cells	0 CD4 T cells	r1
S1_RCVCMP0000657	S1	RCVCMP0000657	0	CD4 T cells	0 CD4 T cells	r1
S1_RCVCMP0000663	S1	RCVCMP0000663	3	CD8 T cells	3 CD8 T cells	r1
S1_RCVCMP0000664	S1	RCVCMP0000664	3	CD8 T cells	3 CD8 T cells	r1
S1_RCVCMP0000672	S1	RCVCMP0000672	1	CD4 T cells	1 CD4 T cells	r1
S1_RCVCMP0000675	S1	RCVCMP0000675	3	CD8 T cells	3 CD8 T cells	r1
S1_RCVCMP0000683	S1	RCVCMP0000683	4	NK cells	4 NK cells	r1
S1_RCVCMP0000686	S1	RCVCMP0000686	1	CD4 T cells	1 CD4 T cells	r1
S1_RCVCMP0000688	S1	RCVCMP0000688	2	B cells	2 B cells	r1
S1_RCVCMP0000689	S1	RCVCMP0000689	0	CD4 T cells	0 CD4 T cells	r1
S1_RCVCMP0000691	S1	RCVCMP0000691	0	CD4 T cells	0 CD4 T cells	r1
S1_RCVCMP0000695	S1	RCVCMP0000695	0	CD4 T cells	0 CD4 T cells	r1
S1_RCVCMP0000698	S1	RCVCMP0000698	2	B cells	2 B cells	r1
S1_RCVCMP0000708	S1	RCVCMP0000708	0	CD4 T cells	0 CD4 T cells	r1
S1_RCVCMP0000709	S1	RCVCMP0000709	0	CD4 T cells	0 CD4 T cells	r1
S1_RCVCMP0000714	S1	RCVCMP0000714	0	CD4 T cells	0 CD4 T cells	r1
S1_RCVCMP0000716	S1	RCVCMP0000716	4	NK cells	4 NK cells	r1
S1_RCVCMP0000717	S1	RCVCMP0000717	1	CD4 T cells	1 CD4 T cells	r1
S1_RCVCMP0000718	S1	RCVCMP0000718	1	CD4 T cells	1 CD4 T cells	r1
S1_RCVCMP0000724	S1	RCVCMP0000724	6	MAIT cells	6 MAIT cells	r1
S1_RCVCMP0000728	S1	RCVCMP0000728	0	CD4 T cells	0 CD4 T cells	r1
S1_RCVCMP0000748	S1	RCVCMP0000748	0	CD4 T cells	0 CD4 T cells	r1
S1_RCVCMP0000759	S1	RCVCMP0000759	4	NK cells	4 NK cells	r1
S1_RCVCMP0000762	S1	RCVCMP0000762	0	CD4 T cells	0 CD4 T cells	r1
S1_RCVCMP0000764	S1	RCVCMP0000764	1	CD4 T cells	1 CD4 T cells	r1
S1_RCVCMP0000766	S1	RCVCMP0000766	1	CD4 T cells	1 CD4 T cells	r1
S1_RCVCMP0000767	S1	RCVCMP0000767	0	CD4 T cells	0 CD4 T cells	r1
S1_RCVCMP0000781	S1	RCVCMP0000781	2	B cells	2 B cells	r1
S1_RCVCMP0000790	S1	RCVCMP0000790	2	B cells	2 B cells	r1
S1_RCVCMP0000811	S1	RCVCMP0000811	5	Monocytes	5 Monocytes	r1
S1_RCVCMP0000816	S1	RCVCMP0000816	3	CD8 T cells	3 CD8 T cells	r1
S1_RCVCMP0000820	S1	RCVCMP0000820	0	CD4 T cells	0 CD4 T cells	r1
S1_RCVCMP0000826	S1	RCVCMP0000826	5	Monocytes	5 Monocytes	r1
S1_RCVCMP0000828	S1	RCVCMP0000828	1	CD4 T cells	1 CD4 T cells	r1
S1_RCVCMP0000830	S1	RCVCMP0000830	3	CD8 T cells	3 CD8 T cells	r1
S1_RCVCMP0000831	S1	RCVCMP0000831	1	CD4 T cells	1 CD4 T cells	r1
S1_RCVCMP0000835	S1	RCVCMP0000835	1	CD4 T cells	1 CD4 T cells	r1
S1_RCVCMP0000840	S1	RCVCMP0000840	0	CD4 T cells	0 CD4 T cells	r1
S1_RCVCMP0000842	S1	RCVCMP0000842	4	NK cells	4 NK cells	r1
S1_RCVCMP0000848	S1	RCVCMP0000848	1	CD4 T cells	1 CD4 T cells	r1
S1_RCVCMP0000871	S1	RCVCMP0000871	2	B cells	2 B cells	r1
S1_RCVCMP0000872	S1	RCVCMP0000872	1	CD4 T cells	1 CD4 T cells	r1
S1_RCVCMP0000881	S1	RCVCMP0000881	0	CD4 T cells	0 CD4 T cells	r1
S1_RCVCMP0000885	S1	RCVCMP0000885	0	CD4 T cells	0 CD4 T cells	r1
S1_RCVCMP0000888	S1	RCVCMP0000888	0	CD4 T cells	0 CD4 T cells	r1
S1_RCVCMP0000893	S1	RCVCMP0000893	1	CD4 T cells	1 CD4 T cells	r1
S1_RCVCMP0000894	S1	RCVCMP0000894	1	CD4 T cells	1 CD4 T cells	r1
S1_RCVCMP0000910	S1	RCVCMP0000910	0	CD4 T cells	0 CD4 T cells	r1
S1_RCVCMP0000962	S1	RCVCMP0000962	1	CD4 T cells	1 CD4 T cells	r1
S1_RCVCMP0000989	S1	RCVCMP0000989	0	CD4 T cells	0 CD4 T cells	r1
S1_RCVCMP0000991	S1	RCVCMP0000991	1	CD4 T cells	1 CD4 T cells	r1
S1_RCVCMP0000998	S1	RCVCMP0000998	1	CD4 T cells	1 CD4 T cells	r1
S1_RCVCMP0001006	S1	RCVCMP0001006	3	CD8 T cells	3 CD8 T cells	r1
S1_RCVCMP0001013	S1	RCVCMP0001013	4	NK cells	4 NK cells	r1
S1_RCVCMP0001030	S1	RCVCMP0001030	3	CD8 T cells	3 CD8 T cells	r1
S1_RCVCMP0001055	S1	RCVCMP0001055	1	CD4 T cells	1 CD4 T cells	r1
S1_RCVCMP0001066	S1	RCVCMP0001066	0	CD4 T cells	0 CD4 T cells	r1
S1_RCVCMP0001079	S1	RCVCMP0001079	0	CD4 T cells	0 CD4 T cells	r1
S1_RCVCMP0001090	S1	RCVCMP0001090	3	CD8 T cells	3 CD8 T cells	r1
S1_RCVCMP0001117	S1	RCVCMP0001117	1	CD4 T cells	1 CD4 T cells	r1
S1_RCVCMP0001118	S1	RCVCMP0001118	3	CD8 T cells	3 CD8 T cells	r1
S1_RCVCMP0001119	S1	RCVCMP0001119	4	NK cells	4 NK cells	r1
S1_RCVCMP0001136	S1	RCVCMP0001136	6	MAIT cells	6 MAIT cells	r1
S1_RCVCMP0001152	S1	RCVCMP0001152	1	CD4 T cells	1 CD4 T cells	r1
S1_RCVCMP0001153	S1	RCVCMP0001153	0	CD4 T cells	0 CD4 T cells	r1
S1_RCVCMP0001166	S1	RCVCMP0001166	3	CD8 T cells	3 CD8 T cells	r1
S1_RCVCMP0001182	S1	RCVCMP0001182	4	NK cells	4 NK cells	r1
S1_RCVCMP0001201	S1	RCVCMP0001201	4	NK cells	4 NK cells	r1
S1_RCVCMP0001268	S1	RCVCMP0001268	2	B cells	2 B cells	r1
S1_RCVCMP0001365	S1	RCVCMP0001365	0	CD4 T cells	0 CD4 T cells	r1
S1_RCVCMP0001520	S1	RCVCMP0001520	0	CD4 T cells	0 CD4 T cells	r1
S1_RCVCMP0001523	S1	RCVCMP0001523	1	CD4 T cells	1 CD4 T cells	r1
S1_RCVCMP0001642	S1	RCVCMP0001642	5	Monocytes	5 Monocytes	r1
S1_RCVCMP0001691	S1	RCVCMP0001691	4	NK cells	4 NK cells	r1
S1_RCVCMP0002079	S1	RCVCMP0002079	2	B cells	2 B cells	r1
S2_RCVCMP0000000	S2	RCVCMP0000000	0	CD4 T cells	0 CD4 T cells	r2
S2_RCVCMP0000001	S2	RCVCMP0000001	0	CD4 T cells	0 CD4 T cells	r2
S2_RCVCMP0000002	S2	RCVCMP0000002	3	CD8 T cells	3 CD8 T cells	r2
S2_RCVCMP0000003	S2	RCVCMP0000003	6	MAIT cells	6 MAIT cells	r2
S2_RCVCMP0000004	S2	RCVCMP0000004	0	CD4 T cells	0 CD4 T cells	r2
S2_RCVCMP0000005	S2	RCVCMP0000005	2	B cells	2 B cells	r2
S2_RCVCMP0000006	S2	RCVCMP0000006	4	NK cells	4 NK cells	r2
S2_RCVCMP0000007	S2	RCVCMP0000007	0	CD4 T cells	0 CD4 T cells	r2
S2_RCVCMP0000009	S2	RCVCMP0000009	0	CD4 T cells	0 CD4 T cells	r2
S2_RCVCMP0000010	S2	RCVCMP0000010	1	CD4 T cells	1 CD4 T cells	r2
S2_RCVCMP0000011	S2	RCVCMP0000011	6	MAIT cells	6 MAIT cells	r2
S2_RCVCMP0000012	S2	RCVCMP0000012	3	CD8 T cells	3 CD8 T cells	r2
S2_RCVCMP0000013	S2	RCVCMP0000013	3	CD8 T cells	3 CD8 T cells	r2
S2_RCVCMP0000014	S2	RCVCMP0000014	2	B cells	2 B cells	r2
S2_RCVCMP0000015	S2	RCVCMP0000015	3	CD8 T cells	3 CD8 T cells	r2
S2_RCVCMP0000017	S2	RCVCMP0000017	3	CD8 T cells	3 CD8 T cells	r2
S2_RCVCMP0000018	S2	RCVCMP0000018	0	CD4 T cells	0 CD4 T cells	r2
S2_RCVCMP0000020	S2	RCVCMP0000020	3	CD8 T cells	3 CD8 T cells	r2
S2_RCVCMP0000021	S2	RCVCMP0000021	6	MAIT cells	6 MAIT cells	r2
S2_RCVCMP0000023	S2	RCVCMP0000023	2	B cells	2 B cells	r2
S2_RCVCMP0000025	S2	RCVCMP0000025	6	MAIT cells	6 MAIT cells	r2
S2_RCVCMP0000026	S2	RCVCMP0000026	0	CD4 T cells	0 CD4 T cells	r2
S2_RCVCMP0000028	S2	RCVCMP0000028	1	CD4 T cells	1 CD4 T cells	r2
S2_RCVCMP0000029	S2	RCVCMP0000029	1	CD4 T cells	1 CD4 T cells	r2
S2_RCVCMP0000030	S2	RCVCMP0000030	2	B cells	2 B cells	r2
S2_RCVCMP0000031	S2	RCVCMP0000031	5	Monocytes	5 Monocytes	r2
S2_RCVCMP0000032	S2	RCVCMP0000032	2	B cells	2 B cells	r2
S2_RCVCMP0000035	S2	RCVCMP0000035	3	CD8 T cells	3 CD8 T cells	r2
S2_RCVCMP0000036	S2	RCVCMP0000036	0	CD4 T cells	0 CD4 T cells	r2
S2_RCVCMP0000037	S2	RCVCMP0000037	1	CD4 T cells	1 CD4 T cells	r2
S2_RCVCMP0000038	S2	RCVCMP0000038	1	CD4 T cells	1 CD4 T cells	r2
S2_RCVCMP0000039	S2	RCVCMP0000039	2	B cells	2 B cells	r2
S2_RCVCMP0000040	S2	RCVCMP0000040	1	CD4 T cells	1 CD4 T cells	r2
S2_RCVCMP0000041	S2	RCVCMP0000041	0	CD4 T cells	0 CD4 T cells	r2
S2_RCVCMP0000042	S2	RCVCMP0000042	3	CD8 T cells	3 CD8 T cells	r2
S2_RCVCMP0000043	S2	RCVCMP0000043	0	CD4 T cells	0 CD4 T cells	r2
S2_RCVCMP0000044	S2	RCVCMP0000044	5	Monocytes	5 Monocytes	r2
S2_RCVCMP0000045	S2	RCVCMP0000045	0	CD4 T cells	0 CD4 T cells	r2
S2_RCVCMP0000047	S2	RCVCMP0000047	0	CD4 T cells	0 CD4 T cells	r2
S2_RCVCMP0000048	S2	RCVCMP0000048	2	B cells	2 B cells	r2
S2_RCVCMP0000050	S2	RCVCMP0000050	3	CD8 T cells	3 CD8 T cells	r2
S2_RCVCMP0000051	S2	RCVCMP0000051	1	CD4 T cells	1 CD4 T cells	r2
S2_RCVCMP0000053	S2	RCVCMP0000053	2	B cells	2 B cells	r2
S2_RCVCMP0000058	S2	RCVCMP0000058	2	B cells	2 B cells	r2
S2_RCVCMP0000060	S2	RCVCMP0000060	1	CD4 T cells	1 CD4 T cells	r2
S2_RCVCMP0000061	S2	RCVCMP0000061	1	CD4 T cells	1 CD4 T cells	r2
S2_RCVCMP0000064	S2	RCVCMP0000064	4	NK cells	4 NK cells	r2
S2_RCVCMP0000067	S2	RCVCMP0000067	6	MAIT cells	6 MAIT cells	r2
S2_RCVCMP0000068	S2	RCVCMP0000068	3	CD8 T cells	3 CD8 T cells	r2
S2_RCVCMP0000070	S2	RCVCMP0000070	3	CD8 T cells	3 CD8 T cells	r2
S2_RCVCMP0000071	S2	RCVCMP0000071	0	CD4 T cells	0 CD4 T cells	r2
S2_RCVCMP0000073	S2	RCVCMP0000073	2	B cells	2 B cells	r2
S2_RCVCMP0000075	S2	RCVCMP0000075	0	CD4 T cells	0 CD4 T cells	r2
S2_RCVCMP0000076	S2	RCVCMP0000076	3	CD8 T cells	3 CD8 T cells	r2
S2_RCVCMP0000077	S2	RCVCMP0000077	2	B cells	2 B cells	r2
S2_RCVCMP0000078	S2	RCVCMP0000078	1	CD4 T cells	1 CD4 T cells	r2
S2_RCVCMP0000079	S2	RCVCMP0000079	2	B cells	2 B cells	r2
S2_RCVCMP0000082	S2	RCVCMP0000082	0	CD4 T cells	0 CD4 T cells	r2
S2_RCVCMP0000083	S2	RCVCMP0000083	3	CD8 T cells	3 CD8 T cells	r2
S2_RCVCMP0000086	S2	RCVCMP0000086	2	B cells	2 B cells	r2
S2_RCVCMP0000087	S2	RCVCMP0000087	4	NK cells	4 NK cells	r2
S2_RCVCMP0000088	S2	RCVCMP0000088	2	B cells	2 B cells	r2
S2_RCVCMP0000089	S2	RCVCMP0000089	0	CD4 T cells	0 CD4 T cells	r2
S2_RCVCMP0000092	S2	RCVCMP0000092	2	B cells	2 B cells	r2
S2_RCVCMP0000093	S2	RCVCMP0000093	1	CD4 T cells	1 CD4 T cells	r2
S2_RCVCMP0000094	S2	RCVCMP0000094	2	B cells	2 B cells	r2
S2_RCVCMP0000097	S2	RCVCMP0000097	1	CD4 T cells	1 CD4 T cells	r2
S2_RCVCMP0000098	S2	RCVCMP0000098	3	CD8 T cells	3 CD8 T cells	r2
S2_RCVCMP0000099	S2	RCVCMP0000099	0	CD4 T cells	0 CD4 T cells	r2
S2_RCVCMP0000101	S2	RCVCMP0000101	1	CD4 T cells	1 CD4 T cells	r2
S2_RCVCMP0000103	S2	RCVCMP0000103	0	CD4 T cells	0 CD4 T cells	r2
S2_RCVCMP0000104	S2	RCVCMP0000104	2	B cells	2 B cells	r2
S2_RCVCMP0000105	S2	RCVCMP0000105	1	CD4 T cells	1 CD4 T cells	r2
S2_RCVCMP0000107	S2	RCVCMP0000107	3	CD8 T cells	3 CD8 T cells	r2
S2_RCVCMP0000108	S2	RCVCMP0000108	2	B cells	2 B cells	r2
S2_RCVCMP0000109	S2	RCVCMP0000109	5	Monocytes	5 Monocytes	r2
S2_RCVCMP0000110	S2	RCVCMP0000110	0	CD4 T cells	0 CD4 T cells	r2
S2_RCVCMP0000111	S2	RCVCMP0000111	3	CD8 T cells	3 CD8 T cells	r2
S2_RCVCMP0000113	S2	RCVCMP0000113	0	CD4 T cells	0 CD4 T cells	r2
S2_RCVCMP0000114	S2	RCVCMP0000114	5	Monocytes	5 Monocytes	r2
S2_RCVCMP0000116	S2	RCVCMP0000116	5	Monocytes	5 Monocytes	r2
S2_RCVCMP0000118	S2	RCVCMP0000118	2	B cells	2 B cells	r2
S2_RCVCMP0000119	S2	RCVCMP0000119	0	CD4 T cells	0 CD4 T cells	r2
S2_RCVCMP0000120	S2	RCVCMP0000120	5	Monocytes	5 Monocytes	r2
S2_RCVCMP0000122	S2	RCVCMP0000122	0	CD4 T cells	0 CD4 T cells	r2
S2_RCVCMP0000123	S2	RCVCMP0000123	1	CD4 T cells	1 CD4 T cells	r2
S2_RCVCMP0000124	S2	RCVCMP0000124	0	CD4 T cells	0 CD4 T cells	r2
S2_RCVCMP0000125	S2	RCVCMP0000125	4	NK cells	4 NK cells	r2
S2_RCVCMP0000126	S2	RCVCMP0000126	1	CD4 T cells	1 CD4 T cells	r2
S2_RCVCMP0000127	S2	RCVCMP0000127	1	CD4 T cells	1 CD4 T cells	r2
S2_RCVCMP0000128	S2	RCVCMP0000128	1	CD4 T cells	1 CD4 T cells	r2
S2_RCVCMP0000130	S2	RCVCMP0000130	2	B cells	2 B cells	r2
S2_RCVCMP0000131	S2	RCVCMP0000131	2	B cells	2 B cells	r2
S2_RCVCMP0000133	S2	RCVCMP0000133	2	B cells	2 B cells	r2
S2_RCVCMP0000134	S2	RCVCMP0000134	3	CD8 T cells	3 CD8 T cells	r2
S2_RCVCMP0000135	S2	RCVCMP0000135	1	CD4 T cells	1 CD4 T cells	r2
S2_RCVCMP0000137	S2	RCVCMP0000137	0	CD4 T cells	0 CD4 T cells	r2
S2_RCVCMP0000141	S2	RCVCMP0000141	0	CD4 T cells	0 CD4 T cells	r2
S2_RCVCMP0000142	S2	RCVCMP0000142	0	CD4 T cells	0 CD4 T cells	r2
S2_RCVCMP0000144	S2	RCVCMP0000144	1	CD4 T cells	1 CD4 T cells	r2
S2_RCVCMP0000146	S2	RCVCMP0000146	0	CD4 T cells	0 CD4 T cells	r2
S2_RCVCMP0000147	S2	RCVCMP0000147	0	CD4 T cells	0 CD4 T cells	r2
S2_RCVCMP0000148	S2	RCVCMP0000148	5	Monocytes	5 Monocytes	r2
S2_RCVCMP0000149	S2	RCVCMP0000149	0	CD4 T cells	0 CD4 T cells	r2
S2_RCVCMP0000150	S2	RCVCMP0000150	1	CD4 T cells	1 CD4 T cells	r2
S2_RCVCMP0000151	S2	RCVCMP0000151	0	CD4 T cells	0 CD4 T cells	r2
S2_RCVCMP0000153	S2	RCVCMP0000153	2	B cells	2 B cells	r2
S2_RCVCMP0000154	S2	RCVCMP0000154	4	NK cells	4 NK cells	r2
S2_RCVCMP0000155	S2	RCVCMP0000155	1	CD4 T cells	1 CD4 T cells	r2
S2_RCVCMP0000156	S2	RCVCMP0000156	0	CD4 T cells	0 CD4 T cells	r2
S2_RCVCMP0000157	S2	RCVCMP0000157	4	NK cells	4 NK cells	r2
S2_RCVCMP0000161	S2	RCVCMP0000161	3	CD8 T cells	3 CD8 T cells	r2
S2_RCVCMP0000162	S2	RCVCMP0000162	0	CD4 T cells	0 CD4 T cells	r2
S2_RCVCMP0000163	S2	RCVCMP0000163	3	CD8 T cells	3 CD8 T cells	r2
S2_RCVCMP0000164	S2	RCVCMP0000164	2	B cells	2 B cells	r2
S2_RCVCMP0000166	S2	RCVCMP0000166	2	B cells	2 B cells	r2
S2_RCVCMP0000170	S2	RCVCMP0000170	1	CD4 T cells	1 CD4 T cells	r2
S2_RCVCMP0000171	S2	RCVCMP0000171	2	B cells	2 B cells	r2
S2_RCVCMP0000174	S2	RCVCMP0000174	5	Monocytes	5 Monocytes	r2
S2_RCVCMP0000175	S2	RCVCMP0000175	0	CD4 T cells	0 CD4 T cells	r2
S2_RCVCMP0000178	S2	RCVCMP0000178	5	Monocytes	5 Monocytes	r2
S2_RCVCMP0000179	S2	RCVCMP0000179	4	NK cells	4 NK cells	r2
S2_RCVCMP0000181	S2	RCVCMP0000181	1	CD4 T cells	1 CD4 T cells	r2
S2_RCVCMP0000183	S2	RCVCMP0000183	3	CD8 T cells	3 CD8 T cells	r2
S2_RCVCMP0000184	S2	RCVCMP0000184	2	B cells	2 B cells	r2
S2_RCVCMP0000185	S2	RCVCMP0000185	1	CD4 T cells	1 CD4 T cells	r2
S2_RCVCMP0000187	S2	RCVCMP0000187	6	MAIT cells	6 MAIT cells	r2
S2_RCVCMP0000188	S2	RCVCMP0000188	2	B cells	2 B cells	r2
S2_RCVCMP0000189	S2	RCVCMP0000189	0	CD4 T cells	0 CD4 T cells	r2
S2_RCVCMP0000191	S2	RCVCMP0000191	1	CD4 T cells	1 CD4 T cells	r2
S2_RCVCMP0000192	S2	RCVCMP0000192	0	CD4 T cells	0 CD4 T cells	r2
S2_RCVCMP0000193	S2	RCVCMP0000193	6	MAIT cells	6 MAIT cells	r2
S2_RCVCMP0000194	S2	RCVCMP0000194	0	CD4 T cells	0 CD4 T cells	r2
S2_RCVCMP0000195	S2	RCVCMP0000195	1	CD4 T cells	1 CD4 T cells	r2
S2_RCVCMP0000196	S2	RCVCMP0000196	1	CD4 T cells	1 CD4 T cells	r2
S2_RCVCMP0000197	S2	RCVCMP0000197	2	B cells	2 B cells	r2
S2_RCVCMP0000198	S2	RCVCMP0000198	0	CD4 T cells	0 CD4 T cells	r2
S2_RCVCMP0000199	S2	RCVCMP0000199	0	CD4 T cells	0 CD4 T cells	r2
S2_RCVCMP0000200	S2	RCVCMP0000200	0	CD4 T cells	0 CD4 T cells	r2
S2_RCVCMP0000201	S2	RCVCMP0000201	3	CD8 T cells	3 CD8 T cells	r2
S2_RCVCMP0000202	S2	RCVCMP0000202	0	CD4 T cells	0 CD4 T cells	r2
S2_RCVCMP0000203	S2	RCVCMP0000203	2	B cells	2 B cells	r2
S2_RCVCMP0000204	S2	RCVCMP0000204	2	B cells	2 B cells	r2
S2_RCVCMP0000205	S2	RCVCMP0000205	0	CD4 T cells	0 CD4 T cells	r2
S2_RCVCMP0000206	S2	RCVCMP0000206	6	MAIT cells	6 MAIT cells	r2
S2_RCVCMP0000207	S2	RCVCMP0000207	2	B cells	2 B cells	r2
S2_RCVCMP0000208	S2	RCVCMP0000208	2	B cells	2 B cells	r2
S2_RCVCMP0000209	S2	RCVCMP0000209	0	CD4 T cells	0 CD4 T cells	r2
S2_RCVCMP0000210	S2	RCVCMP0000210	1	CD4 T cells	1 CD4 T cells	r2
S2_RCVCMP0000211	S2	RCVCMP0000211	0	CD4 T cells	0 CD4 T cells	r2
S2_RCVCMP0000212	S2	RCVCMP0000212	4	NK cells	4 NK cells	r2
S2_RCVCMP0000213	S2	RCVCMP0000213	0	CD4 T cells	0 CD4 T cells	r2
S2_RCVCMP0000215	S2	RCVCMP0000215	1	CD4 T cells	1 CD4 T cells	r2
S2_RCVCMP0000216	S2	RCVCMP0000216	4	NK cells	4 NK cells	r2
S2_RCVCMP0000218	S2	RCVCMP0000218	5	Monocytes	5 Monocytes	r2
S2_RCVCMP0000219	S2	RCVCMP0000219	3	CD8 T cells	3 CD8 T cells	r2
S2_RCVCMP0000220	S2	RCVCMP0000220	1	CD4 T cells	1 CD4 T cells	r2
S2_RCVCMP0000223	S2	RCVCMP0000223	0	CD4 T cells	0 CD4 T cells	r2
S2_RCVCMP0000224	S2	RCVCMP0000224	5	Monocytes	5 Monocytes	r2
S2_RCVCMP0000225	S2	RCVCMP0000225	0	CD4 T cells	0 CD4 T cells	r2
S2_RCVCMP0000227	S2	RCVCMP0000227	4	NK cells	4 NK cells	r2
S2_RCVCMP0000229	S2	RCVCMP0000229	2	B cells	2 B cells	r2
S2_RCVCMP0000231	S2	RCVCMP0000231	0	CD4 T cells	0 CD4 T cells	r2
S2_RCVCMP0000232	S2	RCVCMP0000232	1	CD4 T cells	1 CD4 T cells	r2
S2_RCVCMP0000233	S2	RCVCMP0000233	3	CD8 T cells	3 CD8 T cells	r2
S2_RCVCMP0000236	S2	RCVCMP0000236	6	MAIT cells	6 MAIT cells	r2
S2_RCVCMP0000238	S2	RCVCMP0000238	0	CD4 T cells	0 CD4 T cells	r2
S2_RCVCMP0000239	S2	RCVCMP0000239	2	B cells	2 B cells	r2
S2_RCVCMP0000244	S2	RCVCMP0000244	6	MAIT cells	6 MAIT cells	r2
S2_RCVCMP0000245	S2	RCVCMP0000245	0	CD4 T cells	0 CD4 T cells	r2
S2_RCVCMP0000248	S2	RCVCMP0000248	4	NK cells	4 NK cells	r2
S2_RCVCMP0000249	S2	RCVCMP0000249	0	CD4 T cells	0 CD4 T cells	r2
S2_RCVCMP0000251	S2	RCVCMP0000251	3	CD8 T cells	3 CD8 T cells	r2
S2_RCVCMP0000252	S2	RCVCMP0000252	2	B cells	2 B cells	r2
S2_RCVCMP0000253	S2	RCVCMP0000253	0	CD4 T cells	0 CD4 T cells	r2
S2_RCVCMP0000254	S2	RCVCMP0000254	0	CD4 T cells	0 CD4 T cells	r2
S2_RCVCMP0000255	S2	RCVCMP0000255	2	B cells	2 B cells	r2
S2_RCVCMP0000256	S2	RCVCMP0000256	0	CD4 T cells	0 CD4 T cells	r2
S2_RCVCMP0000257	S2	RCVCMP0000257	2	B cells	2 B cells	r2
S2_RCVCMP0000258	S2	RCVCMP0000258	1	CD4 T cells	1 CD4 T cells	r2
S2_RCVCMP0000259	S2	RCVCMP0000259	0	CD4 T cells	0 CD4 T cells	r2
S2_RCVCMP0000260	S2	RCVCMP0000260	6	MAIT cells	6 MAIT cells	r2
S2_RCVCMP0000262	S2	RCVCMP0000262	0	CD4 T cells	0 CD4 T cells	r2
S2_RCVCMP0000263	S2	RCVCMP0000263	3	CD8 T cells	3 CD8 T cells	r2
S2_RCVCMP0000265	S2	RCVCMP0000265	1	CD4 T cells	1 CD4 T cells	r2
S2_RCVCMP0000267	S2	RCVCMP0000267	4	NK cells	4 NK cells	r2
S2_RCVCMP0000268	S2	RCVCMP0000268	0	CD4 T cells	0 CD4 T cells	r2
S2_RCVCMP0000269	S2	RCVCMP0000269	0	CD4 T cells	0 CD4 T cells	r2
S2_RCVCMP0000270	S2	RCVCMP0000270	2	B cells	2 B cells	r2
S2_RCVCMP0000271	S2	RCVCMP0000271	3	CD8 T cells	3 CD8 T cells	r2
S2_RCVCMP0000274	S2	RCVCMP0000274	1	CD4 T cells	1 CD4 T cells	r2
S2_RCVCMP0000275	S2	RCVCMP0000275	4	NK cells	4 NK cells	r2
S2_RCVCMP0000276	S2	RCVCMP0000276	2	B cells	2 B cells	r2
S2_RCVCMP0000279	S2	RCVCMP0000279	2	B cells	2 B cells	r2
S2_RCVCMP0000280	S2	RCVCMP0000280	3	CD8 T cells	3 CD8 T cells	r2
S2_RCVCMP0000281	S2	RCVCMP0000281	1	CD4 T cells	1 CD4 T cells	r2
S2_RCVCMP0000282	S2	RCVCMP0000282	3	CD8 T cells	3 CD8 T cells	r2
S2_RCVCMP0000283	S2	RCVCMP0000283	4	NK cells	4 NK cells	r2
S2_RCVCMP0000284	S2	RCVCMP0000284	3	CD8 T cells	3 CD8 T cells	r2
S2_RCVCMP0000285	S2	RCVCMP0000285	0	CD4 T cells	0 CD4 T cells	r2
S2_RCVCMP0000288	S2	RCVCMP0000288	0	CD4 T cells	0 CD4 T cells	r2
S2_RCVCMP0000289	S2	RCVCMP0000289	0	CD4 T cells	0 CD4 T cells	r2
S2_RCVCMP0000291	S2	RCVCMP0000291	1	CD4 T cells	1 CD4 T cells	r2
S2_RCVCMP0000292	S2	RCVCMP0000292	0	CD4 T cells	0 CD4 T cells	r2
S2_RCVCMP0000295	S2	RCVCMP0000295	2	B cells	2 B cells	r2
S2_RCVCMP0000301	S2	RCVCMP0000301	2	B cells	2 B cells	r2
S2_RCVCMP0000302	S2	RCVCMP0000302	1	CD4 T cells	1 CD4 T cells	r2
S2_RCVCMP0000304	S2	RCVCMP0000304	0	CD4 T cells	0 CD4 T cells	r2
S2_RCVCMP0000306	S2	RCVCMP0000306	2	B cells	2 B cells	r2
S2_RCVCMP0000307	S2	RCVCMP0000307	0	CD4 T cells	0 CD4 T cells	r2
S2_RCVCMP0000308	S2	RCVCMP0000308	0	CD4 T cells	0 CD4 T cells	r2
S2_RCVCMP0000309	S2	RCVCMP0000309	2	B cells	2 B cells	r2
S2_RCVCMP0000310	S2	RCVCMP0000310	5	Monocytes	5 Monocytes	r2
S2_RCVCMP0000312	S2	RCVCMP0000312	0	CD4 T cells	0 CD4 T cells	r2
S2_RCVCMP0000313	S2	RCVCMP0000313	2	B cells	2 B cells	r2
S2_RCVCMP0000314	S2	RCVCMP0000314	3	CD8 T cells	3 CD8 T cells	r2
S2_RCVCMP0000315	S2	RCVCMP0000315	6	MAIT cells	6 MAIT cells	r2
S2_RCVCMP0000323	S2	RCVCMP0000323	1	CD4 T cells	1 CD4 T cells	r2
S2_RCVCMP0000326	S2	RCVCMP0000326	2	B cells	2 B cells	r2
S2_RCVCMP0000329	S2	RCVCMP0000329	4	NK cells	4 NK cells	r2
S2_RCVCMP0000330	S2	RCVCMP0000330	2	B cells	2 B cells	r2
S2_RCVCMP0000332	S2	RCVCMP0000332	1	CD4 T cells	1 CD4 T cells	r2
S2_RCVCMP0000333	S2	RCVCMP0000333	5	Monocytes	5 Monocytes	r2
S2_RCVCMP0000334	S2	RCVCMP0000334	3	CD8 T cells	3 CD8 T cells	r2
S2_RCVCMP0000335	S2	RCVCMP0000335	1	CD4 T cells	1 CD4 T cells	r2
S2_RCVCMP0000337	S2	RCVCMP0000337	0	CD4 T cells	0 CD4 T cells	r2
S2_RCVCMP0000338	S2	RCVCMP0000338	0	CD4 T cells	0 CD4 T cells	r2
S2_RCVCMP0000340	S2	RCVCMP0000340	0	CD4 T cells	0 CD4 T cells	r2
S2_RCVCMP0000341	S2	RCVCMP0000341	5	Monocytes	5 Monocytes	r2
S2_RCVCMP0000342	S2	RCVCMP0000342	1	CD4 T cells	1 CD4 T cells	r2
S2_RCVCMP0000343	S2	RCVCMP0000343	3	CD8 T cells	3 CD8 T cells	r2
S2_RCVCMP0000345	S2	RCVCMP0000345	2	B cells	2 B cells	r2
S2_RCVCMP0000348	S2	RCVCMP0000348	2	B cells	2 B cells	r2
S2_RCVCMP0000349	S2	RCVCMP0000349	3	CD8 T cells	3 CD8 T cells	r2
S2_RCVCMP0000351	S2	RCVCMP0000351	0	CD4 T cells	0 CD4 T cells	r2
S2_RCVCMP0000352	S2	RCVCMP0000352	0	CD4 T cells	0 CD4 T cells	r2
S2_RCVCMP0000353	S2	RCVCMP0000353	5	Monocytes	5 Monocytes	r2
S2_RCVCMP0000359	S2	RCVCMP0000359	5	Monocytes	5 Monocytes	r2
S2_RCVCMP0000360	S2	RCVCMP0000360	2	B cells	2 B cells	r2
S2_RCVCMP0000361	S2	RCVCMP0000361	3	CD8 T cells	3 CD8 T cells	r2
S2_RCVCMP0000362	S2	RCVCMP0000362	5	Monocytes	5 Monocytes	r2
S2_RCVCMP0000363	S2	RCVCMP0000363	4	NK cells	4 NK cells	r2
S2_RCVCMP0000364	S2	RCVCMP0000364	3	CD8 T cells	3 CD8 T cells	r2
S2_RCVCMP0000365	S2	RCVCMP0000365	0	CD4 T cells	0 CD4 T cells	r2
S2_RCVCMP0000368	S2	RCVCMP0000368	1	CD4 T cells	1 CD4 T cells	r2
S2_RCVCMP0000369	S2	RCVCMP0000369	1	CD4 T cells	1 CD4 T cells	r2
S2_RCVCMP0000370	S2	RCVCMP0000370	1	CD4 T cells	1 CD4 T cells	r2
S2_RCVCMP0000371	S2	RCVCMP0000371	3	CD8 T cells	3 CD8 T cells	r2
S2_RCVCMP0000372	S2	RCVCMP0000372	2	B cells	2 B cells	r2
S2_RCVCMP0000374	S2	RCVCMP0000374	3	CD8 T cells	3 CD8 T cells	r2
S2_RCVCMP0000375	S2	RCVCMP0000375	0	CD4 T cells	0 CD4 T cells	r2
S2_RCVCMP0000376	S2	RCVCMP0000376	3	CD8 T cells	3 CD8 T cells	r2
S2_RCVCMP0000377	S2	RCVCMP0000377	4	NK cells	4 NK cells	r2
S2_RCVCMP0000380	S2	RCVCMP0000380	0	CD4 T cells	0 CD4 T cells	r2
S2_RCVCMP0000383	S2	RCVCMP0000383	0	CD4 T cells	0 CD4 T cells	r2
S2_RCVCMP0000384	S2	RCVCMP0000384	0	CD4 T cells	0 CD4 T cells	r2
S2_RCVCMP0000385	S2	RCVCMP0000385	0	CD4 T cells	0 CD4 T cells	r2
S2_RCVCMP0000388	S2	RCVCMP0000388	1	CD4 T cells	1 CD4 T cells	r2
S2_RCVCMP0000390	S2	RCVCMP0000390	0	CD4 T cells	0 CD4 T cells	r2
S2_RCVCMP0000393	S2	RCVCMP0000393	0	CD4 T cells	0 CD4 T cells	r2
S2_RCVCMP0000394	S2	RCVCMP0000394	1	CD4 T cells	1 CD4 T cells	r2
S2_RCVCMP0000395	S2	RCVCMP0000395	3	CD8 T cells	3 CD8 T cells	r2
S2_RCVCMP0000398	S2	RCVCMP0000398	0	CD4 T cells	0 CD4 T cells	r2
S2_RCVCMP0000403	S2	RCVCMP0000403	0	CD4 T cells	0 CD4 T cells	r2
S2_RCVCMP0000405	S2	RCVCMP0000405	1	CD4 T cells	1 CD4 T cells	r2
S2_RCVCMP0000406	S2	RCVCMP0000406	1	CD4 T cells	1 CD4 T cells	r2
S2_RCVCMP0000407	S2	RCVCMP0000407	4	NK cells	4 NK cells	r2
S2_RCVCMP0000408	S2	RCVCMP0000408	1	CD4 T cells	1 CD4 T cells	r2
S2_RCVCMP0000409	S2	RCVCMP0000409	0	CD4 T cells	0 CD4 T cells	r2
S2_RCVCMP0000410	S2	RCVCMP0000410	0	CD4 T cells	0 CD4 T cells	r2
S2_RCVCMP0000412	S2	RCVCMP0000412	2	B cells	2 B cells	r2
S2_RCVCMP0000415	S2	RCVCMP0000415	6	MAIT cells	6 MAIT cells	r2
S2_RCVCMP0000419	S2	RCVCMP0000419	2	B cells	2 B cells	r2
S2_RCVCMP0000422	S2	RCVCMP0000422	0	CD4 T cells	0 CD4 T cells	r2
S2_RCVCMP0000427	S2	RCVCMP0000427	5	Monocytes	5 Monocytes	r2
S2_RCVCMP0000430	S2	RCVCMP0000430	1	CD4 T cells	1 CD4 T cells	r2
S2_RCVCMP0000431	S2	RCVCMP0000431	6	MAIT cells	6 MAIT cells	r2
S2_RCVCMP0000432	S2	RCVCMP0000432	3	CD8 T cells	3 CD8 T cells	r2
S2_RCVCMP0000433	S2	RCVCMP0000433	2	B cells	2 B cells	r2
S2_RCVCMP0000435	S2	RCVCMP0000435	0	CD4 T cells	0 CD4 T cells	r2
S2_RCVCMP0000438	S2	RCVCMP0000438	1	CD4 T cells	1 CD4 T cells	r2
S2_RCVCMP0000439	S2	RCVCMP0000439	2	B cells	2 B cells	r2
S2_RCVCMP0000440	S2	RCVCMP0000440	1	CD4 T cells	1 CD4 T cells	r2
S2_RCVCMP0000444	S2	RCVCMP0000444	0	CD4 T cells	0 CD4 T cells	r2
S2_RCVCMP0000445	S2	RCVCMP0000445	6	MAIT cells	6 MAIT cells	r2
S2_RCVCMP0000448	S2	RCVCMP0000448	0	CD4 T cells	0 CD4 T cells	r2
S2_RCVCMP0000449	S2	RCVCMP0000449	3	CD8 T cells	3 CD8 T cells	r2
S2_RCVCMP0000451	S2	RCVCMP0000451	4	NK cells	4 NK cells	r2
S2_RCVCMP0000452	S2	RCVCMP0000452	0	CD4 T cells	0 CD4 T cells	r2
S2_RCVCMP0000454	S2	RCVCMP0000454	0	CD4 T cells	0 CD4 T cells	r2
S2_RCVCMP0000455	S2	RCVCMP0000455	0	CD4 T cells	0 CD4 T cells	r2
S2_RCVCMP0000456	S2	RCVCMP0000456	2	B cells	2 B cells	r2
S2_RCVCMP0000458	S2	RCVCMP0000458	6	MAIT cells	6 MAIT cells	r2
S2_RCVCMP0000459	S2	RCVCMP0000459	1	CD4 T cells	1 CD4 T cells	r2
S2_RCVCMP0000460	S2	RCVCMP0000460	0	CD4 T cells	0 CD4 T cells	r2
S2_RCVCMP0000462	S2	RCVCMP0000462	0	CD4 T cells	0 CD4 T cells	r2
S2_RCVCMP0000464	S2	RCVCMP0000464	0	CD4 T cells	0 CD4 T cells	r2
S2_RCVCMP0000465	S2	RCVCMP0000465	1	CD4 T cells	1 CD4 T cells	r2
S2_RCVCMP0000466	S2	RCVCMP0000466	0	CD4 T cells	0 CD4 T cells	r2
S2_RCVCMP0000467	S2	RCVCMP0000467	4	NK cells	4 NK cells	r2
S2_RCVCMP0000468	S2	RCVCMP0000468	2	B cells	2 B cells	r2
S2_RCVCMP0000471	S2	RCVCMP0000471	2	B cells	2 B cells	r2
S2_RCVCMP0000473	S2	RCVCMP0000473	1	CD4 T cells	1 CD4 T cells	r2
S2_RCVCMP0000474	S2	RCVCMP0000474	2	B cells	2 B cells	r2
S2_RCVCMP0000476	S2	RCVCMP0000476	0	CD4 T cells	0 CD4 T cells	r2
S2_RCVCMP0000477	S2	RCVCMP0000477	4	NK cells	4 NK cells	r2
S2_RCVCMP0000480	S2	RCVCMP0000480	1	CD4 T cells	1 CD4 T cells	r2
S2_RCVCMP0000483	S2	RCVCMP0000483	0	CD4 T cells	0 CD4 T cells	r2
S2_RCVCMP0000485	S2	RCVCMP0000485	0	CD4 T cells	0 CD4 T cells	r2
S2_RCVCMP0000487	S2	RCVCMP0000487	1	CD4 T cells	1 CD4 T cells	r2
S2_RCVCMP0000494	S2	RCVCMP0000494	5	Monocytes	5 Monocytes	r2
S2_RCVCMP0000496	S2	RCVCMP0000496	4	NK cells	4 NK cells	r2
S2_RCVCMP0000497	S2	RCVCMP0000497	4	NK cells	4 NK cells	r2
S2_RCVCMP0000501	S2	RCVCMP0000501	0	CD4 T cells	0 CD4 T cells	r2
S2_RCVCMP0000502	S2	RCVCMP0000502	3	CD8 T cells	3 CD8 T cells	r2
S2_RCVCMP0000504	S2	RCVCMP0000504	1	CD4 T cells	1 CD4 T cells	r2
S2_RCVCMP0000505	S2	RCVCMP0000505	0	CD4 T cells	0 CD4 T cells	r2
S2_RCVCMP0000509	S2	RCVCMP0000509	4	NK cells	4 NK cells	r2
S2_RCVCMP0000510	S2	RCVCMP0000510	1	CD4 T cells	1 CD4 T cells	r2
S2_RCVCMP0000512	S2	RCVCMP0000512	2	B cells	2 B cells	r2
S2_RCVCMP0000514	S2	RCVCMP0000514	1	CD4 T cells	1 CD4 T cells	r2
S2_RCVCMP0000517	S2	RCVCMP0000517	0	CD4 T cells	0 CD4 T cells	r2
S2_RCVCMP0000522	S2	RCVCMP0000522	1	CD4 T cells	1 CD4 T cells	r2
S2_RCVCMP0000525	S2	RCVCMP0000525	3	CD8 T cells	3 CD8 T cells	r2
S2_RCVCMP0000529	S2	RCVCMP0000529	0	CD4 T cells	0 CD4 T cells	r2
S2_RCVCMP0000532	S2	RCVCMP0000532	0	CD4 T cells	0 CD4 T cells	r2
S2_RCVCMP0000536	S2	RCVCMP0000536	0	CD4 T cells	0 CD4 T cells	r2
S2_RCVCMP0000539	S2	RCVCMP0000539	0	CD4 T cells	0 CD4 T cells	r2
S2_RCVCMP0000543	S2	RCVCMP0000543	3	CD8 T cells	3 CD8 T cells	r2
S2_RCVCMP0000546	S2	RCVCMP0000546	1	CD4 T cells	1 CD4 T cells	r2
S2_RCVCMP0000547	S2	RCVCMP0000547	5	Monocytes	5 Monocytes	r2
S2_RCVCMP0000556	S2	RCVCMP0000556	6	MAIT cells	6 MAIT cells	r2
S2_RCVCMP0000557	S2	RCVCMP0000557	4	NK cells	4 NK cells	r2
S2_RCVCMP0000558	S2	RCVCMP0000558	0	CD4 T cells	0 CD4 T cells	r2
S2_RCVCMP0000562	S2	RCVCMP0000562	1	CD4 T cells	1 CD4 T cells	r2
S2_RCVCMP0000563	S2	RCVCMP0000563	0	CD4 T cells	0 CD4 T cells	r2
S2_RCVCMP0000566	S2	RCVCMP0000566	0	CD4 T cells	0 CD4 T cells	r2
S2_RCVCMP0000567	S2	RCVCMP0000567	0	CD4 T cells	0 CD4 T cells	r2
S2_RCVCMP0000568	S2	RCVCMP0000568	2	B cells	2 B cells	r2
S2_RCVCMP0000569	S2	RCVCMP0000569	3	CD8 T cells	3 CD8 T cells	r2
S2_RCVCMP0000571	S2	RCVCMP0000571	1	CD4 T cells	1 CD4 T cells	r2
S2_RCVCMP0000572	S2	RCVCMP0000572	0	CD4 T cells	0 CD4 T cells	r2
S2_RCVCMP0000574	S2	RCVCMP0000574	3	CD8 T cells	3 CD8 T cells	r2
S2_RCVCMP0000575	S2	RCVCMP0000575	2	B cells	2 B cells	r2
S2_RCVCMP0000576	S2	RCVCMP0000576	0	CD4 T cells	0 CD4 T cells	r2
S2_RCVCMP0000581	S2	RCVCMP0000581	3	CD8 T cells	3 CD8 T cells	r2
S2_RCVCMP0000586	S2	RCVCMP0000586	0	CD4 T cells	0 CD4 T cells	r2
S2_RCVCMP0000593	S2	RCVCMP0000593	1	CD4 T cells	1 CD4 T cells	r2
S2_RCVCMP0000600	S2	RCVCMP0000600	2	B cells	2 B cells	r2
S2_RCVCMP0000601	S2	RCVCMP0000601	0	CD4 T cells	0 CD4 T cells	r2
S2_RCVCMP0000602	S2	RCVCMP0000602	2	B cells	2 B cells	r2
S2_RCVCMP0000606	S2	RCVCMP0000606	0	CD4 T cells	0 CD4 T cells	r2
S2_RCVCMP0000607	S2	RCVCMP0000607	1	CD4 T cells	1 CD4 T cells	r2
S2_RCVCMP0000608	S2	RCVCMP0000608	4	NK cells	4 NK cells	r2
S2_RCVCMP0000609	S2	RCVCMP0000609	1	CD4 T cells	1 CD4 T cells	r2
S2_RCVCMP0000610	S2	RCVCMP0000610	0	CD4 T cells	0 CD4 T cells	r2
S2_RCVCMP0000611	S2	RCVCMP0000611	3	CD8 T cells	3 CD8 T cells	r2
S2_RCVCMP0000612	S2	RCVCMP0000612	0	CD4 T cells	0 CD4 T cells	r2
S2_RCVCMP0000613	S2	RCVCMP0000613	1	CD4 T cells	1 CD4 T cells	r2
S2_RCVCMP0000614	S2	RCVCMP0000614	5	Monocytes	5 Monocytes	r2
S2_RCVCMP0000615	S2	RCVCMP0000615	5	Monocytes	5 Monocytes	r2
S2_RCVCMP0000622	S2	RCVCMP0000622	5	Monocytes	5 Monocytes	r2
S2_RCVCMP0000624	S2	RCVCMP0000624	4	NK cells	4 NK cells	r2
S2_RCVCMP0000628	S2	RCVCMP0000628	4	NK cells	4 NK cells	r2
S2_RCVCMP0000631	S2	RCVCMP0000631	1	CD4 T cells	1 CD4 T cells	r2
S2_RCVCMP0000635	S2	RCVCMP0000635	6	MAIT cells	6 MAIT cells	r2
S2_RCVCMP0000637	S2	RCVCMP0000637	1	CD4 T cells	1 CD4 T cells	r2
S2_RCVCMP0000639	S2	RCVCMP0000639	3	CD8 T cells	3 CD8 T cells	r2
S2_RCVCMP0000640	S2	RCVCMP0000640	0	CD4 T cells	0 CD4 T cells	r2
S2_RCVCMP0000643	S2	RCVCMP0000643	0	CD4 T cells	0 CD4 T cells	r2
S2_RCVCMP0000650	S2	RCVCMP0000650	2	B cells	2 B cells	r2
S2_RCVCMP0000651	S2	RCVCMP0000651	3	CD8 T cells	3 CD8 T cells	r2
S2_RCVCMP0000655	S2	RCVCMP0000655	3	CD8 T cells	3 CD8 T cells	r2
S2_RCVCMP0000657	S2	RCVCMP0000657	0	CD4 T cells	0 CD4 T cells	r2
S2_RCVCMP0000658	S2	RCVCMP0000658	4	NK cells	4 NK cells	r2
S2_RCVCMP0000669	S2	RCVCMP0000669	1	CD4 T cells	1 CD4 T cells	r2
S2_RCVCMP0000676	S2	RCVCMP0000676	2	B cells	2 B cells	r2
S2_RCVCMP0000686	S2	RCVCMP0000686	3	CD8 T cells	3 CD8 T cells	r2
S2_RCVCMP0000693	S2	RCVCMP0000693	0	CD4 T cells	0 CD4 T cells	r2
S2_RCVCMP0000694	S2	RCVCMP0000694	3	CD8 T cells	3 CD8 T cells	r2
S2_RCVCMP0000697	S2	RCVCMP0000697	0	CD4 T cells	0 CD4 T cells	r2
S2_RCVCMP0000698	S2	RCVCMP0000698	2	B cells	2 B cells	r2
S2_RCVCMP0000699	S2	RCVCMP0000699	4	NK cells	4 NK cells	r2
S2_RCVCMP0000700	S2	RCVCMP0000700	4	NK cells	4 NK cells	r2
S2_RCVCMP0000702	S2	RCVCMP0000702	2	B cells	2 B cells	r2
S2_RCVCMP0000705	S2	RCVCMP0000705	0	CD4 T cells	0 CD4 T cells	r2
S2_RCVCMP0000707	S2	RCVCMP0000707	4	NK cells	4 NK cells	r2
S2_RCVCMP0000708	S2	RCVCMP0000708	1	CD4 T cells	1 CD4 T cells	r2
S2_RCVCMP0000711	S2	RCVCMP0000711	4	NK cells	4 NK cells	r2
S2_RCVCMP0000718	S2	RCVCMP0000718	0	CD4 T cells	0 CD4 T cells	r2
S2_RCVCMP0000736	S2	RCVCMP0000736	1	CD4 T cells	1 CD4 T cells	r2
S2_RCVCMP0000743	S2	RCVCMP0000743	2	B cells	2 B cells	r2
S2_RCVCMP0000744	S2	RCVCMP0000744	1	CD4 T cells	1 CD4 T cells	r2
S2_RCVCMP0000749	S2	RCVCMP0000749	2	B cells	2 B cells	r2
S2_RCVCMP0000750	S2	RCVCMP0000750	0	CD4 T cells	0 CD4 T cells	r2
S2_RCVCMP0000754	S2	RCVCMP0000754	1	CD4 T cells	1 CD4 T cells	r2
S2_RCVCMP0000755	S2	RCVCMP0000755	4	NK cells	4 NK cells	r2
S2_RCVCMP0000757	S2	RCVCMP0000757	0	CD4 T cells	0 CD4 T cells	r2
S2_RCVCMP0000762	S2	RCVCMP0000762	1	CD4 T cells	1 CD4 T cells	r2
S2_RCVCMP0000763	S2	RCVCMP0000763	3	CD8 T cells	3 CD8 T cells	r2
S2_RCVCMP0000764	S2	RCVCMP0000764	0	CD4 T cells	0 CD4 T cells	r2
S2_RCVCMP0000766	S2	RCVCMP0000766	1	CD4 T cells	1 CD4 T cells	r2
S2_RCVCMP0000768	S2	RCVCMP0000768	0	CD4 T cells	0 CD4 T cells	r2
S2_RCVCMP0000770	S2	RCVCMP0000770	6	MAIT cells	6 MAIT cells	r2
S2_RCVCMP0000779	S2	RCVCMP0000779	0	CD4 T cells	0 CD4 T cells	r2
S2_RCVCMP0000789	S2	RCVCMP0000789	1	CD4 T cells	1 CD4 T cells	r2
S2_RCVCMP0000791	S2	RCVCMP0000791	4	NK cells	4 NK cells	r2
S2_RCVCMP0000792	S2	RCVCMP0000792	0	CD4 T cells	0 CD4 T cells	r2
S2_RCVCMP0000801	S2	RCVCMP0000801	3	CD8 T cells	3 CD8 T cells	r2
S2_RCVCMP0000806	S2	RCVCMP0000806	0	CD4 T cells	0 CD4 T cells	r2
S2_RCVCMP0000811	S2	RCVCMP0000811	2	B cells	2 B cells	r2
S2_RCVCMP0000812	S2	RCVCMP0000812	4	NK cells	4 NK cells	r2
S2_RCVCMP0000813	S2	RCVCMP0000813	2	B cells	2 B cells	r2
S2_RCVCMP0000815	S2	RCVCMP0000815	6	MAIT cells	6 MAIT cells	r2
S2_RCVCMP0000824	S2	RCVCMP0000824	0	CD4 T cells	0 CD4 T cells	r2
S2_RCVCMP0000829	S2	RCVCMP0000829	0	CD4 T cells	0 CD4 T cells	r2
S2_RCVCMP0000833	S2	RCVCMP0000833	6	MAIT cells	6 MAIT cells	r2
S2_RCVCMP0000835	S2	RCVCMP0000835	2	B cells	2 B cells	r2
S2_RCVCMP0000837	S2	RCVCMP0000837	4	NK cells	4 NK cells	r2
S2_RCVCMP0000838	S2	RCVCMP0000838	0	CD4 T cells	0 CD4 T cells	r2
S2_RCVCMP0000847	S2	RCVCMP0000847	3	CD8 T cells	3 CD8 T cells	r2
S2_RCVCMP0000851	S2	RCVCMP0000851	4	NK cells	4 NK cells	r2
S2_RCVCMP0000855	S2	RCVCMP0000855	4	NK cells	4 NK cells	r2
S2_RCVCMP0000856	S2	RCVCMP0000856	3	CD8 T cells	3 CD8 T cells	r2
S2_RCVCMP0000861	S2	RCVCMP0000861	0	CD4 T cells	0 CD4 T cells	r2
S2_RCVCMP0000866	S2	RCVCMP0000866	0	CD4 T cells	0 CD4 T cells	r2
S2_RCVCMP0000880	S2	RCVCMP0000880	2	B cells	2 B cells	r2
S2_RCVCMP0000887	S2	RCVCMP0000887	0	CD4 T cells	0 CD4 T cells	r2
S2_RCVCMP0000892	S2	RCVCMP0000892	0	CD4 T cells	0 CD4 T cells	r2
S2_RCVCMP0000894	S2	RCVCMP0000894	0	CD4 T cells	0 CD4 T cells	r2
S2_RCVCMP0000896	S2	RCVCMP0000896	1	CD4 T cells	1 CD4 T cells	r2
S2_RCVCMP0000897	S2	RCVCMP0000897	6	MAIT cells	6 MAIT cells	r2
S2_RCVCMP0000899	S2	RCVCMP0000899	1	CD4 T cells	1 CD4 T cells	r2
S2_RCVCMP0000901	S2	RCVCMP0000901	0	CD4 T cells	0 CD4 T cells	r2
S2_RCVCMP0000903	S2	RCVCMP0000903	3	CD8 T cells	3 CD8 T cells	r2
S2_RCVCMP0000908	S2	RCVCMP0000908	1	CD4 T cells	1 CD4 T cells	r2
S2_RCVCMP0000918	S2	RCVCMP0000918	1	CD4 T cells	1 CD4 T cells	r2
S2_RCVCMP0000919	S2	RCVCMP0000919	0	CD4 T cells	0 CD4 T cells	r2
S2_RCVCMP0000934	S2	RCVCMP0000934	1	CD4 T cells	1 CD4 T cells	r2
S2_RCVCMP0000935	S2	RCVCMP0000935	3	CD8 T cells	3 CD8 T cells	r2
S2_RCVCMP0000940	S2	RCVCMP0000940	6	MAIT cells	6 MAIT cells	r2
S2_RCVCMP0000947	S2	RCVCMP0000947	0	CD4 T cells	0 CD4 T cells	r2
S2_RCVCMP0000966	S2	RCVCMP0000966	0	CD4 T cells	0 CD4 T cells	r2
S2_RCVCMP0000986	S2	RCVCMP0000986	1	CD4 T cells	1 CD4 T cells	r2
S2_RCVCMP0001002	S2	RCVCMP0001002	0	CD4 T cells	0 CD4 T cells	r2
S2_RCVCMP0001039	S2	RCVCMP0001039	0	CD4 T cells	0 CD4 T cells	r2
S2_RCVCMP0001054	S2	RCVCMP0001054	0	CD4 T cells	0 CD4 T cells	r2
S2_RCVCMP0001056	S2	RCVCMP0001056	3	CD8 T cells	3 CD8 T cells	r2
S2_RCVCMP0001067	S2	RCVCMP0001067	0	CD4 T cells	0 CD4 T cells	r2
S2_RCVCMP0001074	S2	RCVCMP0001074	0	CD4 T cells	0 CD4 T cells	r2
S2_RCVCMP0001079	S2	RCVCMP0001079	1	CD4 T cells	1 CD4 T cells	r2
S2_RCVCMP0001120	S2	RCVCMP0001120	0	CD4 T cells	0 CD4 T cells	r2
S2_RCVCMP0001123	S2	RCVCMP0001123	3	CD8 T cells	3 CD8 T cells	r2
S2_RCVCMP0001171	S2	RCVCMP0001171	0	CD4 T cells	0 CD4 T cells	r2
S2_RCVCMP0001195	S2	RCVCMP0001195	0	CD4 T cells	0 CD4 T cells	r2
S2_RCVCMP0001216	S2	RCVCMP0001216	0	CD4 T cells	0 CD4 T cells	r2
S2_RCVCMP0001255	S2	RCVCMP0001255	5	Monocytes	5 Monocytes	r2
S2_RCVCMP0001280	S2	RCVCMP0001280	0	CD4 T cells	0 CD4 T cells	r2
S2_RCVCMP0001399	S2	RCVCMP0001399	4	NK cells	4 NK cells	r2
S2_RCVCMP0001421	S2	RCVCMP0001421	1	CD4 T cells	1 CD4 T cells	r2
S2_RCVCMP0001470	S2	RCVCMP0001470	0	CD4 T cells	0 CD4 T cells	r2
S2_RCVCMP0001489	S2	RCVCMP0001489	0	CD4 T cells	0 CD4 T cells	r2
S2_RCVCMP0001531	S2	RCVCMP0001531	4	NK cells	4 NK cells	r2
S2_RCVCMP0001557	S2	RCVCMP0001557	1	CD4 T cells	1 CD4 T cells	r2

## Sheet: Table S2 MPX vs Flow Cytometry
		Flow cytometry				MPX
Marker	Gated on	Fraction positive cells	Median MFI Positive cells	Median MFI Negative cells	S/N	Fraction positive cells	Median counts Postivie cells	Median counts Negative cells	S/N
CD3	CD45+	0.658	3089	250	12.356	0.636	8	143	17.875
CD4	CD45+, CD3+	0.664	21310	133	160.226	0.689	17	426	25.0588
CD8	CD45+, CD3+	0.251	1533	57.8	26.5225	0.246	8	443.5	55.4375
CD19	CD45+	0.142	2292	405	5.65926	0.141	2	46	23
CD14	CD45+	0.116	10895	256	42.5586	0.079	5	51	10.2
CD16	CD45+	0.132	4662	451	10.337	0.122	14	100	7.14286

## Sheet: Table S4 Description
	Sheet	Description
	1	Results from differential abundance wilcoxon rank sum test. Each condition has been separately compared to control (In solution – not stimulated)
	2	Results from differential polarity wilcoxon rank sum test using Moran’s I. Each condition has been separately compared to control (In solution – not stimulated)
	3	Results from differential polarity wilcoxon rank sum test using Moran’s Z score. Each condition has been separately compared to control (In solution – not stimulated)
	4	Results from differential colocalization wilcoxon rank sum test. Each condition has been separately compared to control (In solution – not stimulated)

## Sheet: Table S4 Diff abundance
ident	marker	p_val	avg_log2FC	p_val_adj
Immob - MCP1	CD27	2.0519823085521643e-13	-0.6519954551265676	1.559506554499645e-11
Immob - MCP1	CD102	3.2560463132545034e-12	-0.42841266913387166	2.4745951980734227e-10
Immob - MCP1	CD162	1.5980015566349584e-11	-0.3673150258944792	1.2144811830425684e-9
Immob - MCP1	CD44	1.4762899829624601e-10	-0.21132318767430602	1.1219803870514696e-8
Immob - MCP1	HLA-ABC	1.1736989600053185e-9	0.07605436470187277	8.920112096040421e-8
Immob - MCP1	CD161	1.5146955789149426e-9	0.49240630040273903	1.1511686399753564e-7
Immob - MCP1	CD268	8.243300819025686e-9	0.16832277680102012	6.264908622459522e-7
Immob - MCP1	CD197	1.8885753506348827e-8	-0.27781376313465356	1.4353172664825108e-6
Immob - MCP1	CD274	9.693933928112422e-8	-0.2077339004183505	7.36738978536544e-6
Immob - MCP1	CD127	1.216343136552772e-7	-0.5043200032348598	9.244207837801067e-6
Immob - MCP1	CD54	1.2164487315926204e-7	0.13228582821251522	9.245010360103916e-6
Immob - MCP1	CD314	1.4943980353911764e-7	0.2739182623530621	1.1357425068972942e-5
Immob - MCP1	CD244	3.0189225413316685e-7	0.3453350632308209	2.294381131412068e-5
Immob - MCP1	CD278	4.929374508125574e-7	-0.30700737161922187	3.7463246261754367e-5
Immob - MCP1	CD2	6.562220253326357e-7	0.10761719170384998	4.9872873925280314e-5
Immob - MCP1	CD18	1.0381201342040596e-6	0.13153218998806748	7.889713019950852e-5
Immob - MCP1	CD8	1.4192305642886695e-6	-0.6130003425296973	1.0786152288593888e-4
Immob - MCP1	CD11a	1.4196425149328772e-6	-0.6354893439945126	1.0789283113489866e-4
Immob - MCP1	CD55	2.0707415711711354e-6	-0.2368212052415708	1.573763594090063e-4
Immob - MCP1	CD40	2.272299435616033e-5	-0.265024349697817	0.0017269475710681849
Immob - MCP1	CD229	7.266301438527293e-5	-0.15459446001342714	0.0055223890932807424
Immob - MCP1	CD82	1.115515994484351e-4	-0.19165418229826892	0.008477921558081067
Immob - MCP1	CD86	1.5603647875273377e-4	0.5140325759530128	0.011858772385207767
Immob - MCP1	CD16	1.7911112327371285e-4	0.16089142306031357	0.013612445368802177
Immob - MCP1	CD45RA	2.838170701172499e-4	-0.43412766909961814	0.021570097328910992
Immob - MCP1	CD45RB	3.329263883888095e-4	0.0869610066597486	0.02530240551754952
Immob - MCP1	CD43	5.743151135280473e-4	-0.07383092286007265	0.043647948628131594
Immob - MCP1	CD5	5.743151135280473e-4	-0.2976734936275107	0.043647948628131594
Immob - MCP1	CD26	6.357444769579142e-4	0.08946296404837506	0.04831658024880148
Immob - MCP1	CD59	0.0016887002270138307	0.3759421957146878	0.12834121725305114
Immob - MCP1	CD84	0.002284490444107304	0.19908750539535036	0.1736212737521551
Immob - MCP1	CD7	0.0028037718380343377	-0.19007226945980582	0.21308665969060966
Immob - MCP1	CD69	0.003279854473626759	0.08981083420806013	0.24926893999563368
Immob - MCP1	HLA-DR	0.005073372398608199	0.33897844158345025	0.38557630229422313
Immob - MCP1	CD38	0.006673384601133821	-0.12527181884571736	0.5071772296861704
Immob - MCP1	CD22	0.02682791925405262	-0.04802012313308515	1
Immob - MCP1	CD25	0.02811473889038519	0.20126009621965102	1
Immob - MCP1	CD4	0.031197459075627158	-0.5410294010580452	1
Immob - MCP1	CD29	0.04521436705638977	0.2233485109511526	1
Immob - MCP1	CD48	0.08543097668983421	0.04536904134117825	1
Immob - MCP1	CD50	0.12676571057376695	0.1451300496880814	1
Immob - MCP1	CD49D	0.21085119328772683	0.11425690536703126	1
Immob - MCP1	CD3E	0.322534407404523	0.12376760352527949	1
Immob - MCP1	CD52	0.45864151796675756	0.029227939083791954	1
Immob - MCP1	CD37	0.717407671183138	-0.012529977204032594	1
Immob - MCP1	CD45	0.7381152654468986	0.012005115806452693	1
Immob - MCP1	B2M	0.7695318249152248	0.0045632615820356826	1
Immob - MCP1	CD47	0.9697546486398354	0.004765304408084203	1
Immob - Not stimulated	CD162	3.2560463132545034e-12	-0.45778618826246364	2.4745951980734227e-10
Immob - Not stimulated	CD44	4.157075571647146e-12	-0.31212077765664437	3.159377434451831e-10
Immob - Not stimulated	CD102	2.42044978744766e-10	-0.4570447194969466	1.8395418384602216e-8
Immob - Not stimulated	CD54	3.2519853034472978e-9	0.1466628979772926	2.471508830619946e-7
Immob - Not stimulated	HLA-ABC	6.065670244424815e-9	0.08066744056507691	4.60990938576286e-7
Immob - Not stimulated	CD27	7.449312218186596e-9	-0.5572110147829725	5.661477285821813e-7
Immob - Not stimulated	CD268	3.415780669511147e-8	0.17960438800491788	2.595993308828472e-6
Immob - Not stimulated	CD161	9.018136074661597e-8	0.4347383615912699	6.853783416742814e-6
Immob - Not stimulated	CD274	2.469179538441896e-7	-0.26789233695690784	1.8765764492158408e-5
Immob - Not stimulated	CD82	5.689590771923606e-7	-0.24507409881183406	4.324088986661941e-5
Immob - Not stimulated	CD43	6.799756244377473e-7	-0.15763301539317465	5.1678147457268796e-5
Immob - Not stimulated	CD127	1.520692565354129e-6	-0.4129215770674797	1.155726349669138e-4
Immob - Not stimulated	CD8	1.5210217835970886e-6	-0.6924098531495633	1.1559765555337874e-4
Immob - Not stimulated	CD11a	1.1444177157605649e-5	-0.5607563129673818	8.697574639780293e-4
Immob - Not stimulated	CD40	1.1993445175020142e-5	-0.27111629015042876	9.115018333015308e-4
Immob - Not stimulated	CD55	7.696696111796472e-5	-0.23965230137940036	0.005849489044965319
Immob - Not stimulated	CD278	8.635501228384139e-5	-0.2451211918516366	0.006562980933571946
Immob - Not stimulated	CD197	8.635923901541067e-5	-0.22804176695153555	0.006563302165171211
Immob - Not stimulated	CD45RB	1.3578129716520007e-4	0.10687385033706609	0.010319378584555205
Immob - Not stimulated	CD5	1.8409546908047228e-4	-0.2701021146733176	0.013991255650115893
Immob - Not stimulated	CD86	2.1684799595288214e-4	0.45647157320625864	0.016480447692419044
Immob - Not stimulated	CD314	2.4143380889323916e-4	0.20473955755271694	0.018348969475886177
Immob - Not stimulated	CD59	3.797596194924836e-4	0.3930098655890697	0.028861731081428754
Immob - Not stimulated	CD18	4.7992147513729644e-4	0.08822710127480171	0.036474032110434526
Immob - Not stimulated	CD7	9.021942163357136e-4	-0.2481957381635187	0.06856676044151423
Immob - Not stimulated	CD229	0.0014306659447076771	-0.12746938746663772	0.10873061179778346
Immob - Not stimulated	CD38	0.0020356283375791147	-0.11745710657175912	0.15470775365601272
Immob - Not stimulated	CD244	0.0021780255218363446	0.27300744420947726	0.1655299396595622
Immob - Not stimulated	CD45RA	0.0022063750986124017	-0.38107211692141935	0.16768450749454253
Immob - Not stimulated	CD16	0.005073372398608199	0.11204798616260137	0.38557630229422313
Immob - Not stimulated	CD26	0.005294455124491064	0.03909119833230834	0.4023785894613209
Immob - Not stimulated	CD2	0.021499890069171128	0.051645747241075846	1
Immob - Not stimulated	HLA-DR	0.02189438708787444	0.30459436996813305	1
Immob - Not stimulated	CD25	0.09322122365616481	0.14584312483910078	1
Immob - Not stimulated	CD69	0.1250604265244169	0.0728004155388472	1
Immob - Not stimulated	CD49D	0.2426041439573854	0.06381260954601031	1
Immob - Not stimulated	CD29	0.256780550848119	0.14647327395236287	1
Immob - Not stimulated	CD22	0.3625931225570691	0.005902951638369458	1
Immob - Not stimulated	CD47	0.43395100741807247	0.013632751016270817	1
Immob - Not stimulated	CD37	0.46704342497495666	-0.008318808141098422	1
Immob - Not stimulated	CD45	0.5058882913243417	-0.0018428970830024483	1
Immob - Not stimulated	CD3E	0.5236830890423975	0.019862289748262096	1
Immob - Not stimulated	CD50	0.6220775088022122	0.036024385740150544	1
Immob - Not stimulated	CD48	0.6867360281793013	0.03680252149351215	1
Immob - Not stimulated	CD52	0.7020111769696078	0.007602455330163682	1
Immob - Not stimulated	CD84	0.7225658253521263	0.13120691603528323	1
Immob - Not stimulated	B2M	0.7329198386952271	-0.014664485705951247	1
Immob - Not stimulated	CD4	0.8496226204322989	-0.19726470230788817	1
Immob - Rantes	CD43	2.0619543885404466e-17	-1.1114281621168054	1.5670853352907395e-15
Immob - Rantes	CD102	1.3935251186015907e-14	-0.45497380583933544	1.059079090137209e-12
Immob - Rantes	CD11a	8.531211083105736e-13	-1.0862667814643516	6.483720423160359e-11
Immob - Rantes	CD27	2.0914088639021253e-12	-0.6774867513759174	1.5894707365656152e-10
Immob - Rantes	CD50	1.0407350381938065e-11	0.4742523148278065	7.90958629027293e-10
Immob - Rantes	CD127	2.6778869258378647e-11	-0.6143090277885297	2.035194063636777e-9
Immob - Rantes	CD197	1.6903444393475447e-10	-0.2980000864811352	1.284661773904134e-8
Immob - Rantes	CD161	9.132480363068872e-10	0.539405650470932	6.940685075932343e-8
Immob - Rantes	CD5	6.874752377189257e-8	-0.21758939850069248	5.224811806663835e-6
Immob - Rantes	CD86	1.0861431470611369e-7	0.5063605593169634	8.25468791766464e-6
Immob - Rantes	CD7	4.1160527214254947e-7	-0.23461257088417486	3.128200068283376e-5
Immob - Rantes	CD268	4.417497044310585e-7	0.15544053764293778	3.3572977536760444e-5
Immob - Rantes	CD18	1.0024078465470552e-6	0.1501775322739487	7.618299633757619e-5
Immob - Rantes	CD44	1.1132536155161497e-6	-0.258219173590855	8.460727477922738e-5
Immob - Rantes	CD244	1.3131272314719398e-6	0.3350839284552139	9.979766959186743e-5
Immob - Rantes	CD8	2.5365047355255066e-6	-0.7512949348051008	1.9277435989993849e-4
Immob - Rantes	CD45RA	3.106206440238322e-6	-0.43331743577988224	2.3607168945811248e-4
Immob - Rantes	CD2	5.1089874258040945e-6	0.07719311275137741	3.882830443611112e-4
Immob - Rantes	CD314	1.3605631331847231e-5	0.2971514849149918	0.0010340279812203895
Immob - Rantes	CD274	2.730047731166848e-5	-0.20568470577681042	0.0020748362756868046
Immob - Rantes	CD278	3.8042542292423504e-5	-0.16504641834975253	0.002891233214224186
Immob - Rantes	CD45RB	4.415503813083304e-5	0.12456647894115402	0.0033557828979433107
Immob - Rantes	CD16	5.119155523705235e-5	0.23311349759713118	0.0038905581980159787
Immob - Rantes	CD26	5.591042639677067e-5	0.14829470721548832	0.004249192406154571
Immob - Rantes	HLA-DR	9.408951138969772e-5	0.3319027062084019	0.007150802865617026
Immob - Rantes	CD38	4.215862030211443e-4	-0.10989315178367232	0.03204055142960696
Immob - Rantes	CD59	5.05297853949104e-4	0.38611521216816524	0.0384026369001319
Immob - Rantes	CD229	8.376157948157632e-4	-0.16317400039015517	0.063658800405998
Immob - Rantes	CD25	0.0011522817190664633	0.27697990771658465	0.0875734106490512
Immob - Rantes	CD54	0.0015004108476280845	0.11389323842849586	0.11403122441973441
Immob - Rantes	CD55	0.0020356283375791147	-0.19067362098945084	0.15470775365601272
Immob - Rantes	HLA-ABC	0.0026197768807104667	0.06032401408816224	0.19910304293399547
Immob - Rantes	CD29	0.003828498083893968	0.2904045584932782	0.2909658543759416
Immob - Rantes	CD4	0.008182464707377855	-0.5534742263517589	0.6218673177607169
Immob - Rantes	CD40	0.010644425005256433	-0.2856510847032721	0.808976300399489
Immob - Rantes	CD45	0.02528342851389651	-0.027727679694851126	1
Immob - Rantes	CD162	0.02911735746679415	-0.1281930390318986	1
Immob - Rantes	CD82	0.03460455187680224	-0.1061060832228502	1
Immob - Rantes	CD49D	0.06318542415565366	0.20363018978995218	1
Immob - Rantes	CD48	0.08295433912715963	0.13204710193618951	1
Immob - Rantes	CD3E	0.09056348679082421	0.12697913244058423	1
Immob - Rantes	CD84	0.09872431079247233	0.18867234470858085	1
Immob - Rantes	B2M	0.17334644105622327	-0.017798539270403868	1
Immob - Rantes	CD69	0.256780550848119	0.07622069147761701	1
Immob - Rantes	CD52	0.2931173693460709	0.11015492143728833	1
Immob - Rantes	CD47	0.3293244426924219	0.1331834546319648	1
Immob - Rantes	CD22	0.5147406865742314	0.07090531095922509	1
Immob - Rantes	CD37	0.8658764106823897	0.027894980082220244	1
In solution - MCP1	CD16	0.04303850393913488	-0.010759009771123207	1
In solution - MCP1	CD47	0.04375374463787144	0.03511374795198052	1
In solution - MCP1	CD22	0.04775900846955547	-0.01475758892650847	1
In solution - MCP1	CD38	0.07934878046830089	0.006263544943654775	1
In solution - MCP1	CD43	0.08173801652907556	6.462291066706705e-4	1
In solution - MCP1	CD45RA	0.08543097668983421	0.08806246943169482	1
In solution - MCP1	CD229	0.09056348679082421	0.03652968139913326	1
In solution - MCP1	CD69	0.1105068116619288	-0.00712016646559277	1
In solution - MCP1	CD162	0.1105068116619288	0.05081561303268223	1
In solution - MCP1	CD197	0.13921399807803533	0.020247992931110792	1
In solution - MCP1	CD25	0.1448287175836836	-0.02011401729822715	1
In solution - MCP1	CD278	0.16064894403312138	-0.008546193135084978	1
In solution - MCP1	CD26	0.16064894403312138	-0.01842340498590156	1
In solution - MCP1	CD18	0.16271493938920747	-0.015930611014491003	1
In solution - MCP1	CD49D	0.16480091329475935	0.0042058972554821494	1
In solution - MCP1	CD29	0.23709060899029805	-0.020976622139585066	1
In solution - MCP1	CD84	0.24399508940200137	0.037841291153703716	1
In solution - MCP1	CD3E	0.28683286442630784	-0.009850108028372828	1
In solution - MCP1	CD50	0.3191738820241725	0.009878623764487449	1
In solution - MCP1	CD86	0.34318024639305245	-0.04335833917845655	1
In solution - MCP1	CD7	0.41004668638288677	0.028540490465204904	1
In solution - MCP1	CD82	0.41397548753877594	0.0061343946698664276	1
In solution - MCP1	CD37	0.429911925619208	0.018598800633748747	1
In solution - MCP1	CD45RB	0.4628318402117395	-0.01644374535733717	1
In solution - MCP1	CD5	0.4712761789820339	0.03243647451486664	1
In solution - MCP1	CD27	0.4884169349823004	0.018389766105531224	1
In solution - MCP1	CD244	0.5416916570539703	-0.004727648435023379	1
In solution - MCP1	CD268	0.6147787082063192	-0.03209829335807185	1
In solution - MCP1	CD127	0.6318529199646227	0.015282179449398248	1
In solution - MCP1	CD11a	0.6565717091395431	0.032690264363653965	1
In solution - MCP1	CD44	0.6565717091395431	0.018250222247847336	1
In solution - MCP1	CD59	0.681672236719379	-0.027356432329267655	1
In solution - MCP1	CD314	0.7019941500115127	-0.01619906987667019	1
In solution - MCP1	CD52	0.712262370771201	0.050981840431488346	1
In solution - MCP1	HLA-DR	0.7277366196432564	-6.440138843544219e-5	1
In solution - MCP1	HLA-ABC	0.7433226811642305	-0.0035270282157102706	1
In solution - MCP1	CD161	0.7905694499267237	-0.03265387453133617	1
In solution - MCP1	CD45	0.8280872985421532	0.004637977813395366	1
In solution - MCP1	CD2	0.8334635772994906	0.004672060522823429	1
In solution - MCP1	B2M	0.855044223388649	-0.007925484579128561	1
In solution - MCP1	CD102	0.8658764106823897	-0.0248157797559887	1
In solution - MCP1	CD4	0.8930451018168196	-0.03521151566028369	1
In solution - MCP1	CD274	0.9039747211325873	0.014576572174047064	1
In solution - MCP1	CD8	0.9039747211325873	0.07701874278557952	1
In solution - MCP1	CD55	0.9149046417869761	-0.011590349945372336	1
In solution - MCP1	CD54	0.9258506767484966	-0.006520239743592837	1
In solution - MCP1	CD48	0.9532727267129067	0.019384266960079	1
In solution - MCP1	CD40	0.9587648295967376	0.06094820398281997	1
In solution - Rantes	CD102	0.007554565815801817	-0.06546224081315288	0.574147002000938
In solution - Rantes	B2M	0.04825913882496512	-0.021593368335449892	1
In solution - Rantes	CD52	0.058443889727859674	0.050664572295960886	1
In solution - Rantes	CD37	0.1030194346376088	0.01811891520389952	1
In solution - Rantes	CD50	0.128489040436052	-0.06610378357635016	1
In solution - Rantes	CD197	0.16690695885469456	0.009602480868706742	1
In solution - Rantes	CD25	0.1937775219569505	-0.002045464125917662	1
In solution - Rantes	CD55	0.19615247557393267	-0.0390541263141756	1
In solution - Rantes	CD314	0.20827114672855737	-0.019838281525702495	1
In solution - Rantes	CD49D	0.2083475920913483	0.0026595896516203865	1
In solution - Rantes	CD18	0.26555732018637435	-0.034524472798933115	1
In solution - Rantes	CD45RA	0.26852829432580244	0.04751297225881557	1
In solution - Rantes	CD2	0.28372497710007477	-0.02663762897429267	1
In solution - Rantes	CD38	0.33275394131449915	-0.011848263337912002	1
In solution - Rantes	CD268	0.3344628050076137	-0.0325631950603526	1
In solution - Rantes	CD29	0.33968185554066527	-0.0052097982884460325	1
In solution - Rantes	CD82	0.3574029728823199	-0.048915649850109766	1
In solution - Rantes	CD84	0.37198550349438303	0.0017820327441606665	1
In solution - Rantes	CD3E	0.3719912424570481	-0.04737157280177695	1
In solution - Rantes	CD48	0.4022558901294176	-0.003641869509644957	1
In solution - Rantes	CD45	0.4179264767896503	-0.016775307411169837	1
In solution - Rantes	CD4	0.43392342206669504	0.051549269353120764	1
In solution - Rantes	CD43	0.44209463261794313	-0.007229687044587152	1
In solution - Rantes	CD22	0.45431003964550093	0.021898103345177056	1
In solution - Rantes	CD229	0.46704342497495666	-0.031142730593488044	1
In solution - Rantes	CD69	0.46704342497495666	-0.04369551682530648	1
In solution - Rantes	CD8	0.475530006472631	-0.002766539372414556	1
In solution - Rantes	CD278	0.4798048092016944	-0.045102991101648504	1
In solution - Rantes	CD127	0.5509645322072535	-0.020131509131004144	1
In solution - Rantes	CD86	0.5602112355080962	0.012137821420270423	1
In solution - Rantes	CD7	0.63676501128507	-0.04561940093633732	1
In solution - Rantes	CD54	0.6565717091395431	-0.0074304826214917075	1
In solution - Rantes	CD47	0.6665674483521367	0.0032637751008641747	1
In solution - Rantes	CD40	0.6816686258306924	-0.023530887168193626	1
In solution - Rantes	HLA-DR	0.707130135998675	0.03245847950070502	1
In solution - Rantes	CD274	0.7590146502526539	-0.024749523038824495	1
In solution - Rantes	CD11a	0.8173591109195852	-0.007882557538150481	1
In solution - Rantes	CD5	0.8227190621806011	-0.012711645875896904	1
In solution - Rantes	CD44	0.8227190621806011	-0.01574935944431699	1
In solution - Rantes	CD26	0.8280872985421532	-0.023748514801800624	1
In solution - Rantes	CD162	0.8496382241689531	-0.005869012130485407	1
In solution - Rantes	CD244	0.8656946794367024	-0.020722143569916696	1
In solution - Rantes	HLA-ABC	0.8658764106823897	-0.0024145591801740807	1
In solution - Rantes	CD27	0.8876145377170942	-0.036976459359427505	1
In solution - Rantes	CD59	0.9039747211325873	-0.001447726823911033	1
In solution - Rantes	CD161	0.9194912247079396	-0.030778781746880812	1
In solution - Rantes	CD16	0.9752518435738073	-0.01843800987357236	1
In solution - Rantes	CD45RB	0.9862494996122527	-0.002700169835690547	1

## Sheet: Table S4 Diff Polarity Morans I
marker	avg_diff	.y.	group1	group2	n1	n2	statistic	p	conf.low	conf.high	method	alternative	p.adj
B2M	0.007229452472565008	morans_i	In solution - Not stimulated	Immob - MCP1	100	100	3625	7.84e-4	-0.011491933232246506	-0.003075067546807583	Wilcoxon	two.sided	0.0030348387096774195
B2M	0.018954399580680334	morans_i	In solution - Not stimulated	Immob - Not stimulated	100	100	1840	1.16e-14	-0.023052106498608733	-0.01475604803468149	Wilcoxon	two.sided	6.960000000000001e-13
B2M	0.011482840792547362	morans_i	In solution - Not stimulated	Immob - Rantes	100	100	3105	3.67e-6	-0.016851304265189833	-0.006502059235508441	Wilcoxon	two.sided	2.0971428571428572e-5
B2M	0.0035785264402406576	morans_i	In solution - Not stimulated	In solution - MCP1	100	100	4309	0.092	-0.00770589551839618	4.792921931205603e-4	Wilcoxon	two.sided	0.18098360655737705
B2M	0.014697813069582791	morans_i	In solution - Not stimulated	In solution - Rantes	100	100	2332	7.14e-11	-0.018680498255686084	-0.010705304842804152	Wilcoxon	two.sided	1.071e-9
CD102	0.004709782367718582	morans_i	In solution - Not stimulated	Immob - MCP1	100	100	3578	5.14e-4	-0.007424427702921949	-0.002114109891668315	Wilcoxon	two.sided	0.0020908474576271188
CD102	0.0031735671475663285	morans_i	In solution - Not stimulated	Immob - Not stimulated	100	100	3977	0.013	-0.005667806520886369	-7.089682689831427e-4	Wilcoxon	two.sided	0.037142857142857144
CD102	0.004708077695812786	morans_i	In solution - Not stimulated	Immob - Rantes	100	100	3396	8.93e-5	-0.006913207798942681	-0.002418711794434531	Wilcoxon	two.sided	4.121538461538461e-4
CD102	0.0014570925507675055	morans_i	In solution - Not stimulated	In solution - MCP1	100	100	4534	0.255	-0.0038469318807722434	0.0011055799480018513	Wilcoxon	two.sided	0.4052980132450331
CD102	0.003653971808755173	morans_i	In solution - Not stimulated	In solution - Rantes	100	100	3976	0.012	-0.0065434547760091525	-8.31075985825218e-4	Wilcoxon	two.sided	0.035555555555555556
CD11a	0.010965516078990052	morans_i	In solution - Not stimulated	Immob - MCP1	100	100	2791	6.81e-8	-0.014806516147899079	-0.007193489529527993	Wilcoxon	two.sided	6.286153846153845e-7
CD11a	0.012320805283192975	morans_i	In solution - Not stimulated	Immob - Not stimulated	100	100	2459	5.39e-10	-0.01604093946613676	-0.008614171531445523	Wilcoxon	two.sided	7.609411764705882e-9
CD11a	0.015375441053544802	morans_i	In solution - Not stimulated	Immob - Rantes	100	100	1628	1.75e-16	-0.01905632554994565	-0.012081776890244882	Wilcoxon	two.sided	4.2000000000000004e-14
CD11a	-6.54656354472014e-4	morans_i	In solution - Not stimulated	In solution - MCP1	100	100	5151	0.713	-0.0034379605607240057	0.004416276677551841	Wilcoxon	two.sided	0.8266666666666667
CD11a	0.005217645086496873	morans_i	In solution - Not stimulated	In solution - Rantes	100	100	3845	0.005	-0.00885598687889898	-0.001652505478635396	Wilcoxon	two.sided	0.01643835616438356
CD127	0.0019361546502920852	morans_i	In solution - Not stimulated	Immob - MCP1	100	100	4261	0.071	-0.004218099763037845	1.9073134545663446e-4	Wilcoxon	two.sided	0.14817391304347824
CD127	0.0010014678638021236	morans_i	In solution - Not stimulated	Immob - Not stimulated	100	100	4590	0.317	-0.0029827415698680747	9.889695417632989e-4	Wilcoxon	two.sided	0.4625454545454546
CD127	0.0018959847259270234	morans_i	In solution - Not stimulated	Immob - Rantes	100	100	4285	0.081	-0.003914285289266708	1.8807588296324874e-4	Wilcoxon	two.sided	0.16336134453781512
CD127	-3.286855741286523e-4	morans_i	In solution - Not stimulated	In solution - MCP1	100	100	5105	0.798	-0.0018702006212698147	0.002517922651868476	Wilcoxon	two.sided	0.8825806451612904
CD127	3.914987810523717e-4	morans_i	In solution - Not stimulated	In solution - Rantes	100	100	4852	0.719	-0.0027481699568472	0.0018033096986557803	Wilcoxon	two.sided	0.8296153846153845
CD16	7.96995228442144e-4	morans_i	In solution - Not stimulated	Immob - MCP1	100	100	4706	0.473	-0.003238423177909288	0.0014921119949669209	Wilcoxon	two.sided	0.6103225806451612
CD16	-4.716560356398244e-4	morans_i	In solution - Not stimulated	Immob - Not stimulated	100	100	5160	0.697	-0.001985819423986156	0.0030373200792225873	Wilcoxon	two.sided	0.8120388349514562
CD16	0.0014956189693578902	morans_i	In solution - Not stimulated	Immob - Rantes	100	100	4561	0.284	-0.004102300628602091	0.0012495849284185573	Wilcoxon	two.sided	0.43139240506329113
CD16	-0.0019383795083367848	morans_i	In solution - Not stimulated	In solution - MCP1	100	100	5683	0.095	-3.1320139394445316e-4	0.004256720435948336	Wilcoxon	two.sided	0.18387096774193548
CD16	-7.65145009711138e-4	morans_i	In solution - Not stimulated	In solution - Rantes	100	100	5278	0.498	-0.0014640979665153618	0.0029015012770167593	Wilcoxon	two.sided	0.6323809523809524
CD161	-0.0010429735621604146	morans_i	In solution - Not stimulated	Immob - MCP1	100	100	5881	0.031	1.1743825664293627e-4	0.0020977175818570866	Wilcoxon	two.sided	0.08
CD161	-5.528952890433579e-4	morans_i	In solution - Not stimulated	Immob - Not stimulated	100	100	5596	0.146	-2.170327411796189e-4	0.0013248436330794621	Wilcoxon	two.sided	0.26345864661654134
CD161	-1.3954328128604852e-4	morans_i	In solution - Not stimulated	Immob - Rantes	100	100	5129	0.754	-8.167217847177897e-4	0.0010237963397722136	Wilcoxon	two.sided	0.8456074766355139
CD161	-9.719977005373921e-6	morans_i	In solution - Not stimulated	In solution - MCP1	100	100	4994	0.989	-3.9856349679013713e-4	4.289053687125895e-4	Wilcoxon	two.sided	0.991
CD161	5.64939121987035e-5	morans_i	In solution - Not stimulated	In solution - Rantes	100	100	4859	0.731	-5.306183547719131e-4	3.248416621627811e-4	Wilcoxon	two.sided	0.8354285714285714
CD162	0.013262981759162924	morans_i	In solution - Not stimulated	Immob - MCP1	100	100	2956	5.94e-7	-0.019954735699856823	-0.007713777272007389	Wilcoxon	two.sided	4.192941176470588e-6
CD162	0.003342752542675489	morans_i	In solution - Not stimulated	Immob - Not stimulated	100	100	4275	0.077	-0.007288201598325629	3.9580859237862346e-4	Wilcoxon	two.sided	0.15794871794871793
CD162	0.032601671455871194	morans_i	In solution - Not stimulated	Immob - Rantes	100	100	1995	2.12e-13	-0.04499451039493642	-0.02286711591590526	Wilcoxon	two.sided	5.653333333333334e-12
CD162	-0.004080263194004614	morans_i	In solution - Not stimulated	In solution - MCP1	100	100	5860	0.036	3.1209799866947774e-4	0.007411763112548349	Wilcoxon	two.sided	0.0890721649484536
CD162	-0.0018094877562883102	morans_i	In solution - Not stimulated	In solution - Rantes	100	100	5426	0.298	-0.0015767528654709552	0.004928574911445639	Wilcoxon	two.sided	0.448695652173913
CD18	0.0059466670587641	morans_i	In solution - Not stimulated	Immob - MCP1	100	100	3962	0.011	-0.010527765537059114	-0.0013971824578626105	Wilcoxon	two.sided	0.033417721518987344
CD18	0.010041188462211194	morans_i	In solution - Not stimulated	Immob - Not stimulated	100	100	3221	1.39e-5	-0.014443279374328488	-0.005607228737351701	Wilcoxon	two.sided	7.581818181818182e-5
CD18	0.005072698535300393	morans_i	In solution - Not stimulated	Immob - Rantes	100	100	4195	0.049	-0.010422803750387876	-3.102676161943725e-5	Wilcoxon	two.sided	0.112
CD18	6.637346103067776e-4	morans_i	In solution - Not stimulated	In solution - MCP1	100	100	4862	0.737	-0.004762726054110371	0.0033637445221111955	Wilcoxon	two.sided	0.8382938388625593
CD18	0.006060348680088486	morans_i	In solution - Not stimulated	In solution - Rantes	100	100	3795	0.003	-0.009997668198521624	-0.0020364915508044026	Wilcoxon	two.sided	0.010746268656716419
CD197	0.0027133518922697786	morans_i	In solution - Not stimulated	Immob - MCP1	100	100	4240	0.064	-0.0055871109059291825	1.5898638383094257e-4	Wilcoxon	two.sided	0.13592920353982302
CD197	0.001875921590130247	morans_i	In solution - Not stimulated	Immob - Not stimulated	100	100	4427	0.162	-0.00456245428934514	6.5980615649186e-4	Wilcoxon	two.sided	0.288
CD197	0.0029395329297267347	morans_i	In solution - Not stimulated	Immob - Rantes	100	100	4089	0.026	-0.005410766010885423	-3.9242497058350874e-4	Wilcoxon	two.sided	0.06933333333333333
CD197	1.7292876413913406e-4	morans_i	In solution - Not stimulated	In solution - MCP1	100	100	4953	0.91	-0.0029206312225236466	0.002507866350527827	Wilcoxon	two.sided	0.9454545454545454
CD197	8.957856108755488e-4	morans_i	In solution - Not stimulated	In solution - Rantes	100	100	4717	0.49	-0.003370000331516401	0.0017329756650729395	Wilcoxon	two.sided	0.6288770053475936
CD2	0.0017178051067358987	morans_i	In solution - Not stimulated	Immob - MCP1	100	100	4606	0.336	-0.005067305567599651	0.0016636817404136733	Wilcoxon	two.sided	0.48000000000000004
CD2	0.008628893859085697	morans_i	In solution - Not stimulated	Immob - Not stimulated	100	100	2989	9e-07	-0.01195085684630766	-0.005305028987278434	Wilcoxon	two.sided	6e-06
CD2	0.004846085609529678	morans_i	In solution - Not stimulated	Immob - Rantes	100	100	3879	0.006	-0.008336861704478341	-0.0014836973656384464	Wilcoxon	two.sided	0.019200000000000002
CD2	6.727445612301755e-4	morans_i	In solution - Not stimulated	In solution - MCP1	100	100	4782	0.595	-0.0038378518641094205	0.002430586320138205	Wilcoxon	two.sided	0.7248730964467005
CD2	0.0057366441566549815	morans_i	In solution - Not stimulated	In solution - Rantes	100	100	3518	2.95e-4	-0.00893981501295388	-0.002594346285638411	Wilcoxon	two.sided	0.0012872727272727272
CD22	9.365438478847808e-5	morans_i	In solution - Not stimulated	Immob - MCP1	100	100	4900	0.808	-9.359414750517222e-4	7.451370221990433e-4	Wilcoxon	two.sided	0.8876712328767123
CD22	1.343405420503361e-4	morans_i	In solution - Not stimulated	Immob - Not stimulated	100	100	4871	0.754	-0.001001433996365765	7.563798429626217e-4	Wilcoxon	two.sided	0.8456074766355139
CD22	8.018493474173415e-4	morans_i	In solution - Not stimulated	Immob - Rantes	100	100	4430	0.164	-0.0020725118334638274	3.317512719483769e-4	Wilcoxon	two.sided	0.28941176470588237
CD22	4.731416613255957e-4	morans_i	In solution - Not stimulated	In solution - MCP1	100	100	4542	0.264	-0.0013393571417749488	3.997863445436199e-4	Wilcoxon	two.sided	0.41411764705882353
CD22	-3.678488264352538e-4	morans_i	In solution - Not stimulated	In solution - Rantes	100	100	5338	0.41	-5.517833043298888e-4	0.0012916784039038048	Wilcoxon	two.sided	0.5559322033898304
CD229	0.0019053246022156841	morans_i	In solution - Not stimulated	Immob - MCP1	100	100	4234	0.061	-0.004178550090472196	9.113662846285499e-5	Wilcoxon	two.sided	0.1318918918918919
CD229	0.0018193676789954637	morans_i	In solution - Not stimulated	Immob - Not stimulated	100	100	4302	0.088	-0.004316818787754848	3.02352287310608e-4	Wilcoxon	two.sided	0.17454545454545453
CD229	0.0027985195076028818	morans_i	In solution - Not stimulated	Immob - Rantes	100	100	3906	0.008	-0.004989402658329046	-7.167531895917664e-4	Wilcoxon	two.sided	0.02493506493506494
CD229	3.973363120017135e-5	morans_i	In solution - Not stimulated	In solution - MCP1	100	100	4995	0.991	-0.002224000825503625	0.0022692844810208632	Wilcoxon	two.sided	0.991
CD229	0.0014005515111054072	morans_i	In solution - Not stimulated	In solution - Rantes	100	100	4540	0.262	-0.00365285937790797	9.981873331600696e-4	Wilcoxon	two.sided	0.4136842105263158
CD244	1.315444334790479e-4	morans_i	In solution - Not stimulated	Immob - MCP1	100	100	4920	0.846	-0.0019022345689408895	0.001328051344318699	Wilcoxon	two.sided	0.9145945945945946
CD244	3.4274053404428114e-5	morans_i	In solution - Not stimulated	Immob - Not stimulated	100	100	4981	0.964	-0.0014302607349055037	0.001224036801613019	Wilcoxon	two.sided	0.9721008403361344
CD244	9.117428494676159e-4	morans_i	In solution - Not stimulated	Immob - Rantes	100	100	4402	0.144	-0.0024930714159353837	3.530502055756887e-4	Wilcoxon	two.sided	0.2618181818181818
CD244	5.100445594219736e-4	morans_i	In solution - Not stimulated	In solution - MCP1	100	100	4508	0.23	-0.001364840114474912	3.352794044704189e-4	Wilcoxon	two.sided	0.3806896551724138
CD244	0.00029894745763118353	morans_i	In solution - Not stimulated	In solution - Rantes	100	100	4685	0.442	-0.0010452982276025818	4.7786552225224927e-4	Wilcoxon	two.sided	0.5893333333333333
CD25	0.0011825343623011163	morans_i	In solution - Not stimulated	Immob - MCP1	100	100	4581	0.307	-0.0033782612419384272	0.0010794301128165087	Wilcoxon	two.sided	0.45202453987730057
CD25	9.361797614209089e-4	morans_i	In solution - Not stimulated	Immob - Not stimulated	100	100	4662	0.41	-0.0027911844079211157	0.001199894722464289	Wilcoxon	two.sided	0.5559322033898304
CD25	0.0016862060557669598	morans_i	In solution - Not stimulated	Immob - Rantes	100	100	4343	0.109	-0.003738338587562321	4.007589232009446e-4	Wilcoxon	two.sided	0.20761904761904762
CD25	2.2686880650794116e-4	morans_i	In solution - Not stimulated	In solution - MCP1	100	100	4882	0.774	-0.0019902370486781775	0.001393630113210814	Wilcoxon	two.sided	0.864
CD25	7.964447088904382e-4	morans_i	In solution - Not stimulated	In solution - Rantes	100	100	4594	0.322	-0.002296553755542746	7.936890767041417e-4	Wilcoxon	two.sided	0.46275449101796406
CD26	0.011503668579051371	morans_i	In solution - Not stimulated	Immob - MCP1	100	100	3042	1.73e-6	-0.01583586187501428	-0.006787907843824515	Wilcoxon	two.sided	1.0926315789473684e-5
CD26	0.014279192146500839	morans_i	In solution - Not stimulated	Immob - Not stimulated	100	100	2522	1.42e-9	-0.018313155399448687	-0.010298882193072383	Wilcoxon	two.sided	1.669090909090909e-8
CD26	0.01182488331392688	morans_i	In solution - Not stimulated	Immob - Rantes	100	100	3244	1.79e-5	-0.018150802309810355	-0.0061398903361794795	Wilcoxon	two.sided	9.140425531914894e-5
CD26	0.003435844654355069	morans_i	In solution - Not stimulated	In solution - MCP1	100	100	4286	0.081	-0.006803604779695417	4.495084616903372e-4	Wilcoxon	two.sided	0.16336134453781512
CD26	0.007407561639548989	morans_i	In solution - Not stimulated	In solution - Rantes	100	100	3307	3.54e-5	-0.011376175724750404	-0.0040623691528325605	Wilcoxon	two.sided	1.6658823529411764e-4
CD268	-9.167491764412196e-5	morans_i	In solution - Not stimulated	Immob - MCP1	100	100	5077	0.852	-0.0011316206994436083	0.001140169165827939	Wilcoxon	two.sided	0.9169506726457399
CD268	3.5770997589304693e-4	morans_i	In solution - Not stimulated	Immob - Not stimulated	100	100	4736	0.52	-0.0015516533158853535	6.452876055649767e-4	Wilcoxon	two.sided	0.65
CD268	3.059111808056314e-4	morans_i	In solution - Not stimulated	Immob - Rantes	100	100	4826	0.672	-0.0018217791046293717	0.001012495054436741	Wilcoxon	two.sided	0.7902439024390244
CD268	3.596109301273892e-5	morans_i	In solution - Not stimulated	In solution - MCP1	100	100	4943	0.89	-7.822334728264239e-4	6.409819035479061e-4	Wilcoxon	two.sided	0.9368421052631578
CD268	4.479411171534487e-4	morans_i	In solution - Not stimulated	In solution - Rantes	100	100	4436	0.169	-0.0012129524930044244	2.0099763179480122e-4	Wilcoxon	two.sided	0.296058394160584
CD27	0.0017728692781109117	morans_i	In solution - Not stimulated	Immob - MCP1	100	100	4460	0.187	-0.004559954660054153	8.669928196893491e-4	Wilcoxon	two.sided	0.3252173913043478
CD27	6.919445247574485e-5	morans_i	In solution - Not stimulated	Immob - Not stimulated	100	100	4965	0.933	-0.002446827074075594	0.0024307925931126347	Wilcoxon	two.sided	0.961030042918455
CD27	0.0024077089001542096	morans_i	In solution - Not stimulated	Immob - Rantes	100	100	4245	0.065	-0.0049648420525463	1.5369063937168112e-4	Wilcoxon	two.sided	0.1368421052631579
CD27	-0.001885038737491595	morans_i	In solution - Not stimulated	In solution - MCP1	100	100	5593	0.148	-7.177435482453717e-4	0.004523321281258746	Wilcoxon	two.sided	0.2650746268656716
CD27	-3.033418509277671e-4	morans_i	In solution - Not stimulated	In solution - Rantes	100	100	5096	0.815	-0.0022854557974722016	0.003062059751047891	Wilcoxon	two.sided	0.8890909090909089
CD274	8.984168697017597e-4	morans_i	In solution - Not stimulated	Immob - MCP1	100	100	4704	0.47	-0.0032849576703591365	0.001326519518529883	Wilcoxon	two.sided	0.6097297297297297
CD274	0.0019875715740790443	morans_i	In solution - Not stimulated	Immob - Not stimulated	100	100	4372	0.125	-0.004438303427117362	5.762015400160529e-4	Wilcoxon	two.sided	0.23076923076923078
CD274	0.002409948250027559	morans_i	In solution - Not stimulated	Immob - Rantes	100	100	4263	0.072	-0.0049288219757936975	2.395481325025988e-4	Wilcoxon	two.sided	0.1489655172413793
CD274	1.5467384907861406e-4	morans_i	In solution - Not stimulated	In solution - MCP1	100	100	4939	0.882	-0.0027719198215375284	0.0020793189797949523	Wilcoxon	two.sided	0.936637168141593
CD274	0.0012739417215714276	morans_i	In solution - Not stimulated	In solution - Rantes	100	100	4555	0.277	-0.003746910245779904	0.001205252678922406	Wilcoxon	two.sided	0.42343949044585993
CD278	0.002640626732929495	morans_i	In solution - Not stimulated	Immob - MCP1	100	100	4212	0.054	-0.005269535687452505	4.5493969151445476e-5	Wilcoxon	two.sided	0.12112149532710278
CD278	0.002285926939174041	morans_i	In solution - Not stimulated	Immob - Not stimulated	100	100	4234	0.061	-0.0048859510927806	1.2971519805147076e-4	Wilcoxon	two.sided	0.1318918918918919
CD278	0.004374461476351831	morans_i	In solution - Not stimulated	Immob - Rantes	100	100	3624	7.77e-4	-0.006662801632654593	-0.0019570308984705187	Wilcoxon	two.sided	0.0030348387096774195
CD278	-0.0011523592163996637	morans_i	In solution - Not stimulated	In solution - MCP1	100	100	5425	0.3	-0.0011325208900328802	0.003641280443705693	Wilcoxon	two.sided	0.448695652173913
CD278	0.001496740638200773	morans_i	In solution - Not stimulated	In solution - Rantes	100	100	4581	0.307	-0.0040076503658111945	0.0012997370132083663	Wilcoxon	two.sided	0.45202453987730057
CD29	0.004822476064333454	morans_i	In solution - Not stimulated	Immob - MCP1	100	100	4081	0.025	-0.008598326640188796	-6.677553591430687e-4	Wilcoxon	two.sided	0.06741573033707865
CD29	0.007669031197580022	morans_i	In solution - Not stimulated	Immob - Not stimulated	100	100	3097	3.34e-6	-0.010875206610643135	-0.004675788359787404	Wilcoxon	two.sided	1.9551219512195123e-5
CD29	0.007465195193369605	morans_i	In solution - Not stimulated	Immob - Rantes	100	100	3447	1.49e-4	-0.011208205770319647	-0.003637660093804676	Wilcoxon	two.sided	6.747169811320754e-4
CD29	2.4391621670989623e-4	morans_i	In solution - Not stimulated	In solution - MCP1	100	100	4936	0.877	-0.0034091888765452267	0.003122603499997896	Wilcoxon	two.sided	0.9354666666666667
CD29	0.0017506529573379718	morans_i	In solution - Not stimulated	In solution - Rantes	100	100	4547	0.269	-0.004941408597803379	0.0012811668991052293	Wilcoxon	two.sided	0.4153846153846154
CD314	-0.0012077840485551243	morans_i	In solution - Not stimulated	Immob - MCP1	100	100	5648	0.114	-2.678703566687513e-4	0.0030219192259968225	Wilcoxon	two.sided	0.21543307086614175
CD314	1.6696432579957734e-4	morans_i	In solution - Not stimulated	Immob - Not stimulated	100	100	4901	0.81	-0.0016940428038990836	0.0013026742256932514	Wilcoxon	two.sided	0.8876712328767123
CD314	4.994061915089398e-4	morans_i	In solution - Not stimulated	Immob - Rantes	100	100	4750	0.542	-0.002159236302446184	0.0010431940587039626	Wilcoxon	two.sided	0.6705154639175258
CD314	0.0011397579054838293	morans_i	In solution - Not stimulated	In solution - MCP1	100	100	4176	0.044	-0.0024164380364486435	-4.3113123689587854e-5	Wilcoxon	two.sided	0.10252427184466018
CD314	7.178398805750602e-4	morans_i	In solution - Not stimulated	In solution - Rantes	100	100	4503	0.225	-0.0019895570576789322	4.337538141379619e-4	Wilcoxon	two.sided	0.375
CD37	0.025908118984282726	morans_i	In solution - Not stimulated	Immob - MCP1	100	100	1715	1.01e-15	-0.03284917805247878	-0.019231679427759413	Wilcoxon	two.sided	1.212e-13
CD37	0.01937548792770193	morans_i	In solution - Not stimulated	Immob - Not stimulated	100	100	2076	9.12e-13	-0.024899720041272964	-0.014427447349035467	Wilcoxon	two.sided	2.1887999999999997e-11
CD37	0.028407594433836465	morans_i	In solution - Not stimulated	Immob - Rantes	100	100	1756	2.28e-15	-0.03713675403875759	-0.020955985415447898	Wilcoxon	two.sided	1.824e-13
CD37	-2.6349003021900385e-4	morans_i	In solution - Not stimulated	In solution - MCP1	100	100	5050	0.904	-0.0030651532676512156	0.0032272213738617165	Wilcoxon	two.sided	0.9454545454545454
CD37	0.0024148062074180777	morans_i	In solution - Not stimulated	In solution - Rantes	100	100	4368	0.123	-0.005767366409748172	7.127952565122303e-4	Wilcoxon	two.sided	0.230625
CD38	0.010016333382744654	morans_i	In solution - Not stimulated	Immob - MCP1	100	100	2858	1.67e-7	-0.013522690858962417	-0.006477766849281014	Wilcoxon	two.sided	1.336e-6
CD38	0.014676166193798182	morans_i	In solution - Not stimulated	Immob - Not stimulated	100	100	2278	2.94e-11	-0.018433671690988584	-0.010633480574242946	Wilcoxon	two.sided	4.704e-10
CD38	0.010687732818735021	morans_i	In solution - Not stimulated	Immob - Rantes	100	100	2946	5.23e-7	-0.014754169389893683	-0.006725154033822711	Wilcoxon	two.sided	3.8545454545454545e-6
CD38	0.001762512154743823	morans_i	In solution - Not stimulated	In solution - MCP1	100	100	4633	0.371	-0.005950466502024228	0.0021374653365315607	Wilcoxon	two.sided	0.5176744186046511
CD38	0.0066530209318994	morans_i	In solution - Not stimulated	In solution - Rantes	100	100	3564	4.52e-4	-0.010458715921248272	-0.003311077434073762	Wilcoxon	two.sided	0.001870344827586207
CD3E	0.0020970962341580416	morans_i	In solution - Not stimulated	Immob - MCP1	100	100	4548	0.27	-0.0059149026993822	0.0016793592908289558	Wilcoxon	two.sided	0.4153846153846154
CD3E	0.009286929767365308	morans_i	In solution - Not stimulated	Immob - Not stimulated	100	100	2947	5.3e-7	-0.012665752567572998	-0.005813876456826058	Wilcoxon	two.sided	3.8545454545454545e-6
CD3E	0.0066395233208697375	morans_i	In solution - Not stimulated	Immob - Rantes	100	100	3825	0.004	-0.01140221918293821	-0.0022138343816409016	Wilcoxon	two.sided	0.013521126760563381
CD3E	-5.132045250956388e-4	morans_i	In solution - Not stimulated	In solution - MCP1	100	100	5135	0.742	-0.0028388147585789586	0.003788745205013571	Wilcoxon	two.sided	0.84
CD3E	0.0034949383185597566	morans_i	In solution - Not stimulated	In solution - Rantes	100	100	4148	0.038	-0.006781568110281237	-2.3784444070117862e-4	Wilcoxon	two.sided	0.0902970297029703
CD4	0.0014552041902202969	morans_i	In solution - Not stimulated	Immob - MCP1	100	100	4110	0.03	-0.0028876280788031196	-1.3568899135124281e-4	Wilcoxon	two.sided	0.07826086956521738
CD4	0.0010096894912910378	morans_i	In solution - Not stimulated	Immob - Not stimulated	100	100	4398	0.142	-0.0024542158261762924	3.6944264852935684e-4	Wilcoxon	two.sided	0.26015267175572515
CD4	0.0021111927841877326	morans_i	In solution - Not stimulated	Immob - Rantes	100	100	3797	0.003	-0.003832123291082527	-7.02510903998225e-4	Wilcoxon	two.sided	0.010746268656716419
CD4	6.006168499023439e-4	morans_i	In solution - Not stimulated	In solution - MCP1	100	100	4725	0.502	-0.0022499227371266823	0.0012004070564734892	Wilcoxon	two.sided	0.6341052631578947
CD4	7.680634104276227e-4	morans_i	In solution - Not stimulated	In solution - Rantes	100	100	4700	0.464	-0.0026618754001200657	0.001570096361070034	Wilcoxon	two.sided	0.6085245901639345
CD40	6.891172224407873e-4	morans_i	In solution - Not stimulated	Immob - MCP1	100	100	4682	0.438	-0.002423563678246727	0.0012369850333003678	Wilcoxon	two.sided	0.5872625698324022
CD40	5.789791674542993e-4	morans_i	In solution - Not stimulated	Immob - Not stimulated	100	100	4761	0.56	-0.0023230939849021924	0.0013658427148521288	Wilcoxon	two.sided	0.6892307692307693
CD40	-5.7624310004242616e-5	morans_i	In solution - Not stimulated	Immob - Rantes	100	100	5022	0.958	-0.001677599569431653	0.001720374868240155	Wilcoxon	two.sided	0.970126582278481
CD40	-8.657419123667318e-4	morans_i	In solution - Not stimulated	In solution - MCP1	100	100	5351	0.392	-0.0010918706686216335	0.0029749932336607765	Wilcoxon	two.sided	0.5438150289017342
CD40	-4.4465071920404863e-4	morans_i	In solution - Not stimulated	In solution - Rantes	100	100	5181	0.659	-0.0015366767444169873	0.00250695802157191	Wilcoxon	two.sided	0.779113300492611
CD43	0.0034780094910428706	morans_i	In solution - Not stimulated	Immob - MCP1	100	100	4097	0.027	-0.006517376909492171	-4.1137169946194155e-4	Wilcoxon	two.sided	0.0712087912087912
CD43	0.004475067622837177	morans_i	In solution - Not stimulated	Immob - Not stimulated	100	100	3898	0.007	-0.007819026535086628	-0.001226601788992923	Wilcoxon	two.sided	0.02210526315789474
CD43	0.001721171705188468	morans_i	In solution - Not stimulated	Immob - Rantes	100	100	4371	0.125	-0.0039109387065791685	5.303717231199285e-4	Wilcoxon	two.sided	0.23076923076923078
CD43	-9.489337951845064e-4	morans_i	In solution - Not stimulated	In solution - MCP1	100	100	5310	0.45	-0.001642460645889154	0.0038158565424292507	Wilcoxon	two.sided	0.5947252747252747
CD43	-6.610608890278395e-4	morans_i	In solution - Not stimulated	In solution - Rantes	100	100	5205	0.617	-0.002147662369517069	0.003673182825482888	Wilcoxon	two.sided	0.7404
CD44	0.024735030729870554	morans_i	In solution - Not stimulated	Immob - MCP1	100	100	2085	1.07e-12	-0.03054376949009546	-0.01882658885770404	Wilcoxon	two.sided	2.3345454545454546e-11
CD44	0.018948165289215238	morans_i	In solution - Not stimulated	Immob - Not stimulated	100	100	2497	9.68e-10	-0.024027148528335058	-0.013845815543385103	Wilcoxon	two.sided	1.2227368421052631e-8
CD44	0.028416033907092086	morans_i	In solution - Not stimulated	Immob - Rantes	100	100	1870	2.06e-14	-0.03508738553318236	-0.022034642893561492	Wilcoxon	two.sided	8.56e-13
CD44	0.0011650120353903677	morans_i	In solution - Not stimulated	In solution - MCP1	100	100	4828	0.675	-0.006908321190289235	0.004266353207063161	Wilcoxon	two.sided	0.7902439024390244
CD44	0.005400993171045906	morans_i	In solution - Not stimulated	In solution - Rantes	100	100	4215	0.055	-0.01132091419389434	7.184932566546342e-5	Wilcoxon	two.sided	0.12222222222222223
CD45	0.014540193113845213	morans_i	In solution - Not stimulated	Immob - MCP1	100	100	2677	1.39e-8	-0.019172234414444062	-0.00995111546044824	Wilcoxon	two.sided	1.4504347826086958e-7
CD45	0.019355111359992433	morans_i	In solution - Not stimulated	Immob - Not stimulated	100	100	1940	7.69e-14	-0.023663766387811494	-0.015150720272396759	Wilcoxon	two.sided	2.6365714285714286e-12
CD45	0.013871871190829414	morans_i	In solution - Not stimulated	Immob - Rantes	100	100	2790	6.71e-8	-0.01849014495925041	-0.009377947092451428	Wilcoxon	two.sided	6.286153846153845e-7
CD45	0.005402413981242558	morans_i	In solution - Not stimulated	In solution - MCP1	100	100	3927	0.009	-0.0091842247894026	-0.0014174238283923492	Wilcoxon	two.sided	0.027692307692307693
CD45	0.0164766948156879	morans_i	In solution - Not stimulated	In solution - Rantes	100	100	2249	1.81e-11	-0.020349875221184397	-0.012254920440060437	Wilcoxon	two.sided	3.102857142857143e-10
CD45RA	8.024595865112728e-4	morans_i	In solution - Not stimulated	Immob - MCP1	100	100	4620	0.354	-0.0025885927184173146	9.041326713591732e-4	Wilcoxon	two.sided	0.49976470588235294
CD45RA	4.5803082217154667e-4	morans_i	In solution - Not stimulated	Immob - Not stimulated	100	100	4787	0.604	-0.0022579829657927955	0.0013263014829351168	Wilcoxon	two.sided	0.7320603015075376
CD45RA	0.001078092920399788	morans_i	In solution - Not stimulated	Immob - Rantes	100	100	4500	0.222	-0.002808795268283861	6.566594955077358e-4	Wilcoxon	two.sided	0.37258741258741257
CD45RA	-7.705427168367481e-4	morans_i	In solution - Not stimulated	In solution - MCP1	100	100	5309	0.451	-0.0012504922838247373	0.002791121256828034	Wilcoxon	two.sided	0.5947252747252747
CD45RA	5.411297107368399e-4	morans_i	In solution - Not stimulated	In solution - Rantes	100	100	4789	0.607	-0.0024484270030465816	0.0015005290718642613	Wilcoxon	two.sided	0.7320603015075376
CD45RB	0.0029753526821295687	morans_i	In solution - Not stimulated	Immob - MCP1	100	100	4240	0.064	-0.006134089704990705	1.9437097339940662e-4	Wilcoxon	two.sided	0.13592920353982302
CD45RB	0.004475149277282966	morans_i	In solution - Not stimulated	Immob - Not stimulated	100	100	3827	0.004	-0.007470876810585725	-0.0015044675041247409	Wilcoxon	two.sided	0.013521126760563381
CD45RB	0.003333054263035806	morans_i	In solution - Not stimulated	Immob - Rantes	100	100	4218	0.056	-0.006706594514440411	1.0218923004019819e-4	Wilcoxon	two.sided	0.123302752293578
CD45RB	9.519674826534976e-4	morans_i	In solution - Not stimulated	In solution - MCP1	100	100	4763	0.563	-0.0037042997954817997	0.001976132963897903	Wilcoxon	two.sided	0.6893877551020408
CD45RB	0.0029556745134592948	morans_i	In solution - Not stimulated	In solution - Rantes	100	100	4148	0.038	-0.005595412593472406	-1.780073718070669e-4	Wilcoxon	two.sided	0.0902970297029703
CD47	0.002540186795723744	morans_i	In solution - Not stimulated	Immob - MCP1	100	100	4127	0.033	-0.00487911600102075	-1.8825454923085343e-4	Wilcoxon	two.sided	0.08336842105263158
CD47	0.0014445292535062793	morans_i	In solution - Not stimulated	Immob - Not stimulated	100	100	4490	0.213	-0.003800614549121144	8.889167239848902e-4	Wilcoxon	two.sided	0.3625531914893617
CD47	0.003325852698549559	morans_i	In solution - Not stimulated	Immob - Rantes	100	100	3876	0.006	-0.005711853407276787	-9.97826738284455e-4	Wilcoxon	two.sided	0.019200000000000002
CD47	-7.687424576551575e-5	morans_i	In solution - Not stimulated	In solution - MCP1	100	100	5028	0.946	-0.002241118923561545	0.002193098442126732	Wilcoxon	two.sided	0.9620338983050847
CD47	0.0017816940026311274	morans_i	In solution - Not stimulated	In solution - Rantes	100	100	4336	0.105	-0.0039008044609846505	3.3900782285247334e-4	Wilcoxon	two.sided	0.20159999999999997
CD48	0.0034535369216190993	morans_i	In solution - Not stimulated	Immob - MCP1	100	100	3981	0.013	-0.0061218105526035385	-7.542112661641982e-4	Wilcoxon	two.sided	0.037142857142857144
CD48	0.005728877935694337	morans_i	In solution - Not stimulated	Immob - Not stimulated	100	100	3298	3.22e-5	-0.00862154578878338	-0.003215075485158926	Wilcoxon	two.sided	1.5455999999999998e-4
CD48	0.003446663648075091	morans_i	In solution - Not stimulated	Immob - Rantes	100	100	3969	0.012	-0.006185704437607703	-8.000269545677405e-4	Wilcoxon	two.sided	0.035555555555555556
CD48	8.096363908378689e-4	morans_i	In solution - Not stimulated	In solution - MCP1	100	100	4719	0.493	-0.003321961320633839	0.0015867207250830082	Wilcoxon	two.sided	0.6293617021276596
CD48	0.002842057388357664	morans_i	In solution - Not stimulated	In solution - Rantes	100	100	4129	0.033	-0.005485445102980694	-2.201504689826433e-4	Wilcoxon	two.sided	0.08336842105263158
CD49D	0.006339263923971496	morans_i	In solution - Not stimulated	Immob - MCP1	100	100	3462	1.72e-4	-0.009721662832718556	-0.0029331787543468114	Wilcoxon	two.sided	7.644444444444445e-4
CD49D	0.009390415132589829	morans_i	In solution - Not stimulated	Immob - Not stimulated	100	100	2693	1.74e-8	-0.012418299488614958	-0.006259005429963719	Wilcoxon	two.sided	1.74e-7
CD49D	0.009318061472821349	morans_i	In solution - Not stimulated	Immob - Rantes	100	100	2969	7e-07	-0.012895428825656401	-0.005560050356624349	Wilcoxon	two.sided	4.8e-6
CD49D	9.474954013199623e-4	morans_i	In solution - Not stimulated	In solution - MCP1	100	100	4730	0.51	-0.0040474519520502655	0.0018021284092180343	Wilcoxon	two.sided	0.6408376963350786
CD49D	0.001838319998639312	morans_i	In solution - Not stimulated	In solution - Rantes	100	100	4513	0.235	-0.004982979823413576	0.0012731849168362462	Wilcoxon	two.sided	0.38630136986301367
CD5	0.007811631721702944	morans_i	In solution - Not stimulated	Immob - MCP1	100	100	2818	9.81e-8	-0.010331488355189985	-0.0051022915229795955	Wilcoxon	two.sided	8.118620689655172e-7
CD5	0.007249982437976059	morans_i	In solution - Not stimulated	Immob - Not stimulated	100	100	2932	4.38e-7	-0.010159076235363777	-0.004449087363649956	Wilcoxon	two.sided	3.390967741935484e-6
CD5	0.007371006756239572	morans_i	In solution - Not stimulated	Immob - Rantes	100	100	2797	7.38e-8	-0.010005532405617011	-0.004858993617265339	Wilcoxon	two.sided	6.56e-7
CD5	1.7486999527185982e-4	morans_i	In solution - Not stimulated	In solution - MCP1	100	100	4953	0.91	-0.002896942891157828	0.002712917866241227	Wilcoxon	two.sided	0.9454545454545454
CD5	0.004325400203933878	morans_i	In solution - Not stimulated	In solution - Rantes	100	100	3617	7.3e-4	-0.006771239474329294	-0.0018437109404303743	Wilcoxon	two.sided	0.00292
CD50	0.022263490100402444	morans_i	In solution - Not stimulated	Immob - MCP1	100	100	1952	9.6e-14	-0.03174660287697937	-0.0153572594830114	Wilcoxon	two.sided	2.88e-12
CD50	0.010152220961103247	morans_i	In solution - Not stimulated	Immob - Not stimulated	100	100	2805	8.23e-8	-0.014228654825680495	-0.0062802744256288635	Wilcoxon	two.sided	7.054285714285714e-7
CD50	0.037420451982228535	morans_i	In solution - Not stimulated	Immob - Rantes	100	100	1872	2.14e-14	-0.04500919288799607	-0.029582309269166378	Wilcoxon	two.sided	8.56e-13
CD50	5.232351185715377e-4	morans_i	In solution - Not stimulated	In solution - MCP1	100	100	4799	0.624	-0.002528264862009932	0.0016737528542068905	Wilcoxon	two.sided	0.7450746268656716
CD50	0.001094371293943968	morans_i	In solution - Not stimulated	In solution - Rantes	100	100	4612	0.344	-0.0033058922481990073	0.0011468959582428915	Wilcoxon	two.sided	0.4885207100591715
CD52	0.0028072639013827136	morans_i	In solution - Not stimulated	Immob - MCP1	100	100	4013	0.016	-0.005153763766513718	-5.665156868517236e-4	Wilcoxon	two.sided	0.0451764705882353
CD52	0.001485955579298663	morans_i	In solution - Not stimulated	Immob - Not stimulated	100	100	4463	0.19	-0.003675602525847337	8.16311973496699e-4	Wilcoxon	two.sided	0.3280575539568345
CD52	0.0030030113337044173	morans_i	In solution - Not stimulated	Immob - Rantes	100	100	4069	0.023	-0.0057878118530134805	-3.948989690691223e-4	Wilcoxon	two.sided	0.06272727272727271
CD52	5.856386592533584e-4	morans_i	In solution - Not stimulated	In solution - MCP1	100	100	4814	0.65	-0.0027904564527267456	0.001686628159318389	Wilcoxon	two.sided	0.7722772277227723
CD52	9.264805999230054e-4	morans_i	In solution - Not stimulated	In solution - Rantes	100	100	4682	0.438	-0.0032003058506039263	0.0013870396674956291	Wilcoxon	two.sided	0.5872625698324022
CD54	0.0026888645791125604	morans_i	In solution - Not stimulated	Immob - MCP1	100	100	4196	0.05	-0.005291585010944106	-7.233591427397172e-6	Wilcoxon	two.sided	0.11320754716981132
CD54	0.004803191450311138	morans_i	In solution - Not stimulated	Immob - Not stimulated	100	100	3538	3.56e-4	-0.007507383324599517	-0.002142820009708104	Wilcoxon	two.sided	0.0014989473684210524
CD54	0.0029975774367135585	morans_i	In solution - Not stimulated	Immob - Rantes	100	100	4178	0.045	-0.005927376705402968	-5.7976326132820946e-5	Wilcoxon	two.sided	0.10384615384615384
CD54	0.0029055141541178358	morans_i	In solution - Not stimulated	In solution - MCP1	100	100	4152	0.038	-0.005591299840478788	-1.6945663165919165e-4	Wilcoxon	two.sided	0.0902970297029703
CD54	0.004237712043272342	morans_i	In solution - Not stimulated	In solution - Rantes	100	100	3710	0.002	-0.007078772837444921	-0.001690776781584496	Wilcoxon	two.sided	0.007384615384615385
CD55	0.0010154923351065933	morans_i	In solution - Not stimulated	Immob - MCP1	100	100	4494	0.217	-0.0025395371122805535	5.679799635612224e-4	Wilcoxon	two.sided	0.3667605633802817
CD55	0.0010450605093992027	morans_i	In solution - Not stimulated	Immob - Not stimulated	100	100	4476	0.201	-0.002582333091964792	5.935591900376886e-4	Wilcoxon	two.sided	0.3445714285714286
CD55	0.001011710967276955	morans_i	In solution - Not stimulated	Immob - Rantes	100	100	4518	0.239	-0.0027118599933147417	8.050414146629173e-4	Wilcoxon	two.sided	0.3902040816326531
CD55	7.190022189598493e-5	morans_i	In solution - Not stimulated	In solution - MCP1	100	100	4971	0.944	-0.001930997139445213	0.0019520672799848218	Wilcoxon	two.sided	0.9620338983050847
CD55	-6.47001857249483e-4	morans_i	In solution - Not stimulated	In solution - Rantes	100	100	5298	0.467	-0.0011164839462281416	0.0025827829758865543	Wilcoxon	two.sided	0.6091304347826088
CD59	0.0024712559179457683	morans_i	In solution - Not stimulated	Immob - MCP1	100	100	4312	0.093	-0.005582313058881908	4.5307847762780324e-4	Wilcoxon	two.sided	0.18146341463414634
CD59	0.004749943788215218	morans_i	In solution - Not stimulated	Immob - Not stimulated	100	100	3836	0.004	-0.00821545823546157	-0.0015153288370688839	Wilcoxon	two.sided	0.013521126760563381
CD59	0.00646816412520783	morans_i	In solution - Not stimulated	Immob - Rantes	100	100	3537	3.52e-4	-0.010318763782447955	-0.0028803797777015258	Wilcoxon	two.sided	0.0014989473684210524
CD59	-3.043405878128408e-4	morans_i	In solution - Not stimulated	In solution - MCP1	100	100	5089	0.829	-0.0026128855637862366	0.003173385653677782	Wilcoxon	two.sided	0.9002714932126695
CD59	0.0011217833625209348	morans_i	In solution - Not stimulated	In solution - Rantes	100	100	4662	0.41	-0.0038911636758840397	0.0014032591206674	Wilcoxon	two.sided	0.5559322033898304
CD69	2.1081054700303209e-4	morans_i	In solution - Not stimulated	Immob - MCP1	100	100	4927	0.859	-0.0027550154459259385	0.0021394378818572137	Wilcoxon	two.sided	0.9203571428571428
CD69	1.3603632522098482e-4	morans_i	In solution - Not stimulated	Immob - Not stimulated	100	100	4968	0.939	-0.0024871412083602466	0.0022705997295362178	Wilcoxon	two.sided	0.9620338983050847
CD69	0.0012671007178866318	morans_i	In solution - Not stimulated	Immob - Rantes	100	100	4532	0.253	-0.0035650203075430955	0.00100955561244707	Wilcoxon	two.sided	0.4052980132450331
CD69	-0.001203991669246569	morans_i	In solution - Not stimulated	In solution - MCP1	100	100	5407	0.321	-0.001145650662737598	0.003492554065548199	Wilcoxon	two.sided	0.46275449101796406
CD69	0.0013312372760982782	morans_i	In solution - Not stimulated	In solution - Rantes	100	100	4528	0.249	-0.0036799546474930024	9.971367244488534e-4	Wilcoxon	two.sided	0.4037837837837838
CD7	0.00433547739415092	morans_i	In solution - Not stimulated	Immob - MCP1	100	100	3860	0.005	-0.007382741884505471	-0.0012852093400335773	Wilcoxon	two.sided	0.01643835616438356
CD7	0.007138987856926811	morans_i	In solution - Not stimulated	Immob - Not stimulated	100	100	3146	5.93e-6	-0.009821294305191273	-0.004174972012130537	Wilcoxon	two.sided	3.3097674418604654e-5
CD7	0.006630506269294571	morans_i	In solution - Not stimulated	Immob - Rantes	100	100	3279	2.62e-5	-0.009615851544639087	-0.003600604857484156	Wilcoxon	two.sided	1.3099999999999999e-4
CD7	-1.6222794925386868e-4	morans_i	In solution - Not stimulated	In solution - MCP1	100	100	5043	0.917	-0.0027850399941569603	0.0031745140118679613	Wilcoxon	two.sided	0.9486206896551725
CD7	0.0034106197733081204	morans_i	In solution - Not stimulated	In solution - Rantes	100	100	4047	0.02	-0.006297970458671827	-5.311116178884315e-4	Wilcoxon	two.sided	0.055172413793103454
CD8	0.0266874423029276	morans_i	In solution - Not stimulated	Immob - MCP1	100	100	2527	1.53e-9	-0.033774055091246626	-0.0183199673055392	Wilcoxon	two.sided	1.669090909090909e-8
CD8	0.026442959682378735	morans_i	In solution - Not stimulated	Immob - Not stimulated	100	100	2526	1.51e-9	-0.0334265723387116	-0.017385435008964844	Wilcoxon	two.sided	1.669090909090909e-8
CD8	0.029225451644444927	morans_i	In solution - Not stimulated	Immob - Rantes	100	100	2480	7.45e-10	-0.036515188886156014	-0.019261710220721356	Wilcoxon	two.sided	9.933333333333335e-9
CD8	0.0026054471566168956	morans_i	In solution - Not stimulated	In solution - MCP1	100	100	4652	0.396	-0.008693112960194756	0.004320494928214207	Wilcoxon	two.sided	0.5462068965517242
CD8	0.012187361734064914	morans_i	In solution - Not stimulated	In solution - Rantes	100	100	3678	0.001	-0.019371937482215506	-0.004715909267645613	Wilcoxon	two.sided	0.0038095238095238095
CD82	0.008387586780274382	morans_i	In solution - Not stimulated	Immob - MCP1	100	100	3292	3.02e-5	-0.012226696928494948	-0.004522992109285361	Wilcoxon	two.sided	1.4791836734693879e-4
CD82	0.010278729886868444	morans_i	In solution - Not stimulated	Immob - Not stimulated	100	100	3055	2.02e-6	-0.014132642673954612	-0.006215609608112082	Wilcoxon	two.sided	1.2430769230769232e-5
CD82	0.01077648660360437	morans_i	In solution - Not stimulated	Immob - Rantes	100	100	3023	1.37e-6	-0.014857498831324834	-0.006531107679916666	Wilcoxon	two.sided	8.886486486486487e-6
CD82	5.648064689264744e-4	morans_i	In solution - Not stimulated	In solution - MCP1	100	100	4888	0.785	-0.004072403758824554	0.0030111201471782244	Wilcoxon	two.sided	0.8722222222222223
CD82	0.003910013603592201	morans_i	In solution - Not stimulated	In solution - Rantes	100	100	4148	0.038	-0.007472025305377751	-2.60008561462894e-4	Wilcoxon	two.sided	0.0902970297029703
CD84	9.723009727262217e-4	morans_i	In solution - Not stimulated	Immob - MCP1	100	100	4534	0.255	-0.002642700172646102	6.658864161412776e-4	Wilcoxon	two.sided	0.4052980132450331
CD84	0.0019961050840344285	morans_i	In solution - Not stimulated	Immob - Not stimulated	100	100	3984	0.013	-0.0037106406147344416	-4.5100609296746754e-4	Wilcoxon	two.sided	0.037142857142857144
CD84	7.802372909850592e-4	morans_i	In solution - Not stimulated	Immob - Rantes	100	100	4591	0.318	-0.002590977106934415	8.385883137076119e-4	Wilcoxon	two.sided	0.4625454545454546
CD84	-2.3737238739269856e-4	morans_i	In solution - Not stimulated	In solution - MCP1	100	100	5144	0.726	-0.001327825006219755	0.0016350506503023038	Wilcoxon	two.sided	0.8336842105263158
CD84	0.0015538043884433255	morans_i	In solution - Not stimulated	In solution - Rantes	100	100	4176	0.044	-0.003127281804340183	-3.101921661575079e-5	Wilcoxon	two.sided	0.10252427184466018
CD86	-9.204451223296958e-4	morans_i	In solution - Not stimulated	Immob - MCP1	100	100	5258	0.529	-0.001773457956023053	0.0037824706336099774	Wilcoxon	two.sided	0.6578238341968912
CD86	-1.8443191150064548e-4	morans_i	In solution - Not stimulated	Immob - Not stimulated	100	100	5057	0.89	-0.0023926809351066903	0.002974833687904982	Wilcoxon	two.sided	0.9368421052631578
CD86	-0.0032743906576468574	morans_i	In solution - Not stimulated	Immob - Rantes	100	100	5977	0.017	6.027338722249739e-4	0.006035579143637057	Wilcoxon	two.sided	0.04744186046511628
CD86	-0.0020274715486977195	morans_i	In solution - Not stimulated	In solution - MCP1	100	100	5699	0.088	-3.430860615486382e-4	0.004340060428470467	Wilcoxon	two.sided	0.17454545454545453
CD86	0.0013073427396091853	morans_i	In solution - Not stimulated	In solution - Rantes	100	100	4548	0.27	-0.003508582748097005	0.0010724453910917933	Wilcoxon	two.sided	0.4153846153846154
HLA-ABC	0.009604634795551526	morans_i	In solution - Not stimulated	Immob - MCP1	100	100	3236	1.64e-5	-0.014006497160305767	-0.005514067461182253	Wilcoxon	two.sided	8.746666666666666e-5
HLA-ABC	0.016419179867165058	morans_i	In solution - Not stimulated	Immob - Not stimulated	100	100	2238	1.5e-11	-0.020933206835040866	-0.012202174016551805	Wilcoxon	two.sided	2.769230769230769e-10
HLA-ABC	0.011784275507020069	morans_i	In solution - Not stimulated	Immob - Rantes	100	100	3241	1.73e-5	-0.017952625191024987	-0.0062999874504518424	Wilcoxon	two.sided	9.026086956521739e-5
HLA-ABC	0.010171218831738363	morans_i	In solution - Not stimulated	In solution - MCP1	100	100	3083	2.83e-6	-0.014219163123662521	-0.006479426573671527	Wilcoxon	two.sided	1.698e-5
HLA-ABC	0.01855736001326019	morans_i	In solution - Not stimulated	In solution - Rantes	100	100	2166	4.41e-12	-0.022877298096040114	-0.013625517194804001	Wilcoxon	two.sided	8.82e-11
HLA-DR	-0.008758770339264985	morans_i	In solution - Not stimulated	Immob - MCP1	100	100	6248	0.002	0.003163435555217038	0.01440289406664531	Wilcoxon	two.sided	0.007384615384615385
HLA-DR	-0.005420738000988453	morans_i	In solution - Not stimulated	Immob - Not stimulated	100	100	5864	0.035	3.816609277834843e-4	0.010560021069606318	Wilcoxon	two.sided	0.08750000000000001
HLA-DR	-0.007819028855618054	morans_i	In solution - Not stimulated	Immob - Rantes	100	100	6175	0.004	0.0025957064861488084	0.013244995498608386	Wilcoxon	two.sided	0.013521126760563381
HLA-DR	-0.002926405185980634	morans_i	In solution - Not stimulated	In solution - MCP1	100	100	5424	0.301	-0.0025926526131883573	0.008523185037309693	Wilcoxon	two.sided	0.448695652173913
HLA-DR	-0.002513788317772503	morans_i	In solution - Not stimulated	In solution - Rantes	100	100	5375	0.36	-0.0026580140379994645	0.0073492942370044214	Wilcoxon	two.sided	0.5052631578947367

## Sheet: Table S4 Diff Polarity Morans Z
marker	avg_diff	.y.	group1	group2	n1	n2	statistic	p	conf.low	conf.high	method	alternative	p.adj
B2M	0.7608813133352007	morans_z	In solution - Not stimulated	Immob - MCP1	100	100	3785	0.003	-1.2545910370870381	-0.2520706563302763	Wilcoxon	two.sided	0.011076923076923078
B2M	2.103685479695598	morans_z	In solution - Not stimulated	Immob - Not stimulated	100	100	1849	1.38e-14	-2.553585224434559	-1.6399590321894366	Wilcoxon	two.sided	5.52e-13
B2M	1.0787948306425352	morans_z	In solution - Not stimulated	Immob - Rantes	100	100	3605	6.56e-4	-1.703338545380844	-0.4453268276199565	Wilcoxon	two.sided	0.002968888888888889
B2M	0.11317767313066622	morans_z	In solution - Not stimulated	In solution - MCP1	100	100	4813	0.649	-0.5682898139663635	0.36099804365376315	Wilcoxon	two.sided	0.7598048780487805
B2M	1.4846848452688282	morans_z	In solution - Not stimulated	In solution - Rantes	100	100	2559	2.48e-9	-1.9258284670806223	-1.0280859194181124	Wilcoxon	two.sided	3.132631578947369e-8
CD102	0.5014988545433353	morans_z	In solution - Not stimulated	Immob - MCP1	100	100	3611	6.92e-4	-0.806361911636718	-0.22072608293946905	Wilcoxon	two.sided	0.0030196363636363637
CD102	0.33150955678446475	morans_z	In solution - Not stimulated	Immob - Not stimulated	100	100	4019	0.017	-0.5899927095450695	-0.055082202440573935	Wilcoxon	two.sided	0.04744186046511628
CD102	0.5074157750110236	morans_z	In solution - Not stimulated	Immob - Rantes	100	100	3453	1.58e-4	-0.7668405950040394	-0.24900112581387734	Wilcoxon	two.sided	7.435294117647058e-4
CD102	0.11818312459853512	morans_z	In solution - Not stimulated	In solution - MCP1	100	100	4637	0.376	-0.3966677973740525	0.15578580866083833	Wilcoxon	two.sided	0.5127272727272727
CD102	0.38050469588239405	morans_z	In solution - Not stimulated	In solution - Rantes	100	100	3992	0.014	-0.7089563256988366	-0.07419015424947079	Wilcoxon	two.sided	0.04
CD11a	1.1371770312184502	morans_z	In solution - Not stimulated	Immob - MCP1	100	100	2841	1.33e-7	-1.5517558023348998	-0.7206166191610773	Wilcoxon	two.sided	1.14e-6
CD11a	1.3296538564950517	morans_z	In solution - Not stimulated	Immob - Not stimulated	100	100	2385	1.68e-10	-1.7418585556630317	-0.9173955023235633	Wilcoxon	two.sided	2.52e-9
CD11a	1.6164359755892204	morans_z	In solution - Not stimulated	Immob - Rantes	100	100	1734	1.48e-15	-2.0061087770612644	-1.2273365165753223	Wilcoxon	two.sided	2.4959999999999997e-13
CD11a	-0.23765115524012675	morans_z	In solution - Not stimulated	In solution - MCP1	100	100	5428	0.296	-0.2104995653180495	0.6594294798236703	Wilcoxon	two.sided	0.46736842105263154
CD11a	0.5012497086656227	morans_z	In solution - Not stimulated	In solution - Rantes	100	100	3991	0.014	-0.8879858468706368	-0.10759125779761107	Wilcoxon	two.sided	0.04
CD127	0.11500260795495464	morans_z	In solution - Not stimulated	Immob - MCP1	100	100	4634	0.372	-0.4070997663957556	0.14980438350340933	Wilcoxon	two.sided	0.5127272727272727
CD127	0.07312837547681693	morans_z	In solution - Not stimulated	Immob - Not stimulated	100	100	4763	0.563	-0.3020540695253616	0.16588658104259144	Wilcoxon	two.sided	0.7037499999999999
CD127	0.20301080937526317	morans_z	In solution - Not stimulated	Immob - Rantes	100	100	4325	0.099	-0.4392469591782151	0.034385360108935434	Wilcoxon	two.sided	0.18857142857142856
CD127	-0.0652763313362669	morans_z	In solution - Not stimulated	In solution - MCP1	100	100	5201	0.624	-0.20549423141915787	0.31837124042211745	Wilcoxon	two.sided	0.7413861386138614
CD127	0.06719383306004423	morans_z	In solution - Not stimulated	In solution - Rantes	100	100	4798	0.622	-0.3060725207374674	0.201500919477381	Wilcoxon	two.sided	0.7413861386138614
CD16	0.08466857621737442	morans_z	In solution - Not stimulated	Immob - MCP1	100	100	4704	0.47	-0.3494446609446347	0.1705176504493105	Wilcoxon	two.sided	0.6
CD16	-0.04332922090929254	morans_z	In solution - Not stimulated	Immob - Not stimulated	100	100	5127	0.757	-0.22303418855408563	0.3192333895751688	Wilcoxon	two.sided	0.8569811320754717
CD16	0.127858108522308	morans_z	In solution - Not stimulated	Immob - Rantes	100	100	4631	0.368	-0.44986998261961236	0.1602802395437637	Wilcoxon	two.sided	0.5127272727272727
CD16	-0.2663058474105066	morans_z	In solution - Not stimulated	In solution - MCP1	100	100	5813	0.047	0.0035826477566229136	0.5251922532958897	Wilcoxon	two.sided	0.11168316831683167
CD16	-0.10037776361204707	morans_z	In solution - Not stimulated	In solution - Rantes	100	100	5341	0.405	-0.14360464997492017	0.3309794102795107	Wilcoxon	two.sided	0.5340659340659341
CD161	0.04102802833250315	morans_z	In solution - Not stimulated	Immob - MCP1	100	100	4785	0.6	-0.25071263447410536	0.12843955713781544	Wilcoxon	two.sided	0.7236180904522612
CD161	0.092865186177387607	morans_z	In solution - Not stimulated	Immob - Not stimulated	100	100	4606	0.336	-0.2913259617619618	0.0868832100553738	Wilcoxon	two.sided	0.4857831325301205
CD161	0.20026202391861217	morans_z	In solution - Not stimulated	Immob - Rantes	100	100	4225	0.058	-0.43902466277130187	0.005079826138802705	Wilcoxon	two.sided	0.13132075471698113
CD161	-0.015607838991114075	morans_z	In solution - Not stimulated	In solution - MCP1	100	100	5085	0.836	-0.1710594660499071	0.17335467752991507	Wilcoxon	two.sided	0.9037837837837838
CD161	0.019286875460601892	morans_z	In solution - Not stimulated	In solution - Rantes	100	100	4922	0.85	-0.20201484408711232	0.17290928647578357	Wilcoxon	two.sided	0.9143362831858408
CD162	1.4586030667050702	morans_z	In solution - Not stimulated	Immob - MCP1	100	100	2993	9.45e-7	-2.178261877286458	-0.8477352047948858	Wilcoxon	two.sided	6.670588235294117e-6
CD162	0.38204658305871464	morans_z	In solution - Not stimulated	Immob - Not stimulated	100	100	4253	0.068	-0.8235529384758572	0.02468847032859125	Wilcoxon	two.sided	0.1457142857142857
CD162	3.5445224129335027	morans_z	In solution - Not stimulated	Immob - Rantes	100	100	1996	2.16e-13	-4.864919959781081	-2.5397943884198235	Wilcoxon	two.sided	5.76e-12
CD162	-0.46340192956652676	morans_z	In solution - Not stimulated	In solution - MCP1	100	100	5869	0.034	0.04314219433858858	0.8559938641094281	Wilcoxon	two.sided	0.085
CD162	-0.19528426788683934	morans_z	In solution - Not stimulated	In solution - Rantes	100	100	5425	0.3	-0.17083092412502743	0.5468127259806904	Wilcoxon	two.sided	0.47058823529411764
CD18	0.692920229840708	morans_z	In solution - Not stimulated	Immob - MCP1	100	100	3901	0.007	-1.180979108230689	-0.19285367486959137	Wilcoxon	two.sided	0.023013698630136987
CD18	1.1585258267490557	morans_z	In solution - Not stimulated	Immob - Not stimulated	100	100	3099	3.42e-6	-1.6464846995992668	-0.7119607669426009	Wilcoxon	two.sided	2.052e-5
CD18	0.5412692548891591	morans_z	In solution - Not stimulated	Immob - Rantes	100	100	4238	0.063	-1.124895368876748	0.035216293607093746	Wilcoxon	two.sided	0.13871559633027525
CD18	-0.07794654474176914	morans_z	In solution - Not stimulated	In solution - MCP1	100	100	5134	0.744	-0.3792041503029684	0.5399195911036576	Wilcoxon	two.sided	0.8462559241706161
CD18	0.6481776711522926	morans_z	In solution - Not stimulated	In solution - Rantes	100	100	3849	0.005	-1.0893189706848665	-0.19458176429119797	Wilcoxon	two.sided	0.016666666666666666
CD197	0.29297854392430606	morans_z	In solution - Not stimulated	Immob - MCP1	100	100	4227	0.059	-0.6091975135055163	0.008884005868924849	Wilcoxon	two.sided	0.13233644859813082
CD197	0.2396419529811465	morans_z	In solution - Not stimulated	Immob - Not stimulated	100	100	4293	0.084	-0.5218798349888663	0.02970281884257376	Wilcoxon	two.sided	0.168
CD197	0.3129383576968725	morans_z	In solution - Not stimulated	Immob - Rantes	100	100	4090	0.026	-0.5921031404629681	-0.03668336745206461	Wilcoxon	two.sided	0.06782608695652173
CD197	-0.01574175306594773	morans_z	In solution - Not stimulated	In solution - MCP1	100	100	5035	0.933	-0.2966641893116021	0.30668294661757073	Wilcoxon	two.sided	0.961030042918455
CD197	0.10029660553322511	morans_z	In solution - Not stimulated	In solution - Rantes	100	100	4719	0.493	-0.3760138100898494	0.17539623218582612	Wilcoxon	two.sided	0.6227368421052631
CD2	0.20895789791622288	morans_z	In solution - Not stimulated	Immob - MCP1	100	100	4541	0.263	-0.5709058500925219	0.14348659183372148	Wilcoxon	two.sided	0.43232876712328766
CD2	0.9217490359188248	morans_z	In solution - Not stimulated	Immob - Not stimulated	100	100	2928	4.16e-7	-1.2806828655189517	-0.5690258809813269	Wilcoxon	two.sided	3.220645161290323e-6
CD2	0.45781462257863564	morans_z	In solution - Not stimulated	Immob - Rantes	100	100	3998	0.014	-0.8454754995359225	-0.09130879702491712	Wilcoxon	two.sided	0.04
CD2	-0.08068403988764046	morans_z	In solution - Not stimulated	In solution - MCP1	100	100	5195	0.635	-0.2629935625452056	0.43085170258400596	Wilcoxon	two.sided	0.7507389162561577
CD2	0.5663725940412849	morans_z	In solution - Not stimulated	In solution - Rantes	100	100	3685	0.001	-0.9179477044282064	-0.22713661962301296	Wilcoxon	two.sided	0.004137931034482759
CD22	0.002969778321461322	morans_z	In solution - Not stimulated	Immob - MCP1	100	100	4986	0.974	-0.1432158925954316	0.13709937111539391	Wilcoxon	two.sided	0.982092050209205
CD22	0.06787085814557277	morans_z	In solution - Not stimulated	Immob - Not stimulated	100	100	4586	0.312	-0.2032009459363822	0.06284709524201014	Wilcoxon	two.sided	0.47392405063291143
CD22	0.20450998187677405	morans_z	In solution - Not stimulated	Immob - Rantes	100	100	4132	0.034	-0.4129151362986827	-0.016685869621664948	Wilcoxon	two.sided	0.085
CD22	0.03277795772316894	morans_z	In solution - Not stimulated	In solution - MCP1	100	100	4828	0.675	-0.19427258837160377	0.12006343443669112	Wilcoxon	two.sided	0.7864077669902912
CD22	-0.057327855361196445	morans_z	In solution - Not stimulated	In solution - Rantes	100	100	5302	0.461	-0.09584031567181354	0.2115688890167728	Wilcoxon	two.sided	0.5916577540106952
CD229	0.2207745915495969	morans_z	In solution - Not stimulated	Immob - MCP1	100	100	4198	0.05	-0.46416245707915854	2.1871639553800712e-4	Wilcoxon	two.sided	0.11764705882352942
CD229	0.20773705718910462	morans_z	In solution - Not stimulated	Immob - Not stimulated	100	100	4262	0.072	-0.4790068673121385	0.01901749962956279	Wilcoxon	two.sided	0.15026086956521736
CD229	0.3206236188648629	morans_z	In solution - Not stimulated	Immob - Rantes	100	100	3934	0.009	-0.5706660419839797	-0.0822214219747532	Wilcoxon	two.sided	0.02918918918918919
CD229	2.3030236571248836e-4	morans_z	In solution - Not stimulated	In solution - MCP1	100	100	4999	0.999	-0.24691012029056017	0.2536024113225557	Wilcoxon	two.sided	0.999
CD229	0.16143189576132352	morans_z	In solution - Not stimulated	In solution - Rantes	100	100	4511	0.233	-0.406996578316366	0.0966140056735754	Wilcoxon	two.sided	0.39659574468085107
CD244	0.15790957343068165	morans_z	In solution - Not stimulated	Immob - MCP1	100	100	4369	0.123	-0.3947175910910417	0.04317129396331052	Wilcoxon	two.sided	0.230625
CD244	0.10478295102133414	morans_z	In solution - Not stimulated	Immob - Not stimulated	100	100	4554	0.276	-0.3255735500897281	0.07109135030623696	Wilcoxon	two.sided	0.44456375838926177
CD244	0.22485881270327285	morans_z	In solution - Not stimulated	Immob - Rantes	100	100	4117	0.031	-0.4590689075322739	-0.022120492788342067	Wilcoxon	two.sided	0.08
CD244	0.09611338979950013	morans_z	In solution - Not stimulated	In solution - MCP1	100	100	4440	0.172	-0.2578123288133612	0.04457351782136014	Wilcoxon	two.sided	0.3035294117647058
CD244	0.06715847796911745	morans_z	In solution - Not stimulated	In solution - Rantes	100	100	4586	0.312	-0.2079502255911084	0.0638292729488736	Wilcoxon	two.sided	0.47392405063291143
CD25	0.12337621572310264	morans_z	In solution - Not stimulated	Immob - MCP1	100	100	4595	0.323	-0.3735687509728002	0.13466517246732287	Wilcoxon	two.sided	0.47705521472392637
CD25	0.13167571333251038	morans_z	In solution - Not stimulated	Immob - Not stimulated	100	100	4532	0.253	-0.3353189378417825	0.08869213253114222	Wilcoxon	two.sided	0.4216666666666667
CD25	0.21103267821299992	morans_z	In solution - Not stimulated	Immob - Rantes	100	100	4224	0.058	-0.4315722193176368	0.007408285153179455	Wilcoxon	two.sided	0.13132075471698113
CD25	-0.014509937221163791	morans_z	In solution - Not stimulated	In solution - MCP1	100	100	5053	0.898	-0.18417571757295387	0.20423485112407416	Wilcoxon	two.sided	0.9370434782608695
CD25	0.08685937879404859	morans_z	In solution - Not stimulated	In solution - Rantes	100	100	4587	0.314	-0.27155056810896855	0.09537743207475775	Wilcoxon	two.sided	0.47396226415094345
CD26	1.2494494434096657	morans_z	In solution - Not stimulated	Immob - MCP1	100	100	3032	1.53e-6	-1.735785184623352	-0.7574229092900158	Wilcoxon	two.sided	1.02e-5
CD26	1.5844250263157358	morans_z	In solution - Not stimulated	Immob - Not stimulated	100	100	2393	1.91e-10	-2.0022973953677154	-1.1406092863170016	Wilcoxon	two.sided	2.6964705882352944e-9
CD26	1.2354922725952946	morans_z	In solution - Not stimulated	Immob - Rantes	100	100	3397	9.02e-5	-1.9192362957221893	-0.5868499143878659	Wilcoxon	two.sided	4.51e-4
CD26	0.2887910440858481	morans_z	In solution - Not stimulated	In solution - MCP1	100	100	4443	0.174	-0.6812572910450073	0.13370263301953586	Wilcoxon	two.sided	0.3043478260869565
CD26	0.8293355514538764	morans_z	In solution - Not stimulated	In solution - Rantes	100	100	3271	2.41e-5	-1.2359064221236264	-0.4504858548330872	Wilcoxon	two.sided	1.3145454545454544e-4
CD268	0.0751052805837261	morans_z	In solution - Not stimulated	Immob - MCP1	100	100	4601	0.33	-0.260775386429382	0.07467351993972615	Wilcoxon	two.sided	0.48145454545454547
CD268	0.13794263612851623	morans_z	In solution - Not stimulated	Immob - Not stimulated	100	100	4238	0.063	-0.32848446473979626	0.0068976489806790164	Wilcoxon	two.sided	0.13871559633027525
CD268	0.12260591777322805	morans_z	In solution - Not stimulated	Immob - Rantes	100	100	4496	0.219	-0.3706749089491603	0.07318782120015685	Wilcoxon	two.sided	0.3754285714285714
CD268	-0.03810925839229401	morans_z	In solution - Not stimulated	In solution - MCP1	100	100	5233	0.57	-0.08621736188296526	0.16057691451863318	Wilcoxon	two.sided	0.7051546391752577
CD268	0.02466461752889738	morans_z	In solution - Not stimulated	In solution - Rantes	100	100	4843	0.702	-0.1623546827532938	0.10811302446139465	Wilcoxon	two.sided	0.8099999999999998
CD27	0.2084118028262965	morans_z	In solution - Not stimulated	Immob - MCP1	100	100	4403	0.145	-0.5038851760116974	0.07139070489044869	Wilcoxon	two.sided	0.2636363636363636
CD27	0.006272320352977488	morans_z	In solution - Not stimulated	Immob - Not stimulated	100	100	4988	0.978	-0.2658798919314057	0.26771963448061303	Wilcoxon	two.sided	0.982092050209205
CD27	0.2571472830807453	morans_z	In solution - Not stimulated	Immob - Rantes	100	100	4279	0.078	-0.5366013363314754	0.03004939085125742	Wilcoxon	two.sided	0.1613793103448276
CD27	-0.26026941956207506	morans_z	In solution - Not stimulated	In solution - MCP1	100	100	5709	0.083	-0.03566266109628631	0.5501810858661246	Wilcoxon	two.sided	0.1673949579831933
CD27	-0.024921783586778972	morans_z	In solution - Not stimulated	In solution - Rantes	100	100	5067	0.871	-0.2608864087096255	0.31818201704710247	Wilcoxon	two.sided	0.9189473684210526
CD274	0.1271815150364939	morans_z	In solution - Not stimulated	Immob - MCP1	100	100	4627	0.363	-0.37146770815226504	0.12635531413531062	Wilcoxon	two.sided	0.5127272727272727
CD274	0.21304994819919862	morans_z	In solution - Not stimulated	Immob - Not stimulated	100	100	4386	0.134	-0.47100577225551254	0.06473057448567497	Wilcoxon	two.sided	0.24738461538461542
CD274	0.2587459328922951	morans_z	In solution - Not stimulated	Immob - Rantes	100	100	4295	0.085	-0.5407329390095498	0.030601271811559225	Wilcoxon	two.sided	0.16859504132231407
CD274	0.018023561918856873	morans_z	In solution - Not stimulated	In solution - MCP1	100	100	4954	0.911	-0.29419761156918517	0.23549368057674475	Wilcoxon	two.sided	0.9464935064935064
CD274	0.13656633800653678	morans_z	In solution - Not stimulated	In solution - Rantes	100	100	4589	0.316	-0.41462181586683833	0.13209369028430135	Wilcoxon	two.sided	0.474
CD278	0.2864091477015503	morans_z	In solution - Not stimulated	Immob - MCP1	100	100	4249	0.067	-0.5633498194236242	0.019844472001820063	Wilcoxon	two.sided	0.1457142857142857
CD278	0.2712465930373411	morans_z	In solution - Not stimulated	Immob - Not stimulated	100	100	4187	0.047	-0.5418524529126569	-0.003349845742421299	Wilcoxon	two.sided	0.11168316831683167
CD278	0.4868780343583835	morans_z	In solution - Not stimulated	Immob - Rantes	100	100	3641	9.02e-4	-0.7369563979458245	-0.20973401579517476	Wilcoxon	two.sided	0.003797894736842105
CD278	-0.1608168992386267	morans_z	In solution - Not stimulated	In solution - MCP1	100	100	5528	0.197	-0.08941693797200256	0.4309958692475421	Wilcoxon	two.sided	0.34014388489208636
CD278	0.1767831924165394	morans_z	In solution - Not stimulated	In solution - Rantes	100	100	4567	0.291	-0.4530242802737106	0.13566927125560974	Wilcoxon	two.sided	0.46251655629139066
CD29	0.5241402097324116	morans_z	In solution - Not stimulated	Immob - MCP1	100	100	3992	0.014	-0.9363199873822328	-0.11269458007994455	Wilcoxon	two.sided	0.04
CD29	0.8376025599816317	morans_z	In solution - Not stimulated	Immob - Not stimulated	100	100	3067	2.34e-6	-1.1682740144575372	-0.5051030554077851	Wilcoxon	two.sided	1.517837837837838e-5
CD29	0.8066242019423442	morans_z	In solution - Not stimulated	Immob - Rantes	100	100	3448	1.5e-4	-1.2249071323916916	-0.39848878670238164	Wilcoxon	two.sided	7.199999999999999e-4
CD29	-0.015351279992916772	morans_z	In solution - Not stimulated	In solution - MCP1	100	100	5026	0.95	-0.34709266075750794	0.38961633193366124	Wilcoxon	two.sided	0.9702127659574467
CD29	0.18641589037685447	morans_z	In solution - Not stimulated	In solution - Rantes	100	100	4537	0.258	-0.541993356117626	0.15107964667767856	Wilcoxon	two.sided	0.4270344827586207
CD314	-0.14602674005137406	morans_z	In solution - Not stimulated	Immob - MCP1	100	100	5590	0.15	-0.051794566271831224	0.3568145122153626	Wilcoxon	two.sided	0.2706766917293233
CD314	0.054892211068339344	morans_z	In solution - Not stimulated	Immob - Not stimulated	100	100	4783	0.597	-0.24620817319864388	0.13367896508038826	Wilcoxon	two.sided	0.7236180904522612
CD314	0.07646137276469323	morans_z	In solution - Not stimulated	Immob - Rantes	100	100	4683	0.439	-0.29377196154175494	0.12570713617001184	Wilcoxon	two.sided	0.5726086956521739
CD314	0.13752992843062592	morans_z	In solution - Not stimulated	In solution - MCP1	100	100	4304	0.089	-0.30292868016980934	0.02428870765550666	Wilcoxon	two.sided	0.17365853658536584
CD314	0.05239843356700464	morans_z	In solution - Not stimulated	In solution - Rantes	100	100	4758	0.555	-0.23143431106404283	0.11280720508719361	Wilcoxon	two.sided	0.6973821989528797
CD37	2.8200224474588453	morans_z	In solution - Not stimulated	Immob - MCP1	100	100	1765	2.72e-15	-3.6857261854136194	-2.0754462745248947	Wilcoxon	two.sided	2.4959999999999997e-13
CD37	2.1031118593170985	morans_z	In solution - Not stimulated	Immob - Not stimulated	100	100	2107	1.58e-12	-2.715796676079473	-1.557124911213015	Wilcoxon	two.sided	3.4472727272727266e-11
CD37	3.3788328135445482	morans_z	In solution - Not stimulated	Immob - Rantes	100	100	1772	3.12e-15	-4.372665600465107	-2.458707796625729	Wilcoxon	two.sided	2.4959999999999997e-13
CD37	-0.056478946699770355	morans_z	In solution - Not stimulated	In solution - MCP1	100	100	5112	0.785	-0.3192304228610076	0.3944630685478355	Wilcoxon	two.sided	0.866422018348624
CD37	0.2808565169390286	morans_z	In solution - Not stimulated	In solution - Rantes	100	100	4320	0.097	-0.6548068203215562	0.05799720961908035	Wilcoxon	two.sided	0.18624
CD38	1.1512681740457982	morans_z	In solution - Not stimulated	Immob - MCP1	100	100	2826	1.09e-7	-1.5456014049200844	-0.7483818272170499	Wilcoxon	two.sided	1.006153846153846e-6
CD38	1.6218981407641677	morans_z	In solution - Not stimulated	Immob - Not stimulated	100	100	2185	6.12e-12	-2.0495256475897237	-1.1948731084211248	Wilcoxon	two.sided	1.1298461538461537e-10
CD38	1.1477462880285199	morans_z	In solution - Not stimulated	Immob - Rantes	100	100	3093	3.19e-6	-1.5950740166210546	-0.6824332495016805	Wilcoxon	two.sided	1.963076923076923e-5
CD38	0.1230527173297917	morans_z	In solution - Not stimulated	In solution - MCP1	100	100	4783	0.597	-0.5992711617105191	0.33358486510560725	Wilcoxon	two.sided	0.7236180904522612
CD38	0.7401359544584688	morans_z	In solution - Not stimulated	In solution - Rantes	100	100	3614	7.11e-4	-1.1547939470463529	-0.3476380869180181	Wilcoxon	two.sided	0.003047142857142857
CD3E	0.22568547759772334	morans_z	In solution - Not stimulated	Immob - MCP1	100	100	4560	0.283	-0.6344031598188796	0.1816180655602346	Wilcoxon	two.sided	0.4528
CD3E	0.9890978405370946	morans_z	In solution - Not stimulated	Immob - Not stimulated	100	100	2932	4.38e-7	-1.3732959986029307	-0.61511184302832	Wilcoxon	two.sided	3.285e-6
CD3E	0.611949351004468	morans_z	In solution - Not stimulated	Immob - Rantes	100	100	4065	0.022	-1.116597349089548	-0.09146403754190681	Wilcoxon	two.sided	0.05999999999999999
CD3E	-0.18151068220062724	morans_z	In solution - Not stimulated	In solution - MCP1	100	100	5380	0.354	-0.1878171561806449	0.5284306469019675	Wilcoxon	two.sided	0.5057142857142857
CD3E	0.33326507298952773	morans_z	In solution - Not stimulated	In solution - Rantes	100	100	4253	0.068	-0.7008760154644033	0.023742041762001197	Wilcoxon	two.sided	0.1457142857142857
CD4	0.28183971569606103	morans_z	In solution - Not stimulated	Immob - MCP1	100	100	3960	0.011	-0.5438746334154326	-0.05922906492327446	Wilcoxon	two.sided	0.03428571428571429
CD4	0.1850772720919958	morans_z	In solution - Not stimulated	Immob - Not stimulated	100	100	4299	0.087	-0.44588415560760963	0.02368236838278518	Wilcoxon	two.sided	0.17114754098360654
CD4	0.33200353344158834	morans_z	In solution - Not stimulated	Immob - Rantes	100	100	3859	0.005	-0.6305990964626128	-0.09341239466876429	Wilcoxon	two.sided	0.016666666666666666
CD4	0.06832269268447587	morans_z	In solution - Not stimulated	In solution - MCP1	100	100	4777	0.587	-0.3543568553462047	0.195096337026272	Wilcoxon	two.sided	0.7224615384615385
CD4	0.1613390912862483	morans_z	In solution - Not stimulated	In solution - Rantes	100	100	4582	0.308	-0.5134067145835544	0.16118670898617107	Wilcoxon	two.sided	0.47384615384615386
CD40	-0.022671107820318996	morans_z	In solution - Not stimulated	Immob - MCP1	100	100	5072	0.861	-0.21953426178658872	0.27558229233195036	Wilcoxon	two.sided	0.9143362831858408
CD40	0.06394976071847858	morans_z	In solution - Not stimulated	Immob - Not stimulated	100	100	4787	0.604	-0.293608162240762	0.17893548125194816	Wilcoxon	two.sided	0.7248
CD40	-0.03542525377316777	morans_z	In solution - Not stimulated	Immob - Rantes	100	100	5157	0.702	-0.16238278950345889	0.24993048318165328	Wilcoxon	two.sided	0.8099999999999998
CD40	-0.16495596168893448	morans_z	In solution - Not stimulated	In solution - MCP1	100	100	5563	0.169	-0.08038767819518282	0.43941957089174166	Wilcoxon	two.sided	0.30044444444444446
CD40	-0.0922951485272978	morans_z	In solution - Not stimulated	In solution - Rantes	100	100	5308	0.452	-0.15203040576678953	0.34567529738292047	Wilcoxon	two.sided	0.5863783783783785
CD43	0.3927132332118055	morans_z	In solution - Not stimulated	Immob - MCP1	100	100	4050	0.02	-0.7362421671683881	-0.05250246071733147	Wilcoxon	two.sided	0.055172413793103454
CD43	0.5051921240794227	morans_z	In solution - Not stimulated	Immob - Not stimulated	100	100	3853	0.005	-0.8741576539093814	-0.15894908053087048	Wilcoxon	two.sided	0.016666666666666666
CD43	0.10256869317392149	morans_z	In solution - Not stimulated	Immob - Rantes	100	100	4717	0.49	-0.37231668743053054	0.18429913249281238	Wilcoxon	two.sided	0.6222222222222221
CD43	-0.12013192478615596	morans_z	In solution - Not stimulated	In solution - MCP1	100	100	5317	0.439	-0.1777210810180443	0.44210945468615964	Wilcoxon	two.sided	0.5726086956521739
CD43	-0.05249112813330688	morans_z	In solution - Not stimulated	In solution - Rantes	100	100	5121	0.768	-0.2718797937998614	0.37429110296133605	Wilcoxon	two.sided	0.8613084112149532
CD44	2.568193221893842	morans_z	In solution - Not stimulated	Immob - MCP1	100	100	2126	2.2e-12	-3.148363044108054	-1.957489973681023	Wilcoxon	two.sided	4.3999999999999997e-11
CD44	1.9791504505189281	morans_z	In solution - Not stimulated	Immob - Not stimulated	100	100	2476	7.01e-10	-2.5227876333865518	-1.433716668496922	Wilcoxon	two.sided	9.346666666666667e-9
CD44	3.061442854219307	morans_z	In solution - Not stimulated	Immob - Rantes	100	100	1823	8.4e-15	-3.778944438337386	-2.3694763152403633	Wilcoxon	two.sided	5.04e-13
CD44	-0.026611407967232728	morans_z	In solution - Not stimulated	In solution - MCP1	100	100	5036	0.931	-0.5554458743689983	0.6135051958478369	Wilcoxon	two.sided	0.961030042918455
CD44	0.51667788227622935	morans_z	In solution - Not stimulated	In solution - Rantes	100	100	4282	0.08	-1.134085945583462	0.061258791883246594	Wilcoxon	two.sided	0.1641025641025641
CD45	1.526194840917894	morans_z	In solution - Not stimulated	Immob - MCP1	100	100	2643	8.52e-9	-2.008925767671605	-1.065705600343424	Wilcoxon	two.sided	9.28695652173913e-8
CD45	2.1385328587521157	morans_z	In solution - Not stimulated	Immob - Not stimulated	100	100	1861	1.74e-14	-2.589586912782969	-1.6870108600395586	Wilcoxon	two.sided	5.965714285714286e-13
CD45	1.3297181264406213	morans_z	In solution - Not stimulated	Immob - Rantes	100	100	3161	7.05e-6	-1.8328649866478501	-0.7845781691661433	Wilcoxon	two.sided	4.126829268292683e-5
CD45	0.18612130329607096	morans_z	In solution - Not stimulated	In solution - MCP1	100	100	4651	0.394	-0.6264697222221566	0.23899784127756174	Wilcoxon	two.sided	0.5253333333333333
CD45	1.7093276322891018	morans_z	In solution - Not stimulated	In solution - Rantes	100	100	2325	6.37e-11	-2.1327661839121497	-1.2837728592869562	Wilcoxon	two.sided	1.0192e-9
CD45RA	0.037620971415407926	morans_z	In solution - Not stimulated	Immob - MCP1	100	100	4862	0.737	-0.25132390070370514	0.19617162363981974	Wilcoxon	two.sided	0.8422857142857142
CD45RA	0.05645211912481239	morans_z	In solution - Not stimulated	Immob - Not stimulated	100	100	4784	0.599	-0.2554244377750666	0.15639691566316719	Wilcoxon	two.sided	0.7236180904522612
CD45RA	0.0036813348153673835	morans_z	In solution - Not stimulated	Immob - Rantes	100	100	4987	0.976	-0.21726475032481204	0.2361154714288625	Wilcoxon	two.sided	0.982092050209205
CD45RA	-0.17085355228342908	morans_z	In solution - Not stimulated	In solution - MCP1	100	100	5582	0.155	-0.06535479148247514	0.4284651372805017	Wilcoxon	two.sided	0.2776119402985075
CD45RA	0.0517944146872939	morans_z	In solution - Not stimulated	In solution - Rantes	100	100	4813	0.649	-0.2811104728714557	0.18694157271184372	Wilcoxon	two.sided	0.7598048780487805
CD45RB	0.3011154956530903	morans_z	In solution - Not stimulated	Immob - MCP1	100	100	4288	0.082	-0.6460659028276776	0.044527570988458665	Wilcoxon	two.sided	0.16677966101694916
CD45RB	0.48558580187829603	morans_z	In solution - Not stimulated	Immob - Not stimulated	100	100	3805	0.004	-0.8120850025040348	-0.17603336233254385	Wilcoxon	two.sided	0.01411764705882353
CD45RB	0.35186371654941906	morans_z	In solution - Not stimulated	Immob - Rantes	100	100	4205	0.052	-0.6977708453848863	0.003961174705506203	Wilcoxon	two.sided	0.11999999999999998
CD45RB	0.03060471415077295	morans_z	In solution - Not stimulated	In solution - MCP1	100	100	4934	0.873	-0.35120959073943714	0.2986147188463961	Wilcoxon	two.sided	0.9189473684210526
CD45RB	0.29238306725838986	morans_z	In solution - Not stimulated	In solution - Rantes	100	100	4201	0.051	-0.5793200294598668	0.0014223465263921915	Wilcoxon	two.sided	0.11883495145631066
CD47	0.2811707190268629	morans_z	In solution - Not stimulated	Immob - MCP1	100	100	4083	0.025	-0.5254017816330081	-0.03183241113928805	Wilcoxon	two.sided	0.06666666666666667
CD47	0.1544653240793269	morans_z	In solution - Not stimulated	Immob - Not stimulated	100	100	4532	0.253	-0.3985268217826125	0.09981944338057701	Wilcoxon	two.sided	0.4216666666666667
CD47	0.3418007252147281	morans_z	In solution - Not stimulated	Immob - Rantes	100	100	3957	0.011	-0.6092630572479855	-0.08288057923692972	Wilcoxon	two.sided	0.03428571428571429
CD47	-0.022499677638434697	morans_z	In solution - Not stimulated	In solution - MCP1	100	100	5072	0.861	-0.21899780522859824	0.2627640882016657	Wilcoxon	two.sided	0.9143362831858408
CD47	0.18223814348360187	morans_z	In solution - Not stimulated	In solution - Rantes	100	100	4370	0.124	-0.4144937461970179	0.049954303879794645	Wilcoxon	two.sided	0.23069767441860464
CD48	0.3568876778039124	morans_z	In solution - Not stimulated	Immob - MCP1	100	100	3988	0.014	-0.6332199452396563	-0.08484967199529188	Wilcoxon	two.sided	0.04
CD48	0.6150268448893501	morans_z	In solution - Not stimulated	Immob - Not stimulated	100	100	3288	2.89e-5	-0.901240668418915	-0.3356885950884562	Wilcoxon	two.sided	1.5413333333333333e-4
CD48	0.3809513025388043	morans_z	In solution - Not stimulated	Immob - Rantes	100	100	3956	0.011	-0.6845198209877121	-0.09012065464064806	Wilcoxon	two.sided	0.03428571428571429
CD48	0.07779795183764115	morans_z	In solution - Not stimulated	In solution - MCP1	100	100	4766	0.568	-0.3349923195651417	0.20403356757741886	Wilcoxon	two.sided	0.7051546391752577
CD48	0.3087881870035471	morans_z	In solution - Not stimulated	In solution - Rantes	100	100	4133	0.034	-0.6077638753738339	-0.01929510168798272	Wilcoxon	two.sided	0.085
CD49D	0.7123805406883572	morans_z	In solution - Not stimulated	Immob - MCP1	100	100	3401	9.39e-5	-1.052451915979149	-0.3420441186122187	Wilcoxon	two.sided	4.599183673469388e-4
CD49D	1.0220115228394098	morans_z	In solution - Not stimulated	Immob - Not stimulated	100	100	2644	8.64e-9	-1.3414694226690542	-0.685234595159413	Wilcoxon	two.sided	9.28695652173913e-8
CD49D	1.0163721439856659	morans_z	In solution - Not stimulated	Immob - Rantes	100	100	2978	7.84e-7	-1.4135643365316828	-0.6065766111041706	Wilcoxon	two.sided	5.701818181818182e-6
CD49D	0.05700249211054028	morans_z	In solution - Not stimulated	In solution - MCP1	100	100	4850	0.715	-0.39096090411124107	0.24669326088342713	Wilcoxon	two.sided	0.8210526315789474
CD49D	0.18705445547386454	morans_z	In solution - Not stimulated	In solution - Rantes	100	100	4545	0.267	-0.5159431236090948	0.1519970357500401	Wilcoxon	two.sided	0.4359183673469388
CD5	0.824432896038577	morans_z	In solution - Not stimulated	Immob - MCP1	100	100	2847	1.45e-7	-1.0965086101406032	-0.5338262620218633	Wilcoxon	two.sided	1.2e-6
CD5	0.7876271502998884	morans_z	In solution - Not stimulated	Immob - Not stimulated	100	100	2914	3.47e-7	-1.0935738620304136	-0.49104244490188376	Wilcoxon	two.sided	2.776e-6
CD5	0.7948898299932524	morans_z	In solution - Not stimulated	Immob - Rantes	100	100	2836	1.25e-7	-1.1103840745400295	-0.5164738002655453	Wilcoxon	two.sided	1.111111111111111e-6
CD5	-0.04029435971896539	morans_z	In solution - Not stimulated	In solution - MCP1	100	100	5090	0.827	-0.2770781987209996	0.3617047857382494	Wilcoxon	two.sided	0.9021818181818181
CD5	0.4492400205668439	morans_z	In solution - Not stimulated	In solution - Rantes	100	100	3703	0.002	-0.7225534575878899	-0.16184639302534953	Wilcoxon	two.sided	0.007741935483870968
CD50	2.5810611052524726	morans_z	In solution - Not stimulated	Immob - MCP1	100	100	1913	4.65e-14	-3.6058182233964096	-1.7641509116024343	Wilcoxon	two.sided	1.395e-12
CD50	1.1318864513323277	morans_z	In solution - Not stimulated	Immob - Not stimulated	100	100	2776	5.55e-8	-1.5976753008831435	-0.7010711186658786	Wilcoxon	two.sided	5.328e-7
CD50	4.201333910895591	morans_z	In solution - Not stimulated	Immob - Rantes	100	100	1842	1.21e-14	-5.123017438060055	-3.2567664246704333	Wilcoxon	two.sided	5.52e-13
CD50	0.025014834311784098	morans_z	In solution - Not stimulated	In solution - MCP1	100	100	4927	0.859	-0.2776806831491074	0.23913117064566175	Wilcoxon	two.sided	0.9143362831858408
CD50	0.12504004348427974	morans_z	In solution - Not stimulated	In solution - Rantes	100	100	4636	0.374	-0.3913289158788472	0.13654815087254044	Wilcoxon	two.sided	0.5127272727272727
CD52	0.30709255332698415	morans_z	In solution - Not stimulated	Immob - MCP1	100	100	4017	0.016	-0.5614536158245541	-0.06074309803320514	Wilcoxon	two.sided	0.0451764705882353
CD52	0.17432285743731712	morans_z	In solution - Not stimulated	Immob - Not stimulated	100	100	4444	0.175	-0.4027214380953968	0.08195004441996154	Wilcoxon	two.sided	0.3043478260869565
CD52	0.34704426324395754	morans_z	In solution - Not stimulated	Immob - Rantes	100	100	3993	0.014	-0.6390363815988204	-0.06979179216228898	Wilcoxon	two.sided	0.04
CD52	0.04313579809757255	morans_z	In solution - Not stimulated	In solution - MCP1	100	100	4879	0.768	-0.29797708471782447	0.2137433683403792	Wilcoxon	two.sided	0.8613084112149532
CD52	0.12232628599339025	morans_z	In solution - Not stimulated	In solution - Rantes	100	100	4620	0.354	-0.36359877685805114	0.13189597580281437	Wilcoxon	two.sided	0.5057142857142857
CD54	0.2545130979443494	morans_z	In solution - Not stimulated	Immob - MCP1	100	100	4262	0.072	-0.5320429147186178	0.02248058673055514	Wilcoxon	two.sided	0.15026086956521736
CD54	0.514504845226156	morans_z	In solution - Not stimulated	Immob - Not stimulated	100	100	3563	4.48e-4	-0.809561713823385	-0.22594977000776637	Wilcoxon	two.sided	0.0020676923076923073
CD54	0.2540329383689475	morans_z	In solution - Not stimulated	Immob - Rantes	100	100	4402	0.144	-0.5727293153747821	0.08582310635721592	Wilcoxon	two.sided	0.2636363636363636
CD54	0.2580405823115757	morans_z	In solution - Not stimulated	In solution - MCP1	100	100	4320	0.097	-0.567168104825426	0.047929567094444944	Wilcoxon	two.sided	0.18624
CD54	0.42385895271694196	morans_z	In solution - Not stimulated	In solution - Rantes	100	100	3834	0.004	-0.7228376173569673	-0.13449703417762465	Wilcoxon	two.sided	0.01411764705882353
CD55	0.09998409849846104	morans_z	In solution - Not stimulated	Immob - MCP1	100	100	4592	0.319	-0.2593756306869431	0.09561989910764356	Wilcoxon	two.sided	0.475527950310559
CD55	0.08087751805517136	morans_z	In solution - Not stimulated	Immob - Not stimulated	100	100	4648	0.39	-0.2702190590239438	0.10934201031677826	Wilcoxon	two.sided	0.5229050279329609
CD55	0.028905728398563306	morans_z	In solution - Not stimulated	Immob - Rantes	100	100	4895	0.798	-0.23358733912039387	0.16738693930276305	Wilcoxon	two.sided	0.8745205479452055
CD55	-0.02246403177818295	morans_z	In solution - Not stimulated	In solution - MCP1	100	100	5085	0.836	-0.1989749359203059	0.2600185767687487	Wilcoxon	two.sided	0.9037837837837838
CD55	-0.11452585044036381	morans_z	In solution - Not stimulated	In solution - Rantes	100	100	5422	0.303	-0.10026483764881348	0.3367571723877234	Wilcoxon	two.sided	0.47220779220779224
CD59	0.2634517996874479	morans_z	In solution - Not stimulated	Immob - MCP1	100	100	4262	0.072	-0.6053277233913773	0.0299094472611043	Wilcoxon	two.sided	0.15026086956521736
CD59	0.5321555426179556	morans_z	In solution - Not stimulated	Immob - Not stimulated	100	100	3795	0.003	-0.9036915203449221	-0.18157676507296977	Wilcoxon	two.sided	0.011076923076923078
CD59	0.6604575288401772	morans_z	In solution - Not stimulated	Immob - Rantes	100	100	3607	6.68e-4	-1.0823165855855723	-0.2853613818335269	Wilcoxon	two.sided	0.002968888888888889
CD59	-0.052651963382457576	morans_z	In solution - Not stimulated	In solution - MCP1	100	100	5115	0.78	-0.30044859751906794	0.38107165526036224	Wilcoxon	two.sided	0.866422018348624
CD59	0.12454490538088188	morans_z	In solution - Not stimulated	In solution - Rantes	100	100	4694	0.455	-0.4271909770407144	0.16924276998169416	Wilcoxon	two.sided	0.5870967741935484
CD69	0.042012836563629655	morans_z	In solution - Not stimulated	Immob - MCP1	100	100	4889	0.787	-0.2915985559225028	0.23103135955785928	Wilcoxon	two.sided	0.866422018348624
CD69	0.030152253666860317	morans_z	In solution - Not stimulated	Immob - Not stimulated	100	100	4885	0.78	-0.2955311182582536	0.222903358007286	Wilcoxon	two.sided	0.866422018348624
CD69	0.14434785179465956	morans_z	In solution - Not stimulated	Immob - Rantes	100	100	4581	0.307	-0.38300746050512974	0.1137837130269018	Wilcoxon	two.sided	0.47384615384615386
CD69	-0.16021940883634866	morans_z	In solution - Not stimulated	In solution - MCP1	100	100	5487	0.235	-0.10669556922846038	0.4220915030877213	Wilcoxon	two.sided	0.39718309859154927
CD69	0.15268619747590534	morans_z	In solution - Not stimulated	In solution - Rantes	100	100	4549	0.271	-0.40305074877031777	0.11256171349574669	Wilcoxon	two.sided	0.4394594594594595
CD7	0.44939214914952297	morans_z	In solution - Not stimulated	Immob - MCP1	100	100	3838	0.005	-0.7701008620645313	-0.1446414215347819	Wilcoxon	two.sided	0.016666666666666666
CD7	0.7414758547568858	morans_z	In solution - Not stimulated	Immob - Not stimulated	100	100	3176	8.37e-6	-1.0460847812679306	-0.4270744384609974	Wilcoxon	two.sided	4.782857142857143e-5
CD7	0.6707077313018486	morans_z	In solution - Not stimulated	Immob - Rantes	100	100	3396	8.93e-5	-0.9999085359101652	-0.3437024055858176	Wilcoxon	two.sided	4.51e-4
CD7	-0.1598299799676592	morans_z	In solution - Not stimulated	In solution - MCP1	100	100	5364	0.374	-0.18929305278764946	0.4969377964386401	Wilcoxon	two.sided	0.5127272727272727
CD7	0.3669353835071631	morans_z	In solution - Not stimulated	In solution - Rantes	100	100	4090	0.026	-0.6807755089685077	-0.04592822656524358	Wilcoxon	two.sided	0.06782608695652173
CD8	2.7081527975529287	morans_z	In solution - Not stimulated	Immob - MCP1	100	100	2646	8.9e-9	-3.478466233613741	-1.7761820871746208	Wilcoxon	two.sided	9.28695652173913e-8
CD8	2.721633491857194	morans_z	In solution - Not stimulated	Immob - Not stimulated	100	100	2582	3.49e-9	-3.440540666879718	-1.7445184630211048	Wilcoxon	two.sided	4.188e-8
CD8	2.805985087212519	morans_z	In solution - Not stimulated	Immob - Rantes	100	100	2762	4.58e-8	-3.629623949891446	-1.7900104307696925	Wilcoxon	two.sided	4.58e-7
CD8	-0.025580979342956486	morans_z	In solution - Not stimulated	In solution - MCP1	100	100	5031	0.941	-0.6448166243500209	0.8301902252249871	Wilcoxon	two.sided	0.965128205128205
CD8	1.1871725626909035	morans_z	In solution - Not stimulated	In solution - Rantes	100	100	3790	0.003	-1.9797161383271782	-0.40482958864135776	Wilcoxon	two.sided	0.011076923076923078
CD82	0.90656632081399	morans_z	In solution - Not stimulated	Immob - MCP1	100	100	3271	2.41e-5	-1.3353580157297253	-0.47056928742852067	Wilcoxon	two.sided	1.3145454545454544e-4
CD82	1.0683097514595254	morans_z	In solution - Not stimulated	Immob - Not stimulated	100	100	3070	2.42e-6	-1.5146536629126477	-0.6395377897364002	Wilcoxon	two.sided	1.528421052631579e-5
CD82	1.1902145141266363	morans_z	In solution - Not stimulated	Immob - Rantes	100	100	3030	1.49e-6	-1.6642285286035299	-0.7447033280172561	Wilcoxon	two.sided	1.02e-5
CD82	-0.008506195553509678	morans_z	In solution - Not stimulated	In solution - MCP1	100	100	5021	0.96	-0.3726962160538295	0.4177995019489323	Wilcoxon	two.sided	0.9762711864406779
CD82	0.40208141988378765	morans_z	In solution - Not stimulated	In solution - Rantes	100	100	4158	0.04	-0.7816628579178729	-0.01770602906056753	Wilcoxon	two.sided	0.0979591836734694
CD84	0.10236499776472009	morans_z	In solution - Not stimulated	Immob - MCP1	100	100	4596	0.324	-0.3092447091801772	0.09604695211409284	Wilcoxon	two.sided	0.47705521472392637
CD84	0.21555241282457116	morans_z	In solution - Not stimulated	Immob - Not stimulated	100	100	4085	0.025	-0.4292704781783041	-0.025070828083702902	Wilcoxon	two.sided	0.06666666666666667
CD84	0.08707564656826311	morans_z	In solution - Not stimulated	Immob - Rantes	100	100	4654	0.399	-0.30660879480358494	0.11778627928893794	Wilcoxon	two.sided	0.5290607734806629
CD84	-0.08400243539635156	morans_z	In solution - Not stimulated	In solution - MCP1	100	100	5371	0.365	-0.10437801313397145	0.2572827016761233	Wilcoxon	two.sided	0.5127272727272727
CD84	0.16583552858045952	morans_z	In solution - Not stimulated	In solution - Rantes	100	100	4369	0.123	-0.36389319184480967	0.0399798553839353	Wilcoxon	two.sided	0.230625
CD86	-0.1401645058400477	morans_z	In solution - Not stimulated	Immob - MCP1	100	100	5366	0.372	-0.16719041175944524	0.4600359283211139	Wilcoxon	two.sided	0.5127272727272727
CD86	-0.016193661523690013	morans_z	In solution - Not stimulated	Immob - Not stimulated	100	100	5056	0.892	-0.26161799231944266	0.31868298885241936	Wilcoxon	two.sided	0.9348471615720524
CD86	-0.3641671938577823	morans_z	In solution - Not stimulated	Immob - Rantes	100	100	6019	0.013	0.08058396529363047	0.6675928187831222	Wilcoxon	two.sided	0.04
CD86	-0.28375653391238914	morans_z	In solution - Not stimulated	In solution - MCP1	100	100	5863	0.035	0.01666328337079703	0.5446022827462458	Wilcoxon	two.sided	0.08659793814432991
CD86	0.13477908578190217	morans_z	In solution - Not stimulated	In solution - Rantes	100	100	4602	0.331	-0.3791318958983019	0.1356461365695657	Wilcoxon	two.sided	0.48145454545454547
HLA-ABC	1.054702096338583	morans_z	In solution - Not stimulated	Immob - MCP1	100	100	3292	3.02e-5	-1.533730035699274	-0.5862861103062822	Wilcoxon	two.sided	1.5756521739130434e-4
HLA-ABC	1.8141600877597104	morans_z	In solution - Not stimulated	Immob - Not stimulated	100	100	2062	7.1e-13	-2.2768843140845987	-1.376179155046872	Wilcoxon	two.sided	1.704e-11
HLA-ABC	1.0942540555607583	morans_z	In solution - Not stimulated	Immob - Rantes	100	100	3754	0.002	-1.900936605773952	-0.37174881721103015	Wilcoxon	two.sided	0.007741935483870968
HLA-ABC	0.736456778066144	morans_z	In solution - Not stimulated	In solution - MCP1	100	100	3728	0.002	-1.2057619599575324	-0.2680434803693233	Wilcoxon	two.sided	0.007741935483870968
HLA-ABC	1.8888881471548347	morans_z	In solution - Not stimulated	In solution - Rantes	100	100	2291	3.64e-11	-2.352393970489458	-1.40881598730747	Wilcoxon	two.sided	6.239999999999999e-10
HLA-DR	-0.9373801961546859	morans_z	In solution - Not stimulated	Immob - MCP1	100	100	6253	0.002	0.3253266005497826	1.5591970031779288	Wilcoxon	two.sided	0.007741935483870968
HLA-DR	-0.5754700659355444	morans_z	In solution - Not stimulated	Immob - Not stimulated	100	100	5828	0.043	0.015624973047493789	1.1336571556448272	Wilcoxon	two.sided	0.10424242424242423
HLA-DR	-0.8829570005266572	morans_z	In solution - Not stimulated	Immob - Rantes	100	100	6192	0.004	0.27938607814990385	1.4883602815116719	Wilcoxon	two.sided	0.01411764705882353
HLA-DR	-0.27858550201897614	morans_z	In solution - Not stimulated	In solution - MCP1	100	100	5354	0.388	-0.36031614779057713	0.9141005975807213	Wilcoxon	two.sided	0.5229050279329609
HLA-DR	-0.2593437158015962	morans_z	In solution - Not stimulated	In solution - Rantes	100	100	5354	0.388	-0.30955949889493156	0.8045383070190025	Wilcoxon	two.sided	0.5229050279329609

## Sheet: Table S4 Diff Colocalization
marker_1	marker_2	avg_diff	.y.	group1	group2	n1	n2	statistic	p	conf.low	conf.high	method	alternative	p.adj
B2M	CD102	0.32329160201512397	pearson_z	In solution - Not stimulated	Immob - MCP1	100	100	4722	0.498	-1.274774552605339	0.5888811951458637	Wilcoxon	two.sided	0.787183833847881
B2M	CD102	0.6203602551514933	pearson_z	In solution - Not stimulated	Immob - Not stimulated	100	100	4406	0.147	-1.506819994032026	0.239089698475225	Wilcoxon	two.sided	0.445588805166846
B2M	CD102	-0.245230990218625	pearson_z	In solution - Not stimulated	Immob - Rantes	100	100	5180	0.661	-0.7203029780414073	1.257837828021264	Wilcoxon	two.sided	0.8730656660412758
B2M	CD102	0.19284176903571376	pearson_z	In solution - Not stimulated	In solution - MCP1	100	100	4802	0.629	-1.0902217775947323	0.6821067546571775	Wilcoxon	two.sided	0.8590029097963142
B2M	CD102	0.4545765257747193	pearson_z	In solution - Not stimulated	In solution - Rantes	100	100	4645	0.386	-1.3856671293797072	0.57348425214046	Wilcoxon	two.sided	0.708820345614607
B2M	CD11a	0.32584674243845835	pearson_z	In solution - Not stimulated	Immob - MCP1	100	100	4681	0.436	-1.2417752351135405	0.5104907126730344	Wilcoxon	two.sided	0.7441066666666667
B2M	CD11a	0.009165316628931093	pearson_z	In solution - Not stimulated	Immob - Not stimulated	100	100	4991	0.983	-0.9190688675740435	0.9416948307596641	Wilcoxon	two.sided	0.9946561264822134
B2M	CD11a	-1.3170441115182958	pearson_z	In solution - Not stimulated	Immob - Rantes	100	100	5936	0.022	0.14494385966629483	2.569202465976218	Wilcoxon	two.sided	0.15605037783375314
B2M	CD11a	-0.6114012823996648	pearson_z	In solution - Not stimulated	In solution - MCP1	100	100	5605	0.14	-0.2105609803125636	1.3645613788992743	Wilcoxon	two.sided	0.4325178277564455
B2M	CD11a	0.08592623461871986	pearson_z	In solution - Not stimulated	In solution - Rantes	100	100	4922	0.85	-0.9187952373554432	0.7329276221721869	Wilcoxon	two.sided	0.9470227497527202
B2M	CD127	0.13380317788966606	pearson_z	In solution - Not stimulated	Immob - MCP1	100	100	4884	0.778	-1.1616399627852558	0.8682330674882576	Wilcoxon	two.sided	0.9212985702270815
B2M	CD127	0.04220788788272483	pearson_z	In solution - Not stimulated	Immob - Not stimulated	100	100	4956	0.915	-0.942539313053722	0.8233578646937266	Wilcoxon	two.sided	0.9751782477341391
B2M	CD127	-0.8489274048287256	pearson_z	In solution - Not stimulated	Immob - Rantes	100	100	5688	0.093	-0.14966175176521046	1.8352879387636727	Wilcoxon	two.sided	0.3452709294660514
B2M	CD127	0.8362406099632778	pearson_z	In solution - Not stimulated	In solution - MCP1	100	100	4218	0.056	-1.689337682268766	0.017686750245461614	Wilcoxon	two.sided	0.26195348837209304
B2M	CD127	0.40222333635567603	pearson_z	In solution - Not stimulated	In solution - Rantes	100	100	4636	0.374	-1.2998196376509235	0.49038366749552087	Wilcoxon	two.sided	0.6990932625290408
B2M	CD16	-0.6690733561782354	pearson_z	In solution - Not stimulated	Immob - MCP1	100	100	5497	0.225	-0.4059810732380453	1.6823989932737224	Wilcoxon	two.sided	0.5464424320827943
B2M	CD16	-0.7830737492431944	pearson_z	In solution - Not stimulated	Immob - Not stimulated	100	100	5793	0.053	-0.01070774655765551	1.6125745601643484	Wilcoxon	two.sided	0.25210810810810813
B2M	CD16	-1.6243724505639807	pearson_z	In solution - Not stimulated	Immob - Rantes	100	100	6438	4.44e-4	0.7324403928727312	2.5121244471150055	Wilcoxon	two.sided	0.009806305882352942
B2M	CD16	0.1527421774545552	pearson_z	In solution - Not stimulated	In solution - MCP1	100	100	4859	0.731	-1.1386476484591082	0.8428574301232379	Wilcoxon	two.sided	0.9032452830188679
B2M	CD16	0.1371477100395708	pearson_z	In solution - Not stimulated	In solution - Rantes	100	100	4883	0.776	-1.0778494342403824	0.7724626900143174	Wilcoxon	two.sided	0.9212985702270815
B2M	CD161	-1.066866438697794	pearson_z	In solution - Not stimulated	Immob - MCP1	51	100	3045	0.052	-0.0020684649167763726	2.1193186537849096	Wilcoxon	two.sided	0.24945826235093696
B2M	CD161	-0.8664457066547758	pearson_z	In solution - Not stimulated	Immob - Not stimulated	51	100	2912	0.155	-0.27323599943959864	1.9675112600974534	Wilcoxon	two.sided	0.45704712041884815
B2M	CD161	-1.6545340673049524	pearson_z	In solution - Not stimulated	Immob - Rantes	51	100	3260	0.005	0.5296055486535918	2.8206855615623505	Wilcoxon	two.sided	0.05915966386554622
B2M	CD161	0.2375357188024282	pearson_z	In solution - Not stimulated	In solution - MCP1	51	35	851	0.719	-1.4752529312423206	0.994872940825914	Wilcoxon	two.sided	0.89946868058640606
B2M	CD161	0.36921740422934063	pearson_z	In solution - Not stimulated	In solution - Rantes	51	20	473	0.641	-1.970525387553228	1.2100732680603876	Wilcoxon	two.sided	0.8656317931529807
B2M	CD162	-3.2022715160222526	pearson_z	In solution - Not stimulated	Immob - MCP1	100	100	6472	3.24e-4	1.5286029454925316	4.858010805921494	Wilcoxon	two.sided	0.0075716514522821575
B2M	CD162	-1.2650799809267133	pearson_z	In solution - Not stimulated	Immob - Not stimulated	100	100	5721	0.078	-0.1916801502031517	2.6653045960027972	Wilcoxon	two.sided	0.31558620689655176
B2M	CD162	-6.713092014427672	pearson_z	In solution - Not stimulated	Immob - Rantes	100	100	7509	8.83e-10	4.6429374027988315	8.861326961499945	Wilcoxon	two.sided	1.9892223999999998e-7
B2M	CD162	0.05420935028779907	pearson_z	In solution - Not stimulated	In solution - MCP1	100	100	4969	0.941	-1.3995931370519197	1.360947613886574	Wilcoxon	two.sided	0.981791774731382
B2M	CD162	0.19947673802064153	pearson_z	In solution - Not stimulated	In solution - Rantes	100	100	4884	0.778	-1.6348833399741225	1.1384341555675772	Wilcoxon	two.sided	0.9212985702270815
B2M	CD18	-1.994782931187924	pearson_z	In solution - Not stimulated	Immob - MCP1	100	100	6636	6.44e-5	1.0431207817704538	2.9968518047190047	Wilcoxon	two.sided	0.0021335341176470586
B2M	CD18	-0.2434194075517313	pearson_z	In solution - Not stimulated	Immob - Not stimulated	100	100	5214	0.602	-0.6171659499170354	1.094578451224878	Wilcoxon	two.sided	0.8495274367326484
B2M	CD18	-2.7463901465361777	pearson_z	In solution - Not stimulated	Immob - Rantes	100	100	6973	1.44e-6	1.617800900521554	3.8476130738014342	Wilcoxon	two.sided	8.360907216494845e-5
B2M	CD18	0.10984203258122402	pearson_z	In solution - Not stimulated	In solution - MCP1	100	100	4898	0.804	-0.9908734057755856	0.7809420480111833	Wilcoxon	two.sided	0.9309473684210527
B2M	CD18	0.6481501366231185	pearson_z	In solution - Not stimulated	In solution - Rantes	100	100	4416	0.154	-1.467442222845185	0.23178565401862947	Wilcoxon	two.sided	0.45529028871391075
B2M	CD197	0.5726772018511346	pearson_z	In solution - Not stimulated	Immob - MCP1	100	100	4475	0.2	-1.442240525528783	0.26788714405654246	Wilcoxon	two.sided	0.5159871736142922
B2M	CD197	-0.39554671196459656	pearson_z	In solution - Not stimulated	Immob - Not stimulated	100	100	5349	0.394	-0.5124260843507109	1.224817948591826	Wilcoxon	two.sided	0.7169654281098546
B2M	CD197	-0.8884596028411749	pearson_z	In solution - Not stimulated	Immob - Rantes	100	100	5813	0.047	0.013826613133146945	1.8017145859874686	Wilcoxon	two.sided	0.2369776186213071
B2M	CD197	0.6440454924365104	pearson_z	In solution - Not stimulated	In solution - MCP1	100	100	4427	0.162	-1.5368036407824028	0.24959497506292605	Wilcoxon	two.sided	0.4659775280898876
B2M	CD197	-0.16478482529616584	pearson_z	In solution - Not stimulated	In solution - Rantes	100	100	5158	0.7	-0.7635799633280868	1.1813250965238318	Wilcoxon	two.sided	0.8907365567103479
B2M	CD2	-1.4278030090760003	pearson_z	In solution - Not stimulated	Immob - MCP1	100	100	6159	0.005	0.4570954243737422	2.3887002616667523	Wilcoxon	two.sided	0.05915966386554622
B2M	CD2	-0.6512291072814153	pearson_z	In solution - Not stimulated	Immob - Not stimulated	100	100	5574	0.161	-0.2935104542953999	1.5962110385834196	Wilcoxon	two.sided	0.46523961005643916
B2M	CD2	-1.8775073869400116	pearson_z	In solution - Not stimulated	Immob - Rantes	100	100	6429	4.82e-4	0.814591774985543	2.9286901152151077	Wilcoxon	two.sided	0.010440861538461538
B2M	CD2	0.39709278717752233	pearson_z	In solution - Not stimulated	In solution - MCP1	100	100	4641	0.381	-1.298833696832388	0.49860200846846797	Wilcoxon	two.sided	0.7058477690288714
B2M	CD2	0.2664030707267101	pearson_z	In solution - Not stimulated	In solution - Rantes	100	100	4737	0.521	-1.1339210185956392	0.5779691278186767	Wilcoxon	two.sided	0.8023713426305715
B2M	CD22	1.5205511974530337	pearson_z	In solution - Not stimulated	Immob - MCP1	100	60	2343	0.021	-2.842055795756643	-0.24944948624332952	Wilcoxon	two.sided	0.15241237113402062
B2M	CD22	0.576291939512542	pearson_z	In solution - Not stimulated	Immob - Not stimulated	100	89	4049	0.286	-1.5970761953161074	0.4824209950678126	Wilcoxon	two.sided	0.6110591805766311
B2M	CD22	-1.077381717098485	pearson_z	In solution - Not stimulated	Immob - Rantes	100	100	5694	0.09	-0.17901232225838082	2.2749812447836497	Wilcoxon	two.sided	0.33792
B2M	CD22	1.4015652945619208	pearson_z	In solution - Not stimulated	In solution - MCP1	100	100	3803	0.003	-2.3887721603858836	-0.4828363453808209	Wilcoxon	two.sided	0.04213466334164588
B2M	CD22	1.8035374672821014	pearson_z	In solution - Not stimulated	In solution - Rantes	100	89	3191	8.01e-4	-2.843308576945751	-0.7674824833883627	Wilcoxon	two.sided	0.015828884210526317
B2M	CD229	-0.989590016778792	pearson_z	In solution - Not stimulated	Immob - MCP1	100	100	5924	0.024	0.12566913601624252	1.8771157905327398	Wilcoxon	two.sided	0.1648390243902439
B2M	CD229	-1.02033466945738	pearson_z	In solution - Not stimulated	Immob - Not stimulated	100	100	6007	0.014	0.19369872132764138	1.8540564625482168	Wilcoxon	two.sided	0.1159529411764706
B2M	CD229	-1.245080622355756	pearson_z	In solution - Not stimulated	Immob - Rantes	100	100	6086	0.008	0.32612499100227926	2.176504362798544	Wilcoxon	two.sided	0.08031372549019608
B2M	CD229	-0.06042010058419092	pearson_z	In solution - Not stimulated	In solution - MCP1	100	100	5056	0.892	-0.8167478954993111	0.9382440680191757	Wilcoxon	two.sided	0.9661046153846153
B2M	CD229	-0.4289999621397026	pearson_z	In solution - Not stimulated	In solution - Rantes	100	100	5429	0.295	-0.3966193254610453	1.283912061580504	Wilcoxon	two.sided	0.6197090637821707
B2M	CD244	0.9708868680735243	pearson_z	In solution - Not stimulated	Immob - MCP1	100	100	4171	0.043	-1.8378712792940919	-0.03547264036891037	Wilcoxon	two.sided	0.22675655430711605
B2M	CD244	0.38825509577746276	pearson_z	In solution - Not stimulated	Immob - Not stimulated	100	100	4670	0.421	-1.3527722195349465	0.5398399306361387	Wilcoxon	two.sided	0.7349882207067576
B2M	CD244	-0.04356583081397627	pearson_z	In solution - Not stimulated	Immob - Rantes	100	100	5033	0.937	-0.9291706556851074	0.9784622560789088	Wilcoxon	two.sided	0.9810715746421269
B2M	CD244	1.055455276389588	pearson_z	In solution - Not stimulated	In solution - MCP1	100	93	3731	0.018	-1.9644918152271231	-0.22243758472215444	Wilcoxon	two.sided	0.1366253369272237
B2M	CD244	0.42937813173016803	pearson_z	In solution - Not stimulated	In solution - Rantes	100	45	2086	0.485	-1.6187867760883792	0.7334353633329871	Wilcoxon	two.sided	0.7808805031446541
B2M	CD25	-0.1615125116351149	pearson_z	In solution - Not stimulated	Immob - MCP1	100	100	5154	0.708	-0.6966832139289751	1.0210946946916473	Wilcoxon	two.sided	0.8937081468218442
B2M	CD25	-1.1047596380962088	pearson_z	In solution - Not stimulated	Immob - Not stimulated	100	100	5967	0.018	0.16864214044522283	2.031362856062136	Wilcoxon	two.sided	0.1366253369272237
B2M	CD25	-0.5086797509940545	pearson_z	In solution - Not stimulated	Immob - Rantes	100	100	5453	0.269	-0.38563565439857767	1.3848843885010296	Wilcoxon	two.sided	0.5936551724137932
B2M	CD25	0.7481499946517232	pearson_z	In solution - Not stimulated	In solution - MCP1	100	100	4315	0.094	-1.553140731976948	0.14611364002590088	Wilcoxon	two.sided	0.34579229261920313
B2M	CD25	-0.07525331469543783	pearson_z	In solution - Not stimulated	In solution - Rantes	100	100	5069	0.867	-0.8188073069602935	0.9335562076455322	Wilcoxon	two.sided	0.9563149236192715
B2M	CD26	-2.32162708675114	pearson_z	In solution - Not stimulated	Immob - MCP1	100	100	6440	4.36e-4	1.0416292888840475	3.543954103925192	Wilcoxon	two.sided	0.009667527559055119
B2M	CD26	-0.4437464932694051	pearson_z	In solution - Not stimulated	Immob - Not stimulated	100	100	5318	0.438	-0.7450122255785775	1.6201572173574748	Wilcoxon	two.sided	0.7458365007541478
B2M	CD26	-2.7916102986867477	pearson_z	In solution - Not stimulated	Immob - Rantes	100	100	6646	5.81e-5	1.4160722757580608	4.1171653300651005	Wilcoxon	two.sided	0.0019712
B2M	CD26	0.7698233859296617	pearson_z	In solution - Not stimulated	In solution - MCP1	100	100	4458	0.186	-1.9242794836594217	0.3862737071574459	Wilcoxon	two.sided	0.4971770289511154
B2M	CD26	1.0765250999314127	pearson_z	In solution - Not stimulated	In solution - Rantes	100	100	4167	0.042	-2.1979685496189574	-0.0353660574825532	Wilcoxon	two.sided	0.22463817663817665
B2M	CD268	-0.13331774167339336	pearson_z	In solution - Not stimulated	Immob - MCP1	100	100	5111	0.787	-0.854367939370475	1.116454296438444	Wilcoxon	two.sided	0.9259210361395446
B2M	CD268	-0.7162174428022036	pearson_z	In solution - Not stimulated	Immob - Not stimulated	100	100	5627	0.126	-0.17501129535007187	1.6170763635115883	Wilcoxon	two.sided	0.4073662456946039
B2M	CD268	-1.0637118679539743	pearson_z	In solution - Not stimulated	Immob - Rantes	100	100	5841	0.04	0.05091529161540889	2.0490578524584735	Wilcoxon	two.sided	0.2180832526621491
B2M	CD268	0.695072643082148	pearson_z	In solution - Not stimulated	In solution - MCP1	100	83	3647	0.159	-1.7333819593967261	0.2827928170043514	Wilcoxon	two.sided	0.4633007712082262
B2M	CD268	-0.5416000003706596	pearson_z	In solution - Not stimulated	In solution - Rantes	100	40	2197	0.365	-0.605606827416474	1.6448397850855678	Wilcoxon	two.sided	0.6905206583809204
B2M	CD27	0.1649639858271276	pearson_z	In solution - Not stimulated	Immob - MCP1	100	100	4868	0.748	-1.146060531580707	0.7994066214550518	Wilcoxon	two.sided	0.9092890135981005
B2M	CD27	-0.011450392025471073	pearson_z	In solution - Not stimulated	Immob - Not stimulated	100	100	5012	0.978	-0.8637370865475038	0.8802008896349979	Wilcoxon	two.sided	0.9935238095238095
B2M	CD27	-1.0052498549849522	pearson_z	In solution - Not stimulated	Immob - Rantes	100	100	5799	0.051	-0.0026303235244106962	2.0245838171297446	Wilcoxon	two.sided	0.2484705882352941
B2M	CD27	0.1918937450987916	pearson_z	In solution - Not stimulated	In solution - MCP1	100	100	4815	0.652	-1.187302435467469	0.7060939984953397	Wilcoxon	two.sided	0.8697451444812885
B2M	CD27	0.35988496195818065	pearson_z	In solution - Not stimulated	In solution - Rantes	100	100	4677	0.431	-1.269158662109286	0.5602299964461782	Wilcoxon	two.sided	0.7411883969465649
B2M	CD274	0.2844280409112925	pearson_z	In solution - Not stimulated	Immob - MCP1	100	100	4732	0.513	-1.1904948857814368	0.6281269414433421	Wilcoxon	two.sided	0.7965856079404466
B2M	CD274	0.24858627834189015	pearson_z	In solution - Not stimulated	Immob - Not stimulated	100	100	4798	0.622	-1.1603734401289156	0.6912625453078213	Wilcoxon	two.sided	0.8567450024378351
B2M	CD274	-0.05589730719363271	pearson_z	In solution - Not stimulated	Immob - Rantes	100	100	5050	0.904	-0.9680636067881037	1.102907610596917	Wilcoxon	two.sided	0.9703312368972747
B2M	CD274	1.1117245177653308	pearson_z	In solution - Not stimulated	In solution - MCP1	100	100	4050	0.02	-2.0675620546593136	-0.1640399102312634	Wilcoxon	two.sided	0.147434554973822
B2M	CD274	0.011068666904257087	pearson_z	In solution - Not stimulated	In solution - Rantes	100	100	4989	0.98	-1.0454168563689437	1.0703789880923384	Wilcoxon	two.sided	0.9939420133261299
B2M	CD278	0.30899294792659826	pearson_z	In solution - Not stimulated	Immob - MCP1	100	100	4750	0.542	-1.2938318711887002	0.6406035328722024	Wilcoxon	two.sided	0.8157520042757884
B2M	CD278	-0.6724315203683329	pearson_z	In solution - Not stimulated	Immob - Not stimulated	100	100	5617	0.132	-0.21139834155571574	1.6816075572771711	Wilcoxon	two.sided	0.41930287648054143
B2M	CD278	-0.21545235974194835	pearson_z	In solution - Not stimulated	Immob - Rantes	100	100	5180	0.661	-0.7532848732422479	1.3325323334383938	Wilcoxon	two.sided	0.8730656660412758
B2M	CD278	0.8250902228584482	pearson_z	In solution - Not stimulated	In solution - MCP1	100	100	4206	0.052	-1.7108189374322285	0.007909847283693427	Wilcoxon	two.sided	0.24945826235093696
B2M	CD278	0.2705707101886374	pearson_z	In solution - Not stimulated	In solution - Rantes	100	100	4734	0.517	-1.0570657487540267	0.5876909036731549	Wilcoxon	two.sided	0.7992709305517431
B2M	CD29	-1.395987213098163	pearson_z	In solution - Not stimulated	Immob - MCP1	100	100	6116	0.006	0.394140779658746	2.3381986748615105	Wilcoxon	two.sided	0.06678260869565217
B2M	CD29	-1.1494467283234844	pearson_z	In solution - Not stimulated	Immob - Not stimulated	100	100	5935	0.022	0.18104745572206105	2.3340384631559665	Wilcoxon	two.sided	0.15605037783375314
B2M	CD29	-3.478652847133856	pearson_z	In solution - Not stimulated	Immob - Rantes	100	100	7307	1.74e-8	2.2869493839381905	4.828403825413208	Wilcoxon	two.sided	2.215253333333333e-6
B2M	CD29	0.8068321502894721	pearson_z	In solution - Not stimulated	In solution - MCP1	100	100	4281	0.079	-1.7475649678975782	0.09468492655081208	Wilcoxon	two.sided	0.3182603719599428
B2M	CD29	0.9207655233931893	pearson_z	In solution - Not stimulated	In solution - Rantes	100	100	4195	0.049	-1.75895724700325	-5.780779781904875e-4	Wilcoxon	two.sided	0.24335802469135803
B2M	CD314	0.16763488695482343	pearson_z	In solution - Not stimulated	Immob - MCP1	100	100	4827	0.673	-0.9706346013782275	0.6802547222542088	Wilcoxon	two.sided	0.877595739754573
B2M	CD314	-0.22770555195941886	pearson_z	In solution - Not stimulated	Immob - Not stimulated	100	100	5220	0.592	-0.621801744218291	1.0273470452623004	Wilcoxon	two.sided	0.8433777777777778
B2M	CD314	-0.05887275476765297	pearson_z	In solution - Not stimulated	Immob - Rantes	100	100	5047	0.91	-0.9001469436474943	0.9563109576208035	Wilcoxon	two.sided	0.9746869300911853
B2M	CD314	0.15126388567211912	pearson_z	In solution - Not stimulated	In solution - MCP1	100	100	4859	0.731	-1.0514333940296847	0.7579359312460194	Wilcoxon	two.sided	0.9032452830188679
B2M	CD314	-0.14986727620893342	pearson_z	In solution - Not stimulated	In solution - Rantes	100	90	4614	0.764	-0.7426826345768233	1.0120852939808054	Wilcoxon	two.sided	0.9198292058070024
B2M	CD37	-3.7104518543057763	pearson_z	In solution - Not stimulated	Immob - MCP1	100	100	6909	3.11e-6	2.21610241813935	5.2693229251814895	Wilcoxon	two.sided	1.6069284403669726e-4
B2M	CD37	-2.6762624507267416	pearson_z	In solution - Not stimulated	Immob - Not stimulated	100	100	6500	2.48e-4	1.2421509459781224	4.123578066526112	Wilcoxon	two.sided	0.0062354285714285715
B2M	CD37	-8.5711944586455	pearson_z	In solution - Not stimulated	Immob - Rantes	100	100	7767	1.38e-11	5.895499461105497	11.508553794274283	Wilcoxon	two.sided	8.22272e-9
B2M	CD37	0.3272404699268878	pearson_z	In solution - Not stimulated	In solution - MCP1	100	100	4790	0.609	-1.5993578898678042	0.9191435192870144	Wilcoxon	two.sided	0.852993782641134
B2M	CD37	0.18359454952185186	pearson_z	In solution - Not stimulated	In solution - Rantes	100	100	4882	0.774	-1.460518985265213	1.033628665564947	Wilcoxon	two.sided	0.9212985702270815
B2M	CD38	0.19900146084067824	pearson_z	In solution - Not stimulated	Immob - MCP1	100	100	4815	0.652	-0.984562053831943	0.6768289384521806	Wilcoxon	two.sided	0.8697451444812885
B2M	CD38	0.610439658059586	pearson_z	In solution - Not stimulated	Immob - Not stimulated	100	100	4369	0.123	-1.390319463878052	0.17561036024618812	Wilcoxon	two.sided	0.40392769679300294
B2M	CD38	-0.2693302454669383	pearson_z	In solution - Not stimulated	Immob - Rantes	100	100	5236	0.565	-0.6309097428248768	1.2332533643154373	Wilcoxon	two.sided	0.8295307612095932
B2M	CD38	0.6491896909736675	pearson_z	In solution - Not stimulated	In solution - MCP1	100	100	4303	0.089	-1.4147531942458125	0.09767738565689724	Wilcoxon	two.sided	0.3359571045576407
B2M	CD38	0.17165262688207852	pearson_z	In solution - Not stimulated	In solution - Rantes	100	100	4799	0.624	-0.956439036208786	0.5465105449933225	Wilcoxon	two.sided	0.8567450024378351
B2M	CD3E	-1.4760733677606104	pearson_z	In solution - Not stimulated	Immob - MCP1	100	100	6125	0.006	0.42580662874413916	2.5792943779951374	Wilcoxon	two.sided	0.06678260869565217
B2M	CD3E	-1.278290347707646	pearson_z	In solution - Not stimulated	Immob - Not stimulated	100	100	6109	0.007	0.3716342250574062	2.2055596391914447	Wilcoxon	two.sided	0.07368971962616823
B2M	CD3E	-2.01821120416552	pearson_z	In solution - Not stimulated	Immob - Rantes	100	100	6804	1.05e-5	1.1469428177074175	3.013783958239035	Wilcoxon	two.sided	4.6933333333333327e-4
B2M	CD3E	0.4461699390394423	pearson_z	In solution - Not stimulated	In solution - MCP1	100	100	4549	0.271	-1.2727378921082884	0.3434783804626388	Wilcoxon	two.sided	0.5964329816334506
B2M	CD3E	0.37954168011939104	pearson_z	In solution - Not stimulated	In solution - Rantes	100	100	4642	0.382	-1.1991099453838219	0.46947693871534013	Wilcoxon	two.sided	0.7058477690288714
B2M	CD4	0.43723893903514005	pearson_z	In solution - Not stimulated	Immob - MCP1	100	87	4048	0.414	-1.3884904223254895	0.5707666640711825	Wilcoxon	two.sided	0.7304661654135337
B2M	CD4	0.006265842167656564	pearson_z	In solution - Not stimulated	Immob - Not stimulated	100	100	4993	0.987	-0.9008223050980828	0.9276095414671586	Wilcoxon	two.sided	0.9953059982094896
B2M	CD4	0.2667521106003988	pearson_z	In solution - Not stimulated	Immob - Rantes	100	88	4218	0.626	-1.3025142218798678	0.8999746144786804	Wilcoxon	two.sided	0.8569839572192512
B2M	CD4	0.44052697702059274	pearson_z	In solution - Not stimulated	In solution - MCP1	100	100	4565	0.288	-1.275774769513942	0.42375090616494626	Wilcoxon	two.sided	0.611850622406639
B2M	CD4	0.3290379326837537	pearson_z	In solution - Not stimulated	In solution - Rantes	100	100	4726	0.504	-1.224117566545748	0.6235430867889633	Wilcoxon	two.sided	0.7908966285873502
B2M	CD40	-0.7231713987923146	pearson_z	In solution - Not stimulated	Immob - MCP1	100	100	5621	0.129	-0.21843644929474249	1.6561986930203998	Wilcoxon	two.sided	0.41233144154370033
B2M	CD40	-1.2594941547471101	pearson_z	In solution - Not stimulated	Immob - Not stimulated	100	100	6049	0.01	0.25597741335932167	2.154088017113309	Wilcoxon	two.sided	0.09309090909090909
B2M	CD40	-1.3339832541028211	pearson_z	In solution - Not stimulated	Immob - Rantes	100	100	6152	0.005	0.46202053061185855	2.3957029855218743	Wilcoxon	two.sided	0.05915966386554622
B2M	CD40	0.16547800819367003	pearson_z	In solution - Not stimulated	In solution - MCP1	100	100	4852	0.719	-1.0869181191524913	0.7700881832581062	Wilcoxon	two.sided	0.89946868058640606
B2M	CD40	-0.0488570072606294	pearson_z	In solution - Not stimulated	In solution - Rantes	100	100	5043	0.917	-0.8525135295012003	0.9239714162906403	Wilcoxon	two.sided	0.9751782477341391
B2M	CD43	0.31013799456951763	pearson_z	In solution - Not stimulated	Immob - MCP1	100	100	4772	0.578	-1.3779507941054328	0.7736822933311862	Wilcoxon	two.sided	0.8353338465486271
B2M	CD43	0.5052486782583325	pearson_z	In solution - Not stimulated	Immob - Not stimulated	100	100	4568	0.292	-1.5300838594808206	0.4500748435872428	Wilcoxon	two.sided	0.6170896810506566
B2M	CD43	-0.7065082104052457	pearson_z	In solution - Not stimulated	Immob - Rantes	100	75	4142	0.238	-0.47550292884941764	2.2405736767380886	Wilcoxon	two.sided	0.5610782754290499
B2M	CD43	0.7065470236046019	pearson_z	In solution - Not stimulated	In solution - MCP1	100	100	4396	0.14	-1.629369641065923	0.22832253372882438	Wilcoxon	two.sided	0.4325178277564455
B2M	CD43	0.7340204848040276	pearson_z	In solution - Not stimulated	In solution - Rantes	100	100	4439	0.171	-1.8087438805359466	0.311003481970345	Wilcoxon	two.sided	0.47860869565217384
B2M	CD44	-0.7308859041413573	pearson_z	In solution - Not stimulated	Immob - MCP1	100	100	5400	0.329	-0.7846337302033377	2.2799170863919143	Wilcoxon	two.sided	0.6535901234567901
B2M	CD44	0.7511778470290844	pearson_z	In solution - Not stimulated	Immob - Not stimulated	100	100	4547	0.269	-2.0964392601898756	0.6400323725146702	Wilcoxon	two.sided	0.5936551724137932
B2M	CD44	-2.0595487178589527	pearson_z	In solution - Not stimulated	Immob - Rantes	100	100	6041	0.011	0.4594804832443218	3.785924443362628	Wilcoxon	two.sided	0.09864968152866241
B2M	CD44	-0.2652145558986455	pearson_z	In solution - Not stimulated	In solution - MCP1	100	100	5117	0.776	-1.2281482473002865	1.5970724849677944	Wilcoxon	two.sided	0.9212985702270815
B2M	CD44	0.46819396426884197	pearson_z	In solution - Not stimulated	In solution - Rantes	100	100	4699	0.463	-1.8575403999238027	0.815809941323295	Wilcoxon	two.sided	0.7646967741935484
B2M	CD45	-0.20444377727392085	pearson_z	In solution - Not stimulated	Immob - MCP1	100	100	5235	0.567	-0.5066350525563303	0.9092188983645907	Wilcoxon	two.sided	0.8302559044900077
B2M	CD45	0.6789370883121014	pearson_z	In solution - Not stimulated	Immob - Not stimulated	100	100	4267	0.074	-1.4728383035001693	0.0718800052818512	Wilcoxon	two.sided	0.3073510324483776
B2M	CD45	-1.27218172057206	pearson_z	In solution - Not stimulated	Immob - Rantes	100	100	6261	0.002	0.49205959878052424	2.1362436116382986	Wilcoxon	two.sided	0.030198391420911526
B2M	CD45	-0.17566804393844915	pearson_z	In solution - Not stimulated	In solution - MCP1	100	100	5216	0.599	-0.5390837885049996	0.8646566237664676	Wilcoxon	two.sided	0.8476301507537689
B2M	CD45	0.13796167089797817	pearson_z	In solution - Not stimulated	In solution - Rantes	100	100	4832	0.682	-0.8579081107019896	0.5946917765278936	Wilcoxon	two.sided	0.8815753959146202
B2M	CD45RA	-0.1643989140580195	pearson_z	In solution - Not stimulated	Immob - MCP1	100	97	4981	0.744	-0.8618947041747624	1.092771256958315	Wilcoxon	two.sided	0.9084263783783785
B2M	CD45RA	0.2483684055239249	pearson_z	In solution - Not stimulated	Immob - Not stimulated	100	100	4770	0.575	-1.090365044610305	0.6648313060368392	Wilcoxon	two.sided	0.8350696235172769
B2M	CD45RA	-1.2923875616371348	pearson_z	In solution - Not stimulated	Immob - Rantes	100	84	5011	0.024	0.1870711057807104	2.361036430467121	Wilcoxon	two.sided	0.1648390243902439
B2M	CD45RA	0.6855746211814157	pearson_z	In solution - Not stimulated	In solution - MCP1	100	100	4314	0.094	-1.4839550694315986	0.11718463870963836	Wilcoxon	two.sided	0.34579229261920313
B2M	CD45RA	1.0256677803951595	pearson_z	In solution - Not stimulated	In solution - Rantes	100	100	4030	0.018	-1.8191376613055787	-0.19623505741706435	Wilcoxon	two.sided	0.1366253369272237
B2M	CD45RB	-1.1923792441550796	pearson_z	In solution - Not stimulated	Immob - MCP1	100	100	5937	0.022	0.1575832954026844	2.2635228555550655	Wilcoxon	two.sided	0.15605037783375314
B2M	CD45RB	-0.41735688157396295	pearson_z	In solution - Not stimulated	Immob - Not stimulated	100	100	5380	0.354	-0.558762522732769	1.402764463591915	Wilcoxon	two.sided	0.6802210849539406
B2M	CD45RB	-1.9993560080553083	pearson_z	In solution - Not stimulated	Immob - Rantes	100	100	6449	4.01e-4	0.8698645569060138	3.0935972944804027	Wilcoxon	two.sided	0.00914344939271255
B2M	CD45RB	-0.21926719936607572	pearson_z	In solution - Not stimulated	In solution - MCP1	100	100	5201	0.624	-0.7098149243076152	1.1376586748990998	Wilcoxon	two.sided	0.8567450024378351
B2M	CD45RB	-0.08205966749232446	pearson_z	In solution - Not stimulated	In solution - Rantes	100	100	5088	0.831	-0.8278264567126319	1.0381226758557696	Wilcoxon	two.sided	0.9403640747438214
B2M	CD47	0.4417078329959028	pearson_z	In solution - Not stimulated	Immob - MCP1	100	100	4579	0.304	-1.2619590436835977	0.3898460333910099	Wilcoxon	two.sided	0.6301538461538462
B2M	CD47	-0.232196581443435	pearson_z	In solution - Not stimulated	Immob - Not stimulated	100	100	5186	0.65	-0.6544307730710699	1.1361518959882118	Wilcoxon	two.sided	0.8683111954459204
B2M	CD47	-0.6355060390705632	pearson_z	In solution - Not stimulated	Immob - Rantes	100	100	5576	0.16	-0.2783761353360576	1.585964469702577	Wilcoxon	two.sided	0.4633007712082262
B2M	CD47	0.4640710411876775	pearson_z	In solution - Not stimulated	In solution - MCP1	100	100	4542	0.264	-1.2905128809690978	0.388961149551793	Wilcoxon	two.sided	0.5909570747217806
B2M	CD47	0.2509091604531346	pearson_z	In solution - Not stimulated	In solution - Rantes	100	100	4768	0.572	-1.09199442661721	0.6403757971573337	Wilcoxon	two.sided	0.8334545454545454
B2M	CD48	-0.028599175770517765	pearson_z	In solution - Not stimulated	Immob - MCP1	100	100	5026	0.95	-0.9430456130666264	1.001933201730889	Wilcoxon	two.sided	0.9840720985837778
B2M	CD48	-0.5193370006841118	pearson_z	In solution - Not stimulated	Immob - Not stimulated	100	100	5445	0.277	-0.420560487398642	1.4077781842137587	Wilcoxon	two.sided	0.602108838286376
B2M	CD48	-0.7806633393520768	pearson_z	In solution - Not stimulated	Immob - Rantes	100	100	5655	0.11	-0.18455182454573701	1.7501927105023274	Wilcoxon	two.sided	0.378679706601467
B2M	CD48	1.2772405173839525	pearson_z	In solution - Not stimulated	In solution - MCP1	100	100	3806	0.004	-2.139965457992423	-0.4302690201560013	Wilcoxon	two.sided	0.0516697247706422
B2M	CD48	0.5958447737175706	pearson_z	In solution - Not stimulated	In solution - Rantes	100	100	4403	0.145	-1.444590958842284	0.218525214805793	Wilcoxon	two.sided	0.4428633405639913
B2M	CD49D	-1.0604543056757665	pearson_z	In solution - Not stimulated	Immob - MCP1	100	100	5728	0.076	-0.10197252235364672	2.2527351451336335	Wilcoxon	two.sided	0.311296
B2M	CD49D	-0.7931116551013365	pearson_z	In solution - Not stimulated	Immob - Not stimulated	100	100	5575	0.16	-0.3123627709606394	1.9081516744490468	Wilcoxon	two.sided	0.4633007712082262
B2M	CD49D	-2.5581744488420695	pearson_z	In solution - Not stimulated	Immob - Rantes	100	100	6609	8.49e-5	1.3222994503919392	3.926421175384201	Wilcoxon	two.sided	0.002671267039106145
B2M	CD49D	1.0029311434465313	pearson_z	In solution - Not stimulated	In solution - MCP1	100	100	4186	0.047	-1.989692741066414	-0.021228243354747805	Wilcoxon	two.sided	0.2369776186213071
B2M	CD49D	1.6214747687003896	pearson_z	In solution - Not stimulated	In solution - Rantes	100	100	3713	0.002	-2.6177139159444263	-0.5993243754070281	Wilcoxon	two.sided	0.030198391420911526
B2M	CD5	-0.4121648212807898	pearson_z	In solution - Not stimulated	Immob - MCP1	100	100	5319	0.436	-0.6363082842824008	1.4502525079726005	Wilcoxon	two.sided	0.7441066666666667
B2M	CD5	-0.5504587063680437	pearson_z	In solution - Not stimulated	Immob - Not stimulated	100	100	5449	0.273	-0.41588955989530263	1.5516811781278093	Wilcoxon	two.sided	0.5984959128065396
B2M	CD5	-1.5893578070579828	pearson_z	In solution - Not stimulated	Immob - Rantes	100	100	6322	0.001	0.6273997079526903	2.5984460068569164	Wilcoxon	two.sided	0.017066666666666667
B2M	CD5	0.36743557735507704	pearson_z	In solution - Not stimulated	In solution - MCP1	100	100	4705	0.472	-1.2938716874515754	0.6284920449576757	Wilcoxon	two.sided	0.7719316140249203
B2M	CD5	0.6123335860395933	pearson_z	In solution - Not stimulated	In solution - Rantes	100	100	4473	0.198	-1.5088011452066397	0.3267948247244868	Wilcoxon	two.sided	0.5124705882352941
B2M	CD50	-3.5897319060695843	pearson_z	In solution - Not stimulated	Immob - MCP1	100	100	7063	4.67e-7	2.161137621048041	5.2823879362884565	Wilcoxon	two.sided	3.207492682926829e-5
B2M	CD50	-2.0967537706337245	pearson_z	In solution - Not stimulated	Immob - Not stimulated	100	100	6533	1.81e-4	1.0200757461011571	3.277703100008646	Wilcoxon	two.sided	0.004900923076923077
B2M	CD50	-7.801751374753507	pearson_z	In solution - Not stimulated	Immob - Rantes	100	100	7833	4.49e-12	5.33235100504766	10.71187644165446	Wilcoxon	two.sided	3.612525714285714e-9
B2M	CD50	0.8299988299875641	pearson_z	In solution - Not stimulated	In solution - MCP1	100	100	4338	0.106	-1.8315522471188128	0.1708908597377354	Wilcoxon	two.sided	0.37242170929507173
B2M	CD50	0.678007021921156	pearson_z	In solution - Not stimulated	In solution - Rantes	100	100	4453	0.182	-1.6909639448941645	0.3109495065666316	Wilcoxon	two.sided	0.4925631907736665
B2M	CD52	-0.4998473466614838	pearson_z	In solution - Not stimulated	Immob - MCP1	100	100	5520	0.204	-0.2635536934340731	1.3152321495262846	Wilcoxon	two.sided	0.519641791044776
B2M	CD52	-0.6562289102832954	pearson_z	In solution - Not stimulated	Immob - Not stimulated	100	100	5644	0.116	-0.15406143284706764	1.4315597598880947	Wilcoxon	two.sided	0.3898042959427208
B2M	CD52	-2.2195624572473904	pearson_z	In solution - Not stimulated	Immob - Rantes	100	100	6731	2.35e-5	1.217105646968685	3.201805957245113	Wilcoxon	two.sided	9.386666666666666e-4
B2M	CD52	0.12114130843299466	pearson_z	In solution - Not stimulated	In solution - MCP1	100	100	4884	0.778	-0.9847269801786923	0.7301470819120257	Wilcoxon	two.sided	0.9212985702270815
B2M	CD52	-0.4428593180315299	pearson_z	In solution - Not stimulated	In solution - Rantes	100	100	5419	0.307	-0.39938110932530957	1.2653709017894441	Wilcoxon	two.sided	0.6342714600146735
B2M	CD54	-0.5756274193285706	pearson_z	In solution - Not stimulated	Immob - MCP1	100	100	5522	0.203	-0.3279585532888873	1.4363350508771018	Wilcoxon	two.sided	0.5180317172632533
B2M	CD54	-0.5381286978032529	pearson_z	In solution - Not stimulated	Immob - Not stimulated	100	100	5503	0.22	-0.2867524025720215	1.4000802085384196	Wilcoxon	two.sided	0.5408293321693584
B2M	CD54	-0.29251749093047696	pearson_z	In solution - Not stimulated	Immob - Rantes	100	100	5268	0.513	-0.58010606717458435	1.153519655606464	Wilcoxon	two.sided	0.7965856079404466
B2M	CD54	-0.36119733596538095	pearson_z	In solution - Not stimulated	In solution - MCP1	100	100	5327	0.425	-0.5415185771784252	1.309275445769367	Wilcoxon	two.sided	0.7370912442396313
B2M	CD54	-0.2175349622162997	pearson_z	In solution - Not stimulated	In solution - Rantes	100	100	5201	0.624	-0.6468928399000987	1.096023310147281	Wilcoxon	two.sided	0.8567450024378351
B2M	CD55	0.057175683305980024	pearson_z	In solution - Not stimulated	Immob - MCP1	100	100	4966	0.935	-1.1521371384274532	1.0973858477050678	Wilcoxon	two.sided	0.9810715746421269
B2M	CD55	-0.9214504492735303	pearson_z	In solution - Not stimulated	Immob - Not stimulated	100	100	5764	0.062	-0.04733730336325284	1.8257125845685787	Wilcoxon	two.sided	0.277570747217806
B2M	CD55	-0.4939662699549406	pearson_z	In solution - Not stimulated	Immob - Rantes	100	100	5425	0.3	-0.4997904499377785	1.436962244905195	Wilcoxon	two.sided	0.6260088626292466
B2M	CD55	0.8512345620696644	pearson_z	In solution - Not stimulated	In solution - MCP1	100	100	4165	0.041	-1.7556960683552396	-0.034429718560536324	Wilcoxon	two.sided	0.221392138063279
B2M	CD55	-0.012722328380693083	pearson_z	In solution - Not stimulated	In solution - Rantes	100	100	5012	0.978	-0.9827562370675322	0.9191093721589112	Wilcoxon	two.sided	0.9935238095238095
B2M	CD59	-1.4765640951996997	pearson_z	In solution - Not stimulated	Immob - MCP1	100	100	6182	0.004	0.5027999827456026	2.4208397370456733	Wilcoxon	two.sided	0.0516697247706422
B2M	CD59	-1.1187807881728895	pearson_z	In solution - Not stimulated	Immob - Not stimulated	100	100	5909	0.026	0.11268117861380278	2.170457003233665	Wilcoxon	two.sided	0.1728831168831169
B2M	CD59	-1.617153632243204	pearson_z	In solution - Not stimulated	Immob - Rantes	100	100	6176	0.004	0.4829404056085361	2.7564489212124554	Wilcoxon	two.sided	0.0516697247706422
B2M	CD59	1.2789628158196948	pearson_z	In solution - Not stimulated	In solution - MCP1	100	100	4008	0.015	-2.250103737064251	-0.24173658391334926	Wilcoxon	two.sided	0.12155395683453236
B2M	CD59	0.9155989841787096	pearson_z	In solution - Not stimulated	In solution - Rantes	100	100	4180	0.045	-1.755607390375977	-0.019222602414756436	Wilcoxon	two.sided	0.2316636197440585
B2M	CD69	-0.24703943859521874	pearson_z	In solution - Not stimulated	Immob - MCP1	100	100	5202	0.622	-0.7154668296079555	1.2735028060117992	Wilcoxon	two.sided	0.8567450024378351
B2M	CD69	-0.6382840231998632	pearson_z	In solution - Not stimulated	Immob - Not stimulated	100	100	5578	0.158	-0.25334138353848445	1.5345079316400594	Wilcoxon	two.sided	0.4627436297451898
B2M	CD69	-1.0861110270447705	pearson_z	In solution - Not stimulated	Immob - Rantes	100	100	5822	0.045	0.019768914623744777	2.1297398668819447	Wilcoxon	two.sided	0.2316636197440585
B2M	CD69	0.42274169828090064	pearson_z	In solution - Not stimulated	In solution - MCP1	100	100	4635	0.373	-1.332496847322847	0.4789535794720372	Wilcoxon	two.sided	0.6990801996672212
B2M	CD69	-0.045515905999896786	pearson_z	In solution - Not stimulated	In solution - Rantes	100	100	5048	0.908	-0.8680356606348282	1.0031756981851245	Wilcoxon	two.sided	0.9729558599695586
B2M	CD7	-0.06315748900372241	pearson_z	In solution - Not stimulated	Immob - MCP1	100	100	5065	0.875	-0.8055843179115371	0.9377974028005405	Wilcoxon	two.sided	0.96024941543258
B2M	CD7	0.3447746449195418	pearson_z	In solution - Not stimulated	Immob - Not stimulated	100	100	4678	0.432	-1.324736011392725	0.5124186943170213	Wilcoxon	two.sided	0.7413235831809871
B2M	CD7	-1.3477592784876784	pearson_z	In solution - Not stimulated	Immob - Rantes	100	100	6146	0.005	0.4356758251372921	2.3732587388514825	Wilcoxon	two.sided	0.05915966386554622
B2M	CD7	-0.1187388920356006	pearson_z	In solution - Not stimulated	In solution - MCP1	100	100	5106	0.797	-0.7446375543092979	0.9410977990983342	Wilcoxon	two.sided	0.9287614318228844
B2M	CD7	0.5524318355161616	pearson_z	In solution - Not stimulated	In solution - Rantes	100	100	4462	0.189	-1.397212341662728	0.2891168112933153	Wilcoxon	two.sided	0.500681091251176
B2M	CD8	-1.361919645539651	pearson_z	In solution - Not stimulated	Immob - MCP1	100	100	6024	0.012	0.3109522384485022	2.4877189521811243	Wilcoxon	two.sided	0.10543525741029641
B2M	CD8	-1.5837605580544403	pearson_z	In solution - Not stimulated	Immob - Not stimulated	100	100	6157	0.005	0.4959528111966835	2.7125813174205615	Wilcoxon	two.sided	0.05915966386554622
B2M	CD8	-2.170619945689829	pearson_z	In solution - Not stimulated	Immob - Rantes	100	100	6330	0.001	0.8470487774954181	3.562136232323045	Wilcoxon	two.sided	0.017066666666666667
B2M	CD8	-0.4633504639427334	pearson_z	In solution - Not stimulated	In solution - MCP1	100	100	5402	0.327	-0.4336113970755463	1.380038715752502	Wilcoxon	two.sided	0.6533040085136573
B2M	CD8	0.2616832182530011	pearson_z	In solution - Not stimulated	In solution - Rantes	100	100	4724	0.501	-1.1243776977404438	0.5843577211573528	Wilcoxon	two.sided	0.7897385474860334
B2M	CD82	-1.7430799098751424	pearson_z	In solution - Not stimulated	Immob - MCP1	100	100	6103	0.007	0.47009523227107664	3.0354554945138967	Wilcoxon	two.sided	0.07368971962616823
B2M	CD82	0.3501558884587882	pearson_z	In solution - Not stimulated	Immob - Not stimulated	100	100	4752	0.545	-1.4828229493838054	0.8443743422451554	Wilcoxon	two.sided	0.817645178476292
B2M	CD82	-2.6534113869586404	pearson_z	In solution - Not stimulated	Immob - Rantes	100	100	6496	2.58e-4	1.2637517116746497	4.16453830698834	Wilcoxon	two.sided	0.006458026666666667
B2M	CD82	-0.7099232817535587	pearson_z	In solution - Not stimulated	In solution - MCP1	100	100	5486	0.236	-0.4947304311528592	1.8190922310912023	Wilcoxon	two.sided	0.5589369217830109
B2M	CD82	0.03052508670197009	pearson_z	In solution - Not stimulated	In solution - Rantes	100	100	4980	0.962	-1.0784333985584176	1.0629294791885089	Wilcoxon	two.sided	0.9881422578880175
B2M	CD84	0.44685292605682714	pearson_z	In solution - Not stimulated	Immob - MCP1	100	100	4573	0.297	-1.2768635741165875	0.4207570514479793	Wilcoxon	two.sided	0.6225173055452178
B2M	CD84	0.012617413241975716	pearson_z	In solution - Not stimulated	Immob - Not stimulated	100	100	4989	0.98	-0.842478742622609	0.8760895505093311	Wilcoxon	two.sided	0.9939420133261299
B2M	CD84	-0.2224971987866809	pearson_z	In solution - Not stimulated	Immob - Rantes	100	100	5196	0.633	-0.6256994651963523	1.0644316400416898	Wilcoxon	two.sided	0.8609166867906304
B2M	CD84	0.7262774029782324	pearson_z	In solution - Not stimulated	In solution - MCP1	100	100	4254	0.068	-1.500418294230942	0.045172830942875254	Wilcoxon	two.sided	0.2919024390243903
B2M	CD84	0.6682097425501378	pearson_z	In solution - Not stimulated	In solution - Rantes	100	100	4298	0.086	-1.4835759952607042	0.10345143617797532	Wilcoxon	two.sided	0.3303901773533424
B2M	CD86	-0.824413980260492	pearson_z	In solution - Not stimulated	Immob - MCP1	100	100	5798	0.051	-0.007123637543041529	1.7251124729891019	Wilcoxon	two.sided	0.2484705882352941
B2M	CD86	-1.0864378441786358	pearson_z	In solution - Not stimulated	Immob - Not stimulated	100	100	5949	0.02	0.17257158394547784	1.9918698502201853	Wilcoxon	two.sided	0.147434554973822
B2M	CD86	-1.6966005176792898	pearson_z	In solution - Not stimulated	Immob - Rantes	100	100	6295	0.002	0.6264783217274139	2.73608495345605	Wilcoxon	two.sided	0.030198391420911526
B2M	CD86	0.022873022294001347	pearson_z	In solution - Not stimulated	In solution - MCP1	100	100	4980	0.962	-1.0109677649115136	1.0134986583176708	Wilcoxon	two.sided	0.9881422578880175
B2M	CD86	-0.42678777224402176	pearson_z	In solution - Not stimulated	In solution - Rantes	100	100	5348	0.396	-0.6030328266101265	1.3196473965808349	Wilcoxon	two.sided	0.7187470190138576
B2M	HLA-ABC	0.16285000030930036	pearson_z	In solution - Not stimulated	Immob - MCP1	100	100	4786	0.602	-0.7528743425148201	0.4286367642501743	Wilcoxon	two.sided	0.8495274367326484
B2M	HLA-ABC	0.6508707007996224	pearson_z	In solution - Not stimulated	Immob - Not stimulated	100	100	4121	0.032	-1.2336642845273613	-0.060602893964541896	Wilcoxon	two.sided	0.1935810955961332
B2M	HLA-ABC	0.1530879004344009	pearson_z	In solution - Not stimulated	Immob - Rantes	100	100	4812	0.647	-0.8218646906558951	0.47903960137685875	Wilcoxon	two.sided	0.8675961904761905
B2M	HLA-ABC	0.24956470591271693	pearson_z	In solution - Not stimulated	In solution - MCP1	100	100	4657	0.403	-0.8517709800253778	0.35930886261361294	Wilcoxon	two.sided	0.7232938177182919
B2M	HLA-ABC	0.8031427858591275	pearson_z	In solution - Not stimulated	In solution - Rantes	100	100	4059	0.022	-1.4433375037628586	-0.12818334662134767	Wilcoxon	two.sided	0.15605037783375314
B2M	HLA-DR	0.43418105336880586	pearson_z	In solution - Not stimulated	Immob - MCP1	100	100	4737	0.521	-1.9023164830115724	1.0352295120790196	Wilcoxon	two.sided	0.8023713426305715
B2M	HLA-DR	1.1059335219264597	pearson_z	In solution - Not stimulated	Immob - Not stimulated	100	100	4399	0.142	-2.5446500986842446	0.36288745342415685	Wilcoxon	two.sided	0.43677990169306385
B2M	HLA-DR	-0.8215731654352777	pearson_z	In solution - Not stimulated	Immob - Rantes	100	100	5441	0.282	-0.6759316721868852	2.2944119000361836	Wilcoxon	two.sided	0.6073514340344167
B2M	HLA-DR	-0.45491117133022196	pearson_z	In solution - Not stimulated	In solution - MCP1	100	100	5240	0.558	-1.1244499127261824	2.168262894378751	Wilcoxon	two.sided	0.8250606458388029
B2M	HLA-DR	0.4771749618807986	pearson_z	In solution - Not stimulated	In solution - Rantes	100	100	4688	0.447	-1.946538862586786	0.8536755908253024	Wilcoxon	two.sided	0.7526170403587444
CD102	CD11a	-0.032186901888119984	pearson_z	In solution - Not stimulated	Immob - MCP1	100	100	5024	0.954	-1.14509945839012	1.1493257286251566	Wilcoxon	two.sided	0.9851353135313531
CD102	CD11a	0.4838892193001505	pearson_z	In solution - Not stimulated	Immob - Not stimulated	100	100	4635	0.373	-1.6263185393760922	0.5676936425547711	Wilcoxon	two.sided	0.6990801996672212
CD102	CD11a	0.13707677934434637	pearson_z	In solution - Not stimulated	Immob - Rantes	100	100	4909	0.825	-1.3372136124050868	1.0629021591052588	Wilcoxon	two.sided	0.9377194752774973
CD102	CD11a	-0.256900864097363	pearson_z	In solution - Not stimulated	In solution - MCP1	100	100	5221	0.59	-0.7598716114823199	1.2288456458706336	Wilcoxon	two.sided	0.8420881905727319
CD102	CD11a	0.49991201125135554	pearson_z	In solution - Not stimulated	In solution - Rantes	100	100	4643	0.384	-1.5669172346417144	0.5683272453483157	Wilcoxon	two.sided	0.7083812643301671
CD102	CD127	0.6322325130519939	pearson_z	In solution - Not stimulated	Immob - MCP1	100	100	4539	0.261	-1.7156791250405259	0.4574363355492949	Wilcoxon	two.sided	0.5872760687175389
CD102	CD127	0.2893390513296402	pearson_z	In solution - Not stimulated	Immob - Not stimulated	100	100	4781	0.593	-1.3624362965432324	0.78415795934579835	Wilcoxon	two.sided	0.8433777777777778
CD102	CD127	-0.5678154031347625	pearson_z	In solution - Not stimulated	Immob - Rantes	100	100	5392	0.339	-0.6357699811778674	1.6869156456172636	Wilcoxon	two.sided	0.6643173277661796
CD102	CD127	0.8349631199340856	pearson_z	In solution - Not stimulated	In solution - MCP1	100	100	4282	0.08	-1.784089693698879	0.09088942447222971	Wilcoxon	two.sided	0.31977288857345637
CD102	CD127	0.24920050828656143	pearson_z	In solution - Not stimulated	In solution - Rantes	100	100	4785	0.6	-1.2536929894263265	0.7489165214005684	Wilcoxon	two.sided	0.8481927710843373
CD102	CD16	0.49723445821230444	pearson_z	In solution - Not stimulated	Immob - MCP1	100	100	4665	0.414	-1.6976281378053426	0.7186791562314233	Wilcoxon	two.sided	0.7304661654135337
CD102	CD16	-0.5706497243492199	pearson_z	In solution - Not stimulated	Immob - Not stimulated	100	100	5402	0.327	-0.5428963448586421	1.6849437372804803	Wilcoxon	two.sided	0.6533040085136573
CD102	CD16	-0.8824001473022802	pearson_z	In solution - Not stimulated	Immob - Rantes	100	100	5641	0.118	-0.22925634773207912	1.9612521475963494	Wilcoxon	two.sided	0.3946413301662708
CD102	CD16	0.3972845239256678	pearson_z	In solution - Not stimulated	In solution - MCP1	100	100	4716	0.488	-1.621440771760064	0.7423923079733982	Wilcoxon	two.sided	0.7823558212354114
CD102	CD16	-0.10506940010173334	pearson_z	In solution - Not stimulated	In solution - Rantes	100	100	5095	0.817	-0.9688809189952573	1.1467163974769312	Wilcoxon	two.sided	0.9339037954130301
CD102	CD161	-0.10294642191235284	pearson_z	In solution - Not stimulated	Immob - MCP1	50	100	2532	0.9	-1.5597418367131841	1.6598436990956884	Wilcoxon	two.sided	0.9682521489971347
CD102	CD161	1.6506693193783981	pearson_z	In solution - Not stimulated	Immob - Not stimulated	50	100	1949	0.028	-3.2869155676053525	-0.18042960404775338	Wilcoxon	two.sided	0.1779864559819413
CD102	CD161	1.1465483636667608	pearson_z	In solution - Not stimulated	Immob - Rantes	50	100	2154	0.168	-2.6158486258447664	0.42796211523947114	Wilcoxon	two.sided	0.4754653266331659
CD102	CD161	0.10578208683467671	pearson_z	In solution - Not stimulated	In solution - MCP1	50	34	842	0.946	-2.2032485737414302	2.1750022870992898	Wilcoxon	two.sided	0.9828208817561335
CD102	CD161	0.17329760162483487	pearson_z	In solution - Not stimulated	In solution - Rantes	50	20	487	0.871	-2.4708669419912743	1.861186728897481	Wilcoxon	two.sided	0.9586617158491303
CD102	CD162	0.5327306594290757	pearson_z	In solution - Not stimulated	Immob - MCP1	100	100	4638	0.377	-1.8716321851109872	0.7078271902814508	Wilcoxon	two.sided	0.7021375661375661
CD102	CD162	0.031066725206804036	pearson_z	In solution - Not stimulated	Immob - Not stimulated	100	100	4980	0.962	-1.245802169161828	1.1657905620723175	Wilcoxon	two.sided	0.9881422578880175
CD102	CD162	-0.7201348118346761	pearson_z	In solution - Not stimulated	Immob - Rantes	100	100	5375	0.36	-0.7974357730827231	2.323153896759836	Wilcoxon	two.sided	0.6863642518618821
CD102	CD162	-0.30161984227105576	pearson_z	In solution - Not stimulated	In solution - MCP1	100	100	5191	0.642	-0.8824077891972171	1.5027113644717207	Wilcoxon	two.sided	0.8656317931529807
CD102	CD162	-0.17050846615888943	pearson_z	In solution - Not stimulated	In solution - Rantes	100	100	5142	0.73	-0.9741575410192576	1.3609861322571493	Wilcoxon	two.sided	0.9032452830188679
CD102	CD18	0.4286574401974579	pearson_z	In solution - Not stimulated	Immob - MCP1	100	100	4691	0.451	-1.606846302511306	0.7317834865096865	Wilcoxon	two.sided	0.7561869604048824
CD102	CD18	0.8649889826584268	pearson_z	In solution - Not stimulated	Immob - Not stimulated	100	100	4329	0.101	-2.011131715344601	0.1845090709635489	Wilcoxon	two.sided	0.36047655259822564
CD102	CD18	0.08695766858235952	pearson_z	In solution - Not stimulated	Immob - Rantes	100	100	4939	0.882	-1.3381761911569598	1.1636567637991058	Wilcoxon	two.sided	0.9624925402053867
CD102	CD18	0.9972991047290446	pearson_z	In solution - Not stimulated	In solution - MCP1	100	100	4236	0.062	-2.1188337067107783	0.06281378170926892	Wilcoxon	two.sided	0.277570747217806
CD102	CD18	1.9261541368790405	pearson_z	In solution - Not stimulated	In solution - Rantes	100	100	3689	0.001	-3.0882404087508277	-0.6919367160174578	Wilcoxon	two.sided	0.017066666666666667
CD102	CD197	0.955337380863845	pearson_z	In solution - Not stimulated	Immob - MCP1	100	100	4194	0.049	-1.979051640160103	-0.007398012895999792	Wilcoxon	two.sided	0.24335802469135803
CD102	CD197	0.6392514879434101	pearson_z	In solution - Not stimulated	Immob - Not stimulated	100	100	4507	0.229	-1.7071894686785765	0.4407508864327609	Wilcoxon	two.sided	0.5525826906598116
CD102	CD197	1.1588676081020484	pearson_z	In solution - Not stimulated	Immob - Rantes	100	100	4226	0.059	-2.2524074797925087	0.03379147026910627	Wilcoxon	two.sided	0.2697142857142857
CD102	CD197	1.151154708903479	pearson_z	In solution - Not stimulated	In solution - MCP1	100	100	4149	0.038	-2.280188190627379	-0.054813033130514006	Wilcoxon	two.sided	0.21126949654491609
CD102	CD197	1.4269782564426234	pearson_z	In solution - Not stimulated	In solution - Rantes	100	100	3958	0.011	-2.544467771264144	-0.3267761193797766	Wilcoxon	two.sided	0.09864968152866241
CD102	CD2	0.3769771850979703	pearson_z	In solution - Not stimulated	Immob - MCP1	100	100	4703	0.469	-1.3933515686012634	0.6706202783988126	Wilcoxon	two.sided	0.7700897959183673
CD102	CD2	1.2790898486718292	pearson_z	In solution - Not stimulated	Immob - Not stimulated	100	100	3930	0.009	-2.2598443456500723	-0.3311819459444588	Wilcoxon	two.sided	0.08664615384615383
CD102	CD2	0.766414187409544	pearson_z	In solution - Not stimulated	Immob - Rantes	100	100	4387	0.135	-1.7670365105371744	0.2753914605146286	Wilcoxon	two.sided	0.42499720514253775
CD102	CD2	0.38490077628679087	pearson_z	In solution - Not stimulated	In solution - MCP1	100	100	4711	0.481	-1.4471082094914287	0.6308933151182148	Wilcoxon	two.sided	0.7793924777490668
CD102	CD2	0.81236013350932	pearson_z	In solution - Not stimulated	In solution - Rantes	100	100	4406	0.147	-1.7850726053878319	0.28314350601672483	Wilcoxon	two.sided	0.445588805166846
CD102	CD22	1.32332265505516	pearson_z	In solution - Not stimulated	Immob - MCP1	100	60	2384	0.03	-2.559126353166855	-0.12177990507451594	Wilcoxon	two.sided	0.18628445424476295
CD102	CD22	0.9445260946748896	pearson_z	In solution - Not stimulated	Immob - Not stimulated	100	85	3604	0.075	-2.0414405997799276	0.11261060265931605	Wilcoxon	two.sided	0.30922401171303077
CD102	CD22	0.1750884251462312	pearson_z	In solution - Not stimulated	Immob - Rantes	100	100	4884	0.778	-1.3374062516370047	1.026280581900688	Wilcoxon	two.sided	0.9212985702270815
CD102	CD22	1.4115336280486788	pearson_z	In solution - Not stimulated	In solution - MCP1	100	100	3877	0.006	-2.4187741504633093	-0.40967824919232376	Wilcoxon	two.sided	0.06678260869565217
CD102	CD22	1.2737304465989163	pearson_z	In solution - Not stimulated	In solution - Rantes	100	89	3606	0.025	-2.384574135141502	-0.17467308894787703	Wilcoxon	two.sided	0.16882494004796164
CD102	CD229	0.6450537143824436	pearson_z	In solution - Not stimulated	Immob - MCP1	100	100	4488	0.211	-1.6391981590525224	0.3932269171347746	Wilcoxon	two.sided	0.528626334519573
CD102	CD229	0.18688324431998282	pearson_z	In solution - Not stimulated	Immob - Not stimulated	100	100	4850	0.715	-1.1824435090336247	0.8035431795904877	Wilcoxon	two.sided	0.8974548696233564
CD102	CD229	-0.2711178608130325	pearson_z	In solution - Not stimulated	Immob - Rantes	100	100	5198	0.629	-0.8292926704011442	1.3781468475276852	Wilcoxon	two.sided	0.8590029097963142
CD102	CD229	0.006898389975805236	pearson_z	In solution - Not stimulated	In solution - MCP1	100	100	4993	0.987	-1.112821686966249	1.0610799027195377	Wilcoxon	two.sided	0.9953059982094896
CD102	CD229	-0.03826305353506123	pearson_z	In solution - Not stimulated	In solution - Rantes	100	100	5024	0.954	-1.0485676279398155	1.0288453564880844	Wilcoxon	two.sided	0.9851353135313531
CD102	CD244	0.8349202025895363	pearson_z	In solution - Not stimulated	Immob - MCP1	100	100	4407	0.148	-1.9036611327053163	0.26658909524413593	Wilcoxon	two.sided	0.4466966773847803
CD102	CD244	0.8046290366372462	pearson_z	In solution - Not stimulated	Immob - Not stimulated	100	100	4412	0.151	-1.9172204653154679	0.3549604809759024	Wilcoxon	two.sided	0.4509183457051962
CD102	CD244	0.03594364585150145	pearson_z	In solution - Not stimulated	Immob - Rantes	100	100	4972	0.946	-1.1578048334287043	1.1499163911764196	Wilcoxon	two.sided	0.9828208817561335
CD102	CD244	1.3001536383382004	pearson_z	In solution - Not stimulated	In solution - MCP1	100	92	3711	0.021	-2.401351436356948	-0.20074177526940193	Wilcoxon	two.sided	0.15241237113402062
CD102	CD244	0.5593899597247909	pearson_z	In solution - Not stimulated	In solution - Rantes	100	45	2092	0.501	-2.150779765501543	1.0338271363741303	Wilcoxon	two.sided	0.7897385474860334
CD102	CD25	0.17666126153879502	pearson_z	In solution - Not stimulated	Immob - MCP1	100	100	4865	0.742	-1.3609178354803733	0.8707390234900976	Wilcoxon	two.sided	0.9084263783783785
CD102	CD25	0.5660078134558192	pearson_z	In solution - Not stimulated	Immob - Not stimulated	100	100	4563	0.286	-1.6296252216351101	0.4628273480929519	Wilcoxon	two.sided	0.6110591805766311
CD102	CD25	1.2581285262226665	pearson_z	In solution - Not stimulated	Immob - Rantes	100	100	4106	0.029	-2.3869931814192653	-0.1263331131608248	Wilcoxon	two.sided	0.18248938547486032
CD102	CD25	1.412874371255655	pearson_z	In solution - Not stimulated	In solution - MCP1	100	100	3977	0.013	-2.5071022744066624	-0.30830702237353674	Wilcoxon	two.sided	0.11127051671732521
CD102	CD25	0.612220736571489	pearson_z	In solution - Not stimulated	In solution - Rantes	100	100	4533	0.254	-1.6900730233020453	0.46256198648959534	Wilcoxon	two.sided	0.5784585523655479
CD102	CD26	1.1743479253947497	pearson_z	In solution - Not stimulated	Immob - MCP1	100	100	4092	0.027	-2.1609614732739306	-0.13218546482931615	Wilcoxon	two.sided	0.1753910034602076
CD102	CD26	1.1318276414840622	pearson_z	In solution - Not stimulated	Immob - Not stimulated	100	100	4127	0.033	-2.264552994357302	-0.09211564827646328	Wilcoxon	two.sided	0.1966730158730159
CD102	CD26	0.22692935470300035	pearson_z	In solution - Not stimulated	Immob - Rantes	100	100	4836	0.69	-1.327413422025729	0.90092204446192	Wilcoxon	two.sided	0.8858893694513998
CD102	CD26	0.3372600557232219	pearson_z	In solution - Not stimulated	In solution - MCP1	100	100	4714	0.485	-1.3255747513050267	0.6230191850749215	Wilcoxon	two.sided	0.7808805031446541
CD102	CD26	0.7412706482748889	pearson_z	In solution - Not stimulated	In solution - Rantes	100	100	4526	0.247	-1.9505954643963324	0.4953936542628248	Wilcoxon	two.sided	0.5705922887612798
CD102	CD268	-0.21660542920378606	pearson_z	In solution - Not stimulated	Immob - MCP1	100	100	5154	0.708	-0.849632656778095	1.306677835542197	Wilcoxon	two.sided	0.8937081468218442
CD102	CD268	-0.22239601119402372	pearson_z	In solution - Not stimulated	Immob - Not stimulated	100	100	5205	0.617	-0.7463500208335001	1.233940558466832	Wilcoxon	two.sided	0.8567450024378351
CD102	CD268	-0.07173868148145904	pearson_z	In solution - Not stimulated	Immob - Rantes	100	100	5052	0.9	-1.1658834133433313	1.2594838183779118	Wilcoxon	two.sided	0.9682521489971347
CD102	CD268	0.8327314748313097	pearson_z	In solution - Not stimulated	In solution - MCP1	100	83	3622	0.139	-1.8724946911336353	0.2654624917421303	Wilcoxon	two.sided	0.43132121212121216
CD102	CD268	-0.04960154091929376	pearson_z	In solution - Not stimulated	In solution - Rantes	100	40	2018	0.936	-1.3994336545056956	1.705360842476819	Wilcoxon	two.sided	0.9810715746421269
CD102	CD27	0.5805967376201394	pearson_z	In solution - Not stimulated	Immob - MCP1	100	100	4591	0.318	-1.694015006514621	0.528050191717241	Wilcoxon	two.sided	0.6465617328519856
CD102	CD27	0.8407889771614545	pearson_z	In solution - Not stimulated	Immob - Not stimulated	100	100	4367	0.122	-1.853866628775696	0.23760764833866785	Wilcoxon	two.sided	0.4022857142857143
CD102	CD27	-0.5112938333060617	pearson_z	In solution - Not stimulated	Immob - Rantes	100	100	5354	0.388	-0.7078981730465375	1.7194297295672043	Wilcoxon	two.sided	0.7113333333333334
CD102	CD27	0.9702164329008409	pearson_z	In solution - Not stimulated	In solution - MCP1	100	100	4256	0.069	-2.0471133441521525	0.06992756412707393	Wilcoxon	two.sided	0.29484673748103185
CD102	CD27	0.6062364530864445	pearson_z	In solution - Not stimulated	In solution - Rantes	100	100	4537	0.258	-1.774170666887829	0.45434291755219014	Wilcoxon	two.sided	0.5833223604977921
CD102	CD274	0.32219938864411757	pearson_z	In solution - Not stimulated	Immob - MCP1	100	100	4773	0.58	-1.4399076945809786	0.8406649352705158	Wilcoxon	two.sided	0.8362928827444955
CD102	CD274	-0.3892908754114712	pearson_z	In solution - Not stimulated	Immob - Not stimulated	100	100	5287	0.484	-0.728620924134487	1.3984072105296963	Wilcoxon	two.sided	0.7808329991406474
CD102	CD274	0.40042941293635087	pearson_z	In solution - Not stimulated	Immob - Rantes	100	100	4713	0.484	-1.548610217637287	0.843727306048279	Wilcoxon	two.sided	0.7808329991406474
CD102	CD274	0.5263174977990706	pearson_z	In solution - Not stimulated	In solution - MCP1	100	100	4603	0.333	-1.6127402114356788	0.5100018550793713	Wilcoxon	two.sided	0.6587481559536355
CD102	CD274	0.1709745187445755	pearson_z	In solution - Not stimulated	In solution - Rantes	100	100	4887	0.783	-1.339677869260277	1.0401681399334526	Wilcoxon	two.sided	0.923530052356021
CD102	CD278	0.7439148918681417	pearson_z	In solution - Not stimulated	Immob - MCP1	100	100	4437	0.169	-1.8813582514393028	0.34440678229498495	Wilcoxon	two.sided	0.4763803803803804
CD102	CD278	0.24853090418978702	pearson_z	In solution - Not stimulated	Immob - Not stimulated	100	100	4800	0.626	-1.2445327375262087	0.7917604824107238	Wilcoxon	two.sided	0.8569839572192512
CD102	CD278	0.7254468369397737	pearson_z	In solution - Not stimulated	Immob - Rantes	100	100	4500	0.222	-1.9692710877115192	0.4678458956576628	Wilcoxon	two.sided	0.5431381407471764
CD102	CD278	0.7039144366083895	pearson_z	In solution - Not stimulated	In solution - MCP1	100	100	4420	0.157	-1.805568792435448	0.30031544012625183	Wilcoxon	two.sided	0.4612540427751695
CD102	CD278	0.5988226792151132	pearson_z	In solution - Not stimulated	In solution - Rantes	100	100	4554	0.276	-1.7350968907372257	0.4828517287105273	Wilcoxon	two.sided	0.6013276595744681
CD102	CD29	0.04978859051401266	pearson_z	In solution - Not stimulated	Immob - MCP1	100	100	4968	0.939	-1.1052843257889302	1.0309255498673189	Wilcoxon	two.sided	0.9811591836734694
CD102	CD29	0.6482767937994748	pearson_z	In solution - Not stimulated	Immob - Not stimulated	100	100	4464	0.191	-1.639123243913804	0.33227075851545257	Wilcoxon	two.sided	0.5031393826005613
CD102	CD29	0.3190314022511621	pearson_z	In solution - Not stimulated	Immob - Rantes	100	100	4777	0.587	-1.510273260651375	0.8433442786183291	Wilcoxon	two.sided	0.84143140748282
CD102	CD29	0.029942196223968747	pearson_z	In solution - Not stimulated	In solution - MCP1	100	100	4981	0.964	-1.04752753449068	1.0264419837108414	Wilcoxon	two.sided	0.9883939559439286
CD102	CD29	0.22695942252042506	pearson_z	In solution - Not stimulated	In solution - Rantes	100	100	4855	0.724	-1.3178384963006982	0.9072852810964552	Wilcoxon	two.sided	0.9009209014582412
CD102	CD314	0.7962993708441961	pearson_z	In solution - Not stimulated	Immob - MCP1	100	100	4366	0.122	-1.7779320125762856	0.2058587299158542	Wilcoxon	two.sided	0.4022857142857143
CD102	CD314	0.19931169706761176	pearson_z	In solution - Not stimulated	Immob - Not stimulated	100	100	4831	0.681	-1.2580435951779598	0.8103946720066315	Wilcoxon	two.sided	0.8815753959146202
CD102	CD314	1.457781910472372	pearson_z	In solution - Not stimulated	Immob - Rantes	100	100	3954	0.011	-2.6561998073095037	-0.3427434791724635	Wilcoxon	two.sided	0.09864968152866241
CD102	CD314	1.2296312497986126	pearson_z	In solution - Not stimulated	In solution - MCP1	100	100	4050	0.02	-2.3073140318253635	-0.18069661544479626	Wilcoxon	two.sided	0.147434554973822
CD102	CD314	0.4837431787851978	pearson_z	In solution - Not stimulated	In solution - Rantes	100	90	4144	0.348	-1.550379358665047	0.5233086734599646	Wilcoxon	two.sided	0.6742125902992775
CD102	CD37	0.045204053873467064	pearson_z	In solution - Not stimulated	Immob - MCP1	100	100	4969	0.941	-1.3921499756367164	1.2972946509036964	Wilcoxon	two.sided	0.981791774731382
CD102	CD37	1.266786227613497	pearson_z	In solution - Not stimulated	Immob - Not stimulated	100	100	4274	0.076	-2.5478923847007207	0.09401401898932055	Wilcoxon	two.sided	0.311296
CD102	CD37	-0.6846233232794062	pearson_z	In solution - Not stimulated	Immob - Rantes	100	100	5333	0.417	-0.9463008486266622	2.109751079198754	Wilcoxon	two.sided	0.7330872941907425
CD102	CD37	-0.13601356486207306	pearson_z	In solution - Not stimulated	In solution - MCP1	100	100	5091	0.825	-1.029328083623436	1.3303027451992433	Wilcoxon	two.sided	0.9377194752774973
CD102	CD37	0.06828718853387047	pearson_z	In solution - Not stimulated	In solution - Rantes	100	100	4941	0.886	-1.2946095557468729	0.977116630220397	Wilcoxon	two.sided	0.9638694224454318
CD102	CD38	1.0147818419572623	pearson_z	In solution - Not stimulated	Immob - MCP1	100	100	4257	0.07	-2.1185502125347613	0.08711613529570242	Wilcoxon	two.sided	0.2968674698795181
CD102	CD38	0.942672372095481	pearson_z	In solution - Not stimulated	Immob - Not stimulated	100	100	4265	0.073	-2.000306932583475	0.09503013474692353	Wilcoxon	two.sided	0.3056773234200743
CD102	CD38	1.115102180684155	pearson_z	In solution - Not stimulated	Immob - Rantes	100	100	4183	0.046	-2.259081563304108	-0.025722562931961013	Wilcoxon	two.sided	0.23445429864253392
CD102	CD38	1.1312931952560294	pearson_z	In solution - Not stimulated	In solution - MCP1	100	100	4160	0.04	-2.2069584409963836	-0.05692364081048343	Wilcoxon	two.sided	0.2180832526621491
CD102	CD38	1.1132204020500553	pearson_z	In solution - Not stimulated	In solution - Rantes	100	100	4167	0.042	-2.174629386320643	-0.06596495630802224	Wilcoxon	two.sided	0.22463817663817665
CD102	CD3E	-0.2161418463963817	pearson_z	In solution - Not stimulated	Immob - MCP1	100	100	5165	0.688	-0.7697297710450485	1.2247586384863518	Wilcoxon	two.sided	0.8846611872146117
CD102	CD3E	-0.1385068411989106	pearson_z	In solution - Not stimulated	Immob - Not stimulated	100	100	5127	0.757	-0.8250881862755421	1.1655058008031562	Wilcoxon	two.sided	0.9147015661875133
CD102	CD3E	-0.9461599796931931	pearson_z	In solution - Not stimulated	Immob - Rantes	100	100	5744	0.069	-0.0982537601536404	2.0260648718786642	Wilcoxon	two.sided	0.29484673748103185
CD102	CD3E	-0.03493680064350021	pearson_z	In solution - Not stimulated	In solution - MCP1	100	100	5027	0.948	-0.9735937531989926	1.0696946835097063	Wilcoxon	two.sided	0.9834474120464174
CD102	CD3E	0.4601030036839362	pearson_z	In solution - Not stimulated	In solution - Rantes	100	100	4626	0.361	-1.434542663873428	0.5237777304486624	Wilcoxon	two.sided	0.6866437014522121
CD102	CD4	1.0071446386197305	pearson_z	In solution - Not stimulated	Immob - MCP1	100	85	3669	0.11	-2.0887429774011106	0.20629128400346697	Wilcoxon	two.sided	0.378679706601467
CD102	CD4	0.7412425690316803	pearson_z	In solution - Not stimulated	Immob - Not stimulated	100	100	4435	0.168	-1.788415735251208	0.28857403646392515	Wilcoxon	two.sided	0.4754653266331659
CD102	CD4	0.5379885327219937	pearson_z	In solution - Not stimulated	Immob - Rantes	100	82	3795	0.389	-1.7219344367028775	0.744290222355887	Wilcoxon	two.sided	0.7122178988326848
CD102	CD4	0.10599048745042035	pearson_z	In solution - Not stimulated	In solution - MCP1	100	100	4894	0.797	-1.0175944363422078	0.8697521032308939	Wilcoxon	two.sided	0.9287614318228844
CD102	CD4	0.19873693078603594	pearson_z	In solution - Not stimulated	In solution - Rantes	100	100	4837	0.691	-1.2663784922618866	0.8996718626108164	Wilcoxon	two.sided	0.8858893694513998
CD102	CD40	0.5684245186100523	pearson_z	In solution - Not stimulated	Immob - MCP1	100	100	4599	0.328	-1.7886743874407718	0.6145827092527566	Wilcoxon	two.sided	0.6535901234567901
CD102	CD40	0.5472944579105419	pearson_z	In solution - Not stimulated	Immob - Not stimulated	100	100	4555	0.277	-1.661759857790034	0.44133729871149535	Wilcoxon	two.sided	0.602108838286376
CD102	CD40	-0.3720778224869521	pearson_z	In solution - Not stimulated	Immob - Rantes	100	100	5238	0.562	-0.9076091793914665	1.6192408788191603	Wilcoxon	two.sided	0.8270666318264961
CD102	CD40	0.6368557368370813	pearson_z	In solution - Not stimulated	In solution - MCP1	100	100	4544	0.266	-1.798029169940802	0.460544555958254	Wilcoxon	two.sided	0.5921391304347826
CD102	CD40	0.5492365698917786	pearson_z	In solution - Not stimulated	In solution - Rantes	100	100	4580	0.305	-1.648518374427224	0.5218621341247863	Wilcoxon	two.sided	0.6310653930933138
CD102	CD43	0.6337674811792368	pearson_z	In solution - Not stimulated	Immob - MCP1	100	100	4515	0.236	-1.7717037959392383	0.4120937040842889	Wilcoxon	two.sided	0.5589369217830109
CD102	CD43	-0.2333948209826964	pearson_z	In solution - Not stimulated	Immob - Not stimulated	100	100	5202	0.622	-0.736093506472611	1.189182502743046	Wilcoxon	two.sided	0.8567450024378351
CD102	CD43	-1.9966711423524384	pearson_z	In solution - Not stimulated	Immob - Rantes	100	65	4282	5.82e-4	0.8818063755529356	3.0294495037487548	Wilcoxon	two.sided	0.012136856088560886
CD102	CD43	0.63787959805187	pearson_z	In solution - Not stimulated	In solution - MCP1	100	100	4487	0.21	-1.6024821487930723	0.3290868265722222	Wilcoxon	two.sided	0.5282358195623046
CD102	CD43	1.2303466696346388	pearson_z	In solution - Not stimulated	In solution - Rantes	100	100	4026	0.017	-2.1819874973644877	-0.2080638333991094	Wilcoxon	two.sided	0.13297777777777778
CD102	CD44	0.3723767292118829	pearson_z	In solution - Not stimulated	Immob - MCP1	100	100	4688	0.447	-1.3795616445217236	0.6234836805083651	Wilcoxon	two.sided	0.7526170403587444
CD102	CD44	0.37534539278976087	pearson_z	In solution - Not stimulated	Immob - Not stimulated	100	100	4654	0.399	-1.2410980087780974	0.5100317118734885	Wilcoxon	two.sided	0.7211707317073172
CD102	CD44	-0.11367345671855934	pearson_z	In solution - Not stimulated	Immob - Rantes	100	100	5087	0.833	-0.839721033935338	1.1550573874864485	Wilcoxon	two.sided	0.9405485164394546
CD102	CD44	-0.3698607993128359	pearson_z	In solution - Not stimulated	In solution - MCP1	100	100	5332	0.418	-0.5024489753789021	1.2290177860958504	Wilcoxon	two.sided	0.7330872941907425
CD102	CD44	0.09365339624428198	pearson_z	In solution - Not stimulated	In solution - Rantes	100	100	4914	0.835	-0.9658706135265678	0.7239083891674162	Wilcoxon	two.sided	0.9412938824470212
CD102	CD45	-0.10377867908136429	pearson_z	In solution - Not stimulated	Immob - MCP1	100	100	5101	0.806	-0.8332392903347807	1.076486346983886	Wilcoxon	two.sided	0.9309663658736671
CD102	CD45	0.14846429779775716	pearson_z	In solution - Not stimulated	Immob - Not stimulated	100	100	4867	0.746	-1.0776116693229052	0.7587187734409184	Wilcoxon	two.sided	0.9084263783783785
CD102	CD45	-0.4499486085796819	pearson_z	In solution - Not stimulated	Immob - Rantes	100	100	5331	0.419	-0.5923483820367703	1.523390816646851	Wilcoxon	two.sided	0.7330872941907425
CD102	CD45	0.7333909774597489	pearson_z	In solution - Not stimulated	In solution - MCP1	100	100	4367	0.122	-1.6785407485906447	0.21200514417860122	Wilcoxon	two.sided	0.4022857142857143
CD102	CD45	1.309407075468035	pearson_z	In solution - Not stimulated	In solution - Rantes	100	100	3869	0.006	-2.266619689276063	-0.3549561485203791	Wilcoxon	two.sided	0.06678260869565217
CD102	CD45RA	-0.38277035480699517	pearson_z	In solution - Not stimulated	Immob - MCP1	100	96	5026	0.57	-0.9608978728903627	1.6679875102904753	Wilcoxon	two.sided	0.8318839077481213
CD102	CD45RA	0.15326300863541617	pearson_z	In solution - Not stimulated	Immob - Not stimulated	100	99	4843	0.793	-1.3177923504744897	1.0445433642444504	Wilcoxon	two.sided	0.9275823492852704
CD102	CD45RA	-0.7995493221595829	pearson_z	In solution - Not stimulated	Immob - Rantes	100	81	4458	0.245	-0.5163505007170125	2.0466169325567636	Wilcoxon	two.sided	0.5676018099547512
CD102	CD45RA	0.8525585212051333	pearson_z	In solution - Not stimulated	In solution - MCP1	100	100	4360	0.118	-1.9655732123362457	0.23867235649482357	Wilcoxon	two.sided	0.3946413301662708
CD102	CD45RA	0.27861303717818964	pearson_z	In solution - Not stimulated	In solution - Rantes	100	100	4844	0.704	-1.4833183439257547	0.9500937451367718	Wilcoxon	two.sided	0.8921980198019801
CD102	CD45RB	-1.0954726777554593	pearson_z	In solution - Not stimulated	Immob - MCP1	100	100	5775	0.058	-0.033699083301400916	2.162923425037312	Wilcoxon	two.sided	0.26665795918367347
CD102	CD45RB	0.18519769811065434	pearson_z	In solution - Not stimulated	Immob - Not stimulated	100	100	4863	0.739	-1.158491864049721	0.7847267729398527	Wilcoxon	two.sided	0.9065667610542366
CD102	CD45RB	-1.0042221911186449	pearson_z	In solution - Not stimulated	Immob - Rantes	100	100	5710	0.083	-0.11213544298190575	2.1651548760982906	Wilcoxon	two.sided	0.3241719833564494
CD102	CD45RB	-0.1920053530867086	pearson_z	In solution - Not stimulated	In solution - MCP1	100	100	5122	0.767	-0.9011927905048421	1.2673058259501542	Wilcoxon	two.sided	0.9200970006381621
CD102	CD45RB	0.366448596696735	pearson_z	In solution - Not stimulated	In solution - Rantes	100	100	4741	0.528	-1.4969273981328655	0.7577919165778453	Wilcoxon	two.sided	0.8069685807150596
CD102	CD47	-0.45852065782394663	pearson_z	In solution - Not stimulated	Immob - MCP1	100	100	5340	0.407	-0.7014719848473254	1.6119788421077408	Wilcoxon	two.sided	0.7258467384420518
CD102	CD47	-0.8906659009203394	pearson_z	In solution - Not stimulated	Immob - Not stimulated	100	100	5674	0.1	-0.16465535315432075	1.9014930136943566	Wilcoxon	two.sided	0.3578144853875477
CD102	CD47	-0.13193877870331855	pearson_z	In solution - Not stimulated	Immob - Rantes	100	100	5084	0.838	-0.9971957872372079	1.4055545232224969	Wilcoxon	two.sided	0.9416632083000798
CD102	CD47	-1.1203319380640506	pearson_z	In solution - Not stimulated	In solution - MCP1	100	100	5769	0.06	-0.04209232484585923	2.1275949377228036	Wilcoxon	two.sided	0.2720772946859903
CD102	CD47	-0.6511697038055149	pearson_z	In solution - Not stimulated	In solution - Rantes	100	100	5494	0.228	-0.4063191478859895	1.7299722373703046	Wilcoxon	two.sided	0.5511141630901287
CD102	CD48	1.2314815489618236	pearson_z	In solution - Not stimulated	Immob - MCP1	100	100	4167	0.042	-2.4151648101789576	-0.038353864457916	Wilcoxon	two.sided	0.22463817663817665
CD102	CD48	0.7925994751957225	pearson_z	In solution - Not stimulated	Immob - Not stimulated	100	100	4448	0.178	-1.9686455403990166	0.3902396004057734	Wilcoxon	two.sided	0.4867831965234186
CD102	CD48	-0.35212547516661635	pearson_z	In solution - Not stimulated	Immob - Rantes	100	100	5194	0.636	-1.0443303129450063	1.77723690225942	Wilcoxon	two.sided	0.8629130330040954
CD102	CD48	1.878281769085405	pearson_z	In solution - Not stimulated	In solution - MCP1	100	100	3764	0.003	-3.071215283802983	-0.6475848281645078	Wilcoxon	two.sided	0.04213466334164588
CD102	CD48	1.3868683460750042	pearson_z	In solution - Not stimulated	In solution - Rantes	100	100	4039	0.019	-2.511003730476767	-0.21552827128388607	Wilcoxon	two.sided	0.14267733333333332
CD102	CD49D	1.5308547123384837	pearson_z	In solution - Not stimulated	Immob - MCP1	100	100	3874	0.006	-2.5926107318544833	-0.45687259873287756	Wilcoxon	two.sided	0.06678260869565217
CD102	CD49D	1.1522440085164016	pearson_z	In solution - Not stimulated	Immob - Not stimulated	100	100	4119	0.031	-2.1246987696853044	-0.15038982813529184	Wilcoxon	two.sided	0.18998041349292707
CD102	CD49D	1.0187913051045028	pearson_z	In solution - Not stimulated	Immob - Rantes	100	100	4321	0.097	-2.0716751518760352	0.2281036448395674	Wilcoxon	two.sided	0.35222695035460994
CD102	CD49D	2.02672482030476	pearson_z	In solution - Not stimulated	In solution - MCP1	100	100	3557	4.24e-4	-3.102542900695129	-0.9341643027655344	Wilcoxon	two.sided	0.009476063492063492
CD102	CD49D	1.5291059733288865	pearson_z	In solution - Not stimulated	In solution - Rantes	100	100	3871	0.006	-2.502456886266803	-0.48574944328582126	Wilcoxon	two.sided	0.06678260869565217
CD102	CD5	1.320296617310575	pearson_z	In solution - Not stimulated	Immob - MCP1	100	100	4081	0.025	-2.4323619600964292	-0.17218305888220084	Wilcoxon	two.sided	0.16882494004796164
CD102	CD5	0.687411002916929	pearson_z	In solution - Not stimulated	Immob - Not stimulated	100	100	4404	0.146	-1.6380685993344906	0.2725834818398382	Wilcoxon	two.sided	0.443512405609493
CD102	CD5	-0.24527025415383327	pearson_z	In solution - Not stimulated	Immob - Rantes	100	100	5201	0.624	-0.7957368786169808	1.2986266650384146	Wilcoxon	two.sided	0.8567450024378351
CD102	CD5	-0.26388668751150984	pearson_z	In solution - Not stimulated	In solution - MCP1	100	100	5200	0.626	-0.8052133296919388	1.298053258185628	Wilcoxon	two.sided	0.8569839572192512
CD102	CD5	-0.06937864255477227	pearson_z	In solution - Not stimulated	In solution - Rantes	100	100	5052	0.9	-0.9265393549416905	1.1246710719205861	Wilcoxon	two.sided	0.9682521489971347
CD102	CD50	0.03270108132460699	pearson_z	In solution - Not stimulated	Immob - MCP1	100	100	4978	0.958	-1.1808458931510146	1.1426052077572095	Wilcoxon	two.sided	0.9867329919531821
CD102	CD50	0.836818673889679	pearson_z	In solution - Not stimulated	Immob - Not stimulated	100	100	4393	0.138	-2.001509052213621	0.3072357599841073	Wilcoxon	two.sided	0.4294011049723757
CD102	CD50	-0.23055915536703547	pearson_z	In solution - Not stimulated	Immob - Rantes	100	100	5133	0.746	-1.1493166774266104	1.5842814163374945	Wilcoxon	two.sided	0.9084263783783785
CD102	CD50	-0.5064400932595363	pearson_z	In solution - Not stimulated	In solution - MCP1	100	100	5415	0.311	-0.4883560250905565	1.4946540198583358	Wilcoxon	two.sided	0.6392525547445256
CD102	CD50	0.4132420264357365	pearson_z	In solution - Not stimulated	In solution - Rantes	100	100	4665	0.414	-1.3750848113525294	0.5665500704913017	Wilcoxon	two.sided	0.7304661654135337
CD102	CD52	0.5063654256875639	pearson_z	In solution - Not stimulated	Immob - MCP1	100	100	4659	0.405	-1.7874370260651904	0.7209741696076265	Wilcoxon	two.sided	0.7236548223350254
CD102	CD52	0.8036592996636591	pearson_z	In solution - Not stimulated	Immob - Not stimulated	100	100	4442	0.173	-2.063638895267158	0.43114188169391143	Wilcoxon	two.sided	0.48020502710694923
CD102	CD52	-0.5723323998643539	pearson_z	In solution - Not stimulated	Immob - Rantes	100	100	5356	0.385	-0.7643325498034326	1.8716193582081506	Wilcoxon	two.sided	0.7086013071895425
CD102	CD52	0.8378030330189329	pearson_z	In solution - Not stimulated	In solution - MCP1	100	100	4402	0.144	-1.8973037727300859	0.26402510210346375	Wilcoxon	two.sided	0.4405258011950027
CD102	CD52	1.1325050173085944	pearson_z	In solution - Not stimulated	In solution - Rantes	100	100	4147	0.037	-2.2757371248331526	-0.0759584284216209	Wilcoxon	two.sided	0.20838399999999999
CD102	CD54	0.23009397855811978	pearson_z	In solution - Not stimulated	Immob - MCP1	100	100	4818	0.657	-1.2021951621077185	0.7808018149291494	Wilcoxon	two.sided	0.8722828854314003
CD102	CD54	0.09455619486235109	pearson_z	In solution - Not stimulated	Immob - Not stimulated	100	100	4910	0.827	-1.0186566964583474	0.7936960313353513	Wilcoxon	two.sided	0.9380994964753272
CD102	CD54	-0.3249646224839194	pearson_z	In solution - Not stimulated	Immob - Rantes	100	100	5202	0.622	-0.8248522669897518	1.549607843899184	Wilcoxon	two.sided	0.8567450024378351
CD102	CD54	-0.05559000168542373	pearson_z	In solution - Not stimulated	In solution - MCP1	100	100	5045	0.913	-0.942118605336961	1.0648242313119904	Wilcoxon	two.sided	0.9749745923397801
CD102	CD54	0.11732285185467578	pearson_z	In solution - Not stimulated	In solution - Rantes	100	100	4893	0.795	-1.1341007286303426	0.855714436605397	Wilcoxon	two.sided	0.9275823492852704
CD102	CD55	-0.1962562330805825	pearson_z	In solution - Not stimulated	Immob - MCP1	100	100	5146	0.722	-1.0540149629974036	1.3877439691097304	Wilcoxon	two.sided	0.9006210409745293
CD102	CD55	0.2853023633566629	pearson_z	In solution - Not stimulated	Immob - Not stimulated	100	100	4792	0.612	-1.448048360052526	0.8456825647722599	Wilcoxon	two.sided	0.8546451772873791
CD102	CD55	-0.2767502172049962	pearson_z	In solution - Not stimulated	Immob - Rantes	100	100	5177	0.666	-0.950955152667061	1.5378509342467104	Wilcoxon	two.sided	0.8753586931155193
CD102	CD55	0.7576215548535696	pearson_z	In solution - Not stimulated	In solution - MCP1	100	100	4393	0.138	-1.9641252168648617	0.25769929037407374	Wilcoxon	two.sided	0.4294011049723757
CD102	CD55	-0.14151565507147004	pearson_z	In solution - Not stimulated	In solution - Rantes	100	100	5100	0.808	-1.0053828292971467	1.32644089659744	Wilcoxon	two.sided	0.9317477477477478
CD102	CD59	0.2998829168522269	pearson_z	In solution - Not stimulated	Immob - MCP1	100	100	4831	0.681	-1.6626234716287105	1.1369855685256902	Wilcoxon	two.sided	0.8815753959146202
CD102	CD59	0.758323601269353	pearson_z	In solution - Not stimulated	Immob - Not stimulated	100	100	4511	0.233	-1.9327546477792434	0.5235948413723368	Wilcoxon	two.sided	0.5569847198641765
CD102	CD59	-0.8137373885268532	pearson_z	In solution - Not stimulated	Immob - Rantes	100	100	5507	0.216	-0.4825716694695875	2.128345460514154	Wilcoxon	two.sided	0.5361445570736006
CD102	CD59	0.8014964953498213	pearson_z	In solution - Not stimulated	In solution - MCP1	100	100	4458	0.186	-1.9839160962716367	0.38408172043806355	Wilcoxon	two.sided	0.4971770289511154
CD102	CD59	1.2947527022408558	pearson_z	In solution - Not stimulated	In solution - Rantes	100	100	4136	0.035	-2.4545106468129014	-0.0942138925115372	Wilcoxon	two.sided	0.20238193018480496
CD102	CD69	0.33025846756113414	pearson_z	In solution - Not stimulated	Immob - MCP1	100	100	4749	0.54	-1.3834562083690956	0.7186406637383604	Wilcoxon	two.sided	0.8140471092077088
CD102	CD69	0.1321464855754852	pearson_z	In solution - Not stimulated	Immob - Not stimulated	100	100	4892	0.793	-1.1087883570592854	0.8058867111454977	Wilcoxon	two.sided	0.9275823492852704
CD102	CD69	-0.6775905541345215	pearson_z	In solution - Not stimulated	Immob - Rantes	100	100	5450	0.272	-0.4997317097834525	1.8736201670064303	Wilcoxon	two.sided	0.5976995708154507
CD102	CD69	0.4736476401334767	pearson_z	In solution - Not stimulated	In solution - MCP1	100	100	4659	0.405	-1.5362063778925439	0.6247628076732376	Wilcoxon	two.sided	0.7236548223350254
CD102	CD69	0.231877862563587	pearson_z	In solution - Not stimulated	In solution - Rantes	100	100	4798	0.622	-1.2057530733651545	0.7124387687401229	Wilcoxon	two.sided	0.8567450024378351
CD102	CD7	0.5532121355887019	pearson_z	In solution - Not stimulated	Immob - MCP1	100	100	4573	0.297	-1.6419203500927073	0.5355355500465568	Wilcoxon	two.sided	0.6225173055452178
CD102	CD7	0.5955273809048591	pearson_z	In solution - Not stimulated	Immob - Not stimulated	100	100	4508	0.23	-1.576418530344642	0.3805807854573344	Wilcoxon	two.sided	0.5540461933276304
CD102	CD7	1.0392016358609308	pearson_z	In solution - Not stimulated	Immob - Rantes	100	100	4134	0.034	-2.00674678261361	-0.07571489623816814	Wilcoxon	two.sided	0.19988308977035493
CD102	CD7	0.2967857617581978	pearson_z	In solution - Not stimulated	In solution - MCP1	100	100	4742	0.529	-1.2518486309658368	0.6717752347916207	Wilcoxon	two.sided	0.8069685807150596
CD102	CD7	1.4162816738502593	pearson_z	In solution - Not stimulated	In solution - Rantes	100	100	3810	0.004	-2.3516407352066433	-0.4674011425903261	Wilcoxon	two.sided	0.0516697247706422
CD102	CD8	0.8692455245230244	pearson_z	In solution - Not stimulated	Immob - MCP1	100	100	4321	0.097	-1.884827893614799	0.16271771699191862	Wilcoxon	two.sided	0.35222695035460994
CD102	CD8	0.48085676025043916	pearson_z	In solution - Not stimulated	Immob - Not stimulated	100	100	4627	0.363	-1.571304006365465	0.5610773479835913	Wilcoxon	two.sided	0.6892838840188806
CD102	CD8	0.25502936064996473	pearson_z	In solution - Not stimulated	Immob - Rantes	100	100	4829	0.677	-1.4645571289630515	0.9732225597747564	Wilcoxon	two.sided	0.8807724647724648
CD102	CD8	-0.10188968786284296	pearson_z	In solution - Not stimulated	In solution - MCP1	100	100	5101	0.806	-0.8350250810410922	1.110406561701857	Wilcoxon	two.sided	0.9309663658736671
CD102	CD8	0.5437774353071622	pearson_z	In solution - Not stimulated	In solution - Rantes	100	100	4569	0.293	-1.5491094299608203	0.5404563927739527	Wilcoxon	two.sided	0.6173497942386832
CD102	CD82	1.5831589477920136	pearson_z	In solution - Not stimulated	Immob - MCP1	100	100	3879	0.006	-2.767671023595444	-0.4458633242757024	Wilcoxon	two.sided	0.06678260869565217
CD102	CD82	1.0025948624363878	pearson_z	In solution - Not stimulated	Immob - Not stimulated	100	100	4261	0.071	-2.0972262030695874	0.09781001301991168	Wilcoxon	two.sided	0.29997899474868717
CD102	CD82	0.6798387090213152	pearson_z	In solution - Not stimulated	Immob - Rantes	100	100	4589	0.316	-1.9322968813473709	0.6102884060773723	Wilcoxon	two.sided	0.6450569046756071
CD102	CD82	-0.26660799597211793	pearson_z	In solution - Not stimulated	In solution - MCP1	100	100	5192	0.64	-0.9053646581485527	1.4560870437797209	Wilcoxon	two.sided	0.865421368547419
CD102	CD82	-0.11343666833564892	pearson_z	In solution - Not stimulated	In solution - Rantes	100	100	5070	0.865	-0.9870987933075894	1.2775175073891234	Wilcoxon	two.sided	0.9559811616954473
CD102	CD84	-0.11147860799997897	pearson_z	In solution - Not stimulated	Immob - MCP1	100	100	5060	0.884	-1.1325640466413514	1.2874658774167416	Wilcoxon	two.sided	0.9628095146006576
CD102	CD84	0.2789457268879688	pearson_z	In solution - Not stimulated	Immob - Not stimulated	100	100	4781	0.593	-1.2972709834283354	0.7979554338638879	Wilcoxon	two.sided	0.8433777777777778
CD102	CD84	-1.066872255913596	pearson_z	In solution - Not stimulated	Immob - Rantes	100	100	5689	0.092	-0.1994437399452944	2.3332389334171872	Wilcoxon	two.sided	0.3420092409240924
CD102	CD84	0.5736195303439469	pearson_z	In solution - Not stimulated	In solution - MCP1	100	100	4602	0.331	-1.5819904274203687	0.5981153329192678	Wilcoxon	two.sided	0.655712979247274
CD102	CD84	-0.11979491543765	pearson_z	In solution - Not stimulated	In solution - Rantes	100	100	5078	0.85	-1.0029309188506104	1.2550481033187737	Wilcoxon	two.sided	0.9470227497527202
CD102	CD86	0.6255685443729315	pearson_z	In solution - Not stimulated	Immob - MCP1	100	100	4505	0.227	-1.7827606267748042	0.41397019211698277	Wilcoxon	two.sided	0.5489325890940318
CD102	CD86	0.6129312340097571	pearson_z	In solution - Not stimulated	Immob - Not stimulated	100	100	4571	0.295	-1.6622464209817849	0.47527130861724154	Wilcoxon	two.sided	0.6197090637821707
CD102	CD86	-0.15832961386471747	pearson_z	In solution - Not stimulated	Immob - Rantes	100	100	5114	0.782	-0.9550591922689191	1.4472494878324502	Wilcoxon	two.sided	0.9235110085971903
CD102	CD86	1.0141506239612952	pearson_z	In solution - Not stimulated	In solution - MCP1	100	100	4144	0.037	-2.0132081057221693	-0.06732282596195259	Wilcoxon	two.sided	0.20838399999999999
CD102	CD86	0.4246961287395839	pearson_z	In solution - Not stimulated	In solution - Rantes	100	100	4705	0.472	-1.4779530836910715	0.7050320027576402	Wilcoxon	two.sided	0.7719316140249203
CD102	HLA-ABC	1.1670497883707516	pearson_z	In solution - Not stimulated	Immob - MCP1	100	100	3951	0.01	-2.117813755615515	-0.2853846184099069	Wilcoxon	two.sided	0.09309090909090909
CD102	HLA-ABC	0.9344561653870614	pearson_z	In solution - Not stimulated	Immob - Not stimulated	100	100	4194	0.049	-1.847926612784208	-0.002336204563762209	Wilcoxon	two.sided	0.24335802469135803
CD102	HLA-ABC	0.29575250545328624	pearson_z	In solution - Not stimulated	Immob - Rantes	100	100	4753	0.547	-1.3265428482293655	0.7316724448398629	Wilcoxon	two.sided	0.8195541367384943
CD102	HLA-ABC	0.6919945942845833	pearson_z	In solution - Not stimulated	In solution - MCP1	100	100	4434	0.167	-1.6980874575078546	0.2899093578639548	Wilcoxon	two.sided	0.47382569269521413
CD102	HLA-ABC	1.0431505782383197	pearson_z	In solution - Not stimulated	In solution - Rantes	100	100	4232	0.061	-2.029843264554486	0.05306857725371438	Wilcoxon	two.sided	0.2755028067361668
CD102	HLA-DR	1.878243691913108	pearson_z	In solution - Not stimulated	Immob - MCP1	100	100	3833	0.004	-3.181072793782007	-0.6145817635736835	Wilcoxon	two.sided	0.0516697247706422
CD102	HLA-DR	2.108254835939121	pearson_z	In solution - Not stimulated	Immob - Not stimulated	100	100	3603	6.44e-4	-3.352526035653648	-0.895677756042658	Wilcoxon	two.sided	0.013093891696750903
CD102	HLA-DR	1.8017977488446322	pearson_z	In solution - Not stimulated	Immob - Rantes	100	100	3961	0.011	-3.160609206136379	-0.41677343060329747	Wilcoxon	two.sided	0.09864968152866241
CD102	HLA-DR	0.33208073908089314	pearson_z	In solution - Not stimulated	In solution - MCP1	100	100	4788	0.605	-1.73472164491815	1.04561517765192	Wilcoxon	two.sided	0.8501397205588822
CD102	HLA-DR	1.5331484553035284	pearson_z	In solution - Not stimulated	In solution - Rantes	100	100	4083	0.025	-2.856311681694107	-0.2236456764375313	Wilcoxon	two.sided	0.16882494004796164
CD11a	CD127	0.8243247027953993	pearson_z	In solution - Not stimulated	Immob - MCP1	100	100	4404	0.146	-2.0444639458307097	0.2852510463426634	Wilcoxon	two.sided	0.443512405609493
CD11a	CD127	0.6690086328925124	pearson_z	In solution - Not stimulated	Immob - Not stimulated	100	100	4481	0.205	-1.6504501242564886	0.3878864472156448	Wilcoxon	two.sided	0.5210108303249098
CD11a	CD127	0.7483590688401391	pearson_z	In solution - Not stimulated	Immob - Rantes	100	100	4517	0.238	-1.9622432647939356	0.5480729490481838	Wilcoxon	two.sided	0.5610782754290499
CD11a	CD127	0.7782134590147276	pearson_z	In solution - Not stimulated	In solution - MCP1	100	100	4311	0.092	-1.7042249241782894	0.1343680012250949	Wilcoxon	two.sided	0.3420092409240924
CD11a	CD127	0.7547127875831505	pearson_z	In solution - Not stimulated	In solution - Rantes	100	100	4323	0.098	-1.6534020192124985	0.13328070270714554	Wilcoxon	two.sided	0.3529002557544757
CD11a	CD16	0.6325338771301424	pearson_z	In solution - Not stimulated	Immob - MCP1	100	100	4560	0.283	-1.726183845063054	0.5049745314777616	Wilcoxon	two.sided	0.6085742649866361
CD11a	CD16	0.34960809024783657	pearson_z	In solution - Not stimulated	Immob - Not stimulated	100	100	4722	0.498	-1.3312401966097818	0.5985282195794658	Wilcoxon	two.sided	0.787183833847881
CD11a	CD16	-0.5497380348367374	pearson_z	In solution - Not stimulated	Immob - Rantes	100	100	5374	0.361	-0.6181259258621011	1.7620430261169826	Wilcoxon	two.sided	0.6866437014522121
CD11a	CD16	0.6733877390474489	pearson_z	In solution - Not stimulated	In solution - MCP1	100	100	4444	0.175	-1.6383837520801787	0.30106258116674167	Wilcoxon	two.sided	0.4817204301075269
CD11a	CD16	1.0160882547738441	pearson_z	In solution - Not stimulated	In solution - Rantes	100	100	4217	0.056	-2.0010509426441443	0.02551484314063667	Wilcoxon	two.sided	0.26195348837209304
CD11a	CD161	0.21488404108280865	pearson_z	In solution - Not stimulated	Immob - MCP1	51	100	2467	0.745	-1.4898302900529576	1.1231781977424764	Wilcoxon	two.sided	0.9084263783783785
CD11a	CD161	0.6909909724130485	pearson_z	In solution - Not stimulated	Immob - Not stimulated	51	100	2287	0.302	-2.092193283142131	0.6872348221793807	Wilcoxon	two.sided	0.6273935817041683
CD11a	CD161	-0.42439425663715646	pearson_z	In solution - Not stimulated	Immob - Rantes	51	100	2696	0.567	-1.064782211469202	1.79053928855424	Wilcoxon	two.sided	0.8302559044900077
CD11a	CD161	0.34025804961948464	pearson_z	In solution - Not stimulated	In solution - MCP1	51	31	750	0.702	-2.053343865444285	1.4075216626647076	Wilcoxon	two.sided	0.8916698240866034
CD11a	CD161	0.32328088000772814	pearson_z	In solution - Not stimulated	In solution - Rantes	51	20	467	0.587	-2.3629699187554434	1.3703870433322136	Wilcoxon	two.sided	0.84143140748282
CD11a	CD162	-1.4366035900254757	pearson_z	In solution - Not stimulated	Immob - MCP1	100	100	5743	0.07	-0.1431689332745322	3.026104748379909	Wilcoxon	two.sided	0.2968674698795181
CD11a	CD162	0.19038337066828587	pearson_z	In solution - Not stimulated	Immob - Not stimulated	100	100	4871	0.754	-1.6198736105652876	1.23271415105369	Wilcoxon	two.sided	0.9130354762416685
CD11a	CD162	-0.6095883738432626	pearson_z	In solution - Not stimulated	Immob - Rantes	100	100	5262	0.523	-1.1041172790147002	2.316648937283784	Wilcoxon	two.sided	0.8039126637554586
CD11a	CD162	0.5983464527614091	pearson_z	In solution - Not stimulated	In solution - MCP1	100	100	4672	0.424	-2.0318861887488633	0.8560091503754808	Wilcoxon	two.sided	0.7365724861196792
CD11a	CD162	0.934170190116403	pearson_z	In solution - Not stimulated	In solution - Rantes	100	100	4432	0.166	-2.2654860699828894	0.3951671162485442	Wilcoxon	two.sided	0.4724163719050026
CD11a	CD18	0.26476780885531426	pearson_z	In solution - Not stimulated	Immob - MCP1	100	100	4784	0.599	-1.217743812097687	0.7919215238494475	Wilcoxon	two.sided	0.8476301507537689
CD11a	CD18	0.68088397406918	pearson_z	In solution - Not stimulated	Immob - Not stimulated	100	100	4504	0.226	-1.734832909398744	0.37596292638614265	Wilcoxon	two.sided	0.547454623655914
CD11a	CD18	-1.251751045914218	pearson_z	In solution - Not stimulated	Immob - Rantes	100	100	5866	0.034	0.09164915194959904	2.519989932406342	Wilcoxon	two.sided	0.19988308977035493
CD11a	CD18	0.13697769495608553	pearson_z	In solution - Not stimulated	In solution - MCP1	100	100	4888	0.785	-0.9501756133119426	0.7398127342454897	Wilcoxon	two.sided	0.9243403721513695
CD11a	CD18	0.585619775046841	pearson_z	In solution - Not stimulated	In solution - Rantes	100	100	4428	0.163	-1.4043138911529773	0.23111631092028603	Wilcoxon	two.sided	0.46670869344178956
CD11a	CD197	1.12588308498598	pearson_z	In solution - Not stimulated	Immob - MCP1	100	100	4112	0.03	-1.9725189112313883	-0.10374087178582897	Wilcoxon	two.sided	0.18628445424476295
CD11a	CD197	0.1669588099097673	pearson_z	In solution - Not stimulated	Immob - Not stimulated	100	100	4865	0.742	-1.1084838857647417	0.790575609182789	Wilcoxon	two.sided	0.9084263783783785
CD11a	CD197	0.4684594802156401	pearson_z	In solution - Not stimulated	Immob - Rantes	100	100	4667	0.417	-1.494834794114866	0.5945878182306759	Wilcoxon	two.sided	0.7330872941907425
CD11a	CD197	0.11155727882975625	pearson_z	In solution - Not stimulated	In solution - MCP1	100	100	4902	0.812	-0.958947000282129	0.7471175739129383	Wilcoxon	two.sided	0.932731796859066
CD11a	CD197	0.3000672119869464	pearson_z	In solution - Not stimulated	In solution - Rantes	100	100	4730	0.51	-1.25436720866835	0.6405587765496707	Wilcoxon	two.sided	0.794775871610404
CD11a	CD2	-0.24701881391351596	pearson_z	In solution - Not stimulated	Immob - MCP1	100	100	5178	0.665	-0.851115777687883	1.3994601313185537	Wilcoxon	two.sided	0.8753586931155193
CD11a	CD2	-0.7812331603648324	pearson_z	In solution - Not stimulated	Immob - Not stimulated	100	100	5642	0.117	-0.1739303251334958	1.7054161720728855	Wilcoxon	two.sided	0.3924621798689697
CD11a	CD2	-0.7150442175632464	pearson_z	In solution - Not stimulated	Immob - Rantes	100	100	5507	0.216	-0.38936401257088904	1.8805334412017687	Wilcoxon	two.sided	0.5361445570736006
CD11a	CD2	-0.2898590760662633	pearson_z	In solution - Not stimulated	In solution - MCP1	100	100	5271	0.509	-0.5860769664944496	1.1903108574181402	Wilcoxon	two.sided	0.794775871610404
CD11a	CD2	0.24026702720252713	pearson_z	In solution - Not stimulated	In solution - Rantes	100	100	4791	0.61	-1.173774531032673	0.6254987259482456	Wilcoxon	two.sided	0.8533333333333333
CD11a	CD22	0.7778973736782646	pearson_z	In solution - Not stimulated	Immob - MCP1	100	53	2331	0.222	-1.8471833714011967	0.43795630664048085	Wilcoxon	two.sided	0.5431381407471764
CD11a	CD22	0.1711924545499766	pearson_z	In solution - Not stimulated	Immob - Not stimulated	100	83	4037	0.752	-1.2952824268834096	0.8259558966849282	Wilcoxon	two.sided	0.911397460727351
CD11a	CD22	0.08957092004215463	pearson_z	In solution - Not stimulated	Immob - Rantes	100	99	4887	0.878	-1.2664655248500023	0.9851056878198798	Wilcoxon	two.sided	0.9622292274761627
CD11a	CD22	0.5881047129855987	pearson_z	In solution - Not stimulated	In solution - MCP1	100	100	4533	0.254	-1.5551944793764114	0.44162465975804166	Wilcoxon	two.sided	0.5784585523655479
CD11a	CD22	0.507317834653832	pearson_z	In solution - Not stimulated	In solution - Rantes	100	89	4027	0.26	-1.5547608691808592	0.448613948852915	Wilcoxon	two.sided	0.5859623849539817
CD11a	CD229	0.2587535789752032	pearson_z	In solution - Not stimulated	Immob - MCP1	100	100	4832	0.682	-1.305770621881621	0.8487040275434398	Wilcoxon	two.sided	0.8815753959146202
CD11a	CD229	0.01876642578912606	pearson_z	In solution - Not stimulated	Immob - Not stimulated	100	100	4986	0.974	-0.9827905164745077	0.921731586065226	Wilcoxon	two.sided	0.9914274353876739
CD11a	CD229	-0.4934473598564275	pearson_z	In solution - Not stimulated	Immob - Rantes	100	100	5400	0.329	-0.5159637854253459	1.524456955249358	Wilcoxon	two.sided	0.6535901234567901
CD11a	CD229	0.3434968313269154	pearson_z	In solution - Not stimulated	In solution - MCP1	100	100	4686	0.444	-1.2576062881764443	0.5970495862652602	Wilcoxon	two.sided	0.7500323935212957
CD11a	CD229	0.16448582919868668	pearson_z	In solution - Not stimulated	In solution - Rantes	100	100	4856	0.726	-1.1869143192002687	0.8208816008002439	Wilcoxon	two.sided	0.9018156153506837
CD11a	CD244	0.30306453825318763	pearson_z	In solution - Not stimulated	Immob - MCP1	100	100	4742	0.529	-1.377501799487201	0.7248310936995955	Wilcoxon	two.sided	0.8069685807150596
CD11a	CD244	0.04945004907667948	pearson_z	In solution - Not stimulated	Immob - Not stimulated	100	100	4961	0.925	-1.0751522919718004	0.9942326195657488	Wilcoxon	two.sided	0.9783286384976525
CD11a	CD244	-0.002002661314251637	pearson_z	In solution - Not stimulated	Immob - Rantes	100	100	5003	0.995	-0.9747037253593132	1.075269461956687	Wilcoxon	two.sided	0.9974795300818797
CD11a	CD244	0.16926507416567615	pearson_z	In solution - Not stimulated	In solution - MCP1	100	88	4267	0.722	-1.2181486004575304	0.8141763741346713	Wilcoxon	two.sided	0.9006210409745293
CD11a	CD244	-0.48287260476992905	pearson_z	In solution - Not stimulated	In solution - Rantes	100	45	2451	0.392	-0.664706293950758	1.749192511289161	Wilcoxon	two.sided	0.7144802588996765
CD11a	CD25	0.328745566562649	pearson_z	In solution - Not stimulated	Immob - MCP1	100	100	4745	0.534	-1.2710327316015315	0.6592882191451003	Wilcoxon	two.sided	0.8099886883921358
CD11a	CD25	-0.43278214341013593	pearson_z	In solution - Not stimulated	Immob - Not stimulated	100	100	5347	0.397	-0.5881779076022675	1.4509903244629943	Wilcoxon	two.sided	0.7191714377613381
CD11a	CD25	0.30868504070099656	pearson_z	In solution - Not stimulated	Immob - Rantes	100	100	4779	0.59	-1.2964963378465122	0.7028644311113822	Wilcoxon	two.sided	0.8420881905727319
CD11a	CD25	1.272491432307925	pearson_z	In solution - Not stimulated	In solution - MCP1	100	100	3889	0.007	-2.2518932267725758	-0.3838530916465692	Wilcoxon	two.sided	0.07368971962616823
CD11a	CD25	0.26319187923661647	pearson_z	In solution - Not stimulated	In solution - Rantes	100	100	4774	0.582	-1.2432855526434496	0.6582309548745384	Wilcoxon	two.sided	0.8381038097673229
CD11a	CD26	0.6079581418309735	pearson_z	In solution - Not stimulated	Immob - MCP1	100	100	4550	0.272	-1.810981892984298	0.48189848022737275	Wilcoxon	two.sided	0.5976995708154507
CD11a	CD26	0.9390116466465681	pearson_z	In solution - Not stimulated	Immob - Not stimulated	100	100	4311	0.092	-2.0885164005642998	0.14745538836062483	Wilcoxon	two.sided	0.3420092409240924
CD11a	CD26	0.4639528680561513	pearson_z	In solution - Not stimulated	Immob - Rantes	100	100	4735	0.518	-1.7459138956060822	0.9538123655403042	Wilcoxon	two.sided	0.8003775034293553
CD11a	CD26	-0.16901830371513743	pearson_z	In solution - Not stimulated	In solution - MCP1	100	100	5137	0.739	-0.7939050877547387	1.120910367525874	Wilcoxon	two.sided	0.9065667610542366
CD11a	CD26	0.45370147303036557	pearson_z	In solution - Not stimulated	In solution - Rantes	100	100	4566	0.29	-1.3572918371510618	0.42550950939821575	Wilcoxon	two.sided	0.6149397590361446
CD11a	CD268	-0.13928517144745994	pearson_z	In solution - Not stimulated	Immob - MCP1	100	100	5108	0.793	-0.9310832066145633	1.1870249815118759	Wilcoxon	two.sided	0.9275823492852704
CD11a	CD268	-0.9431142566388147	pearson_z	In solution - Not stimulated	Immob - Not stimulated	100	100	5707	0.084	-0.1099302403409645	1.9551608912208944	Wilcoxon	two.sided	0.32626758620689655
CD11a	CD268	-0.8542348685121306	pearson_z	In solution - Not stimulated	Immob - Rantes	100	100	5573	0.162	-0.36343452513829577	1.9870031611595493	Wilcoxon	two.sided	0.4659775280898876
CD11a	CD268	0.44486740713714795	pearson_z	In solution - Not stimulated	In solution - MCP1	100	81	3768	0.422	-1.6223382421597263	0.7041307054786397	Wilcoxon	two.sided	0.7351388802969379
CD11a	CD268	-0.20392699895241376	pearson_z	In solution - Not stimulated	In solution - Rantes	100	40	2069	0.752	-1.0301916936974636	1.3810071083023165	Wilcoxon	two.sided	0.911397460727351
CD11a	CD27	0.19077072982252802	pearson_z	In solution - Not stimulated	Immob - MCP1	100	100	4870	0.752	-1.2126289189556516	0.934978949859784	Wilcoxon	two.sided	0.911397460727351
CD11a	CD27	-0.19668053150230916	pearson_z	In solution - Not stimulated	Immob - Not stimulated	100	100	5152	0.711	-0.785441641229262	1.3076184658172378	Wilcoxon	two.sided	0.8958281879194631
CD11a	CD27	0.318433778064052	pearson_z	In solution - Not stimulated	Immob - Rantes	100	100	4788	0.605	-1.402280521251377	0.8094824002168696	Wilcoxon	two.sided	0.8501397205588822
CD11a	CD27	-0.03840224390719114	pearson_z	In solution - Not stimulated	In solution - MCP1	100	100	5038	0.927	-0.9132726445825384	1.0342872241290793	Wilcoxon	two.sided	0.9786061855670104
CD11a	CD27	0.5882158395897001	pearson_z	In solution - Not stimulated	In solution - Rantes	100	100	4499	0.221	-1.6367927151519264	0.44044844316870696	Wilcoxon	two.sided	0.5421045296167247
CD11a	CD274	0.4149003226914774	pearson_z	In solution - Not stimulated	Immob - MCP1	100	100	4717	0.49	-1.6225398281131833	0.8527896047091567	Wilcoxon	two.sided	0.7833323871700255
CD11a	CD274	0.1800295653088542	pearson_z	In solution - Not stimulated	Immob - Not stimulated	100	100	4857	0.728	-1.2745033942920454	0.8882693849511689	Wilcoxon	two.sided	0.9029059678484915
CD11a	CD274	-0.17068147870981842	pearson_z	In solution - Not stimulated	Immob - Rantes	100	100	5125	0.761	-1.087769672830483	1.4416251269532108	Wilcoxon	two.sided	0.9173698630136986
CD11a	CD274	1.196570994201787	pearson_z	In solution - Not stimulated	In solution - MCP1	100	100	4036	0.019	-2.2182301823391257	-0.1808385715021323	Wilcoxon	two.sided	0.14267733333333332
CD11a	CD274	0.7659672820178911	pearson_z	In solution - Not stimulated	In solution - Rantes	100	100	4435	0.168	-1.791579768069515	0.30147834532299633	Wilcoxon	two.sided	0.4754653266331659
CD11a	CD278	0.1397114764621972	pearson_z	In solution - Not stimulated	Immob - MCP1	100	100	4907	0.821	-1.2160273484309196	0.944963760521687	Wilcoxon	two.sided	0.9356276811007689
CD11a	CD278	0.4464201883368632	pearson_z	In solution - Not stimulated	Immob - Not stimulated	100	100	4705	0.472	-1.6061160005470863	0.6991813930708839	Wilcoxon	two.sided	0.7719316140249203
CD11a	CD278	-0.01795630762964834	pearson_z	In solution - Not stimulated	Immob - Rantes	100	100	5011	0.98	-1.187391122086649	1.189711536872825	Wilcoxon	two.sided	0.9939420133261299
CD11a	CD278	0.9382950614343255	pearson_z	In solution - Not stimulated	In solution - MCP1	100	100	4222	0.058	-1.921581310154339	0.03388497606942608	Wilcoxon	two.sided	0.26665795918367347
CD11a	CD278	0.05623410584004483	pearson_z	In solution - Not stimulated	In solution - Rantes	100	100	4963	0.929	-1.0474131401055466	0.9859366658339018	Wilcoxon	two.sided	0.9792491109863373
CD11a	CD29	-1.1487396663254066	pearson_z	In solution - Not stimulated	Immob - MCP1	100	100	5803	0.05	0.0028803331850118926	2.35208192486846	Wilcoxon	two.sided	0.24680105170902716
CD11a	CD29	-0.8385159390413797	pearson_z	In solution - Not stimulated	Immob - Not stimulated	100	100	5609	0.137	-0.2644243989227887	1.922624587880882	Wilcoxon	two.sided	0.42937340011129665
CD11a	CD29	-1.4631070364946517	pearson_z	In solution - Not stimulated	Immob - Rantes	100	100	6034	0.012	0.34342932717106467	2.5848858797536787	Wilcoxon	two.sided	0.10543525741029641
CD11a	CD29	0.23841511800370355	pearson_z	In solution - Not stimulated	In solution - MCP1	100	100	4810	0.643	-1.1950091265862526	0.7447612497690991	Wilcoxon	two.sided	0.8657365527133637
CD11a	CD29	0.25461456624792633	pearson_z	In solution - Not stimulated	In solution - Rantes	100	100	4793	0.614	-1.278217414049281	0.7303434872467804	Wilcoxon	two.sided	0.8559524752475247
CD11a	CD314	0.6694108382960811	pearson_z	In solution - Not stimulated	Immob - MCP1	100	100	4493	0.216	-1.7210228913508816	0.4395322742474241	Wilcoxon	two.sided	0.5361445570736006
CD11a	CD314	0.1178151205943741	pearson_z	In solution - Not stimulated	Immob - Not stimulated	100	100	4898	0.804	-1.040735979602606	0.8672640177229474	Wilcoxon	two.sided	0.9309473684210527
CD11a	CD314	0.33567988433441714	pearson_z	In solution - Not stimulated	Immob - Rantes	100	100	4750	0.542	-1.3830554174827254	0.7804433090306617	Wilcoxon	two.sided	0.8157520042757884
CD11a	CD314	0.8970873677643028	pearson_z	In solution - Not stimulated	In solution - MCP1	100	100	4199	0.051	-1.8675652379216074	0.0015178438664009543	Wilcoxon	two.sided	0.2484705882352941
CD11a	CD314	0.5007740155989195	pearson_z	In solution - Not stimulated	In solution - Rantes	100	90	4154	0.361	-1.5389386038075716	0.5469766919794833	Wilcoxon	two.sided	0.6866437014522121
CD11a	CD37	-2.7703081449509104	pearson_z	In solution - Not stimulated	Immob - MCP1	100	100	6409	5.78e-4	1.182522473072014	4.339354551496123	Wilcoxon	two.sided	0.012136856088560886
CD11a	CD37	-1.350201640194146	pearson_z	In solution - Not stimulated	Immob - Not stimulated	100	100	5798	0.051	-0.008098434039672978	2.6991509637184654	Wilcoxon	two.sided	0.2484705882352941
CD11a	CD37	-0.5646341114047119	pearson_z	In solution - Not stimulated	Immob - Rantes	100	100	5288	0.482	-0.9889852481501382	2.072202192372994	Wilcoxon	two.sided	0.7793924777490668
CD11a	CD37	0.9132657490226286	pearson_z	In solution - Not stimulated	In solution - MCP1	100	100	4401	0.144	-2.0475012119666465	0.303726470511589	Wilcoxon	two.sided	0.4405258011950027
CD11a	CD37	0.7925305126229805	pearson_z	In solution - Not stimulated	In solution - Rantes	100	100	4505	0.227	-1.9720096395838367	0.49619709451067984	Wilcoxon	two.sided	0.5489325890940318
CD11a	CD38	0.23579180035055236	pearson_z	In solution - Not stimulated	Immob - MCP1	100	100	4798	0.622	-1.2400057868346983	0.7565172648413945	Wilcoxon	two.sided	0.8567450024378351
CD11a	CD38	0.41038522184933474	pearson_z	In solution - Not stimulated	Immob - Not stimulated	100	100	4647	0.389	-1.3961243391834506	0.6105381629252469	Wilcoxon	two.sided	0.7122178988326848
CD11a	CD38	-0.005320909891761325	pearson_z	In solution - Not stimulated	Immob - Rantes	100	100	5004	0.993	-1.1250462656679467	1.0601888868636153	Wilcoxon	two.sided	0.9967164498306897
CD11a	CD38	0.05267011932613425	pearson_z	In solution - Not stimulated	In solution - MCP1	100	100	4942	0.888	-0.942265706908838	0.8139337630819528	Wilcoxon	two.sided	0.9652993630573249
CD11a	CD38	0.14945852545861404	pearson_z	In solution - Not stimulated	In solution - Rantes	100	100	4855	0.724	-1.021189343494386	0.7401549100650051	Wilcoxon	two.sided	0.9009209014582412
CD11a	CD3E	-0.21392916053431574	pearson_z	In solution - Not stimulated	Immob - MCP1	100	100	5159	0.699	-0.7578075659494528	1.1557900402151613	Wilcoxon	two.sided	0.8907365567103479
CD11a	CD3E	-0.8549604554652048	pearson_z	In solution - Not stimulated	Immob - Not stimulated	100	100	5739	0.071	-0.07699340128109329	1.8664881069063926	Wilcoxon	two.sided	0.29997899474868717
CD11a	CD3E	-0.19154236929664256	pearson_z	In solution - Not stimulated	Immob - Rantes	100	100	5166	0.686	-0.7112555738154734	1.16478760650785	Wilcoxon	two.sided	0.8839057423930451
CD11a	CD3E	-0.11018140621693301	pearson_z	In solution - Not stimulated	In solution - MCP1	100	100	5101	0.806	-0.7794295946086914	0.9875472763595319	Wilcoxon	two.sided	0.9309663658736671
CD11a	CD3E	0.276658352694402	pearson_z	In solution - Not stimulated	In solution - Rantes	100	100	4757	0.554	-1.2203643693968136	0.6232077804130156	Wilcoxon	two.sided	0.8232183302607322
CD11a	CD4	0.9977395529574443	pearson_z	In solution - Not stimulated	Immob - MCP1	100	86	3614	0.061	-2.1117536378120088	0.05041408738438111	Wilcoxon	two.sided	0.2755028067361668
CD11a	CD4	-0.5715052328089104	pearson_z	In solution - Not stimulated	Immob - Not stimulated	100	100	5497	0.225	-0.3718703681748472	1.493750231447325	Wilcoxon	two.sided	0.5464424320827943
CD11a	CD4	-0.040751506697214654	pearson_z	In solution - Not stimulated	Immob - Rantes	100	78	3921	0.952	-1.1712607459856303	1.3324055382061242	Wilcoxon	two.sided	0.9846949494949494
CD11a	CD4	-0.1387124357536847	pearson_z	In solution - Not stimulated	In solution - MCP1	100	100	5121	0.768	-0.7754334091033793	1.0417246904036142	Wilcoxon	two.sided	0.9200970006381621
CD11a	CD4	0.4937688607640587	pearson_z	In solution - Not stimulated	In solution - Rantes	100	100	4557	0.28	-1.4156239090507738	0.42585663704400273	Wilcoxon	two.sided	0.605358925143954
CD11a	CD40	-0.2604030035070353	pearson_z	In solution - Not stimulated	Immob - MCP1	100	100	5164	0.69	-0.9143020685992944	1.3906146535521056	Wilcoxon	two.sided	0.8858893694513998
CD11a	CD40	-0.6345019718504751	pearson_z	In solution - Not stimulated	Immob - Not stimulated	100	100	5446	0.276	-0.5300409025387086	1.7959528918563676	Wilcoxon	two.sided	0.6013276595744681
CD11a	CD40	-0.31883278014085115	pearson_z	In solution - Not stimulated	Immob - Rantes	100	100	5220	0.592	-0.8894175659933226	1.5219779032884109	Wilcoxon	two.sided	0.8433777777777778
CD11a	CD40	0.2211625305039841	pearson_z	In solution - Not stimulated	In solution - MCP1	100	100	4840	0.697	-1.2712745339457556	0.8276569236236456	Wilcoxon	two.sided	0.8893303126415948
CD11a	CD40	-0.5455053402976924	pearson_z	In solution - Not stimulated	In solution - Rantes	100	100	5396	0.334	-0.5158313367601344	1.5238659922778415	Wilcoxon	two.sided	0.6595680224403927
CD11a	CD43	0.007874854682399027	pearson_z	In solution - Not stimulated	Immob - MCP1	100	100	4994	0.989	-1.302669556192252	1.3141979391424385	Wilcoxon	two.sided	0.9955403038427167
CD11a	CD43	-0.2513155930426777	pearson_z	In solution - Not stimulated	Immob - Not stimulated	100	100	5160	0.697	-0.9293993852699195	1.3893557858634604	Wilcoxon	two.sided	0.8893303126415948
CD11a	CD43	0.9637819066826174	pearson_z	In solution - Not stimulated	Immob - Rantes	100	70	3058	0.162	-2.2971818418556635	0.44256864453487454	Wilcoxon	two.sided	0.4659775280898876
CD11a	CD43	-0.5252317414810157	pearson_z	In solution - Not stimulated	In solution - MCP1	100	100	5398	0.331	-0.5628880901603797	1.6353368635835508	Wilcoxon	two.sided	0.655712979247274
CD11a	CD43	-0.12205174812034146	pearson_z	In solution - Not stimulated	In solution - Rantes	100	100	5095	0.817	-0.9223972189956773	1.1063385734046851	Wilcoxon	two.sided	0.9339037954130301
CD11a	CD44	1.5355943168469703	pearson_z	In solution - Not stimulated	Immob - MCP1	100	100	4087	0.026	-2.9035475269603728	-0.16018800485929333	Wilcoxon	two.sided	0.1728831168831169
CD11a	CD44	2.3698549020834108	pearson_z	In solution - Not stimulated	Immob - Not stimulated	100	100	3599	6.22e-4	-3.7267700245030015	-0.9787641901703249	Wilcoxon	two.sided	0.012738560000000001
CD11a	CD44	2.2278269736629834	pearson_z	In solution - Not stimulated	Immob - Rantes	100	100	3734	0.002	-3.619594560256216	-0.805294950655046	Wilcoxon	two.sided	0.030198391420911526
CD11a	CD44	0.5356955539924685	pearson_z	In solution - Not stimulated	In solution - MCP1	100	100	4699	0.463	-1.922688171618513	0.8792836371268163	Wilcoxon	two.sided	0.7646967741935484
CD11a	CD44	1.667737075729821	pearson_z	In solution - Not stimulated	In solution - Rantes	100	100	4059	0.022	-3.0856196421518134	-0.25478311177973345	Wilcoxon	two.sided	0.15605037783375314
CD11a	CD45	0.3293737593437297	pearson_z	In solution - Not stimulated	Immob - MCP1	100	100	4712	0.482	-1.3121211850255334	0.6261386056289895	Wilcoxon	two.sided	0.7793924777490668
CD11a	CD45	0.2729449709739475	pearson_z	In solution - Not stimulated	Immob - Not stimulated	100	100	4734	0.517	-1.1470708701770307	0.6238867338190679	Wilcoxon	two.sided	0.7992709305517431
CD11a	CD45	0.00853956676821769	pearson_z	In solution - Not stimulated	Immob - Rantes	100	100	4992	0.985	-1.018702523872939	1.0333985146041753	Wilcoxon	two.sided	0.9948923959827833
CD11a	CD45	0.3437084231887698	pearson_z	In solution - Not stimulated	In solution - MCP1	100	100	4642	0.382	-1.1396932150897006	0.4039379925525808	Wilcoxon	two.sided	0.7058477690288714
CD11a	CD45	0.9304231787183114	pearson_z	In solution - Not stimulated	In solution - Rantes	100	100	4088	0.026	-1.694107415918649	-0.11607239515166037	Wilcoxon	two.sided	0.1728831168831169
CD11a	CD45RA	-0.026322816677649144	pearson_z	In solution - Not stimulated	Immob - MCP1	100	93	4666	0.968	-1.1236896684371687	1.1476462589202319	Wilcoxon	two.sided	0.9897923021060275
CD11a	CD45RA	0.5154760979297826	pearson_z	In solution - Not stimulated	Immob - Not stimulated	100	96	4356	0.264	-1.4499160798918103	0.3956081205953299	Wilcoxon	two.sided	0.5909570747217806
CD11a	CD45RA	-0.23604774027411707	pearson_z	In solution - Not stimulated	Immob - Rantes	100	79	4104	0.656	-0.9537823256436939	1.311353128237918	Wilcoxon	two.sided	0.8721888574126535
CD11a	CD45RA	1.1419340182732995	pearson_z	In solution - Not stimulated	In solution - MCP1	100	100	3988	0.014	-2.009800139921847	-0.2476651094936436	Wilcoxon	two.sided	0.1159529411764706
CD11a	CD45RA	1.2402708619184366	pearson_z	In solution - Not stimulated	In solution - Rantes	100	100	3918	0.008	-2.1232613423454656	-0.34552859706011063	Wilcoxon	two.sided	0.08031372549019608
CD11a	CD45RB	1.1976913807442249	pearson_z	In solution - Not stimulated	Immob - MCP1	100	100	4066	0.023	-2.2251844916272248	-0.15941248880582531	Wilcoxon	two.sided	0.1609142857142857
CD11a	CD45RB	0.6010439313600011	pearson_z	In solution - Not stimulated	Immob - Not stimulated	100	100	4537	0.258	-1.5703050543013815	0.45966825172663	Wilcoxon	two.sided	0.5833223604977921
CD11a	CD45RB	-0.5809444143015617	pearson_z	In solution - Not stimulated	Immob - Rantes	100	100	5406	0.322	-0.6208546002100933	1.731108444864344	Wilcoxon	two.sided	0.6497685417413113
CD11a	CD45RB	1.088654202916119	pearson_z	In solution - Not stimulated	In solution - MCP1	100	100	4129	0.033	-2.188265383812687	-0.08231370372146851	Wilcoxon	two.sided	0.1966730158730159
CD11a	CD45RB	0.8414004841755922	pearson_z	In solution - Not stimulated	In solution - Rantes	100	100	4251	0.067	-1.7915956911815718	0.06546633797202503	Wilcoxon	two.sided	0.28937423312883437
CD11a	CD47	-0.6263128253051538	pearson_z	In solution - Not stimulated	Immob - MCP1	100	100	5505	0.218	-0.3944914620431971	1.6223467286313762	Wilcoxon	two.sided	0.5375551663747811
CD11a	CD47	-0.8759690380405794	pearson_z	In solution - Not stimulated	Immob - Not stimulated	100	100	5736	0.072	-0.06941602051078122	1.799642532116808	Wilcoxon	two.sided	0.3026149253731343
CD11a	CD47	-0.5555138226125085	pearson_z	In solution - Not stimulated	Immob - Rantes	100	100	5424	0.301	-0.490961826545591	1.5685137915912555	Wilcoxon	two.sided	0.6260088626292466
CD11a	CD47	-0.1193033380022612	pearson_z	In solution - Not stimulated	In solution - MCP1	100	100	5117	0.776	-0.7735810919992103	0.9822984348800952	Wilcoxon	two.sided	0.9212985702270815
CD11a	CD47	-0.23769550388763622	pearson_z	In solution - Not stimulated	In solution - Rantes	100	100	5208	0.612	-0.6484409295199918	1.1639013344203524	Wilcoxon	two.sided	0.8546451772873791
CD11a	CD48	0.16060181220747705	pearson_z	In solution - Not stimulated	Immob - MCP1	100	100	4895	0.798	-1.3122609250493051	1.0274247329395774	Wilcoxon	two.sided	0.9287737135771854
CD11a	CD48	-0.772797083653853	pearson_z	In solution - Not stimulated	Immob - Not stimulated	100	100	5627	0.126	-0.2234903916555585	1.761749022136668	Wilcoxon	two.sided	0.4073662456946039
CD11a	CD48	-1.7055697890238712	pearson_z	In solution - Not stimulated	Immob - Rantes	100	100	6247	0.002	0.6224120861270278	2.7645536634187344	Wilcoxon	two.sided	0.030198391420911526
CD11a	CD48	-0.12802326857020643	pearson_z	In solution - Not stimulated	In solution - MCP1	100	100	5098	0.812	-0.9880434026756846	1.1837479778465319	Wilcoxon	two.sided	0.932731796859066
CD11a	CD48	0.45383735262648384	pearson_z	In solution - Not stimulated	In solution - Rantes	100	100	4577	0.302	-1.383614587564068	0.42075183692097606	Wilcoxon	two.sided	0.6273935817041683
CD11a	CD49D	-0.8974764205601479	pearson_z	In solution - Not stimulated	Immob - MCP1	100	100	5579	0.158	-0.3239771998738229	2.1331815431973427	Wilcoxon	two.sided	0.4627436297451898
CD11a	CD49D	-0.014004481398068412	pearson_z	In solution - Not stimulated	Immob - Not stimulated	100	100	5016	0.97	-0.9062062430414126	0.9382244851674971	Wilcoxon	two.sided	0.9905784224841342
CD11a	CD49D	-0.7820807800349134	pearson_z	In solution - Not stimulated	Immob - Rantes	100	100	5491	0.231	-0.48796764190489106	2.061108410984891	Wilcoxon	two.sided	0.5550307167235495
CD11a	CD49D	-0.324068992178113	pearson_z	In solution - Not stimulated	In solution - MCP1	100	100	5280	0.495	-0.6206519876695322	1.298983136001297	Wilcoxon	two.sided	0.785749718151071
CD11a	CD49D	0.03130969978777479	pearson_z	In solution - Not stimulated	In solution - Rantes	100	100	4977	0.956	-1.0102106119958878	0.9585785771080111	Wilcoxon	two.sided	0.9862963912804543
CD11a	CD5	-0.04630879223417151	pearson_z	In solution - Not stimulated	Immob - MCP1	100	100	5032	0.939	-1.0060604216967877	1.1129005397194767	Wilcoxon	two.sided	0.9811591836734694
CD11a	CD5	-1.0680234612213726	pearson_z	In solution - Not stimulated	Immob - Not stimulated	100	100	5815	0.047	0.01762780746944852	2.058359626886897	Wilcoxon	two.sided	0.2369776186213071
CD11a	CD5	-1.272157748912615	pearson_z	In solution - Not stimulated	Immob - Rantes	100	100	5813	0.047	0.01293503408628096	2.5856037845881716	Wilcoxon	two.sided	0.2369776186213071
CD11a	CD5	-0.5171335550176241	pearson_z	In solution - Not stimulated	In solution - MCP1	100	100	5389	0.342	-0.49204840100176916	1.611062788387101	Wilcoxon	two.sided	0.6662552749913525
CD11a	CD5	-0.19192004342614763	pearson_z	In solution - Not stimulated	In solution - Rantes	100	100	5163	0.691	-0.808691181022289	1.0900396912566728	Wilcoxon	two.sided	0.8858893694513998
CD11a	CD50	-1.8279190598521602	pearson_z	In solution - Not stimulated	Immob - MCP1	100	100	6073	0.009	0.4314929750134509	3.29981122075148	Wilcoxon	two.sided	0.08664615384615383
CD11a	CD50	-2.0226870446400524	pearson_z	In solution - Not stimulated	Immob - Not stimulated	100	100	6284	0.002	0.8138564786514768	3.2196219753547943	Wilcoxon	two.sided	0.030198391420911526
CD11a	CD50	-3.437418587879058	pearson_z	In solution - Not stimulated	Immob - Rantes	100	100	6723	2.57e-5	1.8390424212280485	4.920126489160867	Wilcoxon	two.sided	0.0010051555555555557
CD11a	CD50	-0.03629764996214566	pearson_z	In solution - Not stimulated	In solution - MCP1	100	100	5027	0.948	-1.0362604873258532	1.0594756972524149	Wilcoxon	two.sided	0.9834474120464174
CD11a	CD50	-0.16930345918767348	pearson_z	In solution - Not stimulated	In solution - Rantes	100	100	5117	0.776	-0.9978257358327027	1.316981405586913	Wilcoxon	two.sided	0.9212985702270815
CD11a	CD52	-0.36032714463563176	pearson_z	In solution - Not stimulated	Immob - MCP1	100	100	5278	0.498	-0.6882898012884877	1.396847168391335	Wilcoxon	two.sided	0.787183833847881
CD11a	CD52	0.06038143005948079	pearson_z	In solution - Not stimulated	Immob - Not stimulated	100	100	4947	0.898	-0.9915991028620376	0.9374045336811624	Wilcoxon	two.sided	0.9682521489971347
CD11a	CD52	-1.7624152375802251	pearson_z	In solution - Not stimulated	Immob - Rantes	100	100	6409	5.78e-4	0.7981827706310234	2.773944989092759	Wilcoxon	two.sided	0.012136856088560886
CD11a	CD52	-0.37037595586547717	pearson_z	In solution - Not stimulated	In solution - MCP1	100	100	5326	0.426	-0.5806438323365108	1.3319136909355096	Wilcoxon	two.sided	0.7370912442396313
CD11a	CD52	-0.5170618932663535	pearson_z	In solution - Not stimulated	In solution - Rantes	100	100	5406	0.322	-0.4825176933200711	1.515122007820642	Wilcoxon	two.sided	0.6497685417413113
CD11a	CD54	0.6137130299136823	pearson_z	In solution - Not stimulated	Immob - MCP1	100	100	4477	0.202	-1.6031510614499698	0.34347267102920287	Wilcoxon	two.sided	0.5180317172632533
CD11a	CD54	0.73332187633218	pearson_z	In solution - Not stimulated	Immob - Not stimulated	100	100	4466	0.192	-1.7622192210157648	0.37390184389855885	Wilcoxon	two.sided	0.503653469958081
CD11a	CD54	-0.36392255245764515	pearson_z	In solution - Not stimulated	Immob - Rantes	100	100	5273	0.506	-0.7089678223820948	1.4427734741266207	Wilcoxon	two.sided	0.7924894327030034
CD11a	CD54	0.3652914103237883	pearson_z	In solution - Not stimulated	In solution - MCP1	100	100	4680	0.435	-1.286126724932447	0.5509189578848396	Wilcoxon	two.sided	0.7441066666666667
CD11a	CD54	0.36494586740622076	pearson_z	In solution - Not stimulated	In solution - Rantes	100	100	4699	0.463	-1.3174154667216613	0.5941629576178824	Wilcoxon	two.sided	0.7646967741935484
CD11a	CD55	0.13831892355936987	pearson_z	In solution - Not stimulated	Immob - MCP1	100	100	4898	0.804	-1.1892221170177277	0.971816771362799	Wilcoxon	two.sided	0.9309473684210527
CD11a	CD55	-0.47578681323133926	pearson_z	In solution - Not stimulated	Immob - Not stimulated	100	100	5429	0.295	-0.46091189929399923	1.4578915114175066	Wilcoxon	two.sided	0.6197090637821707
CD11a	CD55	-1.192512434642207	pearson_z	In solution - Not stimulated	Immob - Rantes	100	100	5799	0.051	-0.005603663221106567	2.3355342524113665	Wilcoxon	two.sided	0.2484705882352941
CD11a	CD55	0.8302525131272877	pearson_z	In solution - Not stimulated	In solution - MCP1	100	100	4287	0.082	-1.7554528826699118	0.10916428509786968	Wilcoxon	two.sided	0.32408701754385966
CD11a	CD55	0.3640046057644941	pearson_z	In solution - Not stimulated	In solution - Rantes	100	100	4694	0.455	-1.3175331829581953	0.5808674406431645	Wilcoxon	two.sided	0.7604035608308606
CD11a	CD59	-0.4544427820363531	pearson_z	In solution - Not stimulated	Immob - MCP1	100	100	5322	0.432	-0.64380392524042	1.5709077504714895	Wilcoxon	two.sided	0.7413235831809871
CD11a	CD59	-0.2735436315771074	pearson_z	In solution - Not stimulated	Immob - Not stimulated	100	100	5207	0.614	-0.7273304385640329	1.2501715839943763	Wilcoxon	two.sided	0.8559524752475247
CD11a	CD59	-1.1035221658496135	pearson_z	In solution - Not stimulated	Immob - Rantes	100	100	5755	0.065	-0.06075320364706727	2.3271111585556916	Wilcoxon	two.sided	0.28577673692427796
CD11a	CD59	0.1679615416728914	pearson_z	In solution - Not stimulated	In solution - MCP1	100	100	4850	0.715	-1.1165114158098677	0.7537736727884113	Wilcoxon	two.sided	0.8974548696233564
CD11a	CD59	-0.20782956270096928	pearson_z	In solution - Not stimulated	In solution - Rantes	100	100	5189	0.645	-0.7715566193594694	1.245470615496918	Wilcoxon	two.sided	0.8665648854961833
CD11a	CD69	0.15027825684434035	pearson_z	In solution - Not stimulated	Immob - MCP1	100	100	4875	0.761	-1.1940114458768356	0.8506875191097298	Wilcoxon	two.sided	0.9173698630136986
CD11a	CD69	-0.27941095875590616	pearson_z	In solution - Not stimulated	Immob - Not stimulated	100	100	5213	0.604	-0.7635795944029272	1.3209208329398154	Wilcoxon	two.sided	0.8500069965017492
CD11a	CD69	-1.0222341612928778	pearson_z	In solution - Not stimulated	Immob - Rantes	100	100	5729	0.075	-0.09687157552277276	2.1462604442577047	Wilcoxon	two.sided	0.30922401171303077
CD11a	CD69	0.9722751743217412	pearson_z	In solution - Not stimulated	In solution - MCP1	100	100	4159	0.04	-1.880287802413338	-0.04935791443255669	Wilcoxon	two.sided	0.2180832526621491
CD11a	CD69	-0.13541622479944093	pearson_z	In solution - Not stimulated	In solution - Rantes	100	100	5116	0.778	-0.8289819547328441	1.1230877849897205	Wilcoxon	two.sided	0.9212985702270815
CD11a	CD7	-0.023319010838403632	pearson_z	In solution - Not stimulated	Immob - MCP1	100	100	5013	0.976	-1.065477200802436	1.1810387508881517	Wilcoxon	two.sided	0.9925662694113399
CD11a	CD7	0.8397393882565589	pearson_z	In solution - Not stimulated	Immob - Not stimulated	100	100	4363	0.12	-1.8685985100204543	0.19280029210791208	Wilcoxon	two.sided	0.39849056603773586
CD11a	CD7	0.2626199287089054	pearson_z	In solution - Not stimulated	Immob - Rantes	100	100	4842	0.7	-1.3961960568397933	0.9810754173081929	Wilcoxon	two.sided	0.8907365567103479
CD11a	CD7	-0.20875826752518944	pearson_z	In solution - Not stimulated	In solution - MCP1	100	100	5178	0.665	-0.8198343927350998	1.2511851387059254	Wilcoxon	two.sided	0.8753586931155193
CD11a	CD7	0.4444888029574585	pearson_z	In solution - Not stimulated	In solution - Rantes	100	100	4642	0.382	-1.398692391847044	0.5464462521000035	Wilcoxon	two.sided	0.7058477690288714
CD11a	CD8	-1.0810604646681659	pearson_z	In solution - Not stimulated	Immob - MCP1	100	100	5769	0.06	-0.04129208943304176	2.223941336567706	Wilcoxon	two.sided	0.2720772946859903
CD11a	CD8	-0.17439344123681452	pearson_z	In solution - Not stimulated	Immob - Not stimulated	100	100	5133	0.746	-0.8843534173341066	1.2747686788531667	Wilcoxon	two.sided	0.9084263783783785
CD11a	CD8	-1.0963917759021338	pearson_z	In solution - Not stimulated	Immob - Rantes	100	100	5713	0.082	-0.11825294398787292	2.337774126025947	Wilcoxon	two.sided	0.32408701754385966
CD11a	CD8	-0.4206628907961002	pearson_z	In solution - Not stimulated	In solution - MCP1	100	100	5313	0.445	-0.6356205992231293	1.4261284296495562	Wilcoxon	two.sided	0.7505959868224019
CD11a	CD8	0.3934917459915036	pearson_z	In solution - Not stimulated	In solution - Rantes	100	100	4677	0.431	-1.325508547390107	0.5604843931335828	Wilcoxon	two.sided	0.7411883969465649
CD11a	CD82	-0.6353251059287551	pearson_z	In solution - Not stimulated	Immob - MCP1	100	100	5437	0.286	-0.5172240436268768	1.932992694931588	Wilcoxon	two.sided	0.6110591805766311
CD11a	CD82	-0.28817698656215507	pearson_z	In solution - Not stimulated	Immob - Not stimulated	100	100	5213	0.604	-0.7782118458337721	1.3469665535531181	Wilcoxon	two.sided	0.8500069965017492
CD11a	CD82	-1.289520896800166	pearson_z	In solution - Not stimulated	Immob - Rantes	100	100	5849	0.038	0.06501931462270384	2.5046202212129596	Wilcoxon	two.sided	0.21126949654491609
CD11a	CD82	-0.6185158210673205	pearson_z	In solution - Not stimulated	In solution - MCP1	100	100	5598	0.144	-0.27026066218265343	1.5449738067113352	Wilcoxon	two.sided	0.4405258011950027
CD11a	CD82	-0.7069214634053193	pearson_z	In solution - Not stimulated	In solution - Rantes	100	100	5566	0.167	-0.31366813814689914	1.748149115602923	Wilcoxon	two.sided	0.47382569269521413
CD11a	CD84	-0.6143900019610868	pearson_z	In solution - Not stimulated	Immob - MCP1	100	100	5446	0.276	-0.5004243871342172	1.729071098439211	Wilcoxon	two.sided	0.6013276595744681
CD11a	CD84	-0.2442195502661561	pearson_z	In solution - Not stimulated	Immob - Not stimulated	100	100	5183	0.656	-0.7496846024141253	1.2090779306602057	Wilcoxon	two.sided	0.8721888574126535
CD11a	CD84	-0.597773150353063	pearson_z	In solution - Not stimulated	Immob - Rantes	100	100	5437	0.286	-0.4828924027804217	1.6831257428164395	Wilcoxon	two.sided	0.6110591805766311
CD11a	CD84	0.2977487253374522	pearson_z	In solution - Not stimulated	In solution - MCP1	100	100	4732	0.513	-1.2472366452238504	0.6161712189775784	Wilcoxon	two.sided	0.7965856079404466
CD11a	CD84	0.41887597660792686	pearson_z	In solution - Not stimulated	In solution - Rantes	100	100	4657	0.403	-1.4391452875126438	0.5431119147200624	Wilcoxon	two.sided	0.7232938177182919
CD11a	CD86	-0.5438996240569071	pearson_z	In solution - Not stimulated	Immob - MCP1	100	100	5402	0.327	-0.5255803151475464	1.5978944335392644	Wilcoxon	two.sided	0.6533040085136573
CD11a	CD86	-0.024714478080724762	pearson_z	In solution - Not stimulated	Immob - Not stimulated	100	100	5014	0.974	-1.103591259302294	1.0759741035130892	Wilcoxon	two.sided	0.9914274353876739
CD11a	CD86	-0.40102205606878194	pearson_z	In solution - Not stimulated	Immob - Rantes	100	100	5314	0.444	-0.7360086136860522	1.5806333915789923	Wilcoxon	two.sided	0.7500323935212957
CD11a	CD86	0.15586375465019012	pearson_z	In solution - Not stimulated	In solution - MCP1	100	100	4881	0.772	-1.3040973237423863	0.8923838993630735	Wilcoxon	two.sided	0.9207759423972893
CD11a	CD86	-0.10677639129652816	pearson_z	In solution - Not stimulated	In solution - Rantes	100	100	5065	0.875	-1.0605664634980096	1.1992720841816191	Wilcoxon	two.sided	0.96024941543258
CD11a	HLA-ABC	0.7932042893619414	pearson_z	In solution - Not stimulated	Immob - MCP1	100	100	4387	0.135	-1.747845420889655	0.21969191133154503	Wilcoxon	two.sided	0.42499720514253775
CD11a	HLA-ABC	0.19165116229642187	pearson_z	In solution - Not stimulated	Immob - Not stimulated	100	100	4828	0.675	-1.1499569636674298	0.6889518415044098	Wilcoxon	two.sided	0.8793893129770993
CD11a	HLA-ABC	-1.0054514516828599	pearson_z	In solution - Not stimulated	Immob - Rantes	100	100	5713	0.082	-0.10714235715149893	2.191535687965573	Wilcoxon	two.sided	0.32408701754385966
CD11a	HLA-ABC	-0.9152090123652048	pearson_z	In solution - Not stimulated	In solution - MCP1	100	100	5856	0.037	0.05746812075176323	1.782857945201041	Wilcoxon	two.sided	0.20838399999999999
CD11a	HLA-ABC	0.6387656720654891	pearson_z	In solution - Not stimulated	In solution - Rantes	100	100	4370	0.124	-1.4612182592762766	0.1864606574974884	Wilcoxon	two.sided	0.40650058207217693
CD11a	HLA-DR	1.2213724308692258	pearson_z	In solution - Not stimulated	Immob - MCP1	100	100	4268	0.074	-2.6760462370373808	0.12242124136452182	Wilcoxon	two.sided	0.3073510324483776
CD11a	HLA-DR	0.7524977500641058	pearson_z	In solution - Not stimulated	Immob - Not stimulated	100	100	4494	0.217	-2.278280556747496	0.5354624060374846	Wilcoxon	two.sided	0.5374423922603342
CD11a	HLA-DR	0.1780456526496279	pearson_z	In solution - Not stimulated	Immob - Rantes	100	100	4905	0.817	-1.7710078318539368	1.288527995648443	Wilcoxon	two.sided	0.9339037954130301
CD11a	HLA-DR	-0.1735751637509303	pearson_z	In solution - Not stimulated	In solution - MCP1	100	100	5096	0.815	-1.3485411285536435	1.6899610199028259	Wilcoxon	two.sided	0.9335123042505592
CD11a	HLA-DR	-0.6772785180462355	pearson_z	In solution - Not stimulated	In solution - Rantes	100	100	5346	0.399	-0.8427366900595382	2.1596275147452766	Wilcoxon	two.sided	0.7211707317073172
CD127	CD16	-0.6717406895416064	pearson_z	In solution - Not stimulated	Immob - MCP1	100	100	5457	0.265	-0.5286635662264617	1.7342107281491432	Wilcoxon	two.sided	0.5913153724247228
CD127	CD16	-0.43758346150428135	pearson_z	In solution - Not stimulated	Immob - Not stimulated	100	100	5326	0.426	-0.605537601977612	1.5100224374712468	Wilcoxon	two.sided	0.7370912442396313
CD127	CD16	-1.1070732771256395	pearson_z	In solution - Not stimulated	Immob - Rantes	100	100	5761	0.063	-0.0670731384667787	2.2171036586415824	Wilcoxon	two.sided	0.2802654028436019
CD127	CD16	0.781669021212054	pearson_z	In solution - Not stimulated	In solution - MCP1	100	100	4410	0.15	-1.785187476085749	0.3009900840964307	Wilcoxon	two.sided	0.4493617021276595
CD127	CD16	0.5278203842551593	pearson_z	In solution - Not stimulated	In solution - Rantes	100	100	4627	0.363	-1.763692845090951	0.6204112109610707	Wilcoxon	two.sided	0.6892838840188806
CD127	CD161	-0.87085065011648	pearson_z	In solution - Not stimulated	Immob - MCP1	35	81	1566	0.373	-0.9567296826209735	2.7541055405068446	Wilcoxon	two.sided	0.6990801996672212
CD127	CD161	-0.7852595243371352	pearson_z	In solution - Not stimulated	Immob - Not stimulated	35	83	1603	0.377	-1.0522475046909854	2.616124087848596	Wilcoxon	two.sided	0.7021375661375661
CD127	CD161	-1.2328603640104219	pearson_z	In solution - Not stimulated	Immob - Rantes	35	88	1755	0.229	-0.7331660416540755	3.3023007064947856	Wilcoxon	two.sided	0.5525826906598116
CD127	CD161	0.5740940111026771	pearson_z	In solution - Not stimulated	In solution - MCP1	35	24	385	0.597	-2.8318453640590793	1.7854611167123462	Wilcoxon	two.sided	0.8465015105740181
CD127	CD162	-1.6309284707053187	pearson_z	In solution - Not stimulated	Immob - MCP1	100	100	5918	0.025	0.18998495667693474	3.0224999775999937	Wilcoxon	two.sided	0.16882494004796164
CD127	CD162	0.22649175523272078	pearson_z	In solution - Not stimulated	Immob - Not stimulated	100	100	4850	0.715	-1.554162428963088	0.944086687520943	Wilcoxon	two.sided	0.8974548696233564
CD127	CD162	-2.168107359344656	pearson_z	In solution - Not stimulated	Immob - Rantes	100	100	6084	0.008	0.572740424502159	3.6861286133515057	Wilcoxon	two.sided	0.08031372549019608
CD127	CD162	-0.8438463702641561	pearson_z	In solution - Not stimulated	In solution - MCP1	100	100	5529	0.197	-0.46458874113840276	2.0685188142734354	Wilcoxon	two.sided	0.5108213627992634
CD127	CD162	0.038019716948795926	pearson_z	In solution - Not stimulated	In solution - Rantes	100	100	4972	0.946	-1.2976328454868482	1.1664489112282923	Wilcoxon	two.sided	0.9828208817561335
CD127	CD18	-0.1135331870155645	pearson_z	In solution - Not stimulated	Immob - MCP1	100	100	5111	0.787	-0.8390079685765476	1.027629333263312	Wilcoxon	two.sided	0.9259210361395446
CD127	CD18	0.16240806868657437	pearson_z	In solution - Not stimulated	Immob - Not stimulated	100	100	4857	0.728	-1.0662534810052373	0.7375752388694247	Wilcoxon	two.sided	0.9029059678484915
CD127	CD18	-1.0217038671302345	pearson_z	In solution - Not stimulated	Immob - Rantes	100	100	5797	0.052	-0.004192873088546245	1.9813371715442454	Wilcoxon	two.sided	0.24945826235093696
CD127	CD18	0.7012047233780083	pearson_z	In solution - Not stimulated	In solution - MCP1	100	100	4349	0.112	-1.6496027433819265	0.16909250535308926	Wilcoxon	two.sided	0.38368856447688565
CD127	CD18	0.6876819365263009	pearson_z	In solution - Not stimulated	In solution - Rantes	100	100	4344	0.109	-1.5913586508147588	0.1638446635530486	Wilcoxon	two.sided	0.37800985221674877
CD127	CD197	0.03494870596561615	pearson_z	In solution - Not stimulated	Immob - MCP1	100	100	4978	0.958	-1.2768602132525102	1.1468643073815796	Wilcoxon	two.sided	0.9867329919531821
CD127	CD197	-0.20861881464699888	pearson_z	In solution - Not stimulated	Immob - Not stimulated	100	100	5150	0.715	-0.925870802929127	1.2982669631552857	Wilcoxon	two.sided	0.8974548696233564
CD127	CD197	0.35345231180476167	pearson_z	In solution - Not stimulated	Immob - Rantes	100	100	4779	0.59	-1.5490309622865368	0.8881714174997042	Wilcoxon	two.sided	0.8420881905727319
CD127	CD197	1.2948410689885228	pearson_z	In solution - Not stimulated	In solution - MCP1	100	100	4097	0.027	-2.4243810633071945	-0.13550439496039834	Wilcoxon	two.sided	0.1753910034602076
CD127	CD197	0.41810203872739593	pearson_z	In solution - Not stimulated	In solution - Rantes	100	100	4681	0.436	-1.5350046477616348	0.7159578379320208	Wilcoxon	two.sided	0.7441066666666667
CD127	CD2	-0.3654518462248151	pearson_z	In solution - Not stimulated	Immob - MCP1	100	100	5269	0.512	-0.6833845415487506	1.4281880248390975	Wilcoxon	two.sided	0.7963501795084231
CD127	CD2	-0.6990079904992352	pearson_z	In solution - Not stimulated	Immob - Not stimulated	100	100	5622	0.129	-0.21375080926909762	1.6283578914624801	Wilcoxon	two.sided	0.41233144154370033
CD127	CD2	-1.056939228649856	pearson_z	In solution - Not stimulated	Immob - Rantes	100	100	5788	0.054	-0.023970097079307782	2.0918151778754153	Wilcoxon	two.sided	0.25492707460184405
CD127	CD2	0.4540164897694952	pearson_z	In solution - Not stimulated	In solution - MCP1	100	100	4558	0.281	-1.285198845733987	0.38072582348480305	Wilcoxon	two.sided	0.6063570881226054
CD127	CD2	-0.01783343554690335	pearson_z	In solution - Not stimulated	In solution - Rantes	100	100	5016	0.97	-0.9224224818036783	0.8953336493226294	Wilcoxon	two.sided	0.9905784224841342
CD127	CD22	1.5260159273439367	pearson_z	In solution - Not stimulated	Immob - MCP1	100	36	1448	0.083	-3.0816396332530926	0.18234667066317073	Wilcoxon	two.sided	0.3241719833564494
CD127	CD22	0.061213634433522006	pearson_z	In solution - Not stimulated	Immob - Not stimulated	100	54	2676	0.929	-1.511530060995916	1.2305405440812787	Wilcoxon	two.sided	0.9792491109863373
CD127	CD22	-0.32979324352425626	pearson_z	In solution - Not stimulated	Immob - Rantes	100	78	4083	0.593	-0.9053277816839702	1.521991336043237	Wilcoxon	two.sided	0.8433777777777778
CD127	CD22	0.846773791332836	pearson_z	In solution - Not stimulated	In solution - MCP1	100	100	4399	0.142	-1.893117358369895	0.29153944247938757	Wilcoxon	two.sided	0.43677990169306385
CD127	CD22	0.6944594119156413	pearson_z	In solution - Not stimulated	In solution - Rantes	100	72	3235	0.258	-1.871827802251964	0.5071894507509112	Wilcoxon	two.sided	0.5833223604977921
CD127	CD229	0.11854416330452827	pearson_z	In solution - Not stimulated	Immob - MCP1	100	100	4907	0.821	-1.2032106184805067	0.9815403249722725	Wilcoxon	two.sided	0.9356276811007689
CD127	CD229	0.06174682150242164	pearson_z	In solution - Not stimulated	Immob - Not stimulated	100	100	4951	0.906	-1.0544310979505598	0.9773500000250037	Wilcoxon	two.sided	0.971367218732153
CD127	CD229	-0.35096127554267187	pearson_z	In solution - Not stimulated	Immob - Rantes	100	100	5253	0.537	-0.8275098620312892	1.4536448398260011	Wilcoxon	two.sided	0.8125695862439549
CD127	CD229	1.378571318705561	pearson_z	In solution - Not stimulated	In solution - MCP1	100	100	3943	0.01	-2.4930989681859708	-0.34524226741322567	Wilcoxon	two.sided	0.09309090909090909
CD127	CD229	0.9289395757683783	pearson_z	In solution - Not stimulated	In solution - Rantes	100	100	4393	0.138	-2.0827362209681293	0.2694411351817785	Wilcoxon	two.sided	0.4294011049723757
CD127	CD244	0.21793582037632647	pearson_z	In solution - Not stimulated	Immob - MCP1	75	100	3631	0.721	-1.4343537013518122	0.9460209468831096	Wilcoxon	two.sided	0.9006210409745293
CD127	CD244	-0.16071726689177773	pearson_z	In solution - Not stimulated	Immob - Not stimulated	75	93	3563	0.811	-0.9616736290703829	1.234174134532063	Wilcoxon	two.sided	0.932731796859066
CD127	CD244	0.5734606156686477	pearson_z	In solution - Not stimulated	Immob - Rantes	75	100	3408	0.303	-1.6994276048395685	0.5307979851069802	Wilcoxon	two.sided	0.6283122238586156
CD127	CD244	0.45257104578429974	pearson_z	In solution - Not stimulated	In solution - MCP1	75	71	2495	0.513	-1.7280599259317313	0.7840722292187307	Wilcoxon	two.sided	0.7965856079404466
CD127	CD244	1.1373933307985116	pearson_z	In solution - Not stimulated	In solution - Rantes	75	30	936	0.181	-2.7342220041025986	0.5043460882234506	Wilcoxon	two.sided	0.4905640038498556
CD127	CD25	-1.2924777050770029	pearson_z	In solution - Not stimulated	Immob - MCP1	100	100	5881	0.031	0.12156610798076103	2.407982174511381	Wilcoxon	two.sided	0.18998041349292707
CD127	CD25	-0.7850113656605209	pearson_z	In solution - Not stimulated	Immob - Not stimulated	100	100	5544	0.184	-0.3774865183148517	1.8816667217525689	Wilcoxon	two.sided	0.494412213740458
CD127	CD25	-0.8484692512896392	pearson_z	In solution - Not stimulated	Immob - Rantes	100	100	5581	0.156	-0.3187764669717078	2.1234213342936883	Wilcoxon	two.sided	0.4590344827586207
CD127	CD25	0.10427165464461588	pearson_z	In solution - Not stimulated	In solution - MCP1	100	100	4905	0.817	-1.0896038409335826	0.8668234833579302	Wilcoxon	two.sided	0.9339037954130301
CD127	CD25	-0.5564032340284116	pearson_z	In solution - Not stimulated	In solution - Rantes	100	100	5435	0.288	-0.45087963654845	1.5639907697003999	Wilcoxon	two.sided	0.611850622406639
CD127	CD26	-0.10182359277139401	pearson_z	In solution - Not stimulated	Immob - MCP1	100	100	5073	0.859	-0.9200626238504888	1.202752081661741	Wilcoxon	two.sided	0.9521527258413698
CD127	CD26	-0.7250394123193061	pearson_z	In solution - Not stimulated	Immob - Not stimulated	100	100	5612	0.135	-0.2287974953692017	1.709702739340373	Wilcoxon	two.sided	0.42499720514253775
CD127	CD26	-0.9575071494372497	pearson_z	In solution - Not stimulated	Immob - Rantes	100	100	5716	0.08	-0.11488956079255985	2.1964865510154725	Wilcoxon	two.sided	0.31977288857345637
CD127	CD26	0.19245645859699068	pearson_z	In solution - Not stimulated	In solution - MCP1	100	100	4858	0.73	-1.2346631330142714	0.7651575865816438	Wilcoxon	two.sided	0.9032452830188679
CD127	CD26	0.17734247555050386	pearson_z	In solution - Not stimulated	In solution - Rantes	100	100	4854	0.722	-1.1844750650652185	0.8522845442062842	Wilcoxon	two.sided	0.9006210409745293
CD127	CD268	-0.22657331411096984	pearson_z	In solution - Not stimulated	Immob - MCP1	100	100	5146	0.722	-0.9418398242112076	1.4521467673618544	Wilcoxon	two.sided	0.9006210409745293
CD127	CD268	-0.05508218044234918	pearson_z	In solution - Not stimulated	Immob - Not stimulated	100	100	5036	0.931	-1.1343341221893357	1.2660584434324922	Wilcoxon	two.sided	0.9802564965414096
CD127	CD268	0.26524190276930504	pearson_z	In solution - Not stimulated	Immob - Rantes	100	100	4863	0.739	-1.59032844190612	1.0859884639354411	Wilcoxon	two.sided	0.9065667610542366
CD127	CD268	0.7165653741609472	pearson_z	In solution - Not stimulated	In solution - MCP1	100	75	3384	0.27	-1.9972235478131084	0.5838498494141497	Wilcoxon	two.sided	0.5953954581049334
CD127	CD268	2.2675200172075569e-4	pearson_z	In solution - Not stimulated	In solution - Rantes	100	36	1800	1	-1.55851636068028	1.579834546048837	Wilcoxon	two.sided	1
CD127	CD27	0.6842630575021083	pearson_z	In solution - Not stimulated	Immob - MCP1	100	100	4580	0.305	-1.951505149774754	0.586698145180691	Wilcoxon	two.sided	0.6310653930933138
CD127	CD27	-0.07081909856539331	pearson_z	In solution - Not stimulated	Immob - Not stimulated	100	100	5048	0.908	-0.9665637827435685	1.0519956041812786	Wilcoxon	two.sided	0.9729558599695586
CD127	CD27	0.2627513382814001	pearson_z	In solution - Not stimulated	Immob - Rantes	100	100	4794	0.616	-1.4511925050880934	0.8217530000852182	Wilcoxon	two.sided	0.8567450024378351
CD127	CD27	0.31811439866739344	pearson_z	In solution - Not stimulated	In solution - MCP1	100	100	4746	0.536	-1.326883123676333	0.6612744055764087	Wilcoxon	two.sided	0.812147430723702
CD127	CD27	-0.07268101826403506	pearson_z	In solution - Not stimulated	In solution - Rantes	100	100	5062	0.881	-1.0443309673882377	1.1813542137620063	Wilcoxon	two.sided	0.9624925402053867
CD127	CD274	0.7292367194771832	pearson_z	In solution - Not stimulated	Immob - MCP1	100	100	4512	0.234	-1.8865492187855117	0.4752473629949577	Wilcoxon	two.sided	0.5581905972045744
CD127	CD274	0.24286953516082888	pearson_z	In solution - Not stimulated	Immob - Not stimulated	100	100	4830	0.679	-1.3708560813869402	0.9093402535034284	Wilcoxon	two.sided	0.8815753959146202
CD127	CD274	0.47623526547734907	pearson_z	In solution - Not stimulated	Immob - Rantes	100	100	4645	0.386	-1.511943349551323	0.5982471603320185	Wilcoxon	two.sided	0.708820345614607
CD127	CD274	1.3389966479815052	pearson_z	In solution - Not stimulated	In solution - MCP1	100	100	3991	0.014	-2.3723221644060724	-0.27801336295779844	Wilcoxon	two.sided	0.1159529411764706
CD127	CD274	0.6163693500397258	pearson_z	In solution - Not stimulated	In solution - Rantes	100	100	4518	0.239	-1.6884237114489271	0.46865194753776407	Wilcoxon	two.sided	0.5617896494156928
CD127	CD278	0.6285167028236828	pearson_z	In solution - Not stimulated	Immob - MCP1	100	100	4607	0.338	-1.8234669412926938	0.5824541842391633	Wilcoxon	two.sided	0.6630498084291188
CD127	CD278	-0.5437928848271049	pearson_z	In solution - Not stimulated	Immob - Not stimulated	100	100	5417	0.309	-0.5202730969974086	1.5844539114173917	Wilcoxon	two.sided	0.6363027422303473
CD127	CD278	-0.8641926328765998	pearson_z	In solution - Not stimulated	Immob - Rantes	100	100	5610	0.136	-0.2699929748052771	2.069517885908942	Wilcoxon	two.sided	0.4269520624303233
CD127	CD278	0.9265979711117499	pearson_z	In solution - Not stimulated	In solution - MCP1	100	100	4275	0.077	-1.949502889650423	0.084482393386359	Wilcoxon	two.sided	0.31402172338884865
CD127	CD278	0.0360748136089497	pearson_z	In solution - Not stimulated	In solution - Rantes	100	100	4963	0.929	-1.0878966382436877	0.9318307209960591	Wilcoxon	two.sided	0.9792491109863373
CD127	CD29	-0.56785974234510606	pearson_z	In solution - Not stimulated	Immob - MCP1	100	100	5413	0.314	-0.5019466902952088	1.581790707713612	Wilcoxon	two.sided	0.6433059294288833
CD127	CD29	-0.4053856154632595	pearson_z	In solution - Not stimulated	Immob - Not stimulated	100	100	5335	0.414	-0.5080877474704399	1.332514056820573	Wilcoxon	two.sided	0.7304661654135337
CD127	CD29	-1.362974397061882	pearson_z	In solution - Not stimulated	Immob - Rantes	100	100	5967	0.018	0.23673828109879722	2.5226541600820065	Wilcoxon	two.sided	0.1366253369272237
CD127	CD29	0.6653655044198878	pearson_z	In solution - Not stimulated	In solution - MCP1	100	100	4416	0.154	-1.5603195315456682	0.2514459426240649	Wilcoxon	two.sided	0.45529028871391075
CD127	CD29	0.3533816252154022	pearson_z	In solution - Not stimulated	In solution - Rantes	100	100	4721	0.496	-1.343671680566524	0.6670720240460843	Wilcoxon	two.sided	0.7860078784468205
CD127	CD314	-0.7690906369077636	pearson_z	In solution - Not stimulated	Immob - MCP1	100	100	5605	0.14	-0.2920431378311056	1.82947160536045	Wilcoxon	two.sided	0.4325178277564455
CD127	CD314	-0.3148870207257107	pearson_z	In solution - Not stimulated	Immob - Not stimulated	100	100	5209	0.61	-0.8389540467751522	1.4682733981368954	Wilcoxon	two.sided	0.8533333333333333
CD127	CD314	-0.14464602168745727	pearson_z	In solution - Not stimulated	Immob - Rantes	100	100	5102	0.804	-1.0275744591645757	1.3093546451190443	Wilcoxon	two.sided	0.9309473684210527
CD127	CD314	0.038010012130018145	pearson_z	In solution - Not stimulated	In solution - MCP1	100	100	4965	0.933	-1.1455368774998709	1.0013355622950932	Wilcoxon	two.sided	0.9808952772073923
CD127	CD314	-0.17697631243232576	pearson_z	In solution - Not stimulated	In solution - Rantes	100	75	3847	0.771	-1.0899666068151879	1.4095549610543612	Wilcoxon	two.sided	0.9207759423972893
CD127	CD37	-1.772978666143338	pearson_z	In solution - Not stimulated	Immob - MCP1	100	100	5842	0.04	0.09015495329802972	3.390531599970695	Wilcoxon	two.sided	0.2180832526621491
CD127	CD37	0.28215603735776607	pearson_z	In solution - Not stimulated	Immob - Not stimulated	100	100	4848	0.711	-1.7159056350017732	1.2081006300325514	Wilcoxon	two.sided	0.8958281879194631
CD127	CD37	-1.692688923420227	pearson_z	In solution - Not stimulated	Immob - Rantes	100	100	5810	0.048	0.034186727355967166	3.368308043354191	Wilcoxon	two.sided	0.24029866666666666
CD127	CD37	0.7283380150402173	pearson_z	In solution - Not stimulated	In solution - MCP1	100	100	4558	0.281	-2.0969696963282645	0.5940168780677444	Wilcoxon	two.sided	0.6063570881226054
CD127	CD37	0.48859549749712483	pearson_z	In solution - Not stimulated	In solution - Rantes	100	100	4717	0.49	-1.8083998594072241	0.928835544769669	Wilcoxon	two.sided	0.7833323871700255
CD127	CD38	-0.5757915658113901	pearson_z	In solution - Not stimulated	Immob - MCP1	100	100	5457	0.265	-0.39164331752867393	1.4987422321579582	Wilcoxon	two.sided	0.5913153724247228
CD127	CD38	-0.8541983324292317	pearson_z	In solution - Not stimulated	Immob - Not stimulated	100	100	5788	0.054	-0.010038116868372044	1.7407105170459594	Wilcoxon	two.sided	0.25492707460184405
CD127	CD38	-1.7364275237728555	pearson_z	In solution - Not stimulated	Immob - Rantes	100	100	6194	0.004	0.597274157343582	2.8833666741758823	Wilcoxon	two.sided	0.0516697247706422
CD127	CD38	-0.026226429896495967	pearson_z	In solution - Not stimulated	In solution - MCP1	100	100	5033	0.937	-0.7501786803475136	0.8293256083347219	Wilcoxon	two.sided	0.9810715746421269
CD127	CD38	-0.920156241580474	pearson_z	In solution - Not stimulated	In solution - Rantes	100	100	5845	0.039	0.036745431986561716	1.7763148843198198	Wilcoxon	two.sided	0.21534117647058823
CD127	CD3E	0.3630333185149996	pearson_z	In solution - Not stimulated	Immob - MCP1	100	100	4738	0.523	-1.378615988172707	0.6730387263615709	Wilcoxon	two.sided	0.8039126637554586
CD127	CD3E	-0.019209458053427237	pearson_z	In solution - Not stimulated	Immob - Not stimulated	100	100	5019	0.964	-1.077142815898818	1.0874074907939142	Wilcoxon	two.sided	0.9883939559439286
CD127	CD3E	-0.8333221757864848	pearson_z	In solution - Not stimulated	Immob - Rantes	100	100	5634	0.122	-0.2330230763107865	1.8295313966899607	Wilcoxon	two.sided	0.4022857142857143
CD127	CD3E	0.861912826097523	pearson_z	In solution - Not stimulated	In solution - MCP1	100	100	4277	0.078	-1.7830274031534878	0.08204250912954866	Wilcoxon	two.sided	0.31558620689655176
CD127	CD3E	0.7445719457598404	pearson_z	In solution - Not stimulated	In solution - Rantes	100	100	4425	0.16	-1.7110839872968504	0.2732360311260563	Wilcoxon	two.sided	0.4633007712082262
CD127	CD4	0.6481723089415764	pearson_z	In solution - Not stimulated	Immob - MCP1	100	64	2847	0.235	-1.729671369430453	0.42954945297928976	Wilcoxon	two.sided	0.5589369217830109
CD127	CD4	0.42328309212342713	pearson_z	In solution - Not stimulated	Immob - Not stimulated	100	92	4266	0.386	-1.4162062290762338	0.5598065761860062	Wilcoxon	two.sided	0.708820345614607
CD127	CD4	0.5599913089423104	pearson_z	In solution - Not stimulated	Immob - Rantes	100	65	2976	0.362	-1.780486366520353	0.6579860907682318	Wilcoxon	two.sided	0.6883133018230925
CD127	CD4	0.20083197417337292	pearson_z	In solution - Not stimulated	In solution - MCP1	100	100	4858	0.73	-1.2181851087104485	0.8863022703531636	Wilcoxon	two.sided	0.9032452830188679
CD127	CD4	0.6762181199781825	pearson_z	In solution - Not stimulated	In solution - Rantes	100	100	4450	0.179	-1.6824637782691967	0.31547235733904233	Wilcoxon	two.sided	0.4867831965234186
CD127	CD40	0.5784426047955941	pearson_z	In solution - Not stimulated	Immob - MCP1	100	98	4511	0.335	-1.7215074581962158	0.5644193696510289	Wilcoxon	two.sided	0.6603850192509626
CD127	CD40	1.1146148142600711	pearson_z	In solution - Not stimulated	Immob - Not stimulated	100	95	4007	0.059	-2.265888240802239	0.048848717823487715	Wilcoxon	two.sided	0.2697142857142857
CD127	CD40	0.7882765159270646	pearson_z	In solution - Not stimulated	Immob - Rantes	100	82	3683	0.239	-2.095986797578832	0.5437638550482874	Wilcoxon	two.sided	0.5617896494156928
CD127	CD40	0.7759283265838529	pearson_z	In solution - Not stimulated	In solution - MCP1	100	100	4405	0.146	-1.7710678087137168	0.23340284008190054	Wilcoxon	two.sided	0.443512405609493
CD127	CD40	0.9481361196433483	pearson_z	In solution - Not stimulated	In solution - Rantes	100	100	4326	0.1	-2.0660570306945196	0.19558633720061053	Wilcoxon	two.sided	0.3578144853875477
CD127	CD43	0.7779665426072269	pearson_z	In solution - Not stimulated	Immob - MCP1	100	100	4455	0.183	-1.8038467037463213	0.3351883549733953	Wilcoxon	two.sided	0.4938457115476761
CD127	CD43	0.8918691572222341	pearson_z	In solution - Not stimulated	Immob - Not stimulated	100	100	4392	0.138	-2.052311897381832	0.2742633847499609	Wilcoxon	two.sided	0.4294011049723757
CD127	CD43	0.38994978623913384	pearson_z	In solution - Not stimulated	Immob - Rantes	100	53	2495	0.554	-1.841392970447891	0.9369270000368565	Wilcoxon	two.sided	0.8232183302607322
CD127	CD43	0.2469622525404806	pearson_z	In solution - Not stimulated	In solution - MCP1	100	100	4817	0.656	-1.3282388760459822	0.8192665895033507	Wilcoxon	two.sided	0.8721888574126535
CD127	CD43	1.2649704080484239	pearson_z	In solution - Not stimulated	In solution - Rantes	100	100	4095	0.027	-2.3813316391394164	-0.1500791340652557	Wilcoxon	two.sided	0.1753910034602076
CD127	CD44	0.5875714378946683	pearson_z	In solution - Not stimulated	Immob - MCP1	100	100	4576	0.301	-1.7602636998894843	0.5666077826384315	Wilcoxon	two.sided	0.6260088626292466
CD127	CD44	1.437152080595835	pearson_z	In solution - Not stimulated	Immob - Not stimulated	100	100	3844	0.005	-2.450917126254317	-0.44493787618276165	Wilcoxon	two.sided	0.05915966386554622
CD127	CD44	-0.31320897228690425	pearson_z	In solution - Not stimulated	Immob - Rantes	100	100	5200	0.626	-0.8760195500674818	1.5817573490003387	Wilcoxon	two.sided	0.8569839572192512
CD127	CD44	1.518663339752877	pearson_z	In solution - Not stimulated	In solution - MCP1	100	100	3811	0.004	-2.6140352665010513	-0.5443397195490791	Wilcoxon	two.sided	0.0516697247706422
CD127	CD44	1.3973034681862415	pearson_z	In solution - Not stimulated	In solution - Rantes	100	100	3925	0.009	-2.3809830636466485	-0.3858717892831354	Wilcoxon	two.sided	0.08664615384615383
CD127	CD45	-0.702944774882084	pearson_z	In solution - Not stimulated	Immob - MCP1	100	100	5578	0.158	-0.27556165670882327	1.717758508564096	Wilcoxon	two.sided	0.4627436297451898
CD127	CD45	-0.9864012165763952	pearson_z	In solution - Not stimulated	Immob - Not stimulated	100	100	5909	0.026	0.12251155930458331	1.8140201859322875	Wilcoxon	two.sided	0.1728831168831169
CD127	CD45	-1.8046874907569423	pearson_z	In solution - Not stimulated	Immob - Rantes	100	100	6448	4.05e-4	0.809200908564753	2.7847418487027378	Wilcoxon	two.sided	0.009197419354838709
CD127	CD45	0.09891244788587651	pearson_z	In solution - Not stimulated	In solution - MCP1	100	100	4907	0.821	-0.997151150037892	0.8062515965788024	Wilcoxon	two.sided	0.9356276811007689
CD127	CD45	-0.14312680357354546	pearson_z	In solution - Not stimulated	In solution - Rantes	100	100	5144	0.726	-0.6963584009036551	0.9824429508284672	Wilcoxon	two.sided	0.9018156153506837
CD127	CD45RA	0.008613398306214737	pearson_z	In solution - Not stimulated	Immob - MCP1	100	76	3795	0.989	-1.2917337582287465	1.3308197292096806	Wilcoxon	two.sided	0.9955403038427167
CD127	CD45RA	0.8382362910566881	pearson_z	In solution - Not stimulated	Immob - Not stimulated	100	81	3542	0.148	-2.0996454611502853	0.29030489376395996	Wilcoxon	two.sided	0.4466966773847803
CD127	CD45RA	-0.1624144369555457	pearson_z	In solution - Not stimulated	Immob - Rantes	100	62	3160	0.838	-1.4583104206361863	1.6019113880192695	Wilcoxon	two.sided	0.9416632083000798
CD127	CD45RA	0.9752729533072895	pearson_z	In solution - Not stimulated	In solution - MCP1	100	100	4304	0.089	-2.0428609444981785	0.142805699594106	Wilcoxon	two.sided	0.3359571045576407
CD127	CD45RA	0.22039997665753927	pearson_z	In solution - Not stimulated	In solution - Rantes	100	100	4819	0.659	-1.3376965298904993	0.8407467452885274	Wilcoxon	two.sided	0.8728805268109127
CD127	CD45RB	-0.8430580845141105	pearson_z	In solution - Not stimulated	Immob - MCP1	100	100	5627	0.126	-0.249712803256257	1.8587903631379001	Wilcoxon	two.sided	0.4073662456946039
CD127	CD45RB	-0.8586265095275968	pearson_z	In solution - Not stimulated	Immob - Not stimulated	100	100	5768	0.061	-0.04568738904330635	1.8104952688517444	Wilcoxon	two.sided	0.2755028067361668
CD127	CD45RB	-1.5002628699827205	pearson_z	In solution - Not stimulated	Immob - Rantes	100	100	6186	0.004	0.48009649206119576	2.4446977486617762	Wilcoxon	two.sided	0.0516697247706422
CD127	CD45RB	-0.06165136265132301	pearson_z	In solution - Not stimulated	In solution - MCP1	100	100	5054	0.896	-0.8733237925090812	0.9561861348541334	Wilcoxon	two.sided	0.9678312236286919
CD127	CD45RB	-0.47802444504493924	pearson_z	In solution - Not stimulated	In solution - Rantes	100	100	5451	0.271	-0.4196321749786308	1.4265316345531327	Wilcoxon	two.sided	0.5964329816334506
CD127	CD47	-0.499111324031166	pearson_z	In solution - Not stimulated	Immob - MCP1	100	100	5341	0.405	-0.641985323891851	1.7947467511861634	Wilcoxon	two.sided	0.7236548223350254
CD127	CD47	0.020546202458744216	pearson_z	In solution - Not stimulated	Immob - Not stimulated	100	100	4982	0.966	-1.123680052354981	1.0829968104914633	Wilcoxon	two.sided	0.989184
CD127	CD47	-1.1543764983489722	pearson_z	In solution - Not stimulated	Immob - Rantes	100	100	5804	0.05	0.005004945824829221	2.3856725263691456	Wilcoxon	two.sided	0.24680105170902716
CD127	CD47	0.2368298178925047	pearson_z	In solution - Not stimulated	In solution - MCP1	100	100	4822	0.665	-1.3413422721036488	0.9340982168986515	Wilcoxon	two.sided	0.8753586931155193
CD127	CD47	-0.04828294443830438	pearson_z	In solution - Not stimulated	In solution - Rantes	100	100	5036	0.931	-1.0174994607794994	1.146736751682883	Wilcoxon	two.sided	0.9802564965414096
CD127	CD48	0.08463956930756975	pearson_z	In solution - Not stimulated	Immob - MCP1	100	100	4940	0.884	-1.4630461506946935	1.1424884945151699	Wilcoxon	two.sided	0.9628095146006576
CD127	CD48	0.07108877594474822	pearson_z	In solution - Not stimulated	Immob - Not stimulated	100	100	4957	0.917	-1.3350140240548045	1.1791711115251564	Wilcoxon	two.sided	0.9751782477341391
CD127	CD48	-0.00929283643826354	pearson_z	In solution - Not stimulated	Immob - Rantes	100	100	5006	0.989	-1.2761703632579708	1.1999452887937414	Wilcoxon	two.sided	0.9955403038427167
CD127	CD48	0.9063528852232132	pearson_z	In solution - Not stimulated	In solution - MCP1	100	100	4336	0.105	-2.064151784062685	0.21395986776814457	Wilcoxon	two.sided	0.3702943018159048
CD127	CD48	-0.2770775362102954	pearson_z	In solution - Not stimulated	In solution - Rantes	100	100	5210	0.609	-0.872769075925304	1.3702065268527508	Wilcoxon	two.sided	0.852993782641134
CD127	CD49D	1.3807769603238897	pearson_z	In solution - Not stimulated	Immob - MCP1	100	100	4143	0.036	-2.59570538969111	-0.08589447725146328	Wilcoxon	two.sided	0.20459334006054491
CD127	CD49D	0.6589573083995816	pearson_z	In solution - Not stimulated	Immob - Not stimulated	100	100	4547	0.269	-1.854133819570438	0.5254724680477286	Wilcoxon	two.sided	0.5936551724137932
CD127	CD49D	0.7201959963292657	pearson_z	In solution - Not stimulated	Immob - Rantes	100	100	4587	0.314	-2.029038232239189	0.7143033775869656	Wilcoxon	two.sided	0.6433059294288833
CD127	CD49D	2.144033927599113	pearson_z	In solution - Not stimulated	In solution - MCP1	100	100	3668	0.001	-3.3542520976655714	-0.8666747808321055	Wilcoxon	two.sided	0.017066666666666667
CD127	CD49D	1.4873166828555353	pearson_z	In solution - Not stimulated	In solution - Rantes	100	100	3949	0.01	-2.720411009918102	-0.3392156516241815	Wilcoxon	two.sided	0.09309090909090909
CD127	CD5	-0.25038745586046984	pearson_z	In solution - Not stimulated	Immob - MCP1	100	100	5202	0.622	-0.7922185524801489	1.4030815960170373	Wilcoxon	two.sided	0.8567450024378351
CD127	CD5	-0.17304154426962956	pearson_z	In solution - Not stimulated	Immob - Not stimulated	100	100	5128	0.755	-0.8667222443570051	1.2534505780940688	Wilcoxon	two.sided	0.9134607948442535
CD127	CD5	-0.31718270536940807	pearson_z	In solution - Not stimulated	Immob - Rantes	100	100	5227	0.58	-0.8199406821472872	1.5693911068632476	Wilcoxon	two.sided	0.8362928827444955
CD127	CD5	0.12368241099536612	pearson_z	In solution - Not stimulated	In solution - MCP1	100	100	4902	0.812	-1.2157027504406193	0.9222610017943651	Wilcoxon	two.sided	0.932731796859066
CD127	CD5	0.32350106651069477	pearson_z	In solution - Not stimulated	In solution - Rantes	100	100	4772	0.578	-1.290760941668651	0.7867574792536903	Wilcoxon	two.sided	0.8353338465486271
CD127	CD50	-1.0362894409616379	pearson_z	In solution - Not stimulated	Immob - MCP1	100	100	5584	0.154	-0.40762117402840076	2.4285695662694926	Wilcoxon	two.sided	0.45529028871391075
CD127	CD50	0.7533407763427522	pearson_z	In solution - Not stimulated	Immob - Not stimulated	100	100	4478	0.203	-1.9054700556623434	0.4577938563674592	Wilcoxon	two.sided	0.5180317172632533
CD127	CD50	-0.9696308024007193	pearson_z	In solution - Not stimulated	Immob - Rantes	100	100	5535	0.192	-0.5330313491859754	2.3928569627414986	Wilcoxon	two.sided	0.503653469958081
CD127	CD50	1.3446977133924278	pearson_z	In solution - Not stimulated	In solution - MCP1	100	100	4137	0.035	-2.5581996016604673	-0.10361641713117685	Wilcoxon	two.sided	0.20238193018480496
CD127	CD50	-0.0034592297998513183	pearson_z	In solution - Not stimulated	In solution - Rantes	100	100	5004	0.993	-1.1609124268672424	1.0978002656156964	Wilcoxon	two.sided	0.9967164498306897
CD127	CD52	-0.38970391249383973	pearson_z	In solution - Not stimulated	Immob - MCP1	100	100	5263	0.521	-0.7634946584218673	1.5433752318406695	Wilcoxon	two.sided	0.8023713426305715
CD127	CD52	-0.05401922237580123	pearson_z	In solution - Not stimulated	Immob - Not stimulated	100	100	5030	0.943	-1.0828572920793347	1.1379584534361709	Wilcoxon	two.sided	0.9827371534195932
CD127	CD52	-1.408435458854179	pearson_z	In solution - Not stimulated	Immob - Rantes	100	100	6011	0.014	0.29062907691821527	2.5151955583288146	Wilcoxon	two.sided	0.1159529411764706
CD127	CD52	-0.07564916867363883	pearson_z	In solution - Not stimulated	In solution - MCP1	100	100	5054	0.896	-1.0512257984880724	1.2241115172572274	Wilcoxon	two.sided	0.9678312236286919
CD127	CD52	0.08611191278312222	pearson_z	In solution - Not stimulated	In solution - Rantes	100	100	4940	0.884	-1.136059506536698	1.025271566738475	Wilcoxon	two.sided	0.9628095146006576
CD127	CD54	-0.7064211794637971	pearson_z	In solution - Not stimulated	Immob - MCP1	100	100	5498	0.224	-0.4268622484368784	1.8231948829266509	Wilcoxon	two.sided	0.5451892826274849
CD127	CD54	0.21808602608845742	pearson_z	In solution - Not stimulated	Immob - Not stimulated	100	100	4843	0.702	-1.295794297702068	0.8305076830023599	Wilcoxon	two.sided	0.8916698240866034
CD127	CD54	-0.54456272712313325	pearson_z	In solution - Not stimulated	Immob - Rantes	100	100	5372	0.364	-0.6051335881787077	1.6887334019318612	Wilcoxon	two.sided	0.690484338160997
CD127	CD54	0.7847718056886218	pearson_z	In solution - Not stimulated	In solution - MCP1	100	100	4388	0.135	-1.841490181651315	0.24274833500730347	Wilcoxon	two.sided	0.42499720514253775
CD127	CD54	0.9148309895467224	pearson_z	In solution - Not stimulated	In solution - Rantes	100	100	4300	0.087	-1.9404788896229501	0.14013941455668918	Wilcoxon	two.sided	0.33174272173324304
CD127	CD55	-0.15896827906481156	pearson_z	In solution - Not stimulated	Immob - MCP1	100	100	5120	0.77	-0.9674167270699798	1.2705849636234867	Wilcoxon	two.sided	0.9205349182763745
CD127	CD55	0.07187918112663993	pearson_z	In solution - Not stimulated	Immob - Not stimulated	100	100	4948	0.9	-1.057730906393259	0.9194427630266278	Wilcoxon	two.sided	0.9682521489971347
CD127	CD55	0.408746638038812	pearson_z	In solution - Not stimulated	Immob - Rantes	100	100	4721	0.496	-1.6180857531027832	0.7495059943612559	Wilcoxon	two.sided	0.7860078784468205
CD127	CD55	1.1084554208099469	pearson_z	In solution - Not stimulated	In solution - MCP1	100	100	4119	0.031	-2.1180010265291074	-0.09946323739813806	Wilcoxon	two.sided	0.18998041349292707
CD127	CD55	0.4410887705632766	pearson_z	In solution - Not stimulated	In solution - Rantes	100	100	4660	0.407	-1.4964046979336185	0.5577351491980688	Wilcoxon	two.sided	0.7258467384420518
CD127	CD59	-0.1416799701300913	pearson_z	In solution - Not stimulated	Immob - MCP1	100	100	5120	0.77	-0.9617087868521691	1.3265457093718724	Wilcoxon	two.sided	0.9205349182763745
CD127	CD59	-0.4169335204428211	pearson_z	In solution - Not stimulated	Immob - Not stimulated	100	100	5311	0.448	-0.625844964621078	1.5438590595680652	Wilcoxon	two.sided	0.7529501641301104
CD127	CD59	-1.379103345083512	pearson_z	In solution - Not stimulated	Immob - Rantes	100	100	5988	0.016	0.24321706793779177	2.5909966232476886	Wilcoxon	two.sided	0.128
CD127	CD59	0.4442007736813919	pearson_z	In solution - Not stimulated	In solution - MCP1	100	100	4634	0.372	-1.499309464531597	0.5784472332620925	Wilcoxon	two.sided	0.698368
CD127	CD59	0.4210044900001879	pearson_z	In solution - Not stimulated	In solution - Rantes	100	100	4656	0.401	-1.3820373625546543	0.6464954969665294	Wilcoxon	two.sided	0.722467050543826
CD127	CD69	-0.26955681207406273	pearson_z	In solution - Not stimulated	Immob - MCP1	100	100	5188	0.647	-0.8980630278131247	1.4295544148716055	Wilcoxon	two.sided	0.8675961904761905
CD127	CD69	-0.6401935027147101	pearson_z	In solution - Not stimulated	Immob - Not stimulated	100	100	5487	0.235	-0.4457127451632322	1.7022829877545063	Wilcoxon	two.sided	0.5589369217830109
CD127	CD69	-0.9198602262208707	pearson_z	In solution - Not stimulated	Immob - Rantes	100	100	5649	0.113	-0.20606181439906612	2.091529220791259	Wilcoxon	two.sided	0.38500665456745314
CD127	CD69	-0.3063420695621257	pearson_z	In solution - Not stimulated	In solution - MCP1	100	100	5221	0.59	-0.8691359494621371	1.4800488953663367	Wilcoxon	two.sided	0.8420881905727319
CD127	CD69	-0.4862669498682848	pearson_z	In solution - Not stimulated	In solution - Rantes	100	100	5352	0.39	-0.6093849688744973	1.6277606194751837	Wilcoxon	two.sided	0.7122178988326848
CD127	CD7	0.33863211464523174	pearson_z	In solution - Not stimulated	Immob - MCP1	100	100	4747	0.537	-1.37575342097884	0.7541169639268654	Wilcoxon	two.sided	0.8125695862439549
CD127	CD7	0.20759249489432122	pearson_z	In solution - Not stimulated	Immob - Not stimulated	100	100	4831	0.681	-1.2075404522579114	0.7663912900429732	Wilcoxon	two.sided	0.8815753959146202
CD127	CD7	-0.7585106021312107	pearson_z	In solution - Not stimulated	Immob - Rantes	100	100	5556	0.175	-0.3458119920025886	1.8418836520068864	Wilcoxon	two.sided	0.4817204301075269
CD127	CD7	0.9774408917681935	pearson_z	In solution - Not stimulated	In solution - MCP1	100	100	4128	0.033	-1.9009841493857644	-0.10054578964778164	Wilcoxon	two.sided	0.1966730158730159
CD127	CD7	0.7181989650364446	pearson_z	In solution - Not stimulated	In solution - Rantes	100	100	4411	0.15	-1.6380950145043403	0.27541936576891557	Wilcoxon	two.sided	0.4493617021276595
CD127	CD8	-0.6895960759266548	pearson_z	In solution - Not stimulated	Immob - MCP1	100	100	5469	0.252	-0.5149204111492384	1.8665148776818443	Wilcoxon	two.sided	0.5757663286004057
CD127	CD8	-0.4851954514222385	pearson_z	In solution - Not stimulated	Immob - Not stimulated	100	100	5396	0.334	-0.5182163710915361	1.4572656152404773	Wilcoxon	two.sided	0.6595680224403927
CD127	CD8	-0.3523946367374965	pearson_z	In solution - Not stimulated	Immob - Rantes	100	95	4964	0.588	-0.993001868934697	1.6659333203841777	Wilcoxon	two.sided	0.8415796696315121
CD127	CD8	0.03313823697542953	pearson_z	In solution - Not stimulated	In solution - MCP1	100	100	4978	0.958	-1.0311725368524225	1.0130626877141207	Wilcoxon	two.sided	0.9867329919531821
CD127	CD8	-0.06152099206942164	pearson_z	In solution - Not stimulated	In solution - Rantes	100	100	5054	0.896	-0.9911034806953692	1.0863304851125561	Wilcoxon	two.sided	0.9678312236286919
CD127	CD82	0.05804503577373973	pearson_z	In solution - Not stimulated	Immob - MCP1	100	100	4947	0.898	-1.20218658877697	1.1736236913758908	Wilcoxon	two.sided	0.9682521489971347
CD127	CD82	0.32801969709486045	pearson_z	In solution - Not stimulated	Immob - Not stimulated	100	100	4757	0.554	-1.4414163205294868	0.7797629435712096	Wilcoxon	two.sided	0.8232183302607322
CD127	CD82	0.014867830168349897	pearson_z	In solution - Not stimulated	Immob - Rantes	100	100	4993	0.987	-1.223686534892376	1.2125020697713866	Wilcoxon	two.sided	0.9953059982094896
CD127	CD82	0.9398235205015241	pearson_z	In solution - Not stimulated	In solution - MCP1	100	100	4272	0.076	-2.0189259153623182	0.10606266839717723	Wilcoxon	two.sided	0.311296
CD127	CD82	0.43222514409035445	pearson_z	In solution - Not stimulated	In solution - Rantes	100	100	4689	0.448	-1.5337308699174694	0.6539190945448634	Wilcoxon	two.sided	0.7529501641301104
CD127	CD84	-0.4393665451479651	pearson_z	In solution - Not stimulated	Immob - MCP1	100	100	5319	0.436	-0.654482143016135	1.50292058481442	Wilcoxon	two.sided	0.7441066666666667
CD127	CD84	-0.6332301868737318	pearson_z	In solution - Not stimulated	Immob - Not stimulated	100	100	5531	0.195	-0.34036835668691445	1.7287326358173922	Wilcoxon	two.sided	0.5084444444444445
CD127	CD84	-0.5205809314964733	pearson_z	In solution - Not stimulated	Immob - Rantes	100	100	5414	0.312	-0.5622118133583158	1.6058586343674939	Wilcoxon	two.sided	0.6403731778425656
CD127	CD84	0.3752730835116201	pearson_z	In solution - Not stimulated	In solution - MCP1	100	100	4697	0.46	-1.3935472029013385	0.5758872093045193	Wilcoxon	two.sided	0.763098674521355
CD127	CD84	0.3203752733986224	pearson_z	In solution - Not stimulated	In solution - Rantes	100	100	4745	0.534	-1.2957130708301774	0.668633747704028	Wilcoxon	two.sided	0.8099886883921358
CD127	CD86	-0.4790516927921657	pearson_z	In solution - Not stimulated	Immob - MCP1	100	100	5361	0.378	-0.69042215372236	1.8552238216597918	Wilcoxon	two.sided	0.7028379002971278
CD127	CD86	-0.3026896229696781	pearson_z	In solution - Not stimulated	Immob - Not stimulated	100	100	5196	0.633	-0.9189308983194091	1.5304902022179705	Wilcoxon	two.sided	0.8609166867906304
CD127	CD86	-1.0750955150796688	pearson_z	In solution - Not stimulated	Immob - Rantes	100	100	5679	0.097	-0.19315072093152252	2.3426180923546847	Wilcoxon	two.sided	0.35222695035460994
CD127	CD86	0.5193285433966168	pearson_z	In solution - Not stimulated	In solution - MCP1	100	100	4632	0.369	-1.7518591171558302	0.6047529219053651	Wilcoxon	two.sided	0.6945882352941176
CD127	CD86	-0.36215402025711096	pearson_z	In solution - Not stimulated	In solution - Rantes	100	100	5241	0.557	-0.8571741951771383	1.5218973613595927	Wilcoxon	two.sided	0.824664563617245
CD127	HLA-ABC	-0.22411277469938665	pearson_z	In solution - Not stimulated	Immob - MCP1	100	100	5180	0.661	-0.7675605723282264	1.2787494203866414	Wilcoxon	two.sided	0.8730656660412758
CD127	HLA-ABC	-0.9014391646533899	pearson_z	In solution - Not stimulated	Immob - Not stimulated	100	100	5857	0.036	0.05150659119020002	1.762115506935143	Wilcoxon	two.sided	0.20459334006054491
CD127	HLA-ABC	-1.5088322521277495	pearson_z	In solution - Not stimulated	Immob - Rantes	100	100	6202	0.003	0.4876311334956892	2.4764527414122104	Wilcoxon	two.sided	0.04213466334164588
CD127	HLA-ABC	-0.1476575165055274	pearson_z	In solution - Not stimulated	In solution - MCP1	100	100	5139	0.735	-0.7054349365035283	1.0707120024363899	Wilcoxon	two.sided	0.9046153846153846
CD127	HLA-ABC	-0.23618401606452033	pearson_z	In solution - Not stimulated	In solution - Rantes	100	100	5219	0.593	-0.6140984301969044	1.0612708952751346	Wilcoxon	two.sided	0.8433777777777778
CD127	HLA-DR	1.1782206124947288	pearson_z	In solution - Not stimulated	Immob - MCP1	100	100	4276	0.077	-2.4364596800034293	0.13055738520455384	Wilcoxon	two.sided	0.31402172338884865
CD127	HLA-DR	0.551121568224063	pearson_z	In solution - Not stimulated	Immob - Not stimulated	100	100	4605	0.335	-1.8193863792476668	0.5825906908481753	Wilcoxon	two.sided	0.6603850192509626
CD127	HLA-DR	-0.16346940331880402	pearson_z	In solution - Not stimulated	Immob - Rantes	100	100	5101	0.806	-1.1702281846674472	1.5168195954498531	Wilcoxon	two.sided	0.9309663658736671
CD127	HLA-DR	0.25992880245602423	pearson_z	In solution - Not stimulated	In solution - MCP1	100	100	4859	0.731	-1.6008345871063039	1.084683174696126	Wilcoxon	two.sided	0.9032452830188679
CD127	HLA-DR	0.08938314384991361	pearson_z	In solution - Not stimulated	In solution - Rantes	100	100	4945	0.894	-1.298724090530248	1.1268109592166173	Wilcoxon	two.sided	0.9667834101382489
CD16	CD161	-0.7340106712289554	pearson_z	In solution - Not stimulated	Immob - MCP1	50	100	2787	0.253	-0.6284344131791142	2.0744419809488153	Wilcoxon	two.sided	0.5771146213041718
CD16	CD161	-0.2583739232217905	pearson_z	In solution - Not stimulated	Immob - Not stimulated	50	100	2589	0.724	-1.1953278230293154	1.7805204591547357	Wilcoxon	two.sided	0.9009209014582412
CD16	CD161	-0.6748255024424406	pearson_z	In solution - Not stimulated	Immob - Rantes	50	100	2726	0.369	-0.6645462317215293	2.0792788781013187	Wilcoxon	two.sided	0.6945882352941176
CD16	CD161	-0.3311903450921841	pearson_z	In solution - Not stimulated	In solution - MCP1	50	35	912	0.744	-1.890178049695303	2.243395943709369	Wilcoxon	two.sided	0.9084263783783785
CD16	CD161	-0.4589544271254764	pearson_z	In solution - Not stimulated	In solution - Rantes	50	19	504	0.702	-1.542505767576283	2.463280918965542	Wilcoxon	two.sided	0.8916698240866034
CD16	CD162	-3.222798357947739	pearson_z	In solution - Not stimulated	Immob - MCP1	100	100	6618	7.74e-5	1.6837519565921546	4.838846452070624	Wilcoxon	two.sided	0.0024489707865168538
CD16	CD162	-1.8038799568234363	pearson_z	In solution - Not stimulated	Immob - Not stimulated	100	100	6093	0.008	0.5018709629188675	3.1109373132765192	Wilcoxon	two.sided	0.08031372549019608
CD16	CD162	-4.867592212373561	pearson_z	In solution - Not stimulated	Immob - Rantes	100	100	7217	6.1e-8	3.1434211463500046	6.83251981510743	Wilcoxon	two.sided	5.725866666666666e-6
CD16	CD162	-0.7839079706768552	pearson_z	In solution - Not stimulated	In solution - MCP1	100	100	5491	0.231	-0.4917456293283097	2.1359095171246674	Wilcoxon	two.sided	0.5550307167235495
CD16	CD162	0.2628856577079795	pearson_z	In solution - Not stimulated	In solution - Rantes	100	100	4842	0.7	-1.5742459002224485	1.0053664825937794	Wilcoxon	two.sided	0.8907365567103479
CD16	CD18	0.19153450216880546	pearson_z	In solution - Not stimulated	Immob - MCP1	100	100	4851	0.717	-1.1415056176013703	0.7990112780650007	Wilcoxon	two.sided	0.8983635150166851
CD16	CD18	-0.37221782749263616	pearson_z	In solution - Not stimulated	Immob - Not stimulated	100	100	5325	0.428	-0.536303821873533	1.2769531396723521	Wilcoxon	two.sided	0.7391892057651027
CD16	CD18	-1.1930221394886595	pearson_z	In solution - Not stimulated	Immob - Rantes	100	100	5963	0.019	0.19622934596481537	2.1717422251155356	Wilcoxon	two.sided	0.14267733333333332
CD16	CD18	0.629643922762214	pearson_z	In solution - Not stimulated	In solution - MCP1	100	100	4447	0.177	-1.5718574901945477	0.2927116732759387	Wilcoxon	two.sided	0.4853281402142161
CD16	CD18	0.7379144470600418	pearson_z	In solution - Not stimulated	In solution - Rantes	100	100	4295	0.085	-1.65446194826215	0.09410999612785353	Wilcoxon	two.sided	0.32901718213058423
CD16	CD197	0.37482696635661406	pearson_z	In solution - Not stimulated	Immob - MCP1	100	100	4743	0.531	-1.4713764668701044	0.7508263576635339	Wilcoxon	two.sided	0.8078314424635333
CD16	CD197	0.2716291707938513	pearson_z	In solution - Not stimulated	Immob - Not stimulated	100	100	4769	0.573	-1.2875654879873117	0.7037974259106851	Wilcoxon	two.sided	0.8334545454545454
CD16	CD197	-0.9227251994252501	pearson_z	In solution - Not stimulated	Immob - Rantes	100	100	5692	0.091	-0.14468819069203162	1.9472296202408428	Wilcoxon	two.sided	0.3407659574468085
CD16	CD197	0.579399124377212	pearson_z	In solution - Not stimulated	In solution - MCP1	100	100	4614	0.346	-1.7631782310725486	0.6378013163000527	Wilcoxon	two.sided	0.6714927636113025
CD16	CD197	0.7644617371917939	pearson_z	In solution - Not stimulated	In solution - Rantes	100	100	4463	0.19	-1.8708231472968162	0.33860444136834056	Wilcoxon	two.sided	0.5023849765258216
CD16	CD2	-0.2918397484819265	pearson_z	In solution - Not stimulated	Immob - MCP1	100	100	5256	0.532	-0.6586483589192738	1.2521118597838439	Wilcoxon	two.sided	0.8084792228818133
CD16	CD2	-0.6273035982669626	pearson_z	In solution - Not stimulated	Immob - Not stimulated	100	100	5551	0.179	-0.28436179510585136	1.5378982267433339	Wilcoxon	two.sided	0.4867831965234186
CD16	CD2	-0.07472106481289742	pearson_z	In solution - Not stimulated	Immob - Rantes	100	100	5080	0.846	-0.7573782986996613	0.9463815754450436	Wilcoxon	two.sided	0.9455590394919626
CD16	CD2	0.1733935995892049	pearson_z	In solution - Not stimulated	In solution - MCP1	100	100	4835	0.688	-1.1173097195584172	0.7508379896902828	Wilcoxon	two.sided	0.8846611872146117
CD16	CD2	0.46914272416611674	pearson_z	In solution - Not stimulated	In solution - Rantes	100	100	4589	0.316	-1.3633060275698239	0.44538041880969137	Wilcoxon	two.sided	0.6450569046756071
CD16	CD22	-0.11195206097055942	pearson_z	In solution - Not stimulated	Immob - MCP1	100	58	2956	0.841	-1.2182662405283993	1.4010000838292258	Wilcoxon	two.sided	0.9429596341220918
CD16	CD22	-0.15439186647694456	pearson_z	In solution - Not stimulated	Immob - Not stimulated	100	84	4314	0.752	-0.9669258973994909	1.2297597392984252	Wilcoxon	two.sided	0.911397460727351
CD16	CD22	-1.0968772515824574	pearson_z	In solution - Not stimulated	Immob - Rantes	100	100	5682	0.096	-0.1822243468784745	2.2635280777650983	Wilcoxon	two.sided	0.35017616580310884
CD16	CD22	0.7774078873329048	pearson_z	In solution - Not stimulated	In solution - MCP1	100	100	4394	0.139	-1.801213208087144	0.2679599202845499	Wilcoxon	two.sided	0.43132121212121216
CD16	CD22	1.1237241403915732	pearson_z	In solution - Not stimulated	In solution - Rantes	100	88	3688	0.056	-2.2638282490993826	0.02279693772593701	Wilcoxon	two.sided	0.26195348837209304
CD16	CD229	-0.15008449391700251	pearson_z	In solution - Not stimulated	Immob - MCP1	100	100	5110	0.789	-0.9548858051319987	1.2212878651029007	Wilcoxon	two.sided	0.9269186483103881
CD16	CD229	-0.13625215012478686	pearson_z	In solution - Not stimulated	Immob - Not stimulated	100	100	5109	0.791	-0.9722389407692431	1.1965788102447665	Wilcoxon	two.sided	0.9275823492852704
CD16	CD229	-0.5959469529420701	pearson_z	In solution - Not stimulated	Immob - Rantes	100	100	5411	0.316	-0.5202765251301492	1.7476178074017177	Wilcoxon	two.sided	0.6450569046756071
CD16	CD229	0.9705350077330949	pearson_z	In solution - Not stimulated	In solution - MCP1	100	100	4298	0.086	-2.0185176303484615	0.13433861481042658	Wilcoxon	two.sided	0.3303901773533424
CD16	CD229	0.400614875232376	pearson_z	In solution - Not stimulated	In solution - Rantes	100	100	4708	0.476	-1.5292042382847706	0.7283678387219336	Wilcoxon	two.sided	0.7743593298671287
CD16	CD244	-0.7386618104404858	pearson_z	In solution - Not stimulated	Immob - MCP1	99	100	5429	0.239	-0.5505001154511557	1.9708124949425851	Wilcoxon	two.sided	0.5617896494156928
CD16	CD244	0.04550040657863254	pearson_z	In solution - Not stimulated	Immob - Not stimulated	99	100	4923	0.948	-1.1879173083513421	1.1797256200326482	Wilcoxon	two.sided	0.9834474120464174
CD16	CD244	-1.1573696275738938	pearson_z	In solution - Not stimulated	Immob - Rantes	99	100	5706	0.063	-0.06340474223233925	2.3645347846617613	Wilcoxon	two.sided	0.2802654028436019
CD16	CD244	0.5329100602766289	pearson_z	In solution - Not stimulated	In solution - MCP1	99	88	4042	0.396	-1.7190730188655619	0.644913205799284	Wilcoxon	two.sided	0.7187470190138576
CD16	CD244	-0.7811625784293355	pearson_z	In solution - Not stimulated	In solution - Rantes	99	42	2297	0.327	-0.70940258449036	2.262431251476424	Wilcoxon	two.sided	0.6533040085136573
CD16	CD25	0.07166166156417318	pearson_z	In solution - Not stimulated	Immob - MCP1	100	100	4956	0.915	-1.2528910185227906	1.1463828493703612	Wilcoxon	two.sided	0.9751782477341391
CD16	CD25	-0.9788898179015614	pearson_z	In solution - Not stimulated	Immob - Not stimulated	100	100	5677	0.098	-0.19738650760796972	2.2316414924968977	Wilcoxon	two.sided	0.3529002557544757
CD16	CD25	-0.47649304008481147	pearson_z	In solution - Not stimulated	Immob - Rantes	100	100	5303	0.46	-0.8072998934817545	1.8676258636734264	Wilcoxon	two.sided	0.763098674521355
CD16	CD25	1.019158873832309	pearson_z	In solution - Not stimulated	In solution - MCP1	100	100	4305	0.09	-2.1733999970205704	0.160036229750621	Wilcoxon	two.sided	0.33792
CD16	CD25	0.3404068181638128	pearson_z	In solution - Not stimulated	In solution - Rantes	100	100	4795	0.617	-1.5722385492513422	0.9347699357201085	Wilcoxon	two.sided	0.8567450024378351
CD16	CD26	0.2088599440515066	pearson_z	In solution - Not stimulated	Immob - MCP1	100	100	4811	0.645	-1.1491739235098335	0.6768896291805724	Wilcoxon	two.sided	0.8665648854961833
CD16	CD26	-0.0241558028111876	pearson_z	In solution - Not stimulated	Immob - Not stimulated	100	100	5017	0.968	-0.8871543972936441	0.9451818017296298	Wilcoxon	two.sided	0.9897923021060275
CD16	CD26	0.3502002167687623	pearson_z	In solution - Not stimulated	Immob - Rantes	100	100	4705	0.472	-1.3127265920094384	0.6323281638173498	Wilcoxon	two.sided	0.7719316140249203
CD16	CD26	0.8543407552180499	pearson_z	In solution - Not stimulated	In solution - MCP1	100	100	4292	0.084	-1.8396294766492538	0.13510079874642167	Wilcoxon	two.sided	0.32626758620689655
CD16	CD26	1.049441645645332	pearson_z	In solution - Not stimulated	In solution - Rantes	100	100	4086	0.026	-1.958341287476195	-0.13975469760129602	Wilcoxon	two.sided	0.1728831168831169
CD16	CD268	0.22893873975357387	pearson_z	In solution - Not stimulated	Immob - MCP1	100	100	4856	0.726	-1.3941182961272065	0.9093026227180672	Wilcoxon	two.sided	0.9018156153506837
CD16	CD268	-0.17309289793139887	pearson_z	In solution - Not stimulated	Immob - Not stimulated	100	100	5144	0.726	-0.8644477532698066	1.1961459410080284	Wilcoxon	two.sided	0.9018156153506837
CD16	CD268	-0.30917728769387387	pearson_z	In solution - Not stimulated	Immob - Rantes	100	100	5199	0.628	-0.8602884145041936	1.439614327176718	Wilcoxon	two.sided	0.8588868382710053
CD16	CD268	0.7966755217789893	pearson_z	In solution - Not stimulated	In solution - MCP1	100	80	3547	0.193	-2.0020365257651154	0.3766131732493314	Wilcoxon	two.sided	0.504631383472609
CD16	CD268	-0.1021014515019498	pearson_z	In solution - Not stimulated	In solution - Rantes	100	39	1976	0.905	-1.3306944867011636	1.4490938570742897	Wilcoxon	two.sided	0.971219512195122
CD16	CD27	-0.15646203536449177	pearson_z	In solution - Not stimulated	Immob - MCP1	100	100	5121	0.768	-0.9494825672934321	1.258717456595474	Wilcoxon	two.sided	0.9200970006381621
CD16	CD27	0.23925452375405096	pearson_z	In solution - Not stimulated	Immob - Not stimulated	100	100	4816	0.654	-1.3309740896530369	0.8454886081914048	Wilcoxon	two.sided	0.8709690234097895
CD16	CD27	-1.421447885222073	pearson_z	In solution - Not stimulated	Immob - Rantes	100	100	5979	0.017	0.2693326405210434	2.6482995783551715	Wilcoxon	two.sided	0.13297777777777778
CD16	CD27	0.47601648873913877	pearson_z	In solution - Not stimulated	In solution - MCP1	100	100	4664	0.412	-1.5410219987367535	0.5837613303950308	Wilcoxon	two.sided	0.7294511160012574
CD16	CD27	-0.2780932637710619	pearson_z	In solution - Not stimulated	In solution - Rantes	100	100	5216	0.599	-0.8959212642518364	1.3763334434488905	Wilcoxon	two.sided	0.8476301507537689
CD16	CD274	0.057200841102033065	pearson_z	In solution - Not stimulated	Immob - MCP1	100	100	4965	0.933	-1.1656205001340358	1.02411589961886	Wilcoxon	two.sided	0.9808952772073923
CD16	CD274	-0.20474609250776968	pearson_z	In solution - Not stimulated	Immob - Not stimulated	100	100	5184	0.654	-0.7945953044661259	1.2117010295962443	Wilcoxon	two.sided	0.8709690234097895
CD16	CD274	-0.25901446599369726	pearson_z	In solution - Not stimulated	Immob - Rantes	100	100	5214	0.602	-0.8067644653556929	1.3354909658129144	Wilcoxon	two.sided	0.8495274367326484
CD16	CD274	0.34517089419150676	pearson_z	In solution - Not stimulated	In solution - MCP1	100	100	4731	0.512	-1.5045403042251038	0.7067884823081375	Wilcoxon	two.sided	0.7963501795084231
CD16	CD274	-0.33100450236373313	pearson_z	In solution - Not stimulated	In solution - Rantes	100	100	5216	0.599	-0.7367845892604383	1.3562861750063573	Wilcoxon	two.sided	0.8476301507537689
CD16	CD278	-0.16290128168429105	pearson_z	In solution - Not stimulated	Immob - MCP1	100	100	5103	0.802	-1.003361570950581	1.2281418795624388	Wilcoxon	two.sided	0.9301614497528831
CD16	CD278	-1.0964968780771362	pearson_z	In solution - Not stimulated	Immob - Not stimulated	100	100	5876	0.032	0.1088956135622614	2.1640252885307496	Wilcoxon	two.sided	0.1935810955961332
CD16	CD278	-1.4041805993839596	pearson_z	In solution - Not stimulated	Immob - Rantes	100	100	5906	0.027	0.16428001496791694	2.621039922901892	Wilcoxon	two.sided	0.1753910034602076
CD16	CD278	-0.43547312850456776	pearson_z	In solution - Not stimulated	In solution - MCP1	100	100	5274	0.504	-0.7850290505470081	1.5386802446697072	Wilcoxon	two.sided	0.7908966285873502
CD16	CD278	0.1620718492166468	pearson_z	In solution - Not stimulated	In solution - Rantes	100	100	4887	0.783	-1.1535544630038366	0.9019087217933186	Wilcoxon	two.sided	0.923530052356021
CD16	CD29	-0.9057168261755173	pearson_z	In solution - Not stimulated	Immob - MCP1	100	100	5677	0.098	-0.16788694644365412	1.9625778920784538	Wilcoxon	two.sided	0.3529002557544757
CD16	CD29	-0.7216161868553345	pearson_z	In solution - Not stimulated	Immob - Not stimulated	100	100	5562	0.17	-0.31638365693876513	1.7984218292897025	Wilcoxon	two.sided	0.47728813559322036
CD16	CD29	-1.4232721778192154	pearson_z	In solution - Not stimulated	Immob - Rantes	100	100	6073	0.009	0.36872713481944985	2.495374988832998	Wilcoxon	two.sided	0.08664615384615383
CD16	CD29	0.399441253444856	pearson_z	In solution - Not stimulated	In solution - MCP1	100	100	4700	0.464	-1.3944967150735925	0.5909679526930232	Wilcoxon	two.sided	0.7652263543191801
CD16	CD29	0.8739534758517052	pearson_z	In solution - Not stimulated	In solution - Rantes	100	100	4287	0.082	-1.7919687776481485	0.10829165841098583	Wilcoxon	two.sided	0.32408701754385966
CD16	CD314	0.5361642465390092	pearson_z	In solution - Not stimulated	Immob - MCP1	100	100	4594	0.322	-1.6009137642223967	0.5922955423734908	Wilcoxon	two.sided	0.6497685417413113
CD16	CD314	-0.49508067560228236	pearson_z	In solution - Not stimulated	Immob - Not stimulated	100	100	5355	0.386	-0.593084525671415	1.4655734489861043	Wilcoxon	two.sided	0.708820345614607
CD16	CD314	-0.2862872221453424	pearson_z	In solution - Not stimulated	Immob - Rantes	100	100	5226	0.582	-0.7878050686777928	1.5115011686351765	Wilcoxon	two.sided	0.8381038097673229
CD16	CD314	0.778768266161664	pearson_z	In solution - Not stimulated	In solution - MCP1	100	100	4477	0.202	-1.8362578566733654	0.38864745228061015	Wilcoxon	two.sided	0.5180317172632533
CD16	CD314	1.0434756363187292	pearson_z	In solution - Not stimulated	In solution - Rantes	100	88	3704	0.062	-2.1648559273465016	0.056761201063117564	Wilcoxon	two.sided	0.277570747217806
CD16	CD37	-3.5166586865791727	pearson_z	In solution - Not stimulated	Immob - MCP1	100	100	6792	1.2e-5	1.9072739689880382	5.020324704666839	Wilcoxon	two.sided	5.28e-4
CD16	CD37	-2.848759470604846	pearson_z	In solution - Not stimulated	Immob - Not stimulated	100	100	6564	1.33e-4	1.4333551456819458	4.233777778405809	Wilcoxon	two.sided	0.003821714285714286
CD16	CD37	-5.360384508555299	pearson_z	In solution - Not stimulated	Immob - Rantes	100	100	7350	9.43e-9	3.488125730040567	7.422111679401864	Wilcoxon	two.sided	1.3805620512820512e-6
CD16	CD37	0.9110961560618007	pearson_z	In solution - Not stimulated	In solution - MCP1	100	100	4425	0.16	-2.1439431083102303	0.3238943601578876	Wilcoxon	two.sided	0.4633007712082262
CD16	CD37	0.9927162433774588	pearson_z	In solution - Not stimulated	In solution - Rantes	100	100	4292	0.084	-2.1699843737281284	0.12812875187360262	Wilcoxon	two.sided	0.32626758620689655
CD16	CD38	0.3780932550864261	pearson_z	In solution - Not stimulated	Immob - MCP1	100	100	4709	0.478	-1.4096233880382008	0.6035936178252699	Wilcoxon	two.sided	0.776491491202769
CD16	CD38	-0.1446956826111837	pearson_z	In solution - Not stimulated	Immob - Not stimulated	100	100	5133	0.746	-0.8267101322440957	1.1503390326555882	Wilcoxon	two.sided	0.9084263783783785
CD16	CD38	-0.31103295308646406	pearson_z	In solution - Not stimulated	Immob - Rantes	100	100	5255	0.534	-0.7202879975770122	1.3689069346238367	Wilcoxon	two.sided	0.8099886883921358
CD16	CD38	1.1632699550434462	pearson_z	In solution - Not stimulated	In solution - MCP1	100	100	4095	0.027	-2.138390637413563	-0.12408174181955883	Wilcoxon	two.sided	0.1753910034602076
CD16	CD38	1.4201754919833716	pearson_z	In solution - Not stimulated	In solution - Rantes	100	100	3809	0.004	-2.3837355145340613	-0.4756448192133723	Wilcoxon	two.sided	0.0516697247706422
CD16	CD3E	-1.1771088628416138	pearson_z	In solution - Not stimulated	Immob - MCP1	100	100	5976	0.017	0.2363544783626233	2.1180253841681207	Wilcoxon	two.sided	0.13297777777777778
CD16	CD3E	-0.71974470838858	pearson_z	In solution - Not stimulated	Immob - Not stimulated	100	100	5623	0.128	-0.23327629130104816	1.6349907885442834	Wilcoxon	two.sided	0.4114703196347032
CD16	CD3E	-1.8124188275794466	pearson_z	In solution - Not stimulated	Immob - Rantes	100	100	6346	0.001	0.7514676680787401	2.8495481429028424	Wilcoxon	two.sided	0.017066666666666667
CD16	CD3E	-0.11589815382475957	pearson_z	In solution - Not stimulated	In solution - MCP1	100	100	5105	0.798	-0.7884129054609638	1.005246729690246	Wilcoxon	two.sided	0.9287737135771854
CD16	CD3E	0.3261274002007433	pearson_z	In solution - Not stimulated	In solution - Rantes	100	100	4736	0.52	-1.3529108280181448	0.6633253640677693	Wilcoxon	two.sided	0.8023671232876712
CD16	CD4	0.7996406211518177	pearson_z	In solution - Not stimulated	Immob - MCP1	100	84	3782	0.246	-2.0930871542119247	0.5567578740740196	Wilcoxon	two.sided	0.5687487684729063
CD16	CD4	-0.3577838458900608	pearson_z	In solution - Not stimulated	Immob - Not stimulated	100	100	5229	0.577	-0.7951622549636628	1.4212439391790603	Wilcoxon	two.sided	0.8353338465486271
CD16	CD4	-0.2174534563433133	pearson_z	In solution - Not stimulated	Immob - Rantes	100	86	4413	0.759	-1.0745350947120829	1.4435411773493831	Wilcoxon	two.sided	0.9163318327974276
CD16	CD4	1.043544947892301	pearson_z	In solution - Not stimulated	In solution - MCP1	100	100	4285	0.081	-2.145386236693931	0.1304975706757096	Wilcoxon	two.sided	0.32216949152542373
CD16	CD4	1.5116836881474596	pearson_z	In solution - Not stimulated	In solution - Rantes	100	100	3920	0.008	-2.658484858200372	-0.42621723314192883	Wilcoxon	two.sided	0.08031372549019608
CD16	CD40	-0.840534794857837	pearson_z	In solution - Not stimulated	Immob - MCP1	100	100	5485	0.236	-0.5418710787444916	2.020512981054871	Wilcoxon	two.sided	0.5589369217830109
CD16	CD40	-0.48584238736286806	pearson_z	In solution - Not stimulated	Immob - Not stimulated	100	100	5331	0.419	-0.6903117396863412	1.6444236587084433	Wilcoxon	two.sided	0.7330872941907425
CD16	CD40	-0.5561059287450341	pearson_z	In solution - Not stimulated	Immob - Rantes	100	100	5341	0.405	-0.8186451344712682	1.8273947642253496	Wilcoxon	two.sided	0.7236548223350254
CD16	CD40	0.5418889401327549	pearson_z	In solution - Not stimulated	In solution - MCP1	100	100	4612	0.344	-1.7334802400236065	0.5625262843450148	Wilcoxon	two.sided	0.6692255613126079
CD16	CD40	0.5588869662690508	pearson_z	In solution - Not stimulated	In solution - Rantes	100	100	4588	0.315	-1.776809174731961	0.5744062913533555	Wilcoxon	two.sided	0.6444169996367599
CD16	CD43	0.40547836600793286	pearson_z	In solution - Not stimulated	Immob - MCP1	100	100	4720	0.495	-1.691182665398031	0.8823862752062254	Wilcoxon	two.sided	0.785749718151071
CD16	CD43	0.0359869252317144	pearson_z	In solution - Not stimulated	Immob - Not stimulated	100	100	4976	0.954	-1.2436251404792402	1.0892665955567118	Wilcoxon	two.sided	0.9851353135313531
CD16	CD43	-0.12575557504661103	pearson_z	In solution - Not stimulated	Immob - Rantes	100	75	3816	0.843	-1.1857531777119223	1.5402381872152298	Wilcoxon	two.sided	0.9438918489065606
CD16	CD43	0.5109478082770513	pearson_z	In solution - Not stimulated	In solution - MCP1	100	100	4631	0.368	-1.6447038321457845	0.5983222474704948	Wilcoxon	two.sided	0.6940977896851975
CD16	CD43	0.9150243081370266	pearson_z	In solution - Not stimulated	In solution - Rantes	100	100	4302	0.088	-1.980706251613816	0.16071592175456798	Wilcoxon	two.sided	0.3344237516869096
CD16	CD44	-0.53173047050715	pearson_z	In solution - Not stimulated	Immob - MCP1	100	100	5346	0.399	-0.732441074957523	1.803387094736813	Wilcoxon	two.sided	0.7211707317073172
CD16	CD44	-0.9604579634176749	pearson_z	In solution - Not stimulated	Immob - Not stimulated	100	100	5696	0.089	-0.13945976314209216	2.2474751648631193	Wilcoxon	two.sided	0.3359571045576407
CD16	CD44	-1.7080908267930002	pearson_z	In solution - Not stimulated	Immob - Rantes	100	100	6155	0.005	0.5444395501716447	3.015026770536931	Wilcoxon	two.sided	0.05915966386554622
CD16	CD44	1.219962388191126	pearson_z	In solution - Not stimulated	In solution - MCP1	100	100	4102	0.028	-2.285377583813647	-0.13071345630112993	Wilcoxon	two.sided	0.1779864559819413
CD16	CD44	0.816195404917075	pearson_z	In solution - Not stimulated	In solution - Rantes	100	100	4345	0.11	-1.8447580901978085	0.1872857639899935	Wilcoxon	two.sided	0.378679706601467
CD16	CD45	-0.7131449065355264	pearson_z	In solution - Not stimulated	Immob - MCP1	100	100	5644	0.116	-0.17878677836496096	1.6391031148573232	Wilcoxon	two.sided	0.3898042959427208
CD16	CD45	-0.22486139419719448	pearson_z	In solution - Not stimulated	Immob - Not stimulated	100	100	5182	0.657	-0.6821616825218724	1.0776542823484305	Wilcoxon	two.sided	0.8722828854314003
CD16	CD45	-1.1698366836855913	pearson_z	In solution - Not stimulated	Immob - Rantes	100	100	6070	0.009	0.2831112820490613	2.1056134583917827	Wilcoxon	two.sided	0.08664615384615383
CD16	CD45	0.9369925001800568	pearson_z	In solution - Not stimulated	In solution - MCP1	100	100	4145	0.037	-1.8196959193569595	-0.05377006513204475	Wilcoxon	two.sided	0.20838399999999999
CD16	CD45	0.846476331327768	pearson_z	In solution - Not stimulated	In solution - Rantes	100	100	4238	0.063	-1.7644257735465094	0.06499635779321289	Wilcoxon	two.sided	0.2802654028436019
CD16	CD45RA	-1.2972507211422457	pearson_z	In solution - Not stimulated	Immob - MCP1	100	91	5477	0.015	0.25274495756268067	2.288588452410979	Wilcoxon	two.sided	0.12155395683453236
CD16	CD45RA	-0.3962073845707379	pearson_z	In solution - Not stimulated	Immob - Not stimulated	100	93	4902	0.517	-0.6708874765445124	1.4723931828241992	Wilcoxon	two.sided	0.7992709305517431
CD16	CD45RA	-0.8790142569809944	pearson_z	In solution - Not stimulated	Immob - Rantes	100	79	4491	0.116	-0.2055503059941677	1.992702484607065	Wilcoxon	two.sided	0.3898042959427208
CD16	CD45RA	0.021462673953576573	pearson_z	In solution - Not stimulated	In solution - MCP1	100	100	4980	0.962	-1.1122017188844149	1.0669678795347919	Wilcoxon	two.sided	0.9881422578880175
CD16	CD45RA	0.09182331576281658	pearson_z	In solution - Not stimulated	In solution - Rantes	100	100	4938	0.881	-1.1565301140776907	0.9619124906192131	Wilcoxon	two.sided	0.9624925402053867
CD16	CD45RB	0.06139121735546273	pearson_z	In solution - Not stimulated	Immob - MCP1	100	100	4956	0.915	-1.102922742981769	1.10198829817594	Wilcoxon	two.sided	0.9751782477341391
CD16	CD45RB	0.10394092896347099	pearson_z	In solution - Not stimulated	Immob - Not stimulated	100	100	4910	0.827	-1.0925912034955758	0.9346209384625164	Wilcoxon	two.sided	0.9380994964753272
CD16	CD45RB	-0.5702682236238561	pearson_z	In solution - Not stimulated	Immob - Rantes	100	100	5443	0.28	-0.43562416015173344	1.6632644125905536	Wilcoxon	two.sided	0.605358925143954
CD16	CD45RB	1.0749133179147885	pearson_z	In solution - Not stimulated	In solution - MCP1	100	100	4000	0.015	-1.9617464591218494	-0.21918126994137366	Wilcoxon	two.sided	0.12155395683453236
CD16	CD45RB	1.7761542279207203	pearson_z	In solution - Not stimulated	In solution - Rantes	100	100	3513	2.81e-4	-2.711324669875863	-0.8271171047524809	Wilcoxon	two.sided	0.006864755364806868
CD16	CD47	-0.021153421548809476	pearson_z	In solution - Not stimulated	Immob - MCP1	100	100	5012	0.978	-1.1138294199433942	1.230417123184044	Wilcoxon	two.sided	0.9935238095238095
CD16	CD47	0.008668314458095851	pearson_z	In solution - Not stimulated	Immob - Not stimulated	100	100	4994	0.989	-1.0057773088038948	1.0908471084161158	Wilcoxon	two.sided	0.9955403038427167
CD16	CD47	-0.21863555467673187	pearson_z	In solution - Not stimulated	Immob - Rantes	100	100	5151	0.713	-0.9321261548747349	1.4418896849400538	Wilcoxon	two.sided	0.8973443575418993
CD16	CD47	1.0817645024361011	pearson_z	In solution - Not stimulated	In solution - MCP1	100	100	4237	0.062	-2.2129465058053923	0.0477658371990144	Wilcoxon	two.sided	0.277570747217806
CD16	CD47	0.6672453339128428	pearson_z	In solution - Not stimulated	In solution - Rantes	100	100	4499	0.221	-1.7607539770675613	0.41166124389120456	Wilcoxon	two.sided	0.5421045296167247
CD16	CD48	0.40363558107203384	pearson_z	In solution - Not stimulated	Immob - MCP1	100	100	4689	0.448	-1.48789034507078	0.6145751890796819	Wilcoxon	two.sided	0.7529501641301104
CD16	CD48	0.15179594777040464	pearson_z	In solution - Not stimulated	Immob - Not stimulated	100	100	4880	0.77	-1.1940895947667796	0.8661642132192027	Wilcoxon	two.sided	0.9205349182763745
CD16	CD48	0.6221254296268233	pearson_z	In solution - Not stimulated	Immob - Rantes	100	100	4536	0.257	-1.7481304238748923	0.49445044932420745	Wilcoxon	two.sided	0.5826988727858293
CD16	CD48	1.0093900336896837	pearson_z	In solution - Not stimulated	In solution - MCP1	100	100	4275	0.077	-2.055938378231553	0.10259606643802899	Wilcoxon	two.sided	0.31402172338884865
CD16	CD48	0.46197036070239406	pearson_z	In solution - Not stimulated	In solution - Rantes	100	100	4670	0.421	-1.622887942226087	0.7050350722085867	Wilcoxon	two.sided	0.7349882207067576
CD16	CD49D	-1.7655175192073491	pearson_z	In solution - Not stimulated	Immob - MCP1	100	100	6225	0.003	0.5802177264300891	2.9077514417577426	Wilcoxon	two.sided	0.04213466334164588
CD16	CD49D	-0.28598034066428213	pearson_z	In solution - Not stimulated	Immob - Not stimulated	100	100	5216	0.599	-0.8052208415983992	1.364859507158088	Wilcoxon	two.sided	0.8476301507537689
CD16	CD49D	-1.385044938620542	pearson_z	In solution - Not stimulated	Immob - Rantes	100	100	5936	0.022	0.19832824634251545	2.583760640832562	Wilcoxon	two.sided	0.15605037783375314
CD16	CD49D	0.3674519544488891	pearson_z	In solution - Not stimulated	In solution - MCP1	100	100	4706	0.473	-1.4540412490362427	0.7318120005354845	Wilcoxon	two.sided	0.7719316140249203
CD16	CD49D	0.5754796352486875	pearson_z	In solution - Not stimulated	In solution - Rantes	100	100	4539	0.261	-1.6600437845527762	0.44590923330340704	Wilcoxon	two.sided	0.5872760687175389
CD16	CD5	-0.09746502307371448	pearson_z	In solution - Not stimulated	Immob - MCP1	100	100	5076	0.854	-1.0695591041228958	1.2323173660294215	Wilcoxon	two.sided	0.9492259719755279
CD16	CD5	-0.23122074572792595	pearson_z	In solution - Not stimulated	Immob - Not stimulated	100	100	5175	0.67	-0.7545479122006336	1.2367055152335755	Wilcoxon	two.sided	0.8771362157136217
CD16	CD5	-1.0436466882144975	pearson_z	In solution - Not stimulated	Immob - Rantes	100	100	5749	0.067	-0.0814825803964171	2.2531336318643365	Wilcoxon	two.sided	0.28937423312883437
CD16	CD5	0.008451309266392296	pearson_z	In solution - Not stimulated	In solution - MCP1	100	100	4995	0.991	-1.0519926601132021	1.0321689386322943	Wilcoxon	two.sided	0.9961292164911654
CD16	CD5	0.894442975302237	pearson_z	In solution - Not stimulated	In solution - Rantes	100	100	4265	0.073	-1.794578069342798	0.09523864820059812	Wilcoxon	two.sided	0.3056773234200743
CD16	CD50	-3.5234559956593077	pearson_z	In solution - Not stimulated	Immob - MCP1	100	100	6764	1.64e-5	1.9147992333715194	5.070516376020429	Wilcoxon	two.sided	6.841837037037037e-4
CD16	CD50	-1.2162480002354965	pearson_z	In solution - Not stimulated	Immob - Not stimulated	100	100	5812	0.047	0.012980369780008987	2.360038491117299	Wilcoxon	two.sided	0.2369776186213071
CD16	CD50	-4.882824988939888	pearson_z	In solution - Not stimulated	Immob - Rantes	100	100	7265	3.15e-8	3.1088057524295576	6.797902245361072	Wilcoxon	two.sided	3.347320754716981e-6
CD16	CD50	1.138075091002799	pearson_z	In solution - Not stimulated	In solution - MCP1	100	100	4114	0.03	-2.239574871582687	-0.11932188041602326	Wilcoxon	two.sided	0.18628445424476295
CD16	CD50	0.3135947021657006	pearson_z	In solution - Not stimulated	In solution - Rantes	100	100	4809	0.642	-1.4286172901956047	0.9250897552496807	Wilcoxon	two.sided	0.8656317931529807
CD16	CD52	0.5355332841989021	pearson_z	In solution - Not stimulated	Immob - MCP1	100	100	4559	0.282	-1.581885294105932	0.5017857646745751	Wilcoxon	two.sided	0.6073514340344167
CD16	CD52	0.5509084072573994	pearson_z	In solution - Not stimulated	Immob - Not stimulated	100	100	4560	0.283	-1.5355281977300763	0.4402260044217379	Wilcoxon	two.sided	0.6085742649866361
CD16	CD52	-0.6090713738473218	pearson_z	In solution - Not stimulated	Immob - Rantes	100	100	5439	0.284	-0.5244003301246436	1.764808524025676	Wilcoxon	two.sided	0.6097933663743804
CD16	CD52	-0.03833321203254553	pearson_z	In solution - Not stimulated	In solution - MCP1	100	100	5036	0.931	-1.003700640082748	1.1289130296913836	Wilcoxon	two.sided	0.9802564965414096
CD16	CD52	0.32903294776088227	pearson_z	In solution - Not stimulated	In solution - Rantes	100	100	4743	0.531	-1.3033287948962968	0.6919414858220698	Wilcoxon	two.sided	0.8078314424635333
CD16	CD54	-0.03482313445074933	pearson_z	In solution - Not stimulated	Immob - MCP1	100	100	5028	0.946	-1.1270664279325526	1.0957589904773615	Wilcoxon	two.sided	0.9828208817561335
CD16	CD54	-0.05955533551270959	pearson_z	In solution - Not stimulated	Immob - Not stimulated	100	100	5046	0.911	-0.9111475324870869	0.9659952982074472	Wilcoxon	two.sided	0.9746869300911853
CD16	CD54	-0.19834724655166314	pearson_z	In solution - Not stimulated	Immob - Rantes	100	100	5148	0.719	-0.8162544511060477	1.196492249148533	Wilcoxon	two.sided	0.89946868058640606
CD16	CD54	-0.13668727798679942	pearson_z	In solution - Not stimulated	In solution - MCP1	100	100	5100	0.808	-0.9753341189773279	1.2757307016952142	Wilcoxon	two.sided	0.9317477477477478
CD16	CD54	0.14538845572947698	pearson_z	In solution - Not stimulated	In solution - Rantes	100	100	4884	0.778	-1.0599703804264733	0.7631503038316734	Wilcoxon	two.sided	0.9212985702270815
CD16	CD55	-0.6122240554642749	pearson_z	In solution - Not stimulated	Immob - MCP1	100	100	5425	0.3	-0.5516166706047585	1.726291786387462	Wilcoxon	two.sided	0.6260088626292466
CD16	CD55	-0.688672756299724	pearson_z	In solution - Not stimulated	Immob - Not stimulated	100	100	5470	0.251	-0.4260383409309421	1.7486332446014785	Wilcoxon	two.sided	0.5744136529865909
CD16	CD55	-0.43656146746128677	pearson_z	In solution - Not stimulated	Immob - Rantes	100	100	5307	0.454	-0.7102909502547061	1.5033489265079065	Wilcoxon	two.sided	0.7594083754083754
CD16	CD55	0.5664960359153345	pearson_z	In solution - Not stimulated	In solution - MCP1	100	100	4600	0.329	-1.7801547494729084	0.6151146611688871	Wilcoxon	two.sided	0.6535901234567901
CD16	CD55	0.2931952791950529	pearson_z	In solution - Not stimulated	In solution - Rantes	100	100	4766	0.568	-1.3672356555842886	0.781261407593417	Wilcoxon	two.sided	0.8302559044900077
CD16	CD59	-0.24150132839235713	pearson_z	In solution - Not stimulated	Immob - MCP1	100	100	5184	0.654	-0.8469625800641077	1.299237767014969	Wilcoxon	two.sided	0.8709690234097895
CD16	CD59	-0.5777656270184564	pearson_z	In solution - Not stimulated	Immob - Not stimulated	100	100	5458	0.264	-0.46037955474534975	1.5928774693107988	Wilcoxon	two.sided	0.5909570747217806
CD16	CD59	-0.37100732399122693	pearson_z	In solution - Not stimulated	Immob - Rantes	100	100	5267	0.515	-0.7023447924945315	1.4615822645409968	Wilcoxon	two.sided	0.7979312242090784
CD16	CD59	0.4386972837378289	pearson_z	In solution - Not stimulated	In solution - MCP1	100	100	4656	0.401	-1.5166257272597248	0.6140356940439057	Wilcoxon	two.sided	0.722467050543826
CD16	CD59	-0.36617214207099164	pearson_z	In solution - Not stimulated	In solution - Rantes	100	100	5251	0.54	-0.7292619044189961	1.4637642166871485	Wilcoxon	two.sided	0.8140471092077088
CD16	CD69	-0.24085818348374272	pearson_z	In solution - Not stimulated	Immob - MCP1	100	100	5176	0.668	-0.9798939341946702	1.4152188105636927	Wilcoxon	two.sided	0.8761471821145785
CD16	CD69	-0.7493574837215661	pearson_z	In solution - Not stimulated	Immob - Not stimulated	100	100	5510	0.213	-0.40193126149227626	1.8779551192752506	Wilcoxon	two.sided	0.5312736935341009
CD16	CD69	-0.3880234506801612	pearson_z	In solution - Not stimulated	Immob - Rantes	100	100	5248	0.545	-0.798400524954494	1.5195589587797782	Wilcoxon	two.sided	0.817645178476292
CD16	CD69	0.8154126311755151	pearson_z	In solution - Not stimulated	In solution - MCP1	100	100	4432	0.166	-2.025735634936749	0.3840719420748177	Wilcoxon	two.sided	0.4724163719050026
CD16	CD69	0.06937727474606488	pearson_z	In solution - Not stimulated	In solution - Rantes	100	100	4948	0.9	-1.1884646110299641	1.0732512200843893	Wilcoxon	two.sided	0.9682521489971347
CD16	CD7	-0.2197043291554764	pearson_z	In solution - Not stimulated	Immob - MCP1	100	100	5155	0.706	-0.8731817031611668	1.2647370683855836	Wilcoxon	two.sided	0.8933255448213884
CD16	CD7	-1.0679597157805247	pearson_z	In solution - Not stimulated	Immob - Not stimulated	100	100	5902	0.028	0.12108895902547132	2.007778143259943	Wilcoxon	two.sided	0.1779864559819413
CD16	CD7	-2.2514191256720584	pearson_z	In solution - Not stimulated	Immob - Rantes	100	100	6574	1.21e-4	1.0983306607423162	3.421628851195881	Wilcoxon	two.sided	0.0036056719576719573
CD16	CD7	0.4845871604987739	pearson_z	In solution - Not stimulated	In solution - MCP1	100	100	4594	0.322	-1.4837528303814018	0.5094855619212089	Wilcoxon	two.sided	0.6497685417413113
CD16	CD7	-0.03253124802908675	pearson_z	In solution - Not stimulated	In solution - Rantes	100	100	5029	0.944	-0.9827056034327013	1.081752956276964	Wilcoxon	two.sided	0.9827371534195932
CD16	CD8	-2.061208438556085	pearson_z	In solution - Not stimulated	Immob - MCP1	100	100	6405	0.0006	0.8992368479683983	3.1915013390637608	Wilcoxon	two.sided	0.012423529411764705
CD16	CD8	-1.8010032895852148	pearson_z	In solution - Not stimulated	Immob - Not stimulated	100	100	6199	0.003	0.5963494600852238	3.009474222470166	Wilcoxon	two.sided	0.04213466334164588
CD16	CD8	-2.6487896934419957	pearson_z	In solution - Not stimulated	Immob - Rantes	100	100	6639	6.24e-5	1.3488180330522983	4.036778262178494	Wilcoxon	two.sided	0.0020918857142857143
CD16	CD8	-0.15475591622762067	pearson_z	In solution - Not stimulated	In solution - MCP1	100	100	5119	0.772	-0.8972008167910699	1.2065762957295403	Wilcoxon	two.sided	0.9207759423972893
CD16	CD8	-0.18952902548244266	pearson_z	In solution - Not stimulated	In solution - Rantes	100	100	5163	0.691	-0.8406515900799807	1.332117226728858	Wilcoxon	two.sided	0.8858893694513998
CD16	CD82	-1.3101727698763832	pearson_z	In solution - Not stimulated	Immob - MCP1	100	100	5897	0.028	0.14876457602947654	2.524100614988621	Wilcoxon	two.sided	0.1779864559819413
CD16	CD82	-0.9647450725574129	pearson_z	In solution - Not stimulated	Immob - Not stimulated	100	100	5738	0.072	-0.07776633278554437	2.075607361123252	Wilcoxon	two.sided	0.3026149253731343
CD16	CD82	-3.0868657254173097	pearson_z	In solution - Not stimulated	Immob - Rantes	100	100	6959	1.71e-6	1.8264921744220695	4.455303586497914	Wilcoxon	two.sided	9.727999999999999e-5
CD16	CD82	-0.4439903236504956	pearson_z	In solution - Not stimulated	In solution - MCP1	100	100	5269	0.512	-0.6853215575069634	1.5483693785231316	Wilcoxon	two.sided	0.7963501795084231
CD16	CD82	0.5247220447645953	pearson_z	In solution - Not stimulated	In solution - Rantes	100	100	4564	0.287	-1.675789042580353	0.48780816485284295	Wilcoxon	two.sided	0.6115716988270904
CD16	CD84	-0.8198225682382851	pearson_z	In solution - Not stimulated	Immob - MCP1	100	100	5557	0.174	-0.3361452552582283	2.117625103823767	Wilcoxon	two.sided	0.48132023575638505
CD16	CD84	-0.38942539109157576	pearson_z	In solution - Not stimulated	Immob - Not stimulated	100	100	5287	0.484	-0.7092731338159761	1.5786725077462467	Wilcoxon	two.sided	0.7808329991406474
CD16	CD84	-0.5278342564916785	pearson_z	In solution - Not stimulated	Immob - Rantes	100	100	5322	0.432	-0.6581960214479817	1.8084820656679763	Wilcoxon	two.sided	0.7413235831809871
CD16	CD84	0.6457095287005619	pearson_z	In solution - Not stimulated	In solution - MCP1	100	100	4523	0.244	-1.834209636915847	0.4236097943135122	Wilcoxon	two.sided	0.5659835255354201
CD16	CD84	-0.014141041717150759	pearson_z	In solution - Not stimulated	In solution - Rantes	100	100	5007	0.987	-1.1991108625700664	1.1910386721029358	Wilcoxon	two.sided	0.9953059982094896
CD16	CD86	-0.9606241095202834	pearson_z	In solution - Not stimulated	Immob - MCP1	100	100	5695	0.09	-0.1611021354940721	2.076267992129421	Wilcoxon	two.sided	0.33792
CD16	CD86	-0.39306437934455235	pearson_z	In solution - Not stimulated	Immob - Not stimulated	100	100	5319	0.436	-0.6484393615556001	1.4573151072868828	Wilcoxon	two.sided	0.7441066666666667
CD16	CD86	-1.7997574107626173	pearson_z	In solution - Not stimulated	Immob - Rantes	100	100	6217	0.003	0.6542773028051665	2.932682233813208	Wilcoxon	two.sided	0.04213466334164588
CD16	CD86	0.24128567266390055	pearson_z	In solution - Not stimulated	In solution - MCP1	100	100	4815	0.652	-1.3185061161616254	0.8860643181552327	Wilcoxon	two.sided	0.8697451444812885
CD16	CD86	-0.33331704050693833	pearson_z	In solution - Not stimulated	In solution - Rantes	100	100	5245	0.55	-0.7607613539229654	1.423782155579558	Wilcoxon	two.sided	0.8205562913907285
CD16	HLA-ABC	-1.0918418723240517	pearson_z	In solution - Not stimulated	Immob - MCP1	100	100	5888	0.03	0.1028816586801801	2.045585496372231	Wilcoxon	two.sided	0.18628445424476295
CD16	HLA-ABC	-0.842506299998151	pearson_z	In solution - Not stimulated	Immob - Not stimulated	100	100	5730	0.075	-0.07993365667918942	1.7818593222028263	Wilcoxon	two.sided	0.30922401171303077
CD16	HLA-ABC	-1.7142125401106594	pearson_z	In solution - Not stimulated	Immob - Rantes	100	100	6452	3.9e-4	0.7304294438451334	2.71206137692709	Wilcoxon	two.sided	0.008965224489795918
CD16	HLA-ABC	0.4750273604229105	pearson_z	In solution - Not stimulated	In solution - MCP1	100	100	4529	0.25	-1.3019436313741297	0.3375862374645993	Wilcoxon	two.sided	0.5735234215885947
CD16	HLA-ABC	-0.006788566310248399	pearson_z	In solution - Not stimulated	In solution - Rantes	100	100	5007	0.987	-0.8462149017468449	0.8386464183609367	Wilcoxon	two.sided	0.9953059982094896
CD16	HLA-DR	-0.5686943119985931	pearson_z	In solution - Not stimulated	Immob - MCP1	100	100	5368	0.369	-0.635839204243025	1.774255892552047	Wilcoxon	two.sided	0.6945882352941176
CD16	HLA-DR	0.493732109463596	pearson_z	In solution - Not stimulated	Immob - Not stimulated	100	100	4659	0.405	-1.6344335761692363	0.6484109622255878	Wilcoxon	two.sided	0.7236548223350254
CD16	HLA-DR	0.030547314863001825	pearson_z	In solution - Not stimulated	Immob - Rantes	100	100	4982	0.966	-1.138114548701531	1.0748321675136854	Wilcoxon	two.sided	0.989184
CD16	HLA-DR	0.31192148800024316	pearson_z	In solution - Not stimulated	In solution - MCP1	100	100	4774	0.582	-1.4838979286651437	0.8627998545985623	Wilcoxon	two.sided	0.8381038097673229
CD16	HLA-DR	-0.1112418082067401	pearson_z	In solution - Not stimulated	In solution - Rantes	100	100	5063	0.879	-1.150833135795577	1.3103198114928662	Wilcoxon	two.sided	0.9624925402053867
CD161	CD162	0.13195030965593121	pearson_z	In solution - Not stimulated	Immob - MCP1	51	100	2506	0.864	-2.2325560326940788	1.8788339799375993	Wilcoxon	two.sided	0.9559811616954473
CD161	CD162	1.9646994210230275	pearson_z	In solution - Not stimulated	Immob - Not stimulated	51	100	2034	0.043	-3.969032848532467	-0.04682122678920593	Wilcoxon	two.sided	0.22675655430711605
CD161	CD162	-2.4089178610562545	pearson_z	In solution - Not stimulated	Immob - Rantes	51	100	3059	0.045	0.060465384410596526	4.794646106511955	Wilcoxon	two.sided	0.2316636197440585
CD161	CD162	-2.410397316520714	pearson_z	In solution - Not stimulated	In solution - MCP1	51	35	1092	0.08	-0.31869854444901974	5.045481134980749	Wilcoxon	two.sided	0.31977288857345637
CD161	CD162	0.7959070952442586	pearson_z	In solution - Not stimulated	In solution - Rantes	51	20	478	0.687	-4.63046416999777	2.2902592199781755	Wilcoxon	two.sided	0.8846611872146117
[truncated: 4,503 more rows]

## Sheet: Table S3 Description
	Sheet	Description
[truncated: 2 more rows]

[truncated: 4 more sheets: Table S3 (CD3 cappling Tcells), Table S3 (CD20 Rituximab, Raji), Table S5 antibodies, Table S5 oligos]
