# Supplementary material for: Molecular pixelation: spatial proteomics of single cells by sequencing
Source: Nat Methods. 2024 May 8;21(6):1044–52. doi: 10.1038/s41592-024-02268-9 (PMC11166577; doi:10.1038/s41592-024-02268-9)
Supplement: Supplementary file 7 — Statistical source data of Fig. 2. [file 41592_2024_2268_MOESM7_ESM.xlsx]

## Sheet: 2A
sample	component	UMAP_1	UMAP_2	cell_type_name
S1	RCVCMP0000000	-21.087279821817692	-8.196736099773146	B cells
S1	RCVCMP0000002	1.8967929826332972	-4.581575157695509	CD4 T cells
S1	RCVCMP0000003	-3.241181160394962	15.632266280597948	NK cells
S1	RCVCMP0000005	4.60562798839349	15.180287597126268	CD8 T cells
S1	RCVCMP0000006	-21.03127434391242	-7.71300482993672	B cells
S1	RCVCMP0000007	2.474030469472592	-3.8513565087849866	CD4 T cells
S1	RCVCMP0000008	3.876593326146786	-3.002973082118727	CD4 T cells
S1	RCVCMP0000010	-7.067432428781803	4.659915206379198	Monocytes
S1	RCVCMP0000014	2.33061430316705	-4.913589003139235	CD4 T cells
S1	RCVCMP0000015	8.33356234889764	-3.740825417094923	CD4 T cells
S1	RCVCMP0000016	-20.454841162149723	-7.412232163005568	B cells
S1	RCVCMP0000018	9.34011981349725	-3.4921381497914563	CD4 T cells
S1	RCVCMP0000019	4.243654702718441	-3.9063136601979505	CD4 T cells
S1	RCVCMP0000020	2.0038586602761197	-4.145122292094923	CD4 T cells
S1	RCVCMP0000021	-18.08983566898566	-7.332528832011915	B cells
S1	RCVCMP0000023	9.784534905965511	-4.363876583629347	CD4 T cells
S1	RCVCMP0000024	2.03590473991174	15.195224044269823	CD8 T cells
S1	RCVCMP0000025	-20.926543737833317	-7.217407944255568	B cells
S1	RCVCMP0000026	8.139251683767025	-0.21215182786533937	CD4 T cells
S1	RCVCMP0000028	2.2708508716179776	-7.56109357123921	CD4 T cells
S1	RCVCMP0000030	-6.974823976938541	4.356547591633104	Monocytes
S1	RCVCMP0000032	1.5141482101036952	14.96893810982158	CD8 T cells
S1	RCVCMP0000035	3.5221628890587735	-5.656659843974806	CD4 T cells
S1	RCVCMP0000036	4.814867948110287	14.425188300556444	CD8 T cells
S1	RCVCMP0000038	4.624411557729427	14.191653487629198	CD8 T cells
S1	RCVCMP0000040	-17.284709478800114	-6.449537041240431	B cells
S1	RCVCMP0000044	-3.3720934643195224	14.995047805256151	NK cells
S1	RCVCMP0000045	8.034083818013851	-1.0416936103646304	CD4 T cells
S1	RCVCMP0000046	-20.0286574615882	-7.652381184154249	B cells
S1	RCVCMP0000047	5.231141065175716	-4.807775738292433	CD4 T cells
S1	RCVCMP0000052	-6.717922712747868	5.667690513080858	NK cells
S1	RCVCMP0000054	-7.440184141580875	2.709541079944872	NK cells
S1	RCVCMP0000055	6.18554684978265	-5.643684628062941	CD4 T cells
S1	RCVCMP0000057	8.18459412914056	-4.843616964870192	CD4 T cells
S1	RCVCMP0000058	-3.5472903503821445	15.579407927936815	NK cells
S1	RCVCMP0000062	8.179497693593685	-1.626522245460249	CD4 T cells
S1	RCVCMP0000064	-6.930339838449772	3.796037433094286	Monocytes
S1	RCVCMP0000065	1.087965522821133	-5.859752895885206	CD4 T cells
S1	RCVCMP0000066	0.732827936227505	-7.0941236043507825	CD4 T cells
S1	RCVCMP0000075	-0.26311283845167893	14.47693943733623	NK cells
S1	RCVCMP0000077	7.644739125783627	-5.581964256816603	CD4 T cells
S1	RCVCMP0000079	-21.170270468179996	-7.963033440166212	B cells
S1	RCVCMP0000083	8.782214616353695	3.6753065561716785	MAIT cells
S1	RCVCMP0000084	6.379566644246761	-2.4948161864812146	CD4 T cells
S1	RCVCMP0000085	5.103761170919125	-6.808409454875685	CD4 T cells
S1	RCVCMP0000087	10.014546845967953	-2.777536990695692	CD4 T cells
S1	RCVCMP0000088	10.025757287557308	-2.9161928916508923	CD4 T cells
S1	RCVCMP0000089	3.445646737630551	14.249099967426561	CD8 T cells
S1	RCVCMP0000091	1.7435194001748011	-5.857086899333693	CD4 T cells
S1	RCVCMP0000092	4.527199719960873	15.400620696491503	CD8 T cells
S1	RCVCMP0000094	-2.453926826898868	15.394751784748339	NK cells
S1	RCVCMP0000095	0.7336777196480677	-6.334509136729933	CD4 T cells
S1	RCVCMP0000099	3.840241645391171	-3.0896701837117444	CD4 T cells
S1	RCVCMP0000101	6.837742303426449	-5.031014444881178	CD4 T cells
S1	RCVCMP0000102	-1.1937220348761632	15.130580184406542	NK cells
S1	RCVCMP0000103	-18.807618643228825	-6.757799866252638	B cells
S1	RCVCMP0000104	2.151966785009091	-6.745529415660597	CD4 T cells
S1	RCVCMP0000107	2.3286761985375333	-7.145583870464064	CD4 T cells
S1	RCVCMP0000111	4.217185472066586	15.120877501911425	CD8 T cells
S1	RCVCMP0000113	8.716713403279964	4.254137275165819	MAIT cells
S1	RCVCMP0000114	4.699629758413021	15.872336623615526	CD8 T cells
S1	RCVCMP0000116	2.2067825542046475	-5.128012898021437	CD4 T cells
S1	RCVCMP0000117	9.86536452632684	-4.145928862148024	CD4 T cells
S1	RCVCMP0000119	2.213736508901303	-6.131402256541945	CD4 T cells
S1	RCVCMP0000120	-17.033881689493473	-6.647874119334913	B cells
S1	RCVCMP0000122	2.638180230672543	-5.493145229869581	CD4 T cells
S1	RCVCMP0000123	4.220786546285336	15.81133770698955	CD8 T cells
S1	RCVCMP0000124	7.92899749141473	0.016425011104844955	CD4 T cells
S1	RCVCMP0000127	5.858879064138119	-4.8898975873524915	CD4 T cells
S1	RCVCMP0000128	-1.0230065836356237	15.112172362751268	NK cells
S1	RCVCMP0000132	9.770111535604183	-4.591329577022291	CD4 T cells
S1	RCVCMP0000138	-20.18833878177863	-8.558532478862501	B cells
S1	RCVCMP0000139	8.71971080165643	-2.639059665256239	CD4 T cells
S1	RCVCMP0000140	7.971230958516781	4.1433079218332995	MAIT cells
S1	RCVCMP0000142	-3.422967220728214	16.08087086433818	NK cells
S1	RCVCMP0000146	-3.1113002552435947	16.166154143757126	NK cells
S1	RCVCMP0000147	-6.8442487968848305	3.6638295626108874	Monocytes
S1	RCVCMP0000148	4.7950148330285	-4.442178013377882	CD4 T cells
S1	RCVCMP0000149	8.871867631490414	4.163440463489794	MAIT cells
S1	RCVCMP0000150	1.2458009467675135	-3.970929863506056	CD4 T cells
S1	RCVCMP0000151	8.040043328817074	4.166552302784227	MAIT cells
S1	RCVCMP0000152	-18.266576315347965	-6.681018593364454	B cells
S1	RCVCMP0000157	8.67415187221307	3.944473025745653	MAIT cells
S1	RCVCMP0000159	8.42287299495477	-6.337969543987013	CD4 T cells
S1	RCVCMP0000160	3.390494321401303	-3.851433041148878	CD4 T cells
S1	RCVCMP0000161	4.787571404988949	15.36164402717998	CD8 T cells
S1	RCVCMP0000163	2.7519201980187344	-3.0843486810261975	CD4 T cells
S1	RCVCMP0000165	9.101240609700863	-2.6557831788594495	CD4 T cells
S1	RCVCMP0000166	8.755634759481136	3.6399714922373523	MAIT cells
S1	RCVCMP0000167	-20.604403997843082	-7.289559128337599	B cells
S1	RCVCMP0000168	9.420542214925472	-3.1908266568715344	CD4 T cells
S1	RCVCMP0000170	4.225626443441097	15.666611907429003	CD8 T cells
S1	RCVCMP0000172	-20.344563986246403	-8.417969467693068	B cells
S1	RCVCMP0000173	8.79826304775018	-5.149852993541456	CD4 T cells
S1	RCVCMP0000175	9.59557292323846	-4.170701267772413	CD4 T cells
S1	RCVCMP0000178	-19.204488302652653	-6.3654649282033215	B cells
S1	RCVCMP0000180	-6.945814634744938	3.161901709980272	Monocytes
S1	RCVCMP0000185	7.768202279622738	-1.7885488892133008	CD4 T cells
S1	RCVCMP0000186	9.230505441243832	-3.5695381188924085	CD4 T cells
S1	RCVCMP0000190	4.85387656551141	14.219669578022264	CD8 T cells
S1	RCVCMP0000192	8.27124831538934	3.841931102222704	MAIT cells
S1	RCVCMP0000193	7.629856084401791	-5.171730282359816	CD4 T cells
S1	RCVCMP0000196	4.463560079152767	-6.113014938884474	CD4 T cells
S1	RCVCMP0000197	5.5860161529137535	-7.265228989177443	CD4 T cells
S1	RCVCMP0000199	7.4707183585717125	-6.55363679175923	CD4 T cells
S1	RCVCMP0000201	2.6036560283257413	-6.194875958018995	CD4 T cells
S1	RCVCMP0000202	7.510183785970394	-4.612703325801588	CD4 T cells
S1	RCVCMP0000204	8.863359902913754	4.029435393757128	MAIT cells
S1	RCVCMP0000205	7.9558305488182945	4.328083274311327	MAIT cells
S1	RCVCMP0000206	4.667019342000668	14.347673652118944	CD8 T cells
S1	RCVCMP0000211	6.98947808604974	-6.523176910930372	CD4 T cells
S1	RCVCMP0000212	-17.338136221353825	-6.8707373166615735	B cells
S1	RCVCMP0000213	2.6371533618523526	-6.886305096202589	CD4 T cells
S1	RCVCMP0000214	2.5200028167321133	13.401376006550096	CD8 T cells
S1	RCVCMP0000215	4.697381471212093	14.840481994098925	CD8 T cells
S1	RCVCMP0000217	6.212222074086849	-6.775984528117872	CD4 T cells
S1	RCVCMP0000221	9.765081857259457	-3.2392435098225842	CD4 T cells
S1	RCVCMP0000223	-3.427111174051578	15.252158400959276	NK cells
S1	RCVCMP0000225	-7.047154928629215	3.587805030292772	Monocytes
S1	RCVCMP0000227	1.8726352201058314	-5.294857266002394	CD4 T cells
S1	RCVCMP0000228	4.986514543111507	-6.2702100301320325	CD4 T cells
S1	RCVCMP0000231	3.0677358851983	13.839562652057909	CD8 T cells
S1	RCVCMP0000233	1.226316784436886	-5.192339184337355	CD4 T cells
S1	RCVCMP0000236	-0.8213067306922033	14.919739005512499	NK cells
S1	RCVCMP0000239	-19.17817452091437	-7.2294971967274915	B cells
S1	RCVCMP0000240	2.1090103135659146	14.010655639118456	CD8 T cells
S1	RCVCMP0000241	9.44959018092889	-3.5767068887288342	CD4 T cells
S1	RCVCMP0000242	9.532562707479183	-5.114251377635695	CD4 T cells
S1	RCVCMP0000245	-3.624488855783756	15.80195164436748	NK cells
S1	RCVCMP0000246	9.662042115743343	-4.480121853404738	CD4 T cells
S1	RCVCMP0000247	-6.6625685944007	3.232697246021532	Monocytes
S1	RCVCMP0000248	8.676564668233578	-4.819363358073927	CD4 T cells
S1	RCVCMP0000250	3.523910258825009	-6.9078490758473645	CD4 T cells
S1	RCVCMP0000251	2.518673394735043	-7.337289574199415	CD4 T cells
S1	RCVCMP0000252	-6.895763422434147	3.099591491169237	Monocytes
S1	RCVCMP0000254	-17.659060980264957	-6.76101041083882	B cells
S1	RCVCMP0000257	3.038579915578549	-4.321696045451857	CD4 T cells
S1	RCVCMP0000258	4.867480252797787	-7.447186710887648	CD4 T cells
S1	RCVCMP0000261	3.9734096274926114	-3.1113119149739514	CD4 T cells
S1	RCVCMP0000266	3.7514137969567227	-5.68004060035298	CD4 T cells
S1	RCVCMP0000273	7.825455640371029	-1.6929731989438306	CD4 T cells
S1	RCVCMP0000274	2.9338538394524503	-4.57568097358296	CD4 T cells
S1	RCVCMP0000277	-18.56053879398566	-6.64389968162129	B cells
S1	RCVCMP0000278	4.032607291753475	15.604392287678026	CD8 T cells
S1	RCVCMP0000279	9.898412202413265	-2.9488753104741345	CD4 T cells
S1	RCVCMP0000280	-7.110173250620182	5.056406733936571	Monocytes
S1	RCVCMP0000284	-0.33762940305929917	14.7425510858958	NK cells
S1	RCVCMP0000286	-6.851881529276188	3.1279060816233386	Monocytes
S1	RCVCMP0000287	-20.7912307037757	-6.926541569286085	B cells
S1	RCVCMP0000288	1.0092131243302271	-6.47039532905171	CD4 T cells
S1	RCVCMP0000291	3.350478862340634	-2.835299375110365	CD4 T cells
S1	RCVCMP0000293	9.965498422200863	-3.767174007945753	CD4 T cells
S1	RCVCMP0000295	-2.6327746166632724	14.518869636005663	NK cells
S1	RCVCMP0000298	-18.17200234073859	-7.362918140941359	B cells
S1	RCVCMP0000299	7.980576013143246	4.65556788200786	CD8 T cells
S1	RCVCMP0000300	2.29880163532037	-6.643888714366652	CD4 T cells
S1	RCVCMP0000303	-20.759341741983707	-8.365976574474074	B cells
S1	RCVCMP0000305	4.342127297933285	15.213496444172167	CD8 T cells
S1	RCVCMP0000306	8.49879786830682	-1.3021119559342633	CD4 T cells
S1	RCVCMP0000310	1.2191296563698695	-5.12745738273213	CD4 T cells
S1	RCVCMP0000311	-19.691468740885075	-7.622172596507765	B cells
S1	RCVCMP0000313	3.074018453176205	-3.802825214915968	CD4 T cells
S1	RCVCMP0000317	2.528884862477963	-6.972698452525831	CD4 T cells
S1	RCVCMP0000327	1.7571433530404017	-5.000017168575026	CD4 T cells
S1	RCVCMP0000328	-19.914124990885075	-8.45746636634419	B cells
S1	RCVCMP0000329	-3.2135293735907626	15.990737197345995	NK cells
S1	RCVCMP0000340	9.536936257894222	-5.464060547404982	CD4 T cells
S1	RCVCMP0000341	-21.118194128458317	-7.363263371043898	B cells
S1	RCVCMP0000343	-6.840180422251041	3.1512024378245105	Monocytes
S1	RCVCMP0000344	6.499749635274593	-2.6468203092152844	CD4 T cells
S1	RCVCMP0000352	2.41950008731622	13.24082588905742	CD8 T cells
S1	RCVCMP0000357	3.1843514190270352	-3.479925396495558	CD4 T cells
S1	RCVCMP0000359	-21.28890373844367	-7.807249786906935	B cells
S1	RCVCMP0000363	-19.669192816202457	-7.977176430278517	B cells
S1	RCVCMP0000364	4.073854182775204	-4.979320290141798	CD4 T cells
S1	RCVCMP0000368	3.8731710658623624	15.268910644001268	CD8 T cells
S1	RCVCMP0000371	0.8249321327759669	-6.600878479533888	CD4 T cells
S1	RCVCMP0000377	-1.0304662241385534	14.355709311908983	NK cells
S1	RCVCMP0000378	4.504683946187679	-3.6557922387654553	CD4 T cells
S1	RCVCMP0000383	4.397745107228939	-4.26585603004048	CD4 T cells
S1	RCVCMP0000385	-3.1277349247382236	15.06525158638408	NK cells
S1	RCVCMP0000388	6.015524838979427	-3.0158165717656384	CD4 T cells
S1	RCVCMP0000389	8.59299895625848	-1.412624301963545	CD4 T cells
S1	RCVCMP0000391	4.7110700355126305	-7.443623306804396	CD4 T cells
S1	RCVCMP0000392	-1.6403708710120275	14.684386489338182	NK cells
S1	RCVCMP0000393	0.7470382199837611	-6.82070803886006	CD4 T cells
S1	RCVCMP0000396	8.34629199367303	-1.3936813200051557	CD4 T cells
S1	RCVCMP0000397	2.1602202401711392	-6.86422610526631	CD4 T cells
S1	RCVCMP0000404	-3.454145218317325	16.016625640339157	NK cells
S1	RCVCMP0000407	8.83290717464227	-4.146448376231886	CD4 T cells
S1	RCVCMP0000408	3.8867070422722745	-5.314259293132521	CD4 T cells
S1	RCVCMP0000411	7.243216966207211	-3.3804485822255383	CD4 T cells
S1	RCVCMP0000412	-20.84465744632941	-8.139845612102247	B cells
S1	RCVCMP0000414	-2.510349060480411	15.601596114582323	NK cells
S1	RCVCMP0000417	4.171435569341366	-5.860645535045363	CD4 T cells
S1	RCVCMP0000419	-3.317625547830875	14.923108336872362	NK cells
S1	RCVCMP0000420	-20.871984030191715	-8.293864014201857	B cells
S1	RCVCMP0000426	5.618473981435482	-2.928866508060194	CD4 T cells
S1	RCVCMP0000427	8.171339963491146	3.9616110300486316	MAIT cells
S1	RCVCMP0000428	-18.56701424259406	-6.548063519054152	B cells
S1	RCVCMP0000429	4.669147943074886	14.823675391620897	CD8 T cells
S1	RCVCMP0000431	8.634962533528988	-8.970112087779738	CD4 T cells
S1	RCVCMP0000436	2.8228566394402432	-4.664531233363844	CD4 T cells
S1	RCVCMP0000439	0.6038067982747004	-6.7868397260243665	CD4 T cells
S1	RCVCMP0000441	-18.203681494180973	-7.353084805064894	B cells
S1	RCVCMP0000446	3.2793390498711514	-6.1240308309132825	CD4 T cells
S1	RCVCMP0000449	-6.829840208475407	5.1679260706370105	Monocytes
S1	RCVCMP0000450	3.8235003696038175	-3.706844570689894	CD4 T cells
S1	RCVCMP0000451	2.6448764548851895	-3.1147274995381604	CD4 T cells
S1	RCVCMP0000452	-6.76811411518317	5.352065799183153	Monocytes
S1	RCVCMP0000454	2.139437054212277	13.8759739374583	CD8 T cells
S1	RCVCMP0000456	2.7559506640984464	13.954622504658007	CD8 T cells
S1	RCVCMP0000458	-17.724462057535465	-7.407708885722853	B cells
S1	RCVCMP0000462	-20.31983711857062	-8.570749046855665	B cells
S1	RCVCMP0000464	2.839286063726132	-7.031336548381544	CD4 T cells
S1	RCVCMP0000466	-6.877585436289127	4.050349948353075	Monocytes
S1	RCVCMP0000468	1.7830193982674525	-6.110719921642042	CD4 T cells
S1	RCVCMP0000469	-2.710079218332584	15.475964782184862	NK cells
S1	RCVCMP0000471	2.2526736007286954	-6.552852394633986	CD4 T cells
S1	RCVCMP0000475	4.184236262853329	-5.262084724956251	CD4 T cells
S1	RCVCMP0000478	8.34810206752557	-0.6329272115762006	CD4 T cells
S1	RCVCMP0000480	-18.848649527017887	-7.712449314647413	B cells
S1	RCVCMP0000481	7.788193200643246	-2.325654270702101	CD4 T cells
S1	RCVCMP0000487	3.2931384788109708	-4.890954735332228	CD4 T cells
S1	RCVCMP0000491	8.627418016011898	4.059635875171923	MAIT cells
S1	RCVCMP0000492	2.328135465200131	-3.6178948903615247	CD4 T cells
S1	RCVCMP0000493	2.227328513677304	13.363586661762499	CD8 T cells
S1	RCVCMP0000499	1.5054262624337122	-7.592122318797804	CD4 T cells
S1	RCVCMP0000500	-19.90700867313605	-7.572260620647169	B cells
S1	RCVCMP0000505	9.871774171407406	-5.021721365504957	CD4 T cells
S1	RCVCMP0000512	4.092706178243343	-6.120141747050978	CD4 T cells
S1	RCVCMP0000516	8.056132768209164	-0.2885077620084058	CD4 T cells
S1	RCVCMP0000520	4.042253469045345	14.990588424152635	CD8 T cells
S1	RCVCMP0000524	-19.59780266422492	-8.434088470988966	B cells
S1	RCVCMP0000528	3.587957356984799	-3.5078182244832288	CD4 T cells
S1	RCVCMP0000534	0.5586205766751215	-6.407973053508497	CD4 T cells
S1	RCVCMP0000535	3.736951087529843	15.980036971515917	CD8 T cells
S1	RCVCMP0000540	8.13689658504266	-3.654654743724562	CD4 T cells
S1	RCVCMP0000541	3.928685878331845	16.136172530597946	CD8 T cells
S1	RCVCMP0000549	8.305716012532894	1.1857874369089831	CD4 T cells
S1	RCVCMP0000552	1.344624970967953	-5.001530411296583	CD4 T cells
S1	RCVCMP0000553	8.191958879049007	-6.258910896831251	CD4 T cells
S1	RCVCMP0000554	1.983292077596371	-7.33748746162007	CD4 T cells
S1	RCVCMP0000559	3.247184728200619	-6.056483509593702	CD4 T cells
S1	RCVCMP0000560	4.234773610646908	16.095494506305954	CD8 T cells
S1	RCVCMP0000561	-6.944546247904118	4.9227735971873035	Monocytes
S1	RCVCMP0000562	-20.54947807926398	-6.9903285527760755	B cells
S1	RCVCMP0000563	7.8921684966637535	-2.7906844640309583	CD4 T cells
S1	RCVCMP0000567	9.775076364095394	-2.770556213908888	CD4 T cells
S1	RCVCMP0000569	2.844471667821591	-6.66504454856465	CD4 T cells
S1	RCVCMP0000570	1.0159983382775233	-4.34645152335713	CD4 T cells
S1	RCVCMP0000573	8.060791944081966	3.5230286096995105	MAIT cells
S1	RCVCMP0000578	-19.84077789921027	-8.108537437968947	B cells
S1	RCVCMP0000579	8.137697194631283	-2.688088181071974	CD4 T cells
S1	RCVCMP0000580	7.372007344777767	-3.3170926595265637	CD4 T cells
S1	RCVCMP0000581	-6.993154550974186	3.7035915827219714	Monocytes
S1	RCVCMP0000582	-19.768798376505192	-6.479205372386671	B cells
S1	RCVCMP0000584	1.4083735690667079	-6.771136047893263	CD4 T cells
S1	RCVCMP0000585	4.368525479848568	15.116639373249315	CD8 T cells
S1	RCVCMP0000586	-19.28556206363898	-8.087188007884718	B cells
S1	RCVCMP0000588	0.7511248336388514	-6.971004726939894	CD4 T cells
S1	RCVCMP0000591	-2.7676842464850497	15.540116546100878	NK cells
S1	RCVCMP0000592	-18.991294409220036	-8.010845425182081	B cells
S1	RCVCMP0000594	5.350444291646664	-4.308385851436354	CD4 T cells
S1	RCVCMP0000604	3.521267150457089	-3.1356325173909436	CD4 T cells
S1	RCVCMP0000606	-6.746186281626041	5.454589602894091	Monocytes
S1	RCVCMP0000612	0.9371193991257594	-5.86342740302632	CD4 T cells
S1	RCVCMP0000614	4.374760602529232	15.48080563301494	CD8 T cells
S1	RCVCMP0000617	4.097420905645077	-3.4621937299306165	CD4 T cells
S1	RCVCMP0000621	8.526404832418148	-1.0502706026817332	CD4 T cells
S1	RCVCMP0000625	8.36230990749139	-3.390579226070143	CD4 T cells
S1	RCVCMP0000632	-6.813841368143375	3.683286902851366	Monocytes
S1	RCVCMP0000634	3.2676439033104825	-4.170943977885939	CD4 T cells
S1	RCVCMP0000643	0.6324316607071803	-4.010684254222609	CD4 T cells
S1	RCVCMP0000644	2.2663204417778897	13.333682296222948	CD8 T cells
S1	RCVCMP0000645	-3.0107794060156894	14.489453551716112	NK cells
S1	RCVCMP0000650	8.433695291097347	-8.78889823203633	CD4 T cells
S1	RCVCMP0000651	-6.752301241342838	3.445621249622606	Monocytes
S1	RCVCMP0000653	-17.41917374271613	-6.599303963237501	B cells
S1	RCVCMP0000654	9.83413836818475	-4.556848290019728	CD4 T cells
S1	RCVCMP0000655	5.622250531728451	-6.387854340129591	CD4 T cells
S1	RCVCMP0000657	-20.272132421915348	-6.354644062572218	CD4 T cells
S1	RCVCMP0000663	1.7389681087090418	13.662222144550585	CD8 T cells
S1	RCVCMP0000664	2.1758441672875333	14.016191718525194	CD8 T cells
S1	RCVCMP0000672	8.507806275899593	-5.674119236522413	CD4 T cells
S1	RCVCMP0000675	2.5103029952599454	14.245083091205858	CD8 T cells
S1	RCVCMP0000683	-2.194242741052921	15.303454635090135	NK cells
S1	RCVCMP0000686	9.563735459859554	-5.43232798820088	CD4 T cells
S1	RCVCMP0000688	-20.549949194376286	-8.364580395274855	B cells
S1	RCVCMP0000689	5.370303128774349	-2.7247351432378064	CD4 T cells
S1	RCVCMP0000691	3.028871034200375	-7.7183043981129895	CD4 T cells
S1	RCVCMP0000695	3.252656196172421	-7.473681690746046	CD4 T cells
S1	RCVCMP0000698	-19.19575073856574	-7.110815765910841	B cells
S1	RCVCMP0000708	2.7597303138329434	-3.149521591716505	CD4 T cells
S1	RCVCMP0000709	3.7765719638420987	-6.4426109815175305	CD4 T cells
S1	RCVCMP0000714	7.012394879872982	-1.0906292820508252	CD4 T cells
S1	RCVCMP0000716	-3.696611906473453	16.149794814533493	NK cells
S1	RCVCMP0000717	8.3282179580285	-2.937393190913893	CD4 T cells
S1	RCVCMP0000718	7.822259400899593	-0.9492196390564214	CD4 T cells
S1	RCVCMP0000724	8.372202371175472	4.156752345508837	MAIT cells
S1	RCVCMP0000728	5.3687896476342125	-6.678061726146437	CD4 T cells
S1	RCVCMP0000748	5.533323262746517	-6.950530769878126	CD4 T cells
S1	RCVCMP0000759	-3.848476911966617	15.726788756794237	NK cells
S1	RCVCMP0000762	1.6824867473198817	-7.632046463542677	CD4 T cells
S1	RCVCMP0000764	9.288204644735043	-3.2310893559987317	CD4 T cells
S1	RCVCMP0000766	10.124154542501156	-4.036809446864821	CD4 T cells
S1	RCVCMP0000767	0.38953710060853225	-6.286773445659376	CD4 T cells
S1	RCVCMP0000781	-17.84483292240363	-6.476481678539015	B cells
S1	RCVCMP0000790	-18.96274712223273	-6.410300972514845	B cells
S1	RCVCMP0000811	-6.7560673012183265	5.391571280903124	Monocytes
S1	RCVCMP0000816	4.228506539876644	15.10748791450908	CD8 T cells
S1	RCVCMP0000820	0.8639424787117884	-7.2004234815175305	CD4 T cells
S1	RCVCMP0000826	-6.764012361948307	3.2862851595347156	Monocytes
S1	RCVCMP0000828	8.462772821004574	-0.9704255039031278	CD4 T cells
S1	RCVCMP0000830	3.0536284194542813	14.076004264301561	CD8 T cells
S1	RCVCMP0000831	8.331874345357601	-4.979389431529738	CD4 T cells
S1	RCVCMP0000835	8.938626740987484	-4.324380877071119	CD4 T cells
S1	RCVCMP0000840	2.5775122390343594	-4.456237080150343	CD4 T cells
S1	RCVCMP0000842	-3.7351196064398837	15.463561294025682	NK cells
S1	RCVCMP0000848	8.838490937764828	-9.188728096538282	CD4 T cells
S1	RCVCMP0000871	-21.142749334757145	-7.819849731975294	B cells
S1	RCVCMP0000872	8.339706872518246	-0.8412268037135373	CD4 T cells
S1	RCVCMP0000881	2.9067308650566983	-5.217035057597853	CD4 T cells
S1	RCVCMP0000885	4.271660302694027	-4.127161743694044	CD4 T cells
S1	RCVCMP0000888	3.2514433608605313	-7.243547680431105	CD4 T cells
S1	RCVCMP0000893	8.919622872884457	-9.295510056071974	CD4 T cells
S1	RCVCMP0000894	8.549806092794125	-1.5141333663995038	CD4 T cells
S1	RCVCMP0000910	5.450398896749203	-5.680137875133253	CD4 T cells
S1	RCVCMP0000962	8.276498292501156	0.5464951967661609	CD4 T cells
S1	RCVCMP0000989	2.2152352080895352	-3.5966212773854505	CD4 T cells
S1	RCVCMP0000991	8.421913598592464	-2.9816364074284802	CD4 T cells
S1	RCVCMP0000998	8.096189950521175	-1.8169453764493237	CD4 T cells
S1	RCVCMP0001006	4.200183366353695	13.88394570106914	CD8 T cells
S1	RCVCMP0001013	-3.6966696037695956	15.33603024238994	NK cells
S1	RCVCMP0001030	2.6459676967217374	13.432925460285448	CD8 T cells
S1	RCVCMP0001055	8.94402549129266	-9.258984329753615	CD4 T cells
S1	RCVCMP0001066	1.2013379083229945	-6.621392490916945	CD4 T cells
S1	RCVCMP0001079	2.5097000346733975	-5.2838208699757825	CD4 T cells
S1	RCVCMP0001090	8.295299981649105	-8.257073643260695	CD8 T cells
S1	RCVCMP0001117	9.602674935872738	-4.399008514934279	CD4 T cells
S1	RCVCMP0001118	4.145121310765926	15.683715102619432	CD8 T cells
S1	RCVCMP0001119	-3.0234329952643466	15.677504775470995	NK cells
S1	RCVCMP0001136	7.93826958995599	3.8076240992014636	MAIT cells
S1	RCVCMP0001152	7.755722974355404	-4.842113020473219	CD4 T cells
S1	RCVCMP0001153	3.532885287816708	-4.171920540385939	CD4 T cells
S1	RCVCMP0001166	3.4573220954491544	14.421262977070116	CD8 T cells
S1	RCVCMP0001182	-2.901342894022281	14.530417678303026	NK cells
S1	RCVCMP0001201	-2.671484018747623	14.70612644905498	NK cells
S1	RCVCMP0001268	-17.726808096353825	-6.697233440929152	B cells
S1	RCVCMP0001365	2.9804897056176114	-3.039450886302687	CD4 T cells
S1	RCVCMP0001520	2.4445667014672208	-8.062383892589308	CD4 T cells
S1	RCVCMP0001523	8.228325341756527	-5.053128483348585	CD4 T cells
S1	RCVCMP0001642	-7.063205267374332	5.290640113300585	Monocytes
S1	RCVCMP0001691	-2.956163670007999	14.997546431965135	NK cells
S1	RCVCMP0002079	-17.372823263590153	-6.967191937022902	B cells
S2	RCVCMP0000000	0.6364525304390833	-6.291628124767042	CD4 T cells
S2	RCVCMP0000001	3.078701709325497	-3.5358681703145276	CD4 T cells
S2	RCVCMP0000002	4.552374337728207	15.94430660957744	CD8 T cells
S2	RCVCMP0000003	8.81430957179803	3.6616647219126452	MAIT cells
S2	RCVCMP0000004	7.88154408794183	-0.08530354743549928	CD4 T cells
S2	RCVCMP0000005	-17.0807814850257	-6.735683205180861	B cells
S2	RCVCMP0000006	-3.2364571346686435	15.041362044758104	NK cells
S2	RCVCMP0000007	2.5240897880150723	-5.910755398326613	CD4 T cells
S2	RCVCMP0000009	5.379645799215023	-6.754272701793409	CD4 T cells
S2	RCVCMP0000010	8.749209855611507	-3.8499648595387708	CD4 T cells
S2	RCVCMP0000011	8.617710565145199	4.132329223102831	MAIT cells
S2	RCVCMP0000012	4.007994864995663	16.071099517292282	CD8 T cells
S2	RCVCMP0000013	4.664769624288265	15.084527251667284	CD8 T cells
S2	RCVCMP0000014	-17.582191015665348	-7.346937897258497	B cells
S2	RCVCMP0000015	1.986328695829098	14.484508750385546	CD8 T cells
S2	RCVCMP0000017	2.5847518191887784	13.59153389686992	CD8 T cells
S2	RCVCMP0000018	3.3973290668084073	-7.084839584880568	CD4 T cells
S2	RCVCMP0000020	4.185301993901913	15.307961699909471	CD8 T cells
S2	RCVCMP0000021	8.066708062703793	4.068370578235887	MAIT cells
S2	RCVCMP0000023	-19.60735275882941	-6.424039127879835	B cells
S2	RCVCMP0000025	8.414182160909359	4.446006534046434	MAIT cells
S2	RCVCMP0000026	6.546023343618099	-6.966254475169874	CD4 T cells
S2	RCVCMP0000028	7.923514817769711	-3.9279575372273694	CD4 T cells
S2	RCVCMP0000029	8.864682649190609	-9.314701798015333	CD4 T cells
S2	RCVCMP0000030	-19.833680654947575	-7.4325025106007825	B cells
S2	RCVCMP0000031	-6.970305468027409	4.412147757953905	Monocytes
S2	RCVCMP0000032	-16.969314123575504	-6.8855969930226575	B cells
S2	RCVCMP0000035	3.9896778808190274	15.465243575519823	CD8 T cells
S2	RCVCMP0000036	2.803137038762753	-5.9912583852345715	CD4 T cells
S2	RCVCMP0000037	8.535818551595394	-4.319804909282423	CD4 T cells
S2	RCVCMP0000038	9.962371324117367	-3.825844290309645	CD4 T cells
S2	RCVCMP0000039	-20.004685903971012	-8.525837185435988	B cells
S2	RCVCMP0000040	9.180795167501156	-3.8614928746754895	CD4 T cells
S2	RCVCMP0000041	3.05874774318475	-5.589779141002394	CD4 T cells
S2	RCVCMP0000042	3.297277902181332	14.52547001594951	CD8 T cells
S2	RCVCMP0000043	7.553028081472103	-4.778946402126051	CD4 T cells
S2	RCVCMP0000044	-6.92510464328986	4.949007270283007	Monocytes
S2	RCVCMP0000045	3.016614650304501	-5.121065380626417	CD4 T cells
S2	RCVCMP0000047	-20.33895256656867	-6.740133049541212	CD4 T cells
S2	RCVCMP0000048	-20.845431829874332	-8.381102325969435	B cells
S2	RCVCMP0000050	3.579107974584286	14.34412407631328	CD8 T cells
S2	RCVCMP0000051	8.773869012410824	-9.219079735332228	CD4 T cells
S2	RCVCMP0000053	-19.537957693521793	-6.918329002910353	B cells
S2	RCVCMP0000058	-18.742663885538395	-7.831790688091017	B cells
S2	RCVCMP0000060	8.813286279256527	-5.7151210332448255	CD4 T cells
S2	RCVCMP0000061	7.4169511542870445	-4.7691302323872815	CD4 T cells
S2	RCVCMP0000064	-0.6313115610526159	14.591166732258104	NK cells
S2	RCVCMP0000067	8.016077970082943	4.22159456962993	MAIT cells
S2	RCVCMP0000068	4.873345349843685	14.661000487751268	CD8 T cells
S2	RCVCMP0000070	4.055592988546078	15.30305790657451	CD8 T cells
S2	RCVCMP0000071	1.1704739676072047	-5.613906624370314	CD4 T cells
S2	RCVCMP0000073	-20.403600241129215	-7.702974083476759	B cells
S2	RCVCMP0000075	6.7887572990014	-1.4812103236253034	CD4 T cells
S2	RCVCMP0000076	3.3194389091088223	14.982659575886034	CD8 T cells
S2	RCVCMP0000077	-18.212707067911442	-7.521632435374952	B cells
S2	RCVCMP0000078	9.977553819234554	-4.505017759853102	CD4 T cells
S2	RCVCMP0000079	-21.124940420572575	-7.782644989543654	B cells
S2	RCVCMP0000082	2.487113212163632	-3.403657915645338	CD4 T cells
S2	RCVCMP0000083	4.4612297759606285	13.926281211323046	CD8 T cells
S2	RCVCMP0000086	-21.04778244632941	-7.677923443370558	B cells
S2	RCVCMP0000087	-3.5935902847693515	15.258200881428026	NK cells
S2	RCVCMP0000088	-20.25711205143195	-8.565633537822462	B cells
S2	RCVCMP0000089	2.5285970912529874	-4.18307113891194	CD4 T cells
S2	RCVCMP0000092	-21.132863546793278	-8.151764633708693	B cells
S2	RCVCMP0000093	7.951113198812191	-6.3707067990834485	CD4 T cells
S2	RCVCMP0000094	-19.91532852787238	-7.652791740947462	B cells
S2	RCVCMP0000097	9.796214555318539	-3.9029688859517346	CD4 T cells
S2	RCVCMP0000098	2.7571809039666104	13.33417248482158	CD8 T cells
S2	RCVCMP0000099	6.014183496053402	-5.550438168102003	CD4 T cells
S2	RCVCMP0000101	7.903794740255062	-0.6235310459668408	CD4 T cells
S2	RCVCMP0000103	1.331056331212704	-6.185836556010939	CD4 T cells
S2	RCVCMP0000104	-20.756595159952457	-7.061917545848585	B cells
S2	RCVCMP0000105	7.965142701680843	-1.5984629416997205	CD4 T cells
S2	RCVCMP0000107	1.8548128352715418	14.838741538471483	CD8 T cells
S2	RCVCMP0000108	-19.03872254032355	-7.6637036824757825	B cells
S2	RCVCMP0000109	-6.748132254068668	3.5196764444773425	Monocytes
S2	RCVCMP0000110	3.5465581164910245	-7.5320274854237805	CD4 T cells
S2	RCVCMP0000111	3.685651753957455	14.608431098408007	CD8 T cells
S2	RCVCMP0000113	2.0296054826332974	-3.76402759795735	CD4 T cells
S2	RCVCMP0000114	-7.037585760538395	4.426190135425829	Monocytes
S2	RCVCMP0000116	-6.79533054966193	5.41516375297954	Monocytes
S2	RCVCMP0000118	-19.651233221475895	-8.354224922710157	B cells
S2	RCVCMP0000119	0.44587761622208816	-5.180438282542921	CD4 T cells
S2	RCVCMP0000120	-6.977365995828922	5.32870602363994	Monocytes
S2	RCVCMP0000122	1.6010932670189784	-7.478047611766554	CD4 T cells
S2	RCVCMP0000123	6.830275510366146	-4.808503868633009	CD4 T cells
S2	RCVCMP0000124	2.412460540349667	-5.756324055247999	CD4 T cells
S2	RCVCMP0000125	-2.531884695474918	14.537660834736132	NK cells
S2	RCVCMP0000126	9.147778962667171	-2.0205687904889356	CD4 T cells
S2	RCVCMP0000127	8.353240464742367	0.9479052996103992	CD4 T cells
S2	RCVCMP0000128	8.562663529927914	-4.375858309322096	CD4 T cells
S2	RCVCMP0000130	-19.469943548624332	-7.745661022716261	B cells
S2	RCVCMP0000131	-18.073508764688786	-6.811640026622511	B cells
S2	RCVCMP0000133	-21.206685568277653	-7.867387058788038	B cells
S2	RCVCMP0000134	1.512078379209225	13.821618316120409	CD8 T cells
S2	RCVCMP0000135	7.844305490071957	-0.3111921573216687	CD4 T cells
S2	RCVCMP0000137	2.5138787971093106	-5.835448505931593	CD4 T cells
S2	RCVCMP0000141	3.787498448903744	-4.48642635589192	CD4 T cells
S2	RCVCMP0000142	5.309244130666439	-5.677003624492384	CD4 T cells
S2	RCVCMP0000144	7.102497552449886	-6.532464268260695	CD4 T cells
S2	RCVCMP0000146	5.3929242835595055	-5.500550510936476	CD4 T cells
S2	RCVCMP0000147	6.200582479055111	-7.069794418864943	CD4 T cells
S2	RCVCMP0000148	-6.771574999277409	5.203532454914354	Monocytes
S2	RCVCMP0000149	3.7454769359185147	-3.611167433315016	CD4 T cells
S2	RCVCMP0000150	7.002124284322445	-2.6100606942708264	CD4 T cells
S2	RCVCMP0000151	5.4159087882592125	-2.9665197158391248	CD4 T cells
S2	RCVCMP0000153	-18.170003439371403	-7.5947668576771985	B cells
S2	RCVCMP0000154	-0.5323398961470678	15.155507323688768	NK cells
S2	RCVCMP0000155	9.162591432149593	-5.861902477794386	CD4 T cells
S2	RCVCMP0000156	6.163441155965511	-5.53050446754048	CD4 T cells
S2	RCVCMP0000157	-2.7695033802435947	15.95380711311748	NK cells
S2	RCVCMP0000161	1.6646194205834315	14.959109542316698	CD8 T cells
S2	RCVCMP0000162	5.526337121541683	-3.072402956538893	CD4 T cells
S2	RCVCMP0000163	2.624033664281552	13.5043919062083	CD8 T cells
S2	RCVCMP0000164	-20.954423452799137	-7.452445271068312	B cells
S2	RCVCMP0000166	-20.19521668094855	-7.731921436839796	B cells
S2	RCVCMP0000170	7.8124589667870445	-1.7806409621770154	CD4 T cells
S2	RCVCMP0000171	-17.490365530435856	-7.249446632915236	B cells
S2	RCVCMP0000174	-6.745487715189274	4.125725982136034	Monocytes
S2	RCVCMP0000175	4.531167958791439	-7.324243786388136	CD4 T cells
S2	RCVCMP0000178	-6.8251495613501625	3.1758067583506335	Monocytes
S2	RCVCMP0000179	-3.5361278309271884	15.211196181720995	NK cells
S2	RCVCMP0000181	7.94990870815057	-4.316140177303053	CD4 T cells
S2	RCVCMP0000183	4.500144933278744	14.252707717365526	CD8 T cells
S2	RCVCMP0000184	-19.14804985660773	-7.147762062602736	B cells
S2	RCVCMP0000185	8.190442536885921	-2.062268974834181	CD4 T cells
S2	RCVCMP0000187	8.579406236226742	3.698586223072313	MAIT cells
S2	RCVCMP0000188	-21.037396933023746	-8.304621937328077	B cells
S2	RCVCMP0000189	2.2744984374596524	-6.124778034740187	CD4 T cells
S2	RCVCMP0000191	7.5726399169518395	-3.3788619065816174	CD4 T cells
S2	RCVCMP0000192	2.9153606639458585	-7.519768955760695	CD4 T cells
S2	RCVCMP0000193	8.851831887777035	3.7883207773630847	MAIT cells
S2	RCVCMP0000194	2.050135706479733	-7.87393069511006	CD4 T cells
S2	RCVCMP0000195	8.346757386739437	-5.519178631358839	CD4 T cells
S2	RCVCMP0000196	7.517562364156429	-3.93447757011006	CD4 T cells
S2	RCVCMP0000197	-19.35901405948859	-8.102511169963575	B cells
S2	RCVCMP0000198	5.2791194663597985	-7.151852371745802	CD4 T cells
S2	RCVCMP0000199	3.1304745421959805	-5.126011612468458	CD4 T cells
S2	RCVCMP0000200	4.250426267202084	-4.004417421870924	CD4 T cells
S2	RCVCMP0000201	2.691792462880795	14.065994498676561	CD8 T cells
S2	RCVCMP0000202	4.523918126638119	-5.704206230693556	CD4 T cells
S2	RCVCMP0000203	-20.329373861734684	-7.006479980998732	B cells
S2	RCVCMP0000204	-20.954110647623356	-8.214086296611525	B cells
S2	RCVCMP0000205	4.935866807515804	-5.0432226682240735	CD4 T cells
S2	RCVCMP0000206	8.743767236287777	3.6090815042917956	MAIT cells
S2	RCVCMP0000207	-19.268958593790348	-7.392905476146437	B cells
S2	RCVCMP0000208	-18.128987814371403	-7.432742359691359	B cells
S2	RCVCMP0000209	3.5708424792839932	-4.643147232585646	CD4 T cells
S2	RCVCMP0000210	10.12543532710809	-4.143556358867384	CD4 T cells
S2	RCVCMP0000211	-19.1913714661048	-6.284298183971144	CD4 T cells
S2	RCVCMP0000212	-3.55425217289191	15.31145977730205	NK cells
S2	RCVCMP0000213	4.778831933553402	-5.232837441020704	CD4 T cells
S2	RCVCMP0000215	8.843299363668148	-5.537051441722609	CD4 T cells
S2	RCVCMP0000216	-3.5261864914343906	15.93702244514873	NK cells
S2	RCVCMP0000218	-6.988570715372379	4.974797484821581	Monocytes
S2	RCVCMP0000219	1.5784136996819422	15.0677463983958	CD8 T cells
S2	RCVCMP0000220	9.241228555257504	-3.3210058236653577	CD4 T cells
S2	RCVCMP0000223	3.6586143718316007	-6.096451046519972	CD4 T cells
S2	RCVCMP0000224	-6.974208857004459	4.353133914417528	Monocytes
S2	RCVCMP0000225	2.3155612693383145	-5.471707108073927	CD4 T cells
S2	RCVCMP0000227	-0.9640347017691686	15.096661803669237	NK cells
S2	RCVCMP0000229	-19.508071447794254	-7.898928883128859	B cells
S2	RCVCMP0000231	2.6300217853142667	-4.046534540706373	CD4 T cells
S2	RCVCMP0000232	8.630659555013363	-5.993347885661818	CD4 T cells
S2	RCVCMP0000233	2.460394118840878	14.194612739033007	CD8 T cells
S2	RCVCMP0000236	7.9923906074120445	3.8804061388437976	MAIT cells
S2	RCVCMP0000238	4.594545339162533	-5.227415802531935	CD4 T cells
S2	RCVCMP0000239	-19.27131226200324	-6.30635667090962	B cells
S2	RCVCMP0000244	8.774908517415707	3.904333350605272	MAIT cells
S2	RCVCMP0000245	4.966014836843197	-5.597156288676954	CD4 T cells
S2	RCVCMP0000248	-3.187768961374576	15.148661849445604	NK cells
S2	RCVCMP0000249	4.975672219808285	-7.258291008525587	CD4 T cells
S2	RCVCMP0000251	1.9123910413338587	14.343247649616503	CD8 T cells
S2	RCVCMP0000252	-19.727967764322575	-7.148557903819777	B cells
S2	RCVCMP0000253	2.981010411794369	-4.391398193889357	CD4 T cells
S2	RCVCMP0000254	1.4828395591332362	-4.952604057841993	CD4 T cells
S2	RCVCMP0000255	-17.0071673645423	-6.454476597362257	B cells
S2	RCVCMP0000256	1.17265657048959	-7.345732929759718	CD4 T cells
S2	RCVCMP0000257	-18.035817648355778	-7.159899952464796	B cells
S2	RCVCMP0000258	8.620348428304379	-5.367289307170607	CD4 T cells
S2	RCVCMP0000259	2.7682494865014005	-7.069893124156691	CD4 T cells
S2	RCVCMP0000260	8.301441644246761	3.663945434040331	MAIT cells
S2	RCVCMP0000262	4.476423238332455	-5.081428768687941	CD4 T cells
S2	RCVCMP0000263	3.9621274219109464	16.11157154793193	CD8 T cells
S2	RCVCMP0000265	7.581739877278988	-4.396164896541334	CD4 T cells
S2	RCVCMP0000267	-3.603122021143253	15.967677352375292	NK cells
S2	RCVCMP0000268	1.976089094693844	-6.673963310771681	CD4 T cells
S2	RCVCMP0000269	2.729402278478329	-6.839569332652784	CD4 T cells
S2	RCVCMP0000270	-19.37488320011359	-7.323567154460646	B cells
S2	RCVCMP0000271	1.135780428464596	13.585283515400194	CD8 T cells
S2	RCVCMP0000274	10.0579542861535	-3.668941738658644	CD4 T cells
S2	RCVCMP0000275	-2.8275544895575595	15.619391677326464	NK cells
S2	RCVCMP0000276	-20.036597753946598	-7.166362049632765	B cells
S2	RCVCMP0000279	-18.005713964884098	-7.003103020244337	B cells
S2	RCVCMP0000280	4.136605714376156	16.255482909626267	CD8 T cells
S2	RCVCMP0000281	6.435500596578304	-6.731497051768995	CD4 T cells
S2	RCVCMP0000282	1.6853427634789393	14.806730506366991	CD8 T cells
S2	RCVCMP0000283	-2.454870010797794	15.661854979938768	NK cells
S2	RCVCMP0000284	4.302695725972836	16.13009190315654	CD8 T cells
S2	RCVCMP0000285	7.395570729787533	-0.6780545437867413	CD4 T cells
S2	RCVCMP0000288	3.491852973516171	-3.769110205226637	CD4 T cells
S2	RCVCMP0000289	4.048822616155331	-3.253201487117506	CD4 T cells
S2	RCVCMP0000291	8.91823146205682	-9.346317055278517	CD4 T cells
S2	RCVCMP0000292	2.094411347921078	-6.832459690623976	CD4 T cells
S2	RCVCMP0000295	-18.14054825443488	-6.568043472820021	B cells
S2	RCVCMP0000301	-18.541797186319645	-7.15576720481465	B cells
S2	RCVCMP0000302	6.4542011962487145	-7.4064734006459485	CD4 T cells
S2	RCVCMP0000304	2.4229335532738614	-7.952673199229933	CD4 T cells
S2	RCVCMP0000306	-20.791795278971012	-8.418363812022902	B cells
S2	RCVCMP0000307	3.2386290774895596	-4.440572264247633	CD4 T cells
S2	RCVCMP0000308	3.161439155156796	-3.52159595733235	CD4 T cells
S2	RCVCMP0000309	-17.40683891910773	-6.663121941142775	B cells
S2	RCVCMP0000310	-7.174253012125309	3.082396266407274	Monocytes
S2	RCVCMP0000312	2.566055272634213	-7.788949730449415	CD4 T cells
S2	RCVCMP0000313	-20.793248678629215	-7.426419022136427	B cells
S2	RCVCMP0000314	3.768957112844174	15.85830807442119	CD8 T cells
S2	RCVCMP0000315	8.152957891042416	4.270263431019091	MAIT cells
S2	RCVCMP0000323	8.450489495809261	-1.18035564070294	CD4 T cells
S2	RCVCMP0000326	-17.977708364908512	-7.2570288205678235	B cells
S2	RCVCMP0000329	-2.111674572412784	14.69020390266826	NK cells
S2	RCVCMP0000330	-18.80569603580695	-6.3904469037587415	B cells
S2	RCVCMP0000332	6.035279248769466	-3.545101406627394	CD4 T cells
S2	RCVCMP0000333	-6.999338652078922	3.9882204508249988	Monocytes
S2	RCVCMP0000334	2.5684516177727628	13.788447616047167	CD8 T cells
S2	RCVCMP0000335	8.859172318990414	-9.273286583476759	CD4 T cells
S2	RCVCMP0000337	3.7914659724785733	-7.421418907695509	CD4 T cells
S2	RCVCMP0000338	3.216476892049496	-6.315367939525343	CD4 T cells
S2	RCVCMP0000340	4.864266847188656	-7.025073769145704	CD4 T cells
S2	RCVCMP0000341	-6.718129660074528	3.3269155001108874	Monocytes
S2	RCVCMP0000342	9.893673394735043	-2.533892395549513	CD4 T cells
S2	RCVCMP0000343	2.362326835210507	15.625918624347948	CD8 T cells
S2	RCVCMP0000345	-18.69620659488898	-7.23521638160298	B cells
S2	RCVCMP0000348	-17.60253098148566	-6.8403980756337415	B cells
S2	RCVCMP0000349	3.992475007589047	16.060418364948532	CD8 T cells
S2	RCVCMP0000351	1.4379276977135584	-7.769720795207716	CD4 T cells
S2	RCVCMP0000352	2.0618554101540494	-3.7786347890431653	CD4 T cells
S2	RCVCMP0000353	-6.9182939781592445	3.3795697664683093	Monocytes
S2	RCVCMP0000359	-6.835568930094059	5.040446994251512	Monocytes
S2	RCVCMP0000360	-16.95341446537238	-6.648837807231642	B cells
S2	RCVCMP0000361	2.559106563146298	14.009296653217577	CD8 T cells
S2	RCVCMP0000362	-7.211723352854069	3.191745040363573	Monocytes
S2	RCVCMP0000363	-0.7121958984778478	14.825293776935839	NK cells
S2	RCVCMP0000364	2.551766131932919	13.598777053303026	CD8 T cells
S2	RCVCMP0000365	4.7942633376671715	-7.1217772985036145	CD4 T cells
S2	RCVCMP0000368	9.006802056844418	-9.32006049399922	CD4 T cells
S2	RCVCMP0000369	9.766076539571468	-2.4522842193181287	CD4 T cells
S2	RCVCMP0000370	8.373573754842464	-3.795616152339674	CD4 T cells
S2	RCVCMP0000371	2.0461135850502896	13.872046706623339	CD8 T cells
S2	RCVCMP0000372	-17.855945135538395	-6.435316803508497	B cells
S2	RCVCMP0000374	2.740385983998959	13.356726882404589	CD8 T cells
S2	RCVCMP0000375	3.5370905147149014	-5.3497669721181165	CD4 T cells
S2	RCVCMP0000376	4.292049382741634	16.06686711067607	CD8 T cells
S2	RCVCMP0000377	1.396880363042538	15.112401244587206	NK cells
S2	RCVCMP0000380	4.522147153432552	-3.7891688371236096	CD4 T cells
S2	RCVCMP0000383	3.005125974233334	-2.7860845351750623	CD4 T cells
S2	RCVCMP0000384	2.623740886266415	-6.288233044200636	CD4 T cells
S2	RCVCMP0000385	5.3478522048546715	-7.350146534496046	CD4 T cells
S2	RCVCMP0000388	7.0629024253441735	-4.81278944259236	CD4 T cells
S2	RCVCMP0000390	6.793106530721371	-6.349721195750929	CD4 T cells
S2	RCVCMP0000393	8.113071893270199	-3.284476759486891	CD4 T cells
S2	RCVCMP0000394	7.434390996511166	-4.463840487056471	CD4 T cells
S2	RCVCMP0000395	2.44076416354913	14.371670958942675	CD8 T cells
S2	RCVCMP0000398	3.190332625920956	-5.631025555186964	CD4 T cells
S2	RCVCMP0000403	6.509230588491146	-3.6798501039082776	CD4 T cells
S2	RCVCMP0000405	7.714492295797054	-6.391176464610792	CD4 T cells
S2	RCVCMP0000406	10.207630609090511	-4.320353033595778	CD4 T cells
S2	RCVCMP0000407	-3.52230694431525	15.484599349445604	NK cells
S2	RCVCMP0000408	8.250709031636898	-6.055940392070509	CD4 T cells
S2	RCVCMP0000409	2.8236436591698575	-4.291872026973463	CD4 T cells
S2	RCVCMP0000410	2.5869638667656827	-3.66281795745442	CD4 T cells
S2	RCVCMP0000412	-18.716582800333317	-7.991437199168898	B cells
S2	RCVCMP0000415	8.92041823726434	4.129149196094774	MAIT cells
S2	RCVCMP0000419	-20.63647225040656	-8.583639862590529	B cells
S2	RCVCMP0000422	0.4716905997349666	-4.164833548122145	CD4 T cells
S2	RCVCMP0000427	-6.942968870584782	4.7277734255259265	Monocytes
S2	RCVCMP0000430	8.80195948940057	-9.265584709697462	CD4 T cells
S2	RCVCMP0000431	8.005709622914974	3.5594408487742175	MAIT cells
S2	RCVCMP0000432	3.3179225669457364	15.28938603157451	CD8 T cells
S2	RCVCMP0000433	-18.767903829996403	-6.814883472972609	B cells
S2	RCVCMP0000435	0.6015175924851344	-6.316909554057814	CD4 T cells
S2	RCVCMP0000438	6.868765805776302	-1.7765556002194653	CD4 T cells
S2	RCVCMP0000439	-17.787694479410465	-6.978306534343458	B cells
S2	RCVCMP0000440	9.778791879232113	-4.270904305034376	CD4 T cells
S2	RCVCMP0000444	5.6691717849327965	-6.343016388469435	CD4 T cells
S2	RCVCMP0000445	8.752724145467464	3.8152410959666003	MAIT cells
S2	RCVCMP0000448	3.01714298587579	-3.1922099614674817	CD4 T cells
S2	RCVCMP0000449	3.842225764806454	16.172496077961227	CD8 T cells
S2	RCVCMP0000451	-3.6232908024237704	15.918946502155565	NK cells
S2	RCVCMP0000452	4.772159551198666	-6.220273735576368	CD4 T cells
S2	RCVCMP0000454	4.302327607686703	-5.837247135692335	CD4 T cells
S2	RCVCMP0000455	5.358440373952572	-5.539993526988722	CD4 T cells
S2	RCVCMP0000456	-16.986573721353825	-6.61018967872212	B cells
S2	RCVCMP0000458	8.24871299129266	4.088916537708544	MAIT cells
S2	RCVCMP0000459	9.300103639180843	-3.2587444806630383	CD4 T cells
S2	RCVCMP0000460	0.7775649772240565	-3.8597555184895764	CD4 T cells
S2	RCVCMP0000462	-2.8269043220923495	15.366917846149706	CD4 T cells
S2	RCVCMP0000464	1.5971877322747157	-7.599254372173048	CD4 T cells
S2	RCVCMP0000465	7.445080731923763	-4.27677870040486	CD4 T cells
S2	RCVCMP0000466	4.429950688893978	-6.890798809581495	CD4 T cells
S2	RCVCMP0000467	-0.6317637814925268	15.013619658893846	NK cells
S2	RCVCMP0000468	-20.53151848453742	-7.9132740521962415	B cells
S2	RCVCMP0000471	-20.36833145755988	-8.47904372459004	B cells
S2	RCVCMP0000473	8.356651757772152	-4.28426480537007	CD4 T cells
S2	RCVCMP0000474	-16.98977043766242	-6.952735188060499	B cells
S2	RCVCMP0000476	2.923540805394833	-3.2877876782948743	CD4 T cells
S2	RCVCMP0000477	-0.3892655028746678	15.068145034260057	NK cells
S2	RCVCMP0000480	8.203094934041683	-0.5970905447537671	CD4 T cells
S2	RCVCMP0000483	5.907343839223568	-5.7836143994862805	CD4 T cells
S2	RCVCMP0000485	0.41747013192910415	-6.430293324046827	CD4 T cells
S2	RCVCMP0000487	8.992250894124691	-9.42625880485127	CD4 T cells
S2	RCVCMP0000494	-6.918461824838932	4.202483413166307	Monocytes
S2	RCVCMP0000496	0.03137797575730544	14.945850608295702	NK cells
S2	RCVCMP0000497	-3.025464559976871	14.452704665607714	NK cells
S2	RCVCMP0000501	3.787460540349667	-5.483960869365431	CD4 T cells
S2	RCVCMP0000502	1.8902692542626307	14.312378165668749	CD8 T cells
S2	RCVCMP0000504	8.486051057393734	-3.0582978749806653	CD4 T cells
S2	RCVCMP0000505	1.242055629308407	-5.169468643718458	CD4 T cells
S2	RCVCMP0000509	-3.2879476799414706	15.05015492195537	NK cells
S2	RCVCMP0000510	7.602592443044369	-1.3011059785420667	CD4 T cells
S2	RCVCMP0000512	-18.234927679483707	-7.2627332234914075	B cells
S2	RCVCMP0000514	7.864495729024593	-3.8085701489979993	CD4 T cells
S2	RCVCMP0000517	4.521590684468929	-5.364680054240919	CD4 T cells
S2	RCVCMP0000522	7.8927364097191735	-0.5605257475907575	CD4 T cells
S2	RCVCMP0000525	2.263187144811337	13.477070090717577	CD8 T cells
S2	RCVCMP0000529	4.014432881887142	-4.64473295455525	CD4 T cells
S2	RCVCMP0000532	4.5481977210595055	-4.948481562190748	CD4 T cells
S2	RCVCMP0000536	0.8015032754494593	-7.2064659619862805	CD4 T cells
S2	RCVCMP0000539	2.3793477759911466	-3.4995656037862073	CD4 T cells
S2	RCVCMP0000543	3.6004008994652676	15.883134124225878	CD8 T cells
S2	RCVCMP0000546	9.898271058614437	-2.732050182872511	CD4 T cells
S2	RCVCMP0000547	-6.952190424387272	3.971720454639696	Monocytes
S2	RCVCMP0000556	8.013410066182796	3.7287003969614734	MAIT cells
S2	RCVCMP0000557	-0.6944639338896825	15.040221450275682	NK cells
S2	RCVCMP0000558	3.1374814258171964	-4.107875587993361	CD4 T cells
S2	RCVCMP0000562	10.03782603603143	-4.565397503429152	CD4 T cells
S2	RCVCMP0000563	1.6909459577156947	-7.671306850963331	CD4 T cells
S2	RCVCMP0000566	2.316519712026303	-4.917044403606154	CD4 T cells
S2	RCVCMP0000567	3.6713487849785733	-6.631806614452101	CD4 T cells
S2	RCVCMP0000568	-19.97571327823859	-6.467523815685011	B cells
S2	RCVCMP0000569	3.9580173240258145	16.11895680183818	CD8 T cells
S2	RCVCMP0000571	9.024919961507504	-5.785556557231642	CD4 T cells
S2	RCVCMP0000572	2.057220076139157	-4.355974676662184	CD4 T cells
S2	RCVCMP0000574	2.922264073903744	13.809510466999315	CD8 T cells
S2	RCVCMP0000575	-20.54358437198859	-7.029633762889601	B cells
S2	RCVCMP0000576	2.0943653331353116	-5.137806656413771	CD4 T cells
S2	RCVCMP0000581	4.356588815267269	15.60052227730205	CD8 T cells
S2	RCVCMP0000586	2.4615995631768155	-4.813950302654005	CD4 T cells
S2	RCVCMP0000593	9.917359803731625	-4.324339153819777	CD4 T cells
S2	RCVCMP0000600	-19.8611769928382	-7.321844818645216	B cells
S2	RCVCMP0000601	4.19867465358514	-4.591533186488844	CD4 T cells
S2	RCVCMP0000602	-17.062133337442692	-7.051472427898146	B cells
S2	RCVCMP0000606	2.380107139165585	-6.836970093303419	CD4 T cells
S2	RCVCMP0000607	9.909595941121761	-3.4800777459676038	CD4 T cells
S2	RCVCMP0000608	-0.23047270912390488	15.119008300251268	NK cells
S2	RCVCMP0000609	9.495820497091	-5.00282359366963	CD4 T cells
S2	RCVCMP0000610	5.5618767486168785	-7.142311337047316	CD4 T cells
S2	RCVCMP0000611	2.970213626439755	14.620651481098436	CD8 T cells
S2	RCVCMP0000612	1.5374650703026698	-4.856772902065016	CD4 T cells
S2	RCVCMP0000613	10.111015771444027	-2.553679945522047	CD4 T cells
S2	RCVCMP0000614	-6.889810587351139	4.3528578257029285	Monocytes
S2	RCVCMP0000615	-6.903801466409977	3.059357402271532	Monocytes
S2	RCVCMP0000622	-7.016247297708805	4.214435813373827	Monocytes
S2	RCVCMP0000624	-2.921850229685123	14.86976933235576	NK cells
S2	RCVCMP0000628	-2.634620930139835	15.009373900837206	NK cells
S2	RCVCMP0000631	8.335422967488949	-2.0068834448392163	CD4 T cells
S2	RCVCMP0000635	8.14412257533807	4.134505031055712	MAIT cells
S2	RCVCMP0000637	8.153584931905453	-4.685702803188063	CD4 T cells
S2	RCVCMP0000639	2.5150141463829923	14.264978644794725	CD8 T cells
S2	RCVCMP0000640	2.4846241221978116	-6.622651341014601	CD4 T cells
S2	RCVCMP0000643	4.351306890065853	-6.301914932780958	CD4 T cells
S2	RCVCMP0000650	-18.675464178507145	-6.459736111217238	B cells
S2	RCVCMP0000651	1.8045655236794398	14.026246306843065	CD8 T cells
S2	RCVCMP0000655	3.1103770480706143	13.832573172992968	CD8 T cells
S2	RCVCMP0000657	2.9624869571282315	-5.658355953746534	CD4 T cells
S2	RCVCMP0000658	-3.6035747780249667	16.045573470539352	NK cells
S2	RCVCMP0000669	9.490583871419613	-5.490702393108107	CD4 T cells
S2	RCVCMP0000676	-19.968440557901676	-8.163529636913038	B cells
S2	RCVCMP0000686	4.734428380544369	15.463011977619432	CD8 T cells
S2	RCVCMP0000693	2.0536970840050626	-6.929315807872511	CD4 T cells
S2	RCVCMP0000694	4.0564634547783776	14.618292090839647	CD8 T cells
S2	RCVCMP0000697	3.935135339315121	-3.9947352433736096	CD4 T cells
S2	RCVCMP0000698	-17.10960343021613	-6.542823078685499	B cells
S2	RCVCMP0000699	-3.536817099039371	16.095574614948532	NK cells
S2	RCVCMP0000700	-0.5404061927245214	14.609192130512499	NK cells
S2	RCVCMP0000702	-18.01118042606574	-7.0069444203908215	B cells
S2	RCVCMP0000705	5.4374894843651695	-6.2631557012135755	CD4 T cells
S2	RCVCMP0000707	-1.3012411846564367	15.13435673469951	NK cells
S2	RCVCMP0000708	7.78707215648431	-0.39122689014027223	CD4 T cells
S2	RCVCMP0000711	-3.091295744364078	14.608770606464647	NK cells
S2	RCVCMP0000718	3.4647238002373624	-6.300371887737013	CD4 T cells
S2	RCVCMP0000736	3.4902181373192716	-6.378816368633009	CD4 T cells
S2	RCVCMP0000743	-19.072600866739567	-6.940273525768019	B cells
S2	RCVCMP0000744	8.763512109334652	-2.596999051624037	CD4 T cells
S2	RCVCMP0000749	-19.65412476200324	-7.280757191234327	B cells
S2	RCVCMP0000750	0.9976670489861414	-6.760405781322218	CD4 T cells
S2	RCVCMP0000754	9.265584443624203	-4.327688458018995	CD4 T cells
S2	RCVCMP0000755	1.0957427964760706	14.914236304706835	NK cells
S2	RCVCMP0000757	4.725837205465023	-6.4204127812917005	CD4 T cells
S2	RCVCMP0000762	10.022870515401546	-4.973596336894728	CD4 T cells
S2	RCVCMP0000763	1.9378937230660365	14.33555245155742	CD8 T cells
S2	RCVCMP0000764	1.1970346913887904	-5.189013245158888	CD4 T cells
S2	RCVCMP0000766	9.505129312093441	-2.813001158290602	CD4 T cells
S2	RCVCMP0000768	0.8922514663292811	-6.641424419933058	CD4 T cells
S2	RCVCMP0000770	8.612912629659359	3.5213248705332507	MAIT cells
S2	RCVCMP0000779	1.4993719802452967	-7.0571692014271985	CD4 T cells
S2	RCVCMP0000789	9.790475343282406	-3.1495201612050305	CD4 T cells
S2	RCVCMP0000791	-3.457863832895572	16.147382018512985	NK cells
S2	RCVCMP0000792	5.231893037374203	-6.081996204906202	CD4 T cells
S2	RCVCMP0000801	2.453595851476376	13.510955092853807	CD8 T cells
S2	RCVCMP0000806	2.7339553580834317	-4.320563557201124	CD4 T cells
S2	RCVCMP0000811	-20.320525671427067	-6.98622727637837	B cells
S2	RCVCMP0000812	-3.0557790054724765	15.594739196247362	NK cells
S2	RCVCMP0000813	-20.303231741373356	-7.404831650310255	B cells
S2	RCVCMP0000815	8.132520173604671	3.967931983417772	MAIT cells
S2	RCVCMP0000824	9.700557206685726	-2.304112317615248	CD4 T cells
S2	RCVCMP0000829	3.7618145690514493	-7.581763031535841	CD4 T cells
S2	RCVCMP0000833	8.54413649898309	3.8862187838022937	MAIT cells
S2	RCVCMP0000835	-17.157989050333317	-6.597249748759962	B cells
S2	RCVCMP0000837	-2.5771205677435947	15.207862136310839	NK cells
S2	RCVCMP0000838	3.8096830592705655	-5.484333279185988	CD4 T cells
S2	RCVCMP0000847	2.174743984754269	14.67387318367412	CD8 T cells
S2	RCVCMP0000851	-1.1027536644385412	15.00344967598369	NK cells
S2	RCVCMP0000855	-3.64084246296149	14.90971302742412	NK cells
S2	RCVCMP0000856	2.5536901698662686	13.62813400978496	CD8 T cells
S2	RCVCMP0000861	4.727855180318539	-4.825764658504225	CD4 T cells
S2	RCVCMP0000866	1.6911700711800501	-5.717481377177931	CD4 T cells
S2	RCVCMP0000880	-17.600453878824528	-6.4969508672292005	B cells
S2	RCVCMP0000887	4.357985471303646	-7.570086243205763	CD4 T cells
S2	RCVCMP0000892	3.909138415868466	-4.284822704845167	CD4 T cells
S2	RCVCMP0000894	3.442738269384091	-6.989942791515089	CD4 T cells
S2	RCVCMP0000896	7.980294679219906	-0.5158323669965039	CD4 T cells
S2	RCVCMP0000897	8.129849408681576	4.23274826759746	MAIT cells
S2	RCVCMP0000899	9.02058741908807	-3.1265587831074964	CD4 T cells
S2	RCVCMP0000901	4.452242349202816	-3.4918527627522717	CD4 T cells
S2	RCVCMP0000903	2.6216952548577237	14.612623450702928	CD8 T cells
S2	RCVCMP0000908	9.069066499288265	-5.711749794536329	CD4 T cells
S2	RCVCMP0000918	8.995420907552425	-3.1762318635518323	CD4 T cells
S2	RCVCMP0000919	4.124806617314999	-7.598922493510939	CD4 T cells
S2	RCVCMP0000934	8.534236405904476	-2.5378507400090466	CD4 T cells
S2	RCVCMP0000935	2.247582887227719	13.33428692573955	CD8 T cells
S2	RCVCMP0000940	8.17862841945428	3.8006050562327136	MAIT cells
S2	RCVCMP0000947	1.6812741504265711	-6.580253841930128	CD4 T cells
S2	RCVCMP0000966	2.710088943059628	-3.408096792751051	CD4 T cells
S2	RCVCMP0000986	9.33275840144891	-4.014723303371168	CD4 T cells
S2	RCVCMP0001002	4.384432767446224	-3.3025612855489026	CD4 T cells
S2	RCVCMP0001039	4.062333558614437	-4.2641181970174085	CD4 T cells
S2	RCVCMP0001054	1.787454103048031	-3.5209684396321546	CD4 T cells
S2	RCVCMP0001056	3.1583695159508633	13.975056884235643	CD8 T cells
S2	RCVCMP0001067	2.003937934453671	-7.288151028209425	CD4 T cells
S2	RCVCMP0001074	2.513302539403622	-6.779272797160841	CD4 T cells
S2	RCVCMP0001079	8.585943673665707	-1.0061196858222257	CD4 T cells
S2	RCVCMP0001120	3.1047222362114835	-4.4958007360036145	CD4 T cells
S2	RCVCMP0001123	2.9472796664788175	13.864187476581835	CD8 T cells
S2	RCVCMP0001171	1.5790663705422328	-6.380094292216993	CD4 T cells
S2	RCVCMP0001195	6.014440034444515	-5.057929279857374	CD4 T cells
S2	RCVCMP0001216	5.384833787496273	-5.986589672618605	CD4 T cells
S2	RCVCMP0001255	-6.85921051639777	3.3366343950693835	Monocytes
S2	RCVCMP0001280	1.6747164474083827	-5.979707481914259	CD4 T cells
S2	RCVCMP0001399	-2.985498691980655	14.902733085102343	NK cells
S2	RCVCMP0001421	8.77032992702264	-3.1913034940297376	CD4 T cells
S2	RCVCMP0001470	5.872107957418148	-7.098486187511183	CD4 T cells
S2	RCVCMP0001489	2.616477702672665	-6.53969693427632	CD4 T cells
S2	RCVCMP0001531	-2.7905295147345615	15.4240696405833	NK cells
S2	RCVCMP0001557	9.525265191610043	-5.549507858806349	CD4 T cells

## Sheet: 2B
cluster	CD11a	CD11c	CD127	CD14	CD161	CD19	CD1d	CD2	CD20	CD22	CD26	CD32	CD328	CD33	CD35	CD36	CD37	CD38	CD3E	CD4	CD40	CD41	CD43	CD45RA	CD5	CD59	CD62P	CD64	CD7	CD72	CD8	CD86	HLA-DR
0 CD4 T cells	0.8388769507111905	-0.3184176804911642	0.732540583302776	-0.21323830921230363	-0.4175581498003878	-0.36189987069183543	-0.3308684121989665	0.310735618494942	-0.3102803613573466	-0.35597876880534207	0.5180892670686279	-0.46852795190693786	-0.3302919355307334	-0.1546519789794961	-0.43748928905916873	-0.2385349713877295	-0.499473870759848	0.33908936371239656	0.6943040784871932	0.8782862079754696	-0.471114284662677	-0.13417886862732767	0.05328145537248094	0.23844767132225184	0.624190798247763	0.5770143630279267	-0.15720537144118907	-0.15287901016493072	0.6576006333424781	-0.36541121984366826	-0.5179443099825164	-0.22027217647188507	-0.6050032908175484
1 CD4 T cells	-0.5895085472868459	-0.2976814908180768	-0.045658618053961965	-0.24362406486036342	0.13264318720592674	-0.3995795813099504	-0.4228773116597985	0.7521061356298404	-0.4674041412712302	-0.4661482858549244	0.09358318673569874	-0.5318856829267494	-0.3309828890892056	-0.23316605889097392	-0.4243363581173028	-0.0709000593892681	-0.4425113961063787	-0.47726317298311477	0.47709518605118356	0.8763322862623505	-0.5678447044719035	-0.030591225971154556	0.6074662935399047	-1.027285472163707	0.8708259550710341	0.8128730177360587	-0.2100088300859099	-0.19142259724826613	-0.10090961954611867	-0.4580196019101949	-0.4155040676316415	-0.4151239103255357	-0.33436540934370346
2 B cells	-0.5118479235949219	-0.31374859029732766	-0.8491837549307518	0.028866432544887424	-0.44882654305561254	2.1454471580264	1.039397200634007	-1.715932824611023	2.129311150115568	2.226820901868644	-0.955252389788579	2.037761852586245	-0.33780187619359614	-0.2771789096153696	1.8778103363263365	-0.30330850673994664	2.194233535349028	-0.17671768184314876	-1.3045219218061843	-1.12047178043775	2.125859691886434	-0.31483522018000165	-1.4135967094916533	0.7849258857254023	-1.175003338834998	-1.3686650108508185	-0.014760212838747533	-0.24809409428213985	-1.38528647534461	2.249282906866992	-0.3680047250085318	0.5527260181714215	1.7294592683734304
3 CD8 T cells	0.4458267935743486	-0.29955727294746787	0.26161791360430636	-0.19987662349429663	-0.19410525558513922	-0.3621722870319718	-0.3546783771127415	0.49115016626715097	-0.38127207826568776	-0.3880449319511471	-0.17095474316660123	-0.4659456528370884	-0.29741160179994297	-0.1971949783268781	-0.374904170125727	-0.1382712665812216	-0.42718810185704403	-0.47428025511638	0.3016846460607114	-0.7580902891713086	0.01471015118283639	-0.0783566139796408	0.5049846490042488	0.33442104438591613	0.1306604483632902	-0.3142918089005184	-0.1372189754087352	-0.19640989365851333	0.28252291350406483	-0.4115625787009499	2.21486662352421	-0.33028030499926037	-0.3435259262504786
4 NK cells	-0.7911030173033723	1.0674406736116757	-1.1267830958545462	-0.1083242430618938	0.8789320164258889	-0.40483370303945465	-0.3879784586674443	-0.16263983703515844	-0.31484950052620125	-0.344397021036526	-0.7624557866003311	-0.0834318651359332	2.0074225262550507	-0.18265979212309782	-0.5296415545802027	-0.20561713523372482	-0.013432401640940393	1.0996162516918015	-1.2445143346027454	-1.1386171853282003	-0.3469445756344152	-0.0929464229223748	0.8016184367480385	0.6552115564731148	-1.2933929351814586	-0.923806523524216	-0.13819501715168372	-0.23300580577702948	0.44638071455888567	-0.35674644431979347	0.16035445441223603	-0.0911399735267652	-0.30910301194156853
5 Monocytes	-1.424485796526918	2.94241520775059	-1.3392304814368288	2.7619200672725612	-0.48601156647547594	-0.4318826095299912	2.4693213552444884	-1.2128771513781034	-0.4800458927114753	-0.4267659497887491	-1.0021019380288925	0.7849460069079867	1.4073259485425202	3.403993286131273	0.9981149975878094	3.169250369538528	-0.130441427238845	0.2999852467206517	-1.3387221350845067	-0.6447707900915474	-0.09205832252092867	2.2069576669738713	-0.9034823812347077	-0.9486193328077145	-1.2212445117695887	-0.622711031007395	2.517529894967142	3.1900548358972145	-1.3281957884905597	-0.38492496602218174	-0.42369772554424767	2.660059078858232	1.620982467303125
6 MAIT cells	0.4169904742532689	-0.33156274710124867	0.9921379030608418	-0.12453515534016828	3.18184808236766	-0.40992050128100804	-0.4837780528202021	0.6146525949692709	-0.4947759474257393	-0.4851840869830111	2.296986464008459	-0.5701890403422161	-0.053858056040394967	-0.21708498361551018	-0.34686215687451755	-0.07768328329609452	-0.38887160334278714	-0.9890617768479775	0.6136748084552806	-1.1213232290020427	-0.42383594290192506	-0.1705413856414888	-0.28677755510946645	-0.8830755686879996	-0.5893166161307465	0.3887397110551089	-0.33703205572613476	-0.14705926406581973	0.2871078454041981	-0.48850348133934013	0.6918579162542081	-0.5953145692860329	-0.36024445054090903

## Sheet: 2C
sample	cell_type_name	n	percent
S1	Monocytes	22	6.197183098591549
S2	Monocytes	24	5.172413793103448
S1	B cells	49	13.80281690140845
S2	B cells	75	16.163793103448278
S1	NK cells	35	9.859154929577464
S2	NK cells	41	8.836206896551724
S1	MAIT cells	15	4.225352112676056
S2	MAIT cells	23	4.956896551724138
S1	CD8 T cells	44	12.394366197183098
S2	CD8 T cells	61	13.14655172413793
S1	CD4 T cells	190	53.521126760563384
S2	CD4 T cells	240	51.724137931034484

## Sheet: 2D
sample	component	UMAP_1	UMAP_2	marker	clr	clr_relative
S1	RCVCMP0000000	-21.087279821817692	-8.196736099773146	CD19	0.6013952177282487	0.36511001217567196
S1	RCVCMP0000000	-21.087279821817692	-8.196736099773146	CD11c	0.13737755340115995	0.04658200367235397
S1	RCVCMP0000000	-21.087279821817692	-8.196736099773146	CD8	0.08466897289394525	0.01974790310491986
S1	RCVCMP0000000	-21.087279821817692	-8.196736099773146	CD3E	0.3026398396443872	0.08017688607155869
S1	RCVCMP0000000	-21.087279821817692	-8.196736099773146	CD4	0.6174075315574937	0.1488466160115578
S1	RCVCMP0000000	-21.087279821817692	-8.196736099773146	CD2	0.38610279670064296	0.10382558194637409
S1	RCVCMP0000002	1.8967929826332972	-4.581575157695509	CD19	0	0
S1	RCVCMP0000002	1.8967929826332972	-4.581575157695509	CD11c	0.15254001984902726	0.05172329531913427
S1	RCVCMP0000002	1.8967929826332972	-4.581575157695509	CD8	0.4017028580689566	0.09369180760054327
S1	RCVCMP0000002	1.8967929826332972	-4.581575157695509	CD3E	1.948022383621625	0.5160800009014078
S1	RCVCMP0000002	1.8967929826332972	-4.581575157695509	CD4	3.6309315381715064	0.8753567859191909
S1	RCVCMP0000002	1.8967929826332972	-4.581575157695509	CD2	2.7030160113986907	0.7268587868101518
S1	RCVCMP0000003	-3.241181160394962	15.632266280597948	CD19	0.22640346882541754	0.13745066608895942
S1	RCVCMP0000003	-3.241181160394962	15.632266280597948	CD11c	1.5576608808298915	0.5281719107285213
S1	RCVCMP0000003	-3.241181160394962	15.632266280597948	CD8	0.061584524733035724	0.01436376497343219
S1	RCVCMP0000003	-3.241181160394962	15.632266280597948	CD3E	0.3228964433065413	0.08554336857407932
S1	RCVCMP0000003	-3.241181160394962	15.632266280597948	CD4	0.27581336658684524	0.06649398358268034
S1	RCVCMP0000003	-3.241181160394962	15.632266280597948	CD2	0.49176748468963605	0.1322395116443378
S1	RCVCMP0000005	4.60562798839349	15.180287597126268	CD19	0.11299943774836084	0.06860251773866106
S1	RCVCMP0000005	4.60562798839349	15.180287597126268	CD11c	0.11299943774836084	0.038315868159314835
S1	RCVCMP0000005	4.60562798839349	15.180287597126268	CD8	3.4956425159892515	0.8153117645782914
S1	RCVCMP0000005	4.60562798839349	15.180287597126268	CD3E	1.5430122957107009	0.4087826678258205
S1	RCVCMP0000005	4.60562798839349	15.180287597126268	CD4	2.6998319367096797	0.6508842653172985
S1	RCVCMP0000005	4.60562798839349	15.180287597126268	CD2	2.431683035011692	0.6538955645404514
S1	RCVCMP0000006	-21.03127434391242	-7.71300482993672	CD19	0.3122967290497659	0.18959688934092217
S1	RCVCMP0000006	-21.03127434391242	-7.71300482993672	CD11c	0.1509303117993765	0.05117747524573925
S1	RCVCMP0000006	-21.03127434391242	-7.71300482993672	CD8	0.1509303117993765	0.03520247230048272
S1	RCVCMP0000006	-21.03127434391242	-7.71300482993672	CD3E	0.6610189413915228	0.1751205010462785
S1	RCVCMP0000006	-21.03127434391242	-7.71300482993672	CD4	1.9896508559762933	0.47967150029654687
S1	RCVCMP0000006	-21.03127434391242	-7.71300482993672	CD2	1.5402167240912834	0.4141744091698497
S1	RCVCMP0000007	2.474030469472592	-3.8513565087849866	CD19	0	0
S1	RCVCMP0000007	2.474030469472592	-3.8513565087849866	CD11c	0.08546477574271723	0.028979410383578336
S1	RCVCMP0000007	2.474030469472592	-3.8513565087849866	CD8	0	0
S1	RCVCMP0000007	2.474030469472592	-3.8513565087849866	CD3E	2.9122703760719486	0.7715334849049063
S1	RCVCMP0000007	2.474030469472592	-3.8513565087849866	CD4	3.774126978029819	0.909878808346466
S1	RCVCMP0000007	2.474030469472592	-3.8513565087849866	CD2	2.8209326717206658	0.7585673524660337
S1	RCVCMP0000008	3.876593326146786	-3.002973082118727	CD19	0.08880559061123401	0.0539143134390315
S1	RCVCMP0000008	3.876593326146786	-3.002973082118727	CD11c	0	0
S1	RCVCMP0000008	3.876593326146786	-3.002973082118727	CD8	0.2457692609551263	0.05732238605975427
S1	RCVCMP0000008	3.876593326146786	-3.002973082118727	CD3E	2.0866630362800165	0.5528093879713317
S1	RCVCMP0000008	3.876593326146786	-3.002973082118727	CD4	3.741011649489037	0.901895257224289
S1	RCVCMP0000008	3.876593326146786	-3.002973082118727	CD2	2.7925903709965074	0.7509459213561565
S1	RCVCMP0000010	-7.067432428781803	4.659915206379198	CD19	0.11471676629359379	0.069645116395212
S1	RCVCMP0000010	-7.067432428781803	4.659915206379198	CD11c	2.172427059331023	0.7366269288562275
S1	RCVCMP0000010	-7.067432428781803	4.659915206379198	CD8	0	0
S1	RCVCMP0000010	-7.067432428781803	4.659915206379198	CD3E	0.848916420730423	0.2248992572463545
S1	RCVCMP0000010	-7.067432428781803	4.659915206379198	CD4	2.5860429120640696	0.6234516371227109
S1	RCVCMP0000010	-7.067432428781803	4.659915206379198	CD2	2.0234013975599376	0.5441059464162574
S1	RCVCMP0000014	2.33061430316705	-4.913589003139235	CD19	0	0
S1	RCVCMP0000014	2.33061430316705	-4.913589003139235	CD11c	0.4313052569062368	0.14624705829811532
S1	RCVCMP0000014	2.33061430316705	-4.913589003139235	CD8	0.052522746516014816	0.01225022665979098
S1	RCVCMP0000014	2.33061430316705	-4.913589003139235	CD3E	1.9204554490600967	0.5087768283439584
S1	RCVCMP0000014	2.33061430316705	-4.913589003139235	CD4	3.3742912286687083	0.8134851053044669
S1	RCVCMP0000014	2.33061430316705	-4.913589003139235	CD2	2.5028054457049413	0.6730208486429153
S1	RCVCMP0000015	8.33356234889764	-3.740825417094923	CD19	0	0
S1	RCVCMP0000015	8.33356234889764	-3.740825417094923	CD11c	0.4656549790643122	0.15789436780463548
S1	RCVCMP0000015	8.33356234889764	-3.740825417094923	CD8	0.537468754142681	0.12535738318246056
S1	RCVCMP0000015	8.33356234889764	-3.740825417094923	CD3E	1.1040623122049154	0.29249380493186133
S1	RCVCMP0000015	8.33356234889764	-3.740825417094923	CD4	3.0961583757831717	0.7464319324200713
S1	RCVCMP0000015	8.33356234889764	-3.740825417094923	CD2	2.7312448368144246	0.734449703663115
S1	RCVCMP0000016	-20.454841162149723	-7.412232163005568	CD19	0.24439248329011212	0.14837188577381705
S1	RCVCMP0000016	-20.454841162149723	-7.412232163005568	CD11c	0.44063322651766124	0.14940998778650227
S1	RCVCMP0000016	-20.454841162149723	-7.412232163005568	CD8	0.7777607338364915	0.181402266800295
S1	RCVCMP0000016	-20.454841162149723	-7.412232163005568	CD3E	0.6046088845452069	0.16017606178682192
S1	RCVCMP0000016	-20.454841162149723	-7.412232163005568	CD4	1.0294390159449307	0.24818050652399953
S1	RCVCMP0000016	-20.454841162149723	-7.412232163005568	CD2	1.7415833286125897	0.46832321378262703
S1	RCVCMP0000018	9.34011981349725	-3.4921381497914563	CD19	0.12629141003057123	0.0766721398752133
S1	RCVCMP0000018	9.34011981349725	-3.4921381497914563	CD11c	0.2900781202300741	0.09835973728814969
S1	RCVCMP0000018	9.34011981349725	-3.4921381497914563	CD8	0.12629141003057123	0.029455778699374924
S1	RCVCMP0000018	9.34011981349725	-3.4921381497914563	CD3E	2.3504414321764022	0.6226909026482288
S1	RCVCMP0000018	9.34011981349725	-3.4921381497914563	CD4	3.735817387910131	0.9006430077469485
S1	RCVCMP0000018	9.34011981349725	-3.4921381497914563	CD2	2.8461201213303506	0.7653404233575613
S1	RCVCMP0000019	4.243654702718441	-3.9063136601979505	CD19	0.07716954973932882	0.046850015454644046
S1	RCVCMP0000019	4.243654702718441	-3.9063136601979505	CD11c	0	0
S1	RCVCMP0000019	4.243654702718441	-3.9063136601979505	CD8	0.07716954973932882	0.017998763169259344
S1	RCVCMP0000019	4.243654702718441	-3.9063136601979505	CD3E	2.7676948652841884	0.7332318050243319
S1	RCVCMP0000019	4.243654702718441	-3.9063136601979505	CD4	3.5806806798238435	0.863242145532707
S1	RCVCMP0000019	4.243654702718441	-3.9063136601979505	CD2	2.609728440730418	0.7017731453805548
S1	RCVCMP0000020	2.0038586602761197	-4.145122292094923	CD19	0.11554522295633465	0.07014807653407532
S1	RCVCMP0000020	2.0038586602761197	-4.145122292094923	CD11c	0.11554522295633465	0.039179093431354506
S1	RCVCMP0000020	2.0038586602761197	-4.145122292094923	CD8	0.11554522295633465	0.026949374596006593
S1	RCVCMP0000020	2.0038586602761197	-4.145122292094923	CD3E	1.9285159176200584	0.5109122486844357
S1	RCVCMP0000020	2.0038586602761197	-4.145122292094923	CD4	3.570682674211094	0.8608317938180653
S1	RCVCMP0000020	2.0038586602761197	-4.145122292094923	CD2	2.2526305491814727	0.6057471732334572
S1	RCVCMP0000021	-18.08983566898566	-7.332528832011915	CD19	1.3394943685849126	0.8132136585167749
S1	RCVCMP0000021	-18.08983566898566	-7.332528832011915	CD11c	0.12049100076081647	0.04085610859247233
S1	RCVCMP0000021	-18.08983566898566	-7.332528832011915	CD8	0	0
S1	RCVCMP0000021	-18.08983566898566	-7.332528832011915	CD3E	0.6399331613193315	0.16953434891057645
S1	RCVCMP0000021	-18.08983566898566	-7.332528832011915	CD4	0.12049100076081647	0.0290483623966344
S1	RCVCMP0000021	-18.08983566898566	-7.332528832011915	CD2	0.37030556731005443	0.09957760304377661
S1	RCVCMP0000023	9.784534905965511	-4.363876583629347	CD19	0.10549105510311244	0.06404414148588382
S1	RCVCMP0000023	9.784534905965511	-4.363876583629347	CD11c	0.10549105510311244	0.03576992452227051
S1	RCVCMP0000023	9.784534905965511	-4.363876583629347	CD8	0.28800838911953114	0.06717409657089722
S1	RCVCMP0000023	9.784534905965511	-4.363876583629347	CD3E	1.5650072456948638	0.4146096818802227
S1	RCVCMP0000023	9.784534905965511	-4.363876583629347	CD4	3.7468486276816955	0.9033024549135021
S1	RCVCMP0000023	9.784534905965511	-4.363876583629347	CD2	2.663801489921672	0.7163137440187193
S1	RCVCMP0000024	2.03590473991174	15.195224044269823	CD19	0.12989229244793893	0.07885825340670195
S1	RCVCMP0000024	2.03590473991174	15.195224044269823	CD11c	0.1641032210980115	0.055644147523216426
S1	RCVCMP0000024	2.03590473991174	15.195224044269823	CD8	3.204347572227393	0.747371123186932
S1	RCVCMP0000024	2.03590473991174	15.195224044269823	CD3E	1.4088276336986867	0.3732337844688589
S1	RCVCMP0000024	2.03590473991174	15.195224044269823	CD4	0.5499456718503116	0.132582691433363
S1	RCVCMP0000024	2.03590473991174	15.195224044269823	CD2	2.5171870625820874	0.6768881600282747
S1	RCVCMP0000025	-20.926543737833317	-7.217407944255568	CD19	0.8859586495879181	0.5378698795778478
S1	RCVCMP0000025	-20.926543737833317	-7.217407944255568	CD11c	0.8545396063825491	0.2897574319615719
S1	RCVCMP0000025	-20.926543737833317	-7.217407944255568	CD8	1.056193761871325	0.246343038737243
S1	RCVCMP0000025	-20.926543737833317	-7.217407944255568	CD3E	0.3716306971626201	0.09845429505286857
S1	RCVCMP0000025	-20.926543737833317	-7.217407944255568	CD4	0.7538863338491455	0.18174936960637866
S1	RCVCMP0000025	-20.926543737833317	-7.217407944255568	CD2	1.3482332903864531	0.36254880091526454
S1	RCVCMP0000026	8.139251683767025	-0.21215182786533937	CD19	0	0
S1	RCVCMP0000026	8.139251683767025	-0.21215182786533937	CD11c	0.22038191576506033	0.07472713667793245
S1	RCVCMP0000026	8.139251683767025	-0.21215182786533937	CD8	0.11624973534002206	0.027113692666886013
S1	RCVCMP0000026	8.139251683767025	-0.21215182786533937	CD3E	2.0356102557103974	0.5392842255995292
S1	RCVCMP0000026	8.139251683767025	-0.21215182786533937	CD4	4.076518088749979	0.9827802409369117
S1	RCVCMP0000026	8.139251683767025	-0.21215182786533937	CD2	3.471622256818981	0.9335420623530932
S1	RCVCMP0000028	2.2708508716179776	-7.56109357123921	CD19	0.10453396533616321	0.06346308755302407
S1	RCVCMP0000028	2.2708508716179776	-7.56109357123921	CD11c	0.05363227994804168	0.018185642411326412
S1	RCVCMP0000028	2.2708508716179776	-7.56109357123921	CD8	0.05363227994804168	0.012509010461677662
S1	RCVCMP0000028	2.2708508716179776	-7.56109357123921	CD3E	2.152148639075793	0.570158167037742
S1	RCVCMP0000028	2.2708508716179776	-7.56109357123921	CD4	3.4800125800499546	0.8389727525859481
S1	RCVCMP0000028	2.2708508716179776	-7.56109357123921	CD2	2.3751001045919993	0.6386800423291201
S1	RCVCMP0000030	-6.974823976938541	4.356547591633104	CD19	0	0
S1	RCVCMP0000030	-6.974823976938541	4.356547591633104	CD11c	1.8063582429821678	0.6125002536802474
S1	RCVCMP0000030	-6.974823976938541	4.356547591633104	CD8	0.38708222765034483	0.0902817415164626
S1	RCVCMP0000030	-6.974823976938541	4.356547591633104	CD3E	0.26685432254726676	0.07069640481476508
S1	RCVCMP0000030	-6.974823976938541	4.356547591633104	CD4	1.0122143621967499	0.2440279309700216
S1	RCVCMP0000030	-6.974823976938541	4.356547591633104	CD2	1.3075332213260331	0.3516042846062256
S1	RCVCMP0000032	1.5141482101036952	14.96893810982158	CD19	0.1009733712045095	0.061301433239124715
S1	RCVCMP0000032	1.5141482101036952	14.96893810982158	CD11c	0.9733632044747145	0.3300481573796359
S1	RCVCMP0000032	1.5141482101036952	14.96893810982158	CD8	3.1803694299865186	0.7417785428895202
S1	RCVCMP0000032	1.5141482101036952	14.96893810982158	CD3E	1.595571371522927	0.4227068855969338
S1	RCVCMP0000032	1.5141482101036952	14.96893810982158	CD4	0.5560266595061967	0.1340487157176849
S1	RCVCMP0000032	1.5141482101036952	14.96893810982158	CD2	2.0403852465735697	0.5486730151414728
S1	RCVCMP0000035	3.5221628890587735	-5.656659843974806	CD19	0	0
S1	RCVCMP0000035	3.5221628890587735	-5.656659843974806	CD11c	0.07947398933433951	0.026948053531120494
S1	RCVCMP0000035	3.5221628890587735	-5.656659843974806	CD8	0.1530942310610824	0.0357071774651546
S1	RCVCMP0000035	3.5221628890587735	-5.656659843974806	CD3E	2.6381019679157554	0.6988993953184548
S1	RCVCMP0000035	3.5221628890587735	-5.656659843974806	CD4	3.608193943355546	0.8698751326000939
S1	RCVCMP0000035	3.5221628890587735	-5.656659843974806	CD2	2.3986954101047693	0.6450249751993299
S1	RCVCMP0000036	4.814867948110287	14.425188300556444	CD19	0.11953284410274093	0.07256898106141103
S1	RCVCMP0000036	4.814867948110287	14.425188300556444	CD11c	0.1636129376182933	0.055477902119310904
S1	RCVCMP0000036	4.814867948110287	14.425188300556444	CD8	2.6097351464895158	0.6086857445044576
S1	RCVCMP0000036	4.814867948110287	14.425188300556444	CD3E	1.9191609591269672	0.5084338854848449
S1	RCVCMP0000036	4.814867948110287	14.425188300556444	CD4	2.490872690767544	0.6005076906027781
S1	RCVCMP0000036	4.814867948110287	14.425188300556444	CD2	2.556018529053335	0.687330196808791
S1	RCVCMP0000038	4.624411557729427	14.191653487629198	CD19	0.09520101521152856	0.05779700735619075
S1	RCVCMP0000038	4.624411557729427	14.191653487629198	CD11c	0.1610892972446061	0.05462218572136692
S1	RCVCMP0000038	4.624411557729427	14.191653487629198	CD8	3.0008210911431346	0.6999012993499092
S1	RCVCMP0000038	4.624411557729427	14.191653487629198	CD3E	2.0721216694613442	0.5489570150910282
S1	RCVCMP0000038	4.624411557729427	14.191653487629198	CD4	2.8961570597306494	0.6982149645816998
S1	RCVCMP0000038	4.624411557729427	14.191653487629198	CD2	2.81128095088154	0.7559719412401391
S1	RCVCMP0000040	-17.284709478800114	-6.449537041240431	CD19	0.7669148737916281	0.4655978143050218
S1	RCVCMP0000040	-17.284709478800114	-6.449537041240431	CD11c	0.13465253875788658	0.04565800525356201
S1	RCVCMP0000040	-17.284709478800114	-6.449537041240431	CD8	0	0
S1	RCVCMP0000040	-17.284709478800114	-6.449537041240431	CD3E	0.4552431556144778	0.12060533294442549
S1	RCVCMP0000040	-17.284709478800114	-6.449537041240431	CD4	0	0
S1	RCVCMP0000040	-17.284709478800114	-6.449537041240431	CD2	0.8317138616519572	0.22365332869068213
S1	RCVCMP0000044	-3.3720934643195224	14.995047805256151	CD19	0	0
S1	RCVCMP0000044	-3.3720934643195224	14.995047805256151	CD11c	1.2189044008546002	0.41330630711594823
S1	RCVCMP0000044	-3.3720934643195224	14.995047805256151	CD8	1.3420594334574067	0.3130173751624163
S1	RCVCMP0000044	-3.3720934643195224	14.995047805256151	CD3E	0.2002588465371207	0.05305359248965708
S1	RCVCMP0000044	-3.3720934643195224	14.995047805256151	CD4	0.5743728462990517	0.13847167410619643
S1	RCVCMP0000044	-3.3720934643195224	14.995047805256151	CD2	0.2871157364393187	0.07720731027205323
S1	RCVCMP0000045	8.034083818013851	-1.0416936103646304	CD19	0.05713939965345941	0.03468961223534721
S1	RCVCMP0000045	8.034083818013851	-1.0416936103646304	CD11c	0.11118960792409809	0.03770219076127616
S1	RCVCMP0000045	8.034083818013851	-1.0416936103646304	CD8	0.05713939965345941	0.013326999126860788
S1	RCVCMP0000045	8.034083818013851	-1.0416936103646304	CD3E	1.8938836695278685	0.5017372973199618
S1	RCVCMP0000045	8.034083818013851	-1.0416936103646304	CD4	3.3608616144111845	0.8102474502154039
S1	RCVCMP0000045	8.034083818013851	-1.0416936103646304	CD2	2.699856838772508	0.7260092645088752
S1	RCVCMP0000046	-20.0286574615882	-7.652381184154249	CD19	0.5663576398037747	0.3438385252640629
S1	RCVCMP0000046	-20.0286574615882	-7.652381184154249	CD11c	0.023528462709217657	0.00797803505151349
S1	RCVCMP0000046	-20.0286574615882	-7.652381184154249	CD8	2.868898038221557	0.669132015427406
S1	RCVCMP0000046	-20.0286574615882	-7.652381184154249	CD3E	0.9444081400457123	0.2501974093644483
S1	RCVCMP0000046	-20.0286574615882	-7.652381184154249	CD4	0.269642886795475	0.06500638424323554
S1	RCVCMP0000046	-20.0286574615882	-7.652381184154249	CD2	1.575466968101891	0.42365343167221875
S1	RCVCMP0000047	5.231141065175716	-4.807775738292433	CD19	0.09082726448796112	0.05514168165212662
S1	RCVCMP0000047	5.231141065175716	-4.807775738292433	CD11c	0	0
S1	RCVCMP0000047	5.231141065175716	-4.807775738292433	CD8	0.5101606876746371	0.11898814269020691
S1	RCVCMP0000047	5.231141065175716	-4.807775738292433	CD3E	1.8292785167769463	0.4846217715589356
S1	RCVCMP0000047	5.231141065175716	-4.807775738292433	CD4	3.6740767125656446	0.885758364904785
S1	RCVCMP0000047	5.231141065175716	-4.807775738292433	CD2	2.667662556270907	0.7173520101594167
S1	RCVCMP0000052	-6.717922712747868	5.667690513080858	CD19	0	0
S1	RCVCMP0000052	-6.717922712747868	5.667690513080858	CD11c	2.4820639553030364	0.8416186590783121
S1	RCVCMP0000052	-6.717922712747868	5.667690513080858	CD8	0.07541180005296265	0.017588791614123772
S1	RCVCMP0000052	-6.717922712747868	5.667690513080858	CD3E	0.5784550103594064	0.15324724437339485
S1	RCVCMP0000052	-6.717922712747868	5.667690513080858	CD4	1.4562356434582986	0.35107402576930924
S1	RCVCMP0000052	-6.717922712747868	5.667690513080858	CD2	0.5335375651180383	0.14347176104912046
S1	RCVCMP0000054	-7.440184141580875	2.709541079944872	CD19	0	0
S1	RCVCMP0000054	-7.440184141580875	2.709541079944872	CD11c	1.0153239955413902	0.3442762293984688
S1	RCVCMP0000054	-7.440184141580875	2.709541079944872	CD8	0.2852152522406909	0.06652263483046479
S1	RCVCMP0000054	-7.440184141580875	2.709541079944872	CD3E	0.36468782850124326	0.09661495496358258
S1	RCVCMP0000054	-7.440184141580875	2.709541079944872	CD4	0.5068757852373689	0.12219926307095558
S1	RCVCMP0000054	-7.440184141580875	2.709541079944872	CD2	1.4062074569229384	0.37813843567041877
S1	RCVCMP0000055	6.18554684978265	-5.643684628062941	CD19	0.07937511971072587	0.04818902789666674
S1	RCVCMP0000055	6.18554684978265	-5.643684628062941	CD11c	0.11681859881641518	0.039610869929931
S1	RCVCMP0000055	6.18554684978265	-5.643684628062941	CD8	0.11681859881641518	0.027246372448248315
S1	RCVCMP0000055	6.18554684978265	-5.643684628062941	CD3E	1.6271231118085125	0.43106573316045793
S1	RCVCMP0000055	6.18554684978265	-5.643684628062941	CD4	3.3773843001425172	0.814230793036518
S1	RCVCMP0000055	6.18554684978265	-5.643684628062941	CD2	2.2168556305377933	0.5961270622707696
S1	RCVCMP0000057	8.18459412914056	-4.843616964870192	CD19	0.059685724711928546	0.03623549877666816
S1	RCVCMP0000057	8.18459412914056	-4.843616964870192	CD11c	0.1693280641126516	0.05741578816224227
S1	RCVCMP0000057	8.18459412914056	-4.843616964870192	CD8	0.14302376898554572	0.03335837716095617
S1	RCVCMP0000057	8.18459412914056	-4.843616964870192	CD3E	1.7887105074170684	0.4738742881198127
S1	RCVCMP0000057	8.18459412914056	-4.843616964870192	CD4	3.452110254015592	0.8322459690648771
S1	RCVCMP0000057	8.18459412914056	-4.843616964870192	CD2	2.9990216524795823	0.8064566509210955
S1	RCVCMP0000058	-3.5472903503821445	15.579407927936815	CD19	0	0
S1	RCVCMP0000058	-3.5472903503821445	15.579407927936815	CD11c	1.1818205372122041	0.4007319044598548
S1	RCVCMP0000058	-3.5472903503821445	15.579407927936815	CD8	0.4333869946731925	0.10108170779937088
S1	RCVCMP0000058	-3.5472903503821445	15.579407927936815	CD3E	0.1662127917639827	0.044033938441665796
S1	RCVCMP0000058	-3.5472903503821445	15.579407927936815	CD4	0.3729838313064815	0.08992015529345006
S1	RCVCMP0000058	-3.5472903503821445	15.579407927936815	CD2	0.7347429883062543	0.19757722294112498
S1	RCVCMP0000062	8.179497693593685	-1.626522245460249	CD19	0.03750588779511273	0.022770010046406414
S1	RCVCMP0000062	8.179497693593685	-1.626522245460249	CD11c	0.2370675759094155	0.08038491309683786
S1	RCVCMP0000062	8.179497693593685	-1.626522245460249	CD8	0.6101993999741685	0.142320831510073
S1	RCVCMP0000062	8.179497693593685	-1.626522245460249	CD3E	1.678378827470422	0.4446446581293912
S1	RCVCMP0000062	8.179497693593685	-1.626522245460249	CD4	3.061999887964527	0.7381968930659979
S1	RCVCMP0000062	8.179497693593685	-1.626522245460249	CD2	3.0779671407477625	0.8276856120462839
S1	RCVCMP0000064	-6.930339838449772	3.796037433094286	CD19	0.04992536372581871	0.03030993533115404
S1	RCVCMP0000064	-6.930339838449772	3.796037433094286	CD11c	2.4284167661328326	0.8234279612454535
S1	RCVCMP0000064	-6.930339838449772	3.796037433094286	CD8	0.3062695900538832	0.0714332769330207
S1	RCVCMP0000064	-6.930339838449772	3.796037433094286	CD3E	0.47890863432922365	0.12687491196935036
S1	RCVCMP0000064	-6.930339838449772	3.796037433094286	CD4	1.2104104199197567	0.29180968125816786
S1	RCVCMP0000064	-6.930339838449772	3.796037433094286	CD2	1.0448369370374901	0.2809635256568547
S1	RCVCMP0000065	1.087965522821133	-5.859752895885206	CD19	0.059376970037096695	0.03604805228596778
S1	RCVCMP0000065	1.087965522821133	-5.859752895885206	CD11c	0.059376970037096695	0.020133552882868094
S1	RCVCMP0000065	1.087965522821133	-5.859752895885206	CD8	1.1827948075814227	0.27587103580880457
S1	RCVCMP0000065	1.087965522821133	-5.859752895885206	CD3E	1.6872530619405113	0.4469956654750093
S1	RCVCMP0000065	1.087965522821133	-5.859752895885206	CD4	3.641089078861439	0.8778055988691758
S1	RCVCMP0000065	1.087965522821133	-5.859752895885206	CD2	2.5874793719477243	0.6957902244230588
S1	RCVCMP0000066	0.732827936227505	-7.0941236043507825	CD19	0.1260597355508311	0.07653148915231892
S1	RCVCMP0000066	0.732827936227505	-7.0941236043507825	CD11c	0.1260597355508311	0.04274435611192944
S1	RCVCMP0000066	0.732827936227505	-7.0941236043507825	CD8	0.23799263952254807	0.05550859334106191
S1	RCVCMP0000066	0.732827936227505	-7.0941236043507825	CD3E	1.7641479869657646	0.46736706023412333
S1	RCVCMP0000066	0.732827936227505	-7.0941236043507825	CD4	3.7686196643220664	0.9085510872436069
S1	RCVCMP0000066	0.732827936227505	-7.0941236043507825	CD2	2.367735436049726	0.6366996345108453
S1	RCVCMP0000075	-0.26311283845167893	14.47693943733623	CD19	0.05511689759482956	0.03346174122892137
S1	RCVCMP0000075	-0.26311283845167893	14.47693943733623	CD11c	0.15699724182604094	0.053234650888959074
S1	RCVCMP0000075	-0.26311283845167893	14.47693943733623	CD8	1.4286810240135073	0.33322070016599903
S1	RCVCMP0000075	-0.26311283845167893	14.47693943733623	CD3E	2.4005781093520553	0.6359733662480056
S1	RCVCMP0000075	-0.26311283845167893	14.47693943733623	CD4	0.9503425750350197	0.22911167926447645
S1	RCVCMP0000075	-0.26311283845167893	14.47693943733623	CD2	3.325112744155054	0.8941446906090967
S1	RCVCMP0000077	7.644739125783627	-5.581964256816603	CD19	0.06158204033135582	0.03738676137152781
S1	RCVCMP0000077	7.644739125783627	-5.581964256816603	CD11c	0.06158204033135582	0.020881248485256878
S1	RCVCMP0000077	7.644739125783627	-5.581964256816603	CD8	0.11959072399926239	0.027892933492211208
S1	RCVCMP0000077	7.644739125783627	-5.581964256816603	CD3E	1.6286314341100836	0.43146532557854256
S1	RCVCMP0000077	7.644739125783627	-5.581964256816603	CD4	3.30091844321246	0.7957961555196236
S1	RCVCMP0000077	7.644739125783627	-5.581964256816603	CD2	2.4323099794204417	0.6540641540162146
S1	RCVCMP0000079	-21.170270468179996	-7.963033440166212	CD19	1.2296687947670013	0.7465380092734566
S1	RCVCMP0000079	-21.170270468179996	-7.963033440166212	CD11c	0.1837161807143555	0.06229451313430287
S1	RCVCMP0000079	-21.170270468179996	-7.963033440166212	CD8	0.28977327964390537	0.06758573363078915
S1	RCVCMP0000079	-21.170270468179996	-7.963033440166212	CD3E	0.23815008524399872	0.06309193222867279
S1	RCVCMP0000079	-21.170270468179996	-7.963033440166212	CD4	0.1837161807143555	0.0442908944387459
S1	RCVCMP0000079	-21.170270468179996	-7.963033440166212	CD2	0.553582745402894	0.14886204189163077
S1	RCVCMP0000083	8.782214616353695	3.6753065561716785	CD19	0	0
S1	RCVCMP0000083	8.782214616353695	3.6753065561716785	CD11c	0	0
S1	RCVCMP0000083	8.782214616353695	3.6753065561716785	CD8	1.080131537433076	0.25192620404778593
S1	RCVCMP0000083	8.782214616353695	3.6753065561716785	CD3E	2.500134674687229	0.6623483980545688
S1	RCVCMP0000083	8.782214616353695	3.6753065561716785	CD4	0.07792766146749065	0.018787054109737748
S1	RCVCMP0000083	8.782214616353695	3.6753065561716785	CD2	3.343285079878923	0.8990313512289586
S1	RCVCMP0000084	6.379566644246761	-2.4948161864812146	CD19	0	0
S1	RCVCMP0000084	6.379566644246761	-2.4948161864812146	CD11c	0.12582549012735417	0.042664928134749126
S1	RCVCMP0000084	6.379566644246761	-2.4948161864812146	CD8	0.12582549012735417	0.02934710912669794
S1	RCVCMP0000084	6.379566644246761	-2.4948161864812146	CD3E	2.00633893611524	0.531529518687502
S1	RCVCMP0000084	6.379566644246761	-2.4948161864812146	CD4	4.135880975590433	0.9970916387920506
S1	RCVCMP0000084	6.379566644246761	-2.4948161864812146	CD2	3.0176021306448115	0.8114530637283369
S1	RCVCMP0000085	5.103761170919125	-6.808409454875685	CD19	0.10897314911708036	0.06615813798994506
S1	RCVCMP0000085	5.103761170919125	-6.808409454875685	CD11c	0.17553805585724788	0.05952147319658958
S1	RCVCMP0000085	5.103761170919125	-6.808409454875685	CD8	0.3248150492650911	0.0757587567282925
S1	RCVCMP0000085	5.103761170919125	-6.808409454875685	CD3E	1.9975072394999633	0.5291897806868023
S1	RCVCMP0000085	5.103761170919125	-6.808409454875685	CD4	3.5219718983560107	0.8490884415284738
S1	RCVCMP0000085	5.103761170919125	-6.808409454875685	CD2	2.532902506785901	0.681114146356138
S1	RCVCMP0000087	10.014546845967953	-2.777536990695692	CD19	0.11495579294239533	0.06979023065631954
S1	RCVCMP0000087	10.014546845967953	-2.777536990695692	CD11c	0.6166801474917971	0.20910400705162163
S1	RCVCMP0000087	10.014546845967953	-2.777536990695692	CD8	0.16783020072129007	0.03914414488143975
S1	RCVCMP0000087	10.014546845967953	-2.777536990695692	CD3E	2.2794512332271464	0.6038838179628819
S1	RCVCMP0000087	10.014546845967953	-2.777536990695692	CD4	3.7404169677948453	0.9017518894270722
S1	RCVCMP0000087	10.014546845967953	-2.777536990695692	CD2	3.077775446833198	0.8276340642916307
S1	RCVCMP0000088	10.025757287557308	-2.9161928916508923	CD19	0.18564845608897118	0.11270809621513743
S1	RCVCMP0000088	10.025757287557308	-2.9161928916508923	CD11c	0.06578740579390752	0.022307204506238975
S1	RCVCMP0000088	10.025757287557308	-2.9161928916508923	CD8	0.7682518341129159	0.17918444338804243
S1	RCVCMP0000088	10.025757287557308	-2.9161928916508923	CD3E	1.1768034994651324	0.3117647703491221
S1	RCVCMP0000088	10.025757287557308	-2.9161928916508923	CD4	3.5494973312752847	0.855724362431401
S1	RCVCMP0000088	10.025757287557308	-2.9161928916508923	CD2	3.312433959097351	0.8907352819017839
S1	RCVCMP0000089	3.445646737630551	14.249099967426561	CD19	0.16464138503310088	0.09995459944149034
S1	RCVCMP0000089	3.445646737630551	14.249099967426561	CD11c	0.0857052206584831	0.029060940485635824
S1	RCVCMP0000089	3.445646737630551	14.249099967426561	CD8	3.2839978148181195	0.7659484747149261
S1	RCVCMP0000089	3.445646737630551	14.249099967426561	CD3E	1.851459333466457	0.4904980263665601
S1	RCVCMP0000089	3.445646737630551	14.249099967426561	CD4	2.3499860131192345	0.5665422720790338
S1	RCVCMP0000089	3.445646737630551	14.249099967426561	CD2	2.9531107452894334	0.7941109059603332
S1	RCVCMP0000091	1.7435194001748011	-5.857086899333693	CD19	0.1839537393111562	0.11167922527446103
S1	RCVCMP0000091	1.7435194001748011	-5.857086899333693	CD11c	0.09620079141135858	0.03261978036340125
S1	RCVCMP0000091	1.7435194001748011	-5.857086899333693	CD8	0.26462350081907476	0.061719884803674865
S1	RCVCMP0000091	1.7435194001748011	-5.857086899333693	CD3E	2.1004184485704718	0.5564535417792872
S1	RCVCMP0000091	1.7435194001748011	-5.857086899333693	CD4	3.598544334731877	0.8675487735648456
S1	RCVCMP0000091	1.7435194001748011	-5.857086899333693	CD2	2.596787369560841	0.6982932062123531
S1	RCVCMP0000092	4.527199719960873	15.400620696491503	CD19	0.0827261582553337	0.050223459976862915
S1	RCVCMP0000092	4.527199719960873	15.400620696491503	CD11c	0.37841564565762836	0.12831324011300235
S1	RCVCMP0000092	4.527199719960873	15.400620696491503	CD8	2.950280036596152	0.6881132757811758
S1	RCVCMP0000092	4.527199719960873	15.400620696491503	CD3E	1.8297221369868193	0.48473929768195967
S1	RCVCMP0000092	4.527199719960873	15.400620696491503	CD4	2.579397982370756	0.6218496558576146
S1	RCVCMP0000092	4.527199719960873	15.400620696491503	CD2	2.4291575706229658	0.653216450552972
S1	RCVCMP0000094	-2.453926826898868	15.394751784748339	CD19	0	0
S1	RCVCMP0000094	-2.453926826898868	15.394751784748339	CD11c	0.06361908057820861	0.021571968431204236
S1	RCVCMP0000094	-2.453926826898868	15.394751784748339	CD8	0.9464214633923046	0.22074012140076663
S1	RCVCMP0000094	-2.453926826898868	15.394751784748339	CD3E	0.28399922708076913	0.07523852015260561
S1	RCVCMP0000094	-2.453926826898868	15.394751784748339	CD4	0.23328833707006782	0.05624191114132804
S1	RCVCMP0000094	-2.453926826898868	15.394751784748339	CD2	2.9443373075877672	0.7917516708477422
S1	RCVCMP0000095	0.7336777196480677	-6.334509136729933	CD19	0	0
S1	RCVCMP0000095	0.7336777196480677	-6.334509136729933	CD11c	0.2578780063599741	0.08744131731769657
S1	RCVCMP0000095	0.7336777196480677	-6.334509136729933	CD8	0.05717036667488884	0.013334221769556624
S1	RCVCMP0000095	0.7336777196480677	-6.334509136729933	CD3E	1.9709928556089882	0.5221654552081005
S1	RCVCMP0000095	0.7336777196480677	-6.334509136729933	CD4	2.8840174574946187	0.6952883097869305
S1	RCVCMP0000095	0.7336777196480677	-6.334509136729933	CD2	2.2104033094828313	0.5943919906935603
S1	RCVCMP0000099	3.840241645391171	-3.0896701837117444	CD19	0.09560073378585268	0.0580396784803304
S1	RCVCMP0000099	3.840241645391171	-3.0896701837117444	CD11c	0.5319436154219059	0.18037152965383388
S1	RCVCMP0000099	3.840241645391171	-3.0896701837117444	CD8	0.18285417462133863	0.042648285426532165
S1	RCVCMP0000099	3.840241645391171	-3.0896701837117444	CD3E	1.707360043888677	0.4523225094318236
S1	RCVCMP0000099	3.840241645391171	-3.0896701837117444	CD4	3.6031526372831486	0.8686597581337961
S1	RCVCMP0000099	3.840241645391171	-3.0896701837117444	CD2	2.7755810141412507	0.7463719934045291
S1	RCVCMP0000101	6.837742303426449	-5.031014444881178	CD19	0.05623750291245379	0.03414206626161358
S1	RCVCMP0000101	6.837742303426449	-5.031014444881178	CD11c	0.05623750291245379	0.019069021847711986
S1	RCVCMP0000101	6.837742303426449	-5.031014444881178	CD8	0.25405637275828896	0.05925524381525678
S1	RCVCMP0000101	6.837742303426449	-5.031014444881178	CD3E	1.5356795154467502	0.4068400303710116
S1	RCVCMP0000101	6.837742303426449	-5.031014444881178	CD4	3.3732234818454656	0.813227689427152
S1	RCVCMP0000101	6.837742303426449	-5.031014444881178	CD2	2.796537543767652	0.7520073420801424
S1	RCVCMP0000102	-1.1937220348761632	15.130580184406542	CD19	0.04379646938383841	0.026589053252515715
S1	RCVCMP0000102	-1.1937220348761632	15.130580184406542	CD11c	0.0857550209235867	0.029077826767815895
S1	RCVCMP0000102	-1.1937220348761632	15.130580184406542	CD8	0.7719638860797797	0.18005022975649024
S1	RCVCMP0000102	-1.1937220348761632	15.130580184406542	CD3E	0.1260237183339688	0.03338684463701015
S1	RCVCMP0000102	-1.1937220348761632	15.130580184406542	CD4	0.2726099320541858	0.06572168916541257
S1	RCVCMP0000102	-1.1937220348761632	15.130580184406542	CD2	3.1209776306652963	0.8392514157225233
S1	RCVCMP0000103	-18.807618643228825	-6.757799866252638	CD19	1.2303495584613529	0.7469513042804776
S1	RCVCMP0000103	-18.807618643228825	-6.757799866252638	CD11c	0.3047154781026775	0.10332297503183055
S1	RCVCMP0000103	-18.807618643228825	-6.757799866252638	CD8	0.1332150165202349	0.03107061711563555
S1	RCVCMP0000103	-18.807618643228825	-6.757799866252638	CD3E	0.40462121596427686	0.10719431114100195
S1	RCVCMP0000103	-18.807618643228825	-6.757799866252638	CD4	0.40462121596427686	0.09754739889685968
S1	RCVCMP0000103	-18.807618643228825	-6.757799866252638	CD2	0.3047154781026775	0.08193999658232835
S1	RCVCMP0000104	2.151966785009091	-6.745529415660597	CD19	0.05888729889029412	0.03575077051002264
S1	RCVCMP0000104	2.151966785009091	-6.745529415660597	CD11c	0.3538839677418888	0.11999503468228652
S1	RCVCMP0000104	2.151966785009091	-6.745529415660597	CD8	0.11449888772775826	0.026705330928025968
S1	RCVCMP0000104	2.151966785009091	-6.745529415660597	CD3E	2.0532821047720513	0.5439659417627245
S1	RCVCMP0000104	2.151966785009091	-6.745529415660597	CD4	3.4560574247717657	0.8331975658301355
S1	RCVCMP0000104	2.151966785009091	-6.745529415660597	CD2	2.177541565333814	0.5855552515163254
S1	RCVCMP0000107	2.3286761985375333	-7.145583870464064	CD19	0	0
S1	RCVCMP0000107	2.3286761985375333	-7.145583870464064	CD11c	0.16353821188429252	0.05545256410498858
S1	RCVCMP0000107	2.3286761985375333	-7.145583870464064	CD8	0.16353821188429252	0.038143096010956924
S1	RCVCMP0000107	2.3286761985375333	-7.145583870464064	CD3E	1.8311845657026928	0.48512673173782667
S1	RCVCMP0000107	2.3286761985375333	-7.145583870464064	CD4	3.686622103651625	0.8887828485954506
S1	RCVCMP0000107	2.3286761985375333	-7.145583870464064	CD2	2.7678468628615995	0.7442922292475922
S1	RCVCMP0000111	4.217185472066586	15.120877501911425	CD19	0.05892293407367379	0.035772404806162846
S1	RCVCMP0000111	4.217185472066586	15.120877501911425	CD11c	0.7809396906997198	0.26480116030188494
S1	RCVCMP0000111	4.217185472066586	15.120877501911425	CD8	3.2178324901483633	0.7505162995529507
S1	RCVCMP0000111	4.217185472066586	15.120877501911425	CD3E	1.4390659213766874	0.38124466548507563
S1	RCVCMP0000111	4.217185472066586	15.120877501911425	CD4	0.6785896866606667	0.16359660897719028
S1	RCVCMP0000111	4.217185472066586	15.120877501911425	CD2	2.3454375071832243	0.6307035747553955
S1	RCVCMP0000113	8.716713403279964	4.254137275165819	CD19	0	0
S1	RCVCMP0000113	8.716713403279964	4.254137275165819	CD11c	0	0
S1	RCVCMP0000113	8.716713403279964	4.254137275165819	CD8	2.348042358205168	0.5476494091190172
S1	RCVCMP0000113	8.716713403279964	4.254137275165819	CD3E	2.0592767795700526	0.5455540815095608
S1	RCVCMP0000113	8.716713403279964	4.254137275165819	CD4	0.5399057212321176	0.13016222748036993
S1	RCVCMP0000113	8.716713403279964	4.254137275165819	CD2	3.6308984376198437	0.9763724751425323
S1	RCVCMP0000114	4.699629758413021	15.872336623615526	CD19	0.16709431900745086	0.10144378779357618
S1	RCVCMP0000114	4.699629758413021	15.872336623615526	CD11c	0.21012102128739618	0.07124787087062515
S1	RCVCMP0000114	4.699629758413021	15.872336623615526	CD8	2.9042343249867932	0.6773737307013307
S1	RCVCMP0000114	4.699629758413021	15.872336623615526	CD3E	1.7271473041566814	0.4575646510944687
S1	RCVCMP0000114	4.699629758413021	15.872336623615526	CD4	2.6694537409297725	0.6435605910644607
S1	RCVCMP0000114	4.699629758413021	15.872336623615526	CD2	2.2287104575066476	0.5993149032277186
S1	RCVCMP0000116	2.2067825542046475	-5.128012898021437	CD19	0.14450653249895057	0.08773063084781112
S1	RCVCMP0000116	2.2067825542046475	-5.128012898021437	CD11c	0.1883801033920589	0.06387595681212077
S1	RCVCMP0000116	2.2067825542046475	-5.128012898021437	CD8	0.09861939107187204	0.023001651166749862
S1	RCVCMP0000116	2.2067825542046475	-5.128012898021437	CD3E	1.8047845959897695	0.478132717445284
S1	RCVCMP0000116	2.2067825542046475	-5.128012898021437	CD4	3.669835100849738	0.8847357833551965
S1	RCVCMP0000116	2.2067825542046475	-5.128012898021437	CD2	2.5980522411957456	0.6986333385157284
S1	RCVCMP0000117	9.86536452632684	-4.145928862148024	CD19	0.06643203333758918	0.04033121612167839
S1	RCVCMP0000117	9.86536452632684	-4.145928862148024	CD11c	0.1873629768569036	0.06353106937729
S1	RCVCMP0000117	9.86536452632684	-4.145928862148024	CD8	0.06643203333758918	0.015494381384037456
S1	RCVCMP0000117	9.86536452632684	-4.145928862148024	CD3E	1.6062173184493869	0.4255272640205069
S1	RCVCMP0000117	9.86536452632684	-4.145928862148024	CD4	3.666685509669285	0.8839764696684205
S1	RCVCMP0000117	9.86536452632684	-4.145928862148024	CD2	3.2687056056114465	0.8789764399896626
S1	RCVCMP0000119	2.213736508901303	-6.131402256541945	CD19	0	0
S1	RCVCMP0000119	2.213736508901303	-6.131402256541945	CD11c	0.09403370281832804	0.03188496360258672
S1	RCVCMP0000119	2.213736508901303	-6.131402256541945	CD8	0	0
S1	RCVCMP0000119	2.213736508901303	-6.131402256541945	CD3E	1.5981485960328947	0.423389657026364
S1	RCVCMP0000119	2.213736508901303	-6.131402256541945	CD4	3.1789844826566496	0.7663999196819513
S1	RCVCMP0000119	2.213736508901303	-6.131402256541945	CD2	2.467789859419672	0.6636049271465468
S1	RCVCMP0000120	-17.033881689493473	-6.647874119334913	CD19	1.330247120930261	0.8075996087134941
S1	RCVCMP0000120	-17.033881689493473	-6.647874119334913	CD11c	0.252928203750199	0.08576293742493
S1	RCVCMP0000120	-17.033881689493473	-6.647874119334913	CD8	0.09160356574902412	0.021365303943662765
S1	RCVCMP0000120	-17.033881689493473	-6.647874119334913	CD3E	0.252928203750199	0.06700702657056734
S1	RCVCMP0000120	-17.033881689493473	-6.647874119334913	CD4	0.3918064912915897	0.09445798338902231
S1	RCVCMP0000120	-17.033881689493473	-6.647874119334913	CD2	0.3247763098769519	0.08733448621330409
S1	RCVCMP0000122	2.638180230672543	-5.493145229869581	CD19	0.06095037481089915	0.03700327410879886
S1	RCVCMP0000122	2.638180230672543	-5.493145229869581	CD11c	0.1988193756899015	0.06741570700038334
S1	RCVCMP0000122	2.638180230672543	-5.493145229869581	CD8	0.09008679200331222	0.021011536796871892
S1	RCVCMP0000122	2.638180230672543	-5.493145229869581	CD3E	2.2496307151821444	0.5959836146033428
S1	RCVCMP0000122	2.638180230672543	-5.493145229869581	CD4	3.4573185955142685	0.8335016129750752
S1	RCVCMP0000122	2.638180230672543	-5.493145229869581	CD2	2.639711185078219	0.7098357025722174
S1	RCVCMP0000123	4.220786546285336	15.81133770698955	CD19	0.16672465661189578	0.10121936392427466
S1	RCVCMP0000123	4.220786546285336	15.81133770698955	CD11c	0.3095838506906556	0.10497374361925298
S1	RCVCMP0000123	4.220786546285336	15.81133770698955	CD8	3.141317595314694	0.7326702258660631
S1	RCVCMP0000123	4.220786546285336	15.81133770698955	CD3E	1.4611879480881795	0.38710534535261526
S1	RCVCMP0000123	4.220786546285336	15.81133770698955	CD4	1.197920150096724	0.2887984863808722
S1	RCVCMP0000123	4.220786546285336	15.81133770698955	CD2	2.0310592232003115	0.546165186106697
S1	RCVCMP0000124	7.92899749141473	0.016425011104844955	CD19	0	0
S1	RCVCMP0000124	7.92899749141473	0.016425011104844955	CD11c	0.5418904957243975	0.1837443194823592
S1	RCVCMP0000124	7.92899749141473	0.016425011104844955	CD8	0.20275052849911687	0.04728884329667091
S1	RCVCMP0000124	7.92899749141473	0.016425011104844955	CD3E	2.1974135740171743	0.5821499838986552
S1	RCVCMP0000124	7.92899749141473	0.016425011104844955	CD4	3.6291813524494483	0.8749348454523117
S1	RCVCMP0000124	7.92899749141473	0.016425011104844955	CD2	3.3423917268242795	0.8987911227157893
S1	RCVCMP0000127	5.858879064138119	-4.8898975873524915	CD19	0.10993912189093542	0.06674458484024734
S1	RCVCMP0000127	5.858879064138119	-4.8898975873524915	CD11c	0.20897990375177525	0.07086094054671946
S1	RCVCMP0000127	5.858879064138119	-4.8898975873524915	CD8	0.5952425833359898	0.1388323544961995
S1	RCVCMP0000127	5.858879064138119	-4.8898975873524915	CD3E	1.201229739336318	0.31823589409016634
S1	RCVCMP0000127	5.858879064138119	-4.8898975873524915	CD4	3.3774906907118196	0.8142564420210328
S1	RCVCMP0000127	5.858879064138119	-4.8898975873524915	CD2	2.664736444815236	0.7165651595400452
S1	RCVCMP0000128	-1.0230065836356237	15.112172362751268	CD19	0.05696903873782045	0.034586185280576665
S1	RCVCMP0000128	-1.0230065836356237	15.112172362751268	CD11c	0	0
S1	RCVCMP0000128	-1.0230065836356237	15.112172362751268	CD8	0.9713260933082809	0.22654879253063406
S1	RCVCMP0000128	-1.0230065836356237	15.112172362751268	CD3E	0.4613603433285175	0.12222592943629253
S1	RCVCMP0000128	-1.0230065836356237	15.112172362751268	CD4	0.38457118825927333	0.09271367299899241
S1	RCVCMP0000128	-1.0230065836356237	15.112172362751268	CD2	2.8904095204616733	0.7772501341344819
S1	RCVCMP0000132	9.770111535604183	-4.591329577022291	CD19	0.12835872075180121	0.07792721444240125
S1	RCVCMP0000132	9.770111535604183	-4.591329577022291	CD11c	0	0
S1	RCVCMP0000132	9.770111535604183	-4.591329577022291	CD8	0.5216491801167038	0.12166767957146464
S1	RCVCMP0000132	9.770111535604183	-4.591329577022291	CD3E	0.9721149075658261	0.25753762718071993
S1	RCVCMP0000132	9.770111535604183	-4.591329577022291	CD4	3.472806412211413	0.8372354662032043
S1	RCVCMP0000132	9.770111535604183	-4.591329577022291	CD2	2.9907492677353065	0.804232152244841
S1	RCVCMP0000138	-20.18833878177863	-8.558532478862501	CD19	1.0761067502067851	0.6533097322497498
S1	RCVCMP0000138	-20.18833878177863	-8.558532478862501	CD11c	0.08242908737393144	0.027950068666231172
S1	RCVCMP0000138	-20.18833878177863	-8.558532478862501	CD8	0.08242908737393144	0.01922547982867732
S1	RCVCMP0000138	-20.18833878177863	-8.558532478862501	CD3E	0.3574005086838334	0.09468436112156221
S1	RCVCMP0000138	-20.18833878177863	-8.558532478862501	CD4	0.1585780050036594	0.03823050126893466
S1	RCVCMP0000138	-20.18833878177863	-8.558532478862501	CD2	0.3268889584776545	0.08790259131974341
S1	RCVCMP0000139	8.71971080165643	-2.639059665256239	CD19	0.09846949238318545	0.05978131601838365
S1	RCVCMP0000139	8.71971080165643	-2.639059665256239	CD11c	0.3463680803133662	0.11744654632208049
S1	RCVCMP0000139	8.71971080165643	-2.639059665256239	CD8	0.3463680803133662	0.08078571234392043
S1	RCVCMP0000139	8.71971080165643	-2.639059665256239	CD3E	0.8523918401879045	0.22581998305106285
S1	RCVCMP0000139	8.71971080165643	-2.639059665256239	CD4	3.2676393369662455	0.7877731203354847
S1	RCVCMP0000139	8.71971080165643	-2.639059665256239	CD2	3.0431778526248436	0.8183305436144366
S1	RCVCMP0000140	7.971230958516781	4.1433079218332995	CD19	0.16875126406450264	0.10244972733569598
S1	RCVCMP0000140	7.971230958516781	4.1433079218332995	CD11c	0.16875126406450264	0.05722020670591345
S1	RCVCMP0000140	7.971230958516781	4.1433079218332995	CD8	1.164995266452731	0.27171953140870125
S1	RCVCMP0000140	7.971230958516781	4.1433079218332995	CD3E	1.738280257495292	0.460514049734511
S1	RCVCMP0000140	7.971230958516781	4.1433079218332995	CD4	0.4967610282840246	0.1197607645633544
S1	RCVCMP0000140	7.971230958516781	4.1433079218332995	CD2	3.37160801139862	0.9066475738323391
S1	RCVCMP0000142	-3.422967220728214	16.08087086433818	CD19	0.11292090348219878	0.06855483919711404
S1	RCVCMP0000142	-3.422967220728214	16.08087086433818	CD11c	1.4695353110333595	0.4982902778543135
S1	RCVCMP0000142	-3.422967220728214	16.08087086433818	CD8	0.11292090348219878	0.026337287252553118
S1	RCVCMP0000142	-3.422967220728214	16.08087086433818	CD3E	0.21437462031473004	0.05679321509621522
S1	RCVCMP0000142	-3.422967220728214	16.08087086433818	CD4	0.46857566476373386	0.11296574544451132
S1	RCVCMP0000142	-3.422967220728214	16.08087086433818	CD2	2.5333560903607566	0.68123611796324135
S1	RCVCMP0000146	-3.1113002552435947	16.166154143757126	CD19	0.08176236327112789	0.04963833527343162
S1	RCVCMP0000146	-3.1113002552435947	16.166154143757126	CD11c	2.9019695238398295	0.984000309146755
S1	RCVCMP0000146	-3.1113002552435947	16.166154143757126	CD8	1.2195137448785967	0.28443523578756763
S1	RCVCMP0000146	-3.1113002552435947	16.166154143757126	CD3E	0.1573419758910046	0.041683836768187287
S1	RCVCMP0000146	-3.1113002552435947	16.166154143757126	CD4	0.7042724425406912	0.169788291305634
S1	RCVCMP0000146	-3.1113002552435947	16.166154143757126	CD2	3.7187636174297105	1
S1	RCVCMP0000147	-6.8442487968848305	3.6638295626108874	CD19	0.12251174175464798	0.07437748456442579
S1	RCVCMP0000147	-6.8442487968848305	3.6638295626108874	CD11c	2.0678264443884187	0.7011589349317867
S1	RCVCMP0000147	-6.8442487968848305	3.6638295626108874	CD8	0.06313083960696647	0.014724422192438852
S1	RCVCMP0000147	-6.8442487968848305	3.6638295626108874	CD3E	1.1781113912026853	0.31211126368244835
S1	RCVCMP0000147	-6.8442487968848305	3.6638295626108874	CD4	2.4302238605734643	0.5858862733410294
S1	RCVCMP0000147	-6.8442487968848305	3.6638295626108874	CD2	1.6109809326683662	0.4332033703669028
S1	RCVCMP0000148	4.7950148330285	-4.442178013377882	CD19	0.08459366122103351	0.0513572302670897
S1	RCVCMP0000148	4.7950148330285	-4.442178013377882	CD11c	0	0
S1	RCVCMP0000148	4.7950148330285	-4.442178013377882	CD8	0.08459366122103351	0.01973033766661942
S1	RCVCMP0000148	4.7950148330285	-4.442178013377882	CD3E	2.0192048047967392	0.5349380100768059
S1	RCVCMP0000148	4.7950148330285	-4.442178013377882	CD4	3.785962767305209	0.9127322189244412
S1	RCVCMP0000148	4.7950148330285	-4.442178013377882	CD2	2.624657102774509	0.705787560809952
S1	RCVCMP0000149	8.871867631490414	4.163440463489794	CD19	0.10885211774498456	0.06608465924512487
S1	RCVCMP0000149	8.871867631490414	4.163440463489794	CD11c	0.3784294488783101	0.12831792051136853
S1	RCVCMP0000149	8.871867631490414	4.163440463489794	CD8	0.2963883248850656	0.06912860427149863
S1	RCVCMP0000149	8.871867631490414	4.163440463489794	CD3E	3.4325938366480013	0.9093802233514551
S1	RCVCMP0000149	8.871867631490414	4.163440463489794	CD4	0.4170566815850052	0.10054538139879667
S1	RCVCMP0000149	8.871867631490414	4.163440463489794	CD2	2.849094749475896	0.766140320433999
S1	RCVCMP0000150	1.2458009467675135	-3.970929863506056	CD19	0.04876073247643838	0.029602881937467823
S1	RCVCMP0000150	1.2458009467675135	-3.970929863506056	CD11c	0.33629563346848057	0.11403117936946092
S1	RCVCMP0000150	1.2458009467675135	-3.970929863506056	CD8	0.09525399127508834	0.02221671677077641
S1	RCVCMP0000150	1.2458009467675135	-3.970929863506056	CD3E	1.4464462398021456	0.3831998969914929
S1	RCVCMP0000150	1.2458009467675135	-3.970929863506056	CD4	3.2632545923610654	0.7867160318433674
S1	RCVCMP0000150	1.2458009467675135	-3.970929863506056	CD2	2.207724123975727	0.59367154008612
S1	RCVCMP0000151	8.040043328817074	4.166552302784227	CD19	0.0635320505773507	0.03857062223983886
S1	RCVCMP0000151	8.040043328817074	4.166552302784227	CD11c	0.4218298753202721	0.1430341443328661
S1	RCVCMP0000151	8.040043328817074	4.166552302784227	CD8	1.6482725590177227	0.3844374825091089
S1	RCVCMP0000151	8.040043328817074	4.166552302784227	CD3E	1.1520235239216683	0.3051999331540626
S1	RCVCMP0000151	8.040043328817074	4.166552302784227	CD4	1.1520235239216683	0.27773357845001
S1	RCVCMP0000151	8.040043328817074	4.166552302784227	CD2	2.744818400859142	0.738099724326192
S1	RCVCMP0000152	-18.266576315347965	-6.681018593364454	CD19	1.2786411048269257	0.7762693410086705
S1	RCVCMP0000152	-18.266576315347965	-6.681018593364454	CD11c	0.19073799319481943	0.06467547047888744
S1	RCVCMP0000152	-18.266576315347965	-6.681018593364454	CD8	0.06770299173094281	0.01579081539456656
S1	RCVCMP0000152	-18.266576315347965	-6.681018593364454	CD3E	0.44492911646854133	0.11787288521872936
S1	RCVCMP0000152	-18.266576315347965	-6.681018593364454	CD4	0.19073799319481943	0.045983735832092996
S1	RCVCMP0000152	-18.266576315347965	-6.681018593364454	CD2	0.3989990067671852	0.10729345766885835
S1	RCVCMP0000157	8.67415187221307	3.944473025745653	CD19	0.181101558385681	0.10994765212301302
S1	RCVCMP0000157	8.67415187221307	3.944473025745653	CD11c	0.09464491064581011	0.03209221205445863
S1	RCVCMP0000157	8.67415187221307	3.944473025745653	CD8	2.047725670681821	0.4776045669141856
S1	RCVCMP0000157	8.67415187221307	3.944473025745653	CD3E	1.6427324052339722	0.435201026590765
S1	RCVCMP0000157	8.67415187221307	3.944473025745653	CD4	0.26067463929834456	0.06284428996470522
S1	RCVCMP0000157	8.67415187221307	3.944473025745653	CD2	3.0183063347836763	0.8116424288537684
S1	RCVCMP0000159	8.42287299495477	-6.337969543987013	CD19	0.08720474808027044	0.05294243401807549
S1	RCVCMP0000159	8.42287299495477	-6.337969543987013	CD11c	0.24165922123655076	0.08194184895859528
S1	RCVCMP0000159	8.42287299495477	-6.337969543987013	CD8	0.598880760704028	0.13968091060461627
S1	RCVCMP0000159	8.42287299495477	-6.337969543987013	CD3E	1.5159362247376647	0.401609537347621
S1	RCVCMP0000159	8.42287299495477	-6.337969543987013	CD4	3.969129636569084	0.9568906835719045
S1	RCVCMP0000159	8.42287299495477	-6.337969543987013	CD2	2.9370184662422574	0.7897835862641438
S1	RCVCMP0000160	3.390494321401303	-3.851433041148878	CD19	0	0
S1	RCVCMP0000160	3.390494321401303	-3.851433041148878	CD11c	0.08433874229886563	0.028597594776020387
S1	RCVCMP0000160	3.390494321401303	-3.851433041148878	CD8	0.47994262024423656	0.11194018347637597
S1	RCVCMP0000160	3.390494321401303	-3.851433041148878	CD3E	2.0046922536887872	0.5310932712011932
S1	RCVCMP0000160	3.390494321401303	-3.851433041148878	CD4	3.5817106574168873	0.8634904558811498
S1	RCVCMP0000160	3.390494321401303	-3.851433041148878	CD2	2.3001554414894554	0.6185269294097399
S1	RCVCMP0000161	4.787571404988949	15.36164402717998	CD19	0.10700678551084793	0.0649643489157231
S1	RCVCMP0000161	4.787571404988949	15.36164402717998	CD11c	0.2423869979451743	0.08218862360608635
S1	RCVCMP0000161	4.787571404988949	15.36164402717998	CD8	2.555289326832629	0.5959869868096064
S1	RCVCMP0000161	4.787571404988949	15.36164402717998	CD3E	1.849504423903006	0.48998012177893807
S1	RCVCMP0000161	4.787571404988949	15.36164402717998	CD4	2.896056479619558	0.6981907164013509
S1	RCVCMP0000161	4.787571404988949	15.36164402717998	CD2	2.3252228183572186	0.6252677119510859
S1	RCVCMP0000163	2.7519201980187344	-3.0843486810261975	CD19	0.10782867896516694	0.06546332449828104
S1	RCVCMP0000163	2.7519201980187344	-3.0843486810261975	CD11c	0	0
S1	RCVCMP0000163	2.7519201980187344	-3.0843486810261975	CD8	0.45061978912263084	0.10510102613267316
S1	RCVCMP0000163	2.7519201980187344	-3.0843486810261975	CD3E	1.8486554841606333	0.48975521634320357
S1	RCVCMP0000163	2.7519201980187344	-3.0843486810261975	CD4	3.387033627001531	0.8165570841430266
S1	RCVCMP0000163	2.7519201980187344	-3.0843486810261975	CD2	2.578904492010274	0.6934843827994449
S1	RCVCMP0000165	9.101240609700863	-2.6557831788594495	CD19	0.05309117691133026	0.03223191617941267
S1	RCVCMP0000165	9.101240609700863	-2.6557831788594495	CD11c	0	0
S1	RCVCMP0000165	9.101240609700863	-2.6557831788594495	CD8	0	0
S1	RCVCMP0000165	9.101240609700863	-2.6557831788594495	CD3E	2.6413164618963583	0.6997509954183073
S1	RCVCMP0000165	9.101240609700863	-2.6557831788594495	CD4	3.5049345956155333	0.8449810331648485
S1	RCVCMP0000165	9.101240609700863	-2.6557831788594495	CD2	3.1601306956274495	0.8497799324528269
S1	RCVCMP0000166	8.755634759481136	3.6399714922373523	CD19	0.06818865303915113	0.041397668633635545
S1	RCVCMP0000166	8.755634759481136	3.6399714922373523	CD11c	0.19202578936961903	0.06511213662017899
S1	RCVCMP0000166	8.755634759481136	3.6399714922373523	CD8	1.3033354067169476	0.3039855149453237
S1	RCVCMP0000166	8.755634759481136	3.6399714922373523	CD3E	1.935520569002153	0.5127679565664288
S1	RCVCMP0000166	8.755634759481136	3.6399714922373523	CD4	0.24863118108808802	0.059940813884406766
S1	RCVCMP0000166	8.755634759481136	3.6399714922373523	CD2	2.9552410493467782	0.7946837587352071
S1	RCVCMP0000167	-20.604403997843082	-7.289559128337599	CD19	0.36425653336619696	0.2211419436203363
S1	RCVCMP0000167	-20.604403997843082	-7.289559128337599	CD11c	0.056940155542855045	0.019307277418577788
S1	RCVCMP0000167	-20.604403997843082	-7.289559128337599	CD8	2.5102774322486665	0.5854885656946323
S1	RCVCMP0000167	-20.604403997843082	-7.289559128337599	CD3E	0.6911811388415093	0.18311122385216233
S1	RCVCMP0000167	-20.604403997843082	-7.289559128337599	CD4	0.6306795079392346	0.1520462672487625
S1	RCVCMP0000167	-20.604403997843082	-7.289559128337599	CD2	1.7015289175385913	0.4575523191534914
S1	RCVCMP0000168	9.420542214925472	-3.1908266568715344	CD19	0	0
S1	RCVCMP0000168	9.420542214925472	-3.1908266568715344	CD11c	0.5418857202387729	0.18374270020989877
S1	RCVCMP0000168	9.420542214925472	-3.1908266568715344	CD8	0.47535964781921636	0.11087126658405483
S1	RCVCMP0000168	9.420542214925472	-3.1908266568715344	CD3E	1.355057350175889	0.35898868738875045
S1	RCVCMP0000168	9.420542214925472	-3.1908266568715344	CD4	3.217131047581736	0.775596417637266
S1	RCVCMP0000168	9.420542214925472	-3.1908266568715344	CD2	2.7078922064046016	0.7281700277244858
S1	RCVCMP0000170	4.225626443441097	15.666611907429003	CD19	0.07992765202289392	0.04852447299712028
S1	RCVCMP0000170	4.225626443441097	15.666611907429003	CD11c	0.2003987244057516	0.06795123282582023
S1	RCVCMP0000170	4.225626443441097	15.666611907429003	CD8	3.911111590193699	0.9122143575831358
S1	RCVCMP0000170	4.225626443441097	15.666611907429003	CD3E	1.762348581335145	0.4668903525395507
S1	RCVCMP0000170	4.225626443441097	15.666611907429003	CD4	0.4934352903183751	0.1189589848366327
S1	RCVCMP0000170	4.225626443441097	15.666611907429003	CD2	2.5018815775789	0.6727724144263086
S1	RCVCMP0000172	-20.344563986246403	-8.417969467693068	CD19	1.4802178372357468	0.89864757258512
S1	RCVCMP0000172	-20.344563986246403	-8.417969467693068	CD11c	0.16705242280173985	0.05664416332778109
S1	RCVCMP0000172	-20.344563986246403	-8.417969467693068	CD8	0.05883988276044034	0.013723614019901659
S1	RCVCMP0000172	-20.344563986246403	-8.417969467693068	CD3E	0.3101520477422786	0.08216705846101745
S1	RCVCMP0000172	-20.344563986246403	-8.417969467693068	CD4	0.2170623975106706	0.05233010885260031
S1	RCVCMP0000172	-20.344563986246403	-8.417969467693068	CD2	0.3536368225944839	0.09509526793717163
S1	RCVCMP0000173	8.79826304775018	-5.149852993541456	CD19	0.06468085026532934	0.039268064214269094
S1	RCVCMP0000173	8.79826304775018	-5.149852993541456	CD11c	0.2191364528834402	0.07430482491673812
S1	RCVCMP0000173	8.79826304775018	-5.149852993541456	CD8	0.08534370355969655	0.019905274989256583
S1	RCVCMP0000173	8.79826304775018	-5.149852993541456	CD3E	2.3001773155771246	0.6093746771479667
S1	RCVCMP0000173	8.79826304775018	-5.149852993541456	CD4	3.529874953276206	0.8509937357156975
S1	RCVCMP0000173	8.79826304775018	-5.149852993541456	CD2	2.7857729320526667	0.74911266717676
S1	RCVCMP0000175	9.59557292323846	-4.170701267772413	CD19	0	0
S1	RCVCMP0000175	9.59557292323846	-4.170701267772413	CD11c	0.3383414935780924	0.11472488995594057
S1	RCVCMP0000175	9.59557292323846	-4.170701267772413	CD8	0.3383414935780924	0.07891361856867213
S1	RCVCMP0000175	9.59557292323846	-4.170701267772413	CD3E	1.4400614666957359	0.38150841041607414
S1	RCVCMP0000175	9.59557292323846	-4.170701267772413	CD4	3.4531278462199895	0.8324912935035379
S1	RCVCMP0000175	9.59557292323846	-4.170701267772413	CD2	2.649872489146043	0.7125681440805182
S1	RCVCMP0000178	-19.204488302652653	-6.3654649282033215	CD19	1.0147886746749293	0.6160832252140037
S1	RCVCMP0000178	-19.204488302652653	-6.3654649282033215	CD11c	0.08042858203288272	0.02727173698222472
S1	RCVCMP0000178	-19.204488302652653	-6.3654649282033215	CD8	0.40713615600946923	0.09495905152239645
S1	RCVCMP0000178	-19.204488302652653	-6.3654649282033215	CD3E	0.9839601806881757	0.26067573720196857
S1	RCVCMP0000178	-19.204488302652653	-6.3654649282033215	CD4	1.347436352032738	0.3248443386900191
S1	RCVCMP0000178	-19.204488302652653	-6.3654649282033215	CD2	1.3029253134350194	0.3503651878619699
S1	RCVCMP0000180	-6.945814634744938	3.161901709980272	CD19	0	0
S1	RCVCMP0000180	-6.945814634744938	3.161901709980272	CD11c	1.7124016030223517	0.5806414205645511
S1	RCVCMP0000180	-6.945814634744938	3.161901709980272	CD8	0.3135625241145158	0.07313425605509342
S1	RCVCMP0000180	-6.945814634744938	3.161901709980272	CD3E	0.2195590071832889	0.058166689242248854
S1	RCVCMP0000180	-6.945814634744938	3.161901709980272	CD4	0.8009412496300633	0.19309352176310732
S1	RCVCMP0000180	-6.945814634744938	3.161901709980272	CD2	0.9300144810733094	0.25008701190749666
S1	RCVCMP0000185	7.768202279622738	-1.7885488892133008	CD19	0.09513247340981966	0.05775539528925245
S1	RCVCMP0000185	7.768202279622738	-1.7885488892133008	CD11c	0.09513247340981966	0.032257534917628825
S1	RCVCMP0000185	7.768202279622738	-1.7885488892133008	CD8	1.0634293185131465	0.2480306353454105
S1	RCVCMP0000185	7.768202279622738	-1.7885488892133008	CD3E	1.4800930290173235	0.3921137755765099
S1	RCVCMP0000185	7.768202279622738	-1.7885488892133008	CD4	2.699536132827213	0.6508129519551223
S1	RCVCMP0000185	7.768202279622738	-1.7885488892133008	CD2	2.894063623293173	0.7782327464237849
S1	RCVCMP0000186	9.230505441243832	-3.5695381188924085	CD19	0.050966567302776385	0.03094205517423558
S1	RCVCMP0000186	9.230505441243832	-3.5695381188924085	CD11c	0.09946102923986226	0.033725262348923514
S1	RCVCMP0000186	9.230505441243832	-3.5695381188924085	CD8	0.050966567302776385	0.011887268715853046
S1	RCVCMP0000186	9.230505441243832	-3.5695381188924085	CD3E	1.8783189670591927	0.4976138171527931
S1	RCVCMP0000186	9.230505441243832	-3.5695381188924085	CD4	3.6270412389343316	0.8744188999247245
S1	RCVCMP0000186	9.230505441243832	-3.5695381188924085	CD2	3.171772900329656	0.8529105978835738
S1	RCVCMP0000190	4.85387656551141	14.219669578022264	CD19	0	0
S1	RCVCMP0000190	4.85387656551141	14.219669578022264	CD11c	0.17822313754173788	0.06043193114107084
S1	RCVCMP0000190	4.85387656551141	14.219669578022264	CD8	1.0688062085367287	0.24928472287667788
S1	RCVCMP0000190	4.85387656551141	14.219669578022264	CD3E	1.7577307111236795	0.465666962868604
S1	RCVCMP0000190	4.85387656551141	14.219669578022264	CD4	2.8330686766586406	0.6830054119767607
S1	RCVCMP0000190	4.85387656551141	14.219669578022264	CD2	2.657896844316572	0.7147259459727705
S1	RCVCMP0000192	8.27124831538934	3.841931102222704	CD19	0	0
S1	RCVCMP0000192	8.27124831538934	3.841931102222704	CD11c	0	0
S1	RCVCMP0000192	8.27124831538934	3.841931102222704	CD8	0.7295165020257228	0.17014994635035033
S1	RCVCMP0000192	8.27124831538934	3.841931102222704	CD3E	1.320385530186921	0.3498032524360504
S1	RCVCMP0000192	8.27124831538934	3.841931102222704	CD4	0.9823732995561059	0.23683375052158442
S1	RCVCMP0000192	8.27124831538934	3.841931102222704	CD2	2.8397310747024127	0.7636223666900193
S1	RCVCMP0000193	7.629856084401791	-5.171730282359816	CD19	0.18500710583582777	0.11231872930327769
S1	RCVCMP0000193	7.629856084401791	-5.171730282359816	CD11c	0.34107162893970866	0.11565062470876053
S1	RCVCMP0000193	7.629856084401791	-5.171730282359816	CD8	0.049558200114011186	0.011558785945491338
S1	RCVCMP0000193	7.629856084401791	-5.171730282359816	CD3E	1.8540321809532883	0.49117963821275173
S1	RCVCMP0000193	7.629856084401791	-5.171730282359816	CD4	3.6753054391898763	0.8860545903161576
S1	RCVCMP0000193	7.629856084401791	-5.171730282359816	CD2	2.4742369274275355	0.665338586144835
S1	RCVCMP0000196	4.463560079152767	-6.113014938884474	CD19	0.07135122383725025	0.043317681012453896
S1	RCVCMP0000196	4.463560079152767	-6.113014938884474	CD11c	0.13794875068640314	0.04677568534290417
S1	RCVCMP0000196	4.463560079152767	-6.113014938884474	CD8	0.2003866282195196	0.04673749523993172
S1	RCVCMP0000196	4.463560079152767	-6.113014938884474	CD3E	2.389718310663853	0.6330963331276894
S1	RCVCMP0000196	4.463560079152767	-6.113014938884474	CD4	3.4994706817691594	0.8436637750417417
S1	RCVCMP0000196	4.463560079152767	-6.113014938884474	CD2	2.442528500330854	0.6568119815098791
S1	RCVCMP0000197	5.5860161529137535	-7.265228989177443	CD19	0	0
S1	RCVCMP0000197	5.5860161529137535	-7.265228989177443	CD11c	0.24101628343579706	0.08172384150210531
S1	RCVCMP0000197	5.5860161529137535	-7.265228989177443	CD8	0.10347376920757008	0.02413386980342192
S1	RCVCMP0000197	5.5860161529137535	-7.265228989177443	CD3E	1.6992209925544377	0.4501662705429759
S1	RCVCMP0000197	5.5860161529137535	-7.265228989177443	CD4	3.442087692906626	0.8298296974313334
S1	RCVCMP0000197	5.5860161529137535	-7.265228989177443	CD2	2.076571046520646	0.5584036147895587
S1	RCVCMP0000199	7.4707183585717125	-6.55363679175923	CD19	0	0
S1	RCVCMP0000199	7.4707183585717125	-6.55363679175923	CD11c	0.12595281048606405	0.042708099943171644
S1	RCVCMP0000199	7.4707183585717125	-6.55363679175923	CD8	0.23780142715563576	0.055463995619308794
S1	RCVCMP0000199	7.4707183585717125	-6.55363679175923	CD3E	1.98907174552523	0.5269550067054117
S1	RCVCMP0000199	7.4707183585717125	-6.55363679175923	CD4	3.996786859400109	0.963558376815443
S1	RCVCMP0000199	7.4707183585717125	-6.55363679175923	CD2	2.650026027579212	0.7126094315752245
S1	RCVCMP0000201	2.6036560283257413	-6.194875958018995	CD19	0	0
S1	RCVCMP0000201	2.6036560283257413	-6.194875958018995	CD11c	0.05592553819069722	0.018963240797935432
S1	RCVCMP0000201	2.6036560283257413	-6.194875958018995	CD8	0	0
S1	RCVCMP0000201	2.6036560283257413	-6.194875958018995	CD3E	1.6146892046726011	0.42777167922151943
S1	RCVCMP0000201	2.6036560283257413	-6.194875958018995	CD4	3.3189480076828883	0.8001427815687352
S1	RCVCMP0000201	2.6036560283257413	-6.194875958018995	CD2	2.2093913697623977	0.5941198734458571
S1	RCVCMP0000202	7.510183785970394	-4.612703325801588	CD19	0	0
S1	RCVCMP0000202	7.510183785970394	-4.612703325801588	CD11c	0.04279029194971395	0.014509339316315435
S1	RCVCMP0000202	7.510183785970394	-4.612703325801588	CD8	0.1611625952114731	0.03758901526253409
S1	RCVCMP0000202	7.510183785970394	-4.612703325801588	CD3E	2.147495701045292	0.5689254870217605
S1	RCVCMP0000202	7.510183785970394	-4.612703325801588	CD4	3.5532298368835806	0.8566242070245461
S1	RCVCMP0000202	7.510183785970394	-4.612703325801588	CD2	2.4790351885985333	0.6666288701382861
S1	RCVCMP0000204	8.863359902913754	4.029435393757128	CD19	0	0
S1	RCVCMP0000204	8.863359902913754	4.029435393757128	CD11c	0.20460122874789666	0.06937621869761863
S1	RCVCMP0000204	8.863359902913754	4.029435393757128	CD8	2.5569690321370158	0.596378755558678
S1	RCVCMP0000204	8.863359902913754	4.029435393757128	CD3E	1.970654324765138	0.5220757698945907
S1	RCVCMP0000204	8.863359902913754	4.029435393757128	CD4	0.3426418720174411	0.08260521705170049
S1	RCVCMP0000204	8.863359902913754	4.029435393757128	CD2	2.8792343500447473	0.7742450572953549
S1	RCVCMP0000205	7.9558305488182945	4.328083274311327	CD19	0.08377590046575832	0.0508607636665684
S1	RCVCMP0000205	7.9558305488182945	4.328083274311327	CD11c	0	0
S1	RCVCMP0000205	7.9558305488182945	4.328083274311327	CD8	1.356791158278725	0.3164533525269243
S1	RCVCMP0000205	7.9558305488182945	4.328083274311327	CD3E	1.5597355437527811	0.4132130757806747
S1	RCVCMP0000205	7.9558305488182945	4.328083274311327	CD4	0.2328210148171875	0.05612924757249748
S1	RCVCMP0000205	7.9558305488182945	4.328083274311327	CD2	3.3069944026427422	0.8892725493879147
S1	RCVCMP0000206	4.667019342000668	14.347673652118944	CD19	0.0368808030537339	0.02239051800721501
S1	RCVCMP0000206	4.667019342000668	14.347673652118944	CD11c	0.17214216535027763	0.05836999407827487
S1	RCVCMP0000206	4.667019342000668	14.347673652118944	CD8	3.176171465822628	0.740799424013822
S1	RCVCMP0000206	4.667019342000668	14.347673652118944	CD3E	1.6356176568882843	0.43331615126103207
S1	RCVCMP0000206	4.667019342000668	14.347673652118944	CD4	2.6988806798207996	0.6506549332122782
S1	RCVCMP0000206	4.667019342000668	14.347673652118944	CD2	2.6200205391124647	0.7045407583403589
S1	RCVCMP0000211	6.98947808604974	-6.523176910930372	CD19	0.17899025647765351	0.10866587028866734
S1	RCVCMP0000211	6.98947808604974	-6.523176910930372	CD11c	0	0
S1	RCVCMP0000211	6.98947808604974	-6.523176910930372	CD8	0.0478394959441794	0.011157921233758345
S1	RCVCMP0000211	6.98947808604974	-6.523176910930372	CD3E	1.466065003268515	0.38839739962418085
S1	RCVCMP0000211	6.98947808604974	-6.523176910930372	CD4	3.2055108181419296	0.7727949749256264
S1	RCVCMP0000211	6.98947808604974	-6.523176910930372	CD2	2.4747304253479316	0.6654712909820242
S1	RCVCMP0000212	-17.338136221353825	-6.8707373166615735	CD19	1.6471616709291679	1
S1	RCVCMP0000212	-17.338136221353825	-6.8707373166615735	CD11c	0.14108809227159647	0.04784017381012282
S1	RCVCMP0000212	-17.338136221353825	-6.8707373166615735	CD8	0.1840157697658248	0.04291921192506417
S1	RCVCMP0000212	-17.338136221353825	-6.8707373166615735	CD3E	0.3027387960499088	0.08020310210597399
S1	RCVCMP0000212	-17.338136221353825	-6.8707373166615735	CD4	0.2251762627096696	0.05428622586756173
S1	RCVCMP0000212	-17.338136221353825	-6.8707373166615735	CD2	0.5047751752321525	0.1357373652001675
S1	RCVCMP0000213	2.6371533618523526	-6.886305096202589	CD19	0	0
S1	RCVCMP0000213	2.6371533618523526	-6.886305096202589	CD11c	0	0
S1	RCVCMP0000213	2.6371533618523526	-6.886305096202589	CD8	0.2719924305848699	0.06343858890540241
S1	RCVCMP0000213	2.6371533618523526	-6.886305096202589	CD3E	2.140283737470901	0.5670148569390336
S1	RCVCMP0000213	2.6371533618523526	-6.886305096202589	CD4	3.7308167342652423	0.8994374339001088
S1	RCVCMP0000213	2.6371533618523526	-6.886305096202589	CD2	2.614425818399894	0.7030363011368012
S1	RCVCMP0000214	2.5200028167321133	13.401376006550096	CD19	0	0
S1	RCVCMP0000214	2.5200028167321133	13.401376006550096	CD11c	0.19931023973775097	0.06758214926342744
S1	RCVCMP0000214	2.5200028167321133	13.401376006550096	CD8	3.0051265042516233	0.7009054792517911
S1	RCVCMP0000214	2.5200028167321133	13.401376006550096	CD3E	1.2631224365554663	0.3346328223314451
S1	RCVCMP0000214	2.5200028167321133	13.401376006550096	CD4	1.055970888385248	0.25457689663480565
S1	RCVCMP0000214	2.5200028167321133	13.401376006550096	CD2	3.1186105821799748	0.8386149008135821
S1	RCVCMP0000215	4.697381471212093	14.840481994098925	CD19	0.1288279234450142	0.0782120697189014
S1	RCVCMP0000215	4.697381471212093	14.840481994098925	CD11c	0.1288279234450142	0.04368299372382561
S1	RCVCMP0000215	4.697381471212093	14.840481994098925	CD8	2.9522639159123636	0.6885759890416457
S1	RCVCMP0000215	4.697381471212093	14.840481994098925	CD3E	1.5105060650748054	0.4001709518224931
S1	RCVCMP0000215	4.697381471212093	14.840481994098925	CD4	2.8854601411293883	0.6956361166503631
S1	RCVCMP0000215	4.697381471212093	14.840481994098925	CD2	2.5967703388573367	0.6982886265441471
S1	RCVCMP0000217	6.212222074086849	-6.775984528117872	CD19	0.12191942401933463	0.07401788553673641
S1	RCVCMP0000217	6.212222074086849	-6.775984528117872	CD11c	0.12191942401933463	0.041340458588717106
S1	RCVCMP0000217	6.212222074086849	-6.775984528117872	CD8	0.06281660561800191	0.014651131326207163
S1	RCVCMP0000217	6.212222074086849	-6.775984528117872	CD3E	1.8118384372469771	0.4800014569592573
S1	RCVCMP0000217	6.212222074086849	-6.775984528117872	CD4	3.4734808621204	0.8373980647811141
S1	RCVCMP0000217	6.212222074086849	-6.775984528117872	CD2	2.721170857404858	0.7317407443298705
S1	RCVCMP0000221	9.765081857259457	-3.2392435098225842	CD19	0.09678924146988639	0.05876122737562692
S1	RCVCMP0000221	9.765081857259457	-3.2392435098225842	CD11c	0.049565183582576326	0.01680657069879783
S1	RCVCMP0000221	9.765081857259457	-3.2392435098225842	CD8	0.18503150094020782	0.04315611760759191
S1	RCVCMP0000221	9.765081857259457	-3.2392435098225842	CD3E	1.8931667097038751	0.501547356675684
S1	RCVCMP0000221	9.765081857259457	-3.2392435098225842	CD4	3.5880461025882533	0.8650178256110035
S1	RCVCMP0000221	9.765081857259457	-3.2392435098225842	CD2	3.2303747784335246	0.8686690284084944
S1	RCVCMP0000223	-3.427111174051578	15.252158400959276	CD19	0.20029108184100103	0.12159770675577726
S1	RCVCMP0000223	-3.427111174051578	15.252158400959276	CD11c	0.46458621162269664	0.15753196996264707
S1	RCVCMP0000223	-3.427111174051578	15.252158400959276	CD8	2.211690447247687	0.5158471534198512
S1	RCVCMP0000223	-3.427111174051578	15.252158400959276	CD3E	0.36708227263124166	0.09724930328481211
S1	RCVCMP0000223	-3.427111174051578	15.252158400959276	CD4	0.4170221489431289	0.10053705615716532
S1	RCVCMP0000223	-3.427111174051578	15.252158400959276	CD2	2.082231068865706	0.5599256320316689
S1	RCVCMP0000225	-7.047154928629215	3.587805030292772	CD19	0.05322587647404093	0.03231369295038057
S1	RCVCMP0000225	-7.047154928629215	3.587805030292772	CD11c	2.20123573321022	0.7463953787900948
S1	RCVCMP0000225	-7.047154928629215	3.587805030292772	CD8	0.43610968230627406	0.10171673819746495
S1	RCVCMP0000225	-7.047154928629215	3.587805030292772	CD3E	0.24164275254052395	0.0640172274186531
S1	RCVCMP0000225	-7.047154928629215	3.587805030292772	CD4	0.928495786399496	0.2238447843969741
S1	RCVCMP0000225	-7.047154928629215	3.587805030292772	CD2	1.2091744254351275	0.32515495735404387
S1	RCVCMP0000227	1.8726352201058314	-5.294857266002394	CD19	0.062432212652253516	0.03790290519389961
S1	RCVCMP0000227	1.8726352201058314	-5.294857266002394	CD11c	0.2792300877492694	0.09468138462901438
S1	RCVCMP0000227	1.8726352201058314	-5.294857266002394	CD8	0.062432212652253516	0.014561476818985016
S1	RCVCMP0000227	1.8726352201058314	-5.294857266002394	CD3E	1.926061532361182	0.510262020454379
S1	RCVCMP0000227	1.8726352201058314	-5.294857266002394	CD4	3.296821938121593	0.7948085567472025
S1	RCVCMP0000227	1.8726352201058314	-5.294857266002394	CD2	2.285017216431311	0.6144561611072878
S1	RCVCMP0000228	4.986514543111507	-6.2702100301320325	CD19	0.02994391560548686	0.01817909931609532
S1	RCVCMP0000228	4.986514543111507	-6.2702100301320325	CD11c	0.5652675459842432	0.19167101357533858
S1	RCVCMP0000228	4.986514543111507	-6.2702100301320325	CD8	0.1414854265639942	0.03299957940961177
S1	RCVCMP0000228	4.986514543111507	-6.2702100301320325	CD3E	2.0236244145933475	0.536108875589951
S1	RCVCMP0000228	4.986514543111507	-6.2702100301320325	CD4	3.405192057077299	0.8209347775314476
S1	RCVCMP0000228	4.986514543111507	-6.2702100301320325	CD2	2.283917483860755	0.6141604357846561
S1	RCVCMP0000231	3.0677358851983	13.839562652057909	CD19	0	0
S1	RCVCMP0000231	3.0677358851983	13.839562652057909	CD11c	0.18648450491760737	0.06323319696590077
S1	RCVCMP0000231	3.0677358851983	13.839562652057909	CD8	3.0449309612566235	0.7101893353470256
S1	RCVCMP0000231	3.0677358851983	13.839562652057909	CD3E	2.2499484062764794	0.5960677789443839
S1	RCVCMP0000231	3.0677358851983	13.839562652057909	CD4	2.805748498646371	0.6764189745944674
S1	RCVCMP0000231	3.0677358851983	13.839562652057909	CD2	3.2050886839961437	0.8618694312738806
S1	RCVCMP0000233	1.226316784436886	-5.192339184337355	CD19	0.29393473702947764	0.17844923313670136
S1	RCVCMP0000233	1.226316784436886	-5.192339184337355	CD11c	0.15772841682438601	0.053482577829094526
S1	RCVCMP0000233	1.226316784436886	-5.192339184337355	CD8	0.35565872326729553	0.08295263028995971
S1	RCVCMP0000233	1.226316784436886	-5.192339184337355	CD3E	2.0023993521076875	0.5304858240486401
S1	RCVCMP0000233	1.226316784436886	-5.192339184337355	CD4	3.5479641056328077	0.8553547274062352
S1	RCVCMP0000233	1.226316784436886	-5.192339184337355	CD2	2.6194512795473353	0.7043876806985154
S1	RCVCMP0000236	-0.8213067306922033	14.919739005512499	CD19	0	0
S1	RCVCMP0000236	-0.8213067306922033	14.919739005512499	CD11c	0.29391930103957364	0.09966220551636004
S1	RCVCMP0000236	-0.8213067306922033	14.919739005512499	CD8	1.1518198691768817	0.2686465465846359
S1	RCVCMP0000236	-0.8213067306922033	14.919739005512499	CD3E	0.8614976402838146	0.22823233794041922
S1	RCVCMP0000236	-0.8213067306922033	14.919739005512499	CD4	1.0771032485357626	0.25967155475924847
S1	RCVCMP0000236	-0.8213067306922033	14.919739005512499	CD2	2.938157423241494	0.7900898592936794
S1	RCVCMP0000239	-19.17817452091437	-7.2294971967274915	CD19	1.066238154510526	0.6473184589761966
S1	RCVCMP0000239	-19.17817452091437	-7.2294971967274915	CD11c	0	0
S1	RCVCMP0000239	-19.17817452091437	-7.2294971967274915	CD8	0.10057070758917112	0.023456769590814358
S1	RCVCMP0000239	-19.17817452091437	-7.2294971967274915	CD3E	0.27566425887027735	0.07303037796812684
S1	RCVCMP0000239	-19.17817452091437	-7.2294971967274915	CD4	0	0
S1	RCVCMP0000239	-19.17817452091437	-7.2294971967274915	CD2	0.49152718000579204	0.13217489213404743
S1	RCVCMP0000240	2.1090103135659146	14.010655639118456	CD19	0	0
S1	RCVCMP0000240	2.1090103135659146	14.010655639118456	CD11c	0.24407927038063998	0.08276243962516548
S1	RCVCMP0000240	2.1090103135659146	14.010655639118456	CD8	4.287491813389107	1
S1	RCVCMP0000240	2.1090103135659146	14.010655639118456	CD3E	1.4410660351014977	0.38177454578911196
S1	RCVCMP0000240	2.1090103135659146	14.010655639118456	CD4	0.3137839460069031	0.07564805437999683
S1	RCVCMP0000240	2.1090103135659146	14.010655639118456	CD2	3.136515101623994	0.8434295438740073
S1	RCVCMP0000241	9.44959018092889	-3.5767068887288342	CD19	0.06822629529634587	0.041420521434219176
S1	RCVCMP0000241	9.44959018092889	-3.5767068887288342	CD11c	0.13209357988048545	0.04479031305150031
S1	RCVCMP0000241	9.44959018092889	-3.5767068887288342	CD8	0.06822629529634587	0.015912868937332257
S1	RCVCMP0000241	9.44959018092889	-3.5767068887288342	CD3E	1.5108053192636892	0.4002502317647399
S1	RCVCMP0000241	9.44959018092889	-3.5767068887288342	CD4	3.884859378091972	0.936574535543883
S1	RCVCMP0000241	9.44959018092889	-3.5767068887288342	CD2	3.404203274870536	0.9154126546025024
S1	RCVCMP0000242	9.532562707479183	-5.114251377635695	CD19	0.1992820196750592	0.12098510012234788
S1	RCVCMP0000242	9.532562707479183	-5.114251377635695	CD11c	0.36537358249388063	0.12389093516472077
S1	RCVCMP0000242	9.532562707479183	-5.114251377635695	CD8	0.36537358249388063	0.08521849099580345
S1	RCVCMP0000242	9.532562707479183	-5.114251377635695	CD3E	1.646733016106796	0.4362608887772634
S1	RCVCMP0000242	9.532562707479183	-5.114251377635695	CD4	3.837910968955231	0.9252560603553774
S1	RCVCMP0000242	9.532562707479183	-5.114251377635695	CD2	3.4048390469742156	0.9155836179035037
S1	RCVCMP0000245	-3.624488855783756	15.80195164436748	CD19	0	0
S1	RCVCMP0000245	-3.624488855783756	15.80195164436748	CD11c	1.295320471292328	0.4392174809986464
S1	RCVCMP0000245	-3.624488855783756	15.80195164436748	CD8	1.9647507366960537	0.45825177567930775
S1	RCVCMP0000245	-3.624488855783756	15.80195164436748	CD3E	0.34670609793545626	0.0918511434157155
S1	RCVCMP0000245	-3.624488855783756	15.80195164436748	CD4	0.34670609793545626	0.08358503385613267
S1	RCVCMP0000245	-3.624488855783756	15.80195164436748	CD2	2.25514331510133	0.606422872519123
S1	RCVCMP0000246	9.662042115743343	-4.480121853404738	CD19	0.10363780280617571	0.06291902284717041
S1	RCVCMP0000246	9.662042115743343	-4.480121853404738	CD11c	0	0
S1	RCVCMP0000246	9.662042115743343	-4.480121853404738	CD8	0.4356665307448243	0.10161337903533993
S1	RCVCMP0000246	9.662042115743343	-4.480121853404738	CD3E	1.831226051011347	0.4851377222368618
S1	RCVCMP0000246	9.662042115743343	-4.480121853404738	CD4	3.7338597254646113	0.9001710481166967
S1	RCVCMP0000246	9.662042115743343	-4.480121853404738	CD2	3.2110574249561745	0.863474464982411
S1	RCVCMP0000247	-6.6625685944007	3.232697246021532	CD19	0	0
S1	RCVCMP0000247	-6.6625685944007	3.232697246021532	CD11c	1.2946573441608888	0.4389926277405472
S1	RCVCMP0000247	-6.6625685944007	3.232697246021532	CD8	0.10472575749266586	0.02442587929045722
S1	RCVCMP0000247	-6.6625685944007	3.232697246021532	CD3E	0.24374203449359796	0.06457337987426327
S1	RCVCMP0000247	-6.6625685944007	3.232697246021532	CD4	1.1306647148683038	0.27258432728747495
S1	RCVCMP0000247	-6.6625685944007	3.232697246021532	CD2	1.2639400163004926	0.339881785004148
S1	RCVCMP0000248	8.676564668233578	-4.819363358073927	CD19	0.16570171476551987	0.10059833086818196
S1	RCVCMP0000248	8.676564668233578	-4.819363358073927	CD11c	0.11346022827019905	0.03847211308615361
S1	RCVCMP0000248	8.676564668233578	-4.819363358073927	CD8	0.3924402188064621	0.09153142114019626
S1	RCVCMP0000248	8.676564668233578	-4.819363358073927	CD3E	1.6262968948896506	0.4308468475707357
S1	RCVCMP0000248	8.676564668233578	-4.819363358073927	CD4	3.446721152392033	0.8309467469157957
S1	RCVCMP0000248	8.676564668233578	-4.819363358073927	CD2	2.9167668581680535	0.7843377956311266
S1	RCVCMP0000250	3.523910258825009	-6.9078490758473645	CD19	0.10355660901592488	0.0628697296953907
S1	RCVCMP0000250	3.523910258825009	-6.9078490758473645	CD11c	0	0
S1	RCVCMP0000250	3.523910258825009	-6.9078490758473645	CD8	0.6840949293823808	0.1595559733189621
S1	RCVCMP0000250	3.523910258825009	-6.9078490758473645	CD3E	1.3726850690298134	0.3636587123527911
S1	RCVCMP0000250	3.523910258825009	-6.9078490758473645	CD4	3.3535629998324548	0.8084878764718249
S1	RCVCMP0000250	3.523910258825009	-6.9078490758473645	CD2	2.5396013914872664	0.6829155205198434
S1	RCVCMP0000251	2.518673394735043	-7.337289574199415	CD19	0.27049385391176073	0.16421815701865775
S1	RCVCMP0000251	2.518673394735043	-7.337289574199415	CD11c	0.060269084092864175	0.020436051065380993
S1	RCVCMP0000251	2.518673394735043	-7.337289574199415	CD8	0.1171113582462849	0.027314654661395748
S1	RCVCMP0000251	2.518673394735043	-7.337289574199415	CD3E	1.6292547256605183	0.4316304511472294
S1	RCVCMP0000251	2.518673394735043	-7.337289574199415	CD4	3.372160037986299	0.8129713109224131
S1	RCVCMP0000251	2.518673394735043	-7.337289574199415	CD2	2.315696691299639	0.622706073719247
S1	RCVCMP0000252	-6.895763422434147	3.099591491169237	CD19	0.09313655525002616	0.05654366349933799
S1	RCVCMP0000252	-6.895763422434147	3.099591491169237	CD11c	2.3389859232049104	0.7931037361406045
S1	RCVCMP0000252	-6.895763422434147	3.099591491169237	CD8	0.21835532536027194	0.05092845301264143
S1	RCVCMP0000252	-6.895763422434147	3.099591491169237	CD3E	0.09313655525002616	0.02467421007146067
S1	RCVCMP0000252	-6.895763422434147	3.099591491169237	CD4	1.0316939705056971	0.24872413830442697
S1	RCVCMP0000252	-6.895763422434147	3.099591491169237	CD2	1.3927633667953385	0.37452323139537746
S1	RCVCMP0000254	-17.659060980264957	-6.76101041083882	CD19	1.0304340005371184	0.6255815799525302
S1	RCVCMP0000254	-17.659060980264957	-6.76101041083882	CD11c	0.04756114057064157	0.01612703946075853
S1	RCVCMP0000254	-17.659060980264957	-6.76101041083882	CD8	0.39683005248488723	0.09255529100852262
S1	RCVCMP0000254	-17.659060980264957	-6.76101041083882	CD3E	0.17801334947656094	0.04716020222905736
S1	RCVCMP0000254	-17.659060980264957	-6.76101041083882	CD4	0.46028392995173545	0.11096674704467359
S1	RCVCMP0000254	-17.659060980264957	-6.76101041083882	CD2	0.32907533492022056	0.08849052232786628
S1	RCVCMP0000257	3.038579915578549	-4.321696045451857	CD19	0	0
S1	RCVCMP0000257	3.038579915578549	-4.321696045451857	CD11c	0.17879061615696926	0.060624351884374504
S1	RCVCMP0000257	3.038579915578549	-4.321696045451857	CD8	0.09338575791177112	0.0217809763788104
S1	RCVCMP0000257	3.038579915578549	-4.321696045451857	CD3E	2.6473523292531507	0.7013500481073955
S1	RCVCMP0000257	3.038579915578549	-4.321696045451857	CD4	3.5599638166888687	0.8582476567802995
S1	RCVCMP0000257	3.038579915578549	-4.321696045451857	CD2	2.681435062101655	0.721055527577463
S1	RCVCMP0000258	4.867480252797787	-7.447186710887648	CD19	0.11194595819470055	0.06796294508938613
S1	RCVCMP0000258	4.867480252797787	-7.447186710887648	CD11c	0.1635452328440015	0.05545494477317527
S1	RCVCMP0000258	4.867480252797787	-7.447186710887648	CD8	0.057538649013880325	0.01342011868901928
S1	RCVCMP0000258	4.867480252797787	-7.447186710887648	CD3E	2.2604914723047087	0.5988609016369664
S1	RCVCMP0000258	4.867480252797787	-7.447186710887648	CD4	3.5225457691855984	0.8492267921747583
S1	RCVCMP0000258	4.867480252797787	-7.447186710887648	CD2	2.4813042074213776	0.667239024226115
S1	RCVCMP0000261	3.9734096274926114	-3.1113119149739514	CD19	0.08727467294486127	0.052984885749332314
S1	RCVCMP0000261	3.9734096274926114	-3.1113119149739514	CD11c	0.3109972314530146	0.10545299300339646
S1	RCVCMP0000261	3.9734096274926114	-3.1113119149739514	CD8	0.16754011536923497	0.039076486361101774
S1	RCVCMP0000261	3.9734096274926114	-3.1113119149739514	CD3E	1.9222857172446997	0.5092617123033529
S1	RCVCMP0000261	3.9734096274926114	-3.1113119149739514	CD4	3.271566496661658	0.7887198927691227
S1	RCVCMP0000261	3.9734096274926114	-3.1113119149739514	CD2	2.4801924957078354	0.6669400776331313
S1	RCVCMP0000266	3.7514137969567227	-5.68004060035298	CD19	0	0
S1	RCVCMP0000266	3.7514137969567227	-5.68004060035298	CD11c	0.0954753348974496	0.03237379244792017
S1	RCVCMP0000266	3.7514137969567227	-5.68004060035298	CD8	0	0
S1	RCVCMP0000266	3.7514137969567227	-5.68004060035298	CD3E	2.435269466005815	0.6451639769533397
S1	RCVCMP0000266	3.7514137969567227	-5.68004060035298	CD4	3.877136602165507	0.9347127036028795
S1	RCVCMP0000266	3.7514137969567227	-5.68004060035298	CD2	2.9302417448471756	0.7879612813014623
S1	RCVCMP0000273	7.825455640371029	-1.6929731989438306	CD19	0	0
S1	RCVCMP0000273	7.825455640371029	-1.6929731989438306	CD11c	0.4202966559450176	0.1425142600519161
S1	RCVCMP0000273	7.825455640371029	-1.6929731989438306	CD8	0.4937841957589436	0.11516854544583376
S1	RCVCMP0000273	7.825455640371029	-1.6929731989438306	CD3E	1.7806819567535817	0.47174732363085947
S1	RCVCMP0000273	7.825455640371029	-1.6929731989438306	CD4	3.8308490916382363	0.9235535600009165
S1	RCVCMP0000273	7.825455640371029	-1.6929731989438306	CD2	3.2316432968305793	0.8690101413502015
S1	RCVCMP0000274	2.9338538394524503	-4.57568097358296	CD19	0	0
S1	RCVCMP0000274	2.9338538394524503	-4.57568097358296	CD11c	0.34279337843691093	0.11623443581483947
S1	RCVCMP0000274	2.9338538394524503	-4.57568097358296	CD8	0.07860369630438302	0.018333258633618156
S1	RCVCMP0000274	2.9338538394524503	-4.57568097358296	CD3E	2.3422081702946858	0.6205097050218246
S1	RCVCMP0000274	2.9338538394524503	-4.57568097358296	CD4	3.674640990870097	0.8858944029539073
S1	RCVCMP0000274	2.9338538394524503	-4.57568097358296	CD2	2.7285530379226004	0.7337258612335484
S1	RCVCMP0000277	-18.56053879398566	-6.64389968162129	CD19	0.9414087238367003	0.5715338940018252
S1	RCVCMP0000277	-18.56053879398566	-6.64389968162129	CD11c	0.07527398304398789	0.025523914699139977
S1	RCVCMP0000277	-18.56053879398566	-6.64389968162129	CD8	0	0
S1	RCVCMP0000277	-18.56053879398566	-6.64389968162129	CD3E	0.3299492701350604	0.08741183934044326
S1	RCVCMP0000277	-18.56053879398566	-6.64389968162129	CD4	0.7012808490300927	0.16906706821104134
S1	RCVCMP0000277	-18.56053879398566	-6.64389968162129	CD2	0.5327528278033217	0.14326074002292816
S1	RCVCMP0000278	4.032607291753475	15.604392287678026	CD19	0.13430846779605937	0.08153933531023438
S1	RCVCMP0000278	4.032607291753475	15.604392287678026	CD11c	0.19525288631253185	0.06620638118869916
S1	RCVCMP0000278	4.032607291753475	15.604392287678026	CD8	4.037799076222675	0.9417625157005118
S1	RCVCMP0000278	4.032607291753475	15.604392287678026	CD3E	1.46004381543475	0.38680223590901863
S1	RCVCMP0000278	4.032607291753475	15.604392287678026	CD4	0.407535968190307	0.09825009684461923
S1	RCVCMP0000278	4.032607291753475	15.604392287678026	CD2	2.9274912046317336	0.7872216429435548
S1	RCVCMP0000279	9.898412202413265	-2.9488753104741345	CD19	0	0
S1	RCVCMP0000279	9.898412202413265	-2.9488753104741345	CD11c	0.5883181631059893	0.1994870206655197
S1	RCVCMP0000279	9.898412202413265	-2.9488753104741345	CD8	0.14326032276542203	0.03341355015956985
S1	RCVCMP0000279	9.898412202413265	-2.9488753104741345	CD3E	2.3706083032666445	0.6280336127412625
S1	RCVCMP0000279	9.898412202413265	-2.9488753104741345	CD4	3.187498735662896	0.7684525634918657
S1	RCVCMP0000279	9.898412202413265	-2.9488753104741345	CD2	2.8179136448563447	0.7577555162820474
S1	RCVCMP0000280	-7.110173250620182	5.056406733936571	CD19	0.05815719811096833	0.03530752271461108
S1	RCVCMP0000280	-7.110173250620182	5.056406733936571	CD11c	1.5502522557592797	0.5256597929064883
S1	RCVCMP0000280	-7.110173250620182	5.056406733936571	CD8	0.11311722366467873	0.026383076303827073
S1	RCVCMP0000280	-7.110173250620182	5.056406733936571	CD3E	1.2223814487134002	0.3238395125527513
S1	RCVCMP0000280	-7.110173250620182	5.056406733936571	CD4	2.92344050074055	0.704792545287964
S1	RCVCMP0000280	-7.110173250620182	5.056406733936571	CD2	2.222861911556788	0.5977421907481063
S1	RCVCMP0000284	-0.33762940305929917	14.7425510858958	CD19	0.10698712073170794	0.06495241033101276
S1	RCVCMP0000284	-0.33762940305929917	14.7425510858958	CD11c	0.5173162289951587	0.17541167302967356
S1	RCVCMP0000284	-0.33762940305929917	14.7425510858958	CD8	0.4108768671336819	0.0958315222551757
S1	RCVCMP0000284	-0.33762940305929917	14.7425510858958	CD3E	2.8837682335719674	0.7639825523023066
S1	RCVCMP0000284	-0.33762940305929917	14.7425510858958	CD4	0.4108768671336819	0.09905553162916661
S1	RCVCMP0000284	-0.33762940305929917	14.7425510858958	CD2	2.09358542002459	0.5629788917510192
S1	RCVCMP0000286	-6.851881529276188	3.1279060816233386	CD19	0.1817802991862455	0.11035971902120743
S1	RCVCMP0000286	-6.851881529276188	3.1279060816233386	CD11c	2.7050153782185267	0.9172170646684805
S1	RCVCMP0000286	-6.851881529276188	3.1279060816233386	CD8	0.33554418699480065	0.07826118430056316
S1	RCVCMP0000286	-6.851881529276188	3.1279060816233386	CD3E	0.09501498469986362	0.025171853158273187
S1	RCVCMP0000286	-6.851881529276188	3.1279060816233386	CD4	0.8735730526386671	0.2106038330892043
S1	RCVCMP0000286	-6.851881529276188	3.1279060816233386	CD2	0.5292904938121763	0.14232969563631603
S1	RCVCMP0000287	-20.7912307037757	-6.926541569286085	CD19	0.5921047017798232	0.35946969397716466
S1	RCVCMP0000287	-20.7912307037757	-6.926541569286085	CD11c	0.14976208196765392	0.05078135167995885
S1	RCVCMP0000287	-20.7912307037757	-6.926541569286085	CD8	0.27998934055495367	0.06530376097292935
S1	RCVCMP0000287	-20.7912307037757	-6.926541569286085	CD3E	0.14976208196765392	0.039675732705479964
S1	RCVCMP0000287	-20.7912307037757	-6.926541569286085	CD4	1.1314834326328456	0.27278170642927646
S1	RCVCMP0000287	-20.7912307037757	-6.926541569286085	CD2	0.27998934055495367	0.07529097553892744
S1	RCVCMP0000288	1.0092131243302271	-6.47039532905171	CD19	0.11014081137204991	0.06686703152212084
S1	RCVCMP0000288	1.0092131243302271	-6.47039532905171	CD11c	0.11014081137204991	0.0373465646518462
S1	RCVCMP0000288	1.0092131243302271	-6.47039532905171	CD8	0.05658601463236241	0.013197929487737776
S1	RCVCMP0000288	1.0092131243302271	-6.47039532905171	CD3E	2.0777045302443873	0.5504360549738189
S1	RCVCMP0000288	1.0092131243302271	-6.47039532905171	CD4	3.6474249794499776	0.8793330783924828
S1	RCVCMP0000288	1.0092131243302271	-6.47039532905171	CD2	2.445593203350246	0.657636100312437
S1	RCVCMP0000291	3.350478862340634	-2.835299375110365	CD19	0	0
S1	RCVCMP0000291	3.350478862340634	-2.835299375110365	CD11c	0	0
S1	RCVCMP0000291	3.350478862340634	-2.835299375110365	CD8	0	0
S1	RCVCMP0000291	3.350478862340634	-2.835299375110365	CD3E	2.159613337225709	0.5721357528500648
S1	RCVCMP0000291	3.350478862340634	-2.835299375110365	CD4	3.708668798814764	0.8940979375788866
S1	RCVCMP0000291	3.350478862340634	-2.835299375110365	CD2	3.310953920499544	0.8903372897866438
S1	RCVCMP0000293	9.965498422200863	-3.767174007945753	CD19	0	0
S1	RCVCMP0000293	9.965498422200863	-3.767174007945753	CD11c	0.342653255491012	0.11618692290302203
S1	RCVCMP0000293	9.965498422200863	-3.767174007945753	CD8	0.05674216711569559	0.013234349961555484
S1	RCVCMP0000293	9.965498422200863	-3.767174007945753	CD3E	1.8517918867999361	0.49058612808761043
S1	RCVCMP0000293	9.965498422200863	-3.767174007945753	CD4	3.672688034438266	0.8854235778647433
S1	RCVCMP0000293	9.965498422200863	-3.767174007945753	CD2	2.979731164696745	0.801269311856998
S1	RCVCMP0000295	-2.6327746166632724	14.518869636005663	CD19	0.11720011695443946	0.07115277086816049
S1	RCVCMP0000295	-2.6327746166632724	14.518869636005663	CD11c	0.8080122188106394	0.273980917639681
S1	RCVCMP0000295	-2.6327746166632724	14.518869636005663	CD8	1.6657959508638602	0.3885245787902995
S1	RCVCMP0000295	-2.6327746166632724	14.518869636005663	CD3E	0.444397211674379	0.11773197029446632
S1	RCVCMP0000295	-2.6327746166632724	14.518869636005663	CD4	0.9377802079808832	0.22608310295218836
S1	RCVCMP0000295	-2.6327746166632724	14.518869636005663	CD2	2.656243048737926	0.7142812294624512
S1	RCVCMP0000298	-18.17200234073859	-7.362918140941359	CD19	0.7659306207662948	0.4650002694236028
S1	RCVCMP0000298	-18.17200234073859	-7.362918140941359	CD11c	0.14277134630479996	0.04841093186786188
S1	RCVCMP0000298	-18.17200234073859	-7.362918140941359	CD8	0.07393146922571726	0.0172435242896189
S1	RCVCMP0000298	-18.17200234073859	-7.362918140941359	CD3E	0.20717597813150104	0.05488611418421085
S1	RCVCMP0000298	-18.17200234073859	-7.362918140941359	CD4	0.20717597813150104	0.04994665871011781
S1	RCVCMP0000298	-18.17200234073859	-7.362918140941359	CD2	0.26768244743192826	0.07198157101927918
S1	RCVCMP0000299	7.980576013143246	4.65556788200786	CD19	0	0
S1	RCVCMP0000299	7.980576013143246	4.65556788200786	CD11c	0.2020385009216217	0.06850724851974549
S1	RCVCMP0000299	7.980576013143246	4.65556788200786	CD8	3.132957199242944	0.7307202755371455
S1	RCVCMP0000299	7.980576013143246	4.65556788200786	CD3E	1.3919245398710274	0.36875573085348046
S1	RCVCMP0000299	7.980576013143246	4.65556788200786	CD4	0.9855232671978572	0.23759315496687491
S1	RCVCMP0000299	7.980576013143246	4.65556788200786	CD2	2.8271097022584644	0.7602283966122244
S1	RCVCMP0000300	2.29880163532037	-6.643888714366652	CD19	0	0
S1	RCVCMP0000300	2.29880163532037	-6.643888714366652	CD11c	0.30226400281362925	0.10249172838279708
S1	RCVCMP0000300	2.29880163532037	-6.643888714366652	CD8	0.264286604917198	0.06164130834999519
S1	RCVCMP0000300	2.29880163532037	-6.643888714366652	CD3E	1.9166202700335229	0.5077607932038428
S1	RCVCMP0000300	2.29880163532037	-6.643888714366652	CD4	3.5519182425661793	0.856308003600152
S1	RCVCMP0000300	2.29880163532037	-6.643888714366652	CD2	2.279576610081786	0.6129931462697691
S1	RCVCMP0000303	-20.759341741983707	-8.365976574474074	CD19	1.2435998894981775	0.7549956458109299
S1	RCVCMP0000303	-20.759341741983707	-8.365976574474074	CD11c	0.2066795101989497	0.0700809227179504
S1	RCVCMP0000303	-20.759341741983707	-8.365976574474074	CD8	0.15887492745070908	0.037055447419064386
S1	RCVCMP0000303	-20.759341741983707	-8.365976574474074	CD3E	0.33774269112812505	0.08947651208082953
S1	RCVCMP0000303	-20.759341741983707	-8.365976574474074	CD4	0.41645383407330405	0.10040004495973293
S1	RCVCMP0000303	-20.759341741983707	-8.365976574474074	CD2	0.41645383407330405	0.11198717555517645
S1	RCVCMP0000305	4.342127297933285	15.213496444172167	CD19	0.13598237340348482	0.0825555716864009
S1	RCVCMP0000305	4.342127297933285	15.213496444172167	CD11c	0.13598237340348482	0.04610892580652884
S1	RCVCMP0000305	4.342127297933285	15.213496444172167	CD8	3.8594014553406324	0.9001536617022518
S1	RCVCMP0000305	4.342127297933285	15.213496444172167	CD3E	1.5959201337834623	0.42279928146940676
S1	RCVCMP0000305	4.342127297933285	15.213496444172167	CD4	0.8868555990803931	0.21380603259085254
S1	RCVCMP0000305	4.342127297933285	15.213496444172167	CD2	2.6753483222949135	0.7194187632028163
S1	RCVCMP0000306	8.49879786830682	-1.3021119559342633	CD19	0.05807793896374512	0.035259404094185376
S1	RCVCMP0000306	8.49879786830682	-1.3021119559342633	CD11c	0.21445823739054617	0.0727185348287665
S1	RCVCMP0000306	8.49879786830682	-1.3021119559342633	CD8	0.7729066378188386	0.18027011396387574
S1	RCVCMP0000306	8.49879786830682	-1.3021119559342633	CD3E	2.3634367304367663	0.6261336831800697
S1	RCVCMP0000306	8.49879786830682	-1.3021119559342633	CD4	2.8434693149040027	0.6855128316761564
S1	RCVCMP0000306	8.49879786830682	-1.3021119559342633	CD2	2.5266111718374726	0.6794223650019963
S1	RCVCMP0000310	1.2191296563698695	-5.12745738273213	CD19	0	0
S1	RCVCMP0000310	1.2191296563698695	-5.12745738273213	CD11c	0	0
S1	RCVCMP0000310	1.2191296563698695	-5.12745738273213	CD8	0	0
S1	RCVCMP0000310	1.2191296563698695	-5.12745738273213	CD3E	2.4854204533141444	0.6584502316662713
S1	RCVCMP0000310	1.2191296563698695	-5.12745738273213	CD4	3.989534169641583	0.9618098747769029
S1	RCVCMP0000310	1.2191296563698695	-5.12745738273213	CD2	3.0290554824978146	0.8145329453855957
S1	RCVCMP0000311	-19.691468740885075	-7.622172596507765	CD19	1.3557899334118542	0.823106776547957
S1	RCVCMP0000311	-19.691468740885075	-7.622172596507765	CD11c	0.08130411672632966	0.027568613431802502
S1	RCVCMP0000311	-19.691468740885075	-7.622172596507765	CD8	0.6584045558774257	0.15356403802832705
S1	RCVCMP0000311	-19.691468740885075	-7.622172596507765	CD3E	0.5666234615336856	0.1501127702626348
S1	RCVCMP0000311	-19.691468740885075	-7.622172596507765	CD4	0.4109197592559542	0.09906587220152355
S1	RCVCMP0000311	-19.691468740885075	-7.622172596507765	CD2	1.2402047110051266	0.3334992052714327
S1	RCVCMP0000313	3.074018453176205	-3.802825214915968	CD19	0.16012081478527956	0.0972101388778401
S1	RCVCMP0000313	3.074018453176205	-3.802825214915968	CD11c	0.16012081478527956	0.05429379252786448
S1	RCVCMP0000313	3.074018453176205	-3.802825214915968	CD8	0.2541933541096362	0.059287192879490434
S1	RCVCMP0000313	3.074018453176205	-3.802825214915968	CD3E	2.189431848737029	0.5800354246284922
S1	RCVCMP0000313	3.074018453176205	-3.802825214915968	CD4	3.7035908538785036	0.8928737300961098
S1	RCVCMP0000313	3.074018453176205	-3.802825214915968	CD2	2.440348835099133	0.656225855190501
S1	RCVCMP0000317	2.528884862477963	-6.972698452525831	CD19	0.027852730200403124	0.0169095303102162
S1	RCVCMP0000317	2.528884862477963	-6.972698452525831	CD11c	0.05495066155772518	0.01863267946696903
S1	RCVCMP0000317	2.528884862477963	-6.972698452525831	CD8	0.24876641554799506	0.05802143219752394
S1	RCVCMP0000317	2.528884862477963	-6.972698452525831	CD3E	2.342318485688852	0.6205389303373031
S1	RCVCMP0000317	2.528884862477963	-6.972698452525831	CD4	3.5966207995842336	0.8670850414545752
S1	RCVCMP0000317	2.528884862477963	-6.972698452525831	CD2	2.642539880158579	0.7105963572874302
S1	RCVCMP0000327	1.7571433530404017	-5.000017168575026	CD19	0.05977500142792792	0.03628969911266129
S1	RCVCMP0000327	1.7571433530404017	-5.000017168575026	CD11c	0.31450848269338383	0.1066435886583927
S1	RCVCMP0000327	1.7571433530404017	-5.000017168575026	CD8	0.31450848269338383	0.07335488821488297
S1	RCVCMP0000327	1.7571433530404017	-5.000017168575026	CD3E	2.0350385943809286	0.5391327781716617
S1	RCVCMP0000327	1.7571433530404017	-5.000017168575026	CD4	3.560668234275706	0.8584174800634643
S1	RCVCMP0000327	1.7571433530404017	-5.000017168575026	CD2	2.975656794756157	0.8001736869774033
S1	RCVCMP0000328	-19.914124990885075	-8.45746636634419	CD19	0.660368977212778	0.4009132733402315
S1	RCVCMP0000328	-19.914124990885075	-8.45746636634419	CD11c	0.04358418121488079	0.014778531420482958
S1	RCVCMP0000328	-19.914124990885075	-8.45746636634419	CD8	0.16398079499353646	0.038246322589223926
S1	RCVCMP0000328	-19.914124990885075	-8.45746636634419	CD3E	0.08534785095801313	0.022610786903514344
S1	RCVCMP0000328	-19.914124990885075	-8.45746636634419	CD4	0.42825351085056196	0.10324474941919164
S1	RCVCMP0000328	-19.914124990885075	-8.45746636634419	CD2	0.36844090619739683	0.09907618340421737
S1	RCVCMP0000329	-3.2135293735907626	15.990737197345995	CD19	0.12637048491599137	0.0767201466293867
S1	RCVCMP0000329	-3.2135293735907626	15.990737197345995	CD11c	1.3939663095347672	0.4726663282484834
S1	RCVCMP0000329	-3.2135293735907626	15.990737197345995	CD8	1.2111351166227327	0.28248103304607225
S1	RCVCMP0000329	-3.2135293735907626	15.990737197345995	CD3E	0.3862542094667546	0.1023284303331156
S1	RCVCMP0000329	-3.2135293735907626	15.990737197345995	CD4	0.5149246529705096	0.12413971028542407
S1	RCVCMP0000329	-3.2135293735907626	15.990737197345995	CD2	1.9546733010530586	0.5256245091491095
S1	RCVCMP0000340	9.536936257894222	-5.464060547404982	CD19	0.06930643147499452	0.04207627745241218
S1	RCVCMP0000340	9.536936257894222	-5.464060547404982	CD11c	0.13411923697226313	0.04547717319533019
S1	RCVCMP0000340	9.536936257894222	-5.464060547404982	CD8	0.35808519026278807	0.08351857119459656
S1	RCVCMP0000340	9.536936257894222	-5.464060547404982	CD3E	2.3419173520266123	0.6204326599666387
S1	RCVCMP0000340	9.536936257894222	-5.464060547404982	CD4	3.6018770827392173	0.8683522432952204
S1	RCVCMP0000340	9.536936257894222	-5.464060547404982	CD2	3.2870384458979998	0.8839062613422831
S1	RCVCMP0000341	-21.118194128458317	-7.363263371043898	CD19	0.7746825407023753	0.4703136033182311
S1	RCVCMP0000341	-21.118194128458317	-7.363263371043898	CD11c	0.5982496329413332	0.20285458511027968
S1	RCVCMP0000341	-21.118194128458317	-7.363263371043898	CD8	0.3838745434399244	0.08953359216713826
S1	RCVCMP0000341	-21.118194128458317	-7.363263371043898	CD3E	0.2102452303675359	0.055699236102140094
S1	RCVCMP0000341	-21.118194128458317	-7.363263371043898	CD4	0.05684823727416385	0.013705157958043848
S1	RCVCMP0000341	-21.118194128458317	-7.363263371043898	CD2	0.3838745434399244	0.10322638998637028
S1	RCVCMP0000343	-6.840180422251041	3.1512024378245105	CD19	0.07817965348580926	0.04746325443677179
S1	RCVCMP0000343	-6.840180422251041	3.1512024378245105	CD11c	2.313277049772976	0.7843863670583252
S1	RCVCMP0000343	-6.840180422251041	3.1512024378245105	CD8	0	0
S1	RCVCMP0000343	-6.840180422251041	3.1512024378245105	CD3E	0.39736668517936674	0.1052724039362935
S1	RCVCMP0000343	-6.840180422251041	3.1512024378245105	CD4	1.1359849788926193	0.2738669538442157
S1	RCVCMP0000343	-6.840180422251041	3.1512024378245105	CD2	1.367979800894995	0.3678587674901742
S1	RCVCMP0000344	6.499749635274593	-2.6468203092152844	CD19	0.11085124032399417	0.06729833645379978
S1	RCVCMP0000344	6.499749635274593	-2.6468203092152844	CD11c	0.11085124032399417	0.037587457019115096
S1	RCVCMP0000344	6.499749635274593	-2.6468203092152844	CD8	0.14522951391335776	0.03387283760165575
S1	RCVCMP0000344	6.499749635274593	-2.6468203092152844	CD3E	1.4453476911268133	0.3829088638872933
S1	RCVCMP0000344	6.499749635274593	-2.6468203092152844	CD4	3.093860707093564	0.7458780029785222
S1	RCVCMP0000344	6.499749635274593	-2.6468203092152844	CD2	3.196455934175955	0.8595480280581109
S1	RCVCMP0000352	2.41950008731622	13.24082588905742	CD19	0	0
S1	RCVCMP0000352	2.41950008731622	13.24082588905742	CD11c	0.15760146931064226	0.053439532445005176
S1	RCVCMP0000352	2.41950008731622	13.24082588905742	CD8	4.027776464235274	0.9394248757880337
S1	RCVCMP0000352	2.41950008731622	13.24082588905742	CD3E	1.693445934210158	0.4486363127044111
S1	RCVCMP0000352	2.41950008731622	13.24082588905742	CD4	0.4684076044674979	0.1129252289216281
S1	RCVCMP0000352	2.41950008731622	13.24082588905742	CD2	3.1834470915813107	0.8560498647078856
S1	RCVCMP0000357	3.1843514190270352	-3.479925396495558	CD19	0.08972472866699689	0.05447232670025824
S1	RCVCMP0000357	3.1843514190270352	-3.479925396495558	CD11c	0.08972472866699689	0.030423875930168678
S1	RCVCMP0000357	3.1843514190270352	-3.479925396495558	CD8	0.31881186434246245	0.07435859430608525
S1	RCVCMP0000357	3.1843514190270352	-3.479925396495558	CD3E	1.5591809679488944	0.41306615473717123
S1	RCVCMP0000357	3.1843514190270352	-3.479925396495558	CD4	3.5053278462564266	0.845075839308521
S1	RCVCMP0000357	3.1843514190270352	-3.479925396495558	CD2	2.6015873251508004	0.6995839458462094
S1	RCVCMP0000359	-21.28890373844367	-7.807249786906935	CD19	0.48397149753643887	0.29382149067579344
S1	RCVCMP0000359	-21.28890373844367	-7.807249786906935	CD11c	0.37127884903737907	0.12589329392716142
S1	RCVCMP0000359	-21.28890373844367	-7.807249786906935	CD8	0.21679176792073293	0.05056377419630963
S1	RCVCMP0000359	-21.28890373844367	-7.807249786906935	CD3E	0.37127884903737907	0.09836108165741776
S1	RCVCMP0000359	-21.28890373844367	-7.807249786906935	CD4	0.6043199009746776	0.145691407459198
S1	RCVCMP0000359	-21.28890373844367	-7.807249786906935	CD2	0.7451114760981413	0.20036537751575034
S1	RCVCMP0000363	-19.669192816202457	-7.977176430278517	CD19	0.8462478067274358	0.5137612304019104
S1	RCVCMP0000363	-19.669192816202457	-7.977176430278517	CD11c	0.13791332594961833	0.046763673517259095
S1	RCVCMP0000363	-19.669192816202457	-7.977176430278517	CD8	0.13791332594961833	0.03216643481835662
S1	RCVCMP0000363	-19.669192816202457	-7.977176430278517	CD3E	0.36715950363093847	0.09726976371418307
S1	RCVCMP0000363	-19.669192816202457	-7.977176430278517	CD4	0.13791332594961833	0.03324859322450307
S1	RCVCMP0000363	-19.669192816202457	-7.977176430278517	CD2	0.36715950363093847	0.09873160582460126
S1	RCVCMP0000364	4.073854182775204	-4.979320290141798	CD19	0.04623035619980457	0.02806667798050808
S1	RCVCMP0000364	4.073854182775204	-4.979320290141798	CD11c	0.21234804424214487	0.07200301018478653
S1	RCVCMP0000364	4.073854182775204	-4.979320290141798	CD8	0.13273462719966517	0.0309585727452954
S1	RCVCMP0000364	4.073854182775204	-4.979320290141798	CD3E	2.217637640963485	0.5875078466088762
S1	RCVCMP0000364	4.073854182775204	-4.979320290141798	CD4	3.5326810506834496	0.8516702388063114
S1	RCVCMP0000364	4.073854182775204	-4.979320290141798	CD2	2.5517011949358297	0.6861692372637235
S1	RCVCMP0000368	3.8731710658623624	15.268910644001268	CD19	0.11481729634856355	0.06970614868897164
S1	RCVCMP0000368	3.8731710658623624	15.268910644001268	CD11c	0.05905562024601648	0.02002458954222323
S1	RCVCMP0000368	3.8731710658623624	15.268910644001268	CD8	3.86281238514784	0.9009492153629155
S1	RCVCMP0000368	3.8731710658623624	15.268910644001268	CD3E	1.160031182133091	0.3073213627083196
S1	RCVCMP0000368	3.8731710658623624	15.268910644001268	CD4	0.43664601580349244	0.10526804181239047
S1	RCVCMP0000368	3.8731710658623624	15.268910644001268	CD2	2.711558049665039	0.7291557970923628
S1	RCVCMP0000371	0.8249321327759669	-6.600878479533888	CD19	0.16922778326550605	0.10273902450027522
S1	RCVCMP0000371	0.8249321327759669	-6.600878479533888	CD11c	0.21982058827347986	0.07453680165866011
S1	RCVCMP0000371	0.8249321327759669	-6.600878479533888	CD8	0.11593830846554037	0.027041056522483557
S1	RCVCMP0000371	0.8249321327759669	-6.600878479533888	CD3E	2.0569947390161585	0.544949511715593
S1	RCVCMP0000371	0.8249321327759669	-6.600878479533888	CD4	3.4298224979406364	0.8268727643326973
S1	RCVCMP0000371	0.8249321327759669	-6.600878479533888	CD2	2.490175540095505	0.6696245839407867
S1	RCVCMP0000377	-1.0304662241385534	14.355709311908983	CD19	0.11076747612552387	0.06724748279447255
S1	RCVCMP0000377	-1.0304662241385534	14.355709311908983	CD11c	0.3011450496529265	0.10211231355882767
S1	RCVCMP0000377	-1.0304662241385534	14.355709311908983	CD8	0.21047989027097053	0.04909161333292291
S1	RCVCMP0000377	-1.0304662241385534	14.355709311908983	CD3E	2.8697827220757186	0.7602774394420672
S1	RCVCMP0000377	-1.0304662241385534	14.355709311908983	CD4	1.0557611037681836	0.2545263210769362
S1	RCVCMP0000377	-1.0304662241385534	14.355709311908983	CD2	2.7424358075479986	0.7374590293113285
S1	RCVCMP0000378	4.504683946187679	-3.6557922387654553	CD19	0.11608604757454158	0.0704764138355995
S1	RCVCMP0000378	4.504683946187679	-3.6557922387654553	CD11c	0.11608604757454158	0.03936247633291084
S1	RCVCMP0000378	4.504683946187679	-3.6557922387654553	CD8	0.059726575098729924	0.013930423123424747
S1	RCVCMP0000378	4.504683946187679	-3.6557922387654553	CD3E	2.217642673097115	0.5875091797473198
S1	RCVCMP0000378	4.504683946187679	-3.6557922387654553	CD4	3.8690788712794055	0.9327701196306653
S1	RCVCMP0000378	4.504683946187679	-3.6557922387654553	CD2	2.777503633739175	0.7468889984620469
S1	RCVCMP0000383	4.397745107228939	-4.26585603004048	CD19	0	0
S1	RCVCMP0000383	4.397745107228939	-4.26585603004048	CD11c	0.14488285965108907	0.04912690416476139
S1	RCVCMP0000383	4.397745107228939	-4.26585603004048	CD8	0.07506301849345523	0.017507442990105822
S1	RCVCMP0000383	4.397745107228939	-4.26585603004048	CD3E	2.314552528741945	0.613183031756945
S1	RCVCMP0000383	4.397745107228939	-4.26585603004048	CD4	3.9001172416363064	0.940252950917941
S1	RCVCMP0000383	4.397745107228939	-4.26585603004048	CD2	2.8900135474101014	0.7771436543760707
S1	RCVCMP0000385	-3.1277349247382236	15.06525158638408	CD19	0.06734613220532462	0.040886170066921544
S1	RCVCMP0000385	-3.1277349247382236	15.06525158638408	CD11c	0.48673225879868587	0.16504125532506453
S1	RCVCMP0000385	-3.1277349247382236	15.06525158638408	CD8	1.5157750784017503	0.35353422102597204
S1	RCVCMP0000385	-3.1277349247382236	15.06525158638408	CD3E	0.298865528233916	0.07917697628997966
S1	RCVCMP0000385	-3.1277349247382236	15.06525158638408	CD4	0.3492431678983496	0.08419667893537004
S1	RCVCMP0000385	-3.1277349247382236	15.06525158638408	CD2	1.6713362469704025	0.4494333114202016
S1	RCVCMP0000388	6.015524838979427	-3.0158165717656384	CD19	0.06317569837778902	0.03835427905637912
S1	RCVCMP0000388	6.015524838979427	-3.0158165717656384	CD11c	0.23179078926135727	0.07859565940194711
S1	RCVCMP0000388	6.015524838979427	-3.0158165717656384	CD8	0.3760348240980982	0.08770508270681833
S1	RCVCMP0000388	6.015524838979427	-3.0158165717656384	CD3E	2.4479542960183744	0.6485245066573903
S1	RCVCMP0000388	6.015524838979427	-3.0158165717656384	CD4	4.017897199138338	0.9686477261872641
S1	RCVCMP0000388	6.015524838979427	-3.0158165717656384	CD2	2.89152934099741	0.7775512612430961
S1	RCVCMP0000389	8.59299895625848	-1.412624301963545	CD19	0.04968257295631759	0.030162535853746238
S1	RCVCMP0000389	8.59299895625848	-1.412624301963545	CD11c	0.09701317880017188	0.03289524481441363
S1	RCVCMP0000389	8.59299895625848	-1.412624301963545	CD8	0.5383187586844659	0.12555563534917735
S1	RCVCMP0000389	8.59299895625848	-1.412624301963545	CD3E	1.6828036986236223	0.44581691750789315
S1	RCVCMP0000389	8.59299895625848	-1.412624301963545	CD4	3.703235823371578	0.8927881381866567
S1	RCVCMP0000389	8.59299895625848	-1.412624301963545	CD2	2.9353507858351766	0.7893351360321194
S1	RCVCMP0000391	4.7110700355126305	-7.443623306804396	CD19	0	0
S1	RCVCMP0000391	4.7110700355126305	-7.443623306804396	CD11c	0.2110746271589994	0.07157121970828631
S1	RCVCMP0000391	4.7110700355126305	-7.443623306804396	CD8	0.5335730576263017	0.1244487641842356
S1	RCVCMP0000391	4.7110700355126305	-7.443623306804396	CD3E	1.3402646104787665	0.35506971952656796
S1	RCVCMP0000391	4.7110700355126305	-7.443623306804396	CD4	3.5164773700819323	0.8477638027795534
S1	RCVCMP0000391	4.7110700355126305	-7.443623306804396	CD2	2.5905973946364442	0.6966286812354536
S1	RCVCMP0000392	-1.6403708710120275	14.684386489338182	CD19	0	0
S1	RCVCMP0000392	-1.6403708710120275	14.684386489338182	CD11c	0.07875101911156748	0.02670290866765196
S1	RCVCMP0000392	-1.6403708710120275	14.684386489338182	CD8	1.3736286553977066	0.32038047305608797
S1	RCVCMP0000392	-1.6403708710120275	14.684386489338182	CD3E	0.07875101911156748	0.02086312064778544
S1	RCVCMP0000392	-1.6403708710120275	14.684386489338182	CD4	0.8376623816213732	0.20194637171009774
S1	RCVCMP0000392	-1.6403708710120275	14.684386489338182	CD2	3.059638893814799	0.8227570258766603
S1	RCVCMP0000393	0.7470382199837611	-6.82070803886006	CD19	0	0
S1	RCVCMP0000393	0.7470382199837611	-6.82070803886006	CD11c	0.14052752190079526	0.04765009551549034
S1	RCVCMP0000393	0.7470382199837611	-6.82070803886006	CD8	0	0
S1	RCVCMP0000393	0.7470382199837611	-6.82070803886006	CD3E	2.253894994282391	0.5971133291181255
S1	RCVCMP0000393	0.7470382199837611	-6.82070803886006	CD4	3.738611197880399	0.9013165485422877
S1	RCVCMP0000393	0.7470382199837611	-6.82070803886006	CD2	3.058400046861715	0.8224238917814256
S1	RCVCMP0000396	8.34629199367303	-1.3936813200051557	CD19	0	0
S1	RCVCMP0000396	8.34629199367303	-1.3936813200051557	CD11c	0.24118487633677613	0.08178100801102985
S1	RCVCMP0000396	8.34629199367303	-1.3936813200051557	CD8	0.3747267277338878	0.08739998676234903
S1	RCVCMP0000396	8.34629199367303	-1.3936813200051557	CD3E	2.123987059387438	0.5626974580678936
S1	RCVCMP0000396	8.34629199367303	-1.3936813200051557	CD4	3.9166625272461624	0.9442417421912824
S1	RCVCMP0000396	8.34629199367303	-1.3936813200051557	CD2	3.295939408894935	0.8862997888456761
S1	RCVCMP0000397	2.1602202401711392	-6.86422610526631	CD19	0	0
S1	RCVCMP0000397	2.1602202401711392	-6.86422610526631	CD11c	0.14869046144117382	0.0504179864134797
S1	RCVCMP0000397	2.1602202401711392	-6.86422610526631	CD8	0	0
S1	RCVCMP0000397	2.1602202401711392	-6.86422610526631	CD3E	2.3003396958508437	0.6094176957562291
S1	RCVCMP0000397	2.1602202401711392	-6.86422610526631	CD4	3.636330750753117	0.8766584456509283
S1	RCVCMP0000397	2.1602202401711392	-6.86422610526631	CD2	2.3626284923622185	0.6353263437580878
S1	RCVCMP0000404	-3.454145218317325	16.016625640339157	CD19	0.07857316970733128	0.04770216008183821
S1	RCVCMP0000404	-3.454145218317325	16.016625640339157	CD11c	1.3076576189471152	0.4434007630788236
S1	RCVCMP0000404	-3.454145218317325	16.016625640339157	CD8	1.4125017078384716	0.32944709152037777
S1	RCVCMP0000404	-3.454145218317325	16.016625640339157	CD3E	0.4524743358229651	0.11987180311822136
S1	RCVCMP0000404	-3.454145218317325	16.016625640339157	CD4	0.5514007236161952	0.13293348004607564
S1	RCVCMP0000404	-3.454145218317325	16.016625640339157	CD2	0.6414156499181859	0.17248088771006953
S1	RCVCMP0000407	8.83290717464227	-4.146448376231886	CD19	0.06920450143107955	0.04201439521843726
S1	RCVCMP0000407	8.83290717464227	-4.146448376231886	CD11c	0.19471611374838102	0.0660243722583066
S1	RCVCMP0000407	8.83290717464227	-4.146448376231886	CD8	0.16478396367829418	0.03843365092003252
S1	RCVCMP0000407	8.83290717464227	-4.146448376231886	CD3E	1.5902991547726424	0.4213101431117778
S1	RCVCMP0000407	8.83290717464227	-4.146448376231886	CD4	3.5685806773145083	0.8603250375688593
S1	RCVCMP0000407	8.83290717464227	-4.146448376231886	CD2	2.916900266705711	0.7843736700645088
S1	RCVCMP0000408	3.8867070422722745	-5.314259293132521	CD19	0.15763320276710485	0.09569989731377344
S1	RCVCMP0000408	3.8867070422722745	-5.314259293132521	CD11c	0.10779955456051471	0.0365526909025126
S1	RCVCMP0000408	3.8867070422722745	-5.314259293132521	CD8	0.055351667477961726	0.01291003455799213
S1	RCVCMP0000408	3.8867070422722745	-5.314259293132521	CD3E	2.1415256262414344	0.5673438644305311
S1	RCVCMP0000408	3.8867070422722745	-5.314259293132521	CD4	3.4519496843521997	0.8322072584081254
S1	RCVCMP0000408	3.8867070422722745	-5.314259293132521	CD2	2.4740341004748143	0.6652840446429845
S1	RCVCMP0000411	7.243216966207211	-3.3804485822255383	CD19	0.08744743417469852	0.05308976994672855
S1	RCVCMP0000411	7.243216966207211	-3.3804485822255383	CD11c	0.14835410935066645	0.0503039360906481
S1	RCVCMP0000411	7.243216966207211	-3.3804485822255383	CD8	0.06629198608202262	0.015461717238737117
S1	RCVCMP0000411	7.243216966207211	-3.3804485822255383	CD3E	1.7923131347540997	0.47482871448317204
S1	RCVCMP0000411	7.243216966207211	-3.3804485822255383	CD4	3.256097460225991	0.7849905671475189
S1	RCVCMP0000411	7.243216966207211	-3.3804485822255383	CD2	2.539585799337705	0.6829113276882559
S1	RCVCMP0000412	-20.84465744632941	-8.139845612102247	CD19	0.8167674149207284	0.49586353867740735
S1	RCVCMP0000412	-20.84465744632941	-8.139845612102247	CD11c	0.1466050081212249	0.04971085055464905
S1	RCVCMP0000412	-20.84465744632941	-8.139845612102247	CD8	0.23361719468372935	0.054488079476719374
S1	RCVCMP0000412	-20.84465744632941	-8.139845612102247	CD3E	0.10008452987296648	0.026514902858061868
S1	RCVCMP0000412	-20.84465744632941	-8.139845612102247	CD4	0.27443954541584176	0.0661627783060083
S1	RCVCMP0000412	-20.84465744632941	-8.139845612102247	CD2	0.5819265081538142	0.15648386615012197
S1	RCVCMP0000414	-2.510349060480411	15.601596114582323	CD19	0	0
S1	RCVCMP0000414	-2.510349060480411	15.601596114582323	CD11c	1.0955016982156178	0.3714628981660044
S1	RCVCMP0000414	-2.510349060480411	15.601596114582323	CD8	1.4249463238234925	0.33234963140305657
S1	RCVCMP0000414	-2.510349060480411	15.601596114582323	CD3E	0.3449118029742495	0.09137578966568548
S1	RCVCMP0000414	-2.510349060480411	15.601596114582323	CD4	0.6734643623853994	0.16236097912925027
S1	RCVCMP0000414	-2.510349060480411	15.601596114582323	CD2	1.5777567195737556	0.4242691609057556
S1	RCVCMP0000417	4.171435569341366	-5.860645535045363	CD19	0	0
S1	RCVCMP0000417	4.171435569341366	-5.860645535045363	CD11c	0.18287444516537743	0.06200909730425711
S1	RCVCMP0000417	4.171435569341366	-5.860645535045363	CD8	0.06474589010103038	0.015101111073574527
S1	RCVCMP0000417	4.171435569341366	-5.860645535045363	CD3E	1.9295097836063988	0.5111755487180693
S1	RCVCMP0000417	4.171435569341366	-5.860645535045363	CD4	4.0020642410638665	0.9648306651532127
S1	RCVCMP0000417	4.171435569341366	-5.860645535045363	CD2	2.665669814636637	0.7168161488250394
S1	RCVCMP0000419	-3.317625547830875	14.923108336872362	CD19	0.0611391207577069	0.03711786270695467
S1	RCVCMP0000419	-3.317625547830875	14.923108336872362	CD11c	0.0611391207577069	0.02073106324250457
S1	RCVCMP0000419	-3.317625547830875	14.923108336872362	CD8	0.0611391207577069	0.014259880465959102
S1	RCVCMP0000419	-3.317625547830875	14.923108336872362	CD3E	0.22489176877425787	0.059579471574635445
S1	RCVCMP0000419	-3.317625547830875	14.923108336872362	CD4	0.5986212829240831	0.14431756608309165
S1	RCVCMP0000419	-3.317625547830875	14.923108336872362	CD2	0.5268061050981488	0.14166162716797262
S1	RCVCMP0000420	-20.871984030191715	-8.293864014201857	CD19	0.7689039757746788	0.46680540796031167
S1	RCVCMP0000420	-20.871984030191715	-8.293864014201857	CD11c	0	0
S1	RCVCMP0000420	-20.871984030191715	-8.293864014201857	CD8	0.20821676214330076	0.04856376902996648
S1	RCVCMP0000420	-20.871984030191715	-8.293864014201857	CD3E	0.25413829189026743	0.0673276092772487
S1	RCVCMP0000420	-20.871984030191715	-8.293864014201857	CD4	0.45660184847039287	0.11007905886407414
S1	RCVCMP0000420	-20.871984030191715	-8.293864014201857	CD2	0.45660184847039287	0.12278324073364505
S1	RCVCMP0000426	5.618473981435482	-2.928866508060194	CD19	0	0
S1	RCVCMP0000426	5.618473981435482	-2.928866508060194	CD11c	0.09935489988914521	0.03368927599101823
S1	RCVCMP0000426	5.618473981435482	-2.928866508060194	CD8	0	0
S1	RCVCMP0000426	5.618473981435482	-2.928866508060194	CD3E	2.2471901742782703	0.5953370540902496
S1	RCVCMP0000426	5.618473981435482	-2.928866508060194	CD4	3.9567855885067686	0.9539147403123128
S1	RCVCMP0000426	5.618473981435482	-2.928866508060194	CD2	2.953645269157515	0.7942546429447375
S1	RCVCMP0000427	8.171339963491146	3.9616110300486316	CD19	0	0
S1	RCVCMP0000427	8.171339963491146	3.9616110300486316	CD11c	0	0
S1	RCVCMP0000427	8.171339963491146	3.9616110300486316	CD8	1.9570901197249069	0.4564650394464305
S1	RCVCMP0000427	8.171339963491146	3.9616110300486316	CD3E	1.4126661848087274	0.37425071295848283
S1	RCVCMP0000427	8.171339963491146	3.9616110300486316	CD4	0.7326839891056569	0.1766378393686157
S1	RCVCMP0000427	8.171339963491146	3.9616110300486316	CD2	3.063269973904082	0.8237334471991299
S1	RCVCMP0000428	-18.56701424259406	-6.548063519054152	CD19	1.5799229519412163	0.9591790410287886
S1	RCVCMP0000428	-18.56701424259406	-6.548063519054152	CD11c	0.11373545972620669	0.03856543861406614
S1	RCVCMP0000428	-18.56701424259406	-6.548063519054152	CD8	0	0
S1	RCVCMP0000428	-18.56701424259406	-6.548063519054152	CD3E	0.30848937141701377	0.08172657378966261
S1	RCVCMP0000428	-18.56701424259406	-6.548063519054152	CD4	0	0
S1	RCVCMP0000428	-18.56701424259406	-6.548063519054152	CD2	0.4714266163901034	0.12676971834954606
S1	RCVCMP0000429	4.669147943074886	14.823675391620897	CD19	0.12597796614550566	0.07648184654177946
S1	RCVCMP0000429	4.669147943074886	14.823675391620897	CD11c	0.12597796614550566	0.04271662972836201
S1	RCVCMP0000429	4.669147943074886	14.823675391620897	CD8	2.589627617395093	0.6039959328454287
S1	RCVCMP0000429	4.669147943074886	14.823675391620897	CD3E	1.9009881329881562	0.5036194479255276
S1	RCVCMP0000429	4.669147943074886	14.823675391620897	CD4	3.2683210321190637	0.7879374656203446
S1	RCVCMP0000429	4.669147943074886	14.823675391620897	CD2	2.4138307117431004	0.6490949573749628
S1	RCVCMP0000431	8.634962533528988	-8.970112087779738	CD19	0.03695499049638087	0.02243555757069946
S1	RCVCMP0000431	8.634962533528988	-8.970112087779738	CD11c	0.49468854016317493	0.16773907253437714
S1	RCVCMP0000431	8.634962533528988	-8.970112087779738	CD8	0.07259284005472252	0.01693130697719992
S1	RCVCMP0000431	8.634962533528988	-8.970112087779738	CD3E	1.7929187980992032	0.47498916989801476
S1	RCVCMP0000431	8.634962533528988	-8.970112087779738	CD4	3.7130935967349195	0.8951646822544637
S1	RCVCMP0000431	8.634962533528988	-8.970112087779738	CD2	2.971541389019771	0.7990670273023711
S1	RCVCMP0000436	2.8228566394402432	-4.664531233363844	CD19	0.13138171641540286	0.07976249006649731
S1	RCVCMP0000436	2.8228566394402432	-4.664531233363844	CD11c	0.06784695260730986	0.023005555982517942
S1	RCVCMP0000436	2.8228566394402432	-4.664531233363844	CD8	0.13138171641540286	0.03064302443799895
S1	RCVCMP0000436	2.8228566394402432	-4.664531233363844	CD3E	2.294108372708976	0.6077668619261304
S1	RCVCMP0000436	2.8228566394402432	-4.664531233363844	CD4	3.4534056946297857	0.8325582781019571
S1	RCVCMP0000436	2.8228566394402432	-4.664531233363844	CD2	2.4014177097617124	0.6457570194852812
S1	RCVCMP0000439	0.6038067982747004	-6.7868397260243665	CD19	0	0
S1	RCVCMP0000439	0.6038067982747004	-6.7868397260243665	CD11c	0.07114333636144876	0.02412329433452072
S1	RCVCMP0000439	0.6038067982747004	-6.7868397260243665	CD8	0.19983837129914603	0.04660962166157025
S1	RCVCMP0000439	0.6038067982747004	-6.7868397260243665	CD3E	1.7308255668065802	0.45853911514972573
S1	RCVCMP0000439	0.6038067982747004	-6.7868397260243665	CD4	3.542392489505279	0.8540115040668536
S1	RCVCMP0000439	0.6038067982747004	-6.7868397260243665	CD2	2.537668992147662	0.6823958856254534
S1	RCVCMP0000441	-18.203681494180973	-7.353084805064894	CD19	1.0005217591683373	0.6074217102222519
S1	RCVCMP0000441	-18.203681494180973	-7.353084805064894	CD11c	0.09124640287657339	0.030939845474418984
S1	RCVCMP0000441	-18.203681494180973	-7.353084805064894	CD8	0.17485863826985173	0.04078343373713227
S1	RCVCMP0000441	-18.203681494180973	-7.353084805064894	CD3E	0.32364435559869564	0.0857415093037005
S1	RCVCMP0000441	-18.203681494180973	-7.353084805064894	CD4	0.670589232164901	0.16166783338346677
S1	RCVCMP0000441	-18.203681494180973	-7.353084805064894	CD2	0.2884714151918206	0.07757186120671009
S1	RCVCMP0000446	3.2793390498711514	-6.1240308309132825	CD19	0.12458176620544238	0.07563420665025887
S1	RCVCMP0000446	3.2793390498711514	-6.1240308309132825	CD11c	0.1675696284096609	0.056819537491398536
S1	RCVCMP0000446	3.2793390498711514	-6.1240308309132825	CD8	0.12458176620544238	0.029057027191607625
S1	RCVCMP0000446	3.2793390498711514	-6.1240308309132825	CD3E	2.099786924078269	0.5562862350977801
S1	RCVCMP0000446	3.2793390498711514	-6.1240308309132825	CD4	3.3521175875257514	0.8081394117712866
S1	RCVCMP0000446	3.2793390498711514	-6.1240308309132825	CD2	2.382736136607642	0.6407334215705037
S1	RCVCMP0000449	-6.829840208475407	5.1679260706370105	CD19	0	0
S1	RCVCMP0000449	-6.829840208475407	5.1679260706370105	CD11c	2.584213675711023	0.8762556032760282
S1	RCVCMP0000449	-6.829840208475407	5.1679260706370105	CD8	0.1476680872874726	0.034441602156843845
S1	RCVCMP0000449	-6.829840208475407	5.1679260706370105	CD3E	0.3157583982327661	0.08365232135661381
S1	RCVCMP0000449	-6.829840208475407	5.1679260706370105	CD4	0.7974991436834641	0.19226368766501642
S1	RCVCMP0000449	-6.829840208475407	5.1679260706370105	CD2	0.8887768438673607	0.2389979399878217
S1	RCVCMP0000450	3.8235003696038175	-3.706844570689894	CD19	0.0635278918728559	0.03856809746976426
S1	RCVCMP0000450	3.8235003696038175	-3.706844570689894	CD11c	0.23298047111289968	0.07899905692217848
S1	RCVCMP0000450	3.8235003696038175	-3.706844570689894	CD8	0.23298047111289968	0.05433957223786208
S1	RCVCMP0000450	3.8235003696038175	-3.706844570689894	CD3E	2.2540875569909185	0.5971643438105777
S1	RCVCMP0000450	3.8235003696038175	-3.706844570689894	CD4	3.5823807118327435	0.863651994779278
S1	RCVCMP0000450	3.8235003696038175	-3.706844570689894	CD2	2.642782676632603	0.7106616468564918
S1	RCVCMP0000451	2.6448764548851895	-3.1147274995381604	CD19	0.07035357034802119	0.042712000643102974
S1	RCVCMP0000451	2.6448764548851895	-3.1147274995381604	CD11c	0.3107420923237441	0.10536648038497812
S1	RCVCMP0000451	2.6448764548851895	-3.1147274995381604	CD8	0.07035357034802119	0.016409027331158735
S1	RCVCMP0000451	2.6448764548851895	-3.1147274995381604	CD3E	1.9835253382813753	0.5254856242796889
S1	RCVCMP0000451	2.6448764548851895	-3.1147274995381604	CD4	3.7157185531863473	0.8957975152942341
S1	RCVCMP0000451	2.6448764548851895	-3.1147274995381604	CD2	2.7551415255379896	0.7408756804613074
S1	RCVCMP0000452	-6.76811411518317	5.352065799183153	CD19	0.06489758987491609	0.039399647903600864
S1	RCVCMP0000452	-6.76811411518317	5.352065799183153	CD11c	2.895783987168454	0.9819029163427055
S1	RCVCMP0000452	-6.76811411518317	5.352065799183153	CD8	0.2891175744665337	0.06743279918661739
S1	RCVCMP0000452	-6.76811411518317	5.352065799183153	CD3E	0.42944067456198975	0.11376960838767262
S1	RCVCMP0000452	-6.76811411518317	5.352065799183153	CD4	1.1024357242563312	0.265778790407459
S1	RCVCMP0000452	-6.76811411518317	5.352065799183153	CD2	0.6268186033913631	0.16855564587474367
S1	RCVCMP0000454	2.139437054212277	13.8759739374583	CD19	0.13277276713636316	0.08060700384162395
S1	RCVCMP0000454	2.139437054212277	13.8759739374583	CD11c	0.37457247850173625	0.1270100983541266
S1	RCVCMP0000454	2.139437054212277	13.8759739374583	CD8	2.6947267561515216	0.6285088983112104
S1	RCVCMP0000454	2.139437054212277	13.8759739374583	CD3E	1.800861382597733	0.4770933597931741
S1	RCVCMP0000454	2.139437054212277	13.8759739374583	CD4	2.897239830393084	0.6984760024550368
S1	RCVCMP0000454	2.139437054212277	13.8759739374583	CD2	2.6635481296172894	0.7162456137661818
S1	RCVCMP0000456	2.7559506640984464	13.954622504658007	CD19	0.06950744521145723	0.04219831388636424
S1	RCVCMP0000456	2.7559506640984464	13.954622504658007	CD11c	0.13449600125301173	0.04560492649035498
S1	RCVCMP0000456	2.7559506640984464	13.954622504658007	CD8	3.906618198386494	0.9111663341692665
S1	RCVCMP0000456	2.7559506640984464	13.954622504658007	CD3E	1.5865627155281081	0.4203202666170825
S1	RCVCMP0000456	2.7559506640984464	13.954622504658007	CD4	0.3589884433652342	0.08654610164436587
S1	RCVCMP0000456	2.7559506640984464	13.954622504658007	CD2	3.4275061675200122	0.9216789557301827
S1	RCVCMP0000458	-17.724462057535465	-7.407708885722853	CD19	1.2041756436374405	0.7310609910915193
S1	RCVCMP0000458	-17.724462057535465	-7.407708885722853	CD11c	0.04949404750238783	0.016782449864887642
S1	RCVCMP0000458	-17.724462057535465	-7.407708885722853	CD8	0.09665352742294796	0.022543139819209787
S1	RCVCMP0000458	-17.724462057535465	-7.407708885722853	CD3E	0.3039308656695934	0.08051891125456172
S1	RCVCMP0000458	-17.724462057535465	-7.407708885722853	CD4	0.5366984532376755	0.12938900887966612
S1	RCVCMP0000458	-17.724462057535465	-7.407708885722853	CD2	0.340688123968097	0.0916132776956578
S1	RCVCMP0000462	-20.31983711857062	-8.570749046855665	CD19	1.4220792493669385	0.8633513482406012
S1	RCVCMP0000462	-20.31983711857062	-8.570749046855665	CD11c	0.24819301574712974	0.08415732908872567
S1	RCVCMP0000462	-20.31983711857062	-8.570749046855665	CD8	0.24819301574712974	0.05788769437927909
S1	RCVCMP0000462	-20.31983711857062	-8.570749046855665	CD3E	0.3849304840482404	0.1019777422604714
S1	RCVCMP0000462	-20.31983711857062	-8.570749046855665	CD4	0.31889707332456324	0.07688074374572267
S1	RCVCMP0000462	-20.31983711857062	-8.570749046855665	CD2	0.5603123803248561	0.15067168499193986
S1	RCVCMP0000464	2.839286063726132	-7.031336548381544	CD19	0.043025866688234625	0.02612121654334248
S1	RCVCMP0000464	2.839286063726132	-7.031336548381544	CD11c	0.1619994492053769	0.05493080019971057
S1	RCVCMP0000464	2.839286063726132	-7.031336548381544	CD8	0.12389295005435477	0.028896370056604698
S1	RCVCMP0000464	2.839286063726132	-7.031336548381544	CD3E	2.295044169408189	0.6080147779487767
S1	RCVCMP0000464	2.839286063726132	-7.031336548381544	CD4	3.742304333183079	0.9022069016140912
S1	RCVCMP0000464	2.839286063726132	-7.031336548381544	CD2	2.7442137700299014	0.737937135118745
S1	RCVCMP0000466	-6.877585436289127	4.050349948353075	CD19	0.08129707660694706	0.04935585743753203
S1	RCVCMP0000466	-6.877585436289127	4.050349948353075	CD11c	1.959799270906899	0.6645290629676549
S1	RCVCMP0000466	-6.877585436289127	4.050349948353075	CD8	0.08129707660694706	0.018961453489676674
S1	RCVCMP0000466	-6.877585436289127	4.050349948353075	CD3E	0.08129707660694706	0.021537635153141218
S1	RCVCMP0000466	-6.877585436289127	4.050349948353075	CD4	1.4191593832908427	0.3421355603664524
S1	RCVCMP0000466	-6.877585436289127	4.050349948353075	CD2	1.287988253154043	0.34634851409142775
S1	RCVCMP0000468	1.7830193982674525	-6.110719921642042	CD19	0.04456638692531169	0.027056474001226412
S1	RCVCMP0000468	1.7830193982674525	-6.110719921642042	CD11c	0.3755170199810444	0.1273303736361397
S1	RCVCMP0000468	1.7830193982674525	-6.110719921642042	CD8	0.20528253631913812	0.04787940018405999
S1	RCVCMP0000468	1.7830193982674525	-6.110719921642042	CD3E	2.1152793638271516	0.5603905710575672
S1	RCVCMP0000468	1.7830193982674525	-6.110719921642042	CD4	3.3900113622583623	0.817274966244723
S1	RCVCMP0000468	1.7830193982674525	-6.110719921642042	CD2	2.4085216924501407	0.6476673271625781
S1	RCVCMP0000469	-2.710079218332584	15.475964782184862	CD19	0	0
S1	RCVCMP0000469	-2.710079218332584	15.475964782184862	CD11c	0.9737553315530781	0.330181119894633
S1	RCVCMP0000469	-2.710079218332584	15.475964782184862	CD8	1.3208084756185319	0.30806087407417826
S1	RCVCMP0000469	-2.710079218332584	15.475964782184862	CD3E	0.19861798349514567	0.05261888670429171
S1	RCVCMP0000469	-2.710079218332584	15.475964782184862	CD4	0.6009961014144588	0.14489009504956277
S1	RCVCMP0000469	-2.710079218332584	15.475964782184862	CD2	0.43779664088916376	0.11772639670809587
S1	RCVCMP0000471	2.2526736007286954	-6.552852394633986	CD19	0.05336164704963172	0.03239611993856698
S1	RCVCMP0000471	2.2526736007286954	-6.552852394633986	CD11c	0.6584458812453577	0.22326593900425817
S1	RCVCMP0000471	2.2526736007286954	-6.552852394633986	CD8	0.1040194987091899	0.024261153895234203
S1	RCVCMP0000471	2.2526736007286954	-6.552852394633986	CD3E	1.5533227146397388	0.41151415646523715
S1	RCVCMP0000471	2.2526736007286954	-6.552852394633986	CD4	3.2037037321362707	0.7723593167532915
S1	RCVCMP0000471	2.2526736007286954	-6.552852394633986	CD2	2.295983390490439	0.617405037450955
S1	RCVCMP0000475	4.184236262853329	-5.262084724956251	CD19	0	0
S1	RCVCMP0000475	4.184236262853329	-5.262084724956251	CD11c	0.1455491552979557	0.04935283180359903
S1	RCVCMP0000475	4.184236262853329	-5.262084724956251	CD8	0.1455491552979557	0.03394738967044333
S1	RCVCMP0000475	4.184236262853329	-5.262084724956251	CD3E	2.079207974506568	0.55083435507689
S1	RCVCMP0000475	4.184236262853329	-5.262084724956251	CD4	3.4905791669497823	0.8415201797267603
S1	RCVCMP0000475	4.184236262853329	-5.262084724956251	CD2	2.432976994600751	0.6542435187860492
S1	RCVCMP0000478	8.34810206752557	-0.6329272115762006	CD19	0.044949246175558434	0.027288909746304657
S1	RCVCMP0000478	8.34810206752557	-0.6329272115762006	CD11c	0.1292058256055448	0.04381113285131627
S1	RCVCMP0000478	8.34810206752557	-0.6329272115762006	CD8	0.1292058256055448	0.030135527070175853
S1	RCVCMP0000478	8.34810206752557	-0.6329272115762006	CD3E	1.1795050336461266	0.3124804745290559
S1	RCVCMP0000478	8.34810206752557	-0.6329272115762006	CD4	3.5506924324878053	0.8560124813191416
S1	RCVCMP0000478	8.34810206752557	-0.6329272115762006	CD2	2.6784536829588936	0.7202538151134635
S1	RCVCMP0000480	-18.848649527017887	-7.712449314647413	CD19	0.9036188909989196	0.5485914995151544
S1	RCVCMP0000480	-18.848649527017887	-7.712449314647413	CD11c	0.06461750688608499	0.021910514989856803
S1	RCVCMP0000480	-18.848649527017887	-7.712449314647413	CD8	0.8190163276421095	0.19102458110461246
S1	RCVCMP0000480	-18.848649527017887	-7.712449314647413	CD3E	0.3368332634110617	0.08923558186309288
S1	RCVCMP0000480	-18.848649527017887	-7.712449314647413	CD4	0.3833942965714879	0.09242994412270694
S1	RCVCMP0000480	-18.848649527017887	-7.712449314647413	CD2	0.4704774501826851	0.12651448131243792
S1	RCVCMP0000481	7.788193200643246	-2.325654270702101	CD19	0	0
S1	RCVCMP0000481	7.788193200643246	-2.325654270702101	CD11c	0.3112844175476736	0.10555037211217261
S1	RCVCMP0000481	7.788193200643246	-2.325654270702101	CD8	0.6486432158940489	0.1512873363089456
S1	RCVCMP0000481	7.788193200643246	-2.325654270702101	CD3E	1.3428974944515741	0.35576723654407455
S1	RCVCMP0000481	7.788193200643246	-2.325654270702101	CD4	3.7132532446751663	0.8952031706992013
S1	RCVCMP0000481	7.788193200643246	-2.325654270702101	CD2	2.7359577464416764	0.7357170360649817
S1	RCVCMP0000487	3.2931384788109708	-4.890954735332228	CD19	0.22021916682673412	0.13369614574779898
S1	RCVCMP0000487	3.2931384788109708	-4.890954735332228	CD11c	0.059765396128817955	0.02026526046669849
S1	RCVCMP0000487	3.2931384788109708	-4.890954735332228	CD8	0.16954224342693655	0.03954345589593547
S1	RCVCMP0000487	3.2931384788109708	-4.890954735332228	CD3E	1.7898550985298955	0.4741775190208054
S1	RCVCMP0000487	3.2931384788109708	-4.890954735332228	CD4	3.36806437885127	0.8119839160957771
S1	RCVCMP0000487	3.2931384788109708	-4.890954735332228	CD2	2.3901912943789516	0.6427381625377347
S1	RCVCMP0000491	8.627418016011898	4.059635875171923	CD19	0	0
S1	RCVCMP0000491	8.627418016011898	4.059635875171923	CD11c	0.07730658528296858	0.026213129804639405
S1	RCVCMP0000491	8.627418016011898	4.059635875171923	CD8	0.14906333634742963	0.034767025299484
S1	RCVCMP0000491	8.627418016011898	4.059635875171923	CD3E	3.2943750739757665	0.8727626055231306
S1	RCVCMP0000491	8.627418016011898	4.059635875171923	CD4	0.3935541285083208	0.09487930945394749
S1	RCVCMP0000491	8.627418016011898	4.059635875171923	CD2	0.21601400155638845	0.058087586030996605
S1	RCVCMP0000492	2.328135465200131	-3.6178948903615247	CD19	0	0
S1	RCVCMP0000492	2.328135465200131	-3.6178948903615247	CD11c	0.1522400916654652	0.05162159562073207
S1	RCVCMP0000492	2.328135465200131	-3.6178948903615247	CD8	0.8034795571671991	0.18740083763147236
S1	RCVCMP0000492	2.328135465200131	-3.6178948903615247	CD3E	1.5648828814287254	0.4145767346661042
S1	RCVCMP0000492	2.328135465200131	-3.6178948903615247	CD4	3.6840625448453026	0.8881657818326877
S1	RCVCMP0000492	2.328135465200131	-3.6178948903615247	CD2	2.844753432885786	0.7649729118442834
S1	RCVCMP0000493	2.227328513677304	13.363586661762499	CD19	0	0
S1	RCVCMP0000493	2.227328513677304	13.363586661762499	CD11c	0.14058859711682511	0.04767080490990709
S1	RCVCMP0000493	2.227328513677304	13.363586661762499	CD8	3.866917354504051	0.9019066444461366
S1	RCVCMP0000493	2.227328513677304	13.363586661762499	CD3E	1.9296487598199024	0.5112123670036256
S1	RCVCMP0000493	2.227328513677304	13.363586661762499	CD4	0.683693534807367	0.16482706129019786
S1	RCVCMP0000493	2.227328513677304	13.363586661762499	CD2	3.1469620896876718	0.8462388076881182
S1	RCVCMP0000499	1.5054262624337122	-7.592122318797804	CD19	0.1111616598006859	0.06748679365394615
S1	RCVCMP0000499	1.5054262624337122	-7.592122318797804	CD11c	0.057124649603274354	0.019369835695291916
S1	RCVCMP0000499	1.5054262624337122	-7.592122318797804	CD8	0.057124649603274354	0.013323558875350803
S1	RCVCMP0000499	1.5054262624337122	-7.592122318797804	CD3E	1.9284410147596394	0.5108924050375673
S1	RCVCMP0000499	1.5054262624337122	-7.592122318797804	CD4	3.5780139680688565	0.8625992459885328
S1	RCVCMP0000499	1.5054262624337122	-7.592122318797804	CD2	2.625808229707673	0.7060971064147785
S1	RCVCMP0000500	-19.90700867313605	-7.572260620647169	CD19	0.8618951763903767	0.5232608259419851
S1	RCVCMP0000500	-19.90700867313605	-7.572260620647169	CD11c	0	0
S1	RCVCMP0000500	-19.90700867313605	-7.572260620647169	CD8	0.4467013161736321	0.10418709483681343
S1	RCVCMP0000500	-19.90700867313605	-7.572260620647169	CD3E	0.39386321388030054	0.10434424649499209
S1	RCVCMP0000500	-19.90700867313605	-7.572260620647169	CD4	0.14919491236762017	0.03596839477490763
S1	RCVCMP0000500	-19.90700867313605	-7.572260620647169	CD2	0.7543808805910047	0.20285798136113004
S1	RCVCMP0000505	9.871774171407406	-5.021721365504957	CD19	0.11952875716226509	0.0725664998596274
S1	RCVCMP0000505	9.871774171407406	-5.021721365504957	CD11c	0	0
S1	RCVCMP0000505	9.871774171407406	-5.021721365504957	CD8	0.22628365910784054	0.052777630595397335
S1	RCVCMP0000505	9.871774171407406	-5.021721365504957	CD3E	2.3474572172962858	0.6219003092592774
S1	RCVCMP0000505	9.871774171407406	-5.021721365504957	CD4	3.5415079303639176	0.8537982516717595
S1	RCVCMP0000505	9.871774171407406	-5.021721365504957	CD2	2.7350556813192335	0.7354744648194702
S1	RCVCMP0000512	4.092706178243343	-6.120141747050978	CD19	0.09542911086479493	0.05793548535582614
S1	RCVCMP0000512	4.092706178243343	-6.120141747050978	CD11c	0.04885246315564506	0.01656490133780895
S1	RCVCMP0000512	4.092706178243343	-6.120141747050978	CD8	0.13993257818085097	0.03263739833715025
S1	RCVCMP0000512	4.092706178243343	-6.120141747050978	CD3E	2.0488316986721884	0.5427869175362375
S1	RCVCMP0000512	4.092706178243343	-6.120141747050978	CD4	3.5523231084670672	0.8564056099884861
S1	RCVCMP0000512	4.092706178243343	-6.120141747050978	CD2	2.53092401216649	0.6805821161377779
S1	RCVCMP0000516	8.056132768209164	-0.2885077620084058	CD19	0.11270076850797389	0.06842119416511137
S1	RCVCMP0000516	8.056132768209164	-0.2885077620084058	CD11c	0.18960304015510762	0.06429063041328065
S1	RCVCMP0000516	8.056132768209164	-0.2885077620084058	CD8	0.825246034067548	0.19247757663127077
S1	RCVCMP0000516	8.056132768209164	-0.2885077620084058	CD3E	2.2544166172063855	0.5972515201170323
S1	RCVCMP0000516	8.056132768209164	-0.2885077620084058	CD4	2.7614422382642902	0.6657374772221187
S1	RCVCMP0000516	8.056132768209164	-0.2885077620084058	CD2	2.7171215346180673	0.7306518547947003
S1	RCVCMP0000520	4.042253469045345	14.990588424152635	CD19	0.138410912115536	0.08402994955404594
S1	RCVCMP0000520	4.042253469045345	14.990588424152635	CD11c	0.048297142421332886	0.016376603090790923
S1	RCVCMP0000520	4.042253469045345	14.990588424152635	CD8	3.6168773329726847	0.8435881607231978
S1	RCVCMP0000520	4.042253469045345	14.990588424152635	CD3E	1.5287091288472785	0.40499340008956136
S1	RCVCMP0000520	4.042253469045345	14.990588424152635	CD4	1.1714631860813374	0.28242015543681054
S1	RCVCMP0000520	4.042253469045345	14.990588424152635	CD2	2.454338138429035	0.6599876708822364
S1	RCVCMP0000524	-19.59780266422492	-8.434088470988966	CD19	0.6444255222951324	0.3912339229770994
S1	RCVCMP0000524	-19.59780266422492	-8.434088470988966	CD11c	0.058576558698392255	0.01986214927291991
S1	RCVCMP0000524	-19.59780266422492	-8.434088470988966	CD8	0.43368673064002505	0.10115161719625801
S1	RCVCMP0000524	-19.59780266422492	-8.434088470988966	CD3E	0.058576558698392255	0.01551839995270784
S1	RCVCMP0000524	-19.59780266422492	-8.434088470988966	CD4	0.3089226056623291	0.07447606663675543
S1	RCVCMP0000524	-19.59780266422492	-8.434088470988966	CD2	0.6756034637911255	0.1816742157593982
S1	RCVCMP0000528	3.587957356984799	-3.5078182244832288	CD19	0.14738383801817082	0.08947745726442945
S1	RCVCMP0000528	3.587957356984799	-3.5078182244832288	CD11c	0.19205037649418266	0.0651204736264683
S1	RCVCMP0000528	3.587957356984799	-3.5078182244832288	CD8	0.2348068283115041	0.05476554557567721
S1	RCVCMP0000528	3.587957356984799	-3.5078182244832288	CD3E	2.348990246726634	0.6223064472156212
S1	RCVCMP0000528	3.587957356984799	-3.5078182244832288	CD4	3.5241303131439956	0.8496087991864545
S1	RCVCMP0000528	3.587957356984799	-3.5078182244832288	CD2	2.537280519871793	0.6822914228749715
S1	RCVCMP0000534	0.5586205766751215	-6.407973053508497	CD19	0	0
S1	RCVCMP0000534	0.5586205766751215	-6.407973053508497	CD11c	0.3291996466213628	0.11162507096828579
S1	RCVCMP0000534	0.5586205766751215	-6.407973053508497	CD8	0.24566254633679388	0.05729749630532974
S1	RCVCMP0000534	0.5586205766751215	-6.407973053508497	CD3E	1.736645498269091	0.4600809610030751
S1	RCVCMP0000534	0.5586205766751215	-6.407973053508497	CD4	3.1711291732550255	0.7645061361396516
S1	RCVCMP0000534	0.5586205766751215	-6.407973053508497	CD2	2.8517596642179908	0.7668569335388505
S1	RCVCMP0000535	3.736951087529843	15.980036971515917	CD19	0.05772497223014629	0.03504511624386178
S1	RCVCMP0000535	3.736951087529843	15.980036971515917	CD11c	0.11229884222423032	0.0380783101123857
S1	RCVCMP0000535	3.736951087529843	15.980036971515917	CD8	3.617608633478782	0.8437587267645866
S1	RCVCMP0000535	3.736951087529843	15.980036971515917	CD3E	1.5314414879185732	0.40571727055626267
S1	RCVCMP0000535	3.736951087529843	15.980036971515917	CD4	1.0018384892916954	0.24152648177942398
S1	RCVCMP0000535	3.736951087529843	15.980036971515917	CD2	2.4124643527765737	0.6487275344604967
S1	RCVCMP0000540	8.13689658504266	-3.654654743724562	CD19	0.08958213688211594	0.05438575852216282
S1	RCVCMP0000540	8.13689658504266	-3.654654743724562	CD11c	0.17179495289782787	0.05825226122210824
S1	RCVCMP0000540	8.13689658504266	-3.654654743724562	CD8	1.0226761248892524	0.23852549914978471
S1	RCVCMP0000540	8.13689658504266	-3.654654743724562	CD3E	1.234496073648444	0.327048980626611
S1	RCVCMP0000540	8.13689658504266	-3.654654743724562	CD4	3.3149841388737777	0.7991871591825593
S1	RCVCMP0000540	8.13689658504266	-3.654654743724562	CD2	2.840209533095262	0.763751027299316
S1	RCVCMP0000541	3.928685878331845	16.136172530597946	CD19	0.18646331777081576	0.1132028027738354
S1	RCVCMP0000541	3.928685878331845	16.136172530597946	CD11c	0.09757144843869336	0.033084542976361764
S1	RCVCMP0000541	3.928685878331845	16.136172530597946	CD8	3.7236505256686505	0.8684915768329454
S1	RCVCMP0000541	3.928685878331845	16.136172530597946	CD3E	1.4697190799138817	0.38936545620006513
S1	RCVCMP0000541	3.928685878331845	16.136172530597946	CD4	0.579843129683331	0.13979046781822033
S1	RCVCMP0000541	3.928685878331845	16.136172530597946	CD2	2.4501991724527845	0.6588746757037177
S1	RCVCMP0000549	8.305716012532894	1.1857874369089831	CD19	0	0
S1	RCVCMP0000549	8.305716012532894	1.1857874369089831	CD11c	0.9895664538744828	0.3355423578829745
S1	RCVCMP0000549	8.305716012532894	1.1857874369089831	CD8	0.07740485581746158	0.018053645158164357
S1	RCVCMP0000549	8.305716012532894	1.1857874369089831	CD3E	0.8621091634950183	0.22839434578080273
S1	RCVCMP0000549	8.305716012532894	1.1857874369089831	CD4	3.336536778107134	0.8043831395553778
S1	RCVCMP0000549	8.305716012532894	1.1857874369089831	CD2	3.4397699629824836	0.9249767710053971
S1	RCVCMP0000552	1.344624970967953	-5.001530411296583	CD19	0.16467060111835702	0.09997233667140029
S1	RCVCMP0000552	1.344624970967953	-5.001530411296583	CD11c	0.16467060111835702	0.05583653483494978
S1	RCVCMP0000552	1.344624970967953	-5.001530411296583	CD8	0.08572102864219178	0.019993281007441133
S1	RCVCMP0000552	1.344624970967953	-5.001530411296583	CD3E	1.3517223443779356	0.35810516068511256
S1	RCVCMP0000552	1.344624970967953	-5.001530411296583	CD4	3.91653860029478	0.9442118654787335
S1	RCVCMP0000552	1.344624970967953	-5.001530411296583	CD2	2.8705905234259634	0.771920675455576
S1	RCVCMP0000553	8.191958879049007	-6.258910896831251	CD19	0.06397700650103792	0.0388407571825954
S1	RCVCMP0000553	8.191958879049007	-6.258910896831251	CD11c	0.18082348319731512	0.0613136567787649
S1	RCVCMP0000553	8.191958879049007	-6.258910896831251	CD8	0	0
S1	RCVCMP0000553	8.191958879049007	-6.258910896831251	CD3E	1.8382343946500814	0.4869944082902691
S1	RCVCMP0000553	8.191958879049007	-6.258910896831251	CD4	3.6800837153077532	0.8872065526654356
S1	RCVCMP0000553	8.191958879049007	-6.258910896831251	CD2	2.9428832934457256	0.7913606768799549
S1	RCVCMP0000554	1.983292077596371	-7.33748746162007	CD19	0	0
S1	RCVCMP0000554	1.983292077596371	-7.33748746162007	CD11c	0.0619728585100112	0.02101376717832303
S1	RCVCMP0000554	1.983292077596371	-7.33748746162007	CD8	0.0619728585100112	0.014454338622054159
S1	RCVCMP0000554	1.983292077596371	-7.33748746162007	CD3E	2.389651153923389	0.6330785416223296
S1	RCVCMP0000554	1.983292077596371	-7.33748746162007	CD4	3.5203977495263707	0.8487089406082318
S1	RCVCMP0000554	1.983292077596371	-7.33748746162007	CD2	2.468502503134072	0.6637965617293582
S1	RCVCMP0000559	3.247184728200619	-6.056483509593702	CD19	0.09505533498325847	0.05770856416883324
S1	RCVCMP0000559	3.247184728200619	-6.056483509593702	CD11c	0.2225828069545301	0.07547341522877368
S1	RCVCMP0000559	3.247184728200619	-6.056483509593702	CD8	0.09505533498325847	0.022170382853307576
S1	RCVCMP0000559	3.247184728200619	-6.056483509593702	CD3E	1.720461531516989	0.45579342219128527
S1	RCVCMP0000559	3.247184728200619	-6.056483509593702	CD4	3.645323783766006	0.87882651530222
S1	RCVCMP0000559	3.247184728200619	-6.056483509593702	CD2	2.3000592634970025	0.6185010665148782
S1	RCVCMP0000560	4.234773610646908	16.095494506305954	CD19	0.24564689792360475	0.14913344710421458
S1	RCVCMP0000560	4.234773610646908	16.095494506305954	CD11c	0	0
S1	RCVCMP0000560	4.234773610646908	16.095494506305954	CD8	3.7825385209271984	0.8822264124481765
S1	RCVCMP0000560	4.234773610646908	16.095494506305954	CD3E	1.3670362960663234	0.3621622106798124
S1	RCVCMP0000560	4.234773610646908	16.095494506305954	CD4	0.5816211424224941	0.14021911691289893
S1	RCVCMP0000560	4.234773610646908	16.095494506305954	CD2	2.5806188032890933	0.6939453723796335
S1	RCVCMP0000561	-6.944546247904118	4.9227735971873035	CD19	0.18723979238381316	0.11367420435311049
S1	RCVCMP0000561	-6.944546247904118	4.9227735971873035	CD11c	2.4646302103874485	0.835707221950666
S1	RCVCMP0000561	-6.944546247904118	4.9227735971873035	CD8	0.14361305207719965	0.0334958195438929
S1	RCVCMP0000561	-6.944546247904118	4.9227735971873035	CD3E	0.14361305207719965	0.03804670042223244
S1	RCVCMP0000561	-6.944546247904118	4.9227735971873035	CD4	0.827231131311612	0.19943157195464173
S1	RCVCMP0000561	-6.944546247904118	4.9227735971873035	CD2	0.7328779582071432	0.19707570407868108
S1	RCVCMP0000562	-20.54947807926398	-6.9903285527760755	CD19	0.8655980305592742	0.525508847028348
S1	RCVCMP0000562	-20.54947807926398	-6.9903285527760755	CD11c	0	0
S1	RCVCMP0000562	-20.54947807926398	-6.9903285527760755	CD8	0	0
S1	RCVCMP0000562	-20.54947807926398	-6.9903285527760755	CD3E	0.33164977763918047	0.08786234644017564
S1	RCVCMP0000562	-20.54947807926398	-6.9903285527760755	CD4	0.1795112827392319	0.04327716395720785
S1	RCVCMP0000562	-20.54947807926398	-6.9903285527760755	CD2	0.5236708209362329	0.14081852863188363
S1	RCVCMP0000563	7.8921684966637535	-2.7906844640309583	CD19	0	0
S1	RCVCMP0000563	7.8921684966637535	-2.7906844640309583	CD11c	0.08126669808193084	0.027555925511631798
S1	RCVCMP0000563	7.8921684966637535	-2.7906844640309583	CD8	0.08126669808193084	0.01895436810588157
S1	RCVCMP0000563	7.8921684966637535	-2.7906844640309583	CD3E	2.12410794401461	0.5627294834383536
S1	RCVCMP0000563	7.8921684966637535	-2.7906844640309583	CD4	3.628541122661429	0.874780496772476
S1	RCVCMP0000563	7.8921684966637535	-2.7906844640309583	CD2	2.7502282879190676	0.7395544785446558
S1	RCVCMP0000567	9.775076364095394	-2.770556213908888	CD19	0.04039862280234554	0.024526203781536866
S1	RCVCMP0000567	9.775076364095394	-2.770556213908888	CD11c	0	0
S1	RCVCMP0000567	9.775076364095394	-2.770556213908888	CD8	0.28503305371807525	0.06648013946708085
S1	RCVCMP0000567	9.775076364095394	-2.770556213908888	CD3E	2.380631468756751	0.6306890007381664
S1	RCVCMP0000567	9.775076364095394	-2.770556213908888	CD4	3.5533114301683875	0.856643877799054
S1	RCVCMP0000567	9.775076364095394	-2.770556213908888	CD2	3.0143627174248184	0.8105819642035351
S1	RCVCMP0000569	2.844471667821591	-6.66504454856465	CD19	0.08817344016481742	0.05353053177535303
S1	RCVCMP0000569	2.844471667821591	-6.66504454856465	CD11c	0.34698739996322336	0.11765654533203347
S1	RCVCMP0000569	2.844471667821591	-6.66504454856465	CD8	0.14954926626568643	0.03488036193997374
S1	RCVCMP0000569	2.844471667821591	-6.66504454856465	CD3E	1.8369182490544607	0.48664572830286995
S1	RCVCMP0000569	2.844471667821591	-6.66504454856465	CD4	3.1683338550781066	0.7638322317409469
S1	RCVCMP0000569	2.844471667821591	-6.66504454856465	CD2	2.4957177582662062	0.6711149228654565
S1	RCVCMP0000570	1.0159983382775233	-4.34645152335713	CD19	0	0
S1	RCVCMP0000570	1.0159983382775233	-4.34645152335713	CD11c	0.3792915137887611	0.12861022962468613
S1	RCVCMP0000570	1.0159983382775233	-4.34645152335713	CD8	0.04509276079762845	0.010517282075457598
S1	RCVCMP0000570	1.0159983382775233	-4.34645152335713	CD3E	1.4309373041957185	0.37909119086519855
S1	RCVCMP0000570	1.0159983382775233	-4.34645152335713	CD4	3.3845660098965125	0.815962182984682
S1	RCVCMP0000570	1.0159983382775233	-4.34645152335713	CD2	2.3427167888370706	0.6299719556943179
S1	RCVCMP0000573	8.060791944081966	3.5230286096995105	CD19	0.11218926723139715	0.06811065920937251
S1	RCVCMP0000573	8.060791944081966	3.5230286096995105	CD11c	0.3046673048637157	0.10330664044194543
S1	RCVCMP0000573	8.060791944081966	3.5230286096995105	CD8	0.7643839645473094	0.1782823146531192
S1	RCVCMP0000573	8.060791944081966	3.5230286096995105	CD3E	1.50899030772354	0.39976938967321585
S1	RCVCMP0000573	8.060791944081966	3.5230286096995105	CD4	0.4660099730576951	0.11234720014233561
S1	RCVCMP0000573	8.060791944081966	3.5230286096995105	CD2	0.38858904778810227	0.10449415121918464
S1	RCVCMP0000578	-19.84077789921027	-8.108537437968947	CD19	0.5709936906586773	0.34665309467562977
S1	RCVCMP0000578	-19.84077789921027	-8.108537437968947	CD11c	0.036011587507955314	0.012210815085957899
S1	RCVCMP0000578	-19.84077789921027	-8.108537437968947	CD8	0.10436323735073186	0.024341326326227194
S1	RCVCMP0000578	-19.84077789921027	-8.108537437968947	CD3E	1.0607008907583653	0.2810062765505814
S1	RCVCMP0000578	-19.84077789921027	-8.108537437968947	CD4	2.478806576102403	0.5975987524306392
S1	RCVCMP0000578	-19.84077789921027	-8.108537437968947	CD2	1.4414384808574248	0.38761228976788276
S1	RCVCMP0000579	8.137697194631283	-2.688088181071974	CD19	0.09423274789653839	0.05720916747861275
S1	RCVCMP0000579	8.137697194631283	-2.688088181071974	CD11c	0.09423274789653839	0.0319524558408353
S1	RCVCMP0000579	8.137697194631283	-2.688088181071974	CD8	0.7819752869273812	0.18238525482087345
S1	RCVCMP0000579	8.137697194631283	-2.688088181071974	CD3E	1.6196721611851035	0.4290917894128012
S1	RCVCMP0000579	8.137697194631283	-2.688088181071974	CD4	3.49998712264784	0.8437882802886533
S1	RCVCMP0000579	8.137697194631283	-2.688088181071974	CD2	2.999295138355182	0.8065301930721259
S1	RCVCMP0000580	7.372007344777767	-3.3170926595265637	CD19	0.18913285451452022	0.11482349173887098
S1	RCVCMP0000580	7.372007344777767	-3.3170926595265637	CD11c	0	0
S1	RCVCMP0000580	7.372007344777767	-3.3170926595265637	CD8	0.5473726305204191	0.12766732960540414
S1	RCVCMP0000580	7.372007344777767	-3.3170926595265637	CD3E	1.9059122290392179	0.5049239645038978
S1	RCVCMP0000580	7.372007344777767	-3.3170926595265637	CD4	3.300613691867646	0.7957226850741205
S1	RCVCMP0000580	7.372007344777767	-3.3170926595265637	CD2	2.7185085919824346	0.7310248436445068
S1	RCVCMP0000581	-6.993154550974186	3.7035915827219714	CD19	0.04290243168881988	0.026046278544484658
S1	RCVCMP0000581	-6.993154550974186	3.7035915827219714	CD11c	1.8481393988461128	0.6266674149646398
S1	RCVCMP0000581	-6.993154550974186	3.7035915827219714	CD8	0.23350272323155025	0.054461380544765355
S1	RCVCMP0000581	-6.993154550974186	3.7035915827219714	CD3E	0.2676214305021728	0.07089963095702499
S1	RCVCMP0000581	-6.993154550974186	3.7035915827219714	CD4	0.8008391377756849	0.1930689043051043
S1	RCVCMP0000581	-6.993154550974186	3.7035915827219714	CD2	0.8394448216336817	0.2257322346866131
S1	RCVCMP0000582	-19.768798376505192	-6.479205372386671	CD19	1.030881348710605	0.6258531672419759
S1	RCVCMP0000582	-19.768798376505192	-6.479205372386671	CD11c	0.3721729635821193	0.12619647043580817
S1	RCVCMP0000582	-19.768798376505192	-6.479205372386671	CD8	0.20330155838859568	0.04741736363290992
S1	RCVCMP0000582	-19.768798376505192	-6.479205372386671	CD3E	0.6427838848211966	0.17028957708443193
S1	RCVCMP0000582	-19.768798376505192	-6.479205372386671	CD4	0.8555430873200518	0.20625711040230796
S1	RCVCMP0000582	-19.768798376505192	-6.479205372386671	CD2	0.6427838848211966	0.1728488150761968
S1	RCVCMP0000584	1.4083735690667079	-6.771136047893263	CD19	0.05242266199298527	0.03182605746490781
S1	RCVCMP0000584	1.4083735690667079	-6.771136047893263	CD11c	0.23831215812904843	0.08080692624301898
S1	RCVCMP0000584	1.4083735690667079	-6.771136047893263	CD8	0.10223353706391372	0.023844602278809204
S1	RCVCMP0000584	1.4083735690667079	-6.771136047893263	CD3E	1.8450292345322372	0.4887945318422318
S1	RCVCMP0000584	1.4083735690667079	-6.771136047893263	CD4	3.3270738061211014	0.8021017754878228
S1	RCVCMP0000584	1.4083735690667079	-6.771136047893263	CD2	2.3487533751417295	0.631595233462328
S1	RCVCMP0000585	4.368525479848568	15.116639373249315	CD19	0	0
S1	RCVCMP0000585	4.368525479848568	15.116639373249315	CD11c	0.07853585575424732	0.026629951040640098
S1	RCVCMP0000585	4.368525479848568	15.116639373249315	CD8	3.540897794096435	0.8258669516379749
S1	RCVCMP0000585	4.368525479848568	15.116639373249315	CD3E	1.139196057227292	0.3018016154145666
S1	RCVCMP0000585	4.368525479848568	15.116639373249315	CD4	0.9044766252626806	0.21805416690056545
S1	RCVCMP0000585	4.368525479848568	15.116639373249315	CD2	2.473709577713579	0.665196778337669
S1	RCVCMP0000586	-19.28556206363898	-8.087188007884718	CD19	1.0215082346107847	0.6201627032970901
S1	RCVCMP0000586	-19.28556206363898	-8.087188007884718	CD11c	0	0
S1	RCVCMP0000586	-19.28556206363898	-8.087188007884718	CD8	0	0
S1	RCVCMP0000586	-19.28556206363898	-8.087188007884718	CD3E	0.2940149411055253	0.07789193406939784
S1	RCVCMP0000586	-19.28556206363898	-8.087188007884718	CD4	0.34370653576500043	0.08286188965110111
S1	RCVCMP0000586	-19.28556206363898	-8.087188007884718	CD2	0.47948795598693206	0.12893746559732633
S1	RCVCMP0000588	0.7511248336388514	-6.971004726939894	CD19	0	0
S1	RCVCMP0000588	0.7511248336388514	-6.971004726939894	CD11c	0.20415252849375282	0.06922407334076197
S1	RCVCMP0000588	0.7511248336388514	-6.971004726939894	CD8	0.20415252849375282	0.0476158410043418
S1	RCVCMP0000588	0.7511248336388514	-6.971004726939894	CD3E	1.8792952217516883	0.4978724515128596
S1	RCVCMP0000588	0.7511248336388514	-6.971004726939894	CD4	3.463083375223289	0.8348914048190056
S1	RCVCMP0000588	0.7511248336388514	-6.971004726939894	CD2	2.435219065914445	0.6548464265113979
S1	RCVCMP0000591	-2.7676842464850497	15.540116546100878	CD19	0.09324785190556546	0.05661123224957276
S1	RCVCMP0000591	-2.7676842464850497	15.540116546100878	CD11c	1.4862940266399984	0.5039728259315294
S1	RCVCMP0000591	-2.7676842464850497	15.540116546100878	CD8	0.09324785190556546	0.021748811651224217
S1	RCVCMP0000591	-2.7676842464850497	15.540116546100878	CD3E	0.3978823547691903	0.10540901774762262
S1	RCVCMP0000591	-2.7676842464850497	15.540116546100878	CD4	0.1785373673757737	0.043042369273432725
S1	RCVCMP0000591	-2.7676842464850497	15.540116546100878	CD2	1.7726936745817505	0.47668899046801455
S1	RCVCMP0000592	-18.991294409220036	-8.010845425182081	CD19	1.139499668674803	0.6917958866976357
S1	RCVCMP0000592	-18.991294409220036	-8.010845425182081	CD11c	0.08837728320608827	0.029966983899015268
S1	RCVCMP0000592	-18.991294409220036	-8.010845425182081	CD8	0	0
S1	RCVCMP0000592	-18.991294409220036	-8.010845425182081	CD3E	0.28020468121712616	0.07423324975674467
S1	RCVCMP0000592	-18.991294409220036	-8.010845425182081	CD4	0.6051908282160585	0.1459013734315029
S1	RCVCMP0000592	-18.991294409220036	-8.010845425182081	CD2	0.3798060061149482	0.10213233353548239
S1	RCVCMP0000594	5.350444291646664	-4.308385851436354	CD19	0.08592593885712599	0.052166062611604454
S1	RCVCMP0000594	5.350444291646664	-4.308385851436354	CD11c	0.165049277750641	0.055964936570451485
S1	RCVCMP0000594	5.350444291646664	-4.308385851436354	CD8	0.5919615882827062	0.13806710637536634
S1	RCVCMP0000594	5.350444291646664	-4.308385851436354	CD3E	1.6345945097801304	0.43304509392363294
S1	RCVCMP0000594	5.350444291646664	-4.308385851436354	CD4	3.7052134155364733	0.893264902538483
S1	RCVCMP0000594	5.350444291646664	-4.308385851436354	CD2	2.7315127266274377	0.7345217409961032
S1	RCVCMP0000604	3.521267150457089	-3.1356325173909436	CD19	0	0
S1	RCVCMP0000604	3.521267150457089	-3.1356325173909436	CD11c	0	0
S1	RCVCMP0000604	3.521267150457089	-3.1356325173909436	CD8	0	0
S1	RCVCMP0000604	3.521267150457089	-3.1356325173909436	CD3E	1.7870603291635212	0.47343711450120424
S1	RCVCMP0000604	3.521267150457089	-3.1356325173909436	CD4	3.5272869420103072	0.8503698095414296
S1	RCVCMP0000604	3.521267150457089	-3.1356325173909436	CD2	2.681104480563805	0.7209666320272591
S1	RCVCMP0000606	-6.746186281626041	5.454589602894091	CD19	0.06673801061612333	0.04051697644134486
S1	RCVCMP0000606	-6.746186281626041	5.454589602894091	CD11c	2.8891366186532457	0.9796489255201822
S1	RCVCMP0000606	-6.746186281626041	5.454589602894091	CD8	0.12929934905680054	0.030157340161681635
S1	RCVCMP0000606	-6.746186281626041	5.454589602894091	CD3E	0.5248194763096287	0.13903784580924916
S1	RCVCMP0000606	-6.746186281626041	5.454589602894091	CD4	0.8378066951384445	0.2019811632822164
S1	RCVCMP0000606	-6.746186281626041	5.454589602894091	CD2	0.34648778800068075	0.09317284550615292
S1	RCVCMP0000612	0.9371193991257594	-5.86342740302632	CD19	0	0
S1	RCVCMP0000612	0.9371193991257594	-5.86342740302632	CD11c	0.06841048246578717	0.02319663778072421
S1	RCVCMP0000612	0.9371193991257594	-5.86342740302632	CD8	0.1926136564445026	0.04492455375494897
S1	RCVCMP0000612	0.9371193991257594	-5.86342740302632	CD3E	1.4147383805142915	0.3747996895875949
S1	RCVCMP0000612	0.9371193991257594	-5.86342740302632	CD4	3.8521435217856697	0.928687290487398
S1	RCVCMP0000612	0.9371193991257594	-5.86342740302632	CD2	2.7187232391658736	0.7310825636841546
S1	RCVCMP0000614	4.374760602529232	15.48080563301494	CD19	0.10039253140777103	0.06094880252473296
S1	RCVCMP0000614	4.374760602529232	15.48080563301494	CD11c	1.0429317792310042	0.3536374812869763
S1	RCVCMP0000614	4.374760602529232	15.48080563301494	CD8	2.5433433697255383	0.5932007524266542
S1	RCVCMP0000614	4.374760602529232	15.48080563301494	CD3E	1.3754697080669556	0.36439643309403164
S1	RCVCMP0000614	4.374760602529232	15.48080563301494	CD4	2.4639017861473405	0.5940054571859608
S1	RCVCMP0000614	4.374760602529232	15.48080563301494	CD2	2.467490223097309	0.6635243529683552
S1	RCVCMP0000617	4.097420905645077	-3.4621937299306165	CD19	0	0
S1	RCVCMP0000617	4.097420905645077	-3.4621937299306165	CD11c	0.10300767366725384	0.03492785913166614
S1	RCVCMP0000617	4.097420905645077	-3.4621937299306165	CD8	0.10300767366725384	0.02402515926574563
S1	RCVCMP0000617	4.097420905645077	-3.4621937299306165	CD3E	2.20044092516323	0.5829520051666454
S1	RCVCMP0000617	4.097420905645077	-3.4621937299306165	CD4	3.637545925187489	0.876951403856287
S1	RCVCMP0000617	4.097420905645077	-3.4621937299306165	CD2	2.355935561878415	0.6335265707226537
S1	RCVCMP0000621	8.526404832418148	-1.0502706026817332	CD19	0.11429109480693428	0.06938668912958762
S1	RCVCMP0000621	8.526404832418148	-1.0502706026817332	CD11c	0.11429109480693428	0.03875384344971902
S1	RCVCMP0000621	8.526404832418148	-1.0502706026817332	CD8	0.21684925170064664	0.05057718151751645
S1	RCVCMP0000621	8.526404832418148	-1.0502706026817332	CD3E	1.765267758789342	0.4676637158827339
S1	RCVCMP0000621	8.526404832418148	-1.0502706026817332	CD4	3.8136315008952515	0.9194026872192058
S1	RCVCMP0000621	8.526404832418148	-1.0502706026817332	CD2	3.2031647055266665	0.8613520608068632
S1	RCVCMP0000625	8.36230990749139	-3.390579226070143	CD19	0.14413522082740723	0.0875052056948971
S1	RCVCMP0000625	8.36230990749139	-3.390579226070143	CD11c	0.2700886368004598	0.09158169991979101
S1	RCVCMP0000625	8.36230990749139	-3.390579226070143	CD8	0.14413522082740723	0.033617608406224235
S1	RCVCMP0000625	8.36230990749139	-3.390579226070143	CD3E	1.7318694168088806	0.45881565720317313
S1	RCVCMP0000625	8.36230990749139	-3.390579226070143	CD4	3.556243152813428	0.85735066703063
S1	RCVCMP0000625	8.36230990749139	-3.390579226070143	CD2	2.683999620288889	0.7217451541445334
S1	RCVCMP0000632	-6.813841368143375	3.683286902851366	CD19	0.0693128841996609	0.042080194933482966
S1	RCVCMP0000632	-6.813841368143375	3.683286902851366	CD11c	2.2705112986626106	0.7698853490539006
S1	RCVCMP0000632	-6.813841368143375	3.683286902851366	CD8	0.0693128841996609	0.016166301235423602
S1	RCVCMP0000632	-6.813841368143375	3.683286902851366	CD3E	0.25238073930997756	0.06686198950570688
S1	RCVCMP0000632	-6.813841368143375	3.683286902851366	CD4	1.0529378887020038	0.2538456912054255
S1	RCVCMP0000632	-6.813841368143375	3.683286902851366	CD2	1.296245299909289	0.34856888828153376
S1	RCVCMP0000634	3.2676439033104825	-4.170943977885939	CD19	0	0
S1	RCVCMP0000634	3.2676439033104825	-4.170943977885939	CD11c	0.10421510576292924	0.03533727540763248
S1	RCVCMP0000634	3.2676439033104825	-4.170943977885939	CD8	0.15251397807084507	0.03557184123234239
S1	RCVCMP0000634	3.2676439033104825	-4.170943977885939	CD3E	2.754835036161879	0.7298249136657764
S1	RCVCMP0000634	3.2676439033104825	-4.170943977885939	CD4	3.5216999589785933	0.8490228814988015
S1	RCVCMP0000634	3.2676439033104825	-4.170943977885939	CD2	2.3874338867878366	0.6419966774973328
S1	RCVCMP0000643	0.6324316607071803	-4.010684254222609	CD19	0.11000488499931162	0.06678450994871535
S1	RCVCMP0000643	0.6324316607071803	-4.010684254222609	CD11c	1.0304742710079997	0.34941338732529514
S1	RCVCMP0000643	0.6324316607071803	-4.010684254222609	CD8	0.11000488499931162	0.0256571650249652
S1	RCVCMP0000643	0.6324316607071803	-4.010684254222609	CD3E	1.7111019393863007	0.4533138314248474
S1	RCVCMP0000643	0.6324316607071803	-4.010684254222609	CD4	3.6354791707414003	0.8764531439716835
S1	RCVCMP0000643	0.6324316607071803	-4.010684254222609	CD2	2.3602302866399167	0.63468145046316
S1	RCVCMP0000644	2.2663204417778897	13.333682296222948	CD19	0.08267936932140066	0.050195054183576907
S1	RCVCMP0000644	2.2663204417778897	13.333682296222948	CD11c	0.15904181712705326	0.05392792582232498
S1	RCVCMP0000644	2.2663204417778897	13.333682296222948	CD8	3.6324312755197044	0.8472159093519991
S1	RCVCMP0000644	2.2663204417778897	13.333682296222948	CD3E	1.4728265689310311	0.3901887080005861
S1	RCVCMP0000644	2.2663204417778897	13.333682296222948	CD4	0.751659132174288	0.18121242858196077
S1	RCVCMP0000644	2.2663204417778897	13.333682296222948	CD2	3.2808911129286873	0.8822532030676189
S1	RCVCMP0000645	-3.0107794060156894	14.489453551716112	CD19	0	0
S1	RCVCMP0000645	-3.0107794060156894	14.489453551716112	CD11c	1.7265780306494867	0.5854483660038815
S1	RCVCMP0000645	-3.0107794060156894	14.489453551716112	CD8	0.6972896524820982	0.1626334656324197
S1	RCVCMP0000645	-3.0107794060156894	14.489453551716112	CD3E	0.2897554534205269	0.07676348892072009
S1	RCVCMP0000645	-3.0107794060156894	14.489453551716112	CD4	0.2897554534205269	0.06985518722737472
S1	RCVCMP0000645	-3.0107794060156894	14.489453551716112	CD2	3.5657593191116574	0.9588561376687328
S1	RCVCMP0000650	8.433695291097347	-8.78889823203633	CD19	0	0
S1	RCVCMP0000650	8.433695291097347	-8.78889823203633	CD11c	0.2966016666276171	0.10057174248640614
S1	RCVCMP0000650	8.433695291097347	-8.78889823203633	CD8	0.08279568162026885	0.019310983023154007
S1	RCVCMP0000650	8.433695291097347	-8.78889823203633	CD3E	2.219245213902072	0.5879337330106806
S1	RCVCMP0000650	8.433695291097347	-8.78889823203633	CD4	3.774040040769182	0.9098578492288821
S1	RCVCMP0000650	8.433695291097347	-8.78889823203633	CD2	2.9328928487974943	0.7886741805935531
S1	RCVCMP0000651	-6.752301241342838	3.445621249622606	CD19	0	0
S1	RCVCMP0000651	-6.752301241342838	3.445621249622606	CD11c	1.6671275140938822	0.5652898749552767
S1	RCVCMP0000651	-6.752301241342838	3.445621249622606	CD8	0.08930265618799406	0.020828647627761543
S1	RCVCMP0000651	-6.752301241342838	3.445621249622606	CD3E	0	0
S1	RCVCMP0000651	-6.752301241342838	3.445621249622606	CD4	0.9141222000325148	0.22037955344120985
S1	RCVCMP0000651	-6.752301241342838	3.445621249622606	CD2	0.3832588099747661	0.10306081520708815
S1	RCVCMP0000653	-17.41917374271613	-6.599303963237501	CD19	1.4089777852430605	0.8553973845495402
S1	RCVCMP0000653	-17.41917374271613	-6.599303963237501	CD11c	0	0
S1	RCVCMP0000653	-17.41917374271613	-6.599303963237501	CD8	0.15851118742158793	0.03697060993249817
S1	RCVCMP0000653	-17.41917374271613	-6.599303963237501	CD3E	0.4156102051706553	0.1101055700706811
S1	RCVCMP0000653	-17.41917374271613	-6.599303963237501	CD4	0.22924295191119426	0.055266636528394954
S1	RCVCMP0000653	-17.41917374271613	-6.599303963237501	CD2	0.5726406798773381	0.1539868458412877
S1	RCVCMP0000654	9.83413836818475	-4.556848290019728	CD19	0.30219943877736283	0.18346677445869136
S1	RCVCMP0000654	9.83413836818475	-4.556848290019728	CD11c	0.38556258862614323	0.13073662672430195
S1	RCVCMP0000654	9.83413836818475	-4.556848290019728	CD8	0	0
S1	RCVCMP0000654	9.83413836818475	-4.556848290019728	CD3E	2.056863498160467	0.5449147427203838
S1	RCVCMP0000654	9.83413836818475	-4.556848290019728	CD4	3.7218389022393477	0.8972730289522074
S1	RCVCMP0000654	9.83413836818475	-4.556848290019728	CD2	3.010034262622025	0.8094180142330379
S1	RCVCMP0000655	5.622250531728451	-6.387854340129591	CD19	0.10853166090806247	0.06589010831392131
S1	RCVCMP0000655	5.622250531728451	-6.387854340129591	CD11c	0	0
S1	RCVCMP0000655	5.622250531728451	-6.387854340129591	CD8	0.2955911596276384	0.0689426761596506
S1	RCVCMP0000655	5.622250531728451	-6.387854340129591	CD3E	2.0494682614137893	0.5429555589764085
S1	RCVCMP0000655	5.622250531728451	-6.387854340129591	CD4	3.563243080834441	0.8590382324473068
S1	RCVCMP0000655	5.622250531728451	-6.387854340129591	CD2	3.008626452579938	0.8090394448516746
S1	RCVCMP0000657	-20.272132421915348	-6.354644062572218	CD19	0.15638089918539472	0.09493961761335781
S1	RCVCMP0000657	-20.272132421915348	-6.354644062572218	CD11c	0.20350829421899388	0.06900562627565052
S1	RCVCMP0000657	-20.272132421915348	-6.354644062572218	CD8	0.8798739259361101	0.20521880022917213
S1	RCVCMP0000657	-20.272132421915348	-6.354644062572218	CD3E	1.1089776865242773	0.29379601090469565
S1	RCVCMP0000657	-20.272132421915348	-6.354644062572218	CD4	2.935447655937575	0.707687269319746
S1	RCVCMP0000657	-20.272132421915348	-6.354644062572218	CD2	2.2414701246431665	0.6027460616580944
S1	RCVCMP0000663	1.7389681087090418	13.662222144550585	CD19	0.11836774810626202	0.07186164551746185
S1	RCVCMP0000663	1.7389681087090418	13.662222144550585	CD11c	0.15490239020045513	0.05252432825108881
S1	RCVCMP0000663	1.7389681087090418	13.662222144550585	CD8	3.2104906407375093	0.7488039115810539
S1	RCVCMP0000663	1.7389681087090418	13.662222144550585	CD3E	1.2683679675520607	0.3360224950909634
S1	RCVCMP0000663	1.7389681087090418	13.662222144550585	CD4	0.4347118703277957	0.10480175172971966
S1	RCVCMP0000663	1.7389681087090418	13.662222144550585	CD2	2.966809982288415	0.7977947209075307
S1	RCVCMP0000664	2.1758441672875333	14.016191718525194	CD19	0.050323243549497666	0.030551490140679514
S1	RCVCMP0000664	2.1758441672875333	14.016191718525194	CD11c	0.050323243549497666	0.017063613798552844
S1	RCVCMP0000664	2.1758441672875333	14.016191718525194	CD8	3.9629246132997906	0.9242990507700216
S1	RCVCMP0000664	2.1758441672875333	14.016191718525194	CD3E	1.6646285660930458	0.441001868927535
S1	RCVCMP0000664	2.1758441672875333	14.016191718525194	CD4	0.34563565485288944	0.0833269679558494
S1	RCVCMP0000664	2.1758441672875333	14.016191718525194	CD2	3.2513381964851815	0.8743062294269732
S1	RCVCMP0000672	8.507806275899593	-5.674119236522413	CD19	0	0
S1	RCVCMP0000672	8.507806275899593	-5.674119236522413	CD11c	0.056941581948500165	0.019307761084441346
S1	RCVCMP0000672	8.507806275899593	-5.674119236522413	CD8	0.16193337545465838	0.03776878942344986
S1	RCVCMP0000672	8.507806275899593	-5.674119236522413	CD3E	2.193749612471524	0.5811793085646961
S1	RCVCMP0000672	8.507806275899593	-5.674119236522413	CD4	3.8575209551264016	0.9299836996089008
S1	RCVCMP0000672	8.507806275899593	-5.674119236522413	CD2	2.7835186230578697	0.7485064686584592
S1	RCVCMP0000675	2.5103029952599454	14.245083091205858	CD19	0.0836444477127749	0.05078095804985
S1	RCVCMP0000675	2.5103029952599454	14.245083091205858	CD11c	0.0836444477127749	0.02836217325221051
S1	RCVCMP0000675	2.5103029952599454	14.245083091205858	CD8	3.677845707964338	0.857808217027739
S1	RCVCMP0000675	2.5103029952599454	14.245083091205858	CD3E	1.5399108950694673	0.40796102898882325
S1	RCVCMP0000675	2.5103029952599454	14.245083091205858	CD4	0.5294145906740589	0.12763299159987587
S1	RCVCMP0000675	2.5103029952599454	14.245083091205858	CD2	2.992304858311946	0.8046504607840953
S1	RCVCMP0000683	-2.194242741052921	15.303454635090135	CD19	0.09226903639418707	0.056016988509778695
S1	RCVCMP0000683	-2.194242741052921	15.303454635090135	CD11c	0.7700702050507645	0.2611155332989225
S1	RCVCMP0000683	-2.194242741052921	15.303454635090135	CD8	0.13539567251263765	0.03157922589841921
S1	RCVCMP0000683	-2.194242741052921	15.303454635090135	CD3E	0.4263318950660771	0.1129460147069521
S1	RCVCMP0000683	-2.194242741052921	15.303454635090135	CD4	0.5451972984490687	0.1314379381282788
S1	RCVCMP0000683	-2.194242741052921	15.303454635090135	CD2	2.502463256738693	0.6729288317788574
S1	RCVCMP0000686	9.563735459859554	-5.43232798820088	CD19	0	0
S1	RCVCMP0000686	9.563735459859554	-5.43232798820088	CD11c	0	0
S1	RCVCMP0000686	9.563735459859554	-5.43232798820088	CD8	0.2877421259068094	0.0671119942452694
S1	RCVCMP0000686	9.563735459859554	-5.43232798820088	CD3E	2.0076759729717257	0.5318837332940187
S1	RCVCMP0000686	9.563735459859554	-5.43232798820088	CD4	3.393994530139936	0.8182352413140642
S1	RCVCMP0000686	9.563735459859554	-5.43232798820088	CD2	2.9791531356523917	0.8011138760445027
S1	RCVCMP0000688	-20.549949194376286	-8.364580395274855	CD19	1.1471930303520024	0.6964665646359218
S1	RCVCMP0000688	-20.549949194376286	-8.364580395274855	CD11c	0.1236257282090165	0.041919032497351315
S1	RCVCMP0000688	-20.549949194376286	-8.364580395274855	CD8	0.04292929856831163	0.010012683507464839
S1	RCVCMP0000688	-20.549949194376286	-8.364580395274855	CD3E	0.1616564621699729	0.04282685242419813
S1	RCVCMP0000688	-20.549949194376286	-8.364580395274855	CD4	0.5055887412056564	0.12188897830929256
S1	RCVCMP0000688	-20.549949194376286	-8.364580395274855	CD2	0.6061818215459011	0.16300627948083304
S1	RCVCMP0000689	5.370303128774349	-2.7247351432378064	CD19	0.09873747289382982	0.05994400831226954
S1	RCVCMP0000689	5.370303128774349	-2.7247351432378064	CD11c	0.18859598180781292	0.06394915690126539
S1	RCVCMP0000689	5.370303128774349	-2.7247351432378064	CD8	0.09873747289382982	0.02302919216906479
S1	RCVCMP0000689	5.370303128774349	-2.7247351432378064	CD3E	1.6188501025909203	0.4288740054676094
S1	RCVCMP0000689	5.370303128774349	-2.7247351432378064	CD4	3.697127589847292	0.8913155453797553
S1	RCVCMP0000689	5.370303128774349	-2.7247351432378064	CD2	2.5678737596469365	0.6905181463030898
S1	RCVCMP0000691	3.028871034200375	-7.7183043981129895	CD19	0	0
S1	RCVCMP0000691	3.028871034200375	-7.7183043981129895	CD11c	0	0
S1	RCVCMP0000691	3.028871034200375	-7.7183043981129895	CD8	0.07320847145850287	0.017074894750792356
S1	RCVCMP0000691	3.028871034200375	-7.7183043981129895	CD3E	2.1687555507187555	0.5745577545618524
S1	RCVCMP0000691	3.028871034200375	-7.7183043981129895	CD4	3.7197978725623955	0.896780970878625
S1	RCVCMP0000691	3.028871034200375	-7.7183043981129895	CD2	2.7607179035571363	0.7423752051939391
S1	RCVCMP0000695	3.252656196172421	-7.473681690746046	CD19	0.09708035488717483	0.05893796377158993
S1	RCVCMP0000695	3.252656196172421	-7.473681690746046	CD11c	0.1855644878782588	0.06292123743507103
S1	RCVCMP0000695	3.252656196172421	-7.473681690746046	CD8	0.1855644878782588	0.043280429667240994
S1	RCVCMP0000695	3.252656196172421	-7.473681690746046	CD3E	2.0482237674572192	0.5426258613057716
S1	RCVCMP0000695	3.252656196172421	-7.473681690746046	CD4	3.33551775476177	0.8041374700925975
S1	RCVCMP0000695	3.252656196172421	-7.473681690746046	CD2	2.688672278894285	0.7230016627818384
S1	RCVCMP0000698	-19.19575073856574	-7.110815765910841	CD19	0.6353643064440574	0.3857328140021901
S1	RCVCMP0000698	-19.19575073856574	-7.110815765910841	CD11c	0	0
S1	RCVCMP0000698	-19.19575073856574	-7.110815765910841	CD8	0.2168056300056871	0.05056700734183095
S1	RCVCMP0000698	-19.19575073856574	-7.110815765910841	CD3E	0.0776097970644934	0.02056078229683295
S1	RCVCMP0000698	-19.19575073856574	-7.110815765910841	CD4	0.338972265120113	0.08172053628439259
S1	RCVCMP0000698	-19.19575073856574	-7.110815765910841	CD2	0.27975337442095927	0.07522752269323205
S1	RCVCMP0000708	2.7597303138329434	-3.149521591716505	CD19	0.05620752458205961	0.034123866268908995
S1	RCVCMP0000708	2.7597303138329434	-3.149521591716505	CD11c	0.05620752458205961	0.01905885679045234
S1	RCVCMP0000708	2.7597303138329434	-3.149521591716505	CD8	0.1599494504860449	0.037306065515169025
S1	RCVCMP0000708	2.7597303138329434	-3.149521591716505	CD3E	2.2265522111283937	0.5898695398919835
S1	RCVCMP0000708	2.7597303138329434	-3.149521591716505	CD4	3.597305438477355	0.8672500964259228
S1	RCVCMP0000708	2.7597303138329434	-3.149521591716505	CD2	2.3329752610761916	0.6273523947963836
S1	RCVCMP0000709	3.7765719638420987	-6.4426109815175305	CD19	0.17012949324176557	0.10328645708820744
S1	RCVCMP0000709	3.7765719638420987	-6.4426109815175305	CD11c	0.3595860080468106	0.1219284834579257
S1	RCVCMP0000709	3.7765719638420987	-6.4426109815175305	CD8	0.5549382371779905	0.12943190595606802
S1	RCVCMP0000709	3.7765719638420987	-6.4426109815175305	CD3E	2.046184617302572	0.5420856392721357
S1	RCVCMP0000709	3.7765719638420987	-6.4426109815175305	CD4	3.4112275553926668	0.8223898350975899
S1	RCVCMP0000709	3.7765719638420987	-6.4426109815175305	CD2	2.311292985121142	0.6215218881587943
S1	RCVCMP0000714	7.012394879872982	-1.0906292820508252	CD19	0	0
S1	RCVCMP0000714	7.012394879872982	-1.0906292820508252	CD11c	0.22640023447591046	0.07676782918809509
S1	RCVCMP0000714	7.012394879872982	-1.0906292820508252	CD8	0.11959361330194954	0.027893607383337512
S1	RCVCMP0000714	7.012394879872982	-1.0906292820508252	CD3E	2.2591675750928677	0.59851016805196
S1	RCVCMP0000714	7.012394879872982	-1.0906292820508252	CD4	3.455681050041425	0.8331068281858729
S1	RCVCMP0000714	7.012394879872982	-1.0906292820508252	CD2	2.6978128578149847	0.7254596245834055
S1	RCVCMP0000716	-3.696611906473453	16.149794814533493	CD19	0	0
S1	RCVCMP0000716	-3.696611906473453	16.149794814533493	CD11c	1.0572795905841281	0.35850253954864003
S1	RCVCMP0000716	-3.696611906473453	16.149794814533493	CD8	0.8706564947696297	0.20306895795129395
S1	RCVCMP0000716	-3.696611906473453	16.149794814533493	CD3E	0.219156086637524	0.05805994548130963
S1	RCVCMP0000716	-3.696611906473453	16.149794814533493	CD4	0.597050279235669	0.14393882340372682
S1	RCVCMP0000716	-3.696611906473453	16.149794814533493	CD2	2.0824454018512775	0.5599832675814432
S1	RCVCMP0000717	8.3282179580285	-2.937393190913893	CD19	0.22170756555260546	0.13459975997835094
S1	RCVCMP0000717	8.3282179580285	-2.937393190913893	CD11c	0	0
S1	RCVCMP0000717	8.3282179580285	-2.937393190913893	CD8	0.11698552037704855	0.0272853046650078
S1	RCVCMP0000717	8.3282179580285	-2.937393190913893	CD3E	1.652402991579418	0.4377630075268342
S1	RCVCMP0000717	8.3282179580285	-2.937393190913893	CD4	3.316295586605808	0.7995033272676754
S1	RCVCMP0000717	8.3282179580285	-2.937393190913893	CD2	2.7736182864896253	0.7458442030275269
S1	RCVCMP0000718	7.822259400899593	-0.9492196390564214	CD19	0.09804922360005329	0.05952616876080141
S1	RCVCMP0000718	7.822259400899593	-0.9492196390564214	CD11c	0.18733742003287907	0.06352240356514609
S1	RCVCMP0000718	7.822259400899593	-0.9492196390564214	CD8	0.22915957518626248	0.05344839947463832
S1	RCVCMP0000718	7.822259400899593	-0.9492196390564214	CD3E	1.7199519227299827	0.45565841403867424
S1	RCVCMP0000718	7.822259400899593	-0.9492196390564214	CD4	3.6221127767233523	0.8732307302235961
S1	RCVCMP0000718	7.822259400899593	-0.9492196390564214	CD2	3.3626685774691047	0.9042437012421006
S1	RCVCMP0000724	8.372202371175472	4.156752345508837	CD19	0.1505210605293457	0.09138208057284164
S1	RCVCMP0000724	8.372202371175472	4.156752345508837	CD11c	0.07808993445667028	0.026478747972838636
S1	RCVCMP0000724	8.372202371175472	4.156752345508837	CD8	1.7423510301621499	0.40638002496496534
S1	RCVCMP0000724	8.372202371175472	4.156752345508837	CD3E	2.1271609283832063	0.5635382955900743
S1	RCVCMP0000724	8.372202371175472	4.156752345508837	CD4	0.4501447738687815	0.10852236631554062
S1	RCVCMP0000724	8.372202371175472	4.156752345508837	CD2	2.9331734776246052	0.7887496435312337
S1	RCVCMP0000728	5.3687896476342125	-6.678061726146437	CD19	0.049190231610837715	0.02986363298697291
S1	RCVCMP0000728	5.3687896476342125	-6.678061726146437	CD11c	0.22482276006574906	0.07623293890254308
S1	RCVCMP0000728	5.3687896476342125	-6.678061726146437	CD8	0.26430156293706725	0.06164479710764658
S1	RCVCMP0000728	5.3687896476342125	-6.678061726146437	CD3E	1.8865600023185187	0.4997970741419426
S1	RCVCMP0000728	5.3687896476342125	-6.678061726146437	CD4	3.544727383713304	0.8545744079574699
S1	RCVCMP0000728	5.3687896476342125	-6.678061726146437	CD2	2.3824982719409813	0.6406694581968851
S1	RCVCMP0000748	5.533323262746517	-6.950530769878126	CD19	0	0
S1	RCVCMP0000748	5.533323262746517	-6.950530769878126	CD11c	0.14776055809279828	0.050102674631339626
S1	RCVCMP0000748	5.533323262746517	-6.950530769878126	CD8	0.14776055809279828	0.034463169732795104
S1	RCVCMP0000748	5.533323262746517	-6.950530769878126	CD3E	1.8584830986321104	0.4923587979693394
S1	RCVCMP0000748	5.533323262746517	-6.950530769878126	CD4	3.5680640651360496	0.86020049102444
S1	RCVCMP0000748	5.533323262746517	-6.950530769878126	CD2	2.527169171996634	0.6795724149155068
S1	RCVCMP0000759	-3.848476911966617	15.726788756794237	CD19	0.12401930908835697	0.07529273615163555
S1	RCVCMP0000759	-3.848476911966617	15.726788756794237	CD11c	0.23434099236791542	0.07946038269577407
S1	RCVCMP0000759	-3.848476911966617	15.726788756794237	CD8	0.5834586327060127	0.13608390595265293
S1	RCVCMP0000759	-3.848476911966617	15.726788756794237	CD3E	0.7831430665961394	0.20747424563134279
S1	RCVCMP0000759	-3.848476911966617	15.726788756794237	CD4	1.2168927203904916	0.2933724553412844
S1	RCVCMP0000759	-3.848476911966617	15.726788756794237	CD2	0.7209091438399314	0.19385721116046645
S1	RCVCMP0000762	1.6824867473198817	-7.632046463542677	CD19	0.053492111941772814	0.03247532582008042
S1	RCVCMP0000762	1.6824867473198817	-7.632046463542677	CD11c	0.10426752498990657	0.03535504972784059
S1	RCVCMP0000762	1.6824867473198817	-7.632046463542677	CD8	0.10426752498990657	0.024319002700902387
S1	RCVCMP0000762	1.6824867473198817	-7.632046463542677	CD3E	1.7826145014255563	0.4722593031976448
S1	RCVCMP0000762	1.6824867473198817	-7.632046463542677	CD4	3.62981158746479	0.8750867845598391
S1	RCVCMP0000762	1.6824867473198817	-7.632046463542677	CD2	2.6288618775869272	0.7069182524174289
S1	RCVCMP0000764	9.288204644735043	-3.2310893559987317	CD19	0	0
S1	RCVCMP0000764	9.288204644735043	-3.2310893559987317	CD11c	0	0
S1	RCVCMP0000764	9.288204644735043	-3.2310893559987317	CD8	0.2357640858130046	0.05498881305773074
S1	RCVCMP0000764	9.288204644735043	-3.2310893559987317	CD3E	2.383002982513969	0.6313172742283752
S1	RCVCMP0000764	9.288204644735043	-3.2310893559987317	CD4	3.44901399241758	0.8314995122473063
S1	RCVCMP0000764	9.288204644735043	-3.2310893559987317	CD2	2.7211479835163965	0.731734593390791
S1	RCVCMP0000766	10.124154542501156	-4.036809446864821	CD19	0.05675097034674331	0.03445379488142773
S1	RCVCMP0000766	10.124154542501156	-4.036809446864821	CD11c	0.2099114528528564	0.07117681037096088
S1	RCVCMP0000766	10.124154542501156	-4.036809446864821	CD8	0.11045349614145203	0.025761797561111268
S1	RCVCMP0000766	10.124154542501156	-4.036809446864821	CD3E	1.567676606994149	0.4153168626566469
S1	RCVCMP0000766	10.124154542501156	-4.036809446864821	CD4	3.156191562796519	0.7609049284212444
S1	RCVCMP0000766	10.124154542501156	-4.036809446864821	CD2	2.632225304615743	0.7078227000712275
S1	RCVCMP0000767	0.38953710060853225	-6.286773445659376	CD19	0	0
S1	RCVCMP0000767	0.38953710060853225	-6.286773445659376	CD11c	0.7851527262640391	0.266229717102251
S1	RCVCMP0000767	0.38953710060853225	-6.286773445659376	CD8	0.7292223863950825	0.17008134782155038
S1	RCVCMP0000767	0.38953710060853225	-6.286773445659376	CD3E	2.2288907089207033	0.5904890666247921
S1	RCVCMP0000767	0.38953710060853225	-6.286773445659376	CD4	3.360058810755815	0.810053907698807
S1	RCVCMP0000767	0.38953710060853225	-6.286773445659376	CD2	1.9234358902014206	0.5172245638809485
S1	RCVCMP0000781	-17.84483292240363	-6.476481678539015	CD19	0.994654203859864	0.6038594883638697
S1	RCVCMP0000781	-17.84483292240363	-6.476481678539015	CD11c	0.15037123813341338	0.05098790445403238
S1	RCVCMP0000781	-17.84483292240363	-6.476481678539015	CD8	0.15037123813341338	0.03507207586118989
S1	RCVCMP0000781	-17.84483292240363	-6.476481678539015	CD3E	0.15037123813341338	0.03983711345614145
S1	RCVCMP0000781	-17.84483292240363	-6.476481678539015	CD4	0.4497561121938614	0.10842866649471189
S1	RCVCMP0000781	-17.84483292240363	-6.476481678539015	CD2	0.4497561121938614	0.12094237721533867
S1	RCVCMP0000790	-18.96274712223273	-6.410300972514845	CD19	1.0436379473586763	0.6335977613964011
S1	RCVCMP0000790	-18.96274712223273	-6.410300972514845	CD11c	0.10274388770339694	0.03483841454313707
S1	RCVCMP0000790	-18.96274712223273	-6.410300972514845	CD8	0.35965164118863674	0.08388392487782854
S1	RCVCMP0000790	-18.96274712223273	-6.410300972514845	CD3E	0.5638655050998105	0.14938211841240598
S1	RCVCMP0000790	-18.96274712223273	-6.410300972514845	CD4	0.7333652190424121	0.1768020724976739
S1	RCVCMP0000790	-18.96274712223273	-6.410300972514845	CD2	0.5003177789583084	0.13453874201988453
S1	RCVCMP0000811	-6.7560673012183265	5.391571280903124	CD19	0.16253205266091747	0.09867401332210016
S1	RCVCMP0000811	-6.7560673012183265	5.391571280903124	CD11c	2.949155093615958	1
S1	RCVCMP0000811	-6.7560673012183265	5.391571280903124	CD8	0.3023036946546687	0.07050828498625367
S1	RCVCMP0000811	-6.7560673012183265	5.391571280903124	CD3E	0.3023036946546687	0.08008783283066401
S1	RCVCMP0000811	-6.7560673012183265	5.391571280903124	CD4	0.9163432234934525	0.2209150050017195
S1	RCVCMP0000811	-6.7560673012183265	5.391571280903124	CD2	0.5341186873418801	0.14362802863792823
S1	RCVCMP0000816	4.228506539876644	15.10748791450908	CD19	0.0745194146733725	0.04524110534416207
S1	RCVCMP0000816	4.228506539876644	15.10748791450908	CD11c	0.23963238827600733	0.08125459010098861
S1	RCVCMP0000816	4.228506539876644	15.10748791450908	CD8	3.905267791478739	0.9108513698576058
S1	RCVCMP0000816	4.228506539876644	15.10748791450908	CD3E	1.5422072056181957	0.40856937926242454
S1	RCVCMP0000816	4.228506539876644	15.10748791450908	CD4	0.5730466743288646	0.13815195625385054
S1	RCVCMP0000816	4.228506539876644	15.10748791450908	CD2	2.6821484117520975	0.7212473519911201
S1	RCVCMP0000820	0.8639424787117884	-7.2004234815175305	CD19	0	0
S1	RCVCMP0000820	0.8639424787117884	-7.2004234815175305	CD11c	0.27405447305872044	0.0929264363383149
S1	RCVCMP0000820	0.8639424787117884	-7.2004234815175305	CD8	0	0
S1	RCVCMP0000820	0.8639424787117884	-7.2004234815175305	CD3E	2.734242899295975	0.7243695399998125
S1	RCVCMP0000820	0.8639424787117884	-7.2004234815175305	CD4	3.998083275896097	0.9638709211212804
S1	RCVCMP0000820	0.8639424787117884	-7.2004234815175305	CD2	2.959411279206666	0.7958051609777004
S1	RCVCMP0000826	-6.764012361948307	3.2862851595347156	CD19	0.11877577670983246	0.07210936170147206
S1	RCVCMP0000826	-6.764012361948307	3.2862851595347156	CD11c	2.417297503260845	0.8196576397401323
S1	RCVCMP0000826	-6.764012361948307	3.2862851595347156	CD8	0	0
S1	RCVCMP0000826	-6.764012361948307	3.2862851595347156	CD3E	0.11877577670983246	0.03146668306629784
S1	RCVCMP0000826	-6.764012361948307	3.2862851595347156	CD4	0.40844037954705126	0.09846813527637306
S1	RCVCMP0000826	-6.764012361948307	3.2862851595347156	CD2	0.7584931072614263	0.20396378616441135
S1	RCVCMP0000828	8.462772821004574	-0.9704255039031278	CD19	0	0
S1	RCVCMP0000828	8.462772821004574	-0.9704255039031278	CD11c	0	0
S1	RCVCMP0000828	8.462772821004574	-0.9704255039031278	CD8	0	0
S1	RCVCMP0000828	8.462772821004574	-0.9704255039031278	CD3E	2.116136262509907	0.5606175850162809
S1	RCVCMP0000828	8.462772821004574	-0.9704255039031278	CD4	3.802075576838431	0.9166167474584692
S1	RCVCMP0000828	8.462772821004574	-0.9704255039031278	CD2	3.233854167385655	0.8696046589863087
S1	RCVCMP0000830	3.0536284194542813	14.076004264301561	CD19	0	0
S1	RCVCMP0000830	3.0536284194542813	14.076004264301561	CD11c	0	0
S1	RCVCMP0000830	3.0536284194542813	14.076004264301561	CD8	2.568444591878978	0.599055276060974
S1	RCVCMP0000830	3.0536284194542813	14.076004264301561	CD3E	1.6228116073247425	0.4299235074568016
S1	RCVCMP0000830	3.0536284194542813	14.076004264301561	CD4	0.577835350059344	0.13930642577556251
S1	RCVCMP0000830	3.0536284194542813	14.076004264301561	CD2	2.884521993909899	0.7756669395145873
S1	RCVCMP0000831	8.331874345357601	-4.979389431529738	CD19	0.07670103919035627	0.04656558038233674
S1	RCVCMP0000831	8.331874345357601	-4.979389431529738	CD11c	0.2144318771944293	0.07270959660907982
S1	RCVCMP0000831	8.331874345357601	-4.979389431529738	CD8	0	0
S1	RCVCMP0000831	8.331874345357601	-4.979389431529738	CD3E	1.4324069857818622	0.37948054638835826
S1	RCVCMP0000831	8.331874345357601	-4.979389431529738	CD4	3.6246451361732577	0.87384123967704
S1	RCVCMP0000831	8.331874345357601	-4.979389431529738	CD2	3.0180558966245616	0.8115750843853163
S1	RCVCMP0000835	8.938626740987484	-4.324380877071119	CD19	0	0
S1	RCVCMP0000835	8.938626740987484	-4.324380877071119	CD11c	0.14424750238048692	0.0489114671156969
S1	RCVCMP0000835	8.938626740987484	-4.324380877071119	CD8	0.38220326476878425	0.08914378881732869
S1	RCVCMP0000835	8.938626740987484	-4.324380877071119	CD3E	1.676116539359864	0.44404532125320734
S1	RCVCMP0000835	8.938626740987484	-4.324380877071119	CD4	3.695308867519026	0.8908770818849157
S1	RCVCMP0000835	8.938626740987484	-4.324380877071119	CD2	2.766087517931961	0.743819129822452
S1	RCVCMP0000840	2.5775122390343594	-4.456237080150343	CD19	0.06933466820509238	0.04209342011096004
S1	RCVCMP0000840	2.5775122390343594	-4.456237080150343	CD11c	0.19506051591368542	0.06614115220184022
S1	RCVCMP0000840	2.5775122390343594	-4.456237080150343	CD8	0.13417216566804757	0.031293859325643665
S1	RCVCMP0000840	2.5775122390343594	-4.456237080150343	CD3E	1.9296613164340783	0.5112156935657378
S1	RCVCMP0000840	2.5775122390343594	-4.456237080150343	CD4	3.700985001276413	0.8922455026744786
S1	RCVCMP0000840	2.5775122390343594	-4.456237080150343	CD2	2.612705484123885	0.7025736919330471
S1	RCVCMP0000842	-3.7351196064398837	15.463561294025682	CD19	0.23670293975374643	0.14370352584772186
S1	RCVCMP0000842	-3.7351196064398837	15.463561294025682	CD11c	1.3243307165382587	0.4490542797850951
S1	RCVCMP0000842	-3.7351196064398837	15.463561294025682	CD8	2.265411737220793	0.5283769242768692
S1	RCVCMP0000842	-3.7351196064398837	15.463561294025682	CD3E	0.16385468179896603	0.04340921595228201
S1	RCVCMP0000842	-3.7351196064398837	15.463561294025682	CD4	0.36818390623586084	0.088762973744225
S1	RCVCMP0000842	-3.7351196064398837	15.463561294025682	CD2	2.6577537297433818	0.7146874615225841
S1	RCVCMP0000848	8.838490937764828	-9.188728096538282	CD19	0	0
S1	RCVCMP0000848	8.838490937764828	-9.188728096538282	CD11c	0.24772697121027956	0.08399930262960217
S1	RCVCMP0000848	8.838490937764828	-9.188728096538282	CD8	0.13151503185280397	0.030674118476939106
S1	RCVCMP0000848	8.838490937764828	-9.188728096538282	CD3E	1.4538637265926913	0.3851649753302922
S1	RCVCMP0000848	8.838490937764828	-9.188728096538282	CD4	3.6813383677773666	0.8875090283639444
S1	RCVCMP0000848	8.838490937764828	-9.188728096538282	CD2	2.9968208677063926	0.8058648454180851
S1	RCVCMP0000871	-21.142749334757145	-7.819849731975294	CD19	0.6788720053519183	0.4121465532700047
S1	RCVCMP0000871	-21.142749334757145	-7.819849731975294	CD11c	0.7425115255034912	0.2517709316511727
S1	RCVCMP0000871	-21.142749334757145	-7.819849731975294	CD8	0	0
S1	RCVCMP0000871	-21.142749334757145	-7.819849731975294	CD3E	0.23040299664880498	0.0610395341028577
S1	RCVCMP0000871	-21.142749334757145	-7.819849731975294	CD4	0.28056995720988875	0.06764071792232518
S1	RCVCMP0000871	-21.142749334757145	-7.819849731975294	CD2	0.23040299664880498	0.06195688146697856
S1	RCVCMP0000872	8.339706872518246	-0.8412268037135373	CD19	0.08915974662292289	0.05412932330596769
S1	RCVCMP0000872	8.339706872518246	-0.8412268037135373	CD11c	0.6093837465387315	0.20662994220204484
S1	RCVCMP0000872	8.339706872518246	-0.8412268037135373	CD8	0.08915974662292289	0.02079531588713293
S1	RCVCMP0000872	8.339706872518246	-0.8412268037135373	CD3E	1.5340581515127107	0.4064104903885269
S1	RCVCMP0000872	8.339706872518246	-0.8412268037135373	CD4	3.390338655577904	0.817353871182818
S1	RCVCMP0000872	8.339706872518246	-0.8412268037135373	CD2	3.019954278815874	0.8120855718447545
S1	RCVCMP0000881	2.9067308650566983	-5.217035057597853	CD19	0.04618238638221606	0.028037555266912245
S1	RCVCMP0000881	2.9067308650566983	-5.217035057597853	CD11c	0.0903257791783774	0.030627680237606293
S1	RCVCMP0000881	2.9067308650566983	-5.217035057597853	CD8	0.0903257791783774	0.021067277352298464
S1	RCVCMP0000881	2.9067308650566983	-5.217035057597853	CD3E	2.281500822785191	0.604426805656379
S1	RCVCMP0000881	2.9067308650566983	-5.217035057597853	CD4	3.512100375425509	0.8467085826702915
S1	RCVCMP0000881	2.9067308650566983	-5.217035057597853	CD2	2.5054577971937255	0.67373408340630625
S1	RCVCMP0000885	4.271660302694027	-4.127161743694044	CD19	0.0730844771705699	0.04436994768664254
S1	RCVCMP0000885	4.271660302694027	-4.127161743694044	CD11c	0.4257577512596313	0.14436600916013878
S1	RCVCMP0000885	4.271660302694027	-4.127161743694044	CD8	0	0
S1	RCVCMP0000885	4.271660302694027	-4.127161743694044	CD3E	2.281901064690047	0.6045328397781403
S1	RCVCMP0000885	4.271660302694027	-4.127161743694044	CD4	3.804451147247907	0.9171894577000428
S1	RCVCMP0000885	4.271660302694027	-4.127161743694044	CD2	2.7686320824778075	0.7445033799678283
S1	RCVCMP0000888	3.2514433608605313	-7.243547680431105	CD19	0	0
S1	RCVCMP0000888	3.2514433608605313	-7.243547680431105	CD11c	0.09603070943545336	0.0325621089387029
S1	RCVCMP0000888	3.2514433608605313	-7.243547680431105	CD8	0.04916764919987579	0.01146769517934322
S1	RCVCMP0000888	3.2514433608605313	-7.243547680431105	CD3E	2.152908238087983	0.570359403872694
S1	RCVCMP0000888	3.2514433608605313	-7.243547680431105	CD4	3.585625555048603	0.8644342721365857
S1	RCVCMP0000888	3.2514433608605313	-7.243547680431105	CD2	2.576082584638987	0.6927255533438537
S1	RCVCMP0000893	8.919622872884457	-9.295510056071974	CD19	0	0
S1	RCVCMP0000893	8.919622872884457	-9.295510056071974	CD11c	0.32753731055838153	0.11106140577937126
S1	RCVCMP0000893	8.919622872884457	-9.295510056071974	CD8	0.32753731055838153	0.07639368768834456
S1	RCVCMP0000893	8.919622872884457	-9.295510056071974	CD3E	1.9399685849932495	0.5139463475931412
S1	RCVCMP0000893	8.919622872884457	-9.295510056071974	CD4	3.4366714033036008	0.8285239207157252
S1	RCVCMP0000893	8.919622872884457	-9.295510056071974	CD2	2.63782932492901	0.7093296579985884
S1	RCVCMP0000894	8.549806092794125	-1.5141333663995038	CD19	0	0
S1	RCVCMP0000894	8.549806092794125	-1.5141333663995038	CD11c	0.055366228334013196	0.01877358991863961
S1	RCVCMP0000894	8.549806092794125	-1.5141333663995038	CD8	0.45061449807016396	0.10509979206560152
S1	RCVCMP0000894	8.549806092794125	-1.5141333663995038	CD3E	2.058130372999643	0.5452503696483088
S1	RCVCMP0000894	8.549806092794125	-1.5141333663995038	CD4	3.5853898072417056	0.8643774372884583
S1	RCVCMP0000894	8.549806092794125	-1.5141333663995038	CD2	2.9907182269384998	0.8042238051703828
S1	RCVCMP0000910	5.450398896749203	-5.680137875133253	CD19	0	0
S1	RCVCMP0000910	5.450398896749203	-5.680137875133253	CD11c	0.1529715892978439	0.051869631959669336
S1	RCVCMP0000910	5.450398896749203	-5.680137875133253	CD8	0.10453529828690117	0.02438145723344712
S1	RCVCMP0000910	5.450398896749203	-5.680137875133253	CD3E	2.1836790891011817	0.5785113742772154
S1	RCVCMP0000910	5.450398896749203	-5.680137875133253	CD4	3.7427228611872105	0.9023078017067153
S1	RCVCMP0000910	5.450398896749203	-5.680137875133253	CD2	2.9218723463607965	0.7857106949917673
S1	RCVCMP0000962	8.276498292501156	0.5464951967661609	CD19	0	0
S1	RCVCMP0000962	8.276498292501156	0.5464951967661609	CD11c	0	0
S1	RCVCMP0000962	8.276498292501156	0.5464951967661609	CD8	0.13344683832726148	0.031124686445004913
S1	RCVCMP0000962	8.276498292501156	0.5464951967661609	CD3E	1.9655309781427128	0.5207184668411198
S1	RCVCMP0000962	8.276498292501156	0.5464951967661609	CD4	3.6192280780912736	0.8725352776940247
S1	RCVCMP0000962	8.276498292501156	0.5464951967661609	CD2	3.500171010364772	0.9412190099848232
S1	RCVCMP0000989	2.2152352080895352	-3.5966212773854505	CD19	0.05808291597457096	0.03526242566208224
S1	RCVCMP0000989	2.2152352080895352	-3.5966212773854505	CD11c	0.05808291597457096	0.019694764815964806
S1	RCVCMP0000989	2.2152352080895352	-3.5966212773854505	CD8	0.05808291597457096	0.013547061662762339
S1	RCVCMP0000989	2.2152352080895352	-3.5966212773854505	CD3E	2.707641504078918	0.717322163037914
S1	RCVCMP0000989	2.2152352080895352	-3.5966212773854505	CD4	3.540657983760714	0.8535933437799522
S1	RCVCMP0000989	2.2152352080895352	-3.5966212773854505	CD2	2.4129170901522037	0.6488492785190617
S1	RCVCMP0000991	8.421913598592464	-2.9816364074284802	CD19	0	0
S1	RCVCMP0000991	8.421913598592464	-2.9816364074284802	CD11c	0.10984587270828505	0.03724655680064729
S1	RCVCMP0000991	8.421913598592464	-2.9816364074284802	CD8	0.10984587270828505	0.025620077539333156
S1	RCVCMP0000991	8.421913598592464	-2.9816364074284802	CD3E	2.2070341308964685	0.5846987107740147
S1	RCVCMP0000991	8.421913598592464	-2.9816364074284802	CD4	3.5603036548888554	0.8583295860789781
S1	RCVCMP0000991	8.421913598592464	-2.9816364074284802	CD2	2.9644198934671624	0.7971520103006907
S1	RCVCMP0000998	8.096189950521175	-1.8169453764493237	CD19	0	0
S1	RCVCMP0000998	8.096189950521175	-1.8169453764493237	CD11c	0	0
S1	RCVCMP0000998	8.096189950521175	-1.8169453764493237	CD8	0.5233038700991673	0.12205361383197944
S1	RCVCMP0000998	8.096189950521175	-1.8169453764493237	CD3E	1.7768803226681567	0.470740175387221
S1	RCVCMP0000998	8.096189950521175	-1.8169453764493237	CD4	3.878378546820565	0.9350121156601194
S1	RCVCMP0000998	8.096189950521175	-1.8169453764493237	CD2	3.451536217638641	0.9281407942848036
S1	RCVCMP0001006	4.200183366353695	13.88394570106914	CD19	0.10241898066063597	0.06217906989230825
S1	RCVCMP0001006	4.200183366353695	13.88394570106914	CD11c	0.10241898066063597	0.03472824500900022
S1	RCVCMP0001006	4.200183366353695	13.88394570106914	CD8	2.400602634711087	0.5599083891459369
S1	RCVCMP0001006	4.200183366353695	13.88394570106914	CD3E	1.2776899755634663	0.3384921288813026
S1	RCVCMP0001006	4.200183366353695	13.88394570106914	CD4	2.253390201168952	0.5432546395271309
S1	RCVCMP0001006	4.200183366353695	13.88394570106914	CD2	2.9162182667706302	0.7841902757955415
S1	RCVCMP0001013	-3.6966696037695956	15.33603024238994	CD19	0	0
[truncated: 2,915 more rows]
