# Supplementary material for: Molecular pixelation: spatial proteomics of single cells by sequencing
Source: Nat Methods. 2024 May 8;21(6):1044–52. doi: 10.1038/s41592-024-02268-9 (PMC11166577; doi:10.1038/s41592-024-02268-9)
Supplement: Supplementary file 8 — Statistical source data and unprocessed immunofluorescence imaging of Fig. 3. [file 41592_2024_2268_MOESM8_ESM.zip]

Archive with 6 entries (5 files):
- Source Figure 3/
- Source Figure 3/Fig3D_CD3_Capped_20x.tif
- Source Figure 3/Fig3D_CD3_Control_20x.tif
- Source Figure 3/Fig3H_Raji_control_20x.tif
- Source Figure 3/Fig3H_Raji_Ritux_20x.tif
- Source Figure 3/Source Figure 3.xlsx
