# Supplementary material for: Molecular pixelation: spatial proteomics of single cells by sequencing
Source: Nat Methods. 2024 May 8;21(6):1044–52. doi: 10.1038/s41592-024-02268-9 (PMC11166577; doi:10.1038/s41592-024-02268-9)
Supplement: Supplementary file 8 — Statistical source data and unprocessed immunofluorescence imaging of Fig. 3. [file 41592_2024_2268_MOESM8_ESM.zip › Source Figure 3/Source Figure 3.xlsx]

## Sheet: 3A
sample	morans_i	morans_p_value	morans_p_adjusted	morans_z	marker	component	stimulation	experiment
S1	-0.01807540682332035	0.1271796433733522	0.6380978733615957	-1.525318629388499	CD2	RCVCMP0000830	Control	CD3
S1	0.023499496871633514	0.0321636962255063	0.24078899506568102	2.142370295715004	CD3E	RCVCMP0000830	Control	CD3
S1	0.008368497424058598	0.43389055592442616	0.999988777714364	0.7825514587586132	CD45	RCVCMP0000830	Control	CD3
S1	-0.0015717210923979624	0.8621938850437161	0.999988777714364	-0.17358211976654528	CD2	RCVCMP0000228	Control	CD3
S1	2.467801205195448e-4	0.9273270590412195	0.999988777714364	0.09120832637633888	CD3E	RCVCMP0000228	Control	CD3
S1	0.0043892628828418115	0.48821963894600895	0.999988777714364	0.6931432803418807	CD45	RCVCMP0000228	Control	CD3
S1	0.011926380917056023	0.019463642514288226	0.1633550483168352	2.336529873620658	CD2	RCVCMP0000614	Control	CD3
S1	0.011300975813128358	0.026234205828856938	0.20628083401617245	2.222727122924192	CD3E	RCVCMP0000614	Control	CD3
S1	0.004994397855204541	0.3136530418802952	0.999988777714364	1.0075864389236553	CD45	RCVCMP0000614	Control	CD3
S1	-0.0023070033045737856	0.866200605238	0.999988777714364	-0.1684864466764658	CD2	RCVCMP0000333	Control	CD3
S1	-0.012662195540954886	0.2257095424606742	0.873284383686688	-1.2114850982039558	CD3E	RCVCMP0000333	Control	CD3
S1	0.01888391335755542	0.05252662658088725	0.34753733820188226	1.9387923617886071	CD45	RCVCMP0000333	Control	CD3
S1	-0.009167734041537437	0.2902584962771215	0.9761490905938475	-1.0575547173922195	CD2	RCVCMP0000378	Control	CD3
S1	-0.0017714970526076584	0.8651096722912279	0.999988777714364	-0.16987343621865378	CD3E	RCVCMP0000378	Control	CD3
S1	-0.002455542985880997	0.8015980592394227	0.999988777714364	-0.25127945368242877	CD45	RCVCMP0000378	Control	CD3
S1	0.06300693068186285	0	0	10.771247325709721	CD2	RCVCMP0000306	Control	CD3
S1	0.05465631160201296	0	0	9.351996859964489	CD3E	RCVCMP0000306	Control	CD3
S1	1.571877292934868e-4	0.9375021803778156	0.999988777714364	0.0784096716211324	CD45	RCVCMP0000306	Control	CD3
S1	-0.009029394080624913	0.3182065089298244	0.999988777714364	-0.9981502449446326	CD2	RCVCMP0000762	Control	CD3
S1	-0.0011939577485040838	0.951969645847662	0.999988777714364	-0.06023352404810176	CD3E	RCVCMP0000762	Control	CD3
S1	-0.003742007116938562	0.715431877234439	0.999988777714364	-0.36457071660703017	CD45	RCVCMP0000762	Control	CD3
S1	-0.007341186356728168	0.363286788160216	0.999988777714364	-0.909119996948066	CD2	RCVCMP0000554	Control	CD3
S1	0.0037213193527196775	0.5634659544434586	0.999988777714364	0.5777010732519734	CD3E	RCVCMP0000554	Control	CD3
S1	-0.007549931059612687	0.34965660575202273	0.999988777714364	-0.9352555714244116	CD45	RCVCMP0000554	Control	CD3
S1	0.013141299327790264	0.1350500889202979	0.662087297419585	1.4944804464979593	CD2	RCVCMP0000439	Control	CD3
S1	9.371564952923893e-4	0.8698090820014295	0.999988777714364	0.16390099728061633	CD3E	RCVCMP0000439	Control	CD3
S1	0.008557671209598229	0.3213956064704955	0.999988777714364	0.9915940222639612	CD45	RCVCMP0000439	Control	CD3
S1	0.004308388288201828	0.36322895569970326	0.999988777714364	0.9092295754239441	CD2	RCVCMP0000092	Control	CD3
S1	0.010823171819520864	0.02704259149520194	0.21123633240034198	2.2109024716090206	CD3E	RCVCMP0000092	Control	CD3
S1	-0.001459373607134331	0.8103105243449986	0.999988777714364	-0.24002545339765158	CD45	RCVCMP0000092	Control	CD3
S1	0.019580087494500516	0.02574080712590221	0.203563440777986	2.2300999654581917	CD2	RCVCMP0000310	Control	CD3
S1	0.020064047758874947	0.022102089547629156	0.18078569654656157	2.288608844635795	CD3E	RCVCMP0000310	Control	CD3
S1	0.011197424391647441	0.1924809743239284	0.8051062642917041	1.303274761567487	CD45	RCVCMP0000310	Control	CD3
S1	0.0064884222440924465	0.295726217163669	0.9817700765403287	1.0456422884368968	CD2	RCVCMP0000085	Control	CD3
S1	-0.006327056077086941	0.35704519485975983	0.999988777714364	-0.9210100215851029	CD3E	RCVCMP0000085	Control	CD3
S1	0.019562020919084103	0.002313156432254715	0.02785689359548763	3.046768684440039	CD45	RCVCMP0000085	Control	CD3
S1	-0.0022866325188373093	0.7070356171162678	0.999988777714364	-0.3758403112900336	CD2	RCVCMP0000695	Control	CD3
S1	-0.0025774826303725535	0.6663635149447693	0.999988777714364	-0.4311442123025184	CD3E	RCVCMP0000695	Control	CD3
S1	0.004519401791501992	0.3641671186951623	0.999988777714364	0.9074533298706339	CD45	RCVCMP0000695	Control	CD3
S1	-0.0024337584335584195	0.7589455789444823	0.999988777714364	-0.3068657246272003	CD2	RCVCMP0000748	Control	CD3
S1	-0.005020514104325742	0.4753127724817	0.999988777714364	-0.7138615867518102	CD3E	RCVCMP0000748	Control	CD3
S1	0.006231587461385721	0.2953102892442776	0.9817700765403287	1.0465432461857733	CD45	RCVCMP0000748	Control	CD3
S1	0.010646089383393184	0.0585095018937829	0.37684486608348555	1.8918610100153013	CD2	RCVCMP0000024	Control	CD3
S1	0.02616055037793887	4.077690782144927e-6	8.575189051220479e-5	4.607382709350338	CD3E	RCVCMP0000024	Control	CD3
S1	-9.65397072213855e-4	0.8957079593902005	0.999988777714364	-0.13108513607473857	CD45	RCVCMP0000024	Control	CD3
S1	-0.006473373122864027	0.5157692062752655	0.999988777714364	-0.6498808231112592	CD2	RCVCMP0000095	Control	CD3
S1	0.01426232165645042	0.08724187645276471	0.4981656959070887	1.7101297830584916	CD3E	RCVCMP0000095	Control	CD3
S1	0.013718166116351216	0.10090720419728672	0.549044740666498	1.6404713331513678	CD45	RCVCMP0000095	Control	CD3
S1	-8.604925743868668e-4	0.978007836528	0.999988777714364	-0.02756658037421276	CD2	RCVCMP0000650	Control	CD3
S1	0.0026508567877415916	0.673935371175435	0.999988777714364	0.42075311497276024	CD3E	RCVCMP0000650	Control	CD3
S1	0.0017943266915532868	0.7567752240531345	0.999988777714364	0.3097182489586876	CD45	RCVCMP0000650	Control	CD3
S1	0.012073921963703198	0.2624146515898196	0.934813802998039	1.1207021855523667	CD2	RCVCMP0001152	Control	CD3
S1	0.005455597021929455	0.580079721050925	0.999988777714364	0.5532682755944821	CD3E	RCVCMP0001152	Control	CD3
S1	-0.008213824337854541	0.5010729576634956	0.999988777714364	-0.6728024833491719	CD45	RCVCMP0001152	Control	CD3
S1	0.016135428657498833	0.019791557836187357	0.16540228776777746	2.330276199772237	CD2	RCVCMP0000124	Control	CD3
S1	0.023645438262174558	7.034440080564419e-4	0.009751802047917856	3.388233307118303	CD3E	RCVCMP0000124	Control	CD3
S1	-0.019621717542352025	0.007740875868328383	0.07803576729773137	-2.663167989600089	CD45	RCVCMP0000124	Control	CD3
S1	0.002307628026102513	0.6926757027402293	0.999988777714364	0.3952265466711505	CD2	RCVCMP0000122	Control	CD3
S1	8.694260292560691e-4	0.856271152549547	0.999988777714364	0.1811228461247736	CD3E	RCVCMP0000122	Control	CD3
S1	0.042445155747492795	1.9348744828562303e-10	6.458391107830881e-9	6.366422916754011	CD45	RCVCMP0000122	Control	CD3
S1	-0.0012402965536548024	0.8920128365011094	0.999988777714364	-0.13575769417702346	CD2	RCVCMP0000204	Control	CD3
S1	3.917511070656833e-4	0.8794190195402702	0.999988777714364	0.1517057528972271	CD3E	RCVCMP0000204	Control	CD3
S1	-0.018982536281842283	0.0011385032663617021	0.014988576820496825	-3.2538551217520424	CD45	RCVCMP0000204	Control	CD3
S1	-0.013735616549670381	0.03325865922569825	0.24732711066573781	-2.128946835419703	CD2	RCVCMP0000816	Control	CD3
S1	0.010427612797010875	0.08355189754052361	0.48402131744637816	1.7304388511304385	CD3E	RCVCMP0000816	Control	CD3
S1	0.013682191448317574	0.025074863749130483	0.19959397881368007	2.240247434416022	CD45	RCVCMP0000816	Control	CD3
S1	-0.007324781142676937	0.572502933556204	0.999988777714364	-0.5643691441721959	CD2	RCVCMP0000357	Control	CD3
S1	-0.01178723203365169	0.34065420406734614	0.999988777714364	-0.95287342939647	CD3E	RCVCMP0000357	Control	CD3
S1	0.004249175303523678	0.6756684071124366	0.999988777714364	0.41838123091719415	CD45	RCVCMP0000357	Control	CD3
S1	0.021287112152651038	0.0809391901081955	0.47439830980957237	1.7452624782900774	CD2	RCVCMP0000196	Control	CD3
S1	0.0010913612259572823	0.8787032819936256	0.999988777714364	0.15261324166347132	CD3E	RCVCMP0000196	Control	CD3
S1	0.013231917483790002	0.26833054222106467	0.9448294302712478	1.1069153185408063	CD45	RCVCMP0000196	Control	CD3
S1	0.01015527890097468	0.07752525383991693	0.4610067448146677	1.7652291948941001	CD2	RCVCMP0000005	Control	CD3
S1	0.0013719728972228062	0.7793222385142324	0.999988777714364	0.28020238298707395	CD3E	RCVCMP0000005	Control	CD3
S1	-0.004276169415042863	0.4992919232707753	0.999988777714364	-0.675604280206393	CD45	RCVCMP0000005	Control	CD3
S1	-0.007792613852568723	0.160549211536834	0.7305010944606776	-1.4032268226229803	CD2	RCVCMP0000170	Control	CD3
S1	0.0018180614556703558	0.6938613924797514	0.999988777714364	0.39362029866954706	CD3E	RCVCMP0000170	Control	CD3
S1	0.005490914791470701	0.280920136441964	0.9620410895042786	1.0782546340569255	CD45	RCVCMP0000170	Control	CD3
S1	0.004124984903430453	0.5456769906118879	0.999988777714364	0.6042506807535654	CD2	RCVCMP0000288	Control	CD3
S1	0.014360886404557833	0.056084474410399876	0.36442366669782356	1.9103786758859673	CD3E	RCVCMP0000288	Control	CD3
S1	-5.681793027797874e-4	0.9945947532139552	0.999988777714364	0.006774524030805389	CD45	RCVCMP0000288	Control	CD3
S1	0.005838337848892764	0.5322573299631093	0.999988777714364	0.6245638834459039	CD2	RCVCMP0000089	Control	CD3
S1	0.018732189512507606	0.05327986805262386	0.35078794543437447	1.9326456232993718	CD3E	RCVCMP0000089	Control	CD3
S1	0.0018144794761790204	0.8261702171435226	0.999988777714364	0.21961601575637696	CD45	RCVCMP0000089	Control	CD3
S1	-0.012300158071281039	0.3098738888980883	0.9968737999336124	-1.0154866881588218	CD2	RCVCMP0000481	Control	CD3
S1	-0.015025136532463745	0.20554174129156755	0.8349104533730151	-1.2659199551168805	CD3E	RCVCMP0000481	Control	CD3
S1	0.004544408255349171	0.6605792893631062	0.999988777714364	0.4391135113983883	CD45	RCVCMP0000481	Control	CD3
S1	0.011443295383532922	0.10648494024883859	0.5678144299848121	1.6141959036496247	CD2	RCVCMP0000116	Control	CD3
S1	0.0030107343215684326	0.6326399785677097	0.999988777714364	0.4780143681842506	CD3E	RCVCMP0000116	Control	CD3
S1	-0.009394186029765267	0.23204970053138496	0.882507152268635	-1.1950955497553526	CD45	RCVCMP0000116	Control	CD3
S1	0.011602938572430348	0.19748276573400503	0.8165401400529523	1.2887564640989853	CD2	RCVCMP0000499	Control	CD3
S1	-0.010457188733914982	0.30586895659160174	0.9936561021151297	-1.0239286928208564	CD3E	RCVCMP0000499	Control	CD3
S1	0.02145213811059372	0.020596769068254472	0.17102163483037983	2.3152954414193077	CD45	RCVCMP0000499	Control	CD3
S1	-1.925633343872974e-4	0.9642774104858551	0.999988777714364	0.0447865944057328	CD2	RCVCMP0000193	Control	CD3
S1	-0.010831892930341848	0.09270625798149122	0.5186970437194658	-1.6812917581642366	CD3E	RCVCMP0000193	Control	CD3
S1	-0.021430207934458344	7.021883155756336e-4	0.009738426933370604	-3.388723290284612	CD45	RCVCMP0000193	Control	CD3
S1	0.013637329068398535	0.11777896157585932	0.6079435483500145	1.5641644156182866	CD2	RCVCMP0000657	Control	CD3
S1	0.0011254361797229506	0.8733583381980501	0.999988777714364	0.15939416195171188	CD3E	RCVCMP0000657	Control	CD3
S1	0.018297715394069474	0.03733309501417992	0.2696019603062402	2.0821026449190345	CD45	RCVCMP0000657	Control	CD3
S1	-0.009794070171321057	0.27951552145008873	0.9602963108735757	-1.0814083219646626	CD2	RCVCMP0000634	Control	CD3
S1	0.007825859319656769	0.3208849301241399	0.999988777714364	0.9926410136196002	CD3E	RCVCMP0000634	Control	CD3
S1	0.009780088619565142	0.22205723251859277	0.8657568519261637	1.2210760348387937	CD45	RCVCMP0000634	Control	CD3
S1	-3.147745884337365e-4	0.9801301226174608	0.999988777714364	0.02490577282222406	CD2	RCVCMP0000881	Control	CD3
S1	0.0022480104579372215	0.6939599368206282	0.999988777714364	0.3934868468956085	CD3E	RCVCMP0000881	Control	CD3
S1	-0.01596559602540154	0.026339779167800188	0.20685654861805827	-2.2211651279515623	CD45	RCVCMP0000881	Control	CD3
S1	-0.009778523814368965	0.2004925144954981	0.8238970041481257	-1.2801496366852632	CD2	RCVCMP0000604	Control	CD3
S1	-0.005083275409982326	0.5228704544830134	0.999988777714364	-0.6389269507580956	CD3E	RCVCMP0000604	Control	CD3
S1	0.019317390183135913	0.00689869730802406	0.07069528226976966	2.701695195677448	CD45	RCVCMP0000604	Control	CD3
S1	0.009408006773283736	0.03472362833959175	0.2551047516307202	2.111566734343241	CD2	RCVCMP0000161	Control	CD3
S1	0.0037153977049929686	0.3900767638873268	0.999988777714364	0.8594781607485842	CD3E	RCVCMP0000161	Control	CD3
S1	-9.247235446706662e-4	0.8714159736918398	0.999988777714364	-0.16186016389007518	CD45	RCVCMP0000161	Control	CD3
S1	-0.004794095787424716	0.713223709446889	0.999988777714364	-0.36753001206641356	CD2	RCVCMP0000717	Control	CD3
S1	-0.01724213817096463	0.14630433285043382	0.6953904120532688	-1.4527098432731482	CD3E	RCVCMP0000717	Control	CD3
S1	-0.008973124440575672	0.46868395151399744	0.999988777714364	-0.7246220114020699	CD45	RCVCMP0000717	Control	CD3
S1	0.008150254901999334	0.4133595858751149	0.999988777714364	0.8179957993600925	CD2	RCVCMP0000150	Control	CD3
S1	0.00823423039964888	0.4062644865962657	0.999988777714364	0.8304852452538325	CD3E	RCVCMP0000150	Control	CD3
S1	1.3160220758992358e-4	0.9393424964936479	0.999988777714364	0.07609628401938898	CD45	RCVCMP0000150	Control	CD3
S1	0.009118665889603809	0.3024465489337138	0.9897955045700689	1.031201048804139	CD2	RCVCMP0000201	Control	CD3
S1	0.007327801900835181	0.39737783863649256	0.999988777714364	0.8463135718775494	CD3E	RCVCMP0000201	Control	CD3
S1	0.01101993611729327	0.22030627540182746	0.8620007423179048	1.2257141182658968	CD45	RCVCMP0000201	Control	CD3
S1	0.0077742725007555235	0.4695231667225199	0.999988777714364	0.7232551094778238	CD2	RCVCMP0000492	Control	CD3
S1	0.009438448621577934	0.3808903321720558	0.999988777714364	0.8762570063234075	CD3E	RCVCMP0000492	Control	CD3
S1	-0.004732135813909963	0.707539367884797	0.999988777714364	-0.3751628355637345	CD45	RCVCMP0000492	Control	CD3
S1	-0.004613081169208888	0.4697572699617871	0.999988777714364	-0.7228740464613576	CD2	RCVCMP0000087	Control	CD3
S1	4.93452184197919e-4	0.867392673894505	0.999988777714364	0.16697124569187582	CD3E	RCVCMP0000087	Control	CD3
S1	-0.01919104904597206	0.0011204368486004291	0.014762339730143159	-3.2583966361942616	CD45	RCVCMP0000087	Control	CD3
S1	0.007004599536616629	0.34996151191175784	0.999988777714364	0.9346639480225829	CD2	RCVCMP0000643	Control	CD3
S1	0.010012312226656819	0.1895289260391979	0.7993498255059596	1.3119739444684062	CD3E	RCVCMP0000643	Control	CD3
S1	-0.01093750768141459	0.19486213104152306	0.8110130886547925	-1.2963290885773375	CD45	RCVCMP0000643	Control	CD3
S1	0.005042825071815363	0.28329898255628017	0.9661582017349772	1.0729378938443732	CD2	RCVCMP0000446	Control	CD3
S1	0.0029924159624542986	0.5121144721359707	0.999988777714364	0.6555488087498819	CD3E	RCVCMP0000446	Control	CD3
S1	0.0012286334106957446	0.7676046023691847	0.999988777714364	0.295509622932802	CD45	RCVCMP0000446	Control	CD3
S1	-0.0016163953527277685	0.8035105335942117	0.999988777714364	-0.248806408638589	CD2	RCVCMP0000165	Control	CD3
S1	0.005346693693618518	0.2651949084287193	0.9387249248556876	1.1141964724671212	CD3E	RCVCMP0000165	Control	CD3
S1	-0.012413767061864171	0.018329569334151065	0.1558629375428172	-2.3588924056305305	CD45	RCVCMP0000165	Control	CD3
S1	-5.349081432996799e-4	0.9908478662856253	0.999988777714364	-0.011470750115796326	CD2	RCVCMP0000299	Control	CD3
S1	-0.006407435106605593	0.5570209567276009	0.999988777714364	-0.5872721286049939	CD3E	RCVCMP0000299	Control	CD3
S1	-0.003247827856468239	0.7850320620671126	0.999988777714364	-0.2727673460951943	CD45	RCVCMP0000299	Control	CD3
S1	-0.008150845004104288	0.2569100542630356	0.9256448242221447	-1.133724678930497	CD2	RCVCMP0000018	Control	CD3
S1	-0.004779044937074003	0.5283472901504189	0.999988777714364	-0.6305309036454552	CD3E	RCVCMP0000018	Control	CD3
S1	-0.016965543756220995	0.01440265974558391	0.12982946839590837	-2.4470606581960714	CD45	RCVCMP0000018	Control	CD3
S1	0.013835011983664349	0.09315083082852915	0.52063383394129	1.6790062236510663	CD2	RCVCMP0001153	Control	CD3
S1	0.004095856501197535	0.5827446198142385	0.999988777714364	0.5493801116840977	CD3E	RCVCMP0001153	Control	CD3
S1	-0.0038879986270367356	0.7071803182733991	0.999988777714364	-0.3756456904246889	CD45	RCVCMP0001153	Control	CD3
S1	0.00563244582299723	0.3229510287340802	0.999988777714364	0.9884117633788515	CD2	RCVCMP0000190	Control	CD3
S1	0.007488388135873403	0.19333499569406887	0.8071657713981458	1.3007764192749363	CD3E	RCVCMP0000190	Control	CD3
S1	7.147336938280423e-4	0.8651850888900989	0.999988777714364	0.16977754263275685	CD45	RCVCMP0000190	Control	CD3
S1	0.005918935297192722	0.47976367384672436	0.999988777714364	0.7066827144460557	CD2	RCVCMP0000148	Control	CD3
S1	-0.007467497827973126	0.4621850480016707	0.999988777714364	-0.7352536213389638	CD3E	RCVCMP0000148	Control	CD3
S1	-0.004673171034363213	0.6662998982178002	0.999988777714364	-0.4312317114736527	CD45	RCVCMP0000148	Control	CD3
S1	-0.018904420307985476	0.18234205938587145	0.7826448469461014	-1.3335784194992426	CD2	RCVCMP0000427	Control	CD3
S1	-0.003620109221512402	0.8236406648061698	0.999988777714364	-0.22286488751527328	CD3E	RCVCMP0000427	Control	CD3
S1	-0.008723197142083809	0.5559608100152795	0.999988777714364	-0.588851626664971	CD45	RCVCMP0000427	Control	CD3
S1	0.015044915484857762	0.07078323275979548	0.4329895577498982	1.806865629224925	CD2	RCVCMP0001066	Control	CD3
S1	0.008240070395029617	0.30380446768703373	0.9915137328796234	1.0283090662552423	CD3E	RCVCMP0001066	Control	CD3
S1	-0.02210643845601232	0.014675951334000067	0.1315844067249567	-2.4402782915042556	CD45	RCVCMP0001066	Control	CD3
S1	0.004215972882055693	0.6994303019579835	0.999988777714364	0.3860896133487657	CD2	RCVCMP0000397	Control	CD3
S1	0.011870711950358017	0.3296283137302227	0.999988777714364	0.9748628143525792	CD3E	RCVCMP0000397	Control	CD3
S1	0.01849995933867998	0.1390345059814624	0.6744473752340188	1.4793960096943604	CD45	RCVCMP0000397	Control	CD3
S1	0.0076602781485078	0.25439232861094796	0.9221308758733139	1.1397455397401615	CD2	RCVCMP0000117	Control	CD3
S1	0.006250378231255681	0.3427206054859595	0.999988777714364	0.9488034134399134	CD3E	RCVCMP0000117	Control	CD3
S1	0.0024370724283187466	0.6849239505231111	0.999988777714364	0.4057531974234047	CD45	RCVCMP0000117	Control	CD3
S1	0.0026869156341348516	0.7662232030505154	0.999988777714364	0.2973187042188869	CD2	RCVCMP0000047	Control	CD3
S1	0.023890148179232237	0.03242202797059157	0.2422403349721431	2.1391684549132695	CD3E	RCVCMP0000047	Control	CD3
S1	-0.005123204593280726	0.7073885805629858	0.999988777714364	-0.37536560577039	CD45	RCVCMP0000047	Control	CD3
S1	0.0059430379392156	0.41775385849602964	0.999988777714364	0.8103242203986551	CD2	RCVCMP0000436	Control	CD3
S1	0.012767324523655348	0.09779701922284811	0.5383842966825974	1.6556287749220093	CD3E	RCVCMP0000436	Control	CD3
S1	0.04659653611245148	6.050469680829451e-9	1.7583652295528577e-7	5.815356783507282	CD45	RCVCMP0000436	Control	CD3
S1	0.01855685165898268	0.00870633968102763	0.08610917169309425	2.623374958599611	CD2	RCVCMP0001055	Control	CD3
S1	0.0050714156474250555	0.43635000705213267	0.999988777714364	0.7783715478920645	CD3E	RCVCMP0001055	Control	CD3
S1	-0.0033495056074700565	0.7076642301796265	0.999988777714364	-0.37499493953213864	CD45	RCVCMP0001055	Control	CD3
S1	-0.0014677032789833957	0.8960265051912703	0.999988777714364	-0.13068246384273938	CD2	RCVCMP0000019	Control	CD3
S1	0.0019823504624119693	0.7374092923199806	0.999988777714364	0.335286081163448	CD3E	RCVCMP0000019	Control	CD3
S1	0.002680590161668668	0.6681338452723053	0.999988777714364	0.42871060049085535	CD45	RCVCMP0000019	Control	CD3
S1	-0.017270745936386143	0.009279113346323272	0.09075531280209082	-2.601595841577765	CD2	RCVCMP0000478	Control	CD3
S1	0.01226945534890441	0.044905051280089925	0.31055075641523044	2.0055427874659544	CD3E	RCVCMP0000478	Control	CD3
S1	-0.0029662145501039533	0.7042627712486059	0.999988777714364	-0.37957250840123186	CD45	RCVCMP0000478	Control	CD3
S1	-0.004260600906404958	0.7209960006196996	0.999988777714364	-0.3571279775397598	CD2	RCVCMP0000035	Control	CD3
S1	0.009419303907107074	0.2972229076535995	0.9825225820212228	1.0424072477592314	CD3E	RCVCMP0000035	Control	CD3
S1	0.008690801465072359	0.3346877720725865	0.999988777714364	0.9647146167357781	CD45	RCVCMP0000035	Control	CD3
S1	-0.0025944077540143154	0.6990124749596383	0.999988777714364	-0.386653865027948	CD2	RCVCMP0000317	Control	CD3
S1	0.005405281190569797	0.3408139135747048	0.999988777714364	0.9525583005162321	CD3E	RCVCMP0000317	Control	CD3
S1	-0.002905645094514501	0.6611055535281514	0.999988777714364	-0.4383872967496746	CD45	RCVCMP0000317	Control	CD3
S1	0.016105408838873396	0.007979255405232921	0.08012074836237741	2.652946342716976	CD2	RCVCMP0000280	Control	CD3
S1	0.04393679711748953	6.219469383950127e-13	2.4670807524320653e-11	7.195577029525735	CD3E	RCVCMP0000280	Control	CD3
S1	0.13639833817470642	0	0	22.113236958965725	CD45	RCVCMP0000280	Control	CD3
S1	-0.012626402215552657	0.11382158694375445	0.5936489966178463	-1.5812469377735683	CD2	RCVCMP0000332	Control	CD3
S1	0.012458827984785559	0.08961369130691343	0.5062116545822053	1.6974390169940388	CD3E	RCVCMP0000332	Control	CD3
S1	-0.009714390168632233	0.23065306617648562	0.8804051992386914	-1.1986782815330135	CD45	RCVCMP0000332	Control	CD3
S1	1.4388829851325361e-4	0.9358990129291145	0.999988777714364	0.08042529076728837	CD2	RCVCMP0000002	Control	CD3
S1	-0.004248960791147101	0.6795412388919317	0.999988777714364	-0.413089231297063	CD3E	RCVCMP0000002	Control	CD3
S1	0.01334672108947845	0.11988786454256961	0.6163276099122558	1.555244437943688	CD45	RCVCMP0000002	Control	CD3
S1	0.005100879372433231	0.35629188466928907	0.999988777714364	0.9224538642208587	CD2	RCVCMP0000036	Control	CD3
S1	0.002340403957470512	0.6502627414005624	0.999988777714364	0.4533972151505616	CD3E	RCVCMP0000036	Control	CD3
S1	0.015510032141348913	0.007148069239232502	0.0728715621377177	2.689866106582344	CD45	RCVCMP0000036	Control	CD3
S1	0.013979212300223332	0.1552273666719044	0.7183932829428652	1.4213075600092009	CD2	RCVCMP0000160	Control	CD3
S1	0.01944493511523841	0.051351243803115176	0.3420589517080169	1.9485328023699577	CD3E	RCVCMP0000160	Control	CD3
S1	0.004947027859748523	0.5790578148881003	0.999988777714364	0.5547614843490776	CD45	RCVCMP0000160	Control	CD3
S1	0.003045225438718449	0.5518664518419478	0.999988777714364	0.5949656206806065	CD2	RCVCMP0000505	Control	CD3
S1	0.013776808057952925	0.016624465709411673	0.14430139680720597	2.394909550753289	CD3E	RCVCMP0000505	Control	CD3
S1	-0.010690101271643205	0.08858180513911862	0.5026491956360258	-1.7029266012425524	CD45	RCVCMP0000505	Control	CD3
S1	0.006594401507036783	0.41346602430431334	0.999988777714364	0.817809409523383	CD2	RCVCMP0000487	Control	CD3
S1	-0.015345945543977365	0.10002613386019708	0.5461146339702443	-1.6447269435981848	CD3E	RCVCMP0000487	Control	CD3
S1	0.004301373400864117	0.5757051985531041	0.999988777714364	0.5596690474610345	CD45	RCVCMP0000487	Control	CD3
S1	-0.008757062922090693	0.25035276266914497	0.9151173863304187	-1.1494929729699899	CD2	RCVCMP0000999	Control	CD3
S1	0.0037235111362814207	0.5483531263644583	0.999988777714364	0.600229754479715	CD3E	RCVCMP0000999	Control	CD3
S1	-0.00273862363661528	0.7601731479518125	0.999988777714364	-0.3052534218090677	CD45	RCVCMP0000999	Control	CD3
S1	0.008147231784142504	0.420514013652423	0.999988777714364	0.805529805830536	CD2	RCVCMP0000594	Control	CD3
S1	0.010455438777384952	0.30189290704220406	0.9890471313108866	1.0323826274041152	CD3E	RCVCMP0000594	Control	CD3
S1	-0.002656048205552126	0.8313026671421767	0.999988777714364	-0.21303114868339124	CD45	RCVCMP0000594	Control	CD3
S1	8.118496745492717e-4	0.9101017951724464	0.999988777714364	0.11291014253921547	CD2	RCVCMP0000675	Control	CD3
S1	4.680800457418523e-5	0.9606799140327016	0.999988777714364	0.049300383336392535	CD3E	RCVCMP0000675	Control	CD3
S1	-0.029257123033326504	0.016359584691177858	0.142482449499465	-2.4007930718935224	CD45	RCVCMP0000675	Control	CD3
S1	-0.004376716889312996	0.5432935521505899	0.999988777714364	-0.6078400675056003	CD2	RCVCMP0000663	Control	CD3
S1	-0.00450635852576607	0.5263414903421972	0.999988777714364	-0.6336006288353653	CD3E	RCVCMP0000663	Control	CD3
S1	-0.006593988105016081	0.3410207442090165	0.999988777714364	-0.9521503356765173	CD45	RCVCMP0000663	Control	CD3
S1	-0.0020184064219855853	0.8642404959941377	0.999988777714364	-0.1709787227719307	CD2	RCVCMP0000708	Control	CD3
S1	0.008005826293393895	0.3339702966636282	0.999988777714364	0.9661476643809936	CD3E	RCVCMP0000708	Control	CD3
S1	-0.012098548731985834	0.18996762510310772	0.8004941624703517	-1.3106748914365258	CD45	RCVCMP0000708	Control	CD3
S1	0.01078209799316963	0.22161947447464048	0.8651065964961074	1.2222331411845433	CD2	RCVCMP0000393	Control	CD3
S1	0.012839429274982002	0.14791772804255565	0.7000003263878923	1.446925722346565	CD3E	RCVCMP0000393	Control	CD3
S1	0.005416882274505795	0.5204479493368936	0.999988777714364	0.6426550571627161	CD45	RCVCMP0000393	Control	CD3
S1	0.01865753452844882	0.006088687080466837	0.06352593344885568	2.742966639799072	CD2	RCVCMP0000110	Control	CD3
S1	0.004080693371858227	0.5206385410045005	0.999988777714364	0.6423614234698697	CD3E	RCVCMP0000110	Control	CD3
S1	0.01816687168604242	0.007623292708194285	0.07696628967962499	2.668314212217601	CD45	RCVCMP0000110	Control	CD3
S1	-0.010274760229266103	0.2176912839046211	0.856934812398871	-1.232690429338614	CD2	RCVCMP0000528	Control	CD3
S1	0.0012005823259653857	0.8345871184260429	0.999988777714364	0.20882209990200806	CD3E	RCVCMP0000528	Control	CD3
S1	0.0071576836265017105	0.3395584148617934	0.999988777714364	0.955038129917265	CD45	RCVCMP0000528	Control	CD3
S1	1.2671078950222599e-6	0.967542430819887	0.999988777714364	0.04069075639767646	CD2	RCVCMP0000065	Control	CD3
S1	-0.01246253641007098	0.10576429777505658	0.5657266216985332	-1.6175282731460439	CD3E	RCVCMP0000065	Control	CD3
S1	0.015056996558421392	0.042235577281141135	0.29705985121750506	2.0311914509743416	CD45	RCVCMP0000065	Control	CD3
S1	-0.006989862315125466	0.449409563466714	0.999988777714364	-0.7563997406191848	CD2	RCVCMP0000008	Control	CD3
S1	-0.013203891660739145	0.13185769304267192	0.6530271753514221	-1.506816523338621	CD3E	RCVCMP0000008	Control	CD3
S1	0.006506321604702326	0.3922414762552253	0.999988777714364	0.8555595064874055	CD45	RCVCMP0000008	Control	CD3
S1	-0.006140801065725123	0.47535202413158273	0.999988777714364	-0.713798117132201	CD2	RCVCMP0000215	Control	CD3
S1	0.010812721493504124	0.1716703052291555	0.7568277783469708	1.3668564484817147	CD3E	RCVCMP0000215	Control	CD3
S1	0.01459633851889515	0.0685992514057645	0.42295291672441804	1.821050035057574	CD45	RCVCMP0000215	Control	CD3
S1	-0.005037183857300738	0.5959733343074222	0.999988777714364	-0.5301999087557269	CD2	RCVCMP0000104	Control	CD3
S1	-0.010968874716128615	0.21113805779755845	0.8447543737793626	-1.2504421981546407	CD3E	RCVCMP0000104	Control	CD3
S1	-0.012824884791724962	0.14183106409697094	0.6829196863533729	-1.4690063603085985	CD45	RCVCMP0000104	Control	CD3
S1	-0.0019954391189285305	0.8206734305331592	0.999988777714364	-0.22667890628602175	CD2	RCVCMP0000512	Control	CD3
S1	0.001962985253737304	0.6919107683540882	0.999988777714364	0.3962633406115161	CD3E	RCVCMP0000512	Control	CD3
S1	-0.014650028214688455	0.026941052619272588	0.2105414333895021	-2.2123708311250634	CD45	RCVCMP0000512	Control	CD3
S1	-0.008603543333662035	0.24046034886603151	0.8992938290453706	-1.173836929682574	CD2	RCVCMP0000168	Control	CD3
S1	0.001971488969051981	0.7152422966344718	0.999988777714364	0.3648246590961197	CD3E	RCVCMP0000168	Control	CD3
S1	-0.004472483756640753	0.5666654710203574	0.999988777714364	-0.5729693143321971	CD45	RCVCMP0000168	Control	CD3
S1	-0.006051629805005396	0.5101263384462376	0.999988777714364	-0.6586409839290965	CD2	RCVCMP0000313	Control	CD3
S1	-0.008202149941209323	0.35778217340222906	0.999988777714364	-0.9195993368493327	CD3E	RCVCMP0000313	Control	CD3
S1	0.013113255216539386	0.09832320453963517	0.5405193045619779	1.6530376341595112	CD45	RCVCMP0000313	Control	CD3
S1	0.010186739474737702	0.31697133460443805	0.999988777714364	1.000701101751705	CD2	RCVCMP0000580	Control	CD3
S1	0.006465597703842799	0.5085034969404911	0.999988777714364	0.6611696898002932	CD3E	RCVCMP0000580	Control	CD3
S1	0.005979870105808164	0.5412894718199608	0.999988777714364	0.6108642230034506	CD45	RCVCMP0000580	Control	CD3
S1	-0.007846782702843528	0.23409163607289218	0.8860251041032313	-1.1898848951420795	CD2	RCVCMP0000464	Control	CD3
S1	0.0059189411142537025	0.3191577546446216	0.999988777714364	0.9961901700378181	CD3E	RCVCMP0000464	Control	CD3
S1	0.004029155871487204	0.48740252755035973	0.999988777714364	0.6944460429063539	CD45	RCVCMP0000464	Control	CD3
S1	0.010042709760268805	0.39778341818995155	0.999988777714364	0.8455865735608853	CD2	RCVCMP0000617	Control	CD3
S1	0.002545479333855514	0.800631216989832	0.999988777714364	0.25253027390381966	CD3E	RCVCMP0000617	Control	CD3
S1	-0.008209098647949028	0.5516535855830245	0.999988777714364	-0.5952840951235141	CD45	RCVCMP0000617	Control	CD3
S1	-0.0067573461800043795	0.2668624591096245	0.9418152299404685	-1.1103169789527345	CD2	RCVCMP0000672	Control	CD3
S1	-0.001827670925111702	0.8083839437079434	0.999988777714364	-0.24251137525621075	CD3E	RCVCMP0000672	Control	CD3
S1	-0.00808707760764388	0.1795134198416788	0.7761132207911569	-1.3422547190391745	CD45	RCVCMP0000672	Control	CD3
S1	0.016385688504081872	0.0864508494698979	0.49573236957244704	1.714424187600235	CD2	RCVCMP0000840	Control	CD3
S1	-8.489749473167651e-4	0.9944857837032838	0.999988777714364	-0.0069111002566626745	CD3E	RCVCMP0000840	Control	CD3
S1	-0.019143607367893032	0.06727092319204477	0.41739042257064835	-1.829859684982537	CD45	RCVCMP0000840	Control	CD3
S1	-0.006223913219101992	0.6190854484303163	0.999988777714364	-0.4971469213859076	CD2	RCVCMP0000625	Control	CD3
S1	-0.005975391148114652	0.6330253471004482	0.999988777714364	-0.47747299384513964	CD3E	RCVCMP0000625	Control	CD3
S1	0.001601614008871009	0.8441153633334608	0.999988777714364	0.19663220922916866	CD45	RCVCMP0000625	Control	CD3
S1	0.014025595824316115	0.17998214050366323	0.776998334225937	1.340810025024948	CD2	RCVCMP0000107	Control	CD3
S1	-0.010266207888403467	0.36830137960079246	0.999988777714364	-0.8996596933228455	CD3E	RCVCMP0000107	Control	CD3
S1	-0.016435542042688996	0.14508047792875836	0.692098791760744	-1.4571300750648664	CD45	RCVCMP0000107	Control	CD3
S1	0.014610386629471787	0.013625963085796222	0.12382834368875455	2.46697562988731	CD2	RCVCMP0000305	Control	CD3
S1	0.01706435274561993	0.003962411282540934	0.044101584883041195	2.881138780912023	CD3E	RCVCMP0000305	Control	CD3
S1	0.018071951132688082	0.00237991673597282	0.028588888555304646	3.0382054052187555	CD45	RCVCMP0000305	Control	CD3
S1	-0.0019136862604119495	0.8486853207180952	0.999988777714364	-0.19079613010711585	CD2	RCVCMP0000408	Control	CD3
S1	0.003437706370106543	0.5845192717817906	0.999988777714364	0.5467954464837771	CD3E	RCVCMP0000408	Control	CD3
S1	-0.01695627319355432	0.023957065314047482	0.19289528370586714	-2.257817089713034	CD45	RCVCMP0000408	Control	CD3
S1	-0.008896982400648483	0.26872901366277024	0.9455363792344598	-1.1059942372797609	CD2	RCVCMP0000241	Control	CD3
S1	-0.0019119361880044312	0.8610933509147034	0.999988777714364	-0.17498254262272425	CD3E	RCVCMP0000241	Control	CD3
S1	0.0030528835223697496	0.6249123057059394	0.999988777714364	0.4889002683593178	CD45	RCVCMP0000241	Control	CD3
S1	0.00857557253844973	0.17279563413526056	0.7593889518527682	1.3632757104047435	CD2	RCVCMP0000354	Control	CD3
S1	0.004239702970612479	0.47383404085402203	0.999988777714364	0.7162547841265274	CD3E	RCVCMP0000354	Control	CD3
S1	-0.012431440517953807	0.07503592764414135	0.45060588728218987	-1.7802446710235302	CD45	RCVCMP0000354	Control	CD3
S1	-0.016215069175053557	0.031137304711769266	0.23520889540733828	-2.1553135687000142	CD2	RCVCMP0000724	Control	CD3
S1	0.0026013578926679503	0.6771833996667089	0.999988777714364	0.41630969433494014	CD3E	RCVCMP0000724	Control	CD3
S1	2.1697737573994088e-4	0.9290733709889847	0.999988777714364	0.08901074469033025	CD45	RCVCMP0000724	Control	CD3
S1	-0.0016681325943312011	0.8834866251412801	0.999988777714364	-0.14655075569210954	CD2	RCVCMP0000831	Control	CD3
S1	-0.0016756650615160776	0.8813846588468716	0.999988777714364	-0.14921414500268076	CD3E	RCVCMP0000831	Control	CD3
S1	-0.02259234970979716	0.00442802717251491	0.04857258958879308	-2.8459419106115096	CD45	RCVCMP0000831	Control	CD3
S1	-0.013240882610401006	0.1496909343847563	0.704760926626329	-1.4406240069049778	CD2	RCVCMP0000278	Control	CD3
S1	-0.004722821487095504	0.6356282907338887	0.999988777714364	-0.47381997267631754	CD3E	RCVCMP0000278	Control	CD3
S1	-0.021440409542974947	0.017687783093728995	0.1514886902519706	-2.3720899699591373	CD45	RCVCMP0000278	Control	CD3
S1	0.015876708669289447	0.05175684748142628	0.34393955871986315	1.9451506657913569	CD2	RCVCMP0000368	Control	CD3
S1	0.010510418212130865	0.18466323591836797	0.7883627231970214	1.3265329274089577	CD3E	RCVCMP0000368	Control	CD3
S1	-0.0020194769448425675	0.8692622977292599	0.999988777714364	-0.16459559611675212	CD45	RCVCMP0000368	Control	CD3
S1	0.0036503173363541586	0.6096276064559965	0.999988777714364	0.5106050964850952	CD2	RCVCMP0000217	Control	CD3
S1	-0.0024327860505638276	0.8236246571407979	0.999988777714364	-0.22288545467708062	CD3E	RCVCMP0000217	Control	CD3
S1	0.012810325352422299	0.1072879748870128	0.5708726025987154	1.6105035325701307	CD45	RCVCMP0000217	Control	CD3
S1	-0.0026916470835408922	0.8036218628669913	0.999988777714364	-0.24866249433639925	CD2	RCVCMP0000197	Control	CD3
S1	0.0014150576394027085	0.8054512613374076	0.999988777714364	0.2462983833117432	CD3E	RCVCMP0000197	Control	CD3
S1	0.002339284714030712	0.7220291523149462	0.999988777714364	0.35574819003637503	CD45	RCVCMP0000197	Control	CD3
S1	0.06164975656795401	2.220446049250313e-16	1.0382445989225033e-14	8.192833541392071	CD2	RCVCMP0000273	Control	CD3
S1	0.012900744817106442	0.0777555582358096	0.4621330538954583	1.7638599675580595	CD3E	RCVCMP0000273	Control	CD3
S1	0.06475002514982559	0	0	8.593137765846237	CD45	RCVCMP0000273	Control	CD3
S1	0.01127389986364292	0.11117186788857558	0.5846662246716278	1.5929479511864393	CD2	RCVCMP0000570	Control	CD3
S1	0.005571578262363084	0.40480752256184305	0.999988777714364	0.8330659734677176	CD3E	RCVCMP0000570	Control	CD3
S1	0.08811405474941175	0	0	11.848340153447671	CD45	RCVCMP0000570	Control	CD3
S1	-0.025789454323636576	0.03405486558971413	0.25134983357099633	-2.11942145045926	CD2	RCVCMP0000233	Control	CD3
S1	-0.01225677823697664	0.32529386585594433	0.999988777714364	-0.983637325618975	CD3E	RCVCMP0000233	Control	CD3
S1	0.02179764189519776	0.060086314176106104	0.384265465578196	1.880159714373777	CD45	RCVCMP0000233	Control	CD3
S1	0.015306902362051922	0.031553872973905106	0.23744484452536951	2.1500169637336835	CD2	RCVCMP0000371	Control	CD3
S1	0.002184059969073509	0.7080383179772154	0.999988777714364	0.3744919857829835	CD3E	RCVCMP0000371	Control	CD3
S1	-0.01854586107966914	0.015269104795177263	0.13555936341494024	-2.4259326219850315	CD45	RCVCMP0000371	Control	CD3
S1	-0.017109625403799025	0.03115570574503678	0.23526596224601973	-2.155078322424806	CD2	RCVCMP0000300	Control	CD3
S1	-0.008611227016229432	0.2953868378730585	0.9817700765403287	-1.0463773674276724	CD3E	RCVCMP0000300	Control	CD3
S1	-0.010659124270134303	0.19054602715536417	0.8019221173016262	-1.308965530297268	CD45	RCVCMP0000300	Control	CD3
S1	0.005000792024084744	0.42488464401817216	0.999988777714364	0.797975609974361	CD2	RCVCMP0000718	Control	CD3
S1	0.002169749977098102	0.7055475656055896	0.999988777714364	0.37784254573674836	CD3E	RCVCMP0000718	Control	CD3
S1	0.002201784441172395	0.7035264470912403	0.999988777714364	0.3805644734460539	CD45	RCVCMP0000718	Control	CD3
S1	0.01619015078515691	0.01788374973123208	0.15292272917123856	2.368016263767146	CD2	RCVCMP0000119	Control	CD3
S1	0.004102461103447435	0.5144994906289573	0.999988777714364	0.6518476008374883	CD3E	RCVCMP0000119	Control	CD3
S1	0.0529025112544325	3.597122599785507e-14	1.540000863404335e-12	7.57446911388905	CD45	RCVCMP0000119	Control	CD3
S1	0.01225770183078009	0.08414816914741285	0.48639443281875605	1.727108556778957	CD2	RCVCMP0000764	Control	CD3
S1	-3.925332449646686e-4	0.9802756759051823	0.999988777714364	0.02472329265529645	CD3E	RCVCMP0000764	Control	CD3
S1	-5.235391774083568e-4	0.994372199453089	0.999988777714364	0.007053460473475744	CD45	RCVCMP0000764	Control	CD3
S1	0.01679939755576808	0.011149015263685724	0.10552951145403856	2.53799319393318	CD2	RCVCMP0000344	Control	CD3
S1	0.01915441322442406	0.003702518887910733	0.041722191130381496	2.9024536973574513	CD3E	RCVCMP0000344	Control	CD3
S1	0.006008307443407655	0.35071470287023176	0.999988777714364	0.9332038973191009	CD45	RCVCMP0000344	Control	CD3
S1	-0.007411034656454	0.23846627232877826	0.8953710608113408	-1.178829004575386	CD2	RCVCMP0000621	Control	CD3
S1	-0.006605029641954815	0.29500287081887366	0.9817700765403287	-1.0472097036357215	CD3E	RCVCMP0000621	Control	CD3
S1	-0.023649364916412823	8.043729383862893e-5	0.0013649063154705819	-3.943093450100706	CD45	RCVCMP0000621	Control	CD3
S1	0.002001783590167108	0.7612979434355793	0.999988777714364	0.3037767993045828	CD2	RCVCMP0000450	Control	CD3
S1	0.045578003741705245	8.28502666472275e-9	2.382941646978118e-7	5.762554521534195	CD3E	RCVCMP0000450	Control	CD3
S1	0.08085016043892485	0	0	10.140112433930511	CD45	RCVCMP0000450	Control	CD3
S1	0.00726607218702218	0.38137599983743287	0.999988777714364	0.8753637819051853	CD2	RCVCMP0000472	Control	CD3
S1	0.005298407723170264	0.5115167668768121	0.999988777714364	0.6564777689028211	CD3E	RCVCMP0000472	Control	CD3
S1	0.0010404942381058763	0.853341959142683	0.999988777714364	0.1848560304596226	CD45	RCVCMP0000472	Control	CD3
S1	0.0025891308418834226	0.6487363687291663	0.999988777714364	0.45551835064781077	CD2	RCVCMP0000534	Control	CD3
S1	0.010068210430190657	0.12143501686650193	0.6205617914854072	1.5487783285582872	CD3E	RCVCMP0000534	Control	CD3
S1	-0.013421752383758598	0.06191150960064874	0.3931493411182764	-1.8669289560459192	CD45	RCVCMP0000534	Control	CD3
S1	-0.015969895131278757	0.03352594808950628	0.2487622376082847	-2.1257275921505454	CD2	RCVCMP0000088	Control	CD3
S1	-0.011699680580117595	0.1193305180742315	0.6142476037218937	-1.5575898003737223	CD3E	RCVCMP0000088	Control	CD3
S1	-0.012942289454958702	0.08800674028941514	0.5013103651634002	-1.7060071934044905	CD45	RCVCMP0000088	Control	CD3
S1	-0.019828567928467794	2.0831967044214567e-4	0.0032544723503185233	-3.7087077869214498	CD2	RCVCMP0000221	Control	CD3
S1	-0.0040718354627851915	0.48362942932491393	0.999988777714364	-0.7004770554338872	CD3E	RCVCMP0000221	Control	CD3
S1	-0.010545856117122238	0.053194097947305466	0.35036628073261655	-1.9333418631583783	CD45	RCVCMP0000221	Control	CD3
S1	-0.016621719222268315	0.047081391439234184	0.32109144509963766	-1.9855672905394384	CD2	RCVCMP0000714	Control	CD3
S1	-0.0021793592118465495	0.8489552661592229	0.999988777714364	-0.19045160052547289	CD3E	RCVCMP0000714	Control	CD3
S1	-0.005565384960320347	0.5418531184799419	0.999988777714364	-0.6100131170527032	CD45	RCVCMP0000714	Control	CD3
S1	-0.0064021635072566375	0.602430104476605	0.999988777714364	-0.520909087601691	CD2	RCVCMP0000214	Control	CD3
S1	-4.4909687356871217e-4	0.9969691118315702	0.999988777714364	0.0037986641257872875	CD3E	RCVCMP0000214	Control	CD3
S1	-1.1503458934528106e-4	0.9735947180213851	0.999988777714364	0.033100156411257464	CD45	RCVCMP0000214	Control	CD3
S1	-0.0036208805900780766	0.6305401305073168	0.999988777714364	-0.4809667499427644	CD2	RCVCMP0000111	Control	CD3
S1	0.02440451975825947	3.8151066270764034e-4	0.00560939634465924	3.5525540290417403	CD3E	RCVCMP0000111	Control	CD3
S1	0.09166668307852373	0	0	13.183944928859553	CD45	RCVCMP0000111	Control	CD3
S1	3.330839808850065e-4	0.9408757753974246	0.999988777714364	0.07416917206292768	CD2	RCVCMP0001006	Control	CD3
S1	-0.014418543112737128	0.16015450737170334	0.7295826687703565	-1.4045521047343092	CD3E	RCVCMP0001006	Control	CD3
S1	-0.007257151027622724	0.5012567239476894	0.999988777714364	-0.6725136960110519	CD45	RCVCMP0001006	Control	CD3
S1	0.0033392666002536133	0.6696016831488523	0.999988777714364	0.4266947387567834	CD2	RCVCMP0000227	Control	CD3
S1	3.1004467703678383e-4	0.924517522664652	0.999988777714364	0.09474481269785226	CD3E	RCVCMP0000227	Control	CD3
S1	0.0013498563051020575	0.8353195791710775	0.999988777714364	0.20788395292504355	CD45	RCVCMP0000227	Control	CD3
S1	-0.01386288271572389	0.011823872378435008	0.11075576967095498	-2.517357691360802	CD2	RCVCMP0000389	Control	CD3
S1	-9.563481722007031e-4	0.9196561918113422	0.999988777714364	-0.10086680832454273	CD3E	RCVCMP0000389	Control	CD3
S1	-0.005642664426326078	0.32848945158586507	0.999988777714364	-0.9771610015342381	CD45	RCVCMP0000389	Control	CD3
S1	0.001611816607883167	0.7411363464672496	0.999988777714364	0.3303489020130261	CD2	RCVCMP0000026	Control	CD3
S1	0.012251258422240726	0.04149199091497913	0.29244428712475495	2.038579720360833	CD3E	RCVCMP0000026	Control	CD3
S1	-0.007083702584730876	0.2896199527558132	0.9751600522355058	-1.0589557057329353	CD45	RCVCMP0000026	Control	CD3
S1	0.007850508734861112	0.1249986070093767	0.632722764449187	1.5341262076798508	CD2	RCVCMP0000454	Control	CD3
S1	-0.0018410310189770425	0.7697084219794014	0.999988777714364	-0.2927563143833419	CD3E	RCVCMP0000454	Control	CD3
S1	0.008478031078028015	0.09878838265262968	0.5418843660969004	1.6507561236701533	CD45	RCVCMP0000454	Control	CD3
S1	0.003161062855310941	0.7138638537203517	0.999988777714364	0.3666717869035548	CD2	RCVCMP0000709	Control	CD3
S1	-0.004374156744782995	0.7572289606269234	0.999988777714364	-0.3091216897358682	CD3E	RCVCMP0000709	Control	CD3
S1	0.018393488542829812	0.08395092724077435	0.48550580291827333	1.7282080710674994	CD45	RCVCMP0000709	Control	CD3
S1	-0.02447393623112392	0.04130738211562102	0.2914862246776386	-2.040431349790436	CD2	RCVCMP0000689	Control	CD3
S1	-0.010538101542544646	0.39369675239633306	0.999988777714364	-0.852932473136035	CD3E	RCVCMP0000689	Control	CD3
S1	0.03044296200881442	0.007902270478530538	0.07956695138367634	2.6562171773248493	CD45	RCVCMP0000689	Control	CD3
S1	-0.003292448143698645	0.6968410111267689	0.999988777714364	-0.38958829190002775	CD2	RCVCMP0000151	Control	CD3
S1	0.01593983429294707	0.0353896574338326	0.25867432119682293	2.1038715026551458	CD3E	RCVCMP0000151	Control	CD3
S1	0.026024743467578007	7.789281460215403e-4	0.010691978434052951	3.3601760687830726	CD45	RCVCMP0000151	Control	CD3
S1	0.0028717374618956954	0.7562425729031281	0.999988777714364	0.3104187033873116	CD2	RCVCMP0000998	Control	CD3
S1	0.007876144426026426	0.4388567848941367	0.999988777714364	0.774125151982791	CD3E	RCVCMP0000998	Control	CD3
S1	0.007100436970610594	0.4860335455559919	0.999988777714364	0.6966313270880174	CD45	RCVCMP0000998	Control	CD3
S1	-0.0057643720065207685	0.37128738785820614	0.999988777714364	-0.8940644889012854	CD2	RCVCMP0000062	Control	CD3
S1	0.014271928218243517	0.01955177153092791	0.16388927368150613	2.334840175898911	CD3E	RCVCMP0000062	Control	CD3
S1	0.0033213835301255357	0.571338002636038	0.999988777714364	0.566082053376211	CD45	RCVCMP0000062	Control	CD3
S1	-0.009683960624407836	0.3827246931600955	0.999988777714364	-0.8728869625704389	CD2	RCVCMP0000636	Control	CD3
S1	7.546990257559108e-4	0.8868476646089032	0.999988777714364	0.14229415319576114	CD3E	RCVCMP0000636	Control	CD3
S1	0.013010290779161991	0.18349946901137004	0.7852876870109565	1.330057068821352	CD45	RCVCMP0000636	Control	CD3
S1	0.0017955724063312608	0.7443711955031098	0.999988777714364	0.326070262624399	CD2	RCVCMP0001520	Control	CD3
S1	-0.007552600903072815	0.30959045748535285	0.9966133582838586	-1.0160817529587485	CD3E	RCVCMP0001520	Control	CD3
S1	-0.01348179785373589	0.06311750129726065	0.39877539647688043	-1.8583628700829262	CD45	RCVCMP0001520	Control	CD3
S1	0.0019421959890211459	0.7347307977094142	0.999988777714364	0.3388392945413414	CD2	RCVCMP0000553	Control	CD3
S1	0.017468599628658845	0.013201280413853489	0.12092083911775675	2.478292684630644	CD3E	RCVCMP0000553	Control	CD3
S1	-0.027896669125094038	1.7818763263810806e-4	0.0028312974623119222	-3.748088152265342	CD45	RCVCMP0000553	Control	CD3
S1	-0.01977095679226	0.02291296124462282	0.1863257297810851	-2.274882802782537	CD2	RCVCMP0000493	Control	CD3
S1	-4.244040126135003e-4	0.9761840397594936	0.999988777714364	0.029853313383691862	CD3E	RCVCMP0000493	Control	CD3
S1	-0.01455062175236799	0.09878461938379919	0.5418843660969004	-1.650774546532238	CD45	RCVCMP0000493	Control	CD3
S1	-0.0033035319244215282	0.7365638082227897	0.999988777714364	-0.3364072166122194	CD2	RCVCMP0000989	Control	CD3
S1	0.004894092675133754	0.5009436268714473	0.999988777714364	0.673005759363804	CD3E	RCVCMP0000989	Control	CD3
S1	-1.4842181709074276e-4	0.9583467663484315	0.999988777714364	0.05222832160281147	CD45	RCVCMP0000989	Control	CD3
S1	2.5465916896093657e-4	0.9151769853157208	0.999988777714364	0.10651092815721525	CD2	RCVCMP0000007	Control	CD3
S1	-0.010689336575085116	0.30650623121870146	0.9940245239992265	-1.0225805044478384	CD3E	RCVCMP0000007	Control	CD3
S1	-0.008844249765580995	0.40617120825815434	0.999988777714364	-0.8306503038721568	CD45	RCVCMP0000007	Control	CD3
S1	-0.010178136591956833	0.20062937673813763	0.8239770962212751	-1.2797605085311696	CD2	RCVCMP0000468	Control	CD3
S1	0.009681107508066148	0.16966517911858947	0.7519487068720223	1.3732804459100745	CD3E	RCVCMP0000468	Control	CD3
S1	-0.018025815287095463	0.0201650188075458	0.16801750762176684	-2.3232631748576766	CD45	RCVCMP0000468	Control	CD3
S1	-0.007610803732749994	0.44685972799894025	0.999988777714364	-0.7606607435938141	CD2	RCVCMP0000101	Control	CD3
S1	0.006992773445735253	0.4335463101215622	0.999988777714364	0.7831376054496946	CD3E	RCVCMP0000101	Control	CD3
S1	-0.0013558009896745713	0.9189609308231533	0.999988777714364	-0.10174267160577047	CD45	RCVCMP0000101	Control	CD3
S1	0.002985159835615052	0.6419483979058946	0.999988777714364	0.4649763431321545	CD2	RCVCMP0000766	Control	CD3
S1	-0.005488776433858134	0.5426781320274681	0.999988777714364	-0.6087681433693809	CD3E	RCVCMP0000766	Control	CD3
S1	-0.01953445735625847	0.01757469949510507	0.1507515665889374	-2.3744587568141755	CD45	RCVCMP0000766	Control	CD3
S1	-0.002385260944162269	0.8859527605111706	0.999988777714364	-0.1434272532366511	CD2	RCVCMP0000132	Control	CD3
S1	-2.2810294355212905e-4	0.9779141436915304	0.999988777714364	0.02768405174685579	CD3E	RCVCMP0000132	Control	CD3
S1	-0.009170771496855464	0.49878058836671024	0.999988777714364	-0.6764096558791812	CD45	RCVCMP0000132	Control	CD3
S1	-2.086828408841246e-4	0.9668176374011259	0.999988777714364	0.04159991952043441	CD2	RCVCMP0000431	Control	CD3
S1	0.004689010896199523	0.34107589223894386	0.999988777714364	0.9520415852344845	CD3E	RCVCMP0000431	Control	CD3
S1	-0.017950092591649397	0.0011723322015579334	0.015385538916486889	-3.245527550511345	CD45	RCVCMP0000431	Control	CD3
S1	-0.00940051070535565	0.485337528484894	0.999988777714364	-0.697743644372341	CD2	RCVCMP0000084	Control	CD3
S1	1.7820725136542898e-4	0.94103926721289	0.999988777714364	0.07396370264525853	CD3E	RCVCMP0000084	Control	CD3
S1	-0.00792124040111753	0.5637398148482777	0.999988777714364	-0.5772955565691096	CD45	RCVCMP0000084	Control	CD3
S1	-0.0039418033738291445	0.4779057135098608	0.999988777714364	-0.7096749759877563	CD2	RCVCMP0000279	Control	CD3
S1	9.163982651183231e-4	0.7919329651092366	0.999988777714364	0.26380138783338075	CD3E	RCVCMP0000279	Control	CD3
S1	-0.011412357561442103	0.027473991020294304	0.21365894201357327	-2.2047165503345956	CD45	RCVCMP0000279	Control	CD3
S1	-0.009081916710496423	0.2968049625671695	0.9823817015331243	-1.0433095217261825	CD2	RCVCMP0000691	Control	CD3
S1	-0.005683911326041105	0.5323275577835892	0.999988777714364	-0.6244569140784846	CD3E	RCVCMP0000691	Control	CD3
S1	-0.014201431820509751	0.09397690644795231	0.5240261244122244	-1.6747825367231244	CD45	RCVCMP0000691	Control	CD3
S1	0.009001681471397323	0.18743035350903337	0.7950058032597147	1.3182189803299047	CD2	RCVCMP0000020	Control	CD3
S1	-0.010059082135874826	0.18717564585415958	0.7944663703156906	-1.3189804576435757	CD3E	RCVCMP0000020	Control	CD3
S1	-0.0025643396679707	0.7798708647924633	0.999988777714364	-0.2794873237265276	CD45	RCVCMP0000020	Control	CD3
S1	0.02000666134660723	0.019459295554483447	0.1633550483168352	2.336613390733311	CD2	RCVCMP0000563	Control	CD3
S1	0.02499845045014234	0.003605679946418361	0.04079572792367026	2.9107451404527303	CD3E	RCVCMP0000563	Control	CD3
S1	0.01425902619993268	0.0925201629622221	0.5181210486291014	1.6822510796364714	CD45	RCVCMP0000563	Control	CD3
S1	0.02433853136695074	0.0314952297320108	0.23721682704116753	2.150758962667592	CD2	RCVCMP0000579	Control	CD3
S1	-0.008017494481333888	0.5153908346566303	0.999988777714364	-0.650466653985146	CD3E	RCVCMP0000579	Control	CD3
S1	-0.023319262969894054	0.04973515778486487	0.3346901200963801	-1.9622347683859844	CD45	RCVCMP0000579	Control	CD3
S1	0.016292842466546702	0.12657594163073305	0.6367973028884836	1.527744681929259	CD2	RCVCMP0000257	Control	CD3
S1	0.013882767130773119	0.18987165112086668	0.8004040160200231	1.3109588956149523	CD3E	RCVCMP0000257	Control	CD3
S1	0.0016312411908241023	0.8274504679931143	0.999988777714364	0.21797258995194646	CD45	RCVCMP0000257	Control	CD3
S1	0.007996035563402972	0.26798031763314945	0.9438940614455771	1.107725651564244	CD2	RCVCMP0000258	Control	CD3
S1	0.014684128460704339	0.0484431133852572	0.3283050593168068	1.9734605634205644	CD3E	RCVCMP0000258	Control	CD3
S1	0.003171560474555624	0.6297101848067213	0.999988777714364	0.4821348072775464	CD45	RCVCMP0000258	Control	CD3
S1	0.007593361147670447	0.5735436761192136	0.999988777714364	0.5628402403769033	CD2	RCVCMP0000261	Control	CD3
S1	3.1970557620703607e-4	0.9538699244652216	0.999988777714364	0.05784772284333968	CD3E	RCVCMP0000261	Control	CD3
S1	0.014469682484774116	0.2996438513997872	0.9854397348736225	1.0371974389440075	CD45	RCVCMP0000261	Control	CD3
S1	-0.018773696357887934	0.13494943721081779	0.6619739499459294	-1.4948659234662938	CD2	RCVCMP0000585	Control	CD3
S1	-0.012126897712961288	0.33520276520106296	0.999988777714364	-0.9636872167363609	CD3E	RCVCMP0000585	Control	CD3
S1	-0.007620344855316711	0.5630700974066831	0.999988777714364	-0.5782874034799379	CD45	RCVCMP0000585	Control	CD3
S1	0.0023954752350681817	0.7032704111215204	0.999988777714364	0.3809094890423472	CD2	RCVCMP0000560	Control	CD3
S1	-0.0032291391312341956	0.7282499338333603	0.999988777714364	-0.34745444887630933	CD3E	RCVCMP0000560	Control	CD3
S1	0.016803817597071863	0.025187898314001478	0.20006302435455647	2.238508736813133	CD45	RCVCMP0000560	Control	CD3
S1	0.0015766600656742422	0.790897581656347	0.999988777714364	0.2651452347480113	CD2	RCVCMP0000820	Control	CD3
S1	-0.0037256427601025334	0.6864756074449324	0.999988777714364	-0.40364252827372943	CD3E	RCVCMP0000820	Control	CD3
S1	-0.018333548554988158	0.025081637421162796	0.19959784626173266	-2.2401430508707203	CD45	RCVCMP0000820	Control	CD3
S1	-0.01019091956473039	0.2500383895220143	0.9145524536737984	-1.1502561406261784	CD2	RCVCMP0000872	Control	CD3
S1	-0.006022659425705341	0.5096886693362443	0.999988777714364	-0.6593225430606505	CD3E	RCVCMP0000872	Control	CD3
S1	0.006606204198099839	0.40009842192372713	0.999988777714364	0.8414454692321067	CD45	RCVCMP0000872	Control	CD3
S1	-0.009440520129396876	0.193092441195455	0.8064548202074149	-1.3014851590477696	CD2	RCVCMP0000888	Control	CD3
S1	-0.0022853195088768973	0.7949554369251217	0.999988777714364	-0.25988116947712103	CD3E	RCVCMP0000888	Control	CD3
S1	-0.010518244312951416	0.1453764602810277	0.6932144301023395	-1.4560584574675508	CD45	RCVCMP0000888	Control	CD3
S1	-0.005611157734458273	0.6053746238057992	0.999988777714364	-0.5166870696281115	CD2	RCVCMP0000655	Control	CD3
S1	-0.006383000607366935	0.5476735599541529	0.999988777714364	-0.6012498897446691	CD3E	RCVCMP0000655	Control	CD3
S1	0.016924064868894816	0.0659500874954344	0.4113923941232809	1.838762762588861	CD45	RCVCMP0000655	Control	CD3
S1	-0.0020381638235061825	0.8683170994755853	0.999988777714364	-0.16579650142646193	CD2	RCVCMP0000584	Control	CD3
S1	-0.0033523558659285684	0.7479704980684826	0.999988777714364	-0.32131657335520125	CD3E	RCVCMP0000584	Control	CD3
S1	0.005495696064624783	0.4718019479079305	0.999988777714364	0.7195502576143984	CD45	RCVCMP0000584	Control	CD3
S1	0.007241697495680102	0.13239747956787262	0.6543453230665497	1.5047145543752654	CD2	RCVCMP0000411	Control	CD3
S1	0.010670937394231422	0.02819984207436188	0.2178362973713801	2.1944950130155054	CD3E	RCVCMP0000411	Control	CD3
S1	-0.0055278704854618685	0.2930738146544912	0.9799523306056683	-1.051402398623754	CD45	RCVCMP0000411	Control	CD3
S1	-0.0024220057223958828	0.7505545021823019	0.999988777714364	-0.31790829249088	CD2	RCVCMP0000202	Control	CD3
S1	0.016806409870399525	0.008340770411540355	0.08298384921484682	2.637954776559307	CD3E	RCVCMP0000202	Control	CD3
S1	-0.019412489252112128	0.003461515236901331	0.03939091387363007	-2.9234718492802725	CD45	RCVCMP0000202	Control	CD3
S1	-9.62596560730253e-5	0.9468983292882338	0.999988777714364	0.06660228164864897	CD2	RCVCMP0000055	Control	CD3
S1	8.930914953533211e-4	0.8211328837875131	0.999988777714364	0.22608812060185512	CD3E	RCVCMP0000055	Control	CD3
S1	-0.014858949995590193	0.02151777337449695	0.1769573900281954	-2.298774045213494	CD45	RCVCMP0000055	Control	CD3
S1	-0.00789015672491008	0.4960523205103827	0.999988777714364	-0.6807142456960534	CD2	RCVCMP0000266	Control	CD3
S1	-0.018270483641558893	0.09694102199702517	0.5350294222615242	-1.659867941591192	CD3E	RCVCMP0000266	Control	CD3
S1	-0.006634300620582552	0.5750318824081346	0.999988777714364	-0.5606562719479968	CD45	RCVCMP0000266	Control	CD3
S1	0.0072817294355326904	0.12281990622358707	0.6251919781753795	1.5430448009380413	CD2	RCVCMP0000038	Control	CD3
S1	0.0034080793646170783	0.4538156169705667	0.999988777714364	0.7490690023345222	CD3E	RCVCMP0000038	Control	CD3
S1	-0.014784340851027245	0.0028601275406992394	0.03344119251672871	-2.9823842756750656	CD45	RCVCMP0000038	Control	CD3
S1	-0.011190365352260506	0.14925796488998916	0.7034075741204882	-1.4421574365872054	CD2	RCVCMP0000894	Control	CD3
S1	0.008797405460721882	0.21199620408991127	0.8463323907049001	1.248095177631809	CD3E	RCVCMP0000894	Control	CD3
S1	-0.02093504452270817	0.005984935305307291	0.06259595410383717	-2.748605598293564	CD45	RCVCMP0000894	Control	CD3
S1	0.009678267553645613	0.07256100461864268	0.44016486204521443	1.7955821011682687	CD2	RCVCMP0000516	Control	CD3
S1	0.009628979279990516	0.07375114674563443	0.44536699889918746	1.788154115873701	CD3E	RCVCMP0000516	Control	CD3
S1	-0.002145049060526174	0.743274481073865	0.999988777714364	-0.32752018180473413	CD45	RCVCMP0000516	Control	CD3
S1	-0.004219078411009138	0.59766436273307455	0.999988777714364	-0.5277622479304397	CD2	RCVCMP0000327	Control	CD3
S1	-5.814502882885596e-4	0.993286687274105	0.999988777714364	-0.008413989024885177	CD3E	RCVCMP0000327	Control	CD3
S1	-0.016927960816034437	0.019329407997010013	0.1625136238904817	-2.339116441324253	CD45	RCVCMP0000327	Control	CD3
S1	0.0012597456994534078	0.8270747185691283	0.999988777714364	0.21845486880177295	CD2	RCVCMP0000456	Control	CD3
S1	0.006123550791721077	0.39354365521346835	0.999988777714364	0.85320856369113	CD3E	RCVCMP0000456	Control	CD3
S1	0.011730279538965877	0.11682397403170564	0.604411965168826	1.5682449662176878	CD45	RCVCMP0000456	Control	CD3
S1	0.004952966005900998	0.6375372307397298	0.999988777714364	0.47114494550297176	CD2	RCVCMP0000185	Control	CD3
S1	-0.004121956593813998	0.7499033765752126	0.999988777714364	-0.31876677245426316	CD3E	RCVCMP0000185	Control	CD3
S1	2.2381876866769463e-4	0.950833692070334	0.999988777714364	0.06165987773394149	CD45	RCVCMP0000185	Control	CD3
S1	0.004296988828986286	0.5280589697862599	0.999988777714364	0.6309717900365748	CD2	RCVCMP0000340	Control	CD3
S1	-0.003715658101714472	0.6912290861852072	0.999988777714364	-0.3971876533387795	CD3E	RCVCMP0000340	Control	CD3
S1	-0.00980636913000516	0.23974416094165452	0.8977066059910135	-1.1756265006730728	CD45	RCVCMP0000340	Control	CD3
S1	-0.001305114960403554	0.8708712852368121	0.999988777714364	-0.16255186971522037	CD2	RCVCMP0000077	Control	CD3
S1	-0.005211323019651197	0.40552695733069255	0.999988777714364	-0.8317909424273497	CD3E	RCVCMP0000077	Control	CD3
S1	0.008033308711316368	0.15265677678281575	0.7116858566406404	1.4302099283040934	CD45	RCVCMP0000077	Control	CD3
S1	0.016981724576203675	0.096384378146251	0.5327476631927254	1.6626407040526507	CD2	RCVCMP0000023	Control	CD3
S1	0.006511634867967908	0.5010411860732011	0.999988777714364	0.6728524178541017	CD3E	RCVCMP0000023	Control	CD3
S1	0.0075334616247813724	0.4468896890439016	0.999988777714364	0.7606105958913382	CD45	RCVCMP0000023	Control	CD3
S1	-0.001865239640363237	0.8611644401142584	0.999988777714364	-0.17489207171802568	CD2	RCVCMP0000541	Control	CD3
S1	0.006187109644268904	0.3655259765711274	0.999988777714364	0.9048856376720631	CD3E	RCVCMP0000541	Control	CD3
S1	-0.027303363718703805	3.542990715162837e-4	0.005269470730916776	-3.57197512424642	CD45	RCVCMP0000541	Control	CD3
S1	-0.0021161669765385922	0.7843500765135997	0.999988777714364	-0.2736545918216198	CD2	RCVCMP0000664	Control	CD3
S1	-0.0016611871921418065	0.8437571288729231	0.999988777714364	-0.19708997434063877	CD3E	RCVCMP0000664	Control	CD3
S1	-0.017020152949545068	0.004955776219015921	0.053245966635569325	-2.809894368974454	CD45	RCVCMP0000664	Control	CD3
S1	-0.0030709475470117034	0.6498536387662	0.999988777714364	-0.45396552729676903	CD2	RCVCMP0000893	Control	CD3
S1	-0.008986302186123321	0.13849421348821223	0.6732463733660313	-1.4814217835278882	CD3E	RCVCMP0000893	Control	CD3
S1	-0.01952333347525381	9.773890285122615e-4	0.013067894283371406	-3.2969557380542955	CD45	RCVCMP0000893	Control	CD3
S1	6.532141613836425e-4	0.8594854493280222	0.999988777714364	0.17702920533664765	CD2	RCVCMP0000848	Control	CD3
S1	-0.005295787902313697	0.4239822852759726	0.999988777714364	-0.7995315064531063	CD3E	RCVCMP0000848	Control	CD3
S1	-0.007132249848276539	0.273826578688497	0.9522663615713729	-1.0942928077352743	CD45	RCVCMP0000848	Control	CD3
S1	-0.018645782482999092	0.07024130472366505	0.43046103621518983	-1.8103514396269353	CD2	RCVCMP0000426	Control	CD3
S1	-0.0038364214918777994	0.7463773558280337	0.999988777714364	-0.3234197743247568	CD3E	RCVCMP0000426	Control	CD3
S1	-0.018578784235360822	0.07186238026804141	0.43783086969859114	-1.799988967565548	CD45	RCVCMP0000426	Control	CD3
S1	0.0027694564290745463	0.6787156675776078	0.999988777714364	0.4142163517204247	CD2	RCVCMP0000535	Control	CD3
S1	-0.00221688019411131	0.8190724727157884	0.999988777714364	-0.22873810964374605	CD3E	RCVCMP0000535	Control	CD3
S1	-0.011216559061898232	0.1669292874621181	0.7461449419151204	-1.3821381470796823	CD45	RCVCMP0000535	Control	CD3
S1	-0.009917776982543303	0.17854457765636	0.7739479266621556	-1.345249803937441	CD2	RCVCMP0000248	Control	CD3
S1	-1.0318005012924686e-4	0.955725286167304	0.999988777714364	0.055518632609005455	CD3E	RCVCMP0000248	Control	CD3
S1	-0.015456195929661907	0.03299608581712487	0.24564731088982067	-2.132130914875872	CD45	RCVCMP0000248	Control	CD3
S1	-3.986595786273276e-4	0.9947535304058357	0.999988777714364	0.006575521897896431	CD2	RCVCMP0000246	Control	CD3
S1	6.308394689903243e-5	0.9570153540390722	0.999988777714364	0.05389935062828329	CD3E	RCVCMP0000246	Control	CD3
S1	-0.009580157085020496	0.35533548336609466	0.999988777714364	-0.9242897396389894	CD45	RCVCMP0000246	Control	CD3
S1	0.0013190832509010484	0.7559717046371899	0.999988777714364	0.3107749628000413	CD2	RCVCMP0000057	Control	CD3
S1	-0.005007278496044165	0.3571963228156093	0.999988777714364	-0.9207205912361687	CD3E	RCVCMP0000057	Control	CD3
S1	0.0027366248967716535	0.55792740140335	0.999988777714364	0.5859227901880256	CD45	RCVCMP0000057	Control	CD3
S1	0.009096342686118142	0.12982473687796214	0.6471712873640998	1.5147933823601352	CD2	RCVCMP0000910	Control	CD3
S1	8.847189023051314e-4	0.8328784298753862	0.999988777714364	0.21101133060303656	CD3E	RCVCMP0000910	Control	CD3
S1	-0.014136110014336515	0.029826884047083366	0.2273103234719563	-2.172381701659353	CD45	RCVCMP0000910	Control	CD3
S1	-0.010290036643266373	0.32434755395990056	0.999988777714364	-0.9855630979177274	CD2	RCVCMP0000471	Control	CD3
S1	-0.008816054287460118	0.4025963938817344	0.999988777714364	-0.8369931936782575	CD3E	RCVCMP0000471	Control	CD3
S1	0.018805883842729257	0.04644277277593356	0.31816197867106194	1.9913468079483594	CD45	RCVCMP0000471	Control	CD3
S1	-0.0013323040681119554	0.9524863274074891	0.999988777714364	-0.059584796601059836	CD2	RCVCMP0000451	Control	CD3
S1	-0.016595951777854105	0.15953222698062797	0.7281950852989412	-1.4066465346500665	CD3E	RCVCMP0000451	Control	CD3
S1	-0.0018518288633357389	0.9163048370565127	0.999988777714364	-0.10508944189973966	CD45	RCVCMP0000451	Control	CD3
S1	0.002209794362588445	0.7035366494551485	0.999988777714364	0.380550726415443	CD2	RCVCMP0000612	Control	CD3
S1	8.399496310789013e-4	0.8484044366704828	0.999988777714364	0.1911546446048901	CD3E	RCVCMP0000612	Control	CD3
S1	-0.014556999074020985	0.05043597394649171	0.33770919435091923	-1.9562477674507088	CD45	RCVCMP0000612	Control	CD3
S1	0.010802386325413617	0.2068754489881468	0.8371455580418606	1.262203835345834	CD2	RCVCMP0000686	Control	CD3
S1	0.0012363601079182363	0.8315102771404785	0.999988777714364	0.21276498393809395	CD3E	RCVCMP0000686	Control	CD3
S1	-0.014564079781730183	0.12843205583070222	0.6422370122712591	-1.5203140845765313	CD45	RCVCMP0000686	Control	CD3
S1	-0.005790423222114582	0.5016657220173142	0.999988777714364	-0.6718711598297855	CD2	RCVCMP0000211	Control	CD3
S1	-0.005555335508380801	0.5193816114865233	0.999988777714364	-0.6442989267163255	CD3E	RCVCMP0000211	Control	CD3
S1	0.0026075073176731745	0.6732853680379653	0.999988777714364	0.42164333846195423	CD45	RCVCMP0000211	Control	CD3
S1	0.013197822431430058	0.06323038666693814	0.3993378825169632	1.85756799741095	CD2	RCVCMP0000407	Control	CD3
S1	0.007208510708831316	0.29764294750832	0.9830314152850972	1.0415013057413232	CD3E	RCVCMP0000407	Control	CD3
S1	0.005110134076707739	0.45345384349257745	0.999988777714364	0.7496693967043674	CD45	RCVCMP0000407	Control	CD3
S1	-0.012021391135732263	0.09813657338384944	0.5396705552427555	-1.6539554079130698	CD2	RCVCMP0000728	Control	CD3
S1	-0.009011933480558223	0.22079588480127177	0.8633526544337512	-1.2244145458799023	CD3E	RCVCMP0000728	Control	CD3
S1	0.0025264075069644735	0.6630530960969574	0.999988777714364	0.4357018048282634	CD45	RCVCMP0000728	Control	CD3
S1	-0.007530350084893378	0.3488401246892533	0.999988777714364	-0.9368414415135234	CD2	RCVCMP0000520	Control	CD3
S1	-0.009853232778730087	0.21030802374116064	0.8431367651745125	-1.2527189040625422	CD3E	RCVCMP0000520	Control	CD3
S1	0.0050653937649612225	0.45628849293935825	0.999988777714364	0.7449722546774284	CD45	RCVCMP0000520	Control	CD3
S1	0.006291104116351873	0.39320282698859943	0.999988777714364	0.8538234360802617	CD2	RCVCMP0000885	Control	CD3
S1	-0.0038316272458224824	0.6890099560175873	0.999988777714364	-0.40019899331997283	CD3E	RCVCMP0000885	Control	CD3
S1	0.0052045312164494895	0.47309141952196443	0.999988777714364	0.7174581998932957	CD45	RCVCMP0000885	Control	CD3
S1	0.005496379682232473	0.2838951303132835	0.9665543537264185	1.0716102438567188	CD2	RCVCMP0000157	Control	CD3
S1	0.005242680159929519	0.30221537011364763	0.989458695525412	1.031694253851235	CD3E	RCVCMP0000157	Control	CD3
S1	-0.008771595941374579	0.13479400676298872	0.6615992599938572	-1.495461629339682	CD45	RCVCMP0000157	Control	CD3
S1	-0.013623111173676875	0.08697990518120803	0.49718290004467536	-1.7115485044637655	CD2	RCVCMP0000045	Control	CD3
S1	-0.010832984302685797	0.1760579324891448	0.7676137394254318	-1.3529927939782045	CD3E	RCVCMP0000045	Control	CD3
S1	-3.849964271301869e-4	0.9882876304719836	0.999988777714364	0.014679805535468838	CD45	RCVCMP0000045	Control	CD3
S1	-0.013424717570401574	0.20748930709897517	0.8378260926029923	-1.2604992810093227	CD2	RCVCMP0000041	Control	CD3
S1	0.005594934132083938	0.5505579256191742	0.999988777714364	0.5969242955065821	CD3E	RCVCMP0000041	Control	CD3
S1	0.007555939549737113	0.43438757200922407	0.999988777714364	0.781705664364611	CD45	RCVCMP0000041	Control	CD3
S1	-0.006636048366097813	0.5407493558935351	0.999988777714364	-0.6116802129441705	CD2	RCVCMP0000352	Control	CD3
S1	-0.007883964024662144	0.45585349625179417	0.999988777714364	-0.7456919944836647	CD3E	RCVCMP0000352	Control	CD3
S1	0.02112249380078618	0.02485850263338385	0.19834075540111007	2.243594512877223	CD45	RCVCMP0000352	Control	CD3
S1	0.006721892648706585	0.30413222797693584	0.9916873901973768	1.027612317095046	CD2	RCVCMP0000113	Control	CD3
S1	-2.975244914023827e-4	0.9796274715088562	0.999988777714364	0.025535952967574948	CD3E	RCVCMP0000113	Control	CD3
S1	0.0018406546479575955	0.7410541867578055	0.999988777714364	0.33045765069441596	CD45	RCVCMP0000113	Control	CD3
S1	-0.013112980521073576	0.22855416521972838	0.8765562072934007	-1.2040916285305343	CD2	RCVCMP0000213	Control	CD3
S1	-0.011634892880576099	0.2881671545667084	0.9729511861877624	-1.0621509689631956	CD3E	RCVCMP0000213	Control	CD3
S1	-0.03027458782953178	0.004113459714018466	0.045615720396982126	-2.8693272435968353	CD45	RCVCMP0000213	Control	CD3
S1	-0.00794547788087219	0.3855624074899042	0.999988777714364	-0.8676930209420648	CD2	RCVCMP0000274	Control	CD3
S1	0.017200709139125886	0.037124085087423264	0.2682661870584596	2.084396839490532	CD3E	RCVCMP0000274	Control	CD3
S1	0.004503268260428746	0.5548119149894095	0.999988777714364	0.5905650100718899	CD45	RCVCMP0000274	Control	CD3
S1	-0.005512535362026637	0.40942424836268254	0.999988777714364	-0.8249072528041151	CD2	RCVCMP0000388	Control	CD3
S1	-0.00210202849842014	0.7857689560448456	0.999988777714364	-0.27180890718529976	CD3E	RCVCMP0000388	Control	CD3
S1	0.007371830325418535	0.20655781062269507	0.8367412625803126	1.2630872915881608	CD45	RCVCMP0000388	Control	CD3
S1	-0.007312145268461483	0.3425652706703184	0.999988777714364	-0.9491088167084996	CD2	RCVCMP0000364	Control	CD3
S1	0.012049489688852317	0.08109264422266382	0.47521453455812396	1.7443811814634749	CD3E	RCVCMP0000364	Control	CD3
S1	-0.016026151795607384	0.03099821986648661	0.23452867862375257	-2.1570955552690823	CD45	RCVCMP0000364	Control	CD3
S1	0.016023030243276497	0.10280844217630225	0.5557764953367388	1.6313881572733153	CD2	RCVCMP0000540	Control	CD3
S1	0.01508001061307862	0.11821976131223155	0.6099367219867776	1.562289683224281	CD3E	RCVCMP0000540	Control	CD3
S1	0.04420611590526206	9.465459549717892e-6	1.8773348356931592e-4	4.4290374314460115	CD45	RCVCMP0000540	Control	CD3
S1	-0.011786263923977726	0.04452367446431227	0.30861451291733133	-2.0091269289568796	CD2	RCVCMP0000962	Control	CD3
S1	-0.0057485289651618005	0.3462013879503496	0.999988777714364	-0.9419829133926946	CD3E	RCVCMP0000962	Control	CD3
S1	-0.027218653175461363	2.1151902903584527e-6	4.637488914925385e-5	-4.742095343548384	CD45	RCVCMP0000962	Control	CD3
S1	-0.010109589301655045	0.24499424202717746	0.9070178291305844	-1.162594059786669	CD2	RCVCMP0000417	Control	CD3
S1	-0.003844864375030346	0.6902256303122907	0.999988777714364	-0.39854888634714836	CD3E	RCVCMP0000417	Control	CD3
S1	-0.012824012898702455	0.136010886898215	0.6657176143955176	-1.4908118988421601	CD45	RCVCMP0000417	Control	CD3
S1	0.008200435245755405	0.14568695760865502	0.6939043468174935	1.4549360819234196	CD2	RCVCMP0000231	Control	CD3
S1	0.007970001334248985	0.15631135824868636	0.7213160527646824	1.4175870668186268	CD3E	RCVCMP0000231	Control	CD3
S1	0.022590339374691328	9.143177007997494e-5	0.0015358977574046568	3.912272202200433	CD45	RCVCMP0000231	Control	CD3
S1	0.0070191911742166005	0.09904331071105266	0.5425751907700329	1.6495094406468291	CD2	RCVCMP0000173	Control	CD3
S1	-0.004648408295056829	0.31759503868652705	0.999988777714364	-0.9994122280099667	CD3E	RCVCMP0000173	Control	CD3
S1	-0.002519242862010253	0.6063141297916932	0.999988777714364	-0.5153418923744509	CD45	RCVCMP0000173	Control	CD3
S1	-0.013315780130002798	0.18778726653306255	0.7957623369298746	-1.3171532327579256	CD2	RCVCMP0000383	Control	CD3
S1	-0.004711094754773604	0.665801525751673	0.999988777714364	-0.43191729296146797	CD3E	RCVCMP0000383	Control	CD3
S1	0.003336884031801817	0.6908176985919792	0.999988777714364	0.39774562995132345	CD45	RCVCMP0000383	Control	CD3
S1	-0.021860747927097843	0.11197813718332254	0.5870523104855082	-1.58936444366392	CD2	RCVCMP0000099	Control	CD3
S1	0.011966227365807406	0.3383539270436915	0.999988777714364	0.9574227364214314	CD3E	RCVCMP0000099	Control	CD3
S1	-0.01481627350612061	0.290348060788984	0.9762541656276384	-1.0573583754593332	CD45	RCVCMP0000099	Control	CD3
S1	-0.005275378554577297	0.5058304439633164	0.999988777714364	-0.6653440782260786	CD2	RCVCMP0000559	Control	CD3
S1	0.020468314292694422	0.003202295864939586	0.03686714692651733	2.9476208218272055	CD3E	RCVCMP0000559	Control	CD3
S1	-0.009020174180218523	0.23531703944786986	0.8882826884288234	-1.1867733348418028	CD45	RCVCMP0000559	Control	CD3
S1	0.008866534621595692	0.086037969412047	0.49399162715587747	1.716678287691607	CD2	RCVCMP0000567	Control	CD3
S1	-0.0032009474194640507	0.5988151614406587	0.999988777714364	-0.5261051344486649	CD3E	RCVCMP0000567	Control	CD3
S1	-0.005855371641573932	0.30868355985053875	0.9961834265829727	-1.0179882083978162	CD45	RCVCMP0000567	Control	CD3
S1	0.009079347474174848	0.2120407466096288	0.8463323907049001	1.2479735419373834	CD2	RCVCMP0000475	Control	CD3
S1	-0.015452107564662363	0.054146006763172994	0.35509386100377444	-1.925666681156701	CD3E	RCVCMP0000475	Control	CD3
S1	-0.003467723700371038	0.7083367964391754	0.999988777714364	-0.3740907552531744	CD45	RCVCMP0000475	Control	CD3
S1	-0.012223015998794816	0.13715282997714126	0.6690572045468035	-1.4864776284765606	CD2	RCVCMP0000828	Control	CD3
S1	-0.005023224440321276	0.5661889525568977	0.999988777714364	-0.573673221494017	CD3E	RCVCMP0000828	Control	CD3
S1	-0.010908244788341816	0.18738453194368954	0.7950058032597147	-1.3183559126907172	CD45	RCVCMP0000828	Control	CD3
S1	-0.014507915421902431	0.10219931683409222	0.5537557036318633	-1.6342835942839955	CD2	RCVCMP0001166	Control	CD3
S1	-0.010200122548049816	0.2568573998452197	0.9256046030163649	-1.1338501755047878	CD3E	RCVCMP0001166	Control	CD3
S1	0.004963596010730138	0.5131846142764964	0.999988777714364	0.6538869932745359	CD45	RCVCMP0001166	Control	CD3
S1	0.008643450369659977	0.43918474807044694	0.999988777714364	0.7735706263845252	CD2	RCVCMP0000654	Control	CD3
S1	-0.012442013511246273	0.3178159055738121	0.999988777714364	-0.9989562082674266	CD3E	RCVCMP0000654	Control	CD3
S1	-0.005335158698909865	0.6916015680116152	0.999988777714364	-0.39668255236973005	CD45	RCVCMP0000654	Control	CD3
S1	0.0010118786141588185	0.8726256356207078	0.999988777714364	0.16032427741413513	CD2	RCVCMP0000240	Control	CD3
S1	0.013323608322089696	0.15156166774488122	0.7091656630383426	1.4340371286202547	CD3E	RCVCMP0000240	Control	CD3
S1	0.013554034772867337	0.15066593773567494	0.7074537067956046	1.4371832266545672	CD45	RCVCMP0000240	Control	CD3
S1	-0.0030738498064298	0.8577302705123889	0.999988777714364	-0.17926418117472973	CD2	RCVCMP0000644	Control	CD3
S1	0.0012405113013947554	0.852085419042049	0.999988777714364	0.18645824656134108	CD3E	RCVCMP0000644	Control	CD3
S1	0.009233917136498751	0.3916135377016505	0.999988777714364	0.856694872738941	CD45	RCVCMP0000644	Control	CD3
S1	-0.01156339645325167	0.10304549145414996	0.5566085847682295	-1.6302650471500704	CD2	RCVCMP0000114	Control	CD3
S1	0.009719798766970598	0.14206666422721237	0.6831919851557461	1.46813828397425	CD3E	RCVCMP0000114	Control	CD3
S1	0.013928615573273512	0.03796550264272902	0.27299120768383267	2.0752269865034227	CD45	RCVCMP0000114	Control	CD3
S1	0.005622234219501569	0.5025097857186711	0.999988777714364	0.6705460112831558	CD2	RCVCMP0000015	Control	CD3
S1	-0.008019749461341987	0.3901615865284308	0.999988777714364	-0.8593243628923023	CD3E	RCVCMP0000015	Control	CD3
S1	-4.39317680362802e-4	0.9997048862827076	0.999988777714364	3.6987020243172374e-4	CD45	RCVCMP0000015	Control	CD3
S1	-0.005071896353634028	0.37128725022938536	0.999988777714364	-0.8940647461459104	CD2	RCVCMP0000991	Control	CD3
S1	0.0030451746593747747	0.5120124391517238	0.999988777714364	0.6557073494872332	CD3E	RCVCMP0000991	Control	CD3
S1	-0.004388111040028993	0.4455310504610659	0.999988777714364	-0.762886562963416	CD45	RCVCMP0000991	Control	CD3
S1	0.004572494267121613	0.592136989118424	0.999988777714364	0.5357418308141103	CD2	RCVCMP0000127	Control	CD3
S1	-0.00712467659609231	0.44355493623863296	0.999988777714364	-0.7662039873164398	CD3E	RCVCMP0000127	Control	CD3
S1	0.019418199598692162	0.029652826982057734	0.22629290962669496	2.1746970384148647	CD45	RCVCMP0000127	Control	CD3
S1	-0.012417919659564527	0.18187457331079815	0.7815191831110583	-1.3350054176345565	CD2	RCVCMP0000251	Control	CD3
S1	-0.0023354057728022103	0.8537850391675311	0.999988777714364	-0.1842911718398538	CD3E	RCVCMP0000251	Control	CD3
S1	-0.001991698215121431	0.8856800582017879	0.999988777714364	-0.14377257705603494	CD45	RCVCMP0000251	Control	CD3
S1	0.023188626169123084	1.4079369160335808e-4	0.00228706065074664	3.806769785947958	CD2	RCVCMP0000123	Control	CD3
S1	-0.003432080619139559	0.6091828359422198	0.999988777714364	-0.5112402525908498	CD3E	RCVCMP0000123	Control	CD3
S1	0.015228363213419107	0.012190275664169414	0.11346072809583758	2.5065878622128595	CD45	RCVCMP0000123	Control	CD3
S1	0.0036217159508645175	0.5723183797944982	0.999988777714364	0.5646404007043342	CD2	RCVCMP0000767	Control	CD3
S1	-0.0010782066282320382	0.9385533376863741	0.999988777714364	-0.07708825331862258	CD3E	RCVCMP0000767	Control	CD3
S1	-0.01059904549615607	0.17060894122939263	0.7539356841893923	-1.3702497882740197	CD45	RCVCMP0000767	Control	CD3
S1	0.021791959717545457	0.0310179831811348	0.2346127026321241	2.1568419254395743	CD2	RCVCMP0000159	Control	CD3
S1	-0.0024844679228752573	0.8536283734204104	0.999988777714364	-0.18449088974905858	CD3E	RCVCMP0000159	Control	CD3
S1	3.834232624407648e-4	0.925443243721445	0.999988777714364	0.09357943838104403	CD45	RCVCMP0000159	Control	CD3
S1	0.011509295457179592	0.15737177883626963	0.7231196518884807	1.41396636359433	CD2	RCVCMP0001118	Control	CD3
S1	-0.0026905644671173456	0.8043931028563025	0.999988777714364	-0.24766566089969083	CD3E	RCVCMP0001118	Control	CD3
S1	0.0060453041776946945	0.43927203706595686	0.999988777714364	0.7734230767766391	CD45	RCVCMP0001118	Control	CD3
S1	-0.004436524141013557	0.5361955864370912	0.999988777714364	-0.6185761974098121	CD2	RCVCMP0001523	Control	CD3
S1	0.002130879574122008	0.6761795425445747	0.999988777714364	0.41768212573921903	CD3E	RCVCMP0001523	Control	CD3
S1	-0.004626523108765883	0.5202723052824638	0.999988777714364	-0.6429257109922514	CD45	RCVCMP0001523	Control	CD3
S1	-0.00427234853196777	0.7448717526776305	0.999988777714364	-0.32540872536674276	CD2	RCVCMP0000291	Control	CD3
S1	0.011108222632879439	0.27255551760355456	0.9507680591122528	1.0971964662203126	CD3E	RCVCMP0000291	Control	CD3
S1	-0.01888190181304249	0.09533679310155613	0.5285660127813515	-1.6678938885081358	CD45	RCVCMP0000291	Control	CD3
S1	-0.01594592250962329	0.005935089825517894	0.062132855618672156	-2.751346112140706	CD2	RCVCMP0000186	Control	CD3
S1	-0.002393619021677106	0.7258487853966121	0.999988777714364	-0.3506528725747518	CD3E	RCVCMP0000186	Control	CD3
S1	-0.029513066672350107	2.5956370532008366e-7	6.315358495938286e-6	-5.150665545203528	CD45	RCVCMP0000186	Control	CD3
S1	-0.004341239705551054	0.6037510760027901	0.999988777714364	-0.5190138600724139	CD2	RCVCMP0000206	Control	CD3
S1	0.020577415306607373	0.006602476781184086	0.06817631747584756	2.7162563771228094	CD3E	RCVCMP0000206	Control	CD3
S1	0.00780397087740788	0.2924551745677293	0.9792662376371338	1.0527508979487619	CD45	RCVCMP0000206	Control	CD3
S1	0.015134917446124383	0.2713910387035252	0.9493225861301311	1.09986478806315	CD2	RCVCMP0000091	Control	CD3
S1	-0.006129815284120553	0.7181315724770876	0.999988777714364	-0.360957026170008	CD3E	RCVCMP0000091	Control	CD3
S1	-0.009879718021592364	0.5385372428678228	0.999988777714364	-0.6150264651729987	CD45	RCVCMP0000091	Control	CD3
S1	0.0014167894179803943	0.8047814967619666	0.999988777714364	0.24716375210143052	CD2	RCVCMP0000032	Control	CD3
S1	-0.003938808887279158	0.665599559007269	0.999988777714364	-0.4321951844487987	CD3E	RCVCMP0000032	Control	CD3
S1	0.03347449166284479	1.769158262376891e-5	3.3749088014880873e-4	4.2921945552539444	CD45	RCVCMP0000032	Control	CD3
S1	-0.007676430019769426	0.3471846361639611	0.999988777714364	-0.9400641894577239	CD2	RCVCMP0000028	Control	CD3
S1	0.002820724915412281	0.6492429729777722	0.999988777714364	0.45481411738298105	CD3E	RCVCMP0000028	Control	CD3
S1	0.0054179002748577405	0.42521619984965553	0.999988777714364	0.7974044083532174	CD45	RCVCMP0000028	Control	CD3
S1	0.008338394715020086	0.39779200522836167	0.999988777714364	0.8455711861903407	CD2	RCVCMP0001090	Control	CD3
S1	-0.0010231099246166694	0.9808770619825082	0.999988777714364	-0.023969343548761665	CD3E	RCVCMP0001090	Control	CD3
S1	-0.0020964899222375836	0.9020868659461448	0.999988777714364	-0.12302554965900749	CD45	RCVCMP0001090	Control	CD3
S1	-0.003215768496602841	0.6120315608423589	0.999988777714364	-0.5071756753877078	CD2	RCVCMP0000396	Control	CD3
S1	0.01385512383722111	0.01449350757724388	0.1304288194393372	2.444793560091745	CD3E	RCVCMP0000396	Control	CD3
S1	-0.004654519009886563	0.45027505183102634	0.999988777714364	-0.7549565523065785	CD45	RCVCMP0000396	Control	CD3
S1	0.01026856160265853	0.036592220062138026	0.2654400669147363	2.0902848423246456	CD2	RCVCMP0000569	Control	CD3
S1	0.0221050213953841	8.826695182984068e-6	1.7558462746947333e-4	4.444084400269778	CD3E	RCVCMP0000569	Control	CD3
S1	-0.0011355690416818807	0.863406253770472	0.999988777714364	-0.17203978194302927	CD45	RCVCMP0000569	Control	CD3
S1	-0.003977237033499775	0.6858381392922659	0.999988777714364	-0.40450943760868824	CD2	RCVCMP0001079	Control	CD3
S1	-0.008333996297797044	0.3540724882756764	0.999988777714364	-0.9267189262642169	CD3E	RCVCMP0001079	Control	CD3
S1	-0.0034575216640149835	0.7322941302109094	0.999988777714364	-0.34207542616123726	CD45	RCVCMP0001079	Control	CD3
S1	-0.013518337564282801	0.1499881912840532	0.7054574946547046	-1.439573182765127	CD2	RCVCMP0000552	Control	CD3
S1	-0.006062250625840175	0.5407036907724099	0.999988777714364	-0.6117492210237345	CD3E	RCVCMP0000552	Control	CD3
S1	0.00364210517337948	0.62900167311071975	0.999988777714364	0.4831324802788564	CD45	RCVCMP0000552	Control	CD3
S1	0.0022008854004582526	0.6653592291972772	0.999988777714364	0.4325259042069906	CD2	RCVCMP0000429	Control	CD3
S1	0.003376196851312888	0.5194797201655903	0.999988777714364	0.6441476094102088	CD3E	RCVCMP0000429	Control	CD3
S1	0.031450785116594764	1.3813690413755353e-8	3.886290263547189e-7	5.675682349035828	CD45	RCVCMP0000429	Control	CD3
S1	-0.0018948566432036781	0.8073891592918028	0.999988777714364	-0.2437955598880497	CD2	RCVCMP0000293	Control	CD3
S1	0.0034048558665020633	0.5342948885506398	0.999988777714364	0.6214632176535236	CD3E	RCVCMP0000293	Control	CD3
S1	-0.008902662613183175	0.1665005049989826	0.7451237009572168	-1.3835362343384932	CD45	RCVCMP0000293	Control	CD3
S1	0.02839630048239526	0.06128279931682035	0.39005453200148826	1.871449528860834	CD2	RCVCMP0000175	Control	CD3
S1	-0.003823733284160707	0.8407799684017148	0.999988777714364	-0.2008959067575538	CD3E	RCVCMP0000175	Control	CD3
S1	-0.010150439344374425	0.5476768566792928	0.999988777714364	-0.6012449393357984	CD45	RCVCMP0000175	Control	CD3
S1	0.004202738105568474	0.5389102066802398	0.999988777714364	0.6144618028278236	CD2	RCVCMP0000014	Control	CD3
S1	2.561041199941641e-4	0.9195467777741051	0.999988777714364	0.10100463880898146	CD3E	RCVCMP0000014	Control	CD3
S1	-0.007762203010752896	0.3465710160391572	0.999988777714364	-0.941261209637587	CD45	RCVCMP0000014	Control	CD3
S1	-0.00779278370853541	0.49503161216631575	0.999988777714364	-0.6823279361295927	CD2	RCVCMP0000242	Control	CD3
S1	0.0030134643262478417	0.7397515683632938	0.999988777714364	0.33218235276552466	CD3E	RCVCMP0000242	Control	CD3
S1	-0.006245522448956741	0.5915700998927225	0.999988777714364	-0.5365621428214264	CD45	RCVCMP0000242	Control	CD3
S2	-0.0059976092276781854	0.5012832354582164	0.9999664877076136	-0.6724720380005555	CD2	RCVCMP0000183	Control	CD3
S2	-0.003032489494527442	0.750379021611198	0.9999664877076136	-0.3181396326796507	CD3E	RCVCMP0000183	Control	CD3
S2	0.002172628661183796	0.7587453010482967	0.9999664877076136	0.3071288474434501	CD45	RCVCMP0000183	Control	CD3
S2	0.007717755850422462	0.11580577768912104	0.5912416032111865	1.57262455845092	CD2	RCVCMP0000017	Control	CD3
S2	0.10688931088033582	0	0	21.207252043867353	CD3E	RCVCMP0000017	Control	CD3
S2	0.011163311861559454	0.024210491621762475	0.19256499196758653	2.25377237385006	CD45	RCVCMP0000017	Control	CD3
S2	-0.022416519789340946	0.11755429053888065	0.5968461342221102	-1.565122066040208	CD2	RCVCMP0000539	Control	CD3
S2	-0.010742808772133192	0.4723076897646252	0.9999664877076136	-0.7187293596883871	CD3E	RCVCMP0000539	Control	CD3
S2	0.011233181276149752	0.38280145817800104	0.9999664877076136	0.8727461478815551	CD45	RCVCMP0000539	Control	CD3
S2	0.005468940477993528	0.3918986255593553	0.9999664877076136	0.8561792728834198	CD2	RCVCMP0000046	Control	CD3
S2	0.012894552924062158	0.057308237019389585	0.37094350013790633	1.9009524812497354	CD3E	RCVCMP0000046	Control	CD3
S2	0.014702656779862268	0.031771684431252334	0.23818369097343967	2.1472713610165415	CD45	RCVCMP0000046	Control	CD3
S2	0.015525735623917061	0.08992287575850066	0.503331368762502	1.6958046807693172	CD2	RCVCMP0000514	Control	CD3
S2	-0.018296712524480535	0.07108616859838364	0.42935879282142775	-1.8049266006024838	CD3E	RCVCMP0000514	Control	CD3
S2	-0.0176285301283882	0.08360397060935638	0.47926752707812464	-1.730147247262162	CD45	RCVCMP0000514	Control	CD3
S2	-0.00680563226984943	0.5016460661766572	0.9999664877076136	-0.6719020328194403	CD2	RCVCMP0000566	Control	CD3
S2	-0.0015815423049996013	0.9216320310046302	0.9999664877076136	-0.09837814153051923	CD3E	RCVCMP0000566	Control	CD3
S2	0.0016269415681497072	0.7998028831653456	0.9999664877076136	0.25360221769069635	CD45	RCVCMP0000566	Control	CD3
S2	-0.005700950502913706	0.6013666659484174	0.9999664877076136	-0.5224361870431133	CD2	RCVCMP0000213	Control	CD3
S2	0.008881564477591523	0.3162853960276313	0.9869741057612126	1.00212050417888	CD3E	RCVCMP0000213	Control	CD3
S2	0.028322165197030826	0.002482032950796409	0.028525052416132485	3.025523281774922	CD45	RCVCMP0000213	Control	CD3
S2	0.008585365572708371	0.3532082474456777	0.9999664877076136	0.9283843233192868	CD2	RCVCMP0000455	Control	CD3
S2	-0.019898679028410783	0.059588530135765864	0.38067773644637476	-1.8838258913900474	CD3E	RCVCMP0000455	Control	CD3
S2	-0.007137117152623533	0.5351465707205626	0.9999664877076136	-0.6201689359988634	CD45	RCVCMP0000455	Control	CD3
S2	0.013200606574628846	0.22926108979674087	0.8664545034236147	1.202264439600363	CD2	RCVCMP0000231	Control	CD3
S2	0.00652315926159204	0.5308435076865423	0.9999664877076136	0.6267189075731788	CD3E	RCVCMP0000231	Control	CD3
S2	-0.015393431962585446	0.2080101184412192	0.8296067835375138	-1.2590559643206944	CD45	RCVCMP0000231	Control	CD3
S2	-0.0016321404144851261	0.9477650568551952	0.9999664877076136	-0.06551362701597434	CD2	RCVCMP0000899	Control	CD3
S2	-0.002261455904014996	0.9035753194603799	0.9999664877076136	-0.12114609503209786	CD3E	RCVCMP0000899	Control	CD3
S2	-9.263765231210421e-4	0.9960672754761456	0.9999664877076136	-0.004928959201721998	CD45	RCVCMP0000899	Control	CD3
S2	-0.005683133969212878	0.28872483848813313	0.9573726086598711	-1.060923126087492	CD2	RCVCMP0000043	Control	CD3
S2	-0.0058650978224998205	0.2726449418560908	0.9368114366663561	-1.096991879674881	CD3E	RCVCMP0000043	Control	CD3
S2	-0.007502944223928291	0.15662642001432608	0.708652433021344	-1.4165093792999375	CD45	RCVCMP0000043	Control	CD3
S2	-0.0065606953706407985	0.3566582865076552	0.9999664877076136	-0.9217513549365758	CD2	RCVCMP0000543	Control	CD3
S2	0.0022066299864957695	0.6811325743533583	0.9999664877076136	0.41091812118987187	CD3E	RCVCMP0000543	Control	CD3
S2	0.001907233174024267	0.7162936820108974	0.9999664877076136	0.3634166284171474	CD45	RCVCMP0000543	Control	CD3
S2	-0.008102048146018179	0.2952282003257948	0.9645368379277669	-1.04672116260225	CD2	RCVCMP0000445	Control	CD3
S2	0.00335125887383708	0.5852912305578768	0.9999664877076136	0.5456722788063689	CD3E	RCVCMP0000445	Control	CD3
S2	-0.008659259244615192	0.26146944389552174	0.9207881440366136	-1.1229247761447232	CD45	RCVCMP0000445	Control	CD3
S2	-0.005075312693164451	0.5916450798030402	0.9999664877076136	-0.5364536230998161	CD2	RCVCMP0000766	Control	CD3
S2	-0.007576968183099979	0.39467743204149563	0.9999664877076136	-0.8511654863978518	CD3E	RCVCMP0000766	Control	CD3
S2	-0.01518113544857752	0.07317494751380944	0.4376173785851962	-1.7917379808187817	CD45	RCVCMP0000766	Control	CD3
S2	0.0012978366369878398	0.8427913502857189	0.9999664877076136	0.19832428765123553	CD2	RCVCMP0000669	Control	CD3
S2	-6.164466642333692e-4	0.9950614806742637	0.9999664877076136	0.00618955560905411	CD3E	RCVCMP0000669	Control	CD3
S2	-0.016507502446197333	0.11264311314084582	0.580436479640475	-1.5864242054461575	CD45	RCVCMP0000669	Control	CD3
S2	-0.014040653214910112	0.16863334099309424	0.7395661260969866	-1.376608437014078	CD2	RCVCMP0000764	Control	CD3
S2	0.0026716144686197794	0.7142447156565173	0.9999664877076136	0.3661613031352276	CD3E	RCVCMP0000764	Control	CD3
S2	-0.01700747507766808	0.09289686767077276	0.5141354370215683	-1.6803107649469124	CD45	RCVCMP0000764	Control	CD3
S2	0.09288282649255271	0	0	15.890063918106538	CD2	RCVCMP0000004	Control	CD3
S2	0.02921219429262074	4.4304032931208326e-7	1.0163561992845104e-5	5.049468781226267	CD3E	RCVCMP0000004	Control	CD3
S2	0.17589531795850685	0	0	30.00822785461025	CD45	RCVCMP0000004	Control	CD3
S2	-0.008289260833176701	0.5448143324087364	0.9999664877076136	-0.6055489169322089	CD2	RCVCMP0000444	Control	CD3
S2	-0.011623005978034083	0.3784770979148052	0.9999664877076136	-0.8807057608476049	CD3E	RCVCMP0000444	Control	CD3
S2	0.006042925696274318	0.5833744718669327	0.9999664877076136	0.5484623538194192	CD45	RCVCMP0000444	Control	CD3
S2	0.016665853592359427	0.015005105248640627	0.13132093702327177	2.432255817242242	CD2	RCVCMP0000908	Control	CD3
S2	-0.010459285938032139	0.16225881243144236	0.7227602323380543	-1.3975148226806902	CD3E	RCVCMP0000908	Control	CD3
S2	-0.0030497863889876343	0.7279218967339562	0.9999664877076136	-0.3478911968307608	CD45	RCVCMP0000908	Control	CD3
S2	-0.002814845741139061	0.6958541876454107	0.9999664877076136	-0.3909229525192785	CD2	RCVCMP0000068	Control	CD3
S2	-0.004353819801755518	0.5233004858138728	0.9999664877076136	-0.6382660840365745	CD3E	RCVCMP0000068	Control	CD3
S2	0.009843357003999813	0.10381023250036936	0.553140506387125	1.6266557462982638	CD45	RCVCMP0000068	Control	CD3
S2	-0.008914498649601305	0.3047797385815316	0.9747702350401795	-1.0262373105004818	CD2	RCVCMP0000201	Control	CD3
S2	0.008210211351647546	0.2744293940879088	0.9387597159138886	1.09291893444248	CD3E	RCVCMP0000201	Control	CD3
S2	0.0016995848878218107	0.7767568960209548	0.9999664877076136	0.28354786428815976	CD45	RCVCMP0000201	Control	CD3
S2	-0.0021496263647629273	0.9143847186679814	0.9999664877076136	-0.10750958877902464	CD2	RCVCMP0000266	Control	CD3
S2	0.01980415509181256	0.1114509463096407	0.5759536466689325	1.5917052581797961	CD3E	RCVCMP0000266	Control	CD3
S2	-0.00968721878642396	0.4928236192688218	0.9999664877076136	-0.6858247623439239	CD45	RCVCMP0000266	Control	CD3
S2	0.022173919013052892	0.039898782102851804	0.28456760621709587	2.0547952821057884	CD2	RCVCMP0001120	Control	CD3
S2	-0.026929672647795187	0.018276953078394158	0.15394516716857745	-2.3599590374397	CD3E	RCVCMP0001120	Control	CD3
S2	-4.6705947024342854e-4	0.9806264221729386	0.9999664877076136	0.024283565405495228	CD45	RCVCMP0001120	Control	CD3
S2	-0.009362972426961522	0.230213926949977	0.8684501412937353	-1.19980797304476	CD2	RCVCMP0000262	Control	CD3
S2	-0.003900719095088679	0.6532242751429009	0.9999664877076136	-0.4492874981705789	CD3E	RCVCMP0000262	Control	CD3
S2	-0.009428764184088037	0.2275504703051524	0.8628216812535964	-1.2066928068165648	CD45	RCVCMP0000262	Control	CD3
S2	0.007272666378946418	0.4074742668790381	0.9999664877076136	0.8283465508808977	CD2	RCVCMP0000757	Control	CD3
S2	0.0139570646809665	0.12938773261562453	0.634056766923686	1.5165207298982457	CD3E	RCVCMP0000757	Control	CD3
S2	0.034889637669078155	2.442158720421528e-4	0.003629971918602766	3.6682504792112294	CD45	RCVCMP0000757	Control	CD3
S2	0.0024604274175153264	0.7175498698430318	0.9999664877076136	0.3617352671915715	CD2	RCVCMP0000258	Control	CD3
S2	-0.010975370715476655	0.21661365196611404	0.8450662087528361	-1.2355828790531027	CD3E	RCVCMP0000258	Control	CD3
S2	-0.012612144087637504	0.1554410260920589	0.705798767417344	-1.420572677971627	CD45	RCVCMP0000258	Control	CD3
S2	0.014536852071305784	0.1101456625432371	0.571977136065995	1.5975387707155666	CD2	RCVCMP0000251	Control	CD3
S2	-0.002324219708052938	0.8536328602070472	0.9999664877076136	-0.18448516987925415	CD3E	RCVCMP0000251	Control	CD3
S2	0.0034443736863325903	0.6702202703625104	0.9999664877076136	0.4258457187752412	CD45	RCVCMP0000251	Control	CD3
S2	-0.01945395736255253	0.018469195344613675	0.1552523671721454	-2.3560748587707776	CD2	RCVCMP0000284	Control	CD3
S2	0.009238369433874039	0.21153052730385413	0.8356478938513621	1.249367944405719	CD3E	RCVCMP0000284	Control	CD3
S2	-0.018102148972406345	0.029143655679992785	0.22270062636915883	-2.1815378824081866	CD45	RCVCMP0000284	Control	CD3
S2	0.0125756555477163	0.07095977942336895	0.42884659661182406	1.8057347658617575	CD2	RCVCMP0000532	Control	CD3
S2	0.015557490872303391	0.026138480501409767	0.20415336209839965	2.2241481161528656	CD3E	RCVCMP0000532	Control	CD3
S2	0.031051617592793266	1.2072193521950325e-5	2.2862340045908406e-4	4.376279969919108	CD45	RCVCMP0000532	Control	CD3
S2	-6.166773920689504e-5	0.9622136041366172	0.9999664877076136	0.04737594055856107	CD2	RCVCMP0000013	Control	CD3
S2	0.012341731431788622	0.017784946822633207	0.1508173728604342	2.3700652381158025	CD3E	RCVCMP0000013	Control	CD3
S2	0.006527473289360816	0.20138453364211495	0.8149378661269306	1.2776169144231377	CD45	RCVCMP0000013	Control	CD3
S2	-0.004082145268223018	0.6772990842808033	0.9999664877076136	-0.41615158560339915	CD2	RCVCMP0000232	Control	CD3
S2	-0.003716662801259955	0.7090433968491895	0.9999664877076136	-0.3731411454759954	CD3E	RCVCMP0000232	Control	CD3
S2	-0.0026151461470107933	0.8125887459404095	0.9999664877076136	-0.23708771083727356	CD45	RCVCMP0000232	Control	CD3
S2	-0.008333581712248074	0.39895152986362037	0.9999664877076136	-0.8434952344890504	CD2	RCVCMP0000449	Control	CD3
S2	-0.009437523707595536	0.3316174113946432	0.9999664877076136	-0.9708611805740537	CD3E	RCVCMP0000449	Control	CD3
S2	-0.004054364596305618	0.7055214915153007	0.9999664877076136	-0.37787764298009213	CD45	RCVCMP0000449	Control	CD3
S2	-0.005090093407846581	0.47106718123384406	0.9999664877076136	-0.7207437633341145	CD2	RCVCMP0000078	Control	CD3
S2	0.006213598745098788	0.2896271402833204	0.9581524888158145	1.0589399244624682	CD3E	RCVCMP0000078	Control	CD3
S2	-0.01421201699340319	0.03169026661809496	0.2377029327507843	-2.148295771309563	CD45	RCVCMP0000078	Control	CD3
S2	0.004618189114375322	0.6688661270841703	0.9999664877076136	0.4277047007225026	CD2	RCVCMP0000637	Control	CD3
S2	-0.005157890891527229	0.7111183976781335	0.9999664877076136	-0.3703544641474341	CD3E	RCVCMP0000637	Control	CD3
S2	6.318127636255867e-4	0.915822475233107	0.9999664877076136	0.1056973597485478	CD45	RCVCMP0000637	Control	CD3
S2	-0.004167288915698632	0.716160327475823	0.9999664877076136	-0.36359517881167114	CD2	RCVCMP0001557	Control	CD3
S2	0.007372390723025844	0.37832496338083077	0.9999664877076136	0.8809868021551642	CD3E	RCVCMP0001557	Control	CD3
S2	0.010226885049795971	0.2387964058900529	0.8822675881177905	1.178000502525617	CD45	RCVCMP0001557	Control	CD3
S2	-0.005508091144413952	0.4819265270707197	0.9999664877076136	-0.7032073698130007	CD2	RCVCMP0000097	Control	CD3
S2	0.01905527152872013	0.005500465087303841	0.05700444307940239	2.7761628449012945	CD3E	RCVCMP0000097	Control	CD3
S2	-0.02618969113875639	3.009314047786784e-4	0.00439692442540069	-3.6144969102139677	CD45	RCVCMP0000097	Control	CD3
S2	-0.012699126560529751	0.22137501019216344	0.8524932354958609	-1.222880035453744	CD2	RCVCMP0000393	Control	CD3
S2	-0.010363080644520472	0.3222716061092147	0.9941153105281553	-0.9898005701443504	CD3E	RCVCMP0000393	Control	CD3
S2	0.0060911459351925806	0.49293420781495634	0.9999664877076136	0.6856494225876973	CD45	RCVCMP0000393	Control	CD3
S2	-8.601239381144969e-4	0.9764260547209909	0.9999664877076136	-0.02954985878793156	CD2	RCVCMP0000410	Control	CD3
S2	0.0017375189522899548	0.7530356067020716	0.9999664877076136	0.3146392074957096	CD3E	RCVCMP0000410	Control	CD3
S2	-0.029476997297818944	1.3709441146119198e-4	0.0021574716480502808	-3.8133524049474445	CD45	RCVCMP0000410	Control	CD3
S2	0.004812692567386517	0.35178994410946673	0.9999664877076136	0.9311229967471799	CD2	RCVCMP0000572	Control	CD3
S2	0.04486555799541413	2.220446049250313e-16	9.490853698800794e-15	8.219765668271629	CD3E	RCVCMP0000572	Control	CD3
S2	-0.002991164877328926	0.6286328087381956	0.9999664877076136	-0.48365207775699265	CD45	RCVCMP0000572	Control	CD3
S2	-0.005330336101601725	0.5801440984720181	0.9999664877076136	-0.5531742486670937	CD2	RCVCMP0000651	Control	CD3
S2	-0.014344107395408694	0.10722112198349815	0.5631260223672745	-1.61081008652071	CD3E	RCVCMP0000651	Control	CD3
S2	0.001188773732665012	0.8375940476789006	0.9999664877076136	0.2049719406615308	CD45	RCVCMP0000651	Control	CD3
S2	-0.005130230744201124	0.5933253744960265	0.9999664877076136	-0.5340233568010393	CD2	RCVCMP0000035	Control	CD3
S2	0.004781255883400479	0.5021789053889678	0.9999664877076136	0.6710653406263798	CD3E	RCVCMP0000035	Control	CD3
S2	0.0029796790594517346	0.6532754225778863	0.9999664877076136	0.44921658775016815	CD45	RCVCMP0000035	Control	CD3
S2	-0.010031805454972004	0.2787722798853588	0.9450431383382656	-1.0830814319365256	CD2	RCVCMP0000256	Control	CD3
S2	0.008332611008890555	0.2888110012741478	0.9573726086598711	1.0607335656111794	CD3E	RCVCMP0000256	Control	CD3
S2	-0.006844320841656108	0.47762135663278305	0.9999664877076136	-0.7101334957660701	CD45	RCVCMP0000256	Control	CD3
S2	0.009437085951172654	0.29421561057865464	0.9635587002388124	1.0489185425326013	CD2	RCVCMP0000754	Control	CD3
S2	-0.012925609000822211	0.20725718236968205	0.827483980369981	-1.2611434115635647	CD3E	RCVCMP0000754	Control	CD3
S2	0.0034719407588406767	0.665279098465539	0.9999664877076136	0.4326361832579512	CD45	RCVCMP0000754	Control	CD3
S2	0.001281125342212783	0.7902359388649107	0.9999664877076136	0.26600424613065116	CD2	RCVCMP0000192	Control	CD3
S2	0.0028468963827837424	0.6169607125347161	0.9999664877076136	0.5001624266195869	CD3E	RCVCMP0000192	Control	CD3
S2	-0.02255775926836247	0.0010564260035209718	0.013444740316948325	-3.275051801178322	CD45	RCVCMP0000192	Control	CD3
S2	0.005725821235716291	0.542841958268437	0.9999664877076136	0.6085210362726966	CD2	RCVCMP0000288	Control	CD3
S2	8.416102640684687e-4	0.8807427982441052	0.9999664877076136	0.15002765298325058	CD3E	RCVCMP0000288	Control	CD3
S2	-0.012715123410583397	0.26252219494300777	0.9220187270275831	-1.1204496554142447	CD45	RCVCMP0000288	Control	CD3
S2	-0.004327411774064517	0.4889020409875746	0.9999664877076136	-0.6920561926429287	CD2	RCVCMP0000824	Control	CD3
S2	0.031304994897522045	4.735257341792476e-8	1.1975178392208109e-6	5.460975374591268	CD3E	RCVCMP0000824	Control	CD3
S2	0.009672254334313735	0.08474496388074648	0.4837358877925754	1.72379441133845	CD45	RCVCMP0000824	Control	CD3
S2	2.7011195036967344e-4	0.9089727602626085	0.9999664877076136	0.11433434167923825	CD2	RCVCMP0000387	Control	CD3
S2	-2.78560053512822e-5	0.9397526070182085	0.9999664877076136	0.07558080644411165	CD3E	RCVCMP0000387	Control	CD3
S2	0.012742936292383603	0.07943836723670583	0.46363066354062615	1.7539541301849346	CD45	RCVCMP0000387	Control	CD3
S2	0.019070445033541612	0.023290103327536782	0.18696903307724982	2.268642032876775	CD2	RCVCMP0000435	Control	CD3
S2	0.010292607030529992	0.20493293610131325	0.8228510100738123	1.2676220993166063	CD3E	RCVCMP0000435	Control	CD3
S2	0.007453242491349845	0.34777441476776305	0.9999664877076136	0.9389149462760137	CD45	RCVCMP0000435	Control	CD3
S2	-0.0036048263723234765	0.7206932470624049	0.9999664877076136	-0.35753243757430825	CD2	RCVCMP0000639	Control	CD3
S2	0.0026791978270636176	0.6848461245572044	0.9999664877076136	0.40585910913076334	CD3E	RCVCMP0000639	Control	CD3
S2	0.0032379874023280523	0.6379532100295917	0.9999664877076136	0.4705624750574066	CD45	RCVCMP0000639	Control	CD3
S2	-0.004869682140658907	0.6994038855040006	0.9999664877076136	-0.38612528363081466	CD2	RCVCMP0001054	Control	CD3
S2	-0.001504638704011609	0.9467199478245765	0.9999664877076136	-0.06682634774158895	CD3E	RCVCMP0001054	Control	CD3
S2	0.012038834493937613	0.2234384892025154	0.8556192334739487	1.2174356942671791	CD45	RCVCMP0001054	Control	CD3
S2	-2.0966675283745826e-4	0.9557948562005285	0.9999664877076136	0.05543130523234825	CD2	RCVCMP0000501	Control	CD3
S2	-0.001593407505912263	0.9198699753687118	0.9999664877076136	-0.10059750753584919	CD3E	RCVCMP0000501	Control	CD3
S2	-5.625237957461137e-4	0.9875109425865314	0.9999664877076136	0.015653351444581746	CD45	RCVCMP0000501	Control	CD3
S2	0.04730999348012254	1.218466016972286e-8	3.2072793747323473e-7	5.697122191520734	CD2	RCVCMP0000568	Control	CD3
S2	-0.005879348461984307	0.5082390876777587	0.9999664877076136	-0.6615820917712961	CD3E	RCVCMP0000568	Control	CD3
S2	0.012829954595946273	0.11714154088346063	0.59562834526875	1.5668851433936926	CD45	RCVCMP0000568	Control	CD3
S2	0.02254631221169275	0.02096751086616422	0.17200614970100944	2.30856898133275	CD2	RCVCMP0000219	Control	CD3
S2	0.005748590893582421	0.5238560114062867	0.9999664877076136	0.6374127717217052	CD3E	RCVCMP0000219	Control	CD3
S2	0.03858327483258625	1.0280794157324635e-4	0.0016590450571485494	3.883867514404942	CD45	RCVCMP0000219	Control	CD3
S2	0.0015372135880151348	0.813356871153103	0.9999664877076136	0.236097683851973	CD2	RCVCMP0000611	Control	CD3
S2	0.0015356551534051561	0.8116554810829901	0.9999664877076136	0.2382908971169324	CD3E	RCVCMP0000611	Control	CD3
S2	-5.831470106702944e-4	0.9955880061806626	0.9999664877076136	0.005529642407323852	CD45	RCVCMP0000611	Control	CD3
S2	0.0018010745174655974	0.8092441238460795	0.9999664877076136	0.24140127605251727	CD2	RCVCMP0000365	Control	CD3
S2	-0.004263998216690143	0.7562675745706537	0.9999664877076136	-0.31038582193764974	CD3E	RCVCMP0000365	Control	CD3
S2	0.010658314999168616	0.2967610888346919	0.9664297845107265	1.0434042870878815	CD45	RCVCMP0000365	Control	CD3
S2	-0.004802339065517653	0.723749408577852	0.9999664877076136	-0.3534522658104333	CD2	RCVCMP0000050	Control	CD3
S2	-8.614231392455244e-5	0.9560303947517417	0.9999664877076136	0.05513564998009829	CD3E	RCVCMP0000050	Control	CD3
S2	-0.03293320609288942	0.0053891136813064375	0.055962933537977495	-2.7828052929295053	CD45	RCVCMP0000050	Control	CD3
S2	-0.006664536106374684	0.47638438574130915	0.9999664877076136	-0.7121298270064647	CD2	RCVCMP0000556	Control	CD3
S2	0.007322830015865291	0.33070372609176557	0.9999664877076136	0.9726973834271583	CD3E	RCVCMP0000556	Control	CD3
S2	-0.01461968157296089	0.09640696170312346	0.5266187192913169	-1.6625279615193183	CD45	RCVCMP0000556	Control	CD3
S2	-0.008455189612226717	0.41193222300214616	0.9999664877076136	-0.8204980805949124	CD2	RCVCMP0000371	Control	CD3
S2	0.00917023828605692	0.2845860901569568	0.9524766683466405	1.0700738022663505	CD3E	RCVCMP0000371	Control	CD3
S2	0.019382963056748134	0.03135905671601891	0.2360225536180291	2.152486508961634	CD45	RCVCMP0000371	Control	CD3
S2	4.194957306704361e-4	0.9284616400715673	0.9999664877076136	0.0897805053804019	CD2	RCVCMP0000458	Control	CD3
S2	-0.011693469982644688	0.22899148843031347	0.8658183081203722	-1.2029608048806018	CD3E	RCVCMP0000458	Control	CD3
S2	-0.003639119900843088	0.7345436403224179	0.9999664877076136	-0.3390877315658889	CD45	RCVCMP0000458	Control	CD3
S2	0.011547423744083884	0.15616912479056322	0.7075860783145942	1.4180741246764847	CD2	RCVCMP0000198	Control	CD3
S2	0.0016742219480189433	0.785907994087923	0.9999664877076136	0.271628095800894	CD3E	RCVCMP0000198	Control	CD3
S2	-0.0016048277308158309	0.9131732821228137	0.9999664877076136	-0.10903682525168856	CD45	RCVCMP0000198	Control	CD3
S2	-0.010291249394355967	0.18453969391417424	0.7786643416509185	-1.3269062582502174	CD2	RCVCMP0000107	Control	CD3
S2	0.012833216999074366	0.06555347729511518	0.40597527349606927	1.8414647798519233	CD3E	RCVCMP0000107	Control	CD3
S2	-0.016661496051966117	0.028201171170810124	0.2171795569982086	-2.194476505542892	CD45	RCVCMP0000107	Control	CD3
S2	-3.104709510212092e-4	0.9528260768008361	0.9999664877076136	0.05915823272829142	CD2	RCVCMP0000225	Control	CD3
S2	0.00947874838324799	0.20339907273430957	0.8193770439566429	1.2719269574590841	CD3E	RCVCMP0000225	Control	CD3
S2	-0.037769046361902515	5.247935439575566e-6	1.0569413724422528e-4	-4.554624027214422	CD45	RCVCMP0000225	Control	CD3
S2	0.009983065476486624	0.052450508621334935	0.3491649659625891	1.9394176043118934	CD2	RCVCMP0000274	Control	CD3
S2	0.00809187932296436	0.11286641122132979	0.581271177880658	1.5854399463919482	CD3E	RCVCMP0000274	Control	CD3
S2	-0.012557709335082377	0.02185867082382685	0.1776210786978696	-2.292814778481019	CD45	RCVCMP0000274	Control	CD3
S2	-0.0036636924695581056	0.7183603941670343	0.9999664877076136	-0.36065095300667843	CD2	RCVCMP0000041	Control	CD3
S2	0.012765472601551045	0.11679038290856214	0.5943556969561336	1.5683889732667333	CD3E	RCVCMP0000041	Control	CD3
S2	-0.0013697576651404734	0.9272549484077375	0.9999664877076136	-0.09129908073379357	CD45	RCVCMP0000041	Control	CD3
S2	0.004040452767079633	0.4378730519721681	0.9999664877076136	0.7757898939561011	CD2	RCVCMP0000440	Control	CD3
S2	0.0027597431613990875	0.5858071583137336	0.9999664877076136	0.5449220092095184	CD3E	RCVCMP0000440	Control	CD3
S2	0.01626245403115925	0.0025960312031709787	0.029686304141168105	3.011917524198252	CD45	RCVCMP0000440	Control	CD3
S2	0.014126508056680045	0.004126166063587622	0.04436704161230413	2.8683516824576243	CD2	RCVCMP0000233	Control	CD3
S2	0.016255932455320705	9.772449975231634e-4	0.012525924304797365	3.2969971302086756	CD3E	RCVCMP0000233	Control	CD3
S2	-0.008164047371048847	0.11808101859725836	0.5982665242698827	-1.5628791672498377	CD45	RCVCMP0000233	Control	CD3
S2	-0.009814742879373917	0.1515745244837952	0.6957483208750389	-1.433992074772351	CD2	RCVCMP0000369	Control	CD3
S2	-0.00238085292948996	0.7766675303806299	0.9999664877076136	-0.28366446365610354	CD3E	RCVCMP0000369	Control	CD3
S2	-0.0013778069146107926	0.8982412091368015	0.9999664877076136	-0.12788344917544972	CD45	RCVCMP0000369	Control	CD3
S2	0.003926618001384835	0.601577147521503	0.9999664877076136	0.5221338385559183	CD2	RCVCMP0001195	Control	CD3
S2	-0.021111630228870505	0.018669326390049437	0.15651498081511567	-2.3520687019247934	CD3E	RCVCMP0001195	Control	CD3
S2	-0.015947387903256133	0.0814559458460137	0.4705621006037153	-1.7423001005918408	CD45	RCVCMP0001195	Control	CD3
S2	-0.0014155838091385593	0.9262727167342643	0.9999664877076136	-0.09253533706348341	CD2	RCVCMP0000075	Control	CD3
S2	0.01545052770695122	0.05728189543950313	0.37086794353414515	1.9011536092180297	CD3E	RCVCMP0000075	Control	CD3
S2	-0.00981878870835936	0.27956356798023096	0.9465735091512549	-1.0813002686426227	CD45	RCVCMP0000075	Control	CD3
S2	-0.0042827933682824	0.6358826956064974	0.9999664877076136	-0.4734632757285511	CD2	RCVCMP0000693	Control	CD3
S2	0.002962083654982601	0.6567821278886443	0.9999664877076136	0.4443602770736806	CD3E	RCVCMP0000693	Control	CD3
S2	0.012897305548113077	0.08948960827455399	0.5017661252537391	1.6980961915668014	CD45	RCVCMP0000693	Control	CD3
S2	-0.008961262484068146	0.3053969733866526	0.9750508386361194	-1.0249283992607459	CD2	RCVCMP0000093	Control	CD3
S2	-0.00929619638087648	0.28442025168551766	0.9523472880328923	-1.070442335822889	CD3E	RCVCMP0000093	Control	CD3
S2	0.001573773154897867	0.7680868170709922	0.9999664877076136	0.294878342262649	CD45	RCVCMP0000093	Control	CD3
S2	-0.0023464504653066564	0.8719159742365574	0.9999664877076136	-0.1612252759048992	CD2	RCVCMP0000113	Control	CD3
S2	0.017096244285459878	0.08726440153993753	0.492865229401315	1.710007957667805	CD3E	RCVCMP0000113	Control	CD3
S2	0.012413206598226272	0.2114313267299721	0.8355829353786388	1.2496393365560445	CD45	RCVCMP0000113	Control	CD3
S2	0.007100973286543049	0.2419902423677418	0.8873726430824024	1.1700266548697718	CD2	RCVCMP0000613	Control	CD3
S2	-0.0012429139388788165	0.9142465485789611	0.9999664877076136	-0.10768376461345464	CD3E	RCVCMP0000613	Control	CD3
S2	-0.028956498448784746	1.3981283325905182e-5	2.614100742933931e-4	-4.344154911044478	CD45	RCVCMP0000613	Control	CD3
S2	0.07809004779236067	0	0	11.445370673432267	CD2	RCVCMP0000218	Control	CD3
S2	0.027241959830035464	5.254301594348476e-5	8.944456370701263e-4	4.044017405534553	CD3E	RCVCMP0000218	Control	CD3
S2	0.020455760237559958	0.00251505539257324	0.028888468331235987	3.0215241953893712	CD45	RCVCMP0000218	Control	CD3
S2	-0.005546610209954494	0.6266217612488063	0.9999664877076136	-0.48648722427378555	CD2	RCVCMP0000708	Control	CD3
S2	8.748634643087086e-4	0.861767045879031	0.9999664877076136	0.17412522939491262	CD3E	RCVCMP0000708	Control	CD3
S2	0.004511702357425941	0.584439330011959	0.9999664877076136	0.5469117978099255	CD45	RCVCMP0000708	Control	CD3
S2	-0.005156052282079656	0.46769765666383234	0.9999664877076136	-0.7262302073015304	CD2	RCVCMP0000089	Control	CD3
S2	-0.003923908677258817	0.5936946765005967	0.9999664877076136	-0.5334896460046823	CD3E	RCVCMP0000089	Control	CD3
S2	0.01049147051360823	0.083420198453513	0.47875788585112716	1.731177009969075	CD45	RCVCMP0000089	Control	CD3
S2	-0.0018435448359046028	0.831720133220695	0.9999664877076136	-0.21249595493896115	CD2	RCVCMP0000593	Control	CD3
S2	-0.008080928618507668	0.22491177427706854	0.8574670444224277	-1.213570509049897	CD3E	RCVCMP0000593	Control	CD3
S2	-0.02032841380086002	0.0015368476824159586	0.018721310205732734	-3.1676341853578847	CD45	RCVCMP0000593	Control	CD3
S2	0.002970767580189977	0.6372650290331605	0.9999664877076136	0.47152617948905806	CD2	RCVCMP0000612	Control	CD3
S2	-0.007507347970790403	0.3508084736175694	0.9999664877076136	-0.9330222632037473	CD3E	RCVCMP0000612	Control	CD3
S2	-0.008272402678280567	0.3029649963819514	0.9727850853001984	-1.0300958857646458	CD45	RCVCMP0000612	Control	CD3
S2	0.025352337478444197	0.05590871533005881	0.3644802878487333	1.9117465122316628	CD2	RCVCMP0000866	Control	CD3
S2	-0.028315262591435058	0.047271785821175055	0.3226715719229185	-1.9838569808457545	CD3E	RCVCMP0000866	Control	CD3
S2	0.05438877344859082	6.266682657707356e-5	0.0010545975503160154	4.002537140187872	CD45	RCVCMP0000866	Control	CD3
S2	0.010807890237874776	0.19907944695360413	0.81060512818315	1.2841786692048363	CD2	RCVCMP0000806	Control	CD3
S2	-0.002110514345542513	0.8813721376070827	0.9999664877076136	-0.1492300137461129	CD3E	RCVCMP0000806	Control	CD3
S2	-0.0068548000394288945	0.500480957540667	0.9999664877076136	-0.6737331889456228	CD45	RCVCMP0000806	Control	CD3
S2	0.013372305531413673	0.010269474779457832	0.09675308959074856	2.5666211382637454	CD2	RCVCMP0000263	Control	CD3
S2	-3.3255555517924385e-5	0.9623642235938303	0.9999664877076136	0.047186955940318735	CD3E	RCVCMP0000263	Control	CD3
S2	0.002570880796651241	0.5918886872946718	0.9999664877076136	0.5361010893552546	CD45	RCVCMP0000263	Control	CD3
S2	0.013025767592881059	0.23961507112190406	0.8835759993478286	1.1759494639037527	CD2	RCVCMP0000838	Control	CD3
S2	0.008357368379681842	0.4338046005818521	0.9999664877076136	0.782697789570462	CD3E	RCVCMP0000838	Control	CD3
S2	0.011595723589489688	0.2922319857080411	0.9610774486359651	1.0532378707421415	CD45	RCVCMP0000838	Control	CD3
S2	-0.006199872506140517	0.3073010680326349	0.9780053343458863	-1.020901585206067	CD2	RCVCMP0000038	Control	CD3
S2	-0.0014681167350433775	0.8702276464487768	0.9999664877076136	-0.16336933393930536	CD3E	RCVCMP0000038	Control	CD3
S2	-0.029782725122777975	1.19648369008649e-7	2.9030213391174974e-6	-5.294032172691829	CD45	RCVCMP0000038	Control	CD3
S2	-0.01668325342732194	0.10228647637208416	0.5478261969853846	-1.6338684468289426	CD2	RCVCMP0000409	Control	CD3
S2	1.886759914897811e-4	0.9198500996895851	0.9999664877076136	0.10062254440166214	CD3E	RCVCMP0000409	Control	CD3
S2	0.018617153550163818	0.04660494876096255	0.3197060870232462	1.9898728053161197	CD45	RCVCMP0000409	Control	CD3
S2	-7.357161763456153e-4	0.9979966910633487	0.9999664877076136	0.0025107780497067157	CD2	RCVCMP0000289	Control	CD3
S2	-0.009876830017862786	0.4440878905359178	0.9999664877076136	-0.7653084549754248	CD3E	RCVCMP0000289	Control	CD3
S2	-0.03139585262216306	0.010549662758278178	0.098963370432272	-2.557272208046562	CD45	RCVCMP0000289	Control	CD3
S2	0.0018576483630689024	0.7850851144028648	0.9999664877076136	0.2726983353757095	CD2	RCVCMP0000072	Control	CD3
S2	-0.0011195612384684835	0.9857111580802593	0.9999664877076136	-0.017909364928744054	CD3E	RCVCMP0000072	Control	CD3
S2	-0.015223489240186195	0.16521989879826815	0.7316227286670131	-1.3877279595462806	CD45	RCVCMP0000072	Control	CD3
S2	-0.009463519869643477	0.19063551985561533	0.7913141892567052	-1.3087013925001048	CD2	RCVCMP0000408	Control	CD3
S2	-0.0110866330472264	0.12015086250990921	0.6048363123615949	-1.5541406842880732	CD3E	RCVCMP0000408	Control	CD3
S2	-0.0073150266398448564	0.32198352195092905	0.9938474368746564	-0.9903900192331753	CD45	RCVCMP0000408	Control	CD3
S2	-6.253024241990895e-4	0.9848403042319043	0.9999664877076136	0.01900100430959423	CD2	RCVCMP0000801	Control	CD3
S2	0.0015645690130159826	0.7849342700880633	0.9999664877076136	0.27289455775060545	CD3E	RCVCMP0000801	Control	CD3
S2	-0.018192249568233915	0.045485361930119754	0.3137873764060294	-2.0001380233042836	CD45	RCVCMP0000801	Control	CD3
S2	0.01092648790999541	0.29035164561457805	0.9585227847768913	1.0573505177086757	CD2	RCVCMP0000071	Control	CD3
S2	-0.007958490896889893	0.5126227540734836	0.9999664877076136	-0.654759276196398	CD3E	RCVCMP0000071	Control	CD3
S2	-0.023976135568417482	0.035825788793726984	0.26202472486138156	-2.098899184217672	CD45	RCVCMP0000071	Control	CD3
S2	-0.008503600946003748	0.21880259307886785	0.8485784156265239	-1.2297183493411552	CD2	RCVCMP0000040	Control	CD3
S2	0.00802542953958796	0.19259162254790319	0.7959746147528419	1.3029506140530394	CD3E	RCVCMP0000040	Control	CD3
S2	-0.008573448099213593	0.2152808004334582	0.8423951404495637	-1.239174720003252	CD45	RCVCMP0000040	Control	CD3
S2	1.130893278355884e-4	0.9221841661846539	0.9999664877076136	0.0976828096431862	CD2	RCVCMP0000163	Control	CD3
S2	0.0029121206028189742	0.6819336380683771	0.9999664877076136	0.4098259373611788	CD3E	RCVCMP0000163	Control	CD3
S2	-0.026838006671410054	0.0038591151280115556	0.0418996898355074	-2.8894539603598814	CD45	RCVCMP0000163	Control	CD3
S2	-0.007237652761382749	0.35796376647717176	0.9999664877076136	-0.9192520220833622	CD2	RCVCMP0000368	Control	CD3
S2	0.011077348556743288	0.10940802277627015	0.5697920095268706	1.6008595847629354	CD3E	RCVCMP0000368	Control	CD3
S2	0.001209566361322644	0.8085361121985168	0.9999664877076136	0.24231497360068047	CD45	RCVCMP0000368	Control	CD3
S2	0.005692636042341946	0.30527750074318405	0.9750099398559926	1.0251816164705827	CD2	RCVCMP0000189	Control	CD3
S2	0.0073250588473267346	0.19249113024337827	0.7957985014682393	1.3032450037685726	CD3E	RCVCMP0000189	Control	CD3
S2	4.165686333535944e-4	0.8976339388456867	0.9999664877076136	0.12865083644516778	CD45	RCVCMP0000189	Control	CD3
S2	8.585271634328633e-4	0.8679384932242158	0.9999664877076136	0.16627760003842776	CD2	RCVCMP0001103	Control	CD3
S2	-0.0053790047789513615	0.6580355086275613	0.9999664877076136	-0.44262705999993174	CD3E	RCVCMP0001103	Control	CD3
S2	0.003025095576962641	0.7063576116964176	0.9999664877076136	0.3767524081033093	CD45	RCVCMP0001103	Control	CD3
S2	0.004687198707289555	0.6533114837362348	0.9999664877076136	0.4491665941882503	CD2	RCVCMP0000370	Control	CD3
S2	1.5255816895150012e-5	0.9537706089778271	0.9999664877076136	0.05797240523855821	CD3E	RCVCMP0000370	Control	CD3
S2	-0.01389509653911565	0.2698402338582413	0.9328662413009967	-1.1034305547372985	CD45	RCVCMP0000370	Control	CD3
S2	0.012561320522475893	0.18946050579699936	0.7885648317466026	1.3121767466293155	CD2	RCVCMP0000061	Control	CD3
S2	0.007672528389719066	0.4081084704209237	0.9999664877076136	0.8272268949133315	CD3E	RCVCMP0000061	Control	CD3
S2	0.0058565657800422975	0.5208742669222253	0.9999664877076136	0.6419983306086234	CD45	RCVCMP0000061	Control	CD3
S2	-0.00938004023003756	0.2724536718541283	0.9368114366663561	-1.0974295268578171	CD2	RCVCMP0000406	Control	CD3
S2	0.0034126992831264445	0.6180611174223001	0.9999664877076136	0.4986001245019842	CD3E	RCVCMP0000406	Control	CD3
S2	0.008299279178954516	0.2729902840723204	0.9370864053870671	1.096202229718513	CD45	RCVCMP0000406	Control	CD3
S2	-0.003760616653464017	0.7581375949990011	0.9999664877076136	-0.30792737496992817	CD2	RCVCMP0000485	Control	CD3
S2	-0.0018073757627199427	0.9165030313184449	0.9999664877076136	-0.10483967007381449	CD3E	RCVCMP0000485	Control	CD3
S2	-0.004699501457084615	0.6858640897732493	0.9999664877076136	-0.40447414095013434	CD45	RCVCMP0000485	Control	CD3
S2	-0.007665922601056218	0.5497953044976953	0.9999664877076136	-0.5980668858807751	CD2	RCVCMP0000245	Control	CD3
S2	-0.007986332302103032	0.5295481730605693	0.9999664877076136	-0.6286958843530983	CD3E	RCVCMP0000245	Control	CD3
S2	-0.007486142076810808	0.5610039607016661	0.9999664877076136	-0.5813509317563414	CD45	RCVCMP0000245	Control	CD3
S2	0.006162165333019335	0.4570706759045211	0.9999664877076136	0.7436790348207568	CD2	RCVCMP0000655	Control	CD3
S2	-0.009891607843158219	0.3142367855582877	0.9845412802429032	-1.0063717336286337	CD3E	RCVCMP0000655	Control	CD3
S2	0.0111829519426001	0.19745094462674295	0.8066361299024859	1.2888479721311004	CD45	RCVCMP0000655	Control	CD3
S2	0.05123415335267505	0	0	9.5077910659598	CD2	RCVCMP0000031	Control	CD3
S2	0.0327288281035703	9.731875305618587e-10	2.805105945009433e-8	6.113746676153222	CD3E	RCVCMP0000031	Control	CD3
S2	0.08004638892376688	0	0	14.782701862105364	CD45	RCVCMP0000031	Control	CD3
S2	-0.005269686503468161	0.5661410500902687	0.9999664877076136	-0.5737439981434302	CD2	RCVCMP0000894	Control	CD3
S2	-4.6537686013373354e-4	0.9816735927900155	0.9999664877076136	0.02297076519314719	CD3E	RCVCMP0000894	Control	CD3
S2	0.011205523001223551	0.1416355455114664	0.6705740754948869	1.4697275963234155	CD45	RCVCMP0000894	Control	CD3
S2	0.017401546941149176	0.19374982128336504	0.7984412906858785	1.2995658185952814	CD2	RCVCMP0000128	Control	CD3
S2	-0.008040719489453202	0.6128554411346956	0.9999664877076136	-0.5060017215335558	CD3E	RCVCMP0000128	Control	CD3
S2	0.03725505830403301	0.007059519646138934	0.07041934869269471	2.6940234559372773	CD45	RCVCMP0000128	Control	CD3
S2	1.586608847619144e-5	0.9432111356538495	0.9999664877076136	0.07123448550742209	CD2	RCVCMP0000403	Control	CD3
S2	-0.0333328683611134	0.0014350950041845702	0.01764332746277227	-3.187497899302904	CD3E	RCVCMP0000403	Control	CD3
S2	-0.0013303063927438594	0.9521555764085134	0.9999664877076136	-0.0600000731788534	CD45	RCVCMP0000403	Control	CD3
S2	-0.00867252013407872	0.5121385218551812	0.9999664877076136	-0.655511442251169	CD2	RCVCMP0000260	Control	CD3
S2	0.015303035705344043	0.20163075545160325	0.8153591931482628	1.2769192550258037	CD3E	RCVCMP0000260	Control	CD3
S2	-0.001669210908902555	0.925339748697904	0.9999664877076136	-0.09370972014718001	CD45	RCVCMP0000260	Control	CD3
S2	0.007576232714427804	0.3973981676410574	0.9999664877076136	0.8462771216419439	CD2	RCVCMP0001489	Control	CD3
S2	-0.014588832830024314	0.1607430451804166	0.7188732933488716	-1.4025768966729337	CD3E	RCVCMP0001489	Control	CD3
S2	-0.015792312803378568	0.12981668185370288	0.6353621446501001	-1.5148251806007138	CD45	RCVCMP0001489	Control	CD3
S2	0.09596889609164407	0	0	15.068977384992255	CD2	RCVCMP0000135	Control	CD3
S2	0.017959464145195204	0.004059072651355411	0.04381695096845241	2.87353409330557	CD3E	RCVCMP0000135	Control	CD3
S2	0.10648597378952097	0	0	16.70239829249207	CD45	RCVCMP0000135	Control	CD3
S2	-5.17491536872558e-4	0.9852939397755922	0.9999664877076136	0.018432356867948876	CD2	RCVCMP0000149	Control	CD3
S2	4.883771791118136e-4	0.8823705758347011	0.9999664877076136	0.14796476465003106	CD3E	RCVCMP0000149	Control	CD3
S2	-0.013028674740896234	0.11396771085310994	0.585626780809546	-1.580607932912897	CD45	RCVCMP0000149	Control	CD3
S2	0.006325573648789077	0.3059908750174578	0.975944428481667	1.023670623972518	CD2	RCVCMP0000334	Control	CD3
S2	2.4193534691885286e-4	0.9069222353912472	0.9999664877076136	0.11692153164876402	CD3E	RCVCMP0000334	Control	CD3
S2	-0.00931038462209758	0.19060651102423343	0.7913141892567052	-1.3087870020938597	CD45	RCVCMP0000334	Control	CD3
S2	0.03551514567337591	3.80343603136879e-5	6.641842759774279e-4	4.11910694574415	CD2	RCVCMP0000395	Control	CD3
S2	0.010129291281548337	0.2256378626725093	0.858796031456586	1.2116722577820638	CD3E	RCVCMP0000395	Control	CD3
S2	0.026809975111675825	0.0018299007755315788	0.02179552910434624	3.116534806055633	CD45	RCVCMP0000395	Control	CD3
S2	-0.011204633094077335	0.15227637187256424	0.6976496771258461	-1.4315369958665944	CD2	RCVCMP0000098	Control	CD3
S2	-0.007970469528951099	0.31624189522260404	0.9869741057612126	-1.0022105878292968	CD3E	RCVCMP0000098	Control	CD3
S2	-0.015260144601438546	0.04750883545350599	0.32384679159655616	-1.9817356457082365	CD45	RCVCMP0000098	Control	CD3
S2	0.1336183439606423	0	0	17.53044123636714	CD2	RCVCMP0000103	Control	CD3
S2	0.09158669322556535	0	0	12.050716459136574	CD3E	RCVCMP0000103	Control	CD3
S2	0.29149444842877753	0	0	38.11160918509367	CD45	RCVCMP0000103	Control	CD3
S2	0.0024888071438483425	0.6875934566244184	0.9999664877076136	0.40212306802646014	CD2	RCVCMP0000002	Control	CD3
S2	0.006225668550521476	0.35672265243528445	0.9999664877076136	0.9216279918785696	CD3E	RCVCMP0000002	Control	CD3
S2	0.0535432994031032	6.905587213168474e-14	2.632483879681701e-12	7.489453819832689	CD45	RCVCMP0000002	Control	CD3
S2	-0.009278568808493568	0.3332483907310504	0.9999664877076136	-0.9675915666380163	CD2	RCVCMP0000042	Control	CD3
S2	0.005613341858151003	0.4821427675072363	0.9999664877076136	0.7028603747373637	CD3E	RCVCMP0000042	Control	CD3
S2	0.0041011211981450005	0.5961006758907785	0.9999664877076136	0.5300162330478121	CD45	RCVCMP0000042	Control	CD3
S2	-0.008195278363668393	0.47828849199288026	0.9999664877076136	-0.7090579888284154	CD2	RCVCMP0000750	Control	CD3
S2	0.013840501470258686	0.15926338860757827	0.7155143219580417	1.407553284626587	CD3E	RCVCMP0000750	Control	CD3
S2	-0.0058918666706468574	0.6265292762476462	0.9999664877076136	-0.48661770225480283	CD45	RCVCMP0000750	Control	CD3
S2	-0.015806304742328664	0.09842067218241521	0.5340820241426233	-1.6525588821053556	CD2	RCVCMP0000156	Control	CD3
S2	-0.005304361900743886	0.6118493986456505	0.9999664877076136	-0.5074353341388211	CD3E	RCVCMP0000156	Control	CD3
S2	0.005655018786955113	0.4917132810279641	0.9999664877076136	0.687586390351263	CD45	RCVCMP0000156	Control	CD3
S2	-0.00912012830338324	0.1040302842862259	0.5538837144641745	-1.625621097552689	CD2	RCVCMP0000285	Control	CD3
S2	0.023394446396710792	1.4950434649163569e-5	2.7856503149716017e-4	4.329417378952392	CD3E	RCVCMP0000285	Control	CD3
S2	0.012368451323337222	0.02100556699430567	0.17224982541036302	2.3078843992038784	CD45	RCVCMP0000285	Control	CD3
S2	-5.049632612934175e-4	0.9780848259006134	0.9999664877076136	-0.02747005196353198	CD2	RCVCMP0000394	Control	CD3
S2	0.0021040456189736242	0.7276204702894433	0.9999664877076136	0.34829257392102225	CD3E	RCVCMP0000394	Control	CD3
S2	0.007472815995500736	0.26357112465539045	0.9233597727391888	1.1179903270103968	CD45	RCVCMP0000394	Control	CD3
S2	-0.016497352530045296	0.03721595870695097	0.2696375634613748	-2.0833870391074036	CD2	RCVCMP0000209	Control	CD3
S2	-0.0035372930444068666	0.6999841078575074	0.9999664877076136	-0.38534191923004973	CD3E	RCVCMP0000209	Control	CD3
S2	-0.012325576618305776	0.12509255201180922	0.620602897862773	-1.533744376102339	CD45	RCVCMP0000209	Control	CD3
S2	-0.008501928464903693	0.258184775173124	0.9162305275372835	-1.1306919394412585	CD2	RCVCMP0000223	Control	CD3
S2	-0.008673612390271007	0.2477077257199316	0.8978207875896326	-1.1559350474567673	CD3E	RCVCMP0000223	Control	CD3
S2	-0.012599994187370688	0.08621823022297692	0.4893688374855001	-1.7156930896437728	CD45	RCVCMP0000223	Control	CD3
S2	-0.012928214311086195	0.1924532347437472	0.7957912581939863	-1.3033560470273184	CD2	RCVCMP0000576	Control	CD3
S2	0.004625818196256379	0.5574306785898959	0.9999664877076136	0.5866620821566748	CD3E	RCVCMP0000576	Control	CD3
S2	0.01717109966801412	0.05336989586991625	0.3534598739477257	1.931915827771051	CD45	RCVCMP0000576	Control	CD3
S2	-0.009392015406504828	0.3021861033118842	0.9719697969793523	-1.0317567105761767	CD2	RCVCMP0000202	Control	CD3
S2	-0.013319065957981923	0.13367145938895905	0.6474338522095343	-1.4997797695838582	CD3E	RCVCMP0000202	Control	CD3
S2	-0.013332008020697615	0.13526537846827835	0.651786339448724	-1.4936566730046934	CD45	RCVCMP0000202	Control	CD3
S2	0.005782900947722383	0.3914522809177887	0.9999664877076136	0.8569866169444591	CD2	RCVCMP0000762	Control	CD3
S2	-0.0038307515440764526	0.6811252825084628	0.9999664877076136	-0.4109280652642413	CD3E	RCVCMP0000762	Control	CD3
S2	-0.017876083266434417	0.024099744869745972	0.19201257291346396	-2.255535368141019	CD45	RCVCMP0000762	Control	CD3
S2	0.020770958098283283	0.037715312915831856	0.27254853021041064	2.07793536275558	CD2	RCVCMP0000483	Control	CD3
S2	0.006873037033773445	0.4639669421810919	0.9999664877076136	0.7323303777715853	CD3E	RCVCMP0000483	Control	CD3
S2	0.011472590359581057	0.24069286009293234	0.8854095480104969	1.1732567511028305	CD45	RCVCMP0000483	Control	CD3
S2	0.014637868448210621	0.015078059409308286	0.13181956686217441	2.43049871770735	CD2	RCVCMP0000076	Control	CD3
S2	0.005773914502674122	0.32292895653737563	0.9945677604994749	0.9884568511604294	CD3E	RCVCMP0000076	Control	CD3
S2	0.010839493200102761	0.0701941544895357	0.4259670869839457	1.810655763335	CD45	RCVCMP0000076	Control	CD3
S2	-0.009552318310661731	0.3629270608082271	0.9999664877076136	-0.9098017703138251	CD2	RCVCMP0000454	Control	CD3
S2	-0.006343686206690663	0.5641141638223276	0.9999664877076136	-0.5767413957287643	CD3E	RCVCMP0000454	Control	CD3
S2	-0.020542759697305058	0.04077080119107199	0.2890691661985161	-2.0458533506276164	CD45	RCVCMP0000454	Control	CD3
S2	-0.013651080755809349	0.04179059559525955	0.29410283168702794	-2.035599424938723	CD2	RCVCMP0000101	Control	CD3
S2	-0.0018702061356737497	0.8228035678796417	0.9999664877076136	-0.2239405431540064	CD3E	RCVCMP0000101	Control	CD3
S2	-0.00966709617014846	0.15505448110653133	0.7045089427408128	-1.421902762613317	CD45	RCVCMP0000101	Control	CD3
S2	0.0031999952281108624	0.6844546972368626	0.9999664877076136	0.40639186334000654	CD2	RCVCMP0000352	Control	CD3
S2	0.0025011069571764548	0.7382605405841969	0.9999664877076136	0.334157727860566	CD3E	RCVCMP0000352	Control	CD3
S2	0.03588061173059395	1.2848739410942223e-4	0.0020366321750757152	3.8293399890908275	CD45	RCVCMP0000352	Control	CD3
S2	-0.0040106171511136044	0.7418633531513702	0.9999664877076136	-0.32938678752295886	CD2	RCVCMP0000601	Control	CD3
S2	-0.006128129513884465	0.5901800122259337	0.9999664877076136	-0.5385751874616019	CD3E	RCVCMP0000601	Control	CD3
S2	0.004024263299788303	0.6485318136430844	0.9999664877076136	0.45580276778024165	CD45	RCVCMP0000601	Control	CD3
S2	0.0035072043505950676	0.5698834613802364	0.9999664877076136	0.56822313916595	CD2	RCVCMP0000191	Control	CD3
S2	-0.008890038695233637	0.2549747276102621	0.9102559518545116	-1.1383491275271271	CD3E	RCVCMP0000191	Control	CD3
S2	-0.005086251632115771	0.5409408557441457	0.9999664877076136	-0.6113908544921833	CD45	RCVCMP0000191	Control	CD3
S2	-0.009832445309650328	0.19951575237271957	0.8115857644575895	-1.2829324230555728	CD2	RCVCMP0000405	Control	CD3
S2	0.0071723141851681195	0.2729263804631421	0.9370230077379077	1.0963482983983894	CD3E	RCVCMP0000405	Control	CD3
S2	0.004908169926049439	0.440364815116852	0.9999664877076136	0.7715773136511586	CD45	RCVCMP0000405	Control	CD3
S2	0.002255402607169823	0.7211070106384132	0.9999664877076136	0.3569796896583011	CD2	RCVCMP0000744	Control	CD3
S2	-0.006560584454775994	0.4530891350309778	0.9999664877076136	-0.7502749355910773	CD3E	RCVCMP0000744	Control	CD3
S2	-0.006380162862048731	0.46935681523912287	0.9999664877076136	-0.7235259529889008	CD45	RCVCMP0000744	Control	CD3
S2	0.01262291622892169	0.28851687708325313	0.9572208336683216	1.0613808039625099	CD2	RCVCMP0001280	Control	CD3
S2	0.007653919169226121	0.5031949524996449	0.9999664877076136	0.6694711902711603	CD3E	RCVCMP0001280	Control	CD3
S2	-0.01357888727657422	0.30594158050541054	0.975885265726291	-1.0237749591197094	CD45	RCVCMP0001280	Control	CD3
S2	0.003988044786219036	0.5637991969904164	0.9999664877076136	0.5772076394449052	CD2	RCVCMP0001074	Control	CD3
S2	0.011071500869446829	0.1466075178773405	0.6832566791143401	1.4516191972694032	CD3E	RCVCMP0001074	Control	CD3
S2	0.004431379558107647	0.5282017378536912	0.9999664877076136	0.63075346027509	CD45	RCVCMP0001074	Control	CD3
S2	0.00851248317241604	0.2997236891095929	0.9694074171809677	1.0370261095960598	CD2	RCVCMP0001002	Control	CD3
S2	0.0039623605404732944	0.5993431386923389	0.9999664877076136	0.5253453474847226	CD3E	RCVCMP0001002	Control	CD3
S2	-0.023871874105226374	0.008973812250706141	0.08634075901676609	-2.6130501910124053	CD45	RCVCMP0001002	Control	CD3
S2	0.007822223689894188	0.23803366540065474	0.8809488198098524	1.1799158998645882	CD2	RCVCMP0000314	Control	CD3
S2	-0.0031527340382293293	0.7084375377089682	0.9999664877076136	-0.37395534710738415	CD3E	RCVCMP0000314	Control	CD3
S2	-0.011707490638829957	0.11484089225303099	0.5886469843122616	-1.5768028649026835	CD45	RCVCMP0000314	Control	CD3
S2	-0.003491186993993196	0.7266877487649561	0.9999664877076136	-0.3495349344435165	CD2	RCVCMP0000244	Control	CD3
S2	-0.0046166810343650855	0.6190965037132381	0.9999664877076136	-0.4971312431517297	CD3E	RCVCMP0000244	Control	CD3
S2	-0.023444953928439705	0.003270358550250781	0.0363375445859193	-2.9411123869350684	CD45	RCVCMP0000244	Control	CD3
S2	-0.011558176323274503	0.10368713899340823	0.552770249717088	-1.6272352728388808	CD2	RCVCMP0000459	Control	CD3
S2	-0.0071842351898314515	0.32479865986893164	0.9961801061593533	-0.9846446287757705	CD3E	RCVCMP0000459	Control	CD3
S2	-0.018142923020077112	0.009428820321808005	0.09008091554938748	-2.5961015154323777	CD45	RCVCMP0000459	Control	CD3
S2	-0.006867300824847076	0.5302564790852847	0.9999664877076136	-0.6276145434714255	CD2	RCVCMP0000210	Control	CD3
S2	0.0018747973813209016	0.805803149697295	0.9999664877076136	0.24584380017422994	CD3E	RCVCMP0000210	Control	CD3
S2	0.002737249764576656	0.7428148678736484	0.9999664877076136	0.32812802135760377	CD45	RCVCMP0000210	Control	CD3
S2	0.0012261820246302765	0.8138810295979357	0.9999664877076136	0.23542223545365237	CD2	RCVCMP0000021	Control	CD3
S2	0.00162609913462563	0.772275705855189	0.9999664877076136	0.28939946304344233	CD3E	RCVCMP0000021	Control	CD3
S2	-0.0031615947731060638	0.7293240700844589	0.9999664877076136	-0.3460248091627123	CD45	RCVCMP0000021	Control	CD3
S2	9.016539230501892e-4	0.8635536099877383	0.9999664877076136	0.17185234790602924	CD2	RCVCMP0000349	Control	CD3
S2	-0.0023813331224404963	0.8493800491302295	0.9999664877076136	-0.18990949858424466	CD3E	RCVCMP0000349	Control	CD3
S2	-0.018514576713726236	0.05053662971533726	0.3396156373981181	-1.9553936104514535	CD45	RCVCMP0000349	Control	CD3
S2	0.09792063227983012	0	0	11.145782976410283	CD2	RCVCMP0000001	Control	CD3
S2	0.11171098585286537	0	0	12.69094052842331	CD3E	RCVCMP0000001	Control	CD3
S2	0.20218512985007717	0	0	22.879401823542082	CD45	RCVCMP0000001	Control	CD3
S2	-0.0016272711884065393	0.8859551633704642	0.9999664877076136	-0.14342421056420457	CD2	RCVCMP0000291	Control	CD3
S2	-9.458718842936173e-4	0.9572878583359306	0.9999664877076136	-0.0535573238247548	CD3E	RCVCMP0000291	Control	CD3
S2	-0.01538972863750233	0.0502016140838195	0.3377921657610608	-1.9582420757135146	CD45	RCVCMP0000291	Control	CD3
S2	-0.006242191751767589	0.5337420027512534	0.9999664877076136	-0.6223039828673387	CD2	RCVCMP0000571	Control	CD3
S2	-0.005841989800272259	0.5620895582063284	0.9999664877076136	-0.5797406025258065	CD3E	RCVCMP0000571	Control	CD3
S2	-0.016732864208641115	0.06891890855295164	0.4204307358464055	-1.8189509835441036	CD45	RCVCMP0000571	Control	CD3
S2	0.003771486644787223	0.5475728697636604	0.9999664877076136	0.6014010946504458	CD2	RCVCMP0000335	Control	CD3
S2	0.0027176808664934058	0.6489474640528736	0.9999664877076136	0.4552248784783685	CD3E	RCVCMP0000335	Control	CD3
S2	0.010146478103676054	0.13568750192159973	0.6531336669109842	1.4920444158940296	CD45	RCVCMP0000335	Control	CD3
S2	-0.0067017526930233055	0.589444742035969	0.9999664877076136	-0.539640845911694	CD2	RCVCMP0000705	Control	CD3
S2	0.0010524486676092772	0.876471482169739	0.9999664877076136	0.1554437672796451	CD3E	RCVCMP0000705	Control	CD3
S2	0.014958811655483833	0.16263687881831457	0.7240456924575306	1.396257793056844	CD45	RCVCMP0000705	Control	CD3
S2	0.020128413319556178	0.10804455050070882	0.5649022150466139	1.6070447561661245	CD2	RCVCMP0001123	Control	CD3
S2	-0.010994685025456306	0.42851160132550903	0.9999664877076136	-0.7917411873322714	CD3E	RCVCMP0001123	Control	CD3
S2	0.024830463449621754	0.04968490082529842	0.33519023623504807	1.9626668208076186	CD45	RCVCMP0001123	Control	CD3
S2	0.00731447068804192	0.2965836356146845	0.9664297845107265	1.0437876739879832	CD2	RCVCMP0000082	Control	CD3
S2	0.01743627919863776	0.017684511772817046	0.15005823021875841	2.3721583083478874	CD3E	RCVCMP0000082	Control	CD3
S2	0.007774124009573974	0.2703991611279042	0.9334745730701928	1.1021437976165025	CD45	RCVCMP0000082	Control	CD3
S2	0.0032342662986696493	0.6690653065802128	0.9999664877076136	0.4274311724652464	CD2	RCVCMP0000464	Control	CD3
S2	-0.001630104829256062	0.9282809213241708	0.9999664877076136	-0.09000791975234143	CD3E	RCVCMP0000464	Control	CD3
S2	8.032782766226332e-4	0.8662233617920108	0.9999664877076136	0.1684575179253357	CD45	RCVCMP0000464	Control	CD3
S2	-0.002318042857856238	0.8821094030640065	0.9999664877076136	-0.14829570719677387	CD2	RCVCMP0000574	Control	CD3
S2	-0.0020294217864218387	0.9011397843185125	0.9999664877076136	-0.12422164553333419	CD3E	RCVCMP0000574	Control	CD3
S2	-0.02238064227528694	0.056181791195360285	0.36585575330518244	-1.9096228475918877	CD45	RCVCMP0000574	Control	CD3
S2	0.017173021816573996	0.033774877481229426	0.2501399535304147	2.122749155946167	CD2	RCVCMP0000020	Control	CD3
S2	-0.007691560221434818	0.396771177437667	0.9999664877076136	-0.8474018432651836	CD3E	RCVCMP0000020	Control	CD3
S2	-0.011541193104237466	0.19277750879673083	0.7965034463927434	-1.3024063623185618	CD45	RCVCMP0000020	Control	CD3
S2	-0.014795507115301884	0.030146417489764734	0.2288057926124559	-2.1681612825624303	CD2	RCVCMP0000562	Control	CD3
S2	-0.009099659190944673	0.19171148274901206	0.7938483615047185	-1.3055328091688692	CD3E	RCVCMP0000562	Control	CD3
S2	-0.016370303978355843	0.01621749524709272	0.1398250473362946	-2.4039837255573815	CD45	RCVCMP0000562	Control	CD3
S2	-0.0016493371348696906	0.9048640454149001	0.9999664877076136	-0.11951918011690028	CD2	RCVCMP0000018	Control	CD3
S2	0.0053202013484521206	0.46603065395488397	0.9999664877076136	0.728952605967787	CD3E	RCVCMP0000018	Control	CD3
S2	3.0837460728185326e-4	0.9056571421109676	0.9999664877076136	0.11851811556533913	CD45	RCVCMP0000018	Control	CD3
S2	0.07105263404984997	3.894662370385049e-13	1.426670859602772e-11	7.259174657437772	CD2	RCVCMP0000211	Control	CD3
S2	0.0415766792250191	1.901773995660605e-5	3.4863320888450214e-4	4.2761215693381756	CD3E	RCVCMP0000211	Control	CD3
S2	0.18179609264736646	0	0	18.43752370812643	CD45	RCVCMP0000211	Control	CD3
S2	-0.008591757759851255	0.30723970385745125	0.9779839531569912	-1.0210311011105777	CD2	RCVCMP0000384	Control	CD3
S2	-0.018186829955231968	0.02421126502155075	0.19256499196758653	-2.253760086585931	CD3E	RCVCMP0000384	Control	CD3
S2	0.030902260090904767	5.40442491456794e-5	9.177287544305633e-4	4.037411384441884	CD45	RCVCMP0000384	Control	CD3
S2	0.005392885875093474	0.44923093104619594	0.9999664877076136	0.7566978035240303	CD2	RCVCMP0000563	Control	CD3
S2	-5.662819236689068e-4	0.9829135450371046	0.9999664877076136	-0.021416332582330947	CD3E	RCVCMP0000563	Control	CD3
S2	-0.0035949793132869098	0.6771859648350473	0.9999664877076136	-0.41630618834958594	CD45	RCVCMP0000563	Control	CD3
S2	-0.00534022419521856	0.5167198577577636	0.9999664877076136	-0.6484099171631077	CD2	RCVCMP0000220	Control	CD3
S2	0.011476866558023066	0.09507226396210244	0.5214624518678739	1.6692276923750868	CD3E	RCVCMP0000220	Control	CD3
S2	-0.007645594608672637	0.33455490665101484	0.9999664877076136	-0.9649798456262102	CD45	RCVCMP0000220	Control	CD3
S2	-0.015699336192956555	0.06340619040397845	0.39668059086802654	-1.8563324227163245	CD2	RCVCMP0000337	Control	CD3
S2	-0.007710484397278666	0.382131524519284	0.9999664877076136	-0.8739756316749709	CD3E	RCVCMP0000337	Control	CD3
S2	-0.007555178383568726	0.39527486315181226	0.9999664877076136	-0.8500903376845511	CD45	RCVCMP0000337	Control	CD3
S2	-0.006891537878502962	0.34754866779859983	0.9999664877076136	-0.9393546904889859	CD2	RCVCMP0000124	Control	CD3
S2	0.014185214301156261	0.02885469306123789	0.2208516468170123	2.1854660434782023	CD3E	RCVCMP0000124	Control	CD3
S2	0.03328480284729086	5.839801755502805e-7	1.3198591945710915e-5	4.996441044148345	CD45	RCVCMP0000124	Control	CD3
S2	-0.0029072909646636253	0.6691217878940665	0.9999664877076136	-0.42735361389958526	CD2	RCVCMP0000686	Control	CD3
S2	-1.1162396667517807e-4	0.9672445678147599	0.9999664877076136	0.041064384346408744	CD3E	RCVCMP0000686	Control	CD3
S2	0.011145955564808784	0.054266424877766006	0.35750315076396977	1.9247037996790595	CD45	RCVCMP0000686	Control	CD3
S2	-3.4469725282065464e-4	0.9719700963674653	0.9999664877076136	0.03513750353695994	CD2	RCVCMP0000070	Control	CD3
S2	0.013457449724241313	0.09046938047001762	0.5053453413286216	1.6929269096405328	CD3E	RCVCMP0000070	Control	CD3
S2	-0.0036175453147500483	0.7229727202480354	0.9999664877076136	-0.3544886343383816	CD45	RCVCMP0000070	Control	CD3
S2	0.017567046280383206	0.12319523997349502	0.6145873894082254	1.5414996009604116	CD2	RCVCMP0000175	Control	CD3
S2	0.0014978010731586462	0.8395113109389383	0.9999664877076136	0.20251861026876652	CD3E	RCVCMP0000175	Control	CD3
S2	-0.014493067550568737	0.2592299113416844	0.9176332004432051	-1.128213150800148	CD45	RCVCMP0000175	Control	CD3
S2	-0.007091026540759589	0.40788148627992427	0.9999664877076136	-0.8276275053165956	CD2	RCVCMP0000200	Control	CD3
S2	-0.0011453849310276987	0.9450991396641402	0.9999664877076136	-0.06886241033956671	CD3E	RCVCMP0000200	Control	CD3
S2	-0.001589627327410988	0.9003473622167073	0.9999664877076136	-0.1252225540683154	CD45	RCVCMP0000200	Control	CD3
S2	0.00398906292389572	0.5125464811234743	0.9999664877076136	0.6548777276665539	CD2	RCVCMP0000462	Control	CD3
S2	0.07301761487765607	0	0	10.982864901005868	CD3E	RCVCMP0000462	Control	CD3
S2	0.008123676431147874	0.20407381350519627	0.820732506401017	1.270030366703708	CD45	RCVCMP0000462	Control	CD3
S2	-2.9149093049993263e-4	0.967870591771971	0.9999664877076136	0.04027913043862269	CD2	RCVCMP0000380	Control	CD3
S2	-2.0895814876220085e-4	0.9608520759070169	0.9999664877076136	0.04908434919374551	CD3E	RCVCMP0000380	Control	CD3
S2	-0.013392665729292302	0.18878509510047126	0.7870243397623952	-1.314181611526757	CD45	RCVCMP0000380	Control	CD3
S2	-0.001011359003388492	0.8951339060740768	0.9999664877076136	-0.13181084785473066	CD2	RCVCMP0000083	Control	CD3
S2	-0.0017952943171912498	0.785955720039157	0.9999664877076136	-0.2715660328543749	CD3E	RCVCMP0000083	Control	CD3
S2	0.011123812742701758	0.04315460027057605	0.3013812889609094	2.022210594211327	CD45	RCVCMP0000083	Control	CD3
S2	0.03376172325272202	5.6746803245300015e-6	1.1362307735237329e-4	4.538161469423671	CD2	RCVCMP0000422	Control	CD3
S2	0.006294171663095895	0.3707896368892192	0.9999664877076136	0.894995231801841	CD3E	RCVCMP0000422	Control	CD3
S2	0.023351818576283493	0.0016221849588895498	0.019644821784884695	3.1518879758680503	CD45	RCVCMP0000422	Control	CD3
S2	0.0026370745508628255	0.7737644932145582	0.9999664877076136	0.2874542948166496	CD2	RCVCMP0000536	Control	CD3
S2	-0.01327644465234021	0.30867629476144487	0.9791564354399228	-1.018003495808988	CD3E	RCVCMP0000536	Control	CD3
S2	-0.019372591230390247	0.13288182827176795	0.6454738481495581	-1.502834107183195	CD45	RCVCMP0000536	Control	CD3
S2	-0.002025978068030283	0.805028422656902	0.9999664877076136	-0.24684469018786415	CD2	RCVCMP0000607	Control	CD3
S2	0.0025005037872339628	0.6210830132494454	0.9999664877076136	0.49431601964238103	CD3E	RCVCMP0000607	Control	CD3
S2	-0.015666516265901372	0.013573727261776292	0.121570233303919	-2.4683506727869378	CD45	RCVCMP0000607	Control	CD3
S2	-0.003558757120959476	0.7237664542072688	0.9999664877076136	-0.35342952535723526	CD2	RCVCMP0000697	Control	CD3
S2	-0.002926163661221476	0.7817305083600905	0.9999664877076136	-0.2770645933186447	CD3E	RCVCMP0000697	Control	CD3
S2	0.001163920915324376	0.8268752429716362	0.9999664877076136	0.21871091874251664	CD45	RCVCMP0000697	Control	CD3
S2	-0.01647122834580959	0.1348029499573073	0.6506570988888596	-1.4954273390818036	CD2	RCVCMP0000586	Control	CD3
S2	0.006930982964066227	0.47542435274244355	0.9999664877076136	0.7136811698484103	CD3E	RCVCMP0000586	Control	CD3
S2	0.005865931477811658	0.5422766797901755	0.9999664877076136	0.6093738305574454	CD45	RCVCMP0000586	Control	CD3
S2	0.012106800167597236	0.14043272116847216	0.666869496895691	1.4741815310675588	CD2	RCVCMP0000730	Control	CD3
S2	0.0064948217635163496	0.40530929952619155	0.9999664877076136	0.8321765475917963	CD3E	RCVCMP0000730	Control	CD3
S2	-0.009129002407064416	0.33602217346531327	0.9999664877076136	-0.9620546087466926	CD45	RCVCMP0000730	Control	CD3
S2	-0.00720454058698847	0.4694203759451816	0.9999664877076136	-0.723422460993862	CD2	RCVCMP0000398	Control	CD3
S2	0.0010552344477091575	0.8387756250210765	0.9999664877076136	0.2034598491698259	CD3E	RCVCMP0000398	Control	CD3
S2	-0.017901830570774317	0.055042722914982044	0.36065455508234473	-1.9185388340138683	CD45	RCVCMP0000398	Control	CD3
S2	0.005224873421058558	0.5528517405813678	0.9999664877076136	0.5934922910520718	CD2	RCVCMP0000966	Control	CD3
S2	0.011399594848416936	0.22262561900595546	0.8549943116516429	1.2195760792602166	CD3E	RCVCMP0000966	Control	CD3
S2	-0.0223638851535229	0.028301267459036196	0.2177065234768493	-2.1930848345405467	CD45	RCVCMP0000966	Control	CD3
S2	0.0271326399636083	3.2087756427934266e-5	5.660922537994032e-4	4.158119926503478	CD2	RCVCMP0000025	Control	CD3
S2	0.06982588002575266	0	0	10.634242060704809	CD3E	RCVCMP0000025	Control	CD3
S2	0.031494397579159276	1.4606311233844593e-6	3.1742177000125814e-5	4.816547902589993	CD45	RCVCMP0000025	Control	CD3
S2	-0.012463239740164937	0.062215822423836956	0.391968233926379	-1.8647545088573503	CD2	RCVCMP0000569	Control	CD3
S2	-0.005888717244328644	0.3943547360841406	0.9999664877076136	-0.851746625784155	CD3E	RCVCMP0000569	Control	CD3
S2	0.007982073000734653	0.19713112398259058	0.8058540605460767	1.2897682810577926	CD45	RCVCMP0000569	Control	CD3
S2	-0.011192194842844618	0.08104035712331202	0.4690152392683108	-1.7446813174497302	CD2	RCVCMP0000126	Control	CD3
S2	0.030315890615981174	7.887783732840603e-7	1.765314246492004e-5	4.9381236214874535	CD3E	RCVCMP0000126	Control	CD3
S2	0.021528397869975104	4.395113354274116e-4	0.006153606263535114	3.5151465751053337	CD45	RCVCMP0000126	Control	CD3
S2	0.0027565173455364293	0.711188533132038	0.9999664877076136	0.37026032409772053	CD2	RCVCMP0000144	Control	CD3
S2	0.019412171884126705	0.02440397943890904	0.19357518075320793	2.2507089199744494	CD3E	RCVCMP0000144	Control	CD3
S2	-0.00298631120693861	0.7860638734302341	0.9999664877076136	-0.2714253937843023	CD45	RCVCMP0000144	Control	CD3
S2	0.01086923365077169	0.13370925932814925	0.6474648766738873	1.499633907849729	CD2	RCVCMP0000505	Control	CD3
S2	-0.002067647051203919	0.8432165946443113	0.9999664877076136	-0.19778076698436953	CD3E	RCVCMP0000505	Control	CD3
S2	-0.01490867638449643	0.06027502108371779	0.3837037263144543	-1.8787764708990868	CD45	RCVCMP0000505	Control	CD3
S2	-0.01053835044114471	0.19358249129435945	0.7981083794857777	-1.3000539145598509	CD2	RCVCMP0001039	Control	CD3
S2	-0.009855923126850238	0.22506986694115272	0.85783189814468	-1.2131568267088282	CD3E	RCVCMP0001039	Control	CD3
S2	-0.006301032199728062	0.45926197036913075	0.9999664877076136	-0.7400626667522028	CD45	RCVCMP0001039	Control	CD3
S2	-0.007256609473274516	0.2255278055265859	0.858796031456586	-1.2119597052366398	CD2	RCVCMP0000903	Control	CD3
S2	-0.0011791008095002656	0.886488113061622	0.9999664877076136	-0.1427493842680886	CD3E	RCVCMP0000903	Control	CD3
S2	-0.007353223563207299	0.22008140041123625	0.8508480197546407	-1.2263116992553447	CD45	RCVCMP0000903	Control	CD3
S2	-0.00537897382367265	0.5197154464583023	0.9999664877076136	-0.6437840987141318	CD2	RCVCMP0000215	Control	CD3
S2	0.009781345783583018	0.1786741442966031	0.7638608989648876	1.3448485616934798	CD3E	RCVCMP0000215	Control	CD3
S2	0.004403088494982985	0.5234222271054989	0.9999664877076136	0.638079044186338	CD45	RCVCMP0000215	Control	CD3
S2	-1.9198434448027915e-4	0.9635292705213698	0.9999664877076136	0.045725209529530304	CD2	RCVCMP0000815	Control	CD3
S2	-0.010867825613908316	0.31045064810997003	0.9804117512129189	-1.0142768900859482	CD3E	RCVCMP0000815	Control	CD3
S2	-0.013590666563619734	0.2026089052743456	0.8169918384838141	-1.274153826904701	CD45	RCVCMP0000815	Control	CD3
S2	-0.010802918105595274	0.16082377571409412	0.7189974021895503	-1.402306381148299	CD2	RCVCMP0000856	Control	CD3
S2	0.001900379198821756	0.7302615431023589	0.9999664877076136	0.34477764150002804	CD3E	RCVCMP0000856	Control	CD3
S2	-0.011298484927033864	0.14203149239779847	0.6720629765896516	-1.4682678054759384	CD45	RCVCMP0000856	Control	CD3
S2	-0.008196776719438754	0.4734286875608267	0.9999664877076136	-0.7169115293052076	CD2	RCVCMP0000935	Control	CD3
S2	0.004870113846794105	0.5915129979809057	0.9999664877076136	0.5366447916450865	CD3E	RCVCMP0000935	Control	CD3
S2	-0.02079445022837652	0.055142490187997655	0.36102576075941895	-1.9177517994111315	CD45	RCVCMP0000935	Control	CD3
S2	0.03377597843591343	0.0020579324318610315	0.02410779296136665	3.0817418229281444	CD2	RCVCMP0000253	Control	CD3
S2	0.009173752842804311	0.37409553977349974	0.9999664877076136	0.8888279730453894	CD3E	RCVCMP0000253	Control	CD3
S2	0.031192352353727363	0.004474856254982118	0.04748505169777397	2.842590229901644	CD45	RCVCMP0000253	Control	CD3
S2	-0.02120524453943109	0.018101719302386635	0.15293715899610613	-2.363530853544674	CD2	RCVCMP0000453	Control	CD3
S2	-0.0030756486326165297	0.7797505646516435	0.9999664877076136	-0.2796441062495894	CD3E	RCVCMP0000453	Control	CD3
S2	-0.0036093659715057827	0.7340029796342378	0.9999664877076136	-0.3398055346449816	CD45	RCVCMP0000453	Control	CD3
S2	-0.0018801049268291118	0.8837885501289764	0.9999664877076136	-0.1461682741050042	CD2	RCVCMP0001067	Control	CD3
S2	0.0205668354732084	0.010544544639245146	0.0989603714982809	2.557440991192368	CD3E	RCVCMP0001067	Control	CD3
S2	-4.5641018110724494e-5	0.9406566888916177	0.9999664877076136	0.0744445153855229	CD45	RCVCMP0001067	Control	CD3
S2	-0.006700182401048621	0.5166886017299294	0.9999664877076136	-0.648458256080693	CD2	RCVCMP0000934	Control	CD3
S2	-0.0014566100254710833	0.9381799451719057	0.9999664877076136	-0.07755763251577252	CD3E	RCVCMP0000934	Control	CD3
S2	-0.007579273038199719	0.4583776513777018	0.9999664877076136	-0.7415209212955598	CD45	RCVCMP0000934	Control	CD3
S2	-0.025224017947709156	0.009694739268360945	0.09219890677528217	-2.586531201118826	CD2	RCVCMP0000036	Control	CD3
S2	-0.002219020756053759	0.8816440054648279	0.9999664877076136	-0.1488854715410777	CD3E	RCVCMP0000036	Control	CD3
S2	-0.03418322776334052	4.1729665951417526e-4	0.005884524894010662	-3.5288962728551345	CD45	RCVCMP0000036	Control	CD3
S2	0.03181695408457132	2.8235631610584733e-9	7.774600113763608e-8	5.94154028547729	CD2	RCVCMP0000122	Control	CD3
S2	0.01757356660798553	9.368737154360485e-4	0.012056480431656243	3.3088280058293282	CD3E	RCVCMP0000122	Control	CD3
S2	0.12179808553215407	0	0	22.57982346275447	CD45	RCVCMP0000122	Control	CD3
S2	0.006120167154319587	0.3830107191380554	0.9999664877076136	0.8723623757727271	CD2	RCVCMP0000134	Control	CD3
S2	-0.008802112124084086	0.28387422820096186	0.9515569783021994	-1.0716567619228818	CD3E	RCVCMP0000134	Control	CD3
S2	-0.002024215908719232	0.8502491829139407	0.9999664877076136	-0.18880049621433737	CD45	RCVCMP0000134	Control	CD3
S2	0.001187719578323941	0.8781979307299301	0.9999664877076136	0.15325405581454865	CD2	RCVCMP0000181	Control	CD3
S2	0.01563184356562205	0.11547505883498754	0.5905033166088187	1.574053597903007	CD3E	RCVCMP0000181	Control	CD3
S2	0.00893582615571738	0.36702934658568886	0.9999664877076136	0.9020518093943976	CD45	RCVCMP0000181	Control	CD3
S2	-0.02313650174827813	0.03293943752350369	0.24506727625035293	-2.1328206996878354	CD2	RCVCMP0000199	Control	CD3
S2	-0.005258044534691162	0.6703474674526522	0.9999664877076136	-0.4256711769749711	CD3E	RCVCMP0000199	Control	CD3
S2	-0.002532134066034786	0.8690369595339492	0.9999664877076136	-0.16488187405339066	CD45	RCVCMP0000199	Control	CD3
S2	-0.006690706916613309	0.46558256986210667	0.9999664877076136	-0.7296852979159512	CD2	RCVCMP0000141	Control	CD3
S2	-0.00393690763936763	0.6935189588194259	0.9999664877076136	-0.39408408737932293	CD3E	RCVCMP0000141	Control	CD3
S2	-6.340840072930963e-4	0.9908195704410814	0.9999664877076136	0.011506216038204238	CD45	RCVCMP0000141	Control	CD3
S2	-0.004698912178971287	0.630709997071717	0.9999664877076136	-0.48072776235658815	CD2	RCVCMP0000315	Control	CD3
S2	-0.0055549544554816315	0.5579008559208287	0.9999664877076136	-0.5859622907645128	CD3E	RCVCMP0000315	Control	CD3
S2	-0.006472558054592601	0.49077126281239236	0.9999664877076136	-0.6890826417867323	CD45	RCVCMP0000315	Control	CD3
S2	0.0012526515630474158	0.8238881186722036	0.9999664877076136	0.22254696283953584	CD2	RCVCMP0000377	Control	CD3
S2	-0.013247931834202661	0.0993229075560516	0.5373520419680562	-1.6481450603675614	CD3E	RCVCMP0000377	Control	CD3
S2	0.01745730794687936	0.021223529548000553	0.17369184985444025	2.3039842175476646	CD45	RCVCMP0000377	Control	CD3
S2	-2.777951951588892e-4	0.9715988757696092	0.9999664877076136	0.0356030506863443	CD2	RCVCMP0000051	Control	CD3
S2	-0.005281090242726764	0.5027120198163132	0.9999664877076136	-0.6702286861581436	CD3E	RCVCMP0000051	Control	CD3
S2	0.008710423495415077	0.19331913636585885	0.7976265654144973	1.3008227399767036	CD45	RCVCMP0000051	Control	CD3
S2	0.0080795602941688225	0.33033492244101925	0.9999664877076136	0.9734394855262622	CD2	RCVCMP0000448	Control	CD3
S2	0.006935277728863238	0.39684317503251143	0.9999664877076136	0.8472726364595183	CD3E	RCVCMP0000448	Control	CD3
S2	-0.006621983948494379	0.5126604250003816	0.9999664877076136	-0.6547007768440224	CD45	RCVCMP0000448	Control	CD3
S2	-0.01543191262107614	0.07448026044757691	0.4426001012363067	-1.7836518148043765	CD2	RCVCMP0000718	Control	CD3
S2	-0.006355482794398285	0.4908926175253656	0.9999664877076136	-0.6888898019216924	CD3E	RCVCMP0000718	Control	CD3
S2	-0.0028308228395454347	0.7944047714309246	0.9999664877076136	-0.26059509657378416	CD45	RCVCMP0000718	Control	CD3
S2	0.05254855843045185	4.856115509710435e-13	1.771000852599702e-11	7.229282880281631	CD2	RCVCMP0000897	Control	CD3
S2	-0.0072849380798768095	0.33449621155619036	0.9999664877076136	-0.9650970356917504	CD3E	RCVCMP0000897	Control	CD3
S2	0.012843973291476669	0.07257552925556743	0.43529487497519115	1.795490850229937	CD45	RCVCMP0000897	Control	CD3
S2	0.006418924879768942	0.379649362067918	0.9999664877076136	0.8785425410202241	CD2	RCVCMP0000581	Control	CD3
S2	-0.0014779739987754092	0.922065805223002	0.9999664877076136	-0.0978318636279683	CD3E	RCVCMP0000581	Control	CD3
S2	0.030153416317399602	1.4144139077454376e-4	0.002216517843372159	3.8056340363057655	CD45	RCVCMP0000581	Control	CD3
S2	-0.023481571714589266	0.018624652783380907	0.15619855893004286	-2.352959694060378	CD2	RCVCMP0000529	Control	CD3
S2	-0.008234946434436558	0.44004153669569124	0.9999664877076136	-0.7721230749266815	CD3E	RCVCMP0000529	Control	CD3
S2	0.0019356620672422945	0.7760454940121853	0.9999664877076136	0.2844761694173122	CD45	RCVCMP0000529	Control	CD3
S2	0.002383629922268581	0.6845450373126454	0.9999664877076136	0.4062688952721392	CD2	RCVCMP0000028	Control	CD3
S2	1.7115099607110644e-4	0.9403404494626033	0.9999664877076136	0.07484196842181141	CD3E	RCVCMP0000028	Control	CD3
S2	0.004991852574309458	0.4257446760709991	0.9999664877076136	0.7964944913504398	CD45	RCVCMP0000028	Control	CD3
S2	9.376920349156734e-4	0.8662248531031542	0.9999664877076136	0.16845562213492338	CD2	RCVCMP0000792	Control	CD3
S2	0.010845242567935405	0.2502164056748102	0.9019243501306564	1.14982390897605	CD3E	RCVCMP0000792	Control	CD3
S2	0.02712374717109623	0.006184682577949241	0.06290988959128788	2.7378258027347298	CD45	RCVCMP0000792	Control	CD3
S2	-0.0016791214234603842	0.9186838495112442	0.9999664877076136	-0.10209174979132811	CD2	RCVCMP0000151	Control	CD3
S2	0.0040141067252509955	0.6237807241360454	0.9999664877076136	0.49049915991613946	CD3E	RCVCMP0000151	Control	CD3
S2	-9.105712907739022e-4	0.9822135641861316	0.9999664877076136	-0.022293838049758152	CD45	RCVCMP0000151	Control	CD3
S2	0.06921770777992707	0	0	9.351097447661848	CD2	RCVCMP0000185	Control	CD3
S2	0.017535483570001297	0.015141353898216803	0.13228879988132777	2.4289803271374266	CD3E	RCVCMP0000185	Control	CD3
S2	0.21326862346147915	0	0	28.628176528326655	CD45	RCVCMP0000185	Control	CD3
S2	-0.0063712570981561524	0.5163263147148609	0.9999664877076136	-0.6490186606179426	CD2	RCVCMP0000007	Control	CD3
S2	0.005580560613789415	0.4765590732632601	0.9999664877076136	0.7118477291122427	CD3E	RCVCMP0000007	Control	CD3
S2	0.0107996631123675	0.19271744639051214	0.7963350542245496	1.3025821753549682	CD45	RCVCMP0000007	Control	CD3
S2	-0.0028364619200352327	0.7686077634174948	0.9999664877076136	-0.2941964889370432	CD2	RCVCMP0000546	Control	CD3
S2	-0.0035529518247783493	0.6973100413728488	0.9999664877076136	-0.38895418048564323	CD3E	RCVCMP0000546	Control	CD3
S2	0.003994051623951084	0.553701872542141	0.9999664877076136	0.5922220997385063	CD45	RCVCMP0000546	Control	CD3
S2	0.03488689893049752	1.006950964632658e-5	1.9344996012204586e-4	4.415675389551124	CD2	RCVCMP0000150	Control	CD3
S2	0.009899313619058814	0.19990982640850374	0.8119023837998772	1.2818085151096674	CD3E	RCVCMP0000150	Control	CD3
S2	0.017271298897385826	0.027758777879777874	0.21437302213203482	2.2006786981711786	CD45	RCVCMP0000150	Control	CD3
S2	0.0049338844742227595	0.4175507593006358	0.9999664877076136	0.8106777410068591	CD2	RCVCMP0000986	Control	CD3
S2	-0.0087421152217326	0.231237297543339	0.8698648645495786	-1.1971777058061985	CD3E	RCVCMP0000986	Control	CD3
S2	-0.010554427153488864	0.14525725243513954	0.6798363609592265	-1.4564898537539996	CD45	RCVCMP0000986	Control	CD3
S2	0.013360677595357844	0.0835800231499606	0.47926752707812464	1.730281332316729	CD2	RCVCMP0000282	Control	CD3
S2	-7.477622271337757e-4	0.9857872608629316	0.9999664877076136	-0.017813969018994687	CD3E	RCVCMP0000282	Control	CD3
S2	0.018884675508719858	0.015953616185667263	0.13809838547958397	2.4099749425318464	CD45	RCVCMP0000282	Control	CD3
S2	0.00871678507220614	0.23437435680554874	0.8755477581734643	1.1891659850313625	CD2	RCVCMP0000525	Control	CD3
S2	0.01073091646546639	0.1470452175246919	0.6843152580729205	1.450047701716261	CD3E	RCVCMP0000525	Control	CD3
S2	0.008840914244784422	0.2284214755851619	0.8645904089490792	1.2044350399719834	CD45	RCVCMP0000525	Control	CD3
S2	0.01413348671432332	0.02994594041124743	0.22772887136290798	2.170804675011214	CD2	RCVCMP0000896	Control	CD3
S2	0.0018764118009216631	0.7245345805054197	0.9999664877076136	0.35240496297945606	CD3E	RCVCMP0000896	Control	CD3
S2	-0.021761702409448528	0.0015916236141579891	0.019316389854929634	-3.1574374824533415	CD45	RCVCMP0000896	Control	CD3
S2	0.00410621944330015	0.4322588162461414	0.9999664877076136	0.7853322085739385	CD2	RCVCMP0000037	Control	CD3
S2	0.026970842979102804	1.3330696644331397e-6	2.912347693266616e-5	4.834759106348617	CD3E	RCVCMP0000037	Control	CD3
S2	0.0066354197388895165	0.21793988673283415	0.8467752927721561	1.2320246219422022	CD45	RCVCMP0000037	Control	CD3
S2	-0.012257571131115474	0.2886685610580435	0.9573726086598711	-1.0610469585509423	CD2	RCVCMP0000146	Control	CD3
S2	-0.0038824401706193555	0.7703536371858107	0.9999664877076136	-0.29191235448823166	CD3E	RCVCMP0000146	Control	CD3
S2	0.005262184369792886	0.5825855025595081	0.9999664877076136	0.5496120347497309	CD45	RCVCMP0000146	Control	CD3
S2	0.006421290199865164	0.3085409371136789	0.9789935340436323	1.0182883628182808	CD2	RCVCMP0000196	Control	CD3
S2	0.008739434232273528	0.17270718512786054	0.7496543392917768	1.3635565178814817	CD3E	RCVCMP0000196	Control	CD3
S2	0.016038620076082262	0.014830340249085028	0.1303167968159374	2.436495834869622	CD45	RCVCMP0000196	Control	CD3
S2	-0.008191585021749846	0.3022361669143885	0.9720232125577022	-1.0316498749507936	CD2	RCVCMP0000361	Control	CD3
S2	-0.0037302535619017307	0.6691909599437291	0.9999664877076136	-0.4272586322710759	CD3E	RCVCMP0000361	Control	CD3
S2	0.0013220838805230064	0.7926032748285317	0.9999664877076136	0.26293163226658833	CD45	RCVCMP0000361	Control	CD3
S2	0.007908735067620187	0.18688507048175862	0.7832993092329131	1.3198501005445884	CD2	RCVCMP0000147	Control	CD3
S2	0.013480656328187048	0.02671108305303571	0.2077933072190771	2.2157141812824546	CD3E	RCVCMP0000147	Control	CD3
S2	-0.011910053632941368	0.06484193579382797	0.402973531066449	-1.8463463224527177	CD45	RCVCMP0000147	Control	CD3
S2	0.0063941442791488395	0.28029649556423375	0.9474219087550562	1.0796535277442119	CD2	RCVCMP0000195	Control	CD3
S2	0.002757218910235401	0.6059346600206532	0.9999664877076136	0.5158851018064275	CD3E	RCVCMP0000195	Control	CD3
S2	-0.02045702268581254	0.0019938154002054342	0.023490118198307212	-3.091152001398253	CD45	RCVCMP0000195	Control	CD3
S2	-0.01726092727154209	0.0035837198959787027	0.03929231646715405	-2.9126535235783435	CD2	RCVCMP0001079	Control	CD3
S2	0.001291289300031119	0.7599213167421457	0.9999664877076136	0.3055841149004875	CD3E	RCVCMP0001079	Control	CD3
S2	-0.022414024885072104	1.42431383385809e-4	0.0022295511463052997	-3.8039075006308183	CD45	RCVCMP0001079	Control	CD3
S2	0.07940727535845243	0	0	13.31823351167964	CD2	RCVCMP0000109	Control	CD3
S2	0.012589933794977195	0.03135553836408489	0.2360225536180291	2.152531229427568	CD3E	RCVCMP0000109	Control	CD3
S2	0.14058986256272601	0	0	23.528158515849164	CD45	RCVCMP0000109	Control	CD3
S2	9.621845272382148e-4	0.819631155170607	0.9999664877076136	0.22801940459176234	CD2	RCVCMP0000452	Control	CD3
S2	0.006215111733037618	0.3140197491053458	0.984537160374648	1.006823188719908	CD3E	RCVCMP0000452	Control	CD3
S2	-0.003611759695494482	0.6539437196875592	0.9999664877076136	-0.44829027302633384	CD45	RCVCMP0000452	Control	CD3
S2	0.00935035413339219	0.18845008819154851	0.7864762033471792	1.3151779967682944	CD2	RCVCMP0000400	Control	CD3
S2	0.008338449567735919	0.23642139184383582	0.8780391932820085	1.1839789594112282	CD3E	RCVCMP0000400	Control	CD3
S2	0.026653544602334874	2.9146138674995825e-4	0.004270659971323456	3.6227731783515744	CD45	RCVCMP0000400	Control	CD3
S2	0.002271352686440219	0.7375581865705543	0.9999664877076136	0.33508868691864535	CD2	RCVCMP0000918	Control	CD3
S2	-0.006662765854261474	0.4910228748499883	0.9999664877076136	-0.6886828437782938	CD3E	RCVCMP0000918	Control	CD3
S2	-0.013905670046902241	0.1310830413669418	0.6388936807645417	-1.5098447576818763	CD45	RCVCMP0000918	Control	CD3
S2	0.030512648851318245	1.0491497518727577e-4	0.0016897415000193532	3.8789345510716444	CD2	RCVCMP0000011	Control	CD3
S2	0.016048248519010662	0.03737342138896915	0.270445879303651	2.0816612617882426	CD3E	RCVCMP0000011	Control	CD3
S2	0.009254643047777277	0.22987659236879354	0.867415589189976	1.2006768117508309	CD45	RCVCMP0000011	Control	CD3
S2	0.021011888843284806	0.06320427034632603	0.3958870934401044	1.8577517889027337	CD2	RCVCMP0000142	Control	CD3
S2	-5.260153579652719e-4	0.9858340501936371	0.9999664877076136	0.017755318014603873	CD3E	RCVCMP0000142	Control	CD3
S2	0.015285157362826799	0.17230060649091739	0.7485657379324699	1.3648487069812925	CD45	RCVCMP0000142	Control	CD3
S2	0.019996878951021847	0.004410570604152397	0.04693570838737717	2.8471995469669267	CD2	RCVCMP0000238	Control	CD3
S2	0.007716212875724647	0.25795346989736734	0.9157248276836829	1.1312414745002335	CD3E	RCVCMP0000238	Control	CD3
S2	-0.007491135658655159	0.3165126131848026	0.9869934964569078	-1.0016501035970824	CD45	RCVCMP0000238	Control	CD3
S2	0.008143385620306712	0.18961533940366615	0.7887476441648543	1.3117178865791292	CD2	RCVCMP0000510	Control	CD3
S2	0.007317820763164126	0.2356038053712255	0.8768339041908272	1.186046832234574	CD3E	RCVCMP0000510	Control	CD3
S2	0.0018929128577492656	0.7306776014535015	0.9999664877076136	0.34422430996505815	CD45	RCVCMP0000510	Control	CD3
S2	-0.009423966476765225	0.2634747827176791	0.9233597727391888	-1.1182159290067806	CD2	RCVCMP0000567	Control	CD3
S2	0.009425902501323304	0.20079120375176007	0.8138777097772453	1.2793006501632092	CD3E	RCVCMP0000567	Control	CD3
S2	-0.013218166343044412	0.110180675352027	0.5720103607608632	-1.5973815823575512	CD45	RCVCMP0000567	Control	CD3
S2	-0.009060453368109244	0.3021926607138268	0.9719697969793523	-1.0317427164236253	CD2	RCVCMP0000307	Control	CD3
S2	-0.01913538801889669	0.02376991247146802	0.1900072828896592	-2.260827960341715	CD3E	RCVCMP0000307	Control	CD3
S2	-0.0049735785930348185	0.5941052530049017	0.9999664877076136	-0.5328964641266808	CD45	RCVCMP0000307	Control	CD3
S2	-0.002741196722129496	0.784223270641572	0.9999664877076136	-0.27381958674417184	CD2	RCVCMP0000308	Control	CD3
S2	-0.00914061111643684	0.27114610409491136	0.9348382621618115	-1.100427036120177	CD3E	RCVCMP0000308	Control	CD3
S2	-0.009089156074224928	0.2760877992376437	0.9414443382176546	-1.089149874330816	CD45	RCVCMP0000308	Control	CD3
S2	-0.011011743059381615	0.13292777620670626	0.6454738481495581	-1.5026559935740182	CD2	RCVCMP0000206	Control	CD3
S2	-0.00850613148872437	0.2510280351483072	0.903027368290473	-1.1478559508186772	CD3E	RCVCMP0000206	Control	CD3
S2	-0.0278928095635289	9.414487759420335e-5	0.0015318318604055643	-3.90520670704999	CD45	RCVCMP0000206	Control	CD3
S2	-0.01087428300766678	0.23797004475525196	0.8808714382141145	-1.1800758599825572	CD2	RCVCMP0000137	Control	CD3
S2	-0.0010908429619787543	0.9706340543436505	0.9999664877076136	-0.03681306801385713	CD3E	RCVCMP0000137	Control	CD3
S2	-0.01589323805933103	0.0780161744514113	0.4578081018064251	-1.7623145053145632	CD45	RCVCMP0000137	Control	CD3
S2	0.003241990358718561	0.6343505019193927	0.9999664877076136	0.4756124529582829	CD2	RCVCMP0000012	Control	CD3
S2	0.019892517864566448	0.007631493992448224	0.0751181406879817	2.667952969345929	CD3E	RCVCMP0000012	Control	CD3
S2	0.08397047754296064	0	0	11.058108717853512	CD45	RCVCMP0000012	Control	CD3
S2	0.005892526826804359	0.3895396987632713	0.9999664877076136	0.8604524233471721	CD2	RCVCMP0000067	Control	CD3
S2	0.001669831186623725	0.768760207551497	0.9999664877076136	0.29399698459634743	CD3E	RCVCMP0000067	Control	CD3
S2	0.00837049982225659	0.23316088427022974	0.8734956397360732	1.1922559928751495	CD45	RCVCMP0000067	Control	CD3
S2	-0.004967146748809449	0.40377016778859987	0.9999664877076136	-0.8349068319721885	CD2	RCVCMP0000275	Control	CD3
S2	0.016731839864349042	0.0021782753751742323	0.025373432476648278	3.0647836096634835	CD3E	RCVCMP0000275	Control	CD3
S2	0.001966072628839171	0.6846558656416861	0.9999664877076136	0.40611804762917414	CD45	RCVCMP0000275	Control	CD3
S2	-0.0037488104112550625	0.6883780460921272	0.9999664877076136	-0.40105715255064195	CD2	RCVCMP0000694	Control	CD3
S2	0.007916368022565078	0.2820435035985849	0.9492817946087988	1.0757401099966823	CD3E	RCVCMP0000694	Control	CD3
S2	-0.008789194856620072	0.30038879783362704	0.9698030706369278	-1.035599987475653	CD45	RCVCMP0000694	Control	CD3
S2	0.011802874051133455	0.20347738969924345	0.8195166524056926	1.2717065860056704	CD2	RCVCMP0000254	Control	CD3
S2	9.378761742142319e-4	0.8675571882879729	0.9999664877076136	0.16676216679705752	CD3E	RCVCMP0000254	Control	CD3
S2	0.02662910119726772	0.005517524053229694	0.057166871294540365	2.7751559670711656	CD45	RCVCMP0000254	Control	CD3
S2	0.025968008316627718	1.4367089460343152e-6	3.125523939719272e-5	4.819843480540234	CD2	RCVCMP0000119	Control	CD3
S2	0.05746153083669318	0	0	10.617938929257265	CD3E	RCVCMP0000119	Control	CD3
S2	0.03681034683201917	1.0027978447624264e-11	3.362796967716732e-10	6.8060993957499845	CD45	RCVCMP0000119	Control	CD3
S2	0.01894483070483729	0.014628806278467632	0.12882031865242408	2.441440313978724	CD2	RCVCMP0000249	Control	CD3
S2	-0.004847775632000067	0.5982843279440812	0.9999664877076136	-0.5268693379995105	CD3E	RCVCMP0000249	Control	CD3
S2	-0.008290869640153157	0.34004607793457864	0.9999664877076136	-0.9540742132547312	CD45	RCVCMP0000249	Control	CD3
S2	-0.008870307892453699	0.4012394088687308	0.9999664877076136	-0.8394097599085176	CD2	RCVCMP0000606	Control	CD3
S2	-2.4589650956362394e-4	0.9511563766796174	0.9999664877076136	0.06125468807036365	CD3E	RCVCMP0000606	Control	CD3
S2	-0.0210604768549265	0.03497066243402797	0.257164363240569	-2.108697943892374	CD45	RCVCMP0000606	Control	CD3
S2	-0.004324899842978909	0.7521993000045166	0.9999664877076136	-0.31574074164371113	CD2	RCVCMP0001216	Control	CD3
S2	-0.003665399286939084	0.7960815187128242	0.9999664877076136	-0.2584216382261403	CD3E	RCVCMP0001216	Control	CD3
S2	-0.027805727001808223	0.018219859638128513	0.15362112642965797	-2.3611194758071496	CD45	RCVCMP0001216	Control	CD3
S2	-5.240123830763969e-4	0.9949164834759252	0.9999664877076136	0.006371286231880581	CD2	RCVCMP0000432	Control	CD3
S2	-0.007672420386786675	0.4147443565973503	0.9999664877076136	-0.8155730707661486	CD3E	RCVCMP0000432	Control	CD3
S2	-0.006081078980723894	0.5298331723545145	0.9999664877076136	-0.6282606996516255	CD45	RCVCMP0000432	Control	CD3
S2	0.007520905465622623	0.36395112027605814	0.9999664877076136	0.9078620308042417	CD2	RCVCMP0000388	Control	CD3
S2	0.018278251634852805	0.030149089214941638	0.2288057926124559	2.1681261566415584	CD3E	RCVCMP0000388	Control	CD3
S2	0.0052351883374204735	0.5220203162156525	0.9999664877076136	0.6402342544858949	CD45	RCVCMP0000388	Control	CD3
S2	0.008324777896491269	0.40688370292299236	0.9999664877076136	0.8293900977642403	CD2	RCVCMP0000045	Control	CD3
S2	-0.0028273613040205145	0.8634351502357139	0.9999664877076136	-0.17200302576533477	CD3E	RCVCMP0000045	Control	CD3
S2	-0.014739339789186241	0.2159028772808257	0.8438686609686551	-1.2374963265147623	CD45	RCVCMP0000045	Control	CD3
S2	-1.9071531134373586e-4	0.9604817596622552	0.9999664877076136	0.049549036530738645	CD2	RCVCMP0000517	Control	CD3
S2	-0.002075203729944736	0.8341809017417531	0.9999664877076136	-0.2093424676589555	CD3E	RCVCMP0000517	Control	CD3
S2	-0.0011290756995022445	0.9368992814919445	0.9999664877076136	-0.07916764229814281	CD45	RCVCMP0000517	Control	CD3
S2	0.0019574872477438024	0.7223233578903465	0.9999664877076136	0.35535539864643634	CD2	RCVCMP0000789	Control	CD3
S2	0.01339142714726388	0.054196206675984016	0.35715464719033596	1.925265058078709	CD3E	RCVCMP0000789	Control	CD3
S2	-0.01123148849898876	0.14820292203446508	0.6869263269964413	-1.4459083056768935	CD45	RCVCMP0000789	Control	CD3
S2	0.034103708083163535	1.3226776451880085e-7	3.1960448055694075e-6	5.275675769780483	CD2	RCVCMP0000304	Control	CD3
S2	0.010638798411944992	0.09146600359491486	0.5094110518875848	1.687714725991957	CD3E	RCVCMP0000304	Control	CD3
S2	0.014487328087032375	0.023082963878717555	0.185753990485648	2.2720587210182077	CD45	RCVCMP0000304	Control	CD3
S2	-0.004606098084102823	0.673150937900293	0.9999664877076136	-0.42182749135913417	CD2	RCVCMP0000000	Control	CD3
S2	0.011110854312851783	0.19983038052116386	0.8119023837998772	1.2820349662381578	CD3E	RCVCMP0000000	Control	CD3
S2	-0.007676317570235834	0.4518000942216962	0.9999664877076136	-0.7524173862591058	CD45	RCVCMP0000000	Control	CD3
S2	-0.010821611760082442	0.46810075547993657	0.9999664877076136	-0.7255727107242341	CD2	RCVCMP0000375	Control	CD3
S2	0.012922124342269319	0.3095271402732087	0.979595331454695	1.0162147367414713	CD3E	RCVCMP0000375	Control	CD3
S2	-0.026090913111249465	0.06567194232084435	0.4066002108837987	-1.8406562957501447	CD45	RCVCMP0000375	Control	CD3
S2	0.01605081612331829	0.2089514227478777	0.8311909860238896	1.2564539752875634	CD2	RCVCMP0001171	Control	CD3
S2	0.03112671923940331	0.01745960053186879	0.1484245966896109	2.376883520143117	CD3E	RCVCMP0001171	Control	CD3
S2	0.07835319665041308	4.963625066523036e-9	1.3422050886452046e-7	5.848387052280608	CD45	RCVCMP0001171	Control	CD3
S2	0.002316395748412932	0.6893183483753098	0.9999664877076136	0.39978029105745416	CD2	RCVCMP0000480	Control	CD3
S2	0.011073747356252618	0.10616519879108943	0.5606566703330957	1.6156722268459056	CD3E	RCVCMP0000480	Control	CD3
S2	-0.005740038002639565	0.4770960550121216	0.9999664877076136	-0.7109809270507708	CD45	RCVCMP0000480	Control	CD3
S2	-0.0020139888641235704	0.8883687397241055	0.9999664877076136	-0.1403686329614053	CD2	RCVCMP0000312	Control	CD3
S2	-0.0027162462644046725	0.8269063395136501	0.9999664877076136	-0.2186710018005487	CD3E	RCVCMP0000312	Control	CD3
S2	-0.007381107451327277	0.46141795232511296	0.9999664877076136	-0.7365139973895906	CD45	RCVCMP0000312	Control	CD3
S2	0.011010867210178311	0.3296727711855496	0.9999664877076136	0.9747732050533643	CD2	RCVCMP0000438	Control	CD3
S2	-0.02623680518358709	0.03902264159376226	0.27987600379375965	-2.0639480567564057	CD3E	RCVCMP0000438	Control	CD3
S2	-0.009210373048667423	0.5032931390054531	0.9999664877076136	-0.6693172284822777	CD45	RCVCMP0000438	Control	CD3
S2	0.002934009141465488	0.6460998426865783	0.9999664877076136	0.45918705918219116	CD2	RCVCMP0000502	Control	CD3
S2	0.007789922159399012	0.2800200951390597	0.947030900639619	1.0802741998631589	CD3E	RCVCMP0000502	Control	CD3
S2	-0.0017340524834785556	0.8891359522423457	0.9999664877076136	-0.13939762091345756	CD45	RCVCMP0000502	Control	CD3
S2	-0.014353116075364313	0.1349870839580291	0.6511026909071427	-1.4947217175590615	CD2	RCVCMP0000610	Control	CD3
S2	-0.0026275545213284555	0.838763886397396	0.9999664877076136	-0.20347486906113577	CD3E	RCVCMP0000610	Control	CD3
S2	0.008066109944691152	0.33073110250139237	0.9999664877076136	0.9726423183144701	CD45	RCVCMP0000610	Control	CD3
S2	0.007015785861395006	0.45597527967513773	0.9999664877076136	0.7454904543090981	CD2	RCVCMP0000861	Control	CD3
S2	-0.0031400796156238367	0.8132522384528098	0.9999664877076136	-0.236232529996359	CD3E	RCVCMP0000861	Control	CD3
S2	4.479056479366617e-4	0.9120639314550669	0.9999664877076136	0.11043558690352874	CD45	RCVCMP0000861	Control	CD3
S2	0.010172350800632873	0.18826490446389976	0.7864762033471792	1.3157293352758532	CD2	RCVCMP0000390	Control	CD3
S2	-0.008830794388333285	0.3079578611418321	0.9789657570406136	-1.0195164214857644	CD3E	RCVCMP0000390	Control	CD3
S2	-0.007150845784409964	0.41760249246401837	0.9999664877076136	-0.8105876830810295	CD45	RCVCMP0000390	Control	CD3
S2	0.012731913579140287	0.17616616177840982	0.7576981934175255	1.3526540959254358	CD2	RCVCMP0000635	Control	CD3
S2	-0.0017291376365437673	0.9144486596433478	0.9999664877076136	-0.10742898652822129	CD3E	RCVCMP0000635	Control	CD3
S2	0.0010233851768722685	0.8641442995612849	0.9999664877076136	0.1711010636158864	CD45	RCVCMP0000635	Control	CD3
S2	-0.00621407216502775	0.5699984556249656	0.9999664877076136	-0.5680537728215216	CD2	RCVCMP0000268	Control	CD3
S2	0.013732158701939633	0.126281169618222	0.6244718143199619	1.5289325351537588	CD3E	RCVCMP0000268	Control	CD3
S2	-0.026241878316515883	0.007654106838017739	0.07531224826997082	-2.666958738320417	CD45	RCVCMP0000268	Control	CD3
S2	0.013301340042860377	0.16532080967487772	0.7317224106749473	1.3873967690513203	CD2	RCVCMP0001056	Control	CD3
S2	0.011239364791864867	0.2349517826350509	0.8759328827984432	1.1876995969547421	CD3E	RCVCMP0001056	Control	CD3
S2	-0.002547669171538931	0.8621445144057436	0.9999664877076136	-0.1736449362840084	CD45	RCVCMP0001056	Control	CD3
S2	0.018349600204165577	0.10764413627603808	0.5641327135785468	1.608872900125522	CD2	RCVCMP0000162	Control	CD3
S2	-0.010375156651498048	0.41654988230481194	0.9999664877076136	-0.812421380082431	CD3E	RCVCMP0000162	Control	CD3
S2	0.02095294258987131	0.06839624107454023	0.41829343631312477	1.822387294353653	CD45	RCVCMP0000162	Control	CD3
S2	0.03238371804238281	7.345274705383709e-5	0.001223629021700169	3.9648154688321	CD2	RCVCMP0000364	Control	CD3
S2	0.06738427323870771	2.220446049250313e-16	9.490853698800794e-15	8.217343118249758	CD3E	RCVCMP0000364	Control	CD3
S2	0.013660190514531718	0.08997996158121802	0.5035342134641132	1.6955034223374539	CD45	RCVCMP0000364	Control	CD3
S2	0.012161253547967954	0.039734642327253766	0.2835527321924284	2.0564969255085312	CD2	RCVCMP0000265	Control	CD3
S2	-6.750986534310868e-4	0.9518895923028111	0.9999664877076136	-0.06033403876379979	CD3E	RCVCMP0000265	Control	CD3
S2	0.019193772074127525	0.0013101355627493927	0.016281760035168485	3.2137502927387613	CD45	RCVCMP0000265	Control	CD3
S2	-0.007505570310016123	0.15347491895921944	0.7005062939483723	-1.4273642878620687	CD2	RCVCMP0000430	Control	CD3
S2	0.0016938437325257818	0.6854900520310696	0.9999664877076136	0.4049829387380612	CD3E	RCVCMP0000430	Control	CD3
S2	-0.01007412930367712	0.05283101395301939	0.35084862864598143	-1.9362996311651852	CD45	RCVCMP0000430	Control	CD3
S2	0.009826815333886671	0.17396123221385928	0.7528463902135195	1.3595851747155978	CD2	RCVCMP0000342	Control	CD3
S2	0.010671357941549062	0.13990120602994338	0.664957944816441	1.4761590267512417	CD3E	RCVCMP0000342	Control	CD3
S2	0.0058624370793581475	0.40269732482012954	0.9999664877076136	0.8368136476633558	CD45	RCVCMP0000342	Control	CD3
S2	0.00394008079170274	0.558632473075664	0.9999664877076136	0.5848739539641137	CD2	RCVCMP0000383	Control	CD3
S2	-0.00797182390896064	0.35500135014086887	0.9999664877076136	-0.9249318651049471	CD3E	RCVCMP0000383	Control	CD3
S2	-0.00146139066631961	0.9211194607220997	0.9999664877076136	-0.09902368990170522	CD45	RCVCMP0000383	Control	CD3
S2	-0.0010921642959155179	0.9530507397662015	0.9999664877076136	-0.05887616866542862	CD2	RCVCMP0000466	Control	CD3
S2	-0.005349353228449411	0.5573994800966352	0.9999664877076136	-0.5867085267925397	CD3E	RCVCMP0000466	Control	CD3
S2	-0.010424647455272247	0.22577972380678724	0.858796031456586	-1.211301892240567	CD45	RCVCMP0000466	Control	CD3
S2	-0.0031156394341836525	0.6281196866742115	0.9999664877076136	-0.48437509979623505	CD2	RCVCMP0000029	Control	CD3
S2	-0.003612394630612703	0.5676614602029981	0.9999664877076136	-0.5714989672446309	CD3E	RCVCMP0000029	Control	CD3
S2	-0.009347254498121496	0.11910357809160517	0.6010847039697098	-1.5585472428535332	CD45	RCVCMP0000029	Control	CD3
S2	-0.014117283482962645	0.1108541228333022	0.5741350984640573	-1.5943658221558035	CD2	RCVCMP0000194	Control	CD3
S2	-0.005860420025850797	0.5408761027080986	0.9999664877076136	-0.6114886913366697	CD3E	RCVCMP0000194	Control	CD3
S2	-0.005897539683284308	0.5403713893067169	0.9999664877076136	-0.6122514751194224	CD45	RCVCMP0000194	Control	CD3
S2	0.01878088058078738	0.011196774539490972	0.10401652239423066	2.536496864534908	CD2	RCVCMP0000127	Control	CD3
S2	0.03218199700855253	1.539410887319015e-5	2.8614727746393605e-4	4.322972270101284	CD3E	RCVCMP0000127	Control	CD3
S2	0.12655853322877147	0	0	16.83813827604287	CD45	RCVCMP0000127	Control	CD3
S2	-0.0014233312158840182	0.822260032364384	0.9999664877076136	-0.2246391159463639	CD2	RCVCMP0000487	Control	CD3
S2	-0.0021063239942212004	0.7153488076847615	0.9999664877076136	-0.3646819850565624	CD3E	RCVCMP0000487	Control	CD3
S2	-0.013985032407973103	0.005181750154541793	0.05410927813275578	-2.7955124772307594	CD45	RCVCMP0000487	Control	CD3
S2	-2.0606747415518706e-5	0.9419425800030412	0.9999664877076136	0.07282851438544401	CD2	RCVCMP0000522	Control	CD3
S2	5.98240082169487e-4	0.8940014819169166	0.9999664877076136	0.13324264974312544	CD3E	RCVCMP0000522	Control	CD3
S2	0.03167837254841394	0.002107509053262735	0.024635190909477613	3.0746483140425482	CD45	RCVCMP0000522	Control	CD3
S2	-0.007284881929622454	0.37742793372550554	0.9999664877076136	-0.8826453207718488	CD2	RCVCMP0000640	Control	CD3
S2	0.010239111028672995	0.15051335401235	0.6926326149876283	1.4377205708081884	CD3E	RCVCMP0000640	Control	CD3
S2	0.04477311944860378	2.0228965169621915e-9	5.6263258688563395e-8	5.995957723382381	CD45	RCVCMP0000640	Control	CD3
S2	0.0017641194619009049	0.7449114437957733	0.9999664877076136	0.32535627561105335	CD2	RCVCMP0000465	Control	CD3
S2	0.0015283519547150618	0.7690927885677348	0.9999664877076136	0.29356177488493895	CD3E	RCVCMP0000465	Control	CD3
S2	2.5580409864485936e-4	0.9066877408781246	0.9999664877076136	0.11721744781095693	CD45	RCVCMP0000465	Control	CD3
S2	-0.00973496833918509	0.17383882823135166	0.7524745669071846	-1.3599718622891184	CD2	RCVCMP0000755	Control	CD3
S2	-0.001208275328878066	0.9144468267064811	0.9999664877076136	-0.10743129706875844	CD3E	RCVCMP0000755	Control	CD3
S2	-0.011041911553848736	0.12126350501894227	0.6089305809004518	-1.549491950629019	CD45	RCVCMP0000755	Control	CD3
S2	9.176705510181911e-4	0.8333422163985842	0.9999664877076136	0.21041701175014738	CD2	RCVCMP0000060	Control	CD3
S2	-0.006700076297069546	0.3201875139305571	0.9920209109211814	-0.9940726202216569	CD3E	RCVCMP0000060	Control	CD3
S2	0.010736794696344363	0.07861646600337746	0.4603482926236953	1.758770684234415	CD45	RCVCMP0000060	Control	CD3
S2	0.0037451314861659257	0.5776480016144847	0.9999664877076136	0.5568235359249066	CD2	RCVCMP0000847	Control	CD3
S2	0.003912714331158525	0.5620715299536894	0.9999664877076136	0.5797673325865478	CD3E	RCVCMP0000847	Control	CD3
S2	0.01007139232254067	0.1696944368224682	0.7427681352494458	1.373186302503478	CD45	RCVCMP0000847	Control	CD3
S2	0.025943573405174048	0.01517065990481914	0.1325167744798973	2.4282791889464694	CD2	RCVCMP0000779	Control	CD3
S2	0.003308346788492075	0.7024910123770227	0.9999664877076136	0.3819600298987317	CD3E	RCVCMP0000779	Control	CD3
S2	-0.03197866695565754	0.004954577040801826	0.052079877472465064	-2.8099722584206805	CD45	RCVCMP0000779	Control	CD3
S2	0.019227356928574708	0.04409474279343728	0.30675929431622656	2.0131890686762723	CD2	RCVCMP0000736	Control	CD3
S2	0.07672360497248909	4.884981308350689e-15	1.9812273748824076e-13	7.828624548872722	CD3E	RCVCMP0000736	Control	CD3
S2	0.01864767495906564	0.05080788898792887	0.3409816135836483	1.953098801348139	CD45	RCVCMP0000736	Control	CD3
S2	0.011003495249232425	0.15836285662732763	0.7131775027085253	1.4105991017967152	CD2	RCVCMP0000161	Control	CD3
S2	0.01419525524563812	0.07085464645708361	0.42852854490354536	1.806407913074068	CD3E	RCVCMP0000161	Control	CD3
S2	0.02236187173277458	0.005116932191274293	0.05356804621662202	2.7995788239322583	CD45	RCVCMP0000161	Control	CD3
S2	0.00870305881817605	0.3011157741011543	0.9709288879260719	1.034043614685975	CD2	RCVCMP0000947	Control	CD3
S2	0.013970003629248055	0.10712952911083162	0.5629008518770028	1.611230331513412	CD3E	RCVCMP0000947	Control	CD3
S2	0.0130987027553053	0.131023025961033	0.6387314444882081	1.5100799458233758	CD45	RCVCMP0000947	Control	CD3
S2	-0.006139153537720419	0.2080717530353614	0.8296252590704344	-1.2588853307827783	CD2	RCVCMP0000343	Control	CD3
S2	0.06079765565462234	0	0	12.99022659182805	CD3E	RCVCMP0000343	Control	CD3
S2	4.0197954010850404e-4	0.8967907415889544	0.9999664877076136	0.1297164825149338	CD45	RCVCMP0000343	Control	CD3
S2	-0.0012230878385082614	0.9627903696594341	0.9999664877076136	-0.04665227283005531	CD2	RCVCMP0000338	Control	CD3
S2	0.022466230485873814	0.019747208014770035	0.16368832174140266	2.3311166795150076	CD3E	RCVCMP0000338	Control	CD3
S2	-0.008863398962138341	0.4176542806688448	0.9999664877076136	-0.8104975359223953	CD45	RCVCMP0000338	Control	CD3
S2	0.01669492014288727	0.006148349136927855	0.06258661324058816	2.7397630559038846	CD2	RCVCMP0000376	Control	CD3
S2	0.005903381575459468	0.3147519800071814	0.9851703535708158	1.0053009038700822	CD3E	RCVCMP0000376	Control	CD3
S2	0.006209652436803693	0.29339289302856564	0.9626023706815404	1.0507076247516813	CD45	RCVCMP0000376	Control	CD3
S2	-0.014165702093261788	0.11127431772137662	0.5756593230971555	-1.5924914722205756	CD2	RCVCMP0000340	Control	CD3
S2	-3.455664671014625e-4	0.9769566776545517	0.9999664877076136	0.028884537638127983	CD3E	RCVCMP0000340	Control	CD3
S2	0.016945962607548774	0.040032662261388685	0.28523531184928297	2.0534117337270197	CD45	RCVCMP0000340	Control	CD3
S2	-0.009788606909408307	0.09762786177064905	0.53117747189737	-1.6564641377757003	CD2	RCVCMP0000351	Control	CD3
S2	0.003940093896485336	0.4548736492045493	0.9999664877076136	0.7473146535682961	CD3E	RCVCMP0000351	Control	CD3
S2	0.0023633273399909067	0.638088284589369	0.9999664877076136	0.47037337272532204	CD45	RCVCMP0000351	Control	CD3
S2	0.05052812093856504	6.061817714453355e-13	2.2009841132751543e-11	7.1990768077054375	CD2	RCVCMP0000504	Control	CD3
S2	0.00878402624056328	0.18967001154020213	0.788800057067828	1.311555927900451	CD3E	RCVCMP0000504	Control	CD3
S2	0.199576149711389	0	0	28.18373134267813	CD45	RCVCMP0000504	Control	CD3
S2	-0.01662496251921799	0.11863393677525574	0.5998153947252971	-1.560533174040265	CD2	RCVCMP0000099	Control	CD3
S2	-0.00818479640097033	0.4597243439482007	0.9999664877076136	-0.7393008324461037	CD3E	RCVCMP0000099	Control	CD3
S2	-0.01881878590894775	0.0770835257120202	0.45375072770119756	-1.7678646980493624	CD45	RCVCMP0000099	Control	CD3
S2	-0.007401036987284789	0.48166605728562495	0.9999664877076136	-0.7036254509602551	CD2	RCVCMP0000657	Control	CD3
S2	-0.011610159122485928	0.2508113291815576	0.9029601898186005	-1.1483809626441805	CD3E	RCVCMP0000657	Control	CD3
S2	-0.01975848208481039	0.04543749683845162	0.31350960724249144	-2.000581611875525	CD45	RCVCMP0000657	Control	CD3
S2	-0.006785267539551024	0.24331275767722116	0.8901883576705272	-1.166746501279124	CD2	RCVCMP0000123	Control	CD3
S2	0.002155240991407909	0.6690218700012642	0.9999664877076136	0.4274908201135877	CD3E	RCVCMP0000123	Control	CD3
S2	-9.96465730708691e-4	0.8928559738806143	0.9999664877076136	-0.13469127245372264	CD45	RCVCMP0000123	Control	CD3
S2	-0.01050209579100752	0.2037020886023143	0.8199570653439697	-1.2710746616484787	CD2	RCVCMP0000476	Control	CD3
S2	-0.0034247611104808286	0.715879377685918	0.9999664877076136	-0.36397138466113227	CD3E	RCVCMP0000476	Control	CD3
S2	-0.027366351549039606	6.104104167431548e-4	0.008252244660571912	-3.4269460120776642	CD45	RCVCMP0000476	Control	CD3
S2	-0.0033481959621834007	0.7679575869329704	0.9999664877076136	-0.29504750949194397	CD2	RCVCMP0000887	Control	CD3
S2	-0.003846938995125392	0.7246009668424049	0.9999664877076136	-0.3523164311935447	CD3E	RCVCMP0000887	Control	CD3
S2	-0.006365431081904986	0.5230067975064507	0.9999664877076136	-0.6387173903215018	CD45	RCVCMP0000887	Control	CD3
S2	0.029785213541334624	2.5771120988338225e-6	5.401328391290583e-5	4.701932097437656	CD2	RCVCMP0000104	Control	CD3
S2	0.008397477086000957	0.17411926640409736	0.7532141983607555	1.3590862278931657	CD3E	RCVCMP0000104	Control	CD3
S2	0.022204726469554147	4.521440276081812e-4	0.006304795370775744	3.5076143259020807	CD45	RCVCMP0000104	Control	CD3
S2	-0.00995612981446639	0.2997273205641351	0.9694074171809677	-1.037018317326528	CD2	RCVCMP0000609	Control	CD3
S2	9.101583154172261e-4	0.8579184228612411	0.9999664877076136	0.1790245526985623	CD3E	RCVCMP0000609	Control	CD3
S2	-0.0034716350136804507	0.7558164135530101	0.9999664877076136	-0.3109792271435449	CD45	RCVCMP0000609	Control	CD3
S2	-0.006362117719127594	0.4974527702875168	0.9999664877076136	-0.6785030821139629	CD2	RCVCMP0000919	Control	CD3
S2	-0.015868866767413767	0.06716250362779876	0.41273119593799396	-1.8305850367988128	CD3E	RCVCMP0000919	Control	CD3
S2	-0.023836109970672148	0.005354197927923384	0.05562836320731884	-2.7849136515034467	CD45	RCVCMP0000919	Control	CD3
S2	0.007870286465784089	0.18960326917848813	0.7887476441648543	1.311753647596679	CD2	RCVCMP0000170	Control	CD3
S2	-7.700837290292889e-4	0.9375058898662239	0.9999664877076136	-0.07840500815405332	CD3E	RCVCMP0000170	Control	CD3
S2	0.0043356714957767575	0.45763565361423275	0.9999664877076136	0.7427457037714136	CD45	RCVCMP0000170	Control	CD3
S2	0.02999506059245051	0.001388243119882171	0.017128586289494437	3.197084376337182	CD2	RCVCMP0000460	Control	CD3
S2	0.016765661155707053	0.06826877615401705	0.4179106871511934	1.8232285931447716	CD3E	RCVCMP0000460	Control	CD3
S2	0.05827879639624967	8.033855802835888e-10	2.3286890393504697e-8	6.144257253867783	CD45	RCVCMP0000460	Control	CD3
S2	-0.014077482245926804	0.12202928641388866	0.6109907716331228	-1.546311788028394	CD2	RCVCMP0000631	Control	CD3
S2	-0.0018033915845133191	0.8839948273984644	0.9999664877076136	-0.14590697229973593	CD3E	RCVCMP0000631	Control	CD3
S2	-0.00806719537337085	0.3905037610517712	0.9999664877076136	-0.8587041486244096	CD45	RCVCMP0000631	Control	CD3
S2	-0.015207553230744167	0.09264916806240561	0.513435474280538	-1.681585892668593	CD2	RCVCMP0000015	Control	CD3
S2	-0.0031075726081480144	0.7756781362365627	0.9999664877076136	-0.2849556287945289	CD3E	RCVCMP0000015	Control	CD3
S2	-0.01479273826065491	0.10274722141748019	0.5493214052892813	-1.6316785482515657	CD45	RCVCMP0000015	Control	CD3
S2	0.026967597066904846	0.002167232698402577	0.025251934212150023	3.0663034134653007	CD2	RCVCMP0000323	Control	CD3
S2	0.021210039872449828	0.014785321786799921	0.13005974999789643	2.437595168154951	CD3E	RCVCMP0000323	Control	CD3
S2	0.005511790056631569	0.49920444990311763	0.9999664877076136	0.6757420236477988	CD45	RCVCMP0000323	Control	CD3
S2	0.013437148169750949	0.19269915729054277	0.7963350542245496	1.3026357187067417	CD2	RCVCMP0000643	Control	CD3
S2	0.036994256731621745	5.48027398240114e-4	0.007492371924166385	3.4561120790754734	CD3E	RCVCMP0000643	Control	CD3
S2	0.015310925711611278	0.14158351769458033	0.6705385376828324	1.4699196472551144	CD45	RCVCMP0000643	Control	CD3
S2	-0.0015932046564668715	0.8642097805066036	0.9999664877076136	-0.1710177858826396	CD2	RCVCMP0000010	Control	CD3
S2	-0.005348163396615398	0.45404114250297734	0.9999664877076136	-0.7486948598098437	CD3E	RCVCMP0000010	Control	CD3
S2	-0.006399389106854113	0.3642783851865252	0.9999664877076136	-0.9072428563650384	CD45	RCVCMP0000010	Control	CD3
S2	0.0026132321163936587	0.6614887857669467	0.9999664877076136	0.4378586035003092	CD2	RCVCMP0000155	Control	CD3
S2	0.0013611688620858633	0.7855109321551406	0.9999664877076136	0.2721444767206699	CD3E	RCVCMP0000155	Control	CD3
S2	-0.026240651548474155	6.945704658624453e-4	0.009265507116891425	-3.391713419346845	CD45	RCVCMP0000155	Control	CD3
S2	2.8263715984390994e-4	0.8978100118665897	0.9999664877076136	0.12842833104595036	CD2	RCVCMP0000281	Control	CD3
S2	-0.010951117630607902	0.22204592014582714	0.8539606590447488	-1.221105915754303	CD3E	RCVCMP0000281	Control	CD3
S2	4.4672227420802644e-4	0.8826447319081883	0.9999664877076136	0.1476173878693479	CD45	RCVCMP0000281	Control	CD3
S2	-0.00975519194152987	0.3406198037036079	0.9999664877076136	-0.9529413184442577	CD2	RCVCMP0000892	Control	CD3
S2	0.018807357429659558	0.036864461311148844	0.2674950934894227	2.087261960651895	CD3E	RCVCMP0000892	Control	CD3
S2	-0.0035902491726331584	0.7667200588457873	0.9999664877076136	-0.29666790985528546	CD45	RCVCMP0000892	Control	CD3
S2	-6.468118738711523e-4	0.9643730733444024	0.9999664877076136	-0.04466657880899019	CD2	RCVCMP0000259	Control	CD3
S2	0.022465759738309776	3.4587345047487617e-4	0.0049604458316193385	3.5782719645988736	CD3E	RCVCMP0000259	Control	CD3
S2	-0.007368153412116016	0.2726839080285348	0.9368114366663561	-1.0969027464683914	CD45	RCVCMP0000259	Control	CD3
S2	0.05735070540857026	2.864375403532904e-14	1.1145933232973744e-12	7.604397909771087	CD2	RCVCMP0000047	Control	CD3
S2	0.013390773644394428	0.06983616988329078	0.42454421505911494	1.8129718063792546	CD3E	RCVCMP0000047	Control	CD3
S2	0.011292842891052026	0.12706125885655295	0.6268865447815469	1.5257936651378585	CD45	RCVCMP0000047	Control	CD3
S2	0.0024152582068764582	0.7771114507270269	0.9999664877076136	0.28308529879370403	CD2	RCVCMP0000205	Control	CD3
S2	7.895116913216063e-4	0.8824026777609053	0.9999664877076136	0.14792408812424462	CD3E	RCVCMP0000205	Control	CD3
S2	-0.0057273307465025205	0.693900157907213	0.9999664877076136	-0.39356780050041645	CD45	RCVCMP0000205	Control	CD3
S2	-0.003273687985318319	0.789853002038573	0.9999664877076136	-0.26650150297901193	CD2	RCVCMP0000187	Control	CD3
S2	-0.012072454791078505	0.22314821601290402	0.8556192334739487	-1.2181993779144795	CD3E	RCVCMP0000187	Control	CD3
S2	-0.003525708961343118	0.769226897261467	0.9999664877076136	-0.2933862983241371	CD45	RCVCMP0000187	Control	CD3
S2	0.010050582159830233	0.18988793542808935	0.7894675609920775	1.3109106999888764	CD2	RCVCMP0000292	Control	CD3
S2	-0.0013206303808229265	0.9361878151956465	0.9999664877076136	-0.08006216358364289	CD3E	RCVCMP0000292	Control	CD3
S2	-0.012562802165517292	0.14629974379391894	0.6826497525397895	-1.4527263647431634	CD45	RCVCMP0000292	Control	CD3
S2	-0.0065490447109136304	0.5533294561457633	0.9999664877076136	-0.5927784133648595	CD2	RCVCMP0000026	Control	CD3
S2	-0.00927314130191691	0.37991093564236234	0.9999664877076136	-0.8780604110643884	CD3E	RCVCMP0000026	Control	CD3
S2	-0.0161977371881303	0.11019730425061855	0.5720246927290793	-1.5973069415214205	CD45	RCVCMP0000026	Control	CD3
S2	0.011125442570533687	0.13493246677323323	0.6510187690952802	1.4949309389125838	CD2	RCVCMP0000110	Control	CD3
S2	-0.012041276125214601	0.14618482068298663	0.6823998753634166	-1.4531402390159298	CD3E	RCVCMP0000110	Control	CD3
S2	0.004122670331832719	0.5461811701991783	0.9999664877076136	0.6034923995369923	CD45	RCVCMP0000110	Control	CD3
S2	-0.008354270196945556	0.33683826306173126	0.9999664877076136	-0.9604311576811961	CD2	RCVCMP0000829	Control	CD3
S2	-0.004298657848893805	0.6470371119853586	0.9999664877076136	-0.45788214958047074	CD3E	RCVCMP0000829	Control	CD3
S2	-0.015543004247571728	0.0641524240822055	0.3997122411055484	-1.8511190777079238	CD45	RCVCMP0000829	Control	CD3
S2	-0.009110985407599045	0.26297469691678366	0.9226236336864433	-1.1193878855351187	CD2	RCVCMP0000763	Control	CD3
S2	0.01637226428549635	0.025852189271824644	0.20241557534072724	2.2284249737190205	CD3E	RCVCMP0000763	Control	CD3
S2	-0.01039050910809446	0.1984968946468717	0.8091117119774204	-1.2858457651801547	CD45	RCVCMP0000763	Control	CD3
S2	-0.0014620669574930687	0.8819048958347742	0.9999664877076136	-0.14855485788834824	CD2	RCVCMP0000269	Control	CD3
S2	0.0042499584146475445	0.5097019608734823	0.9999664877076136	0.6593018403390375	CD3E	RCVCMP0000269	Control	CD3
S2	-0.004335842139724562	0.5797784025672111	0.9999664877076136	-0.5537084336275049	CD45	RCVCMP0000269	Control	CD3
S2	-0.007718856258113224	0.41229094559274404	0.9999664877076136	-0.8198687283371591	CD2	RCVCMP0000431	Control	CD3
S2	0.01213046176566033	0.14117573452766918	0.6692421011450145	1.4714267836097255	CD3E	RCVCMP0000431	Control	CD3
S2	0.0047177044686283354	0.5430945425786686	0.9999664877076136	0.6081401238455642	CD45	RCVCMP0000431	Control	CD3
S2	0.03055345814373152	0.011760213788740703	0.10808233915868712	2.519258934424667	CD2	RCVCMP0000009	Control	CD3
S2	-0.007934596843313083	0.5689065374035402	0.9999664877076136	-0.5696626350509898	CD3E	RCVCMP0000009	Control	CD3
S2	0.007160414774170591	0.5226087913613262	0.9999664877076136	0.6393292079194121	CD45	RCVCMP0000009	Control	CD3
S7	0.0076199157638557734	0.34289163443377846	0.9990611505212383	0.9484672563164308	CD2	RCVCMP0000300	CD3 capping	CD3
S7	0.08030820097470975	0	0	9.41247305965154	CD3E	RCVCMP0000300	CD3 capping	CD3
S7	-0.011654266845130058	0.2057166149323617	0.8802000603884553	-1.2654317075130055	CD45	RCVCMP0000300	CD3 capping	CD3
S7	-0.00294103788735207	0.84303454241015785	0.9990611505212383	-0.1980134475695715	CD2	RCVCMP0001222	CD3 capping	CD3
S7	0.02908391452004128	0.003057415660337348	0.044450704897877405	2.961905539921692	CD3E	RCVCMP0001222	CD3 capping	CD3
S7	-0.015282585790281572	0.15777943381614312	0.7736235684278251	-1.4125793855912758	CD45	RCVCMP0001222	CD3 capping	CD3
S7	0.004420134874917367	0.6807726035331738	0.9990611505212383	0.4114090710896649	CD2	RCVCMP0001230	CD3 capping	CD3
S7	0.003526317376644816	0.731163091928182	0.9990611505212383	0.3435787712594489	CD3E	RCVCMP0001230	CD3 capping	CD3
S7	0.0034853992498203035	0.7362197143366473	0.9990611505212383	0.3368636156944115	CD45	RCVCMP0001230	CD3 capping	CD3
S7	0.0019478137406679435	0.8188450257752902	0.9990611505212383	0.2290307377024321	CD2	RCVCMP0000034	CD3 capping	CD3
S7	0.02800251950882481	0.02419363383699613	0.23190804284440328	2.25404028375918	CD3E	RCVCMP0000034	CD3 capping	CD3
S7	-0.0028826400527930014	0.8986219115707563	0.9990611505212383	-0.12740240660156474	CD45	RCVCMP0000034	CD3 capping	CD3
S7	-0.005067908917251644	0.6196192211051272	0.9990611505212383	-0.496390082129087	CD2	RCVCMP0000866	CD3 capping	CD3
S7	0.07234589847076307	0	0	8.472695172398227	CD3E	RCVCMP0000866	CD3 capping	CD3
S7	-0.017543575872084806	0.05383403509704933	0.40844739089856547	-1.928169592241213	CD45	RCVCMP0000866	CD3 capping	CD3
S7	0.01717553668208364	0.0050601164940198284	0.0678587242449543	2.803181621312036	CD2	RCVCMP0000239	CD3 capping	CD3
S7	0.16450929771262757	0	0	26.56123454005031	CD3E	RCVCMP0000239	CD3 capping	CD3
S7	-0.010043378815863126	0.11897266661687204	0.6643849624590568	-1.5591001988135897	CD45	RCVCMP0000239	CD3 capping	CD3
S7	0.006760883736816525	0.47421285586989903	0.9990611505212383	0.7156413148608215	CD2	RCVCMP0000743	CD3 capping	CD3
S7	0.1364895104448917	0	0	13.434635281003413	CD3E	RCVCMP0000743	CD3 capping	CD3
S7	-0.0024819880048209553	0.8579306769228203	0.9990611505212383	-0.17900894643583615	CD45	RCVCMP0000743	CD3 capping	CD3
S7	-0.013270620026895111	0.2655023568782132	0.9744736917377372	-1.1134799450195385	CD2	RCVCMP0000166	CD3 capping	CD3
S7	0.14751589404341828	0	0	13.985291133264067	CD3E	RCVCMP0000166	CD3 capping	CD3
S7	-0.023649942584439955	0.03924211188394784	0.32934006079006245	-2.0616390652328382	CD45	RCVCMP0000166	CD3 capping	CD3
S7	-0.016757502071378664	0.16822909902739802	0.8004493119649764	-1.3779164059745541	CD2	RCVCMP0000700	CD3 capping	CD3
S7	0.025260322453136388	0.018142968444114338	0.1876623277184156	2.362687350225979	CD3E	RCVCMP0000700	CD3 capping	CD3
S7	-0.025667243176402576	0.03138349815653426	0.2797847452770728	-2.152175961642995	CD45	RCVCMP0000700	CD3 capping	CD3
S7	-0.005570996743795071	0.5871990910578644	0.9990611505212383	-0.5428993681026778	CD2	RCVCMP0000268	CD3 capping	CD3
S7	0.11333420482371208	0	0	12.697227585197874	CD3E	RCVCMP0000268	CD3 capping	CD3
S7	-0.013969892180006825	0.14360551551033973	0.7355118795100238	-1.462495357882755	CD45	RCVCMP0000268	CD3 capping	CD3
S7	-0.009563657210559079	0.5148451831629164	0.9990611505212383	-0.6513118767923372	CD2	RCVCMP0000502	CD3 capping	CD3
S7	0.1869501820128038	0	0	14.359813521492983	CD3E	RCVCMP0000502	CD3 capping	CD3
S7	-0.010811441005348837	0.45711383378450055	0.9990611505212383	-0.7436077160821241	CD45	RCVCMP0000502	CD3 capping	CD3
S7	-0.014842942214012054	0.07896271059750672	0.5219065941762735	-1.7567366317125845	CD2	RCVCMP0000006	CD3 capping	CD3
S7	0.11551832400790692	0	0	14.55153950351168	CD3E	RCVCMP0000006	CD3 capping	CD3
S7	0.002954253637640148	0.6502870355813766	0.9990611505212383	0.4533634710680336	CD45	RCVCMP0000006	CD3 capping	CD3
S7	6.79267942363223e-4	0.8723453090843978	0.9990611505212383	0.16068016928971143	CD2	RCVCMP0000139	CD3 capping	CD3
S7	0.10021482193991511	0	0	12.653249010682785	CD3E	RCVCMP0000139	CD3 capping	CD3
S7	8.377490652294676e-4	0.8569864397820022	0.9990611505212383	0.18021161561375748	CD45	RCVCMP0000139	CD3 capping	CD3
S7	7.430071387378639e-4	0.8700318480029239	0.9990611505212383	0.16361803266825944	CD2	RCVCMP0000090	CD3 capping	CD3
S7	0.19011625328291226	0	0	21.509387618330795	CD3E	RCVCMP0000090	CD3 capping	CD3
S7	0.016593438471212234	0.05441433654233485	0.4112885547457084	1.9235235124396537	CD45	RCVCMP0000090	CD3 capping	CD3
S7	0.0033799486290658587	0.6599871846753296	0.9990611505212383	0.4399308591979225	CD2	RCVCMP0000393	CD3 capping	CD3
S7	0.07491395046427302	4.440892098500626e-16	3.2003543713129105e-14	8.10564121420263	CD3E	RCVCMP0000393	CD3 capping	CD3
S7	0.01969701943294664	0.030423484265496237	0.27366817440376806	2.1645327717720537	CD45	RCVCMP0000393	CD3 capping	CD3
S7	0.00988229038823472	0.35329896155423635	0.9990611505212383	0.9282093957883034	CD2	RCVCMP0000607	CD3 capping	CD3
S7	0.06587131013972783	6.053619383550313e-9	2.4755079823336906e-7	5.815269725510542	CD3E	RCVCMP0000607	CD3 capping	CD3
S7	0.009274093530824578	0.382079244134379	0.9990611505212383	0.8740716338894964	CD45	RCVCMP0000607	CD3 capping	CD3
S7	0.008427861768674789	0.5789427890920669	0.9990611505212383	0.5549296373976693	CD2	RCVCMP0000901	CD3 capping	CD3
S7	0.18811779799073555	0	0	11.197055768547596	CD3E	RCVCMP0000901	CD3 capping	CD3
S7	-0.027815009147262742	0.11951719254090236	0.6657343872399984	-1.556803303972426	CD45	RCVCMP0000901	CD3 capping	CD3
S7	0.006121536562484557	0.5120372047991772	0.9990611505212383	0.6556688666517685	CD2	RCVCMP0000176	CD3 capping	CD3
S7	0.08892181403396619	0	0	8.449906717494855	CD3E	RCVCMP0000176	CD3 capping	CD3
S7	-6.827642990550264e-4	0.9792548493968247	0.9997129945360242	0.02600312062274038	CD45	RCVCMP0000176	CD3 capping	CD3
S7	4.910960653193647e-4	0.9048521088715162	0.9990611505212383	0.11953424760380885	CD2	RCVCMP0000612	CD3 capping	CD3
S7	0.09478612750297	3.552713678800501e-15	2.3990367637491556e-13	7.8709115596221375	CD3E	RCVCMP0000612	CD3 capping	CD3
S7	-0.01804475625080206	0.16525935566886663	0.7928409118414685	-1.3875984435853106	CD45	RCVCMP0000612	CD3 capping	CD3
S7	-0.007499659900585608	0.4241528858504915	0.9990611505212383	-0.7992371992799858	CD2	RCVCMP0000434	CD3 capping	CD3
S7	-0.007199239958573116	0.44441085892612686	0.9990611505212383	-0.7647660641523935	CD3E	RCVCMP0000434	CD3 capping	CD3
S7	-0.01629305555884339	0.06666942708297403	0.4702994167774014	-1.8338960429630198	CD45	RCVCMP0000434	CD3 capping	CD3
S7	0.018508287859382636	0.21205663295010346	0.8935118934617606	1.2479301643487475	CD2	RCVCMP0000414	CD3 capping	CD3
S7	0.07269415833034748	2.1317890073202506e-6	6.293716908112708e-5	4.740511928339251	CD3E	RCVCMP0000414	CD3 capping	CD3
S7	-0.010858274651385495	0.5454857378052957	0.9990611505212383	-0.604538414018304	CD45	RCVCMP0000414	CD3 capping	CD3
S7	0.04107234336774389	0.013394952285151973	0.14806188143205448	2.473092353199518	CD2	RCVCMP0000320	CD3 capping	CD3
S7	0.009161058998175953	0.5451987129046258	0.9990611505212383	0.604970327051455	CD3E	RCVCMP0000320	CD3 capping	CD3
S7	0.0026468746750814547	0.8235520255554463	0.9990611505212383	0.22297877525164794	CD45	RCVCMP0000320	CD3 capping	CD3
S7	0.0018322724920303121	0.8185400008471517	0.9990611505212383	0.22942320662894894	CD2	RCVCMP0000937	CD3 capping	CD3
S7	0.05210619911927529	3.189203559528231e-5	7.694697501474261e-4	4.159517665149204	CD3E	RCVCMP0000937	CD3 capping	CD3
S7	0.010268090764717987	0.37573418916506185	0.9990611505212383	0.885783525234508	CD45	RCVCMP0000937	CD3 capping	CD3
S7	-0.014365302343277282	0.09454998986006494	0.5799382662548422	-1.6718698469163216	CD2	RCVCMP0000133	CD3 capping	CD3
S7	0.041596812642656814	1.3902352136163643e-7	4.846529737555541e-6	5.266533983241354	CD3E	RCVCMP0000133	CD3 capping	CD3
S7	-0.02301828338512272	0.006289701149188898	0.08077571210001284	-2.7322834071209297	CD45	RCVCMP0000133	CD3 capping	CD3
S7	-0.010003344889927044	0.27449730467418054	0.9822301799954156	-1.0927642890541265	CD2	RCVCMP0000102	CD3 capping	CD3
S7	0.023206618573541078	0.005315973704451027	0.07067633480047712	2.7872360733962855	CD3E	RCVCMP0000102	CD3 capping	CD3
S7	-0.007122911107827465	0.44879864031167693	0.9990611505212383	-0.7574193945854921	CD45	RCVCMP0000102	CD3 capping	CD3
S7	-0.011451431263369536	0.2000192799590128	0.86988994331205	-1.2814966382976012	CD2	RCVCMP0000333	CD3 capping	CD3
S7	0.011744944249977303	0.14307459347712226	0.7342322050896906	1.4644369681818539	CD3E	RCVCMP0000333	CD3 capping	CD3
S7	0.003576241714424649	0.6214535866160187	0.9990611505212383	0.4937912878222541	CD45	RCVCMP0000333	CD3 capping	CD3
S7	-0.012504343989332409	0.39110035078334504	0.9990611505212383	-0.8576235789748176	CD2	RCVCMP0000538	CD3 capping	CD3
S7	0.2600037132942514	0	0	19.231700236471983	CD3E	RCVCMP0000538	CD3 capping	CD3
S7	-0.013141468523989256	0.3666240777475296	0.9990611505212383	-0.9028150207784973	CD45	RCVCMP0000538	CD3 capping	CD3
S7	-0.026258531316526876	0.061997880224237	0.44759842579363746	-1.8663109032357221	CD2	RCVCMP0000082	CD3 capping	CD3
S7	0.11760054329270474	0	0	8.859707168584077	CD3E	RCVCMP0000082	CD3 capping	CD3
S7	0.0076344587027465	0.5223024855330711	0.9990611505212383	0.6398002262036734	CD45	RCVCMP0000082	CD3 capping	CD3
S7	0.008149060591919513	0.44561118595652927	0.9990611505212383	0.762752211805036	CD2	RCVCMP0000747	CD3 capping	CD3
S7	0.11419983252661552	0	0	9.834097823763102	CD3E	RCVCMP0000747	CD3 capping	CD3
S7	-0.006787128620335499	0.6228044159921806	0.9990611505212383	-0.49187966289556384	CD45	RCVCMP0000747	CD3 capping	CD3
S7	-0.02511293999577981	0.04049623488131263	0.33704029609287944	-2.0486511936272986	CD2	RCVCMP0000349	CD3 capping	CD3
S7	0.004129607358720764	0.6859812061483626	0.9990611505212383	0.4043148508757579	CD3E	RCVCMP0000349	CD3 capping	CD3
S7	-0.011371760893115073	0.37136734409286887	0.9990611505212383	-0.8939150511950089	CD45	RCVCMP0000349	CD3 capping	CD3
S7	-0.0013512214378758078	0.9447857263674269	0.9990611505212383	-0.0692561534558751	CD2	RCVCMP0000005	CD3 capping	CD3
S7	0.026227204695298746	0.011330878269497191	0.12991794698150666	2.5323254063956324	CD3E	RCVCMP0000005	CD3 capping	CD3
S7	-0.04030264767034459	2.543092775365502e-4	0.005026724748429292	-3.657880783940694	CD45	RCVCMP0000005	CD3 capping	CD3
S7	-0.013991168480908327	0.21898586465236458	0.9054381687469851	-1.229229251124558	CD2	RCVCMP0000787	CD3 capping	CD3
S7	0.19274827934300245	0	0	18.50843488993342	CD3E	RCVCMP0000787	CD3 capping	CD3
S7	-0.01378661570921872	0.22780408132754448	0.9213605129412877	-1.206034777273154	CD45	RCVCMP0000787	CD3 capping	CD3
S7	-0.013087546746031398	0.3477919708378723	0.9990611505212383	-0.9388807555066789	CD2	RCVCMP0000116	CD3 capping	CD3
S7	0.058129916467002135	3.5585567885743075e-6	1.0177889162376484e-4	4.635627859067944	CD3E	RCVCMP0000116	CD3 capping	CD3
S7	0.002121914399825816	0.8125099279725003	0.9990611505212383	0.2371893114615736	CD45	RCVCMP0000116	CD3 capping	CD3
S7	-0.015932140611971252	0.157047322901945	0.7718879595406757	-1.4150722179026132	CD2	RCVCMP0000849	CD3 capping	CD3
S7	0.057431199043787816	1.46781551357833e-8	5.771482108846457e-7	5.665283612699396	CD3E	RCVCMP0000849	CD3 capping	CD3
S7	0.0021862711232855086	0.7796471300486947	0.9990611505212383	0.2797789140650827	CD45	RCVCMP0000849	CD3 capping	CD3
S7	-0.004404583872786316	0.7707424085651937	0.9990611505212383	-0.29140393083871663	CD2	RCVCMP0000858	CD3 capping	CD3
S7	0.15034303207291233	0	0	12.944635444774331	CD3E	RCVCMP0000858	CD3 capping	CD3
S7	-0.028471593300176488	0.02051613513668622	0.20661839647393498	-2.3167723657144172	CD45	RCVCMP0000858	CD3 capping	CD3
S7	-0.010081685118729065	0.3494792528322378	0.9990611505212383	-0.9355998480566966	CD2	RCVCMP0001005	CD3 capping	CD3
S7	0.001300536405717141	0.8172214669105851	0.9990611505212383	0.23112014293726446	CD3E	RCVCMP0001005	CD3 capping	CD3
S7	-0.0072849189246659354	0.5166277531158886	0.9990611505212383	-0.6485523656716569	CD45	RCVCMP0001005	CD3 capping	CD3
S7	-0.006537480929683983	0.6228880613142183	0.9990611505212383	-0.4917613514446855	CD2	RCVCMP0000671	CD3 capping	CD3
S7	0.0418727422045281	2.7335698545538634e-4	0.005359845263433891	3.6393218382052073	CD3E	RCVCMP0000671	CD3 capping	CD3
S7	-0.039805183924867815	0.001057228250459241	0.017916636040936094	-3.2748373496999594	CD45	RCVCMP0000671	CD3 capping	CD3
S7	-0.004260072467744817	0.7898305986190709	0.9990611505212383	-0.26653059664127	CD2	RCVCMP0000010	CD3 capping	CD3
S7	0.11396704689902014	0	0	9.397225596572483	CD3E	RCVCMP0000010	CD3 capping	CD3
S7	-0.014543646372508382	0.27478902167979813	0.982570798197814	-1.0921002906961417	CD45	RCVCMP0000010	CD3 capping	CD3
S7	0.0066299747305492976	0.5775757724004225	0.9990611505212383	0.5569292450903609	CD2	RCVCMP0000559	CD3 capping	CD3
S7	0.16075997043102566	0	0	12.149140559431938	CD3E	RCVCMP0000559	CD3 capping	CD3
S7	0.01970542914146508	0.12689355672060398	0.6868908697743813	1.526467185191252	CD45	RCVCMP0000559	CD3 capping	CD3
S7	0.007927520472252878	0.3515334160844099	0.9990611505212383	0.9316190857145552	CD2	RCVCMP0000174	CD3 capping	CD3
S7	0.016886427302201537	0.05754770158098621	0.42740276423384926	1.899127595790335	CD3E	RCVCMP0000174	CD3 capping	CD3
S7	0.002540761473214168	0.7257922273699475	0.9990611505212383	0.35072825321037404	CD45	RCVCMP0000174	CD3 capping	CD3
S7	-0.0030915492844763135	0.8555731765009179	0.9990611505212383	-0.18201216828269848	CD2	RCVCMP0000055	CD3 capping	CD3
S7	0.0714906527571881	8.411359164739451e-9	3.3892149301736596e-7	5.760000691655301	CD3E	RCVCMP0000055	CD3 capping	CD3
S7	-0.0055771252154570615	0.7056822847218853	0.9990611505212383	-0.37766121337757225	CD45	RCVCMP0000055	CD3 capping	CD3
S7	-0.015269900250803077	0.32481255404320786	0.9990611505212383	-0.984616352883176	CD2	RCVCMP0000063	CD3 capping	CD3
S7	0.07028309959807914	4.6905085149262504e-7	1.534187160090461e-5	5.038558585478053	CD3E	RCVCMP0000063	CD3 capping	CD3
S7	-0.023926645424095592	0.11398139199189503	0.6483724109683884	-1.5805481378576927	CD45	RCVCMP0000063	CD3 capping	CD3
S7	-0.007131432060551196	0.5443707880982175	0.9990611505212383	-0.6062168153520638	CD2	RCVCMP0001233	CD3 capping	CD3
S7	0.09607148512262222	0	0	9.298463908499047	CD3E	RCVCMP0001233	CD3 capping	CD3
S7	-0.02435863524295298	0.024108037454332248	0.23134453754473816	-2.2554031142104916	CD45	RCVCMP0001233	CD3 capping	CD3
S7	0.0012221660123821936	0.8526490615417868	0.9990611505212383	0.18573948623990338	CD2	RCVCMP0000354	CD3 capping	CD3
S7	0.07375789289962477	6.994715917585381e-11	3.474437420757665e-9	6.520770234856766	CD3E	RCVCMP0000354	CD3 capping	CD3
S7	-0.021682513514898062	0.07502794642207558	0.5064923230850421	-1.78029346280414	CD45	RCVCMP0000354	CD3 capping	CD3
S7	0.0033401145108784107	0.701716970827494	0.9990611505212383	0.3830037672384418	CD2	RCVCMP0000385	CD3 capping	CD3
S7	0.05393212885275057	6.671646899381045e-7	2.1376501289853554e-5	4.970685866688319	CD3E	RCVCMP0000385	CD3 capping	CD3
S7	0.0029660839935034176	0.72716074931394	0.9990611505212383	0.34890484285865375	CD45	RCVCMP0000385	CD3 capping	CD3
S7	0.003404024247451733	0.6473690123976619	0.9990611505212383	0.4574202494818879	CD2	RCVCMP0000179	CD3 capping	CD3
S7	0.011147857528808607	0.18898882642931314	0.845821010825702	1.3135763065581298	CD3E	RCVCMP0000179	CD3 capping	CD3
S7	0.006224959918590685	0.4425470842600634	0.9990611505212383	0.76789918062449	CD45	RCVCMP0000179	CD3 capping	CD3
S7	0.009626928540634667	0.41205300648402376	0.9990611505212383	0.8202861386278893	CD2	RCVCMP0000492	CD3 capping	CD3
S7	0.035734512096349806	0.003037345924036261	0.04423136471414204	2.9639328154596494	CD3E	RCVCMP0000492	CD3 capping	CD3
S7	-0.0029029437137392112	0.8907933193775495	0.9990611505212383	-0.1373004441541066	CD45	RCVCMP0000492	CD3 capping	CD3
S7	-0.005083415742388784	0.7355651383921085	0.9990611505212383	-0.3377320256510729	CD2	RCVCMP0000295	CD3 capping	CD3
S7	0.04832991334438442	3.0146867125990795e-5	7.313776373391586e-4	4.172354075923143	CD3E	RCVCMP0000295	CD3 capping	CD3
S7	0.014879617100229812	0.185649147769559	0.8397623805517166	1.323560208625787	CD45	RCVCMP0000295	CD3 capping	CD3
S7	-0.01382154259157702	0.1270412133725896	0.6872272519368741	-1.5258741347631029	CD2	RCVCMP0000121	CD3 capping	CD3
S7	0.013599320012456612	0.09312938704419649	0.5751570461453889	1.6791162642645232	CD3E	RCVCMP0000121	CD3 capping	CD3
S7	-0.01814031926395214	0.042943895033644854	0.3510252186089676	-2.024255254060781	CD45	RCVCMP0000121	CD3 capping	CD3
S7	-0.002656013546541495	0.8163610163482218	0.9990611505212383	-0.23222789047555667	CD2	RCVCMP0000314	CD3 capping	CD3
S7	0.13447503761493546	0	0	17.42573104007514	CD3E	RCVCMP0000314	CD3 capping	CD3
S7	-0.006884664514233187	0.44023761244090287	0.9990611505212383	-0.7717920308178047	CD45	RCVCMP0000314	CD3 capping	CD3
S7	0.006806708739945938	0.42813281895270405	0.9990611505212383	0.7923908397448772	CD2	RCVCMP0000337	CD3 capping	CD3
S7	0.004880492138574038	0.5547378474997797	0.9990611505212383	0.5906755287129243	CD3E	RCVCMP0000337	CD3 capping	CD3
S7	-0.00843154177521436	0.4204670682584444	0.9990611505212383	-0.8056111955008416	CD45	RCVCMP0000337	CD3 capping	CD3
S7	0.007905513663649544	0.39087150485330957	0.9990611505212383	0.8580379563736826	CD2	RCVCMP0000350	CD3 capping	CD3
S7	0.0031931769395675816	0.6925936206193204	0.9990611505212383	0.39533778061304975	CD3E	RCVCMP0000350	CD3 capping	CD3
S7	0.012237340548334622	0.20052750850858114	0.8709565895903271	1.2800501228984411	CD45	RCVCMP0000350	CD3 capping	CD3
S7	0.004139092090542456	0.5037431592002184	0.9990611505212383	0.6686117751818847	CD2	RCVCMP0000978	CD3 capping	CD3
S7	0.07443805966336338	0	0	10.972498184100855	CD3E	RCVCMP0000978	CD3 capping	CD3
S7	0.01264186322230959	0.05577247593338064	0.4186030462747845	1.9128092548139637	CD45	RCVCMP0000978	CD3 capping	CD3
S7	0.004678835655698275	0.5702779200155987	0.9990611505212383	0.5676422387080762	CD2	RCVCMP0000199	CD3 capping	CD3
S7	0.038629000287019766	4.319441361211318e-5	0.0010057343338922115	4.089693207935892	CD3E	RCVCMP0000199	CD3 capping	CD3
S7	-0.030675472744993017	0.002117173765962442	0.03256506604328514	-3.073283320460403	CD45	RCVCMP0000199	CD3 capping	CD3
S7	-0.010647610017572503	0.5572002164633991	0.9990611505212383	-0.5870051968433669	CD2	RCVCMP0000674	CD3 capping	CD3
S7	0.14169734675285559	0	0	9.177344516711253	CD3E	RCVCMP0000674	CD3 capping	CD3
S7	-0.026471952527852987	0.12106255421456381	0.6700125750059456	-1.5503290666933154	CD45	RCVCMP0000674	CD3 capping	CD3
S7	-0.01730559244133075	0.04769809980999899	0.37557020735223995	-1.9800483163856704	CD2	RCVCMP0000144	CD3 capping	CD3
S7	0.20434748979676742	0	0	24.641290934748767	CD3E	RCVCMP0000144	CD3 capping	CD3
S7	-0.006071424166526629	0.521482071557059	0.9990611505212383	-0.6410625083912507	CD45	RCVCMP0000144	CD3 capping	CD3
S7	-0.011865882094412137	0.2674952703195882	0.9759392549795914	-1.108849133769604	CD2	RCVCMP0000094	CD3 capping	CD3
S7	0.07976747728892251	0	0	8.424110022951227	CD3E	RCVCMP0000094	CD3 capping	CD3
S7	-0.007003695407965097	0.5409119391789667	0.9990611505212383	-0.611434544469236	CD45	RCVCMP0000094	CD3 capping	CD3
S7	-0.014127263779779787	0.22823026326977625	0.9218120519422422	-1.2049301627868443	CD2	RCVCMP0000358	CD3 capping	CD3
S7	0.08729070719128575	2.220446049250313e-16	1.6241399055747714e-14	8.257461076339462	CD3E	RCVCMP0000358	CD3 capping	CD3
S7	-0.013884670034759948	0.23767553497448946	0.9352087277154584	-1.1808167337730076	CD45	RCVCMP0000358	CD3 capping	CD3
S7	-0.0018367789773794567	0.9521696588260646	0.9990611505212383	-0.05998239169709236	CD2	RCVCMP0000523	CD3 capping	CD3
S7	0.07630838614832808	7.153928027747725e-8	2.5990634388412396e-6	5.387261580105543	CD3E	RCVCMP0000523	CD3 capping	CD3
S7	-0.012040847834964384	0.44483752243868835	0.9990611505212383	-0.764049873211521	CD45	RCVCMP0000523	CD3 capping	CD3
S7	-0.014313944207924808	0.21481462160049125	0.8980582208499694	-1.2404347849598705	CD2	RCVCMP0000735	CD3 capping	CD3
S7	0.18152925176522292	0	0	17.46276783413439	CD3E	RCVCMP0000735	CD3 capping	CD3
S7	-0.0010126605016194854	0.993554643348878	0.9998594253324372	0.008078144468493717	CD45	RCVCMP0000735	CD3 capping	CD3
S7	-0.0025224765809479816	0.8498369225571867	0.9990611505212383	-0.18932650554478594	CD2	RCVCMP0001454	CD3 capping	CD3
S7	0.11910526193107622	0	0	13.162611927490225	CD3E	RCVCMP0001454	CD3 capping	CD3
S7	-0.013368160589466774	0.17197781031364479	0.8086517633082354	-1.3658762437733996	CD45	RCVCMP0001454	CD3 capping	CD3
S7	0.002208916189456643	0.7763294811570234	0.9990611505212383	0.2841055665765231	CD2	RCVCMP0000291	CD3 capping	CD3
S7	0.016361956746888007	0.10226703971325457	0.6073993392343343	1.633961000705819	CD3E	RCVCMP0000291	CD3 capping	CD3
S7	-0.01418539425017257	0.2036998571104811	0.8767889668634828	-1.2710809348139207	CD45	RCVCMP0000291	CD3 capping	CD3
S7	-4.7178884882868605e-4	0.9608431314305219	0.9990611505212383	0.049095572948081256	CD2	RCVCMP0000515	CD3 capping	CD3
S7	0.23764903772162485	0	0	22.516645609532823	CD3E	RCVCMP0000515	CD3 capping	CD3
S7	-0.02870391564820557	0.00962480758322965	0.11372775058670126	-2.5890251100401365	CD45	RCVCMP0000515	CD3 capping	CD3
S7	0.006334986154255195	0.458619391777094	0.9990611505212383	0.741122131448536	CD2	RCVCMP0000521	CD3 capping	CD3
S7	-0.004907722395699596	0.6444111603532086	0.9990611505212383	-0.46154009748289493	CD3E	RCVCMP0000521	CD3 capping	CD3
S7	-0.015049732338528245	0.1225427667863695	0.6740783763449978	-1.5441881167497389	CD45	RCVCMP0000521	CD3 capping	CD3
S7	0.010629477971374379	0.3303524121020056	0.9990611505212383	0.9734042809409179	CD2	RCVCMP0000564	CD3 capping	CD3
S7	0.10491016390547397	0	0	9.076616786395983	CD3E	RCVCMP0000564	CD3 capping	CD3
S7	-0.011380052112607045	0.37120168819860444	0.9990611505212383	-0.8942246832050319	CD45	RCVCMP0000564	CD3 capping	CD3
S7	-0.013680838813291334	0.08242809609122975	0.5369794545269246	-1.7367681893073919	CD2	RCVCMP0000023	CD3 capping	CD3
S7	0.03471495432442939	2.5763570188352958e-6	7.507793221248718e-5	4.701991916710173	CD3E	RCVCMP0000023	CD3 capping	CD3
S7	-0.024850034218002748	0.0012940304846994386	0.021273590167310143	-3.217300362893584	CD45	RCVCMP0000023	CD3 capping	CD3
S7	-0.0050996253206034205	0.7284648673374516	0.9990611505212383	-0.3471683227679373	CD2	RCVCMP0000821	CD3 capping	CD3
S7	0.02098743112813571	0.057960107935882466	0.42930519711228193	1.8959995204647317	CD3E	RCVCMP0000821	CD3 capping	CD3
S7	-0.026183243422112992	0.03223045549641558	0.2854252263542363	-2.141540755852408	CD45	RCVCMP0000821	CD3 capping	CD3
S7	0.0029317896564611218	0.7855674893137654	0.9990611505212383	0.2720709194396441	CD2	RCVCMP0000155	CD3 capping	CD3
S7	0.011974068453318738	0.3621302808293958	0.9990611505212383	0.9113133756396204	CD3E	RCVCMP0000155	CD3 capping	CD3
S7	-0.022646569646703252	0.12603811641602475	0.6839446485185099	-1.5299136005475074	CD45	RCVCMP0000155	CD3 capping	CD3
S7	0.009966425604819027	0.3634407441695182	0.9990611505212383	0.9088283408736156	CD2	RCVCMP0000077	CD3 capping	CD3
S7	-0.0021095426945757336	0.9270072875173627	0.9990611505212383	-0.09161077842874565	CD3E	RCVCMP0000077	CD3 capping	CD3
S7	0.004811870589695712	0.6301261388502066	0.9990611505212383	0.4815493155632386	CD45	RCVCMP0000077	CD3 capping	CD3
S7	0.00648074039353357	0.6397780893997631	0.9990611505212383	0.46800908981810013	CD2	RCVCMP0000753	CD3 capping	CD3
S7	0.04342675837052329	0.009488584885675833	0.1125217673521202	2.593929835495136	CD3E	RCVCMP0000753	CD3 capping	CD3
S7	0.0037623637410566387	0.7546193948930799	0.9990611505212383	0.31255417899277266	CD45	RCVCMP0000753	CD3 capping	CD3
S7	-0.009946086458091813	0.43734710284633305	0.9990611505212383	-0.7766808245444787	CD2	RCVCMP0000126	CD3 capping	CD3
S7	0.043123481497240865	9.824897437993307e-5	0.0021370731883928046	3.8948760088336134	CD3E	RCVCMP0000126	CD3 capping	CD3
S7	-0.0188916824931793	0.12000911746153642	0.6670385165833559	-1.554735326617665	CD45	RCVCMP0000126	CD3 capping	CD3
S7	0.0018635347368303426	0.7630026884322467	0.9990611505212383	0.3015400845861801	CD2	RCVCMP0000256	CD3 capping	CD3
S7	0.048098394787422415	8.444245302996478e-11	4.147586854968996e-9	6.492466345882851	CD3E	RCVCMP0000256	CD3 capping	CD3
S7	-0.0013184323021040172	0.9092861871212807	0.9990611505212383	-0.11393895233013719	CD45	RCVCMP0000256	CD3 capping	CD3
S7	0.05090847051153337	0.0049813840825425615	0.06702835759674657	2.8082351331587683	CD2	RCVCMP0000999	CD3 capping	CD3
S7	0.2894928291021082	0	0	15.864928650400067	CD3E	RCVCMP0000999	CD3 capping	CD3
S7	0.026020800968998548	0.1440829480248902	0.7363127773242238	1.4607540575664324	CD45	RCVCMP0000999	CD3 capping	CD3
S7	-0.029371554147436044	0.022524806652491697	0.22028709687286652	-2.281399685278379	CD2	RCVCMP0000409	CD3 capping	CD3
S7	0.08428492927174952	1.538991156735392e-12	8.65141320333604e-11	7.070925013367242	CD3E	RCVCMP0000409	CD3 capping	CD3
S7	-0.028691284619526632	0.026110266558302838	0.24510870398271847	-2.2245677958414314	CD45	RCVCMP0000409	CD3 capping	CD3
S7	0.012358540333341082	0.20436821362746982	0.8776034649861848	1.26920428373597	CD2	RCVCMP0000309	CD3 capping	CD3
S7	0.1050859934521714	0	0	10.354548769005746	CD3E	RCVCMP0000309	CD3 capping	CD3
S7	-0.004936794970846845	0.6881838786819392	0.9990611505212383	-0.4013208990463653	CD45	RCVCMP0000309	CD3 capping	CD3
S7	-0.011043406747440334	0.2690816261933072	0.9771853190795362	-1.1051799424004596	CD2	RCVCMP0000469	CD3 capping	CD3
S7	0.014816838859407138	0.093003846951216	0.5749670072458142	1.6797608923016154	CD3E	RCVCMP0000469	CD3 capping	CD3
S7	-0.014048047406344287	0.15335147433715254	0.7622927151328338	-1.4277929093956792	CD45	RCVCMP0000469	CD3 capping	CD3
S7	0.0039857521445543	0.7340852633213641	0.9990611505212383	0.33969628019466036	CD2	RCVCMP0000088	CD3 capping	CD3
S7	0.21817077474215257	0	0	16.950107799234633	CD3E	RCVCMP0000088	CD3 capping	CD3
S7	0.024397210828687427	0.09843001113448446	0.5929811277883975	1.6525130299162158	CD45	RCVCMP0000088	CD3 capping	CD3
S7	0.0015140835375407416	0.8211648332297741	0.9990611505212383	0.22604704150694843	CD2	RCVCMP0000048	CD3 capping	CD3
S7	0.049369609120600975	5.768847834763946e-6	1.5939569504476624e-4	4.534688803118567	CD3E	RCVCMP0000048	CD3 capping	CD3
S7	-0.021762217757759505	0.06209921287757621	0.44825638720825123	-1.8655866924729927	CD45	RCVCMP0000048	CD3 capping	CD3
S7	-0.012862976264352455	0.16920078958583762	0.802726819576238	-1.3747763589155837	CD2	RCVCMP0000419	CD3 capping	CD3
S7	0.04773082792788991	1.683480910230628e-8	6.543397065759364e-7	5.641731906266958	CD3E	RCVCMP0000419	CD3 capping	CD3
S7	-0.012980978280316054	0.16548595470440575	0.793511606413911	-1.3868550895135436	CD45	RCVCMP0000419	CD3 capping	CD3
S7	-0.020647643264905976	0.045852032647412694	0.36587869594117484	-1.9967528977710087	CD2	RCVCMP0000446	CD3 capping	CD3
S7	0.0532362171965059	4.761702210309693e-8	1.7679428138953895e-6	5.459986711929695	CD3E	RCVCMP0000446	CD3 capping	CD3
S7	-0.007119567067248256	0.5175751435938238	0.9990611505212383	-0.6470877646230094	CD45	RCVCMP0000446	CD3 capping	CD3
S7	-0.01825438865690066	0.1438074763681132	0.7357546861092238	-1.461758221735477	CD2	RCVCMP0000266	CD3 capping	CD3
S7	0.019854066547580873	0.0744153472090967	0.5037417097800879	1.7840511918777973	CD3E	RCVCMP0000266	CD3 capping	CD3
S7	-0.006733612608430364	0.6236679634969745	0.9990611505212383	-0.4906585560473576	CD45	RCVCMP0000266	CD3 capping	CD3
S7	-8.911455672679805e-5	0.9570354185135301	0.9990611505212383	0.053874167001426373	CD2	RCVCMP0000243	CD3 capping	CD3
S7	0.18828063786373514	0	0	13.49655819092961	CD3E	RCVCMP0000243	CD3 capping	CD3
S7	-0.012078208916994173	0.43471623764614986	0.9990611505212383	-0.7811466664645463	CD45	RCVCMP0000243	CD3 capping	CD3
S7	-0.02129863570343973	0.12110152254467776	0.6700595256216532	-1.550166648438335	CD2	RCVCMP0000098	CD3 capping	CD3
S7	0.09639217613376419	8.415490526658687e-14	5.2698712756683175e-12	7.4635114421810815	CD3E	RCVCMP0000098	CD3 capping	CD3
S7	0.015228737618112428	0.22020670685393773	0.907910342641425	1.2259786569156998	CD45	RCVCMP0000098	CD3 capping	CD3
S7	-0.001393272449741269	0.9672199643058642	0.9995639978145143	-0.041095246301518326	CD2	RCVCMP0000240	CD3 capping	CD3
S7	0.042876211371304575	7.528568863879315e-7	2.3982310670734396e-5	4.947207556220861	CD3E	RCVCMP0000240	CD3 capping	CD3
S7	-0.005022795148867794	0.6589518778703523	0.9990611505212383	-0.44136071498194407	CD45	RCVCMP0000240	CD3 capping	CD3
S7	-0.02519895646405373	0.007978326016764651	0.09827044317651276	-2.6529856605107818	CD2	RCVCMP0000728	CD3 capping	CD3
S7	0.0700747488674955	2.886579864025407e-15	1.9582415250394583e-13	7.893239754035275	CD3E	RCVCMP0000728	CD3 capping	CD3
S7	-0.015754960616099288	0.10499697800534923	0.6167379948042694	-1.6210963437887236	CD45	RCVCMP0000728	CD3 capping	CD3
S7	0.006158247369009721	0.36910273398310833	0.9990611505212383	0.898155349609949	CD2	RCVCMP0000130	CD3 capping	CD3
S7	0.009244609188511246	0.18631004459438438	0.8408728685576308	1.321574004060374	CD3E	RCVCMP0000130	CD3 capping	CD3
S7	-0.006343521798162524	0.44140464607013896	0.9990611505212383	-0.7698234185496496	CD45	RCVCMP0000130	CD3 capping	CD3
S7	-0.013778950252822405	0.4072659465506655	0.9990611505212383	-0.8287145570600318	CD2	RCVCMP0000229	CD3 capping	CD3
S7	0.026913145183553838	0.052916969359374066	0.4032374376012601	1.9355978871222845	CD3E	RCVCMP0000229	CD3 capping	CD3
S7	0.008469753289473601	0.5156434333861664	0.9990611505212383	0.6500755318865614	CD45	RCVCMP0000229	CD3 capping	CD3
S7	-0.03134691538177819	0.004186847487459944	0.05833718400910908	-2.863729983851687	CD2	RCVCMP0000449	CD3 capping	CD3
S7	0.20048070478401667	0	0	19.318513984437384	CD3E	RCVCMP0000449	CD3 capping	CD3
S7	-0.012594837901863536	0.276325782572161	0.9847816296613051	-1.0886102776848483	CD45	RCVCMP0000449	CD3 capping	CD3
S7	-0.02278243983744153	0.12291783011902528	0.67534905787181	-1.5426413058610746	CD2	RCVCMP0000565	CD3 capping	CD3
S7	0.005505544378937405	0.6477083000087442	0.9990611505212383	0.4569481695971118	CD3E	RCVCMP0000565	CD3 capping	CD3
S7	0.008007115608033155	0.526697064228633	0.9990611505212383	0.633056015096441	CD45	RCVCMP0000565	CD3 capping	CD3
S7	-0.010305414717133513	0.3625942983763275	0.9990611505212383	-0.9104328151504131	CD2	RCVCMP0000061	CD3 capping	CD3
S7	0.16992134754134527	0	0	15.99546871025376	CD3E	RCVCMP0000061	CD3 capping	CD3
S7	-0.03210115404624154	0.003380447776757284	0.048484334181484574	-2.9308418976954087	CD45	RCVCMP0000061	CD3 capping	CD3
S7	0.02368799230255523	0.01841053326779396	0.18975496561899066	2.357256336118717	CD2	RCVCMP0000067	CD3 capping	CD3
S7	0.0753717725386374	1.4077627952246985e-13	8.607128300149896e-12	7.395592825694945	CD3E	RCVCMP0000067	CD3 capping	CD3
S7	-0.01759510953051542	0.1072627825309325	0.626364495225796	-1.6106190343331395	CD45	RCVCMP0000067	CD3 capping	CD3
S7	-0.02922253773668863	0.008584479878530627	0.10430451505257224	-2.6281731851515833	CD2	RCVCMP0001201	CD3 capping	CD3
S7	0.015325840495492828	0.131521992452015	0.7006430911525181	1.5081271315347304	CD3E	RCVCMP0001201	CD3 capping	CD3
S7	0.012557139344741211	0.21590872762043922	0.9002511302470367	1.2374805585570416	CD45	RCVCMP0001201	CD3 capping	CD3
S7	-0.0014637137710416764	0.926016151423013	0.9990611505212383	-0.09285827848944304	CD2	RCVCMP0000299	CD3 capping	CD3
S7	0.0603928369667289	3.0184033050772996e-10	1.4130884908540798e-8	6.297830500431816	CD3E	RCVCMP0000299	CD3 capping	CD3
S7	-0.009978755315355104	0.33547436515832285	0.9990611505212383	-0.9631457902643558	CD45	RCVCMP0000299	CD3 capping	CD3
S7	-0.008993189265232012	0.42687334853264947	0.9990611505212383	-0.7945533760515464	CD2	RCVCMP0000161	CD3 capping	CD3
S7	0.06334427885699886	1.0574630060489199e-10	5.1651193051011685e-9	6.458499323341022	CD3E	RCVCMP0000161	CD3 capping	CD3
S7	-0.0029310612732391323	0.8442477813595377	0.9990611505212383	-0.1964630110614258	CD45	RCVCMP0000161	CD3 capping	CD3
S7	-0.017998003681882663	0.15645892223713279	0.7703254735886992	-1.4170821105081017	CD2	RCVCMP0000627	CD3 capping	CD3
S7	0.1270800852352507	0	0	10.661737884653629	CD3E	RCVCMP0000627	CD3 capping	CD3
S7	0.01760239144092323	0.12699465362507856	0.6870996890287326	1.5260610801079733	CD45	RCVCMP0000627	CD3 capping	CD3
S7	-0.0026156638985432423	0.7843150775702921	0.9990611505212383	-0.27370013035575175	CD2	RCVCMP0000136	CD3 capping	CD3
S7	0.027980549087882053	1.5718902737371643e-4	0.0032702459268095477	3.7794280140494516	CD3E	RCVCMP0000136	CD3 capping	CD3
S7	-0.017845689498786885	0.022748361897665	0.2218810714491576	-2.2776345218287677	CD45	RCVCMP0000136	CD3 capping	CD3
S7	0.009802699851685748	0.42995400167959597	0.9990611505212383	0.7892703680750198	CD2	RCVCMP0000544	CD3 capping	CD3
S7	0.061793591675241726	5.308063180109457e-6	1.473121574479872e-4	4.552228525220087	CD3E	RCVCMP0000544	CD3 capping	CD3
S7	0.02155474048210271	0.10171753481003698	0.6054964726275297	1.6365834557558205	CD45	RCVCMP0000544	CD3 capping	CD3
S7	0.0028251712130879444	0.6684079468325275	0.9990611505212383	0.4283340298178172	CD2	RCVCMP0000198	CD3 capping	CD3
S7	0.05555188268030305	1.2561063300609021e-11	6.573623127318721e-10	6.7736077322742085	CD3E	RCVCMP0000198	CD3 capping	CD3
S7	-0.0245009718256213	0.0052324425840193445	0.06974474711749254	-2.7923641994672552	CD45	RCVCMP0000198	CD3 capping	CD3
S7	-0.018096538399909993	0.039053610316655295	0.32794588529516083	-2.06362157535685	CD2	RCVCMP0000730	CD3 capping	CD3
S7	-0.0047954003579336706	0.6239379268003157	0.9990611505212383	-0.49027696224248074	CD3E	RCVCMP0000730	CD3 capping	CD3
S7	-0.03220028190135306	1.8739136397425175e-4	0.0038208369018126655	-3.735434483384987	CD45	RCVCMP0000730	CD3 capping	CD3
S7	0.01667588499613252	0.06658335725970654	0.4700504874155612	1.834476066931055	CD2	RCVCMP0000044	CD3 capping	CD3
S7	0.010680234623877904	0.22737597671998477	0.9202216844605534	1.20714585861593	CD3E	RCVCMP0000044	CD3 capping	CD3
S7	-0.0016961433548595797	0.9057998421977366	0.9990611505212383	-0.11833800893082021	CD45	RCVCMP0000044	CD3 capping	CD3
S7	-0.020914130034345113	0.2174336839610681	0.9023715200268928	-1.233380909746468	CD2	RCVCMP0000319	CD3 capping	CD3
S7	0.035665050387052435	0.023582945671867916	0.2278976240350217	2.263856442866916	CD3E	RCVCMP0000319	CD3 capping	CD3
S7	-0.025934329981023498	0.1240512873023974	0.6785236518369279	-1.5379890698331413	CD45	RCVCMP0000319	CD3 capping	CD3
S7	0.012337428610457828	0.35585068348819116	0.9990611505212383	0.9233003923393802	CD2	RCVCMP0000101	CD3 capping	CD3
S7	0.38301655261798384	0	0	27.75735190354855	CD3E	RCVCMP0000101	CD3 capping	CD3
S7	0.026728920019476996	0.052005488470175276	0.39821656038127595	1.943088316176677	CD45	RCVCMP0000101	CD3 capping	CD3
S7	-0.009101391877880845	0.34043866820168767	0.9990611505212383	-0.9532988614628587	CD2	RCVCMP0000768	CD3 capping	CD3
S7	0.1244226798575482	0	0	14.652226468319522	CD3E	RCVCMP0000768	CD3 capping	CD3
S7	-0.026193214983088853	0.003375664490932623	0.04843153101220565	-2.9312817683634025	CD45	RCVCMP0000768	CD3 capping	CD3
S7	-0.0395775390810372	0.02577284399702125	0.24320493200950544	-2.2296175460817116	CD2	RCVCMP0000205	CD3 capping	CD3
S7	0.07451472120008175	1.3668454162507615e-5	3.52207060365671e-4	4.349120587386148	CD3E	RCVCMP0000205	CD3 capping	CD3
S7	-0.02141932540146551	0.23667655802353882	0.9340334960498722	-1.18333461842951	CD45	RCVCMP0000205	CD3 capping	CD3
S7	0.03142503553300168	0.013163195965812946	0.14616168089344206	2.479323228095805	CD2	RCVCMP0001013	CD3 capping	CD3
S7	0.007051918967622862	0.5261403463095156	0.9990611505212383	0.6339087937583812	CD3E	RCVCMP0001013	CD3 capping	CD3
S7	-0.0021375422447128633	0.9353027411258762	0.9990611505212383	-0.08117505013987256	CD45	RCVCMP0001013	CD3 capping	CD3
S7	0.011878720614812611	0.38721221106140735	0.9990611505212383	0.8646840775592415	CD2	RCVCMP0000421	CD3 capping	CD3
S7	0.15192438184039728	0	0	10.397427945025122	CD3E	RCVCMP0000421	CD3 capping	CD3
S7	0.004610677787684216	0.7030503421964553	0.9990611505212383	0.381206074282591	CD45	RCVCMP0000421	CD3 capping	CD3
S7	0.029946015132860587	0.056236410076532906	0.4210069119489759	1.9091991177379626	CD2	RCVCMP0000456	CD3 capping	CD3
S7	0.07664937494774239	1.2219947449487734e-6	3.7618269599403415e-5	4.852037556464143	CD3E	RCVCMP0000456	CD3 capping	CD3
S7	0.027325794510594508	0.08111572395944022	0.5312644852885865	1.744248750200886	CD45	RCVCMP0000456	CD3 capping	CD3
S7	0.016812977877167165	0.07113377691993428	0.4902086272770514	1.8046224860376234	CD2	RCVCMP0000378	CD3 capping	CD3
S7	0.06012159746016103	2.1652057924370638e-10	1.0289994230868468e-8	6.349140961637067	CD3E	RCVCMP0000378	CD3 capping	CD3
S7	-0.004610128842713735	0.6993822131136138	0.9990611505212383	-0.38615454834476026	CD45	RCVCMP0000378	CD3 capping	CD3
S7	-0.002214848820295292	0.9324679972401507	0.9990611505212383	-0.0847401228603832	CD2	RCVCMP0000817	CD3 capping	CD3
S7	0.20079777595640094	0	0	14.987868800671965	CD3E	RCVCMP0000817	CD3 capping	CD3
S7	-0.05002752629378017	3.470514555324999e-4	0.006653928838046097	-3.577383017151026	CD45	RCVCMP0000817	CD3 capping	CD3
S7	0.001909918816587756	0.7823824317562631	0.9990611505212383	0.2762156577229723	CD2	RCVCMP0000140	CD3 capping	CD3
S7	0.12224608804032125	0	0	11.752556160268847	CD3E	RCVCMP0000140	CD3 capping	CD3
S7	-0.021084216587588696	0.06013407774507671	0.4390675772738088	-1.8798092618056914	CD45	RCVCMP0000140	CD3 capping	CD3
S7	0.011016248118835274	0.5076930969920914	0.9990611505212383	0.6624340356241193	CD2	RCVCMP0000083	CD3 capping	CD3
[truncated: 1,526 more rows]

## Sheet: 3B
upia	sample_component	marker	count	x	y	log1p(count)
TTTCTAATGTTTTATCGTGTGTTTG	S7_RCVCMP0000001	CD2	0	-0.4135535358678646	-0.2604348992324806	0
TTTCTAATGTTTTATCGTGTGTTTG	S7_RCVCMP0000001	CD3E	0	-0.4135535358678646	-0.2604348992324806	0
GGTCCTCAGGAGGCTCAGTCGTAGC	S7_RCVCMP0000001	CD2	0	0.41761372586892404	-0.17695006895354468	0
GGTCCTCAGGAGGCTCAGTCGTAGC	S7_RCVCMP0000001	CD3E	0	0.41761372586892404	-0.17695006895354468	0
AGGTGGTCGCTGCGTGGAATCCCGG	S7_RCVCMP0000001	CD45	0	-0.09842209460252548	0.47730619679580544	0
ACGTATAGGTAATGAAGGGGGGGAG	S7_RCVCMP0000001	CD2	0	0.43213354507543367	-0.49877947170694104	0
ACGTATAGGTAATGAAGGGGGGGAG	S7_RCVCMP0000001	CD3E	0	0.43213354507543367	-0.49877947170694104	0
ACGTATAGGTAATGAAGGGGGGGAG	S7_RCVCMP0000001	CD45	0	0.43213354507543367	-0.49877947170694104	0
CGGGCGTACCCGGATGAGGGCCGCA	S7_RCVCMP0000001	CD2	0	0.6833884626963465	-0.39755633234925636	0
CGGGCGTACCCGGATGAGGGCCGCA	S7_RCVCMP0000001	CD3E	0	0.6833884626963465	-0.39755633234925636	0
TTTGGGATACGGGATCCGTCACGTT	S7_RCVCMP0000001	CD2	0	-0.9107533788170215	-0.520883667917367	0
TTTGGGATACGGGATCCGTCACGTT	S7_RCVCMP0000001	CD3E	0	-0.9107533788170215	-0.520883667917367	0
GGTTAGTAGGTTAGAGGGTTTGTGG	S7_RCVCMP0000001	CD2	0	-0.029028619986860644	0.6681965921007128	0
TATGAATGTTTTAGTTAACACCAGG	S7_RCVCMP0000001	CD2	0	-0.16743103700376183	-0.05961127822984308	0
CGTAATGATGTGTCATTTGATTTTC	S7_RCVCMP0000001	CD3E	0	-0.522477623660655	0.24128177095251774	0
CGTAATGATGTGTCATTTGATTTTC	S7_RCVCMP0000001	CD45	0	-0.522477623660655	0.24128177095251774	0
TCATAACGTCGGGGAACGGTACAGG	S7_RCVCMP0000001	CD2	0	0.009672134222953984	-0.33271921931028253	0
TCATAACGTCGGGGAACGGTACAGG	S7_RCVCMP0000001	CD3E	0	0.009672134222953984	-0.33271921931028253	0
GAGTATCGGTGCTAGGACTAAGAGG	S7_RCVCMP0000001	CD2	0	0.3505007755355581	0.31186563500799874	0
GGGAGATCAGTGTTATTCTATATTC	S7_RCVCMP0000001	CD3E	0	0.11333399599021744	-0.3028341864592231	0
CGTGAGTGAACCCTTGGGGGGTATT	S7_RCVCMP0000001	CD2	0	0.1831119230619005	0.016831651596226727	0
CGTGAGTGAACCCTTGGGGGGTATT	S7_RCVCMP0000001	CD3E	0	0.1831119230619005	0.016831651596226727	0
AGTCTTTGCATGGGACGAGGTAGGT	S7_RCVCMP0000001	CD2	0	-0.397458779997102	-0.06599414960330127	0
AGTCTTTGCATGGGACGAGGTAGGT	S7_RCVCMP0000001	CD3E	0	-0.397458779997102	-0.06599414960330127	0
AGTCTTTGCATGGGACGAGGTAGGT	S7_RCVCMP0000001	CD45	0	-0.397458779997102	-0.06599414960330127	0
TTTAAGGTATGTTAAGCGGGGGATG	S7_RCVCMP0000001	CD2	0	-0.1552309164753584	0.2143869280690017	0
TTTAAGGTATGTTAAGCGGGGGATG	S7_RCVCMP0000001	CD3E	0	-0.1552309164753584	0.2143869280690017	0
GTGTTTCTCTGTGGGAAATGGATGA	S7_RCVCMP0000001	CD2	0	-1.0978620817342324	-0.6264384868172178	0
GTGTTTCTCTGTGGGAAATGGATGA	S7_RCVCMP0000001	CD3E	0	-1.0978620817342324	-0.6264384868172178	0
AGAGTTATTGGGAGATAAGCTATGA	S7_RCVCMP0000001	CD2	0	0.20355387380253562	0.08230044158896502	0
AGAGTTATTGGGAGATAAGCTATGA	S7_RCVCMP0000001	CD3E	0	0.20355387380253562	0.08230044158896502	0
TCTTTAGTATCGCTTATGGATTGCC	S7_RCVCMP0000001	CD2	0	-0.5434381026385272	0.10384681542351644	0
TCTTTAGTATCGCTTATGGATTGCC	S7_RCVCMP0000001	CD3E	0	-0.5434381026385272	0.10384681542351644	0
TTTAGTATAAGATCCATTCATGTGT	S7_RCVCMP0000001	CD2	0	-0.030368289140056483	0.25814853929836645	0
TTTAGTATAAGATCCATTCATGTGT	S7_RCVCMP0000001	CD3E	0	-0.030368289140056483	0.25814853929836645	0
TTTAGTATAAGATCCATTCATGTGT	S7_RCVCMP0000001	CD45	0	-0.030368289140056483	0.25814853929836645	0
ATATTTTCGTTTCAGTGGAAGCTAG	S7_RCVCMP0000001	CD2	0	0.34299965296767115	-0.20000454752876368	0
ATATTTTCGTTTCAGTGGAAGCTAG	S7_RCVCMP0000001	CD3E	0	0.34299965296767115	-0.20000454752876368	0
AACGAAAGGTTTTAGCCGGTTCGTG	S7_RCVCMP0000001	CD3E	0	-0.3464622633913367	-0.02055744778008123	0
AGCGGTTGGGTGATTGGTTTAAGGA	S7_RCVCMP0000001	CD3E	0	0.05303851705180098	-0.5536862745505172	0
GCAAGTAAACCCACGACTATACAGG	S7_RCVCMP0000001	CD3E	0	-0.5310710347875773	0.32239230735572655	0
GGAGTACGTAAATGGTAGCATAACC	S7_RCVCMP0000001	CD3E	0	-0.3931433364665573	-0.2665117807117864	0
GTATGGGGTACGAAGTCGGGCGTTG	S7_RCVCMP0000001	CD3E	0	0.020364188420578216	0.1599717967043175	0
CGCAAACCCATGGTGTTCGGCTCCG	S7_RCVCMP0000001	CD2	0	-0.16840064459815224	0.18754335779081374	0
CGCAAACCCATGGTGTTCGGCTCCG	S7_RCVCMP0000001	CD3E	0	-0.16840064459815224	0.18754335779081374	0
TTATCTAGTGTCATTGGTGGGTCCG	S7_RCVCMP0000001	CD2	0	-0.5596520318237466	-0.19838822865563768	0
TTATCTAGTGTCATTGGTGGGTCCG	S7_RCVCMP0000001	CD3E	0	-0.5596520318237466	-0.19838822865563768	0
TATTGATAGCAGATCCGTTCCTTTG	S7_RCVCMP0000001	CD2	0	0.0643973684680584	-0.6577970556050283	0
TATTGATAGCAGATCCGTTCCTTTG	S7_RCVCMP0000001	CD3E	0	0.0643973684680584	-0.6577970556050283	0
ATTGATAAATTATGCGCATGCTGCG	S7_RCVCMP0000001	CD3E	0	-0.4807649202880356	0.20601304091868256	0
AGGCAGCTGTCAATGTTGGAGTATC	S7_RCVCMP0000001	CD2	0	-0.0044874114826489704	0.6095502650243584	0
AGGCAGCTGTCAATGTTGGAGTATC	S7_RCVCMP0000001	CD3E	0	-0.0044874114826489704	0.6095502650243584	0
AGGCAGCTGTCAATGTTGGAGTATC	S7_RCVCMP0000001	CD45	0	-0.0044874114826489704	0.6095502650243584	0
TGGAAGTAAGGTATCGACTTGAGTG	S7_RCVCMP0000001	CD2	0	0.44812730272447354	-0.6407415332554175	0
TGGAAGTAAGGTATCGACTTGAGTG	S7_RCVCMP0000001	CD3E	0	0.44812730272447354	-0.6407415332554175	0
TCATGGGGGATGGTAGGAAGGGTCT	S7_RCVCMP0000001	CD2	0	-0.8333566085995563	-0.6415921947139319	0
TCATGGGGGATGGTAGGAAGGGTCT	S7_RCVCMP0000001	CD3E	0	-0.8333566085995563	-0.6415921947139319	0
TCATGGGGGATGGTAGGAAGGGTCT	S7_RCVCMP0000001	CD45	0	-0.8333566085995563	-0.6415921947139319	0
GAGCCCGTTTTACGAGCGTTCTGTC	S7_RCVCMP0000001	CD2	0	-0.5101967481091509	0.19885783751791727	0
GAGCCCGTTTTACGAGCGTTCTGTC	S7_RCVCMP0000001	CD3E	0	-0.5101967481091509	0.19885783751791727	0
GTTGGTGTAAAGCTGCATTCTAGGG	S7_RCVCMP0000001	CD2	0	0.629852986577978	0.056596997939048335	0
GTTGGTGTAAAGCTGCATTCTAGGG	S7_RCVCMP0000001	CD3E	0	0.629852986577978	0.056596997939048335	0
GTTGGTGTAAAGCTGCATTCTAGGG	S7_RCVCMP0000001	CD45	0	0.629852986577978	0.056596997939048335	0
AAGCGTGTGGTGTACGTATGAAACA	S7_RCVCMP0000001	CD2	0	0.22691031223954575	-0.31223079414394067	0
AAGCGTGTGGTGTACGTATGAAACA	S7_RCVCMP0000001	CD3E	0	0.22691031223954575	-0.31223079414394067	0
TACGGAAGTTTCTATTTCTTTGGCT	S7_RCVCMP0000001	CD2	0	-0.04154437567614794	-0.31942074444110263	0
TACGGAAGTTTCTATTTCTTTGGCT	S7_RCVCMP0000001	CD3E	0	-0.04154437567614794	-0.31942074444110263	0
TACGGAAGTTTCTATTTCTTTGGCT	S7_RCVCMP0000001	CD45	0	-0.04154437567614794	-0.31942074444110263	0
CAATTGTTGGTGAGACCATAGTTGA	S7_RCVCMP0000001	CD3E	0	0.26615912896304933	0.5672409957594925	0
TTACGTGTGGGGTGGAAATTGTGTG	S7_RCVCMP0000001	CD3E	0	0.23066329248561485	0.29247559272568907	0
GCGTTGCAGGGCGTTCTTGTGGGGC	S7_RCVCMP0000001	CD2	0	-0.03293947143635677	-0.44793111091123927	0
GCGTTGCAGGGCGTTCTTGTGGGGC	S7_RCVCMP0000001	CD3E	0	-0.03293947143635677	-0.44793111091123927	0
ATGACCTATATTGTCCAGGTAGTTT	S7_RCVCMP0000001	CD3E	0	0.6183164048582916	-0.06929134619772659	0
AGTTGTTTGTAGGAAGGCAGATCCC	S7_RCVCMP0000001	CD2	0	0.5636707725266896	-0.4594273505417131	0
AGTTGTTTGTAGGAAGGCAGATCCC	S7_RCVCMP0000001	CD3E	0	0.5636707725266896	-0.4594273505417131	0
CAAGCGGGGCTAGGTGGCCGCGTGA	S7_RCVCMP0000001	CD2	0	0.1678048995575044	0.15785799836313075	0
CCTAGTCCGAGCGCGTTGGAGAATT	S7_RCVCMP0000001	CD2	0	0.3648912643383034	-0.1292517470122266	0
CCTAGTCCGAGCGCGTTGGAGAATT	S7_RCVCMP0000001	CD3E	0	0.3648912643383034	-0.1292517470122266	0
CCTAGTCCGAGCGCGTTGGAGAATT	S7_RCVCMP0000001	CD45	0	0.3648912643383034	-0.1292517470122266	0
TTATTTTGCGTTCTGCGAGGATGGG	S7_RCVCMP0000001	CD3E	0	0.19237639198610576	0.3543416539474944	0
GGCTAGATTTAGGATAAATGTGTGA	S7_RCVCMP0000001	CD2	0	-0.05014811996428725	0.28413051839518183	0
GGCTAGATTTAGGATAAATGTGTGA	S7_RCVCMP0000001	CD3E	0	-0.05014811996428725	0.28413051839518183	0
GGTGTAGGTACGGATGGCTGAGTGG	S7_RCVCMP0000001	CD2	0	0.41685660665485663	-0.25878105070539276	0
GGTGTAGGTACGGATGGCTGAGTGG	S7_RCVCMP0000001	CD3E	0	0.41685660665485663	-0.25878105070539276	0
GGTGTAGGTACGGATGGCTGAGTGG	S7_RCVCMP0000001	CD45	0	0.41685660665485663	-0.25878105070539276	0
GCAAGCTTGGTTCATCTCTGGGGTC	S7_RCVCMP0000001	CD3E	0	-0.7668321092069009	0.3076536158139794	0
GCAAGCTTGGTTCATCTCTGGGGTC	S7_RCVCMP0000001	CD45	0	-0.7668321092069009	0.3076536158139794	0
GTATTTTGACATTTTTAGAATGCAG	S7_RCVCMP0000001	CD2	0	-0.5138917795011653	0.4234155666221464	0
GTATTTTGACATTTTTAGAATGCAG	S7_RCVCMP0000001	CD3E	0	-0.5138917795011653	0.4234155666221464	0
TTAGTTTCATTTTCATCTTAGGTTT	S7_RCVCMP0000001	CD2	0	0.5895019794416553	0.03298139718372151	0
TTAGTTTCATTTTCATCTTAGGTTT	S7_RCVCMP0000001	CD3E	0	0.5895019794416553	0.03298139718372151	0
TTAGTTTCATTTTCATCTTAGGTTT	S7_RCVCMP0000001	CD45	0	0.5895019794416553	0.03298139718372151	0
GAAATGAACTATGGTGTCAGAGGTC	S7_RCVCMP0000001	CD2	0	-0.4245659537210784	0.005677673729353748	0
GAAATGAACTATGGTGTCAGAGGTC	S7_RCVCMP0000001	CD3E	0	-0.4245659537210784	0.005677673729353748	0
GCCTTGGGCGCAGATGGAGGTCGCC	S7_RCVCMP0000001	CD2	0	0.7909451280051466	-0.2683700809495738	0
GCCTTGGGCGCAGATGGAGGTCGCC	S7_RCVCMP0000001	CD3E	0	0.7909451280051466	-0.2683700809495738	0
GTAAGTTCATAGACTTTATCTGTTG	S7_RCVCMP0000001	CD3E	0	0.14247810053899848	0.018265387592733353	0
TATGTTGTGTCGAATTTCATGGACT	S7_RCVCMP0000001	CD2	0	-0.43652510925139104	-0.393884046686786	0
TATGTTGTGTCGAATTTCATGGACT	S7_RCVCMP0000001	CD3E	0	-0.43652510925139104	-0.393884046686786	0
ATTTTGGGCTTCTGGATTGGTGTCG	S7_RCVCMP0000001	CD3E	0	-0.27946097132492476	-0.49326027839353764	0
GGGCCGGGCGTTAACCTTATTTGAT	S7_RCVCMP0000001	CD2	0	0.8091148834925908	-0.04909404764446154	0
GGGCCGGGCGTTAACCTTATTTGAT	S7_RCVCMP0000001	CD3E	0	0.8091148834925908	-0.04909404764446154	0
GGGCCGGGCGTTAACCTTATTTGAT	S7_RCVCMP0000001	CD45	0	0.8091148834925908	-0.04909404764446154	0
GGTTGAGACTCTGTATCTGCGTCCC	S7_RCVCMP0000001	CD2	0	0.09738386948480045	-0.2778182957853651	0
GGTTGAGACTCTGTATCTGCGTCCC	S7_RCVCMP0000001	CD3E	0	0.09738386948480045	-0.2778182957853651	0
AAGAATTGGCGAAAATTCAATTATA	S7_RCVCMP0000001	CD3E	0	0.23407948221128852	0.30479500633836387	0
TAGCTACTGACGTTACCTCTTTTGA	S7_RCVCMP0000001	CD3E	0	-0.2801545689797827	-0.4123570388956661	0
ATCGCTAGGATAGGTCGATGGAGTG	S7_RCVCMP0000001	CD3E	0	-0.06313198285157907	-0.37576548078178457	0
GCCAAAAGACTTGGCAACATTTCCG	S7_RCVCMP0000001	CD2	0	0.6742151963929007	-0.5047585737104193	0
GCCAAAAGACTTGGCAACATTTCCG	S7_RCVCMP0000001	CD3E	0	0.6742151963929007	-0.5047585737104193	0
GCCAAAAGACTTGGCAACATTTCCG	S7_RCVCMP0000001	CD45	0	0.6742151963929007	-0.5047585737104193	0
TTCATGAGTTTCAGTATTGGATCTA	S7_RCVCMP0000001	CD2	0	0.25569062360126843	0.39376581423852397	0
TTCATGAGTTTCAGTATTGGATCTA	S7_RCVCMP0000001	CD3E	0	0.25569062360126843	0.39376581423852397	0
TTCATGAGTTTCAGTATTGGATCTA	S7_RCVCMP0000001	CD45	0	0.25569062360126843	0.39376581423852397	0
AGCGACGGTAATGGGATAGTGGAGC	S7_RCVCMP0000001	CD3E	0	-0.10730597767409929	-0.428926471670815	0
TGAGCATTTGATTGAAGTAGTTGGA	S7_RCVCMP0000001	CD3E	0	-0.13508547466374227	0.39662967237793717	0
GCAAACTGGCGTATGGGTGATATTA	S7_RCVCMP0000001	CD3E	0	0.10911503379253527	-0.23773020569981862	0
GTGTTAATTTTTCGATCGTGTACAG	S7_RCVCMP0000001	CD3E	0	-0.35832404975457904	0.42046395768371403	0
ACAGTCCGTGTGAGAGGTATATAAC	S7_RCVCMP0000001	CD3E	0	-0.3265786472163808	0.3578158814652402	0
CCAGTGGTTTATGTTTGCTCCCAAG	S7_RCVCMP0000001	CD3E	0	-0.018772683664903027	0.11726237047734407	0
GTATTGAGGTCTTGAAGGGTAGTCG	S7_RCVCMP0000001	CD2	0	0.2967951503973871	0.2977812027838881	0
GTATTGAGGTCTTGAAGGGTAGTCG	S7_RCVCMP0000001	CD3E	0	0.2967951503973871	0.2977812027838881	0
GTATTGAGGTCTTGAAGGGTAGTCG	S7_RCVCMP0000001	CD45	0	0.2967951503973871	0.2977812027838881	0
AGTTTTAATTAGTGAGGGTGAATGT	S7_RCVCMP0000001	CD2	0	0.5928949150163778	0.4539567882417408	0
AGTTTTAATTAGTGAGGGTGAATGT	S7_RCVCMP0000001	CD3E	0	0.5928949150163778	0.4539567882417408	0
AGTTTTAATTAGTGAGGGTGAATGT	S7_RCVCMP0000001	CD45	0	0.5928949150163778	0.4539567882417408	0
GAAAGGAATTTTCGTAGGGTGCGGG	S7_RCVCMP0000001	CD2	0	0.2696346398001032	0.6133361314305973	0
GAAAGGAATTTTCGTAGGGTGCGGG	S7_RCVCMP0000001	CD3E	0	0.2696346398001032	0.6133361314305973	0
TCTACAGATAAGTTTGTCTCAGACT	S7_RCVCMP0000001	CD2	0	-0.6023693677626045	-0.0851037828614035	0
TCTACAGATAAGTTTGTCTCAGACT	S7_RCVCMP0000001	CD3E	0	-0.6023693677626045	-0.0851037828614035	0
CGCATTTCTAGGCCATCAGTTGATT	S7_RCVCMP0000001	CD2	0	0.3085532001147221	-0.8049806777969021	0
CGCATTTCTAGGCCATCAGTTGATT	S7_RCVCMP0000001	CD3E	0	0.3085532001147221	-0.8049806777969021	0
TCGGCTAGGGGAAGAAAGCGATCCT	S7_RCVCMP0000001	CD3E	0	-0.19043662755096766	0.030896137088665548	0
ATTGCCTGTTCGTCCCTAAAAATAT	S7_RCVCMP0000001	CD2	0	0.6007206325456954	-0.22170583965153962	0
ATTGCCTGTTCGTCCCTAAAAATAT	S7_RCVCMP0000001	CD3E	0	0.6007206325456954	-0.22170583965153962	0
TGATTCCATTGTTCATATCGTGATA	S7_RCVCMP0000001	CD3E	0	-0.21890458495856102	0.09305920866590846	0
GTGAAGGGAGTTAGTCTGTTCTGTC	S7_RCVCMP0000001	CD2	0	0.7575471773551027	0.2810506818078902	0
GTGAAGGGAGTTAGTCTGTTCTGTC	S7_RCVCMP0000001	CD3E	0	0.7575471773551027	0.2810506818078902	0
TCTTAGATAGTGATGTTAGCTCTTG	S7_RCVCMP0000001	CD2	0	0.10819061757327537	0.2691300177329468	0
TCTTAGATAGTGATGTTAGCTCTTG	S7_RCVCMP0000001	CD3E	0	0.10819061757327537	0.2691300177329468	0
TGTTATTGATCACTGCCGTCGGGAT	S7_RCVCMP0000001	CD2	0	0.3417290170058453	-0.5661788814566282	0
TGTTATTGATCACTGCCGTCGGGAT	S7_RCVCMP0000001	CD3E	0	0.3417290170058453	-0.5661788814566282	0
TCGATCGGTACCAGGGAGGGCATTG	S7_RCVCMP0000001	CD2	0	-0.15049853924041096	-0.4041272857210536	0
TCGATCGGTACCAGGGAGGGCATTG	S7_RCVCMP0000001	CD3E	0	-0.15049853924041096	-0.4041272857210536	0
CGCGATGATAAAATCTATTTGCAGG	S7_RCVCMP0000001	CD3E	0	0.12732171767269745	-0.7550832688364348	0
AGTAAGGCAAATGATGTGGTGAGGG	S7_RCVCMP0000001	CD2	0	-0.09622603193991708	-0.4570200888279925	0
AGTAAGGCAAATGATGTGGTGAGGG	S7_RCVCMP0000001	CD3E	0	-0.09622603193991708	-0.4570200888279925	0
ATTGTGAAAGCTGCAATTTCAAATG	S7_RCVCMP0000001	CD2	0	-0.35970405203622646	-0.4254908435372477	0
ATTGTGAAAGCTGCAATTTCAAATG	S7_RCVCMP0000001	CD3E	0	-0.35970405203622646	-0.4254908435372477	0
CTTTTTGTTACGGGACAGCTCTATT	S7_RCVCMP0000001	CD2	0	0.40464634167709124	0.9171946109407186	0
CTTTTTGTTACGGGACAGCTCTATT	S7_RCVCMP0000001	CD3E	0	0.40464634167709124	0.9171946109407186	0
CTTTTTGTTACGGGACAGCTCTATT	S7_RCVCMP0000001	CD45	0	0.40464634167709124	0.9171946109407186	0
ATTCACCCGTCATTGGGGTGATCTG	S7_RCVCMP0000001	CD3E	0	-0.18881665846681336	-0.6711300883372988	0
GCTTTGTCTAGTGTTGGACGGAGGG	S7_RCVCMP0000001	CD3E	0	0.2757031945935925	0.3143416741452883	0
ATGTAATTCGAATCTCGGGGTGATT	S7_RCVCMP0000001	CD2	0	-0.15873510676300479	0.0033278023700290733	0
ATGTAATTCGAATCTCGGGGTGATT	S7_RCVCMP0000001	CD3E	0	-0.15873510676300479	0.0033278023700290733	0
ATGTAATTCGAATCTCGGGGTGATT	S7_RCVCMP0000001	CD45	0	-0.15873510676300479	0.0033278023700290733	0
GGTTTTGCAGAATGAATCACTAATG	S7_RCVCMP0000001	CD3E	0	-0.4823861505938528	-0.22949529719268247	0
AAAGTGGGTTGCTAGACTACCTGGG	S7_RCVCMP0000001	CD2	0	0.41372990136867205	0.3478685230966119	0
AAAGTGGGTTGCTAGACTACCTGGG	S7_RCVCMP0000001	CD3E	0	0.41372990136867205	0.3478685230966119	0
AAGTATCAAATAGGACCGCTGTGGA	S7_RCVCMP0000001	CD2	0	-0.5929170539030825	-0.2637871720953532	0
AAGTATCAAATAGGACCGCTGTGGA	S7_RCVCMP0000001	CD3E	0	-0.5929170539030825	-0.2637871720953532	0
GAGTTCGTTTGTCTTGCTTTTTTTG	S7_RCVCMP0000001	CD3E	0	-0.6622334316867764	-0.6770029821495256	0
TTGGTGGAGAGTCGGCCCTAAATGG	S7_RCVCMP0000001	CD2	0	-0.23337085410632233	0.25831953853262224	0
CCAGGTTCTTTTGCAGTCGGACGCG	S7_RCVCMP0000001	CD2	0	0.01140182448599931	0.5606230899221654	0
CCAGGTTCTTTTGCAGTCGGACGCG	S7_RCVCMP0000001	CD3E	0	0.01140182448599931	0.5606230899221654	0
GTCTATAATTTGACATCAACCTAGG	S7_RCVCMP0000001	CD3E	0	0.5030354789794795	-0.05978547947149374	0
GTTGGGTATTGTGCGCGGTGTTGTG	S7_RCVCMP0000001	CD2	0	-0.4504488987559216	0.39369905513484615	0
GTTGGGTATTGTGCGCGGTGTTGTG	S7_RCVCMP0000001	CD3E	0	-0.4504488987559216	0.39369905513484615	0
ATATAGGCTAGCCGGGATCTACGCG	S7_RCVCMP0000001	CD3E	0	0.3099510101518497	0.42327158049014835	0
CGTGTCTACGAAGGTTCCGGGTAAA	S7_RCVCMP0000001	CD2	0	-0.1556321801296689	0.3033495943302399	0
CGTGTCTACGAAGGTTCCGGGTAAA	S7_RCVCMP0000001	CD3E	0	-0.1556321801296689	0.3033495943302399	0
GGAGATTGTCGATTTCGAGCATCTA	S7_RCVCMP0000001	CD2	0	-0.18129961145707565	0.2667981020081675	0
GGAGATTGTCGATTTCGAGCATCTA	S7_RCVCMP0000001	CD3E	0	-0.18129961145707565	0.2667981020081675	0
ATAGTGTCAGGAAGCATCATATTAT	S7_RCVCMP0000001	CD3E	0	0.1559460133145554	0.7458475842220462	0
ATAGTGTCAGGAAGCATCATATTAT	S7_RCVCMP0000001	CD45	0	0.1559460133145554	0.7458475842220462	0
TGTACGCATGGTTAGAACGTTTGCT	S7_RCVCMP0000001	CD2	0	0.7361967059804726	-0.3635578042417994	0
TGTACGCATGGTTAGAACGTTTGCT	S7_RCVCMP0000001	CD3E	0	0.7361967059804726	-0.3635578042417994	0
GAAAATCCCGTATAGAGGTGTAGTG	S7_RCVCMP0000001	CD2	0	0.5807259253820776	0.6186875603255552	0
GAAAATCCCGTATAGAGGTGTAGTG	S7_RCVCMP0000001	CD3E	0	0.5807259253820776	0.6186875603255552	0
GAAAATCCCGTATAGAGGTGTAGTG	S7_RCVCMP0000001	CD45	0	0.5807259253820776	0.6186875603255552	0
TTGTCCAGGGATTGCTTGCGGAACT	S7_RCVCMP0000001	CD2	0	-0.3592594220005811	-0.4385019910703299	0
TTGTCCAGGGATTGCTTGCGGAACT	S7_RCVCMP0000001	CD3E	0	-0.3592594220005811	-0.4385019910703299	0
TTGTCCAGGGATTGCTTGCGGAACT	S7_RCVCMP0000001	CD45	0	-0.3592594220005811	-0.4385019910703299	0
TTGTCAAAGCTTGAGTGTCTAGAAC	S7_RCVCMP0000001	CD2	0	0.291447130470242	-0.6822221993872014	0
TTGTCAAAGCTTGAGTGTCTAGAAC	S7_RCVCMP0000001	CD3E	0	0.291447130470242	-0.6822221993872014	0
GTTATCCCTCCCGCCAGCCCTGATC	S7_RCVCMP0000001	CD2	0	-0.19531690239328084	-0.8017873702647798	0
GTTATCCCTCCCGCCAGCCCTGATC	S7_RCVCMP0000001	CD3E	0	-0.19531690239328084	-0.8017873702647798	0
GTTATCCCTCCCGCCAGCCCTGATC	S7_RCVCMP0000001	CD45	0	-0.19531690239328084	-0.8017873702647798	0
TTGCCTTTATCTAAAACTTAGTATT	S7_RCVCMP0000001	CD2	0	-0.04065234485565608	-0.7792401741784514	0
TTGCCTTTATCTAAAACTTAGTATT	S7_RCVCMP0000001	CD3E	0	-0.04065234485565608	-0.7792401741784514	0
TTGCCTTTATCTAAAACTTAGTATT	S7_RCVCMP0000001	CD45	0	-0.04065234485565608	-0.7792401741784514	0
TTCTGGCGTGTTTGGTGGTTAAGAG	S7_RCVCMP0000001	CD3E	0	0.506292376186236	-0.3846801572784154	0
GGGGCGGTCGGATAAGCAATGGTAT	S7_RCVCMP0000001	CD2	0	0.6727700378026593	-0.2098094772086645	0
GGGGCGGTCGGATAAGCAATGGTAT	S7_RCVCMP0000001	CD3E	0	0.6727700378026593	-0.2098094772086645	0
ACAGCGTCAACAAGTGTCGGCGCAA	S7_RCVCMP0000001	CD2	0	0.4267973117872706	0.18008589515188442	0
ACAGCGTCAACAAGTGTCGGCGCAA	S7_RCVCMP0000001	CD3E	0	0.4267973117872706	0.18008589515188442	0
TAAGCTGAAAACTTTAGGGTAAGTG	S7_RCVCMP0000001	CD2	0	0.5683592782555714	0.047505209010384776	0
TAAGCTGAAAACTTTAGGGTAAGTG	S7_RCVCMP0000001	CD3E	0	0.5683592782555714	0.047505209010384776	0
CGTATCTAGCATTAACCATGTACCA	S7_RCVCMP0000001	CD2	0	-0.2895234009572634	-0.8995690224823322	0
CGTATCTAGCATTAACCATGTACCA	S7_RCVCMP0000001	CD3E	0	-0.2895234009572634	-0.8995690224823322	0
GTCCACGAATTTAGTGGGGACAAGG	S7_RCVCMP0000001	CD2	0	0.12841327552302118	0.2937025378637929	0
GTCCACGAATTTAGTGGGGACAAGG	S7_RCVCMP0000001	CD3E	0	0.12841327552302118	0.2937025378637929	0
TCAGTGATGGAAGGTTAGTACGTAG	S7_RCVCMP0000001	CD2	0	-0.45240018646349833	0.19278454807384438	0
TCAGTGATGGAAGGTTAGTACGTAG	S7_RCVCMP0000001	CD3E	0	-0.45240018646349833	0.19278454807384438	0
CTAGGAGTAAATGCGATATGATTGA	S7_RCVCMP0000001	CD2	0	-0.37094825596862746	-0.43648481193680894	0
CTAGGAGTAAATGCGATATGATTGA	S7_RCVCMP0000001	CD3E	0	-0.37094825596862746	-0.43648481193680894	0
TTAGGCGCTCATGTTCGTGAGGTCG	S7_RCVCMP0000001	CD2	0	-0.4103839690067414	0.19019692516403353	0
TTAGGCGCTCATGTTCGTGAGGTCG	S7_RCVCMP0000001	CD3E	0	-0.4103839690067414	0.19019692516403353	0
AATACCGCCTAGGTTTAAATTGCCG	S7_RCVCMP0000001	CD2	0	-0.44860553441004336	0.022556277396435	0
AATACCGCCTAGGTTTAAATTGCCG	S7_RCVCMP0000001	CD3E	0	-0.44860553441004336	0.022556277396435	0
GCAGAGTATATGGACCTAGCTGACT	S7_RCVCMP0000001	CD2	0	0.6558456660922285	-0.22680527268828526	0
GCAGAGTATATGGACCTAGCTGACT	S7_RCVCMP0000001	CD3E	0	0.6558456660922285	-0.22680527268828526	0
GCAGAGTATATGGACCTAGCTGACT	S7_RCVCMP0000001	CD45	0	0.6558456660922285	-0.22680527268828526	0
AAGAAAGGTATGTCGGGAGTGATTT	S7_RCVCMP0000001	CD2	0	0.5303910733744497	-0.12347770272118394	0
AAGAAAGGTATGTCGGGAGTGATTT	S7_RCVCMP0000001	CD3E	0	0.5303910733744497	-0.12347770272118394	0
AAGAAAGGTATGTCGGGAGTGATTT	S7_RCVCMP0000001	CD45	0	0.5303910733744497	-0.12347770272118394	0
TTTCGCTAAGCGGGGTAGTAAGGTC	S7_RCVCMP0000001	CD2	0	-0.7832844807774124	0.47544351563213794	0
TTTCGCTAAGCGGGGTAGTAAGGTC	S7_RCVCMP0000001	CD3E	0	-0.7832844807774124	0.47544351563213794	0
ATTTGGGGTGGGGCGGAGACACCGC	S7_RCVCMP0000001	CD3E	0	0.9340193011304123	-0.1910409756835378	0
ACAGTCGGAGGGAATGAGGGGTTCG	S7_RCVCMP0000001	CD2	0	0.29773146980040954	0.214052447201026	0
ACAGTCGGAGGGAATGAGGGGTTCG	S7_RCVCMP0000001	CD3E	0	0.29773146980040954	0.214052447201026	0
TGTGCTTAGGGGAGTTAATTTACGT	S7_RCVCMP0000001	CD3E	0	0.060724966683741874	-0.28407170936410836	0
TTCCCGTTTCCGCATCCTGTTGATG	S7_RCVCMP0000001	CD2	0	-0.4317351231997339	-0.41077001905847094	0
TTCCCGTTTCCGCATCCTGTTGATG	S7_RCVCMP0000001	CD3E	0	-0.4317351231997339	-0.41077001905847094	0
TTTTTTGCAAGATCGGTACAGGTGG	S7_RCVCMP0000001	CD2	0	-0.31203000877470544	-0.41296726305715553	0
TTTTTTGCAAGATCGGTACAGGTGG	S7_RCVCMP0000001	CD3E	0	-0.31203000877470544	-0.41296726305715553	0
ATGTTGTATTTTGGGATCACGATGA	S7_RCVCMP0000001	CD3E	0	0.05562126633595482	0.431879483099896	0
ACGTAATACCGTAAGTATGGCTGGC	S7_RCVCMP0000001	CD2	0	0.5787114597919578	-0.4105629128783863	0
ACGTAATACCGTAAGTATGGCTGGC	S7_RCVCMP0000001	CD3E	0	0.5787114597919578	-0.4105629128783863	0
TTGATGCCCGGGGTTATACGTTACG	S7_RCVCMP0000001	CD2	0	0.17248564343886566	-0.22568197906293638	0
TTGATGCCCGGGGTTATACGTTACG	S7_RCVCMP0000001	CD3E	0	0.17248564343886566	-0.22568197906293638	0
AACCTTTTGGAGCTCTTTAGTGGAG	S7_RCVCMP0000001	CD3E	0	0.07486205520341692	0.4975447279498214	0
GTAGTGGCGGTGTTTTTTAGATGGT	S7_RCVCMP0000001	CD2	0	0.39669288846736567	0.36513699536856464	0
GTAGTGGCGGTGTTTTTTAGATGGT	S7_RCVCMP0000001	CD3E	0	0.39669288846736567	0.36513699536856464	0
GTAGTGGCGGTGTTTTTTAGATGGT	S7_RCVCMP0000001	CD45	0	0.39669288846736567	0.36513699536856464	0
GTATGCATAATGTCGACGGTAAGTG	S7_RCVCMP0000001	CD2	0	0.3448599739639032	0.3689304158129999	0
GTATGCATAATGTCGACGGTAAGTG	S7_RCVCMP0000001	CD45	0	0.3448599739639032	0.3689304158129999	0
GTTTTCGTGGACATCTCAGATGACT	S7_RCVCMP0000001	CD2	0	-0.3329916973975749	-0.32801227241966757	0
GTTTTCGTGGACATCTCAGATGACT	S7_RCVCMP0000001	CD3E	0	-0.3329916973975749	-0.32801227241966757	0
TGACTTTGGTTTGGTTGTTCATCAG	S7_RCVCMP0000001	CD2	0	0.827691970156245	0.19654213011101254	0
TGACTTTGGTTTGGTTGTTCATCAG	S7_RCVCMP0000001	CD3E	0	0.827691970156245	0.19654213011101254	0
TGACTTTGGTTTGGTTGTTCATCAG	S7_RCVCMP0000001	CD45	0	0.827691970156245	0.19654213011101254	0
ACAAAATGTCTAATTGGTGTAATTG	S7_RCVCMP0000001	CD3E	0	0.38903279513818373	0.40020215199894305	0
CTGTTGAAAATTAAGAGTTATTGTA	S7_RCVCMP0000001	CD2	0	-0.5368704972279114	0.30961904912996957	0
CTGTTGAAAATTAAGAGTTATTGTA	S7_RCVCMP0000001	CD3E	0	-0.5368704972279114	0.30961904912996957	0
CTGTTGAAAATTAAGAGTTATTGTA	S7_RCVCMP0000001	CD45	0	-0.5368704972279114	0.30961904912996957	0
GTACGAGACCCTGTTTTACCATAAA	S7_RCVCMP0000001	CD2	0	0.08564392689072822	0.7067702280484514	0
GTACGAGACCCTGTTTTACCATAAA	S7_RCVCMP0000001	CD3E	0	0.08564392689072822	0.7067702280484514	0
GTACGAGACCCTGTTTTACCATAAA	S7_RCVCMP0000001	CD45	0	0.08564392689072822	0.7067702280484514	0
TAAACAAGATTATAGCTAGTATGCC	S7_RCVCMP0000001	CD2	0	-0.13511561499254568	-0.3050153675908142	0
TAAACAAGATTATAGCTAGTATGCC	S7_RCVCMP0000001	CD3E	0	-0.13511561499254568	-0.3050153675908142	0
GTCTGGTTATACGGTCAGCCAGACG	S7_RCVCMP0000001	CD2	0	-0.27286103064672096	-0.4734659816828711	0
GTCTGGTTATACGGTCAGCCAGACG	S7_RCVCMP0000001	CD3E	0	-0.27286103064672096	-0.4734659816828711	0
GATTACGAACTAGCTGTAGACGAGG	S7_RCVCMP0000001	CD2	0	0.06144942822017677	-0.7622675238369747	0
GATTACGAACTAGCTGTAGACGAGG	S7_RCVCMP0000001	CD3E	0	0.06144942822017677	-0.7622675238369747	0
GATTACGAACTAGCTGTAGACGAGG	S7_RCVCMP0000001	CD45	0	0.06144942822017677	-0.7622675238369747	0
ATTCTCGTTGCGACATTATGAGCTT	S7_RCVCMP0000001	CD2	0	0.09625384684168715	-0.4317442190595716	0
ATTCTCGTTGCGACATTATGAGCTT	S7_RCVCMP0000001	CD3E	0	0.09625384684168715	-0.4317442190595716	0
ATTCTCGTTGCGACATTATGAGCTT	S7_RCVCMP0000001	CD45	0	0.09625384684168715	-0.4317442190595716	0
GTGTTATGGTTCAGTGCAGCTCGGA	S7_RCVCMP0000001	CD3E	0	-0.40426831394355095	-0.275619798378284	0
GGCTGTCAGTTGGGGGTGCTCACCT	S7_RCVCMP0000001	CD2	0	0.01122048795410612	-0.056057799624628646	0
GGCTGTCAGTTGGGGGTGCTCACCT	S7_RCVCMP0000001	CD3E	0	0.01122048795410612	-0.056057799624628646	0
GGCTGTCAGTTGGGGGTGCTCACCT	S7_RCVCMP0000001	CD45	0	0.01122048795410612	-0.056057799624628646	0
ACGTTAGCGGGGACGTTATATGGGT	S7_RCVCMP0000001	CD3E	0	-0.3509379323069752	0.27434867161705245	0
GTGAGCTCTGGACGTGGGTGTTTTT	S7_RCVCMP0000001	CD2	0	0.8106755380250213	-0.027309979244758798	0
GTGAGCTCTGGACGTGGGTGTTTTT	S7_RCVCMP0000001	CD3E	0	0.8106755380250213	-0.027309979244758798	0
GTGAGCTCTGGACGTGGGTGTTTTT	S7_RCVCMP0000001	CD45	0	0.8106755380250213	-0.027309979244758798	0
CGAAGATGTTTATAATAGTTAGTGG	S7_RCVCMP0000001	CD3E	0	0.1693488448907246	0.5934541529923258	0
CGAAGATGTTTATAATAGTTAGTGG	S7_RCVCMP0000001	CD45	0	0.1693488448907246	0.5934541529923258	0
CGTGAGAGGGTTGGATTTAGATATG	S7_RCVCMP0000001	CD2	0	0.42841724812374926	0.06072740130969535	0
CGTGAGAGGGTTGGATTTAGATATG	S7_RCVCMP0000001	CD3E	0	0.42841724812374926	0.06072740130969535	0
CGTGAGAGGGTTGGATTTAGATATG	S7_RCVCMP0000001	CD45	0	0.42841724812374926	0.06072740130969535	0
AGAGCATCGCTAAAGGTAGAGCCGT	S7_RCVCMP0000001	CD2	0	-0.9546315772520156	-0.26932156529620405	0
AGAGCATCGCTAAAGGTAGAGCCGT	S7_RCVCMP0000001	CD3E	0	-0.9546315772520156	-0.26932156529620405	0
AGAGCATCGCTAAAGGTAGAGCCGT	S7_RCVCMP0000001	CD45	0	-0.9546315772520156	-0.26932156529620405	0
GTCTTGAGGTTGGAACACTTTTTAG	S7_RCVCMP0000001	CD2	0	-0.44065734939639867	0.418481224776444	0
GTCTTGAGGTTGGAACACTTTTTAG	S7_RCVCMP0000001	CD3E	0	-0.44065734939639867	0.418481224776444	0
TCGAAATAACGGGTTGAACTGGTCG	S7_RCVCMP0000001	CD2	0	0.12242409926863229	0.361807714294457	0
TCGAAATAACGGGTTGAACTGGTCG	S7_RCVCMP0000001	CD3E	0	0.12242409926863229	0.361807714294457	0
CGGAGGGGTTAATGATGTCTAGCGG	S7_RCVCMP0000001	CD2	0	0.5917240034685701	-0.2546652443489788	0
CGGAGGGGTTAATGATGTCTAGCGG	S7_RCVCMP0000001	CD3E	0	0.5917240034685701	-0.2546652443489788	0
CGGAGGGGTTAATGATGTCTAGCGG	S7_RCVCMP0000001	CD45	0	0.5917240034685701	-0.2546652443489788	0
TCAGGACCAAAAGTTAGGGACATTG	S7_RCVCMP0000001	CD2	0	-0.2590101967535094	0.3208666538309656	0
TCAGGACCAAAAGTTAGGGACATTG	S7_RCVCMP0000001	CD3E	0	-0.2590101967535094	0.3208666538309656	0
TCAGGACCAAAAGTTAGGGACATTG	S7_RCVCMP0000001	CD45	0	-0.2590101967535094	0.3208666538309656	0
TCATTGTGGCTTATGTCGTACCTTA	S7_RCVCMP0000001	CD2	0	0.09681942583797053	0.25213361512386856	0
TCATTGTGGCTTATGTCGTACCTTA	S7_RCVCMP0000001	CD3E	0	0.09681942583797053	0.25213361512386856	0
AGGGTAGCATTGAAGTTCAGGTTAA	S7_RCVCMP0000001	CD3E	0	0.7306341257632948	-0.24420593402732343	0
AGGGTAGCATTGAAGTTCAGGTTAA	S7_RCVCMP0000001	CD45	0	0.7306341257632948	-0.24420593402732343	0
TAGCTTTTTATTGTGTGACTTAAGG	S7_RCVCMP0000001	CD3E	0	-0.4911451447035607	0.326096717511428	0
AGGGATTTCGACGGGTGAGGATGGG	S7_RCVCMP0000001	CD2	0	0.15072939734119292	0.27397583161621564	0
GGTTGCTATTGCGAGAGTGTTCCTT	S7_RCVCMP0000001	CD2	0	-0.14905470627640383	0.3792150043693536	0
GGTTGCTATTGCGAGAGTGTTCCTT	S7_RCVCMP0000001	CD3E	0	-0.14905470627640383	0.3792150043693536	0
TTTGATTTCAACGTGGATTGCAGGG	S7_RCVCMP0000001	CD3E	0	0.27893626952665007	-0.2846954895562266	0
TGGCACATGGAGGTGGTGAGGTACG	S7_RCVCMP0000001	CD3E	0	0.4621789396327791	-0.09170524893850505	0
CTCTCTGTTTGTCTTAGCTCTTTGT	S7_RCVCMP0000001	CD2	0	0.5259305398463305	0.30969090069626437	0
CTCTCTGTTTGTCTTAGCTCTTTGT	S7_RCVCMP0000001	CD3E	0	0.5259305398463305	0.30969090069626437	0
CTCTCTGTTTGTCTTAGCTCTTTGT	S7_RCVCMP0000001	CD45	0	0.5259305398463305	0.30969090069626437	0
TTCTATCCAGAGTTTACATTAATCG	S7_RCVCMP0000001	CD2	0	-0.1690798724718517	-0.06604062284463402	0
TTCTATCCAGAGTTTACATTAATCG	S7_RCVCMP0000001	CD3E	0	-0.1690798724718517	-0.06604062284463402	0
GGGGGAACTAGACAGGTGCCCAATG	S7_RCVCMP0000001	CD2	0	0.24947052740802073	0.0729116237308591	0
GGGGGAACTAGACAGGTGCCCAATG	S7_RCVCMP0000001	CD3E	0	0.24947052740802073	0.0729116237308591	0
GGGGGAACTAGACAGGTGCCCAATG	S7_RCVCMP0000001	CD45	0	0.24947052740802073	0.0729116237308591	0
GTTGCAAATGTATGGTTAGGCAATA	S7_RCVCMP0000001	CD2	0	0.1234435009745836	-0.19853949460341802	0
GTTGCAAATGTATGGTTAGGCAATA	S7_RCVCMP0000001	CD3E	0	0.1234435009745836	-0.19853949460341802	0
ATGTTTCTGGCCTAGGACCTGATGT	S7_RCVCMP0000001	CD2	0	0.2652631129434917	0.08454072415060453	0
CAGTGGAGGGTTGAGGAGTATGGCT	S7_RCVCMP0000001	CD3E	0	-0.061979978151334957	-0.9728094049289564	0
ATGCTTTAAGGAAGGCTGCGTTCAG	S7_RCVCMP0000001	CD2	0	0.05289459035975043	-0.10117440349961422	0
ATGCTTTAAGGAAGGCTGCGTTCAG	S7_RCVCMP0000001	CD3E	0	0.05289459035975043	-0.10117440349961422	0
ATATAGTCAGTATACTCATGTTGAA	S7_RCVCMP0000001	CD2	0	0.04768917478334618	0.6882357324990026	0
ATATAGTCAGTATACTCATGTTGAA	S7_RCVCMP0000001	CD3E	0	0.04768917478334618	0.6882357324990026	0
ATATAGTCAGTATACTCATGTTGAA	S7_RCVCMP0000001	CD45	0	0.04768917478334618	0.6882357324990026	0
TGTTATGCGGGGTTTATACCGGTGC	S7_RCVCMP0000001	CD2	0	0.331173205802822	0.24484251630532539	0
TGTTATGCGGGGTTTATACCGGTGC	S7_RCVCMP0000001	CD3E	0	0.331173205802822	0.24484251630532539	0
GATATTTGTAGGATATGCGGCGTTG	S7_RCVCMP0000001	CD2	0	-0.0025941328589080483	0.5006042716050381	0
GATATTTGTAGGATATGCGGCGTTG	S7_RCVCMP0000001	CD3E	0	-0.0025941328589080483	0.5006042716050381	0
GGGCGACCATAGTTCACCGGGACTT	S7_RCVCMP0000001	CD2	0	-0.891306449441313	-0.13333377878671757	0
GGGCGACCATAGTTCACCGGGACTT	S7_RCVCMP0000001	CD3E	0	-0.891306449441313	-0.13333377878671757	0
GTCATAGTTCCGGGGTGTTTATTGT	S7_RCVCMP0000001	CD2	0	-0.09361151589905355	-0.2922814520343672	0
GTCATAGTTCCGGGGTGTTTATTGT	S7_RCVCMP0000001	CD3E	0	-0.09361151589905355	-0.2922814520343672	0
GTCATAGTTCCGGGGTGTTTATTGT	S7_RCVCMP0000001	CD45	0	-0.09361151589905355	-0.2922814520343672	0
CTGAAGTGCAATTTGAGTGAGTGAA	S7_RCVCMP0000001	CD3E	0	0.40245850355725526	-0.18305391553433842	0
AGAAAAGTTCAGGTCACTGAATGGC	S7_RCVCMP0000001	CD2	0	0.3389122670720358	0.4126592288590496	0
AGAAAAGTTCAGGTCACTGAATGGC	S7_RCVCMP0000001	CD3E	0	0.3389122670720358	0.4126592288590496	0
AGAAAAGTTCAGGTCACTGAATGGC	S7_RCVCMP0000001	CD45	0	0.3389122670720358	0.4126592288590496	0
TTGGGCATTCACATAAAAGTCTGGA	S7_RCVCMP0000001	CD2	0	0.02079826801790779	0.2453111566196253	0
GGGGATAGTGTCATGGCTAATGCCA	S7_RCVCMP0000001	CD2	0	-0.4651773511333056	-0.1967876009875932	0
GGGGATAGTGTCATGGCTAATGCCA	S7_RCVCMP0000001	CD3E	0	-0.4651773511333056	-0.1967876009875932	0
TGTGAATTAGGGTTAGTTATTTGTT	S7_RCVCMP0000001	CD2	0	-0.1143537784309616	-0.0950214867999724	0
TGTGAATTAGGGTTAGTTATTTGTT	S7_RCVCMP0000001	CD3E	0	-0.1143537784309616	-0.0950214867999724	0
ACAACCCTGGTGTTAGTCTGTTACG	S7_RCVCMP0000001	CD2	0	0.07727556783198009	-0.7623734337117856	0
ACAACCCTGGTGTTAGTCTGTTACG	S7_RCVCMP0000001	CD3E	0	0.07727556783198009	-0.7623734337117856	0
CGAAATAACCTCTTGCTCAACATCC	S7_RCVCMP0000001	CD2	0	0.16491931380796557	-0.5539168015696172	0
CGAAATAACCTCTTGCTCAACATCC	S7_RCVCMP0000001	CD3E	0	0.16491931380796557	-0.5539168015696172	0
ATAAAATGTTACGGGTGATAAATCT	S7_RCVCMP0000001	CD2	0	-0.42949609900647695	-0.1349862590512342	0
ATAAAATGTTACGGGTGATAAATCT	S7_RCVCMP0000001	CD3E	0	-0.42949609900647695	-0.1349862590512342	0
GATACTGTAACTTTCACAGGGGGTG	S7_RCVCMP0000001	CD3E	0	0.6283411578930523	0.4616861204449261	0
GGGAGTGGAACTCTCGGCTGGTAGA	S7_RCVCMP0000001	CD2	0	0.04289885018131132	-0.521712777609685	0
GGGAGTGGAACTCTCGGCTGGTAGA	S7_RCVCMP0000001	CD3E	0	0.04289885018131132	-0.521712777609685	0
TAAGATGTGTTTCTGATTGGATAGG	S7_RCVCMP0000001	CD2	0	-0.17287719582473368	-0.44408998899670904	0
TAAGATGTGTTTCTGATTGGATAGG	S7_RCVCMP0000001	CD3E	0	-0.17287719582473368	-0.44408998899670904	0
TAAGATGTGTTTCTGATTGGATAGG	S7_RCVCMP0000001	CD45	0	-0.17287719582473368	-0.44408998899670904	0
AAAGGGTGACACCTGTAATGATACC	S7_RCVCMP0000001	CD2	0	0.5248793510027937	-0.4122329548310633	0
AAAGGGTGACACCTGTAATGATACC	S7_RCVCMP0000001	CD3E	0	0.5248793510027937	-0.4122329548310633	0
GTTGGTCAGATGTTGTTGTTACAGT	S7_RCVCMP0000001	CD2	0	-0.1589403464102796	0.36251845288337686	0
GTTGGTCAGATGTTGTTGTTACAGT	S7_RCVCMP0000001	CD3E	0	-0.1589403464102796	0.36251845288337686	0
GTTGGTCAGATGTTGTTGTTACAGT	S7_RCVCMP0000001	CD45	0	-0.1589403464102796	0.36251845288337686	0
AGCTGGCCAGGAATGGTTTTATGTG	S7_RCVCMP0000001	CD2	0	-0.5071619234311745	0.742822576634291	0
AGCTGGCCAGGAATGGTTTTATGTG	S7_RCVCMP0000001	CD3E	0	-0.5071619234311745	0.742822576634291	0
AGCTGGCCAGGAATGGTTTTATGTG	S7_RCVCMP0000001	CD45	0	-0.5071619234311745	0.742822576634291	0
AAAGAGGGGTGTTGTCGGCGGGAAG	S7_RCVCMP0000001	CD2	0	0.10058096580051068	0.12086590571810776	0
AAAGAGGGGTGTTGTCGGCGGGAAG	S7_RCVCMP0000001	CD3E	0	0.10058096580051068	0.12086590571810776	0
TGCTCAAGATTAATGTTGCTAAGGG	S7_RCVCMP0000001	CD2	0	-0.5041446388591251	-0.5171987882696609	0
TGCTCAAGATTAATGTTGCTAAGGG	S7_RCVCMP0000001	CD3E	0	-0.5041446388591251	-0.5171987882696609	0
TGCTCAAGATTAATGTTGCTAAGGG	S7_RCVCMP0000001	CD45	0	-0.5041446388591251	-0.5171987882696609	0
AACATGGTCAGTAGAGAAAATTTTG	S7_RCVCMP0000001	CD2	0	-0.18848217940262788	-0.2446935397137291	0
AACATGGTCAGTAGAGAAAATTTTG	S7_RCVCMP0000001	CD3E	0	-0.18848217940262788	-0.2446935397137291	0
TACGTTAATCTAGCGCGGGTACGTT	S7_RCVCMP0000001	CD2	0	-0.030299799043687035	-0.38292790812084077	0
TACGTTAATCTAGCGCGGGTACGTT	S7_RCVCMP0000001	CD3E	0	-0.030299799043687035	-0.38292790812084077	0
AATGAAAATTGCCATATCTCTTCGC	S7_RCVCMP0000001	CD2	0	-0.39680374332324614	0.2798995437749336	0
AATGAAAATTGCCATATCTCTTCGC	S7_RCVCMP0000001	CD3E	0	-0.39680374332324614	0.2798995437749336	0
AATGAAAATTGCCATATCTCTTCGC	S7_RCVCMP0000001	CD45	0	-0.39680374332324614	0.2798995437749336	0
ACACGGTAAGAACAAGTAGGAAATC	S7_RCVCMP0000001	CD2	0	0.3387505720324978	-0.3214652834509703	0
ACACGGTAAGAACAAGTAGGAAATC	S7_RCVCMP0000001	CD3E	0	0.3387505720324978	-0.3214652834509703	0
ACACGGTAAGAACAAGTAGGAAATC	S7_RCVCMP0000001	CD45	0	0.3387505720324978	-0.3214652834509703	0
TTTGTTCACACGGAAAGCGTAAGGA	S7_RCVCMP0000001	CD2	0	-0.03287274689854275	-0.36006741186662233	0
TTTGTTCACACGGAAAGCGTAAGGA	S7_RCVCMP0000001	CD3E	0	-0.03287274689854275	-0.36006741186662233	0
TTTGTTCACACGGAAAGCGTAAGGA	S7_RCVCMP0000001	CD45	0	-0.03287274689854275	-0.36006741186662233	0
TCTCACAAGGTCATCGTTGATTGTA	S7_RCVCMP0000001	CD2	0	0.31879669432592966	0.39621143294238287	0
TCTCACAAGGTCATCGTTGATTGTA	S7_RCVCMP0000001	CD3E	0	0.31879669432592966	0.39621143294238287	0
GATAATGGGTTCCATTTCTTGGACG	S7_RCVCMP0000001	CD2	0	0.4438171028141692	-0.1319025672762081	0
GATAATGGGTTCCATTTCTTGGACG	S7_RCVCMP0000001	CD3E	0	0.4438171028141692	-0.1319025672762081	0
AATGCATAAGAGAGAGCGGAAGGTG	S7_RCVCMP0000001	CD2	0	0.30536942729401495	0.7159021520573322	0
AATGCATAAGAGAGAGCGGAAGGTG	S7_RCVCMP0000001	CD3E	0	0.30536942729401495	0.7159021520573322	0
CCAGAGGAACCGTAGGAGGGAGGAG	S7_RCVCMP0000001	CD2	0	-0.490275449139885	-0.18243059020814278	0
CCAGAGGAACCGTAGGAGGGAGGAG	S7_RCVCMP0000001	CD3E	0	-0.490275449139885	-0.18243059020814278	0
ACGGTTTACAGAGTGGATGGATGGG	S7_RCVCMP0000001	CD2	0	-0.20600121645216307	-0.47149659417866435	0
ACGGTTTACAGAGTGGATGGATGGG	S7_RCVCMP0000001	CD3E	0	-0.20600121645216307	-0.47149659417866435	0
ACGGTTTACAGAGTGGATGGATGGG	S7_RCVCMP0000001	CD45	0	-0.20600121645216307	-0.47149659417866435	0
AGTATTGCGCGATTTTGATGTGGAG	S7_RCVCMP0000001	CD2	0	-0.5304230856507549	0.7244189235785696	0
AGTATTGCGCGATTTTGATGTGGAG	S7_RCVCMP0000001	CD3E	0	-0.5304230856507549	0.7244189235785696	0
TATATATGTTATTCGGAGTTTCTGT	S7_RCVCMP0000001	CD3E	0	0.17056268147546821	0.3319018579926749	0
AAATGGAGAGGTTGGTCAACTTCCG	S7_RCVCMP0000001	CD2	0	0.5933650036533309	-0.41180087844821794	0
AAATGGAGAGGTTGGTCAACTTCCG	S7_RCVCMP0000001	CD3E	0	0.5933650036533309	-0.41180087844821794	0
AAATGGAGAGGTTGGTCAACTTCCG	S7_RCVCMP0000001	CD45	0	0.5933650036533309	-0.41180087844821794	0
ACAAATGCATCATGGTTATTGGTCA	S7_RCVCMP0000001	CD2	0	0.35805296806430065	-0.41322001681693094	0
ACAAATGCATCATGGTTATTGGTCA	S7_RCVCMP0000001	CD3E	0	0.35805296806430065	-0.41322001681693094	0
ACAAATGCATCATGGTTATTGGTCA	S7_RCVCMP0000001	CD45	0	0.35805296806430065	-0.41322001681693094	0
CACTGTAAACGTCTCCGAAAAGTGG	S7_RCVCMP0000001	CD2	0	-0.0075759710765201105	0.14358300938523635	0
CACTGTAAACGTCTCCGAAAAGTGG	S7_RCVCMP0000001	CD3E	0	-0.0075759710765201105	0.14358300938523635	0
TCTCGCATCATTGTTTAGATAGTTA	S7_RCVCMP0000001	CD3E	0	0.14120754598734322	0.09288038592534713	0
GTGCGTGGGGCGGTATTGTGTCGTG	S7_RCVCMP0000001	CD2	0	-0.009278899722118393	0.17067430280732315	0
TCTTTAACTGGGCGATAAGTGTATG	S7_RCVCMP0000001	CD2	0	0.13871373233214446	0.322767764488791	0
GCAGACCGTTCAAGGTTTATGTTTA	S7_RCVCMP0000001	CD2	0	0.6216662003657197	0.6976834550380191	0
GCAGACCGTTCAAGGTTTATGTTTA	S7_RCVCMP0000001	CD3E	0	0.6216662003657197	0.6976834550380191	0
GCAGACCGTTCAAGGTTTATGTTTA	S7_RCVCMP0000001	CD45	0	0.6216662003657197	0.6976834550380191	0
TTGTTCCACCTGGAAGAGCAGCTGA	S7_RCVCMP0000001	CD2	0	-0.23533909409155934	-0.142777780495412	0
TTGTTCCACCTGGAAGAGCAGCTGA	S7_RCVCMP0000001	CD3E	0	-0.23533909409155934	-0.142777780495412	0
TTGTTCCACCTGGAAGAGCAGCTGA	S7_RCVCMP0000001	CD45	0	-0.23533909409155934	-0.142777780495412	0
TTGTCTTAGTATGTAAGTTCCTGAA	S7_RCVCMP0000001	CD2	0	0.4714140487774357	-0.6790043953830285	0
TTGTCTTAGTATGTAAGTTCCTGAA	S7_RCVCMP0000001	CD3E	0	0.4714140487774357	-0.6790043953830285	0
TGACAGGTTTATGGGATGGTTAATT	S7_RCVCMP0000001	CD2	0	-0.16884234678923313	0.31302093487145694	0
TGACAGGTTTATGGGATGGTTAATT	S7_RCVCMP0000001	CD3E	0	-0.16884234678923313	0.31302093487145694	0
TAAATTATTCTGCCGATGATTAAAG	S7_RCVCMP0000001	CD2	0	0.4187419056371123	-0.031977732996966775	0
TAAATTATTCTGCCGATGATTAAAG	S7_RCVCMP0000001	CD3E	0	0.4187419056371123	-0.031977732996966775	0
GAACGTAGCCGTGATTCCGATTGGA	S7_RCVCMP0000001	CD2	0	0.20651541946719082	0.41188051865888736	0
CTGGGTAGGGCTTGCAAGAGGATTG	S7_RCVCMP0000001	CD2	0	-0.054202971407375684	0.5973980296556936	0
CTGGGTAGGGCTTGCAAGAGGATTG	S7_RCVCMP0000001	CD3E	0	-0.054202971407375684	0.5973980296556936	0
ATAAGTTAGTATCGTTAGGTCTACG	S7_RCVCMP0000001	CD2	0	-0.26257164763641755	0.29967685153935536	0
ATAAGTTAGTATCGTTAGGTCTACG	S7_RCVCMP0000001	CD3E	0	-0.26257164763641755	0.29967685153935536	0
ATGTTTAGATTACTAAAATGTTGAT	S7_RCVCMP0000001	CD2	0	0.4316991777442337	0.026886463104704866	0
ATGTTTAGATTACTAAAATGTTGAT	S7_RCVCMP0000001	CD3E	0	0.4316991777442337	0.026886463104704866	0
CGACTTCACTGAATTGCGGTACTGC	S7_RCVCMP0000001	CD2	0	-0.2207319571092133	-0.16888287374133035	0
CGACTTCACTGAATTGCGGTACTGC	S7_RCVCMP0000001	CD3E	0	-0.2207319571092133	-0.16888287374133035	0
TTGGGTTGGAGTATGAGTATGTGTT	S7_RCVCMP0000001	CD3E	0	-0.339139567339786	0.27216243784596966	0
AGGGTATCTCGTTCAATCGGAGTAT	S7_RCVCMP0000001	CD2	0	-0.10206540079293096	-0.7647859155891762	0
AGGGTATCTCGTTCAATCGGAGTAT	S7_RCVCMP0000001	CD3E	0	-0.10206540079293096	-0.7647859155891762	0
AGGGTATCTCGTTCAATCGGAGTAT	S7_RCVCMP0000001	CD45	0	-0.10206540079293096	-0.7647859155891762	0
AACGTTCGTAGCATAATTTTCATGG	S7_RCVCMP0000001	CD3E	0	0.1418821970343787	-0.3777173964144041	0
GAGGTAATTAGTTGCTATCATACTT	S7_RCVCMP0000001	CD2	0	0.14313674454579128	0.44535383931460126	0
GAGGTAATTAGTTGCTATCATACTT	S7_RCVCMP0000001	CD3E	0	0.14313674454579128	0.44535383931460126	0
TATCGGGGATCTGGGGGAATAATGA	S7_RCVCMP0000001	CD2	0	-0.27092469546290027	-0.11355298742679969	0
TATCGGGGATCTGGGGGAATAATGA	S7_RCVCMP0000001	CD3E	0	-0.27092469546290027	-0.11355298742679969	0
TGACTTGAGCAGGTACGACGGGTTC	S7_RCVCMP0000001	CD2	0	-0.13670218416298852	-0.3170233210481771	0
TGACTTGAGCAGGTACGACGGGTTC	S7_RCVCMP0000001	CD3E	0	-0.13670218416298852	-0.3170233210481771	0
TGACTTGAGCAGGTACGACGGGTTC	S7_RCVCMP0000001	CD45	0	-0.13670218416298852	-0.3170233210481771	0
GTTTGGCATTTGGCATTTGCACTAG	S7_RCVCMP0000001	CD2	0	-0.5447761649269339	-0.28958567837167903	0
GTTTGGCATTTGGCATTTGCACTAG	S7_RCVCMP0000001	CD3E	0	-0.5447761649269339	-0.28958567837167903	0
GTCCGAGGGGGTTGGAAAAGGTCTT	S7_RCVCMP0000001	CD2	0	0.21531854410054482	-0.09816871850115476	0
GTCCGAGGGGGTTGGAAAAGGTCTT	S7_RCVCMP0000001	CD3E	0	0.21531854410054482	-0.09816871850115476	0
TGATTGGTCAGGGCAGACCATATGG	S7_RCVCMP0000001	CD2	0	-0.18832128355325836	0.06743762317783748	0
TGATTGGTCAGGGCAGACCATATGG	S7_RCVCMP0000001	CD3E	0	-0.18832128355325836	0.06743762317783748	0
TGATTGGTCAGGGCAGACCATATGG	S7_RCVCMP0000001	CD45	0	-0.18832128355325836	0.06743762317783748	0
GTTGGGTAACGTGGGGGTCTAGTTA	S7_RCVCMP0000001	CD2	0	0.6314914163161492	-0.532671802963491	0
GTTGGGTAACGTGGGGGTCTAGTTA	S7_RCVCMP0000001	CD3E	0	0.6314914163161492	-0.532671802963491	0
AGTGCAGGACGGGGGATATGCGCTA	S7_RCVCMP0000001	CD2	0	-0.1560868791837023	-0.712464235108334	0
AGTGCAGGACGGGGGATATGCGCTA	S7_RCVCMP0000001	CD3E	0	-0.1560868791837023	-0.712464235108334	0
AGTGCAGGACGGGGGATATGCGCTA	S7_RCVCMP0000001	CD45	0	-0.1560868791837023	-0.712464235108334	0
GATGGCGATCGTTGTGAAAGTACAC	S7_RCVCMP0000001	CD2	0	0.8827129677379428	-0.5516919656875868	0
GATGGCGATCGTTGTGAAAGTACAC	S7_RCVCMP0000001	CD3E	0	0.8827129677379428	-0.5516919656875868	0
GATGGCGATCGTTGTGAAAGTACAC	S7_RCVCMP0000001	CD45	0	0.8827129677379428	-0.5516919656875868	0
TACTGATAGGTCGCCTATCGAGGAG	S7_RCVCMP0000001	CD2	0	-0.4231925395347694	0.418593140676575	0
TACTGATAGGTCGCCTATCGAGGAG	S7_RCVCMP0000001	CD3E	0	-0.4231925395347694	0.418593140676575	0
TGGCTCTAGGGGTGACACTTTAGTT	S7_RCVCMP0000001	CD2	0	0.051529389565015835	0.6357947555005862	0
TGGCTCTAGGGGTGACACTTTAGTT	S7_RCVCMP0000001	CD3E	0	0.051529389565015835	0.6357947555005862	0
TGGCTCTAGGGGTGACACTTTAGTT	S7_RCVCMP0000001	CD45	0	0.051529389565015835	0.6357947555005862	0
GTATTTAAACTACTTTGTGGGATAG	S7_RCVCMP0000001	CD2	0	0.07516996006735727	0.3750998098223378	0
GTATTTAAACTACTTTGTGGGATAG	S7_RCVCMP0000001	CD3E	0	0.07516996006735727	0.3750998098223378	0
ACGCATCATAGGAAGTTGGTTCAGT	S7_RCVCMP0000001	CD45	0	-0.0028944324780559617	0.6398178303358616	0
TATTAAGTTTGTGCAGAGGTTAGCG	S7_RCVCMP0000001	CD2	0	-0.23597325589246737	-0.3767571112587862	0
TATTAAGTTTGTGCAGAGGTTAGCG	S7_RCVCMP0000001	CD3E	0	-0.23597325589246737	-0.3767571112587862	0
GACTATGTAAGGCTTTATGAGGAGG	S7_RCVCMP0000001	CD2	0	0.44619278069636586	-0.4894326407265847	0
GACTATGTAAGGCTTTATGAGGAGG	S7_RCVCMP0000001	CD3E	0	0.44619278069636586	-0.4894326407265847	0
ATTACACACGTATAGGCGATTTTAC	S7_RCVCMP0000001	CD2	0	-0.6690840817500956	0.1765800712558634	0
ATTACACACGTATAGGCGATTTTAC	S7_RCVCMP0000001	CD3E	0	-0.6690840817500956	0.1765800712558634	0
ATTACACACGTATAGGCGATTTTAC	S7_RCVCMP0000001	CD45	0	-0.6690840817500956	0.1765800712558634	0
CACTGGTTGGTCAGATTGATTGCCA	S7_RCVCMP0000001	CD2	0	0.5414462854118065	-0.23966927260843074	0
CACTGGTTGGTCAGATTGATTGCCA	S7_RCVCMP0000001	CD3E	0	0.5414462854118065	-0.23966927260843074	0
CACTGGTTGGTCAGATTGATTGCCA	S7_RCVCMP0000001	CD45	0	0.5414462854118065	-0.23966927260843074	0
GATGCAAAAGGCGATATACGAAGTC	S7_RCVCMP0000001	CD2	0	0.5214196980886272	-0.42300827529464874	0
GATGCAAAAGGCGATATACGAAGTC	S7_RCVCMP0000001	CD3E	0	0.5214196980886272	-0.42300827529464874	0
GTTTGTAGCTACTCCGGAGGACTCC	S7_RCVCMP0000001	CD2	0	0.3319868216127861	0.35302600622705976	0
TTCAGGTGTTATTAAGGGTGCGCCA	S7_RCVCMP0000001	CD2	0	0.32199926135426105	0.2555410295770287	0
TTCAGGTGTTATTAAGGGTGCGCCA	S7_RCVCMP0000001	CD3E	0	0.32199926135426105	0.2555410295770287	0
GCCTAAAATATATCTTCCAGTTTGG	S7_RCVCMP0000001	CD2	0	0.2879544620932832	0.39609814979368735	0
GCCTAAAATATATCTTCCAGTTTGG	S7_RCVCMP0000001	CD45	0	0.2879544620932832	0.39609814979368735	0
GAAACACAGGATTGCGGCTGGCTTA	S7_RCVCMP0000001	CD2	0	-0.10060492836734096	-0.5741150863476299	0
GAAACACAGGATTGCGGCTGGCTTA	S7_RCVCMP0000001	CD3E	0	-0.10060492836734096	-0.5741150863476299	0
CGGGCTTCTGACGGGCGGGGAGTGT	S7_RCVCMP0000001	CD2	0	0.22323758383497425	-0.20085727145550666	0
CGGGCTTCTGACGGGCGGGGAGTGT	S7_RCVCMP0000001	CD3E	0	0.22323758383497425	-0.20085727145550666	0
CGGGCTTCTGACGGGCGGGGAGTGT	S7_RCVCMP0000001	CD45	0	0.22323758383497425	-0.20085727145550666	0
CGCGGAGCGAGGGTTACACTTGCGT	S7_RCVCMP0000001	CD2	0	0.3077966074866252	-0.548612148319836	0
CGCGGAGCGAGGGTTACACTTGCGT	S7_RCVCMP0000001	CD3E	0	0.3077966074866252	-0.548612148319836	0
TAAGGAATTCTCGAAGAGTGGGAAG	S7_RCVCMP0000001	CD2	0	-0.5486126083608724	0.20211158228244985	0
TAAGGAATTCTCGAAGAGTGGGAAG	S7_RCVCMP0000001	CD3E	0	-0.5486126083608724	0.20211158228244985	0
ATAAGTGCTGACGATAGTGGAAATT	S7_RCVCMP0000001	CD2	0	-0.13107702403719754	-0.7534926225831976	0
ATAAGTGCTGACGATAGTGGAAATT	S7_RCVCMP0000001	CD3E	0	-0.13107702403719754	-0.7534926225831976	0
ATAAGTGCTGACGATAGTGGAAATT	S7_RCVCMP0000001	CD45	0	-0.13107702403719754	-0.7534926225831976	0
ATAATTTCTTAAGTGTTTGTTCGTG	S7_RCVCMP0000001	CD2	0	0.15929583748769816	0.23351039521457095	0
TGTGCATTAAGTGTCTACCGATGTT	S7_RCVCMP0000001	CD2	0	0.24375954374253184	-0.26514006901016796	0
TGTGCATTAAGTGTCTACCGATGTT	S7_RCVCMP0000001	CD3E	0	0.24375954374253184	-0.26514006901016796	0
AATATAGTGCTTCAGGAAATCCAGG	S7_RCVCMP0000001	CD2	0	0.30686537219036436	-0.4846962564964365	0
AATATAGTGCTTCAGGAAATCCAGG	S7_RCVCMP0000001	CD3E	0	0.30686537219036436	-0.4846962564964365	0
TTTGCTGGCTTAATGGCACAGCTCT	S7_RCVCMP0000001	CD2	0	-0.4267388926215933	0.11802762107110876	0
TTTGCTGGCTTAATGGCACAGCTCT	S7_RCVCMP0000001	CD3E	0	-0.4267388926215933	0.11802762107110876	0
TTTGCTGGCTTAATGGCACAGCTCT	S7_RCVCMP0000001	CD45	0	-0.4267388926215933	0.11802762107110876	0
ATTTTATTCGGGAGCTATTGTGTGT	S7_RCVCMP0000001	CD2	0	0.435158689266769	-0.15799939918855171	0
ATTTTATTCGGGAGCTATTGTGTGT	S7_RCVCMP0000001	CD3E	0	0.435158689266769	-0.15799939918855171	0
ATTTTATTCGGGAGCTATTGTGTGT	S7_RCVCMP0000001	CD45	0	0.435158689266769	-0.15799939918855171	0
AACGATCCGGGTATCCACTGAGCGT	S7_RCVCMP0000001	CD2	0	0.31507199574481315	0.5287459021793187	0
AACGATCCGGGTATCCACTGAGCGT	S7_RCVCMP0000001	CD3E	0	0.31507199574481315	0.5287459021793187	0
GAAGTTGGTTTTAGTTCCAGTACAC	S7_RCVCMP0000001	CD2	0	-0.7898916011157149	-0.3617221899179338	0
GAAGTTGGTTTTAGTTCCAGTACAC	S7_RCVCMP0000001	CD3E	0	-0.7898916011157149	-0.3617221899179338	0
GAAGTTGGTTTTAGTTCCAGTACAC	S7_RCVCMP0000001	CD45	0	-0.7898916011157149	-0.3617221899179338	0
TTTATTCCACTACTGCTCTCTGTTG	S7_RCVCMP0000001	CD3E	0	-0.02958389412837178	0.114345562483071	0
TTTATTCCACTACTGCTCTCTGTTG	S7_RCVCMP0000001	CD45	0	-0.02958389412837178	0.114345562483071	0
AGTTAGGTTCTAAATTGGTGGATTT	S7_RCVCMP0000001	CD2	0	0.36355590194915455	0.019139834286467854	0
AGTTAGGTTCTAAATTGGTGGATTT	S7_RCVCMP0000001	CD3E	0	0.36355590194915455	0.019139834286467854	0
GAGTTACTTCGGAAAGATGATAGCC	S7_RCVCMP0000001	CD2	0	0.22177093851400312	-0.4776638341174689	0
GAGTTACTTCGGAAAGATGATAGCC	S7_RCVCMP0000001	CD3E	0	0.22177093851400312	-0.4776638341174689	0
GAGTTACTTCGGAAAGATGATAGCC	S7_RCVCMP0000001	CD45	0	0.22177093851400312	-0.4776638341174689	0
AGGGGAGGTAGGGAGTAGGTCGAGT	S7_RCVCMP0000001	CD2	0	0.6215928294238681	0.4075013990708181	0
AGGGGAGGTAGGGAGTAGGTCGAGT	S7_RCVCMP0000001	CD3E	0	0.6215928294238681	0.4075013990708181	0
AGGGGAGGTAGGGAGTAGGTCGAGT	S7_RCVCMP0000001	CD45	0	0.6215928294238681	0.4075013990708181	0
GAAAGGATCGAAACGTGAGAAGTTT	S7_RCVCMP0000001	CD2	0	0.6139776652038298	0.3672829653545313	0
GAAAGGATCGAAACGTGAGAAGTTT	S7_RCVCMP0000001	CD3E	0	0.6139776652038298	0.3672829653545313	0
TTTGAATATATTAGTTTTCTAGACG	S7_RCVCMP0000001	CD2	0	0.5002754350499529	0.23128922808904184	0
GGTGCACACGTGAATATGAAATCGA	S7_RCVCMP0000001	CD3E	0	0.14856961704403854	-0.6526328026298799	0
GGTGCACACGTGAATATGAAATCGA	S7_RCVCMP0000001	CD45	0	0.14856961704403854	-0.6526328026298799	0
TGGCAAGTATATTTGTTTTGAAGGT	S7_RCVCMP0000001	CD3E	0	0.0628833780797599	0.6022087608334081	0
TCGGCAATGTTTGGTTATTCTGATT	S7_RCVCMP0000001	CD2	0	-0.26644104101243965	0.022873988836400967	0
TCGGCAATGTTTGGTTATTCTGATT	S7_RCVCMP0000001	CD3E	0	-0.26644104101243965	0.022873988836400967	0
AGAATGAGAGAGATTGGGCTTGGTC	S7_RCVCMP0000001	CD2	0	-0.44414441870059185	-0.3469333422590622	0
AGAATGAGAGAGATTGGGCTTGGTC	S7_RCVCMP0000001	CD3E	0	-0.44414441870059185	-0.3469333422590622	0
AGAATGAGAGAGATTGGGCTTGGTC	S7_RCVCMP0000001	CD45	0	-0.44414441870059185	-0.3469333422590622	0
CTTCGATGGTGGGCCGGCCTGCTAT	S7_RCVCMP0000001	CD3E	0	-0.29576905254688945	0.42195949725193094	0
TAGATCGCGGCCGTCTTCGAGGACG	S7_RCVCMP0000001	CD2	0	0.4370762580822936	0.9042109722784389	0
TAGATCGCGGCCGTCTTCGAGGACG	S7_RCVCMP0000001	CD3E	0	0.4370762580822936	0.9042109722784389	0
GTTGAATTTGTTCTGGGGCTACGCT	S7_RCVCMP0000001	CD3E	0	-0.3922771708724354	0.1465696841509897	0
AGGATACTAGTTCTCTTTAATTATT	S7_RCVCMP0000001	CD2	0	0.6137926716684702	0.4220726834160444	0
AGGATACTAGTTCTCTTTAATTATT	S7_RCVCMP0000001	CD3E	0	0.6137926716684702	0.4220726834160444	0
AGGATACTAGTTCTCTTTAATTATT	S7_RCVCMP0000001	CD45	0	0.6137926716684702	0.4220726834160444	0
GAGAATTGTGACTAGTACGTGTACA	S7_RCVCMP0000001	CD3E	0	0.6134047083206741	0.247434879050021	0
TTGTCGCCAGTATCCCAGTTGCGGT	S7_RCVCMP0000001	CD2	0	0.9847826914874704	0.042475615341735364	0
TTGTCGCCAGTATCCCAGTTGCGGT	S7_RCVCMP0000001	CD3E	0	0.9847826914874704	0.042475615341735364	0
TTGTCGCCAGTATCCCAGTTGCGGT	S7_RCVCMP0000001	CD45	0	0.9847826914874704	0.042475615341735364	0
GATGGAGCTGGTGAGTAAGGAGGTG	S7_RCVCMP0000001	CD2	0	-0.27270625476826926	0.653035677352039	0
GATGGAGCTGGTGAGTAAGGAGGTG	S7_RCVCMP0000001	CD3E	0	-0.27270625476826926	0.653035677352039	0
GATGGAGCTGGTGAGTAAGGAGGTG	S7_RCVCMP0000001	CD45	0	-0.27270625476826926	0.653035677352039	0
CAGTTATTTTTGCTTATTATGCGAT	S7_RCVCMP0000001	CD2	0	0.0402396349200937	-0.11860053435869802	0
CAGTTATTTTTGCTTATTATGCGAT	S7_RCVCMP0000001	CD3E	0	0.0402396349200937	-0.11860053435869802	0
ATGTTAAAGCTGCTATAGGAAAGAC	S7_RCVCMP0000001	CD2	0	-0.102047908280007	-0.029651206993472994	0
GGTGGGTAGACTGCTTATGATGGCA	S7_RCVCMP0000001	CD2	0	-0.4090271436759846	-0.02662466769481009	0
GGTGGGTAGACTGCTTATGATGGCA	S7_RCVCMP0000001	CD3E	0	-0.4090271436759846	-0.02662466769481009	0
GACCGAAGGGTTAGGGGGGAGTTAA	S7_RCVCMP0000001	CD2	0	0.3840693167606022	0.2260286343787253	0
GACCGAAGGGTTAGGGGGGAGTTAA	S7_RCVCMP0000001	CD3E	0	0.3840693167606022	0.2260286343787253	0
GACCGAAGGGTTAGGGGGGAGTTAA	S7_RCVCMP0000001	CD45	0	0.3840693167606022	0.2260286343787253	0
TATTCTAGATTAACCGGTTATCGGC	S7_RCVCMP0000001	CD2	0	-0.6463564460560283	0.25161113441589933	0
TATTCTAGATTAACCGGTTATCGGC	S7_RCVCMP0000001	CD3E	0	-0.6463564460560283	0.25161113441589933	0
TATTCTAGATTAACCGGTTATCGGC	S7_RCVCMP0000001	CD45	0	-0.6463564460560283	0.25161113441589933	0
ACGTCTGTGTACAGGTCAGTTCGGT	S7_RCVCMP0000001	CD2	0	-0.3935854850640975	-0.31979505250937085	0
ACGTCTGTGTACAGGTCAGTTCGGT	S7_RCVCMP0000001	CD3E	0	-0.3935854850640975	-0.31979505250937085	0
GTGTGAGGGTTATTGTACTTCTGCC	S7_RCVCMP0000001	CD2	0	0.4643996733606969	-0.3638185050929163	0
GTGTGAGGGTTATTGTACTTCTGCC	S7_RCVCMP0000001	CD3E	0	0.4643996733606969	-0.3638185050929163	0
GTGTGAGGGTTATTGTACTTCTGCC	S7_RCVCMP0000001	CD45	0	0.4643996733606969	-0.3638185050929163	0
GCATAACTGTTCGGTTGTTCGTCTG	S7_RCVCMP0000001	CD3E	0	0.4726584839171302	-0.47336798833582	0
GCATAACTGTTCGGTTGTTCGTCTG	S7_RCVCMP0000001	CD45	0	0.4726584839171302	-0.47336798833582	0
GTCAGGCAAGAGCCTTGATGAGATT	S7_RCVCMP0000001	CD2	0	-0.9326948571814986	-0.48031299613285167	0
GTCAGGCAAGAGCCTTGATGAGATT	S7_RCVCMP0000001	CD3E	0	-0.9326948571814986	-0.48031299613285167	0
AGGGAGAGGATTTTGTTATGGGTAA	S7_RCVCMP0000001	CD2	0	0.6417923247144283	-0.02713728150480899	0
AGGGAGAGGATTTTGTTATGGGTAA	S7_RCVCMP0000001	CD3E	0	0.6417923247144283	-0.02713728150480899	0
GGATGCCTCATGGCTGAGTTGGCTT	S7_RCVCMP0000001	CD2	0	-0.6942120595195742	0.4211163494100614	0
GGATGCCTCATGGCTGAGTTGGCTT	S7_RCVCMP0000001	CD3E	0	-0.6942120595195742	0.4211163494100614	0
GGATGCCTCATGGCTGAGTTGGCTT	S7_RCVCMP0000001	CD45	0	-0.6942120595195742	0.4211163494100614	0
TGCGTTGGCTTATAACTGTTGGTCG	S7_RCVCMP0000001	CD2	0	-0.2471260967616574	0.7748396111270037	0
TGCGTTGGCTTATAACTGTTGGTCG	S7_RCVCMP0000001	CD3E	0	-0.2471260967616574	0.7748396111270037	0
TTAGGAAGTGAACGGGGCGTGCAAT	S7_RCVCMP0000001	CD2	0	-0.34030705460262767	0.21178808275486938	0
TTAGGAAGTGAACGGGGCGTGCAAT	S7_RCVCMP0000001	CD3E	0	-0.34030705460262767	0.21178808275486938	0
TTAGGAAGTGAACGGGGCGTGCAAT	S7_RCVCMP0000001	CD45	0	-0.34030705460262767	0.21178808275486938	0
GGTTGATAAATTGGTTGGATCAGGC	S7_RCVCMP0000001	CD3E	0	-0.09714343097712616	-0.9091636873740715	0
GGTTGATAAATTGGTTGGATCAGGC	S7_RCVCMP0000001	CD45	0	-0.09714343097712616	-0.9091636873740715	0
TGGACGCCACTTTTGACGCTGGAGG	S7_RCVCMP0000001	CD2	0	0.5550316942251148	0.2834916437535823	0
TGGACGCCACTTTTGACGCTGGAGG	S7_RCVCMP0000001	CD3E	0	0.5550316942251148	0.2834916437535823	0
TGGACGCCACTTTTGACGCTGGAGG	S7_RCVCMP0000001	CD45	0	0.5550316942251148	0.2834916437535823	0
TATCGGCAGGTATGGGCTGGGTTTG	S7_RCVCMP0000001	CD2	0	-0.4362471688529382	0.5946638819028242	0
TATCGGCAGGTATGGGCTGGGTTTG	S7_RCVCMP0000001	CD3E	0	-0.4362471688529382	0.5946638819028242	0
TATCGGCAGGTATGGGCTGGGTTTG	S7_RCVCMP0000001	CD45	0	-0.4362471688529382	0.5946638819028242	0
ATGTGGTGGGGTTGCACACGTTTGT	S7_RCVCMP0000001	CD3E	0	0.16218987831701046	0.19094703345991984	0
GGATATCTTTTTGGTTGGACACCTC	S7_RCVCMP0000001	CD2	0	0.4769818618322179	0.1685996141060957	0
GGATATCTTTTTGGTTGGACACCTC	S7_RCVCMP0000001	CD45	0	0.4769818618322179	0.1685996141060957	0
GTAGGATTTTGGGTAAGTGGCGGAC	S7_RCVCMP0000001	CD2	0	-0.27729344598509137	-0.42444613545987264	0
GTAGGATTTTGGGTAAGTGGCGGAC	S7_RCVCMP0000001	CD3E	0	-0.27729344598509137	-0.42444613545987264	0
GATGAACATTTTGGTAGGGGAACCT	S7_RCVCMP0000001	CD2	0	0.13238912507898487	0.7489942536570102	0
GATGAACATTTTGGTAGGGGAACCT	S7_RCVCMP0000001	CD3E	0	0.13238912507898487	0.7489942536570102	0
GATGAACATTTTGGTAGGGGAACCT	S7_RCVCMP0000001	CD45	0	0.13238912507898487	0.7489942536570102	0
ATCTTATGCGGCAAAAGGGGAATGG	S7_RCVCMP0000001	CD2	0	0.5724337883706133	0.4839470388814388	0
ATCTTATGCGGCAAAAGGGGAATGG	S7_RCVCMP0000001	CD3E	0	0.5724337883706133	0.4839470388814388	0
ATCTTATGCGGCAAAAGGGGAATGG	S7_RCVCMP0000001	CD45	0	0.5724337883706133	0.4839470388814388	0
AGAATCGATGTAATCCTGCGGTAAG	S7_RCVCMP0000001	CD2	0	0.17792389054383034	-0.2964648673377962	0
AGAATCGATGTAATCCTGCGGTAAG	S7_RCVCMP0000001	CD3E	0	0.17792389054383034	-0.2964648673377962	0
GCCGCTAATGGATGGCGTAGGGATA	S7_RCVCMP0000001	CD2	0	0.34507666423941447	-0.25581357638744745	0
GCCGCTAATGGATGGCGTAGGGATA	S7_RCVCMP0000001	CD3E	0	0.34507666423941447	-0.25581357638744745	0
GTTCTTTTGGTTGGCGGGAGTTTAG	S7_RCVCMP0000001	CD2	0	-0.9824102278648271	0.040163407128932974	0
GTTCTTTTGGTTGGCGGGAGTTTAG	S7_RCVCMP0000001	CD3E	0	-0.9824102278648271	0.040163407128932974	0
GTTCTTTTGGTTGGCGGGAGTTTAG	S7_RCVCMP0000001	CD45	0	-0.9824102278648271	0.040163407128932974	0
AAGGTTTTTTATGTTAGTGTATGCT	S7_RCVCMP0000001	CD2	0	-0.16199590328363653	0.6897668998943445	0
AAGGTTTTTTATGTTAGTGTATGCT	S7_RCVCMP0000001	CD3E	0	-0.16199590328363653	0.6897668998943445	0
TTTGAAGATTTGCATATTGCCAAGA	S7_RCVCMP0000001	CD2	0	0.3859218811357854	-0.15235570468414783	0
TTTGAAGATTTGCATATTGCCAAGA	S7_RCVCMP0000001	CD3E	0	0.3859218811357854	-0.15235570468414783	0
CTGGACAGGTTTTATTTTTATATAT	S7_RCVCMP0000001	CD2	0	-0.6125239835008747	-0.05994353691146515	0
CTGGACAGGTTTTATTTTTATATAT	S7_RCVCMP0000001	CD3E	0	-0.6125239835008747	-0.05994353691146515	0
TGTCTTGATTAGCGTTGCTTTGAGA	S7_RCVCMP0000001	CD2	0	-0.661657089384243	0.6123573428403472	0
TGTCTTGATTAGCGTTGCTTTGAGA	S7_RCVCMP0000001	CD3E	0	-0.661657089384243	0.6123573428403472	0
GCGCAGGGGGGAATTGGGTGAGGGG	S7_RCVCMP0000001	CD3E	0	-0.6044515377507227	0.21748757776929817	0
TTTATAAGTGTCGCTATCGTTACAC	S7_RCVCMP0000001	CD2	0	-0.1773206970800397	-0.36205037286189046	0
TTTATAAGTGTCGCTATCGTTACAC	S7_RCVCMP0000001	CD3E	0	-0.1773206970800397	-0.36205037286189046	0
TCTTCAGTGATGTGGCTAGGTTATA	S7_RCVCMP0000001	CD2	0	-0.13969784355357331	-0.707173711488165	0
TCTTCAGTGATGTGGCTAGGTTATA	S7_RCVCMP0000001	CD3E	0	-0.13969784355357331	-0.707173711488165	0
TCTTCAGTGATGTGGCTAGGTTATA	S7_RCVCMP0000001	CD45	0	-0.13969784355357331	-0.707173711488165	0
GGAGAGGTGGCCAATATTAGTAGGA	S7_RCVCMP0000001	CD2	0	-0.08556300678100356	-0.35054432262728685	0
GGAGAGGTGGCCAATATTAGTAGGA	S7_RCVCMP0000001	CD3E	0	-0.08556300678100356	-0.35054432262728685	0
AATTGTCAGCTAGTTGGTCAGTGGA	S7_RCVCMP0000001	CD2	0	-0.36353932189749644	-0.2494562749677344	0
AATTGTCAGCTAGTTGGTCAGTGGA	S7_RCVCMP0000001	CD3E	0	-0.36353932189749644	-0.2494562749677344	0
TAAAGTTAGATGGTTGGTGGTAACC	S7_RCVCMP0000001	CD2	0	0.7663783170081261	-0.1406685682971141	0
TAAAGTTAGATGGTTGGTGGTAACC	S7_RCVCMP0000001	CD3E	0	0.7663783170081261	-0.1406685682971141	0
TAAAGTTAGATGGTTGGTGGTAACC	S7_RCVCMP0000001	CD45	0	0.7663783170081261	-0.1406685682971141	0
CTGATCAGATTGGTGCGTGGGACGA	S7_RCVCMP0000001	CD3E	0	0.19549165785827619	0.48351180654469333	0
TGGACTTGTGGGATAATGGTTGGAC	S7_RCVCMP0000001	CD3E	0	-0.5848589724079738	-0.10321318294400245	0
TTTCGCGCGTGTAGGGCAGGTTCAG	S7_RCVCMP0000001	CD3E	0	-0.029968552251890348	-0.284759627202801	0
ACGAGAACTTTATCGCGGTAATAGA	S7_RCVCMP0000001	CD2	0	0.6535978782763138	-0.1556296023572099	0
ACGAGAACTTTATCGCGGTAATAGA	S7_RCVCMP0000001	CD3E	0	0.6535978782763138	-0.1556296023572099	0
ACGAGAACTTTATCGCGGTAATAGA	S7_RCVCMP0000001	CD45	0	0.6535978782763138	-0.1556296023572099	0
GACACGATGTTTTATGCAGGATGAG	S7_RCVCMP0000001	CD2	0	-0.19957712141376746	0.4882776272401659	0
GACACGATGTTTTATGCAGGATGAG	S7_RCVCMP0000001	CD3E	0	-0.19957712141376746	0.4882776272401659	0
GACACGATGTTTTATGCAGGATGAG	S7_RCVCMP0000001	CD45	0	-0.19957712141376746	0.4882776272401659	0
TCTTTTGTCAGGTGACAGTTTTGTG	S7_RCVCMP0000001	CD2	0	-0.3200111643445315	0.4134534897209154	0
TCTTTTGTCAGGTGACAGTTTTGTG	S7_RCVCMP0000001	CD3E	0	-0.3200111643445315	0.4134534897209154	0
TCTTTTGTCAGGTGACAGTTTTGTG	S7_RCVCMP0000001	CD45	0	-0.3200111643445315	0.4134534897209154	0
GGAGTATTAGGAGAGGTAGTGCGGA	S7_RCVCMP0000001	CD2	0	0.8970681778875805	-0.308137789878865	0
GGAGTATTAGGAGAGGTAGTGCGGA	S7_RCVCMP0000001	CD3E	0	0.8970681778875805	-0.308137789878865	0
GGCAGGTGCTTGTTATCTGAAAGCG	S7_RCVCMP0000001	CD2	0	0.19356279164067636	0.7786355973051179	0
GGCAGGTGCTTGTTATCTGAAAGCG	S7_RCVCMP0000001	CD3E	0	0.19356279164067636	0.7786355973051179	0
GGCAGGTGCTTGTTATCTGAAAGCG	S7_RCVCMP0000001	CD45	0	0.19356279164067636	0.7786355973051179	0
CCGAATTGGTTTTGCATATGTTATG	S7_RCVCMP0000001	CD3E	0	-0.09175507453825271	0.5055548852337173	0
GCAAAAGTCGGCTAAGTGTCGTTCG	S7_RCVCMP0000001	CD2	0	-0.30266741466100194	0.10662792297698084	0
GCTTTTACGAAGGTTGACTGGTTTT	S7_RCVCMP0000001	CD3E	0	-0.048646681781944985	0.203616947749815	0
GCTTTTACGAAGGTTGACTGGTTTT	S7_RCVCMP0000001	CD45	0	-0.048646681781944985	0.203616947749815	0
GTATGTTTAGGGTTCCGGTCCGGAC	S7_RCVCMP0000001	CD2	0	0.2515404924356697	-0.23710142820331814	0
GTATGTTTAGGGTTCCGGTCCGGAC	S7_RCVCMP0000001	CD3E	0	0.2515404924356697	-0.23710142820331814	0
GTATGTTTAGGGTTCCGGTCCGGAC	S7_RCVCMP0000001	CD45	0	0.2515404924356697	-0.23710142820331814	0
GGTAGGTGCATCACTGTTGTGGTCA	S7_RCVCMP0000001	CD3E	0	-0.3727834853249092	0.49376103812124844	0
GGTAGGTGCATCACTGTTGTGGTCA	S7_RCVCMP0000001	CD45	0	-0.3727834853249092	0.49376103812124844	0
ATCAGGACGACTTTAGTTAATATCC	S7_RCVCMP0000001	CD3E	0	-0.26902343184436506	-0.4112025007873489	0
ATCAGGACGACTTTAGTTAATATCC	S7_RCVCMP0000001	CD45	0	-0.26902343184436506	-0.4112025007873489	0
TATAGATTAGGCAATGCTGAATCAT	S7_RCVCMP0000001	CD2	0	0.2611654131885107	0.31014712191141713	0
TATAGATTAGGCAATGCTGAATCAT	S7_RCVCMP0000001	CD3E	0	0.2611654131885107	0.31014712191141713	0
CAGAATAATCTTAAGGTGCTTGGTT	S7_RCVCMP0000001	CD3E	0	-0.032340098649768105	0.5697543575358974	0
GTGGGGAGATTGACAAATCAATTAT	S7_RCVCMP0000001	CD2	0	-0.584798124720009	0.2191316228288749	0
GTGGGGAGATTGACAAATCAATTAT	S7_RCVCMP0000001	CD3E	0	-0.584798124720009	0.2191316228288749	0
GTGGGGAGATTGACAAATCAATTAT	S7_RCVCMP0000001	CD45	0	-0.584798124720009	0.2191316228288749	0
CTTAGTGGATTTGTAAAGGCATTAG	S7_RCVCMP0000001	CD2	0	0.09109568466548465	0.6233245602912284	0
CTTAGTGGATTTGTAAAGGCATTAG	S7_RCVCMP0000001	CD3E	0	0.09109568466548465	0.6233245602912284	0
GGTGGCTACTAAATTTCATCGGGAG	S7_RCVCMP0000001	CD3E	0	0.062196011894015524	-0.07313156720052998	0
TCATCTAGTCATAACACCGGTTGGG	S7_RCVCMP0000001	CD2	0	-0.14761332555781204	0.35634904773919096	0
AGGATGTGTCGGGGTGTATGAGAGT	S7_RCVCMP0000001	CD2	0	0.4334177927606441	0.42955354218039454	0
AATTTTCTTGGTTGAGTTATAAGGG	S7_RCVCMP0000001	CD3E	0	0.24598408054191065	-0.042550869842639026	0
GCTCTGTACAAGTTATTTTGTAGTG	S7_RCVCMP0000001	CD3E	0	0.2794477045037614	0.18233760212172054	0
GCTCTGTACAAGTTATTTTGTAGTG	S7_RCVCMP0000001	CD45	0	0.2794477045037614	0.18233760212172054	0
AAGATGGGTGATACCAACGGATGTC	S7_RCVCMP0000001	CD2	0	0.3139996395090702	-0.5973593422053074	0
AAGATGGGTGATACCAACGGATGTC	S7_RCVCMP0000001	CD3E	0	0.3139996395090702	-0.5973593422053074	0
ATATAAGTATCGCATATTTAAGGGC	S7_RCVCMP0000001	CD2	0	-0.11228724034744407	0.8170398257185704	0
ATATAAGTATCGCATATTTAAGGGC	S7_RCVCMP0000001	CD3E	0	-0.11228724034744407	0.8170398257185704	0
CGGGGTAGCCAGAGATGATGCGAAG	S7_RCVCMP0000001	CD2	0	0.6185994363439989	-0.5798687201178827	0
CGGGGTAGCCAGAGATGATGCGAAG	S7_RCVCMP0000001	CD3E	0	0.6185994363439989	-0.5798687201178827	0
CGGGGTAGCCAGAGATGATGCGAAG	S7_RCVCMP0000001	CD45	0	0.6185994363439989	-0.5798687201178827	0
ATTGTCCGTCAAACGTCTTAGTTAG	S7_RCVCMP0000001	CD2	0	-0.4911559118771475	-0.14391608929290708	0
ATTGTCCGTCAAACGTCTTAGTTAG	S7_RCVCMP0000001	CD3E	0	-0.4911559118771475	-0.14391608929290708	0
ATTGGGTCTAAGGGGGTTCAGGTCA	S7_RCVCMP0000001	CD2	0	0.3648604483334789	0.47462203845018425	0
ATTGGGTCTAAGGGGGTTCAGGTCA	S7_RCVCMP0000001	CD3E	0	0.3648604483334789	0.47462203845018425	0
GAGGGGTGTTCGGAAGTTGGGCAAG	S7_RCVCMP0000001	CD2	0	0.5278492983723537	-0.3436147372992291	0
GAGGGGTGTTCGGAAGTTGGGCAAG	S7_RCVCMP0000001	CD3E	0	0.5278492983723537	-0.3436147372992291	0
CATTATACAGAAGGAATTTGAATTG	S7_RCVCMP0000001	CD2	0	0.644235212636393	0.3923039165854167	0
CATTATACAGAAGGAATTTGAATTG	S7_RCVCMP0000001	CD3E	0	0.644235212636393	0.3923039165854167	0
TAGACAGATCGTGTTAATCCCTTAG	S7_RCVCMP0000001	CD3E	0	-0.7549923552584179	0.2758233171707878	0
AGAAATGCGGAGTTGAACTCTTGTT	S7_RCVCMP0000001	CD2	0	-0.027472969773830232	0.09451986212053767	0
AGAAATGCGGAGTTGAACTCTTGTT	S7_RCVCMP0000001	CD3E	0	-0.027472969773830232	0.09451986212053767	0
CTGAAGAGCGATGAACGGCTTGTGC	S7_RCVCMP0000001	CD2	0	-0.054056854362146085	0.007140140955301038	0
CTGAAGAGCGATGAACGGCTTGTGC	S7_RCVCMP0000001	CD3E	0	-0.054056854362146085	0.007140140955301038	0
ACCTGGATACAGTTCTAGTGGGATA	S7_RCVCMP0000001	CD3E	0	-0.10892831217176577	-0.31938061186916894	0
TCACCGTGACTCTTGAAGGAAGAGG	S7_RCVCMP0000001	CD2	0	0.5631493836289734	-0.13388975333273054	0
TCACCGTGACTCTTGAAGGAAGAGG	S7_RCVCMP0000001	CD3E	0	0.5631493836289734	-0.13388975333273054	0
ATATACTGTTCAGGAGGGATCGAGG	S7_RCVCMP0000001	CD2	0	-0.26950597215175054	0.2638929512003482	0
ATATACTGTTCAGGAGGGATCGAGG	S7_RCVCMP0000001	CD3E	0	-0.26950597215175054	0.2638929512003482	0
ATATACTGTTCAGGAGGGATCGAGG	S7_RCVCMP0000001	CD45	0	-0.26950597215175054	0.2638929512003482	0
TGCACCTAGAGCTGAAATCTTCGTC	S7_RCVCMP0000001	CD3E	0	0.2955638349615599	0.06827510365250913	0
GGAGTTGGAAGAGAATTCGGGCGTT	S7_RCVCMP0000001	CD2	0	0.017532162777484137	0.6400471573977534	0
GGAGTTGGAAGAGAATTCGGGCGTT	S7_RCVCMP0000001	CD3E	0	0.017532162777484137	0.6400471573977534	0
GTTGTTGAGTGGATTATGAAATGAA	S7_RCVCMP0000001	CD2	0	0.09026314871384337	0.9241690228350419	0
GTTGTTGAGTGGATTATGAAATGAA	S7_RCVCMP0000001	CD3E	0	0.09026314871384337	0.9241690228350419	0
GTTGTTGAGTGGATTATGAAATGAA	S7_RCVCMP0000001	CD45	0	0.09026314871384337	0.9241690228350419	0
TGTGTAGAGGCAGAGTTGATGGAAG	S7_RCVCMP0000001	CD2	0	-0.4181053212875907	0.31638250148311403	0
TGTGTAGAGGCAGAGTTGATGGAAG	S7_RCVCMP0000001	CD3E	0	-0.4181053212875907	0.31638250148311403	0
TGACATGTTATTAGGCGTGGCATGT	S7_RCVCMP0000001	CD2	0	0.4413536027255487	0.060209175064242455	0
TGACATGTTATTAGGCGTGGCATGT	S7_RCVCMP0000001	CD3E	0	0.4413536027255487	0.060209175064242455	0
GATTAGCATATTTTGGATAGGGGGG	S7_RCVCMP0000001	CD2	0	0.24145273823818456	0.22118450139909587	0
GATTAGCATATTTTGGATAGGGGGG	S7_RCVCMP0000001	CD45	0	0.24145273823818456	0.22118450139909587	0
GGATCTCTCCAACATTTTAGTAAGT	S7_RCVCMP0000001	CD2	0	-0.47127050648682073	0.15591299134976686	0
GGATCTCTCCAACATTTTAGTAAGT	S7_RCVCMP0000001	CD3E	0	-0.47127050648682073	0.15591299134976686	0
CGTGTCGGTTGTAGGTTAGTGCTGT	S7_RCVCMP0000001	CD2	0	-0.34413582707339496	0.3021772767840179	0
CGTGTCGGTTGTAGGTTAGTGCTGT	S7_RCVCMP0000001	CD3E	0	-0.34413582707339496	0.3021772767840179	0
ACTAATAATATCTACGGGAGATCCG	S7_RCVCMP0000001	CD2	0	-0.5276833399485786	-0.13188825322691342	0
ACTAATAATATCTACGGGAGATCCG	S7_RCVCMP0000001	CD3E	0	-0.5276833399485786	-0.13188825322691342	0
ACTAATAATATCTACGGGAGATCCG	S7_RCVCMP0000001	CD45	0	-0.5276833399485786	-0.13188825322691342	0
TGTATAGGGGTATAGAGGTTTAGGT	S7_RCVCMP0000001	CD2	0	0.07217620977113957	-0.30495355702389915	0
TGTATAGGGGTATAGAGGTTTAGGT	S7_RCVCMP0000001	CD3E	0	0.07217620977113957	-0.30495355702389915	0
GAGGCGCGTGACGTTCTCTGCGATG	S7_RCVCMP0000001	CD3E	0	-0.06505218810534767	-0.5433840738253976	0
CGTTCGGGGGTGGACTTGAGACCTC	S7_RCVCMP0000001	CD2	0	-0.4731961951733236	0.4636949129004608	0
ACGGATATGGCTTTAATTAGGCTCG	S7_RCVCMP0000001	CD3E	0	0.6474157146899714	0.570454294693412	0
ACGGATATGGCTTTAATTAGGCTCG	S7_RCVCMP0000001	CD45	0	0.6474157146899714	0.570454294693412	0
GGTTGATGTGACTTTTGCAACTGTG	S7_RCVCMP0000001	CD2	0	0.015882084642114304	-0.45480050141110645	0
GGTTGATGTGACTTTTGCAACTGTG	S7_RCVCMP0000001	CD3E	0	0.015882084642114304	-0.45480050141110645	0
GGGAAAGGCGTTTAAGTCAAGTTAG	S7_RCVCMP0000001	CD2	0	0.3348949825068924	0.47990947216610724	0
GGGAAAGGCGTTTAAGTCAAGTTAG	S7_RCVCMP0000001	CD3E	0	0.3348949825068924	0.47990947216610724	0
TAGGTGTCGGGAAATATAGCAGTGA	S7_RCVCMP0000001	CD2	0	0.7077256301470513	-0.2735180128026641	0
TAGGTGTCGGGAAATATAGCAGTGA	S7_RCVCMP0000001	CD3E	0	0.7077256301470513	-0.2735180128026641	0
AGTTAAAGGTTTACGCAATTTAGCT	S7_RCVCMP0000001	CD2	0	0.37367144421492754	0.3668890948898953	0
TATAAGTGTTAGTGAATGCTCACGG	S7_RCVCMP0000001	CD2	0	-0.17185407688708226	0.36718893441311523	0
GGGCCACAGGCCAGGCAGTGTGGGT	S7_RCVCMP0000001	CD3E	0	0.05890649361992199	-0.026763171772393086	0
TGGGAATATGGTGCTATTATTCAGG	S7_RCVCMP0000001	CD2	0	0.23919422783941569	0.5305060673774438	0
TGGGAATATGGTGCTATTATTCAGG	S7_RCVCMP0000001	CD45	0	0.23919422783941569	0.5305060673774438	0
AAGAAATGGCAGATGTTTTTGTGAT	S7_RCVCMP0000001	CD2	0	0.3486006292123879	-0.10965802460210042	0
AAGAAATGGCAGATGTTTTTGTGAT	S7_RCVCMP0000001	CD3E	0	0.3486006292123879	-0.10965802460210042	0
AAAAGGGTGAGAACGCCCTGGACGG	S7_RCVCMP0000001	CD2	0	-0.40237304530428875	-0.3645011379960429	0
AAAAGGGTGAGAACGCCCTGGACGG	S7_RCVCMP0000001	CD3E	0	-0.40237304530428875	-0.3645011379960429	0
ACCATAGTGATGTCGGAATGGATGG	S7_RCVCMP0000001	CD2	0	0.42926050361578455	-0.20482714095575216	0
ACCATAGTGATGTCGGAATGGATGG	S7_RCVCMP0000001	CD3E	0	0.42926050361578455	-0.20482714095575216	0
ATAGACCTGCGTTAGCGAAGGGTAT	S7_RCVCMP0000001	CD2	0	0.4770489646862739	-0.07011885341863468	0
ATAGACCTGCGTTAGCGAAGGGTAT	S7_RCVCMP0000001	CD3E	0	0.4770489646862739	-0.07011885341863468	0
AAATAGTGCTGGGGAATTTGTGGTG	S7_RCVCMP0000001	CD3E	0	-0.6113390702236023	0.021879064807940614	0
AAGTGGAATTGTACACAGTGGCTGG	S7_RCVCMP0000001	CD2	0	0.22682044913057997	-0.3029594747468352	0
AAGTGGAATTGTACACAGTGGCTGG	S7_RCVCMP0000001	CD3E	0	0.22682044913057997	-0.3029594747468352	0
AGGAATACCACTTGGTCCTGCAGGA	S7_RCVCMP0000001	CD2	0	-0.603150663079971	-0.2900353068122409	0
AGGAATACCACTTGGTCCTGCAGGA	S7_RCVCMP0000001	CD3E	0	-0.603150663079971	-0.2900353068122409	0
CACCGTTGCTGAAATCCTGTATGAC	S7_RCVCMP0000001	CD2	0	0.528447953106024	0.36302602978908866	0
CACCGTTGCTGAAATCCTGTATGAC	S7_RCVCMP0000001	CD3E	0	0.528447953106024	0.36302602978908866	0
CACCGTTGCTGAAATCCTGTATGAC	S7_RCVCMP0000001	CD45	0	0.528447953106024	0.36302602978908866	0
TTGGTACTAGGTCACATGTGGTGCT	S7_RCVCMP0000001	CD3E	0	-0.348352207198838	0.366461427348882	0
TATCGTCTAGGGTGATGTCGTTATG	S7_RCVCMP0000001	CD3E	0	0.08608913255628102	-0.2537320790779138	0
TGGCGCATGTGAAGTATAGTTGTCG	S7_RCVCMP0000001	CD2	0	-0.1336827664179066	0.49432448003853624	0
TGGCGCATGTGAAGTATAGTTGTCG	S7_RCVCMP0000001	CD3E	0	-0.1336827664179066	0.49432448003853624	0
TGGCGCATGTGAAGTATAGTTGTCG	S7_RCVCMP0000001	CD45	0	-0.1336827664179066	0.49432448003853624	0
ATGGTTTGTTTGTGCGTTGCCTCTG	S7_RCVCMP0000001	CD2	0	-0.17099217722554186	0.3331655563131756	0
GTGTGGACAGTATGTTGCATCGGGG	S7_RCVCMP0000001	CD3E	0	0.21471519311448875	-0.5023401313039688	0
GAGGGTAGTGGTAGGGAAAGATACG	S7_RCVCMP0000001	CD2	0	0.07817590157503511	0.6729886543397874	0
GAGGGTAGTGGTAGGGAAAGATACG	S7_RCVCMP0000001	CD45	0	0.07817590157503511	0.6729886543397874	0
TTCTAGAGAGAATTTTTTTTTGGTT	S7_RCVCMP0000001	CD45	0	0.0766650846969425	0.29004944132233107	0
AACGGCCGTGGGCGAGACGAAATTC	S7_RCVCMP0000001	CD2	0	0.22206439482963602	0.2705353107043261	0
GACATTGTGCGGTAAGAACCTATAA	S7_RCVCMP0000001	CD2	0	0.05460289591820148	0.20392337290501672	0
GACATTGTGCGGTAAGAACCTATAA	S7_RCVCMP0000001	CD3E	0	0.05460289591820148	0.20392337290501672	0
AGTTGAAATCGAGCTGTATTATGCA	S7_RCVCMP0000001	CD2	0	0.6202183547287781	0.6294518084831312	0
AGTTGAAATCGAGCTGTATTATGCA	S7_RCVCMP0000001	CD3E	0	0.6202183547287781	0.6294518084831312	0
GAAATCTCACGTAGTGTGTCTGTGT	S7_RCVCMP0000001	CD2	0	-0.7812583750709026	0.49301371507463115	0
GAAATCTCACGTAGTGTGTCTGTGT	S7_RCVCMP0000001	CD3E	0	-0.7812583750709026	0.49301371507463115	0
TAGAGTTCGCTATGATGTGCTGGTT	S7_RCVCMP0000001	CD2	0	0.6652317304149306	-0.5220316324486503	0
TAGAGTTCGCTATGATGTGCTGGTT	S7_RCVCMP0000001	CD3E	0	0.6652317304149306	-0.5220316324486503	0
TGGGGATGGGGATCCTAGGCCGGGG	S7_RCVCMP0000001	CD2	0	0.43623959501177645	0.16409384451399633	0
TGGGGATGGGGATCCTAGGCCGGGG	S7_RCVCMP0000001	CD45	0	0.43623959501177645	0.16409384451399633	0
TAGTTCTTCAGCATGTATTATGCAA	S7_RCVCMP0000001	CD2	0	-0.05693460477287149	-0.07815768217788785	0
TAGTTCTTCAGCATGTATTATGCAA	S7_RCVCMP0000001	CD3E	0	-0.05693460477287149	-0.07815768217788785	0
TAGTTCTTCAGCATGTATTATGCAA	S7_RCVCMP0000001	CD45	0	-0.05693460477287149	-0.07815768217788785	0
GACTGAATTTACGGCAGCGACGGAG	S7_RCVCMP0000001	CD2	0	0.4598455674304039	-0.877182596749085	0
GACTGAATTTACGGCAGCGACGGAG	S7_RCVCMP0000001	CD3E	0	0.4598455674304039	-0.877182596749085	0
GACTGAATTTACGGCAGCGACGGAG	S7_RCVCMP0000001	CD45	0	0.4598455674304039	-0.877182596749085	0
CACCAGAATGAGTTCGGGGGTCACT	S7_RCVCMP0000001	CD3E	0	-0.4488608707459925	0.05996956240630568	0
TTATAGTGACTGTTCATTTGGGAGG	S7_RCVCMP0000001	CD3E	0	0.0994536673884744	-0.29816287547481385	0
GAGATGTATTTTTTTTTTGAAAACG	S7_RCVCMP0000001	CD2	0	-0.06558487431212559	0.004130606931628495	0
GAGATGTATTTTTTTTTTGAAAACG	S7_RCVCMP0000001	CD3E	0	-0.06558487431212559	0.004130606931628495	0
CTCAGTAAATACTATATGTCTATCT	S7_RCVCMP0000001	CD2	0	0.10073022136869465	0.29409120105946884	0
TTTTGGTCTAGATTCATGGGCTCCC	S7_RCVCMP0000001	CD2	0	-0.017087657145236874	-0.4014176270782708	0
TTTTGGTCTAGATTCATGGGCTCCC	S7_RCVCMP0000001	CD3E	0	-0.017087657145236874	-0.4014176270782708	0
TTTTGGTCTAGATTCATGGGCTCCC	S7_RCVCMP0000001	CD45	0	-0.017087657145236874	-0.4014176270782708	0
TGCTGGTTTCTCTCTGTAGCGCACA	S7_RCVCMP0000001	CD2	0	-0.3620695491347945	0.07182551353426281	0
TGCTGGTTTCTCTCTGTAGCGCACA	S7_RCVCMP0000001	CD3E	0	-0.3620695491347945	0.07182551353426281	0
CACTATGATCTGAGGTTGTTGAAGT	S7_RCVCMP0000001	CD3E	0	0.15153455639695482	-0.2707805767138228	0
TGGCGTGCTGGTGTAGCGTATATCT	S7_RCVCMP0000001	CD2	0	0.05324060679552985	0.30484603554260514	0
TGGCGTGCTGGTGTAGCGTATATCT	S7_RCVCMP0000001	CD45	0	0.05324060679552985	0.30484603554260514	0
CATAAGAGTGCAATTGACAGACTTG	S7_RCVCMP0000001	CD2	0	0.7962541304564036	-0.026752669511386037	0
CATAAGAGTGCAATTGACAGACTTG	S7_RCVCMP0000001	CD3E	0	0.7962541304564036	-0.026752669511386037	0
CATAAGAGTGCAATTGACAGACTTG	S7_RCVCMP0000001	CD45	0	0.7962541304564036	-0.026752669511386037	0
GAAGCGGTTACGATGTGGAATCTAG	S7_RCVCMP0000001	CD2	0	-0.06765116960603179	0.6337339206797438	0
GAAGCGGTTACGATGTGGAATCTAG	S7_RCVCMP0000001	CD3E	0	-0.06765116960603179	0.6337339206797438	0
GAAGCGGTTACGATGTGGAATCTAG	S7_RCVCMP0000001	CD45	0	-0.06765116960603179	0.6337339206797438	0
ACATGGATCTGCATAAGTGTTCGTG	S7_RCVCMP0000001	CD2	0	-0.08410070058115277	-0.38924317035463274	0
ACATGGATCTGCATAAGTGTTCGTG	S7_RCVCMP0000001	CD3E	0	-0.08410070058115277	-0.38924317035463274	0
AGAATGAGGTTTGGAATTGGTTATA	S7_RCVCMP0000001	CD2	0	-0.45155834098113323	-0.7690223415583738	0
AGAATGAGGTTTGGAATTGGTTATA	S7_RCVCMP0000001	CD3E	0	-0.45155834098113323	-0.7690223415583738	0
CTTTACTGTTAAAAGATTTTTCGTT	S7_RCVCMP0000001	CD3E	0	0.13852414211605255	-0.08199987365143958	0
GCCAATAAAGTTAATGTAAATCGAT	S7_RCVCMP0000001	CD3E	0	0.3074821304578207	0.24447533931463455	0
TTTTAGTTTGAAAGGTGGGCGCTCG	S7_RCVCMP0000001	CD2	0	-0.29918162558588896	-0.18059334485673034	0
TTTTAGTTTGAAAGGTGGGCGCTCG	S7_RCVCMP0000001	CD3E	0	-0.29918162558588896	-0.18059334485673034	0
TATATCGTTGCCGATGGGATGTGGA	S7_RCVCMP0000001	CD2	0	0.0087270002341137	0.7767617802369031	0
TATATCGTTGCCGATGGGATGTGGA	S7_RCVCMP0000001	CD3E	0	0.0087270002341137	0.7767617802369031	0
TATATCGTTGCCGATGGGATGTGGA	S7_RCVCMP0000001	CD45	0	0.0087270002341137	0.7767617802369031	0
TGGCGGTATGGATCTGATCTCAACG	S7_RCVCMP0000001	CD2	0	-0.9769675579790251	-0.08336003184023628	0
TGGCGGTATGGATCTGATCTCAACG	S7_RCVCMP0000001	CD3E	0	-0.9769675579790251	-0.08336003184023628	0
TTACAGGGCGGTGTTTTCTCATAGT	S7_RCVCMP0000001	CD2	0	0.9808679060263914	-0.6846816048571461	0
TTACAGGGCGGTGTTTTCTCATAGT	S7_RCVCMP0000001	CD3E	0	0.9808679060263914	-0.6846816048571461	0
TTACAGGGCGGTGTTTTCTCATAGT	S7_RCVCMP0000001	CD45	0	0.9808679060263914	-0.6846816048571461	0
TAGTGCCAAACCGAGATATGGGGGA	S7_RCVCMP0000001	CD2	0	-0.2678469362961396	-0.35325631791865797	0
TAGTGCCAAACCGAGATATGGGGGA	S7_RCVCMP0000001	CD3E	0	-0.2678469362961396	-0.35325631791865797	0
TAGTGCCAAACCGAGATATGGGGGA	S7_RCVCMP0000001	CD45	0	-0.2678469362961396	-0.35325631791865797	0
AACGGGTGGGCGGTTGAGACAGGTG	S7_RCVCMP0000001	CD2	0	0.186579911752369	-0.6889790642974418	0
AACGGGTGGGCGGTTGAGACAGGTG	S7_RCVCMP0000001	CD3E	0	0.186579911752369	-0.6889790642974418	0
GTAGTCCTAGGTGCCGTTGTGGGAC	S7_RCVCMP0000001	CD2	0	0.5778973480598729	-0.2620194191967637	0
GTAGTCCTAGGTGCCGTTGTGGGAC	S7_RCVCMP0000001	CD3E	0	0.5778973480598729	-0.2620194191967637	0
TTCCAGTCAAATACAATCACTTTTT	S7_RCVCMP0000001	CD2	0	0.1969464245116907	0.2968475565148321	0
TTCCAGTCAAATACAATCACTTTTT	S7_RCVCMP0000001	CD3E	0	0.1969464245116907	0.2968475565148321	0
AGGTGCATACAGATGGCGCATGTTT	S7_RCVCMP0000001	CD2	0	0.2309641979045877	-0.2726559340497871	0
AGGTGCATACAGATGGCGCATGTTT	S7_RCVCMP0000001	CD3E	0	0.2309641979045877	-0.2726559340497871	0
TTGATTAAGATAGAGTTAATTCGAT	S7_RCVCMP0000001	CD2	0	-0.1637093903815183	0.8781536400323928	0
TTGATTAAGATAGAGTTAATTCGAT	S7_RCVCMP0000001	CD3E	0	-0.1637093903815183	0.8781536400323928	0
TGACGTGATCGTATGATTGAGGGTG	S7_RCVCMP0000001	CD2	0	0.05366398384096569	0.41153593646432407	0
TGACGTGATCGTATGATTGAGGGTG	S7_RCVCMP0000001	CD45	0	0.05366398384096569	0.41153593646432407	0
ATGAAGAAACGGAGAATAGGAGGAA	S7_RCVCMP0000001	CD2	0	-0.7252194015621507	-0.1799836403567537	0
ATGAAGAAACGGAGAATAGGAGGAA	S7_RCVCMP0000001	CD3E	0	-0.7252194015621507	-0.1799836403567537	0
CTTTTTGAAATTGATAATTCTGGGC	S7_RCVCMP0000001	CD2	0	0.2709552509379662	0.15165178488806005	0
CTTTTTGAAATTGATAATTCTGGGC	S7_RCVCMP0000001	CD3E	0	0.2709552509379662	0.15165178488806005	0
ATAGTTAGGCGTAATGGCTTGAAAA	S7_RCVCMP0000001	CD2	0	-0.00349487291887926	0.3026555810092103	0
ATAGTTAGGCGTAATGGCTTGAAAA	S7_RCVCMP0000001	CD3E	0	-0.00349487291887926	0.3026555810092103	0
TGATAAGATCGGAGGGAGCGGGTAT	S7_RCVCMP0000001	CD2	0	0.09867021402964865	0.7071176658066122	0
TGATAAGATCGGAGGGAGCGGGTAT	S7_RCVCMP0000001	CD3E	0	0.09867021402964865	0.7071176658066122	0
TGATAAGATCGGAGGGAGCGGGTAT	S7_RCVCMP0000001	CD45	0	0.09867021402964865	0.7071176658066122	0
GCCCGTCTCAGAAGGTTGCGGCTGC	S7_RCVCMP0000001	CD2	0	-0.5589896091224444	-0.12058487338590454	0
GCCCGTCTCAGAAGGTTGCGGCTGC	S7_RCVCMP0000001	CD3E	0	-0.5589896091224444	-0.12058487338590454	0
CGTCACGTTTTGCATCTGAGGGCGC	S7_RCVCMP0000001	CD2	0	-0.08177209835662469	0.056247642900817754	0
CGTCACGTTTTGCATCTGAGGGCGC	S7_RCVCMP0000001	CD3E	0	-0.08177209835662469	0.056247642900817754	0
ATGCGGTTCTGTGGGATTGCCGCGG	S7_RCVCMP0000001	CD3E	0	-0.3458268064694244	0.13416666239553246	0
CCATAATTTAAAGGGGGGGGTTGCT	S7_RCVCMP0000001	CD2	0	0.34222959056784963	0.455534673420207	0
CCATAATTTAAAGGGGGGGGTTGCT	S7_RCVCMP0000001	CD3E	0	0.34222959056784963	0.455534673420207	0
GATTGTACGCTTGATGGTGTCACGG	S7_RCVCMP0000001	CD2	0	-0.3605778519223374	-0.6208356267608697	0
GATTGTACGCTTGATGGTGTCACGG	S7_RCVCMP0000001	CD3E	0	-0.3605778519223374	-0.6208356267608697	0
GTGTGATAAGGCTTGAGTATTACAT	S7_RCVCMP0000001	CD2	0	0.20563362292587975	0.1589510128041217	0
GTGTGATAAGGCTTGAGTATTACAT	S7_RCVCMP0000001	CD3E	0	0.20563362292587975	0.1589510128041217	0
ATGATTATTGGGATGGGTTAGACCA	S7_RCVCMP0000001	CD3E	0	0.10980312549926367	-0.3879017965816556	0
ATTATAACAGATTGCTAGCAGGAAA	S7_RCVCMP0000001	CD2	0	-0.30111175371571064	-0.48671890564746395	0
ATTATAACAGATTGCTAGCAGGAAA	S7_RCVCMP0000001	CD3E	0	-0.30111175371571064	-0.48671890564746395	0
ATTATAACAGATTGCTAGCAGGAAA	S7_RCVCMP0000001	CD45	0	-0.30111175371571064	-0.48671890564746395	0
GATAACGCCTTACGTAGTAAGCACG	S7_RCVCMP0000001	CD2	0	0.5785129193595735	-0.62191737281777415	0
GATAACGCCTTACGTAGTAAGCACG	S7_RCVCMP0000001	CD3E	0	0.5785129193595735	-0.62191737281777415	0
GAGCTTCTGCGGACGAGTGCAATTT	S7_RCVCMP0000001	CD2	0	-0.46263735246700843	-0.16694466801794772	0
GAGCTTCTGCGGACGAGTGCAATTT	S7_RCVCMP0000001	CD3E	0	-0.46263735246700843	-0.16694466801794772	0
AAGTGTAACACCCGTGCACCTTCGG	S7_RCVCMP0000001	CD2	0	-0.8181424178595573	0.48307753232286943	0
AAGTGTAACACCCGTGCACCTTCGG	S7_RCVCMP0000001	CD3E	0	-0.8181424178595573	0.48307753232286943	0
GATGCGCGTCATAGCCGCGCACGTG	S7_RCVCMP0000001	CD2	0	0.4280562484291192	0.5123082517476335	0
GATGCGCGTCATAGCCGCGCACGTG	S7_RCVCMP0000001	CD3E	0	0.4280562484291192	0.5123082517476335	0
TGCAAGTTAGGGGGGTGGGGAGAGG	S7_RCVCMP0000001	CD2	0	0.15039501350825982	-0.5918683725703625	0
TGCAAGTTAGGGGGGTGGGGAGAGG	S7_RCVCMP0000001	CD3E	0	0.15039501350825982	-0.5918683725703625	0
CTTCTAGTCAGTTTGTGGTTTCTAC	S7_RCVCMP0000001	CD2	0	-0.739117768796739	-0.0651168561660882	0
CTTCTAGTCAGTTTGTGGTTTCTAC	S7_RCVCMP0000001	CD3E	0	-0.739117768796739	-0.0651168561660882	0
CTTCTAGTCAGTTTGTGGTTTCTAC	S7_RCVCMP0000001	CD45	0	-0.739117768796739	-0.0651168561660882	0
GTATAGGGTGTGTACTCAGGGTGTC	S7_RCVCMP0000001	CD2	0	0.6247351525691136	0.13169386620740164	0
GTATAGGGTGTGTACTCAGGGTGTC	S7_RCVCMP0000001	CD3E	0	0.6247351525691136	0.13169386620740164	0
TTCTATCGGCGTGGTCGGAGTATAG	S7_RCVCMP0000001	CD2	0	0.1759472815380841	-0.026221881875624246	0
TTCTATCGGCGTGGTCGGAGTATAG	S7_RCVCMP0000001	CD3E	0	0.1759472815380841	-0.026221881875624246	0
CATTTGATGAGAGTGGCCTGGCGGT	S7_RCVCMP0000001	CD2	0	-0.765993182357799	0.5071589240731008	0
CATTTGATGAGAGTGGCCTGGCGGT	S7_RCVCMP0000001	CD3E	0	-0.765993182357799	0.5071589240731008	0
AGAATGTTGGGTTAGGGTTTCCGGG	S7_RCVCMP0000001	CD2	0	0.09115021970801256	0.21159379185757646	0
AGAATGTTGGGTTAGGGTTTCCGGG	S7_RCVCMP0000001	CD3E	0	0.09115021970801256	0.21159379185757646	0
GTGGATTCTTTTAGGTTTAGTTAGG	S7_RCVCMP0000001	CD2	0	-0.2742918907648773	-0.3715145231214765	0
GTGGATTCTTTTAGGTTTAGTTAGG	S7_RCVCMP0000001	CD3E	0	-0.2742918907648773	-0.3715145231214765	0
CTTAGTTGGTCGATCGTACCGGTAG	S7_RCVCMP0000001	CD2	0	-0.5136186666731898	-0.09809365917227222	0
CTTAGTTGGTCGATCGTACCGGTAG	S7_RCVCMP0000001	CD3E	0	-0.5136186666731898	-0.09809365917227222	0
TAGAAGGAAGTAAGTGATGGACGAG	S7_RCVCMP0000001	CD2	0	0.5462532675809899	-0.6440080078878976	0
TAGAAGGAAGTAAGTGATGGACGAG	S7_RCVCMP0000001	CD3E	0	0.5462532675809899	-0.6440080078878976	0
TAGAAGGAAGTAAGTGATGGACGAG	S7_RCVCMP0000001	CD45	0	0.5462532675809899	-0.6440080078878976	0
GTAATATTGTGTTGGGGGGCAGATC	S7_RCVCMP0000001	CD2	0	-1.038708048590585	0.5811923643047909	0
GTAATATTGTGTTGGGGGGCAGATC	S7_RCVCMP0000001	CD3E	0	-1.038708048590585	0.5811923643047909	0
GAGCGTTGCGTTCGATTCTTGGTGT	S7_RCVCMP0000001	CD2	0	0.5833012160736675	0.24582962826868734	0
GAGCGTTGCGTTCGATTCTTGGTGT	S7_RCVCMP0000001	CD3E	0	0.5833012160736675	0.24582962826868734	0
GAGCGTTGCGTTCGATTCTTGGTGT	S7_RCVCMP0000001	CD45	0	0.5833012160736675	0.24582962826868734	0
TTCTGTTATATGGTCGTGAGAGTCG	S7_RCVCMP0000001	CD2	0	0.13023586927389774	0.3171955567978344	0
GGAGTATGGTGTGGATGAGCTGTAG	S7_RCVCMP0000001	CD2	0	0.31972608698791444	0.48874228576969453	0
GGAGTATGGTGTGGATGAGCTGTAG	S7_RCVCMP0000001	CD3E	0	0.31972608698791444	0.48874228576969453	0
GGAGTATGGTGTGGATGAGCTGTAG	S7_RCVCMP0000001	CD45	0	0.31972608698791444	0.48874228576969453	0
TGGACTGGAGCAAAGGTTTATTGTA	S7_RCVCMP0000001	CD2	0	0.9202184364367549	0.22519985406658974	0
TGGACTGGAGCAAAGGTTTATTGTA	S7_RCVCMP0000001	CD3E	0	0.9202184364367549	0.22519985406658974	0
TGGACTGGAGCAAAGGTTTATTGTA	S7_RCVCMP0000001	CD45	0	0.9202184364367549	0.22519985406658974	0
CTTATTTTAGTTGCTATCTCTGTTT	S7_RCVCMP0000001	CD2	0	-0.5386229355977017	0.07009442668398497	0
CTTATTTTAGTTGCTATCTCTGTTT	S7_RCVCMP0000001	CD3E	0	-0.5386229355977017	0.07009442668398497	0
CTTATTTTAGTTGCTATCTCTGTTT	S7_RCVCMP0000001	CD45	0	-0.5386229355977017	0.07009442668398497	0
TTCACTGGGTCGGGTAAGATTGTTC	S7_RCVCMP0000001	CD2	0	0.18797588775720817	-0.24177436227473986	0
TTCACTGGGTCGGGTAAGATTGTTC	S7_RCVCMP0000001	CD3E	0	0.18797588775720817	-0.24177436227473986	0
AAAAGGACTACATAAGGAGGTATAG	S7_RCVCMP0000001	CD2	0	-0.23531666445011776	-0.4394047374976238	0
AAAAGGACTACATAAGGAGGTATAG	S7_RCVCMP0000001	CD3E	0	-0.23531666445011776	-0.4394047374976238	0
AAAAGGACTACATAAGGAGGTATAG	S7_RCVCMP0000001	CD45	0	-0.23531666445011776	-0.4394047374976238	0
AGGTGAGGAGTTGGAAGAACGAGGA	S7_RCVCMP0000001	CD2	0	-0.02618090314842836	0.7643757002884434	0
AGGTGAGGAGTTGGAAGAACGAGGA	S7_RCVCMP0000001	CD45	0	-0.02618090314842836	0.7643757002884434	0
CATTTCGAAGAGACAAAGGGTGTCT	S7_RCVCMP0000001	CD2	0	0.7664058366286352	0.23953518009089309	0
CATTTCGAAGAGACAAAGGGTGTCT	S7_RCVCMP0000001	CD3E	0	0.7664058366286352	0.23953518009089309	0
GAAGAGTGTTGTCGCCGTGGCTTAG	S7_RCVCMP0000001	CD3E	0	0.4422644357669188	0.3504295522551449	0
TAGTCTAGGCACTTTGAAAGAGGTT	S7_RCVCMP0000001	CD2	0	0.3111323332606866	0.22870981156438736	0
TAGTCTAGGCACTTTGAAAGAGGTT	S7_RCVCMP0000001	CD3E	0	0.3111323332606866	0.22870981156438736	0
ATAGGATGTTTTATGGGGGGGGCAT	S7_RCVCMP0000001	CD2	0	-0.47199198827705197	-0.4621735020422994	0
ATAGGATGTTTTATGGGGGGGGCAT	S7_RCVCMP0000001	CD3E	0	-0.47199198827705197	-0.4621735020422994	0
CGAGGTAGAGGGCGTGTGGGTAGGG	S7_RCVCMP0000001	CD2	0	-0.2770815855460042	0.0664182216234597	0
CGAGGTAGAGGGCGTGTGGGTAGGG	S7_RCVCMP0000001	CD3E	0	-0.2770815855460042	0.0664182216234597	0
CGAGGTAGAGGGCGTGTGGGTAGGG	S7_RCVCMP0000001	CD45	0	-0.2770815855460042	0.0664182216234597	0
CGCTAATTCGTAAGGTGAGCTGTCG	S7_RCVCMP0000001	CD2	0	-0.48541469443275076	-0.628702406189101	0
CGCTAATTCGTAAGGTGAGCTGTCG	S7_RCVCMP0000001	CD3E	0	-0.48541469443275076	-0.628702406189101	0
TAGGGGTCTGTCGGGAGTTTCAAAG	S7_RCVCMP0000001	CD2	0	0.4998369861660615	0.8735003716415254	0
TAGGGGTCTGTCGGGAGTTTCAAAG	S7_RCVCMP0000001	CD3E	0	0.4998369861660615	0.8735003716415254	0
TAGGGGTCTGTCGGGAGTTTCAAAG	S7_RCVCMP0000001	CD45	0	0.4998369861660615	0.8735003716415254	0
ATGAGGATACTCTTGTAGTTTTGAC	S7_RCVCMP0000001	CD2	0	-0.0697344409733439	-0.04405364149521333	0
ATGAGGATACTCTTGTAGTTTTGAC	S7_RCVCMP0000001	CD3E	0	-0.0697344409733439	-0.04405364149521333	0
AGGGAGCGATGTGAGTTATTTCATA	S7_RCVCMP0000001	CD2	0	-0.15306458502473227	0.7435414238152087	0
AGGGAGCGATGTGAGTTATTTCATA	S7_RCVCMP0000001	CD3E	0	-0.15306458502473227	0.7435414238152087	0
TGGTAATGTCTTAGGTGCAAGCTGA	S7_RCVCMP0000001	CD2	0	-0.09086471066948516	-0.2583890795246325	0
TGGTAATGTCTTAGGTGCAAGCTGA	S7_RCVCMP0000001	CD3E	0	-0.09086471066948516	-0.2583890795246325	0
TGGTAATGTCTTAGGTGCAAGCTGA	S7_RCVCMP0000001	CD45	0	-0.09086471066948516	-0.2583890795246325	0
GAGTCTTTTGGGGTGGAGCTGCTAT	S7_RCVCMP0000001	CD2	0	-0.2217251479910442	0.6250239792892656	0
GAGTCTTTTGGGGTGGAGCTGCTAT	S7_RCVCMP0000001	CD3E	0	-0.2217251479910442	0.6250239792892656	0
ACATGGGATCGCATGTTGGTTGGTC	S7_RCVCMP0000001	CD2	0	0.6557759781889825	-0.3351987176338466	0
ACATGGGATCGCATGTTGGTTGGTC	S7_RCVCMP0000001	CD3E	0	0.6557759781889825	-0.3351987176338466	0
ACATGGGATCGCATGTTGGTTGGTC	S7_RCVCMP0000001	CD45	0	0.6557759781889825	-0.3351987176338466	0
CATGTTGTTGCGCATAGTCTGGTGT	S7_RCVCMP0000001	CD2	0	-0.552179297250609	-0.30239267405638803	0
CATGTTGTTGCGCATAGTCTGGTGT	S7_RCVCMP0000001	CD3E	0	-0.552179297250609	-0.30239267405638803	0
CAGGGGTTCAGTGGGTTATACAAGG	S7_RCVCMP0000001	CD2	0	0.6122532553794626	-0.003499874594260984	0
CAGGGGTTCAGTGGGTTATACAAGG	S7_RCVCMP0000001	CD3E	0	0.6122532553794626	-0.003499874594260984	0
CAGGGGTTCAGTGGGTTATACAAGG	S7_RCVCMP0000001	CD45	0	0.6122532553794626	-0.003499874594260984	0
GGGTGCTATAGTTTATGAAAACATT	S7_RCVCMP0000001	CD3E	0	0.6638976995014345	-0.12988671558306694	0
GGGTGCTATAGTTTATGAAAACATT	S7_RCVCMP0000001	CD45	0	0.6638976995014345	-0.12988671558306694	0
GTGGGGTCATAGCATCCGGGTCATT	S7_RCVCMP0000001	CD2	0	0.7737264123456932	0.2574512295361513	0
GTGGGGTCATAGCATCCGGGTCATT	S7_RCVCMP0000001	CD3E	0	0.7737264123456932	0.2574512295361513	0
CGGTAGTACTTAAAGCGTAACTGAT	S7_RCVCMP0000001	CD2	0	0.40631166388974255	0.3197394605537078	0
CGGTAGTACTTAAAGCGTAACTGAT	S7_RCVCMP0000001	CD3E	0	0.40631166388974255	0.3197394605537078	0
TGTCGGAAGCTTCTAGGTAAGTGAT	S7_RCVCMP0000001	CD2	0	-0.7002614858759812	0.6799332824081268	0
TGTCGGAAGCTTCTAGGTAAGTGAT	S7_RCVCMP0000001	CD3E	0	-0.7002614858759812	0.6799332824081268	0
TGTCGGAAGCTTCTAGGTAAGTGAT	S7_RCVCMP0000001	CD45	0	-0.7002614858759812	0.6799332824081268	0
GGCTGGAGTTAATGGTTTGGGAAGC	S7_RCVCMP0000001	CD2	0	-0.3526570151499389	0.4837630221971796	0
GGCTGGAGTTAATGGTTTGGGAAGC	S7_RCVCMP0000001	CD3E	0	-0.3526570151499389	0.4837630221971796	0
TATTTAACCGAAGGATCTACTGTTC	S7_RCVCMP0000001	CD2	0	-0.1306234539351019	-0.4309883496356548	0
TATTTAACCGAAGGATCTACTGTTC	S7_RCVCMP0000001	CD3E	0	-0.1306234539351019	-0.4309883496356548	0
TCACGGCGCGTAAGGCAGTCATTAC	S7_RCVCMP0000001	CD3E	0	0.24555734198784968	-0.28052898984799757	0
TTAGTAGGATTGTCGCGTGCTTTAC	S7_RCVCMP0000001	CD2	0	-0.9145443948446516	0.11682469565048804	0
TTAGTAGGATTGTCGCGTGCTTTAC	S7_RCVCMP0000001	CD3E	0	-0.9145443948446516	0.11682469565048804	0
GGTCGGTGTAGGTTCATTGAGCGTT	S7_RCVCMP0000001	CD2	0	0.23430518131123024	0.3722667820543356	0
CACCTAATATGGGTCCGCAAGCTCG	S7_RCVCMP0000001	CD2	0	-0.23568516781349838	-0.4578451326629437	0
CACCTAATATGGGTCCGCAAGCTCG	S7_RCVCMP0000001	CD3E	0	-0.23568516781349838	-0.4578451326629437	0
CACCTAATATGGGTCCGCAAGCTCG	S7_RCVCMP0000001	CD45	0	-0.23568516781349838	-0.4578451326629437	0
TTCAGTTTGCGAAGCAATGGTTCGC	S7_RCVCMP0000001	CD2	0	-0.3789663727584896	-0.7323860693833857	0
TTCAGTTTGCGAAGCAATGGTTCGC	S7_RCVCMP0000001	CD3E	0	-0.3789663727584896	-0.7323860693833857	0
TTCAGTTTGCGAAGCAATGGTTCGC	S7_RCVCMP0000001	CD45	0	-0.3789663727584896	-0.7323860693833857	0
TGGAGTAATCTTGAACACCGGTTGG	S7_RCVCMP0000001	CD2	0	0.17558046808507144	0.26996274009357457	0
TGGAGTAATCTTGAACACCGGTTGG	S7_RCVCMP0000001	CD3E	0	0.17558046808507144	0.26996274009357457	0
GTGAAGGGAACAGTAATGGTTGTTC	S7_RCVCMP0000001	CD2	0	0.035630611213346895	0.741996529758658	0
GTGAAGGGAACAGTAATGGTTGTTC	S7_RCVCMP0000001	CD3E	0	0.035630611213346895	0.741996529758658	0
GTGAAGGGAACAGTAATGGTTGTTC	S7_RCVCMP0000001	CD45	0	0.035630611213346895	0.741996529758658	0
ACTGTATTTTACTGGTGGGTTGTTT	S7_RCVCMP0000001	CD2	0	-0.08253540293961109	-0.7726410952323006	0
ACTGTATTTTACTGGTGGGTTGTTT	S7_RCVCMP0000001	CD3E	0	-0.08253540293961109	-0.7726410952323006	0
GTTTCTGGTGATGGATTTGTGACAC	S7_RCVCMP0000001	CD2	0	-0.264094120856981	0.21496240171164527	0
GTTTCTGGTGATGGATTTGTGACAC	S7_RCVCMP0000001	CD3E	0	-0.264094120856981	0.21496240171164527	0
CTACGTATTGGCTGAGCTAGCAGAT	S7_RCVCMP0000001	CD2	0	0.2977969417530086	0.4355915226798268	0
CTACGTATTGGCTGAGCTAGCAGAT	S7_RCVCMP0000001	CD3E	0	0.2977969417530086	0.4355915226798268	0
CTACGTATTGGCTGAGCTAGCAGAT	S7_RCVCMP0000001	CD45	0	0.2977969417530086	0.4355915226798268	0
GTCGGTCTTAAATATCTTTGTGGGT	S7_RCVCMP0000001	CD3E	0	-0.6316149796661409	-0.34729921671323527	0
ATATGGTTTTTTTAGTGACGAGGGT	S7_RCVCMP0000001	CD3E	0	0.05885827525170716	0.7087419524313185	0
GCCGGAGAAGGTCAGGTCGTCGCGC	S7_RCVCMP0000001	CD2	0	-0.6853614641891195	0.014954725740096122	0
GCCGGAGAAGGTCAGGTCGTCGCGC	S7_RCVCMP0000001	CD3E	0	-0.6853614641891195	0.014954725740096122	0
GCCGGAGAAGGTCAGGTCGTCGCGC	S7_RCVCMP0000001	CD45	0	-0.6853614641891195	0.014954725740096122	0
GTGGGGAATTATGGATGGAGCAATG	S7_RCVCMP0000001	CD2	0	0.3601552215042184	0.29363909663239507	0
GTGGGGAATTATGGATGGAGCAATG	S7_RCVCMP0000001	CD3E	0	0.3601552215042184	0.29363909663239507	0
GTGGGGAATTATGGATGGAGCAATG	S7_RCVCMP0000001	CD45	0	0.3601552215042184	0.29363909663239507	0
TGCATGTGCGGGCTGTGAGGGGTTC	S7_RCVCMP0000001	CD2	0	0.19557802070676517	-0.19053750505968248	0
TGCATGTGCGGGCTGTGAGGGGTTC	S7_RCVCMP0000001	CD3E	0	0.19557802070676517	-0.19053750505968248	0
TGCATGTGCGGGCTGTGAGGGGTTC	S7_RCVCMP0000001	CD45	0	0.19557802070676517	-0.19053750505968248	0
GTTCGTGGGTTCACGCTCAACTGGC	S7_RCVCMP0000001	CD2	0	0.5755891862891116	0.25705419611878483	0
GTTCGTGGGTTCACGCTCAACTGGC	S7_RCVCMP0000001	CD3E	0	0.5755891862891116	0.25705419611878483	0
GTTCGTGGGTTCACGCTCAACTGGC	S7_RCVCMP0000001	CD45	0	0.5755891862891116	0.25705419611878483	0
GATTCGTGGGATGACCGGTTGATTA	S7_RCVCMP0000001	CD2	0	-0.79948329711771	-0.34180365483081304	0
GATTCGTGGGATGACCGGTTGATTA	S7_RCVCMP0000001	CD3E	0	-0.79948329711771	-0.34180365483081304	0
TCATCACAGGGTCGCGGGTTTTATC	S7_RCVCMP0000001	CD2	0	0.697504426957433	0.2935017981721898	0
TCATCACAGGGTCGCGGGTTTTATC	S7_RCVCMP0000001	CD3E	0	0.697504426957433	0.2935017981721898	0
TCATCACAGGGTCGCGGGTTTTATC	S7_RCVCMP0000001	CD45	0	0.697504426957433	0.2935017981721898	0
GTTCAGGCTATGGCCGGGTGTCAGA	S7_RCVCMP0000001	CD3E	0	0.3552369249034817	0.21004109133553114	0
CGGCTAACTTAGAGTTGCGTAGGAT	S7_RCVCMP0000001	CD2	0	-0.8619689930150121	0.7505817910937411	0
CGGCTAACTTAGAGTTGCGTAGGAT	S7_RCVCMP0000001	CD3E	0	-0.8619689930150121	0.7505817910937411	0
CAGACGATATGTTTATATGAGATGA	S7_RCVCMP0000001	CD2	0	-0.25515760297290824	0.2742952468084797	0
CAGACGATATGTTTATATGAGATGA	S7_RCVCMP0000001	CD3E	0	-0.25515760297290824	0.2742952468084797	0
CAGACGATATGTTTATATGAGATGA	S7_RCVCMP0000001	CD45	0	-0.25515760297290824	0.2742952468084797	0
CGTGGGTTGGATAAGGGGCGGTTTG	S7_RCVCMP0000001	CD2	0	0.18749854365559598	0.7409060007369458	0
CGTGGGTTGGATAAGGGGCGGTTTG	S7_RCVCMP0000001	CD45	0	0.18749854365559598	0.7409060007369458	0
CTTCTTTGACGCAATCAAGTGCTTG	S7_RCVCMP0000001	CD2	0	-0.31560693507083143	-0.7647220147939281	0
CTTCTTTGACGCAATCAAGTGCTTG	S7_RCVCMP0000001	CD3E	0	-0.31560693507083143	-0.7647220147939281	0
CTTCTTTGACGCAATCAAGTGCTTG	S7_RCVCMP0000001	CD45	0	-0.31560693507083143	-0.7647220147939281	0
CGTATGTGGGCGGTCCATCTACCTG	S7_RCVCMP0000001	CD2	0	0.6388220483520042	-0.4434196153950246	0
CGTATGTGGGCGGTCCATCTACCTG	S7_RCVCMP0000001	CD3E	0	0.6388220483520042	-0.4434196153950246	0
CGTATGTGGGCGGTCCATCTACCTG	S7_RCVCMP0000001	CD45	0	0.6388220483520042	-0.4434196153950246	0
GGTGTATGAGTGGGAAGTACGTGAG	S7_RCVCMP0000001	CD2	0	0.6780968523892225	0.3367479492266297	0
GGTGTATGAGTGGGAAGTACGTGAG	S7_RCVCMP0000001	CD3E	0	0.6780968523892225	0.3367479492266297	0
AATGATACCAATGTTCACGGGGGGT	S7_RCVCMP0000001	CD2	0	-0.04866904450284888	0.24554058996263575	0
AATGATACCAATGTTCACGGGGGGT	S7_RCVCMP0000001	CD45	0	-0.04866904450284888	0.24554058996263575	0
ACATGTTGTTTCGTGTTCGGGCTAG	S7_RCVCMP0000001	CD2	0	-0.6635970050313884	0.5611653586465168	0
ACATGTTGTTTCGTGTTCGGGCTAG	S7_RCVCMP0000001	CD3E	0	-0.6635970050313884	0.5611653586465168	0
TTCGTGTTTTTGTGTTGTTTAGTAT	S7_RCVCMP0000001	CD2	0	-0.449797203435876	0.1077931613759267	0
TTCGTGTTTTTGTGTTGTTTAGTAT	S7_RCVCMP0000001	CD3E	0	-0.449797203435876	0.1077931613759267	0
GTAACTGTTAAATAGCTTAAATTTT	S7_RCVCMP0000001	CD3E	0	0.08926702016291738	0.7877385032052685	0
CTATCGTAGTCATTGAAGTATAGAA	S7_RCVCMP0000001	CD2	0	-0.5708448395494731	-0.09525621259061524	0
CTATCGTAGTCATTGAAGTATAGAA	S7_RCVCMP0000001	CD3E	0	-0.5708448395494731	-0.09525621259061524	0
TGTGGTGCGCTGACTTCTATGAAGT	S7_RCVCMP0000001	CD2	0	0.5137096848477664	-0.6883299257355389	0
TGTGGTGCGCTGACTTCTATGAAGT	S7_RCVCMP0000001	CD3E	0	0.5137096848477664	-0.6883299257355389	0
TGTGGTGCGCTGACTTCTATGAAGT	S7_RCVCMP0000001	CD45	0	0.5137096848477664	-0.6883299257355389	0
CTGACGGCAATATGAGCTGACGATT	S7_RCVCMP0000001	CD2	0	0.05168992849864241	-0.21339064878664504	0
CTGACGGCAATATGAGCTGACGATT	S7_RCVCMP0000001	CD3E	0	0.05168992849864241	-0.21339064878664504	0
TGCTCTGTATGCATGTGCACGAGTG	S7_RCVCMP0000001	CD2	0	-0.4635937493277599	0.3935330904428165	0
TGCTCTGTATGCATGTGCACGAGTG	S7_RCVCMP0000001	CD3E	0	-0.4635937493277599	0.3935330904428165	0
TCCACTAAGGGCCCGGCGTGATATT	S7_RCVCMP0000001	CD2	0	0.4707748043465937	0.07673585122453554	0
TCCACTAAGGGCCCGGCGTGATATT	S7_RCVCMP0000001	CD3E	0	0.4707748043465937	0.07673585122453554	0
TCCACTAAGGGCCCGGCGTGATATT	S7_RCVCMP0000001	CD45	0	0.4707748043465937	0.07673585122453554	0
GTGCCTGGCGTTGAGTACGTTGGTA	S7_RCVCMP0000001	CD3E	0	-0.14433089825638323	0.6901363028744343	0
GTGCCTGGCGTTGAGTACGTTGGTA	S7_RCVCMP0000001	CD45	0	-0.14433089825638323	0.6901363028744343	0
TCTTGATACGGCGGTCTTTTTTAGG	S7_RCVCMP0000001	CD2	0	0.4270711426974393	-0.03291741752041193	0
TCTTGATACGGCGGTCTTTTTTAGG	S7_RCVCMP0000001	CD3E	0	0.4270711426974393	-0.03291741752041193	0
GGCAAGTCCATACGATATCTATGGG	S7_RCVCMP0000001	CD2	0	0.13641049634282734	-0.4808902692578668	0
GGCAAGTCCATACGATATCTATGGG	S7_RCVCMP0000001	CD3E	0	0.13641049634282734	-0.4808902692578668	0
TGCGAAAAGACGAAGAGTAGTCACG	S7_RCVCMP0000001	CD2	0	-0.7987241569890134	-0.5628620508916196	0
TGCGAAAAGACGAAGAGTAGTCACG	S7_RCVCMP0000001	CD3E	0	-0.7987241569890134	-0.5628620508916196	0
TGCGAAAAGACGAAGAGTAGTCACG	S7_RCVCMP0000001	CD45	0	-0.7987241569890134	-0.5628620508916196	0
GGTTTTTGTTGCATAAATAATAGGA	S7_RCVCMP0000001	CD3E	0	-0.1668493177058068	0.1159938661524985	0
TCGTCCTGGGGGCGCGCGCCGGATT	S7_RCVCMP0000001	CD3E	0	0.15852044184514416	-0.5879261795968466	0
AAAGTTCGCTGAGTTTCCAGTTTGG	S7_RCVCMP0000001	CD2	0	-0.2533786963525665	0.6002279657066739	0
AAAGTTCGCTGAGTTTCCAGTTTGG	S7_RCVCMP0000001	CD3E	0	-0.2533786963525665	0.6002279657066739	0
GTTTGGTGTGTAACGATAATTGGGC	S7_RCVCMP0000001	CD3E	0	-0.08927351562820901	0.15931213945475003	0
GCACCTTCGCGTGACGTACTGAGAT	S7_RCVCMP0000001	CD2	0	0.8643697234458754	0.29817128590866454	0
GCACCTTCGCGTGACGTACTGAGAT	S7_RCVCMP0000001	CD3E	0	0.8643697234458754	0.29817128590866454	0
TCGTATGGGGTTAAGTTTAAATATG	S7_RCVCMP0000001	CD3E	0	-0.5215325512965651	-0.3294940518421331	0
TTATGTTAGGGATGGCGGCGTGGCG	S7_RCVCMP0000001	CD2	0	-0.31553696058201325	-0.4969646047539906	0
TTATGTTAGGGATGGCGGCGTGGCG	S7_RCVCMP0000001	CD3E	0	-0.31553696058201325	-0.4969646047539906	0
TGAACTTTTATTTGGCCGTGGTTCT	S7_RCVCMP0000001	CD2	0	-0.39760610479188474	0.2671543452463281	0
TGAACTTTTATTTGGCCGTGGTTCT	S7_RCVCMP0000001	CD3E	0	-0.39760610479188474	0.2671543452463281	0
CATGACCCAAACGCGCCTGGGTGTG	S7_RCVCMP0000001	CD2	0	0.00758602020250305	-0.361489269331237	0
CATGACCCAAACGCGCCTGGGTGTG	S7_RCVCMP0000001	CD3E	0	0.00758602020250305	-0.361489269331237	0
TTAAAAAATTCGGAGATTACTCAAA	S7_RCVCMP0000001	CD2	0	0.71542403126838	-0.19184024307046207	0
TTAAAAAATTCGGAGATTACTCAAA	S7_RCVCMP0000001	CD3E	0	0.71542403126838	-0.19184024307046207	0
GGACTTCGGGAAGAGCTGCGTGCGA	S7_RCVCMP0000001	CD2	0	0.5631241704112144	0.0847548809969653	0
GGACTTCGGGAAGAGCTGCGTGCGA	S7_RCVCMP0000001	CD3E	0	0.5631241704112144	0.0847548809969653	0
ATGGACGCCGGTTGGTTATTGAGTG	S7_RCVCMP0000001	CD2	0	0.09980548171260481	0.4033576594318623	0
ACATGAAATAGAAAGGGCAGGGTAA	S7_RCVCMP0000001	CD2	0	0.18988037017108503	-0.6310954522272509	0
ACATGAAATAGAAAGGGCAGGGTAA	S7_RCVCMP0000001	CD3E	0	0.18988037017108503	-0.6310954522272509	0
TCTAATTCTTCCCGTTAGAGTGATT	S7_RCVCMP0000001	CD2	0	-0.41300627994047856	0.05074062865772729	0
TCTAATTCTTCCCGTTAGAGTGATT	S7_RCVCMP0000001	CD3E	0	-0.41300627994047856	0.05074062865772729	0
GATAGCAGATATTAAACGGGTCCAA	S7_RCVCMP0000001	CD2	0	-0.09096761241100386	0.8233013472590723	0
GATAGCAGATATTAAACGGGTCCAA	S7_RCVCMP0000001	CD3E	0	-0.09096761241100386	0.8233013472590723	0
TCAGCGACTGCTTATTGGCATAGTA	S7_RCVCMP0000001	CD2	0	-0.13130286251694825	-0.17086161902617483	0
TCAGCGACTGCTTATTGGCATAGTA	S7_RCVCMP0000001	CD3E	0	-0.13130286251694825	-0.17086161902617483	0
TTTGAGTGGTTTAGAGCGGAATTTT	S7_RCVCMP0000001	CD2	0	0.21605823504911734	0.6095150283466384	0
TTTGAGTGGTTTAGAGCGGAATTTT	S7_RCVCMP0000001	CD3E	0	0.21605823504911734	0.6095150283466384	0
TGCGTCTATAATTATCTCTCAAACT	S7_RCVCMP0000001	CD2	0	-0.890422653516284	0.7216470419544236	0
TGCGTCTATAATTATCTCTCAAACT	S7_RCVCMP0000001	CD3E	0	-0.890422653516284	0.7216470419544236	0
TGCGTCTATAATTATCTCTCAAACT	S7_RCVCMP0000001	CD45	0	-0.890422653516284	0.7216470419544236	0
GGAGGTTTATTGTAGACCTGCAGAG	S7_RCVCMP0000001	CD2	0	0.4649306936134277	-0.34445048882908974	0
GGAGGTTTATTGTAGACCTGCAGAG	S7_RCVCMP0000001	CD3E	0	0.4649306936134277	-0.34445048882908974	0
GAAAAAGGGGATGGTATTAGGAACC	S7_RCVCMP0000001	CD2	0	0.10919101499769117	0.18141099398697305	0
GAAAAAGGGGATGGTATTAGGAACC	S7_RCVCMP0000001	CD3E	0	0.10919101499769117	0.18141099398697305	0
GGGGTTTAGAGCTCTTTTGTGTAGA	S7_RCVCMP0000001	CD2	0	-0.2654444877666867	-0.6487419803348503	0
GGGGTTTAGAGCTCTTTTGTGTAGA	S7_RCVCMP0000001	CD3E	0	-0.2654444877666867	-0.6487419803348503	0
TTTCAATTGTGTTGGGAACGATACA	S7_RCVCMP0000001	CD2	0	-0.633381720828992	0.27936642018453545	0
TTTCAATTGTGTTGGGAACGATACA	S7_RCVCMP0000001	CD3E	0	-0.633381720828992	0.27936642018453545	0
GAATTCTGGAATCATGTATTTCGTG	S7_RCVCMP0000001	CD2	0	0.09819284958893727	0.16007427701630422	0
GAATTCTGGAATCATGTATTTCGTG	S7_RCVCMP0000001	CD3E	0	0.09819284958893727	0.16007427701630422	0
GAATTCTGGAATCATGTATTTCGTG	S7_RCVCMP0000001	CD45	0	0.09819284958893727	0.16007427701630422	0
CTAAGATGTTAGGAATCGGTCGGCC	S7_RCVCMP0000001	CD2	0	-0.6432076750432033	0.22118130608045947	0
CTAAGATGTTAGGAATCGGTCGGCC	S7_RCVCMP0000001	CD3E	0	-0.6432076750432033	0.22118130608045947	0
AGCGTATAAGAGTGTAGGGGGTTGG	S7_RCVCMP0000001	CD2	0	0.5048938000282979	-0.1672458297657636	0
AGCGTATAAGAGTGTAGGGGGTTGG	S7_RCVCMP0000001	CD3E	0	0.5048938000282979	-0.1672458297657636	0
AACATAGTCGTGTTTTAATCCGCTA	S7_RCVCMP0000001	CD2	0	0.7498368074451212	-0.33819127647698777	0
AACATAGTCGTGTTTTAATCCGCTA	S7_RCVCMP0000001	CD3E	0	0.7498368074451212	-0.33819127647698777	0
ATGGCTTGATCGAATTTTACGGGAG	S7_RCVCMP0000001	CD2	0	-0.5501761330060766	0.40042290092481314	0
ATGGCTTGATCGAATTTTACGGGAG	S7_RCVCMP0000001	CD3E	0	-0.5501761330060766	0.40042290092481314	0
GGGCAATGGTTGGTGTGGGTGGTTC	S7_RCVCMP0000001	CD3E	0	-0.854212122258665	-0.078296930294846	0
ATTTGACGATGGGTGTTTAAAAGAT	S7_RCVCMP0000001	CD2	0	-0.6686228438181082	0.426732551462101	0
ATTTGACGATGGGTGTTTAAAAGAT	S7_RCVCMP0000001	CD3E	0	-0.6686228438181082	0.426732551462101	0
GTAGGGGCTCCGCTCCTATTTTTGA	S7_RCVCMP0000001	CD2	0	-0.17688441792900636	-0.3772280804948705	0
GTAGGGGCTCCGCTCCTATTTTTGA	S7_RCVCMP0000001	CD3E	0	-0.17688441792900636	-0.3772280804948705	0
GTAGGGGCTCCGCTCCTATTTTTGA	S7_RCVCMP0000001	CD45	0	-0.17688441792900636	-0.3772280804948705	0
TGTGGGTGCAGGTATATGTATGCTT	S7_RCVCMP0000001	CD3E	0	0.13204655777797136	-0.6299663348978529	0
CTTCTTTATTTTAAGAAACATGAGG	S7_RCVCMP0000001	CD3E	0	-0.023531812407157546	0.47464377401132185	0
CTTCTTTATTTTAAGAAACATGAGG	S7_RCVCMP0000001	CD45	0	-0.023531812407157546	0.47464377401132185	0
ATGAGGGTTTTGCGTGCGATACTGT	S7_RCVCMP0000001	CD2	0	-0.6295942399057203	0.09800197480845602	0
ATGAGGGTTTTGCGTGCGATACTGT	S7_RCVCMP0000001	CD3E	0	-0.6295942399057203	0.09800197480845602	0
ATGAGGGTTTTGCGTGCGATACTGT	S7_RCVCMP0000001	CD45	0	-0.6295942399057203	0.09800197480845602	0
GGTAATGGCCTTAGTGCCTTGTGCT	S7_RCVCMP0000001	CD2	0	-0.097414718128487	-0.3341207558475022	0
GGTAATGGCCTTAGTGCCTTGTGCT	S7_RCVCMP0000001	CD3E	0	-0.097414718128487	-0.3341207558475022	0
GTAGTGTAGTGTGCATATTTGGTTC	S7_RCVCMP0000001	CD2	0	0.6027661527007371	0.71437789180263	0
GTAGTGTAGTGTGCATATTTGGTTC	S7_RCVCMP0000001	CD3E	0	0.6027661527007371	0.71437789180263	0
GGCACGGGTTCACTGGGGACAGACA	S7_RCVCMP0000001	CD2	0	-0.6543770245502917	0.5691098209275034	0
GGCACGGGTTCACTGGGGACAGACA	S7_RCVCMP0000001	CD3E	0	-0.6543770245502917	0.5691098209275034	0
GGCACGGGTTCACTGGGGACAGACA	S7_RCVCMP0000001	CD45	0	-0.6543770245502917	0.5691098209275034	0
ATTATCGTTCACGGGTATGGCCAGA	S7_RCVCMP0000001	CD2	0	0.36447030682685405	-0.3626907251651401	0
ATTATCGTTCACGGGTATGGCCAGA	S7_RCVCMP0000001	CD3E	0	0.36447030682685405	-0.3626907251651401	0
GGTCTTTAGTGGAAACAATGTGCTT	S7_RCVCMP0000001	CD2	0	-0.8526345924160224	-0.0666844117240223	0
GGTCTTTAGTGGAAACAATGTGCTT	S7_RCVCMP0000001	CD3E	0	-0.8526345924160224	-0.0666844117240223	0
AGGCGTTAAGTGTCTCATGCCGTTA	S7_RCVCMP0000001	CD2	0	0.08801475521957125	0.32092177672892797	0
AGGCGTTAAGTGTCTCATGCCGTTA	S7_RCVCMP0000001	CD3E	0	0.08801475521957125	0.32092177672892797	0
GAACTGATTGTTAACCGCATTATTC	S7_RCVCMP0000001	CD2	0	-0.37511160814282224	-0.3636179508295764	0
GAACTGATTGTTAACCGCATTATTC	S7_RCVCMP0000001	CD3E	0	-0.37511160814282224	-0.3636179508295764	0
GAACTGATTGTTAACCGCATTATTC	S7_RCVCMP0000001	CD45	0	-0.37511160814282224	-0.3636179508295764	0
AGTTGGTTTTCTTATTTAGCTGGGG	S7_RCVCMP0000001	CD2	0	-0.9189220971733484	-0.34433500608036144	0
AGTTGGTTTTCTTATTTAGCTGGGG	S7_RCVCMP0000001	CD3E	0	-0.9189220971733484	-0.34433500608036144	0
ATGATAAGACTGACGAGTGGGAGTC	S7_RCVCMP0000001	CD2	0	-0.1463643682839586	-0.46163347830402734	0
ATGATAAGACTGACGAGTGGGAGTC	S7_RCVCMP0000001	CD3E	0	-0.1463643682839586	-0.46163347830402734	0
ATGATAAGACTGACGAGTGGGAGTC	S7_RCVCMP0000001	CD45	0	-0.1463643682839586	-0.46163347830402734	0
TTGTTATTCAAGGTGTTAGCAGAGG	S7_RCVCMP0000001	CD2	0	0.03134928569426011	-0.7014454859287966	0
TTGTTATTCAAGGTGTTAGCAGAGG	S7_RCVCMP0000001	CD3E	0	0.03134928569426011	-0.7014454859287966	0
TTGTTATTCAAGGTGTTAGCAGAGG	S7_RCVCMP0000001	CD45	0	0.03134928569426011	-0.7014454859287966	0
CTGTCGGTTCAATATTGGAGAACGG	S7_RCVCMP0000001	CD2	0	-0.17221769608624377	0.7768745551711909	0
CTGTCGGTTCAATATTGGAGAACGG	S7_RCVCMP0000001	CD3E	0	-0.17221769608624377	0.7768745551711909	0
TTTACGTTTTTTGCTACGCGTGCGG	S7_RCVCMP0000001	CD2	0	0.24794333768499252	0.244962144163091	0
TTTACGTTTTTTGCTACGCGTGCGG	S7_RCVCMP0000001	CD3E	0	0.24794333768499252	0.244962144163091	0
GTTATCATTTTGGCTTGGATTCACG	S7_RCVCMP0000001	CD2	0	0.2801522638054361	0.4941090937349117	0
TTATTAGTTCATCGCCTTTAAGCAG	S7_RCVCMP0000001	CD2	0	0.2195798873457824	0.6819276839393671	0
TTATTAGTTCATCGCCTTTAAGCAG	S7_RCVCMP0000001	CD3E	0	0.2195798873457824	0.6819276839393671	0
TGTCCAAAGTGGAGAGATTTTTTGA	S7_RCVCMP0000001	CD2	0	-0.5610504793003708	-0.3368740166370061	0
TGTCCAAAGTGGAGAGATTTTTTGA	S7_RCVCMP0000001	CD3E	0	-0.5610504793003708	-0.3368740166370061	0
GTCGTTTGCTATTGTTTGTAGCCAT	S7_RCVCMP0000001	CD2	0	0.4506169284885606	-0.2521881091544808	0
GTCGTTTGCTATTGTTTGTAGCCAT	S7_RCVCMP0000001	CD3E	0	0.4506169284885606	-0.2521881091544808	0
AGCTGGTCATTGTTATTCGGTATAT	S7_RCVCMP0000001	CD2	0	0.460731784765426	0.7333071340932104	0
AGCTGGTCATTGTTATTCGGTATAT	S7_RCVCMP0000001	CD3E	0	0.460731784765426	0.7333071340932104	0
GATTGATGGTATTCAAAGGAGGATT	S7_RCVCMP0000001	CD2	0	0.3683601471936225	-0.5453506203126826	0
GATTGATGGTATTCAAAGGAGGATT	S7_RCVCMP0000001	CD3E	0	0.3683601471936225	-0.5453506203126826	0
TATTGGAGCCAATGGTTGATAGTTA	S7_RCVCMP0000001	CD2	0	-0.5719370084445022	0.7894562087949044	0
TATTGGAGCCAATGGTTGATAGTTA	S7_RCVCMP0000001	CD3E	0	-0.5719370084445022	0.7894562087949044	0
GGGGGCGTTGACCCGGCTTTCAGGT	S7_RCVCMP0000001	CD2	0	-0.5504015182143972	0.24138238320865055	0
GGGGGCGTTGACCCGGCTTTCAGGT	S7_RCVCMP0000001	CD3E	0	-0.5504015182143972	0.24138238320865055	0
TTGTTTGGTTGCCTGTTTTCGGCTG	S7_RCVCMP0000001	CD2	0	-0.5777335714319961	-0.2186969208583452	0
TTGTTTGGTTGCCTGTTTTCGGCTG	S7_RCVCMP0000001	CD3E	0	-0.5777335714319961	-0.2186969208583452	0
GGAATTGAGTTGACGATCGTGTTAA	S7_RCVCMP0000001	CD3E	0	0.08751338421124512	0.5644239565579198	0
TTACGATTTTTTGAGTAGTGAATTT	S7_RCVCMP0000001	CD2	0	-0.004992755396135529	0.6659587904348966	0
TTACGATTTTTTGAGTAGTGAATTT	S7_RCVCMP0000001	CD3E	0	-0.004992755396135529	0.6659587904348966	0
AATTGATGAATTTTTTTAGTTACAG	S7_RCVCMP0000001	CD3E	0	0.3741060036282545	0.3972594141278423	0
TGGCGGGTTCGTATGGCCTGGGGCT	S7_RCVCMP0000001	CD2	0	-0.1063036466731372	-0.08143437014800006	0
TGGCGGGTTCGTATGGCCTGGGGCT	S7_RCVCMP0000001	CD3E	0	-0.1063036466731372	-0.08143437014800006	0
TGATCTATAGTAGATCGCGTTGGGC	S7_RCVCMP0000001	CD2	0	0.5458147768969508	-0.5395009596183459	0
TGATCTATAGTAGATCGCGTTGGGC	S7_RCVCMP0000001	CD3E	0	0.5458147768969508	-0.5395009596183459	0
CTGATATTATGGGTTGTTTTTAGAG	S7_RCVCMP0000001	CD2	0	0.40976883489856003	0.10868807164645722	0
CTGATATTATGGGTTGTTTTTAGAG	S7_RCVCMP0000001	CD3E	0	0.40976883489856003	0.10868807164645722	0
GAAATACGCATGGGGGTGAATGGTG	S7_RCVCMP0000001	CD2	0	-0.2857026830077163	-0.22095907971384038	0
GAAATACGCATGGGGGTGAATGGTG	S7_RCVCMP0000001	CD3E	0	-0.2857026830077163	-0.22095907971384038	0
TACCGAAAGTATGCCTACGGGAAGG	S7_RCVCMP0000001	CD3E	0	0.11288928684409304	-0.2516756596373468	0
ATATGAGATGTAGTGAGAAGCGGTG	S7_RCVCMP0000001	CD2	0	0.6980420507586946	0.4613258896594871	0
ATATGAGATGTAGTGAGAAGCGGTG	S7_RCVCMP0000001	CD3E	0	0.6980420507586946	0.4613258896594871	0
ATATGAGATGTAGTGAGAAGCGGTG	S7_RCVCMP0000001	CD45	0	0.6980420507586946	0.4613258896594871	0
ATGCAATCGATGCCGCTCGTACTGA	S7_RCVCMP0000001	CD2	0	0.17802273234335042	-0.52296381880779	0
ATGCAATCGATGCCGCTCGTACTGA	S7_RCVCMP0000001	CD3E	0	0.17802273234335042	-0.52296381880779	0
TGATGTATGCCTTTCCGAGGCACGG	S7_RCVCMP0000001	CD2	0	0.40336512590749557	-0.02089457160340006	0
TGATGTATGCCTTTCCGAGGCACGG	S7_RCVCMP0000001	CD3E	0	0.40336512590749557	-0.02089457160340006	0
CCTCTGCAGTGTAGTACTCCGATCG	S7_RCVCMP0000001	CD2	0	0.5552116146618173	-0.009312659359185863	0
CCTCTGCAGTGTAGTACTCCGATCG	S7_RCVCMP0000001	CD3E	0	0.5552116146618173	-0.009312659359185863	0
CCTCTGCAGTGTAGTACTCCGATCG	S7_RCVCMP0000001	CD45	0	0.5552116146618173	-0.009312659359185863	0
GGATAGGGTTGACGGGATATTGACT	S7_RCVCMP0000001	CD2	0	-0.8215889270497616	0.4050999146755621	0
GGATAGGGTTGACGGGATATTGACT	S7_RCVCMP0000001	CD3E	0	-0.8215889270497616	0.4050999146755621	0
GGATAGGGTTGACGGGATATTGACT	S7_RCVCMP0000001	CD45	0	-0.8215889270497616	0.4050999146755621	0
CACTAGGAGCTGGTTGGTAAAGGGC	S7_RCVCMP0000001	CD2	0	0.9043040555129597	-0.27510819670145453	0
CACTAGGAGCTGGTTGGTAAAGGGC	S7_RCVCMP0000001	CD3E	0	0.9043040555129597	-0.27510819670145453	0
CACTAGGAGCTGGTTGGTAAAGGGC	S7_RCVCMP0000001	CD45	0	0.9043040555129597	-0.27510819670145453	0
TTTTAGTGGGTGGGGTTCTGGCAGC	S7_RCVCMP0000001	CD2	0	-0.5248280913783907	0.3773008030636566	0
TTTTAGTGGGTGGGGTTCTGGCAGC	S7_RCVCMP0000001	CD3E	0	-0.5248280913783907	0.3773008030636566	0
TTTTAGTGGGTGGGGTTCTGGCAGC	S7_RCVCMP0000001	CD45	0	-0.5248280913783907	0.3773008030636566	0
GTTGGTCATAGGTCGATAACGACGG	S7_RCVCMP0000001	CD2	0	0.16060827279632736	-0.13920322069273697	0
GTTGGTCATAGGTCGATAACGACGG	S7_RCVCMP0000001	CD3E	0	0.16060827279632736	-0.13920322069273697	0
GCTACTTTGCGCGGTTGGTAAGCAT	S7_RCVCMP0000001	CD2	0	-0.38053055249406376	0.008355283979572598	0
GCTACTTTGCGCGGTTGGTAAGCAT	S7_RCVCMP0000001	CD3E	0	-0.38053055249406376	0.008355283979572598	0
GCTACTTTGCGCGGTTGGTAAGCAT	S7_RCVCMP0000001	CD45	0	-0.38053055249406376	0.008355283979572598	0
ATCCAGTAGCTGTTGTGGATCATTG	S7_RCVCMP0000001	CD2	0	0.8725464923376168	0.26904782329896554	0
ATCCAGTAGCTGTTGTGGATCATTG	S7_RCVCMP0000001	CD3E	0	0.8725464923376168	0.26904782329896554	0
ATCCAGTAGCTGTTGTGGATCATTG	S7_RCVCMP0000001	CD45	0	0.8725464923376168	0.26904782329896554	0
TTACCCCCGGACCGAGAAAATCGGG	S7_RCVCMP0000001	CD2	0	0.255178567984063	-0.022483171093476813	0
TTACCCCCGGACCGAGAAAATCGGG	S7_RCVCMP0000001	CD3E	0	0.255178567984063	-0.022483171093476813	0
AAATTGAACAGAACAGACTGGATTA	S7_RCVCMP0000001	CD2	0	-0.6068797505490112	0.10531657550141969	0
AAATTGAACAGAACAGACTGGATTA	S7_RCVCMP0000001	CD3E	0	-0.6068797505490112	0.10531657550141969	0
AGTTTAGTGGTAACAGGCGAGACAG	S7_RCVCMP0000001	CD2	0	-0.6175657852610399	0.17012821704510855	0
AGTTTAGTGGTAACAGGCGAGACAG	S7_RCVCMP0000001	CD3E	0	-0.6175657852610399	0.17012821704510855	0
ACGATTAAGTATTCTGTATTAGAGA	S7_RCVCMP0000001	CD2	0	-1.0214647784527957	0.1344661605571801	0
ACGATTAAGTATTCTGTATTAGAGA	S7_RCVCMP0000001	CD3E	0	-1.0214647784527957	0.1344661605571801	0
ACGATTAAGTATTCTGTATTAGAGA	S7_RCVCMP0000001	CD45	0	-1.0214647784527957	0.1344661605571801	0
CGTTCGGAGCGGGTAGGGAGATTTA	S7_RCVCMP0000001	CD2	0	0.29005042770154615	-0.5951563029258876	0
CGTTCGGAGCGGGTAGGGAGATTTA	S7_RCVCMP0000001	CD3E	0	0.29005042770154615	-0.5951563029258876	0
ATTGGATGTATGAGCCGTGTCTACT	S7_RCVCMP0000001	CD2	0	-0.2574376562601443	0.8492861995553789	0
ATTGGATGTATGAGCCGTGTCTACT	S7_RCVCMP0000001	CD3E	0	-0.2574376562601443	0.8492861995553789	0
ATTGGATGTATGAGCCGTGTCTACT	S7_RCVCMP0000001	CD45	0	-0.2574376562601443	0.8492861995553789	0
ATTGTATGGGACGTATTATGTGTGA	S7_RCVCMP0000001	CD2	0	-0.06061329305634631	0.38659486179280184	0
ATTGTATGGGACGTATTATGTGTGA	S7_RCVCMP0000001	CD3E	0	-0.06061329305634631	0.38659486179280184	0
TGAATAACATGGAAGCCTCCCTGCT	S7_RCVCMP0000001	CD2	0	0.410256803135626	0.7409182285555536	0
TGAATAACATGGAAGCCTCCCTGCT	S7_RCVCMP0000001	CD3E	0	0.410256803135626	0.7409182285555536	0
TGAATAACATGGAAGCCTCCCTGCT	S7_RCVCMP0000001	CD45	0	0.410256803135626	0.7409182285555536	0
ATGGAGTATTTTCGAAGTTCACCAG	S7_RCVCMP0000001	CD2	0	0.4778196598079524	-0.3983595787280363	0
ATGGAGTATTTTCGAAGTTCACCAG	S7_RCVCMP0000001	CD3E	0	0.4778196598079524	-0.3983595787280363	0
ATATTTCTTTTTTTGCCGTGGAGTG	S7_RCVCMP0000001	CD2	0	-0.5998017789661543	0.04512358132408101	0
ATATTTCTTTTTTTGCCGTGGAGTG	S7_RCVCMP0000001	CD3E	0	-0.5998017789661543	0.04512358132408101	0
ATGTAGGGTTGGCGGCAACTACGAT	S7_RCVCMP0000001	CD2	0	-0.6338999244086111	0.046319390709528015	0
ATGTAGGGTTGGCGGCAACTACGAT	S7_RCVCMP0000001	CD45	0	-0.6338999244086111	0.046319390709528015	0
GTGTTGAGTTAGGTTAGAATAATAA	S7_RCVCMP0000001	CD2	0	-0.4996952400810174	0.3681387402433888	0
GTGTTGAGTTAGGTTAGAATAATAA	S7_RCVCMP0000001	CD3E	0	-0.4996952400810174	0.3681387402433888	0
GTGTTGAGTTAGGTTAGAATAATAA	S7_RCVCMP0000001	CD45	0	-0.4996952400810174	0.3681387402433888	0
TATAGCGCTATAGTAGTATGTGGTG	S7_RCVCMP0000001	CD2	0	-0.11470216364808843	0.16114752589441356	0
TATAGCGCTATAGTAGTATGTGGTG	S7_RCVCMP0000001	CD3E	0	-0.11470216364808843	0.16114752589441356	0
GATGAAACTAGGGAATAGAGATTGT	S7_RCVCMP0000001	CD2	0	-0.11290966666209114	0.8783133952445488	0
GATGAAACTAGGGAATAGAGATTGT	S7_RCVCMP0000001	CD3E	0	-0.11290966666209114	0.8783133952445488	0
GAATAGACCAACTTAGTAGCATCAG	S7_RCVCMP0000001	CD3E	0	0.4955970186105704	-0.475462796302133	0
ACGAGTGGCTGTCAAGCTATTCCAG	S7_RCVCMP0000001	CD2	0	0.13298807330139337	0.5305399823996525	0
ACGAGTGGCTGTCAAGCTATTCCAG	S7_RCVCMP0000001	CD3E	0	0.13298807330139337	0.5305399823996525	0
ACGAGTGGCTGTCAAGCTATTCCAG	S7_RCVCMP0000001	CD45	0	0.13298807330139337	0.5305399823996525	0
GCTCCTTCTTTGATTGTTATGATTA	S7_RCVCMP0000001	CD3E	0	-0.6379931275594266	0.6673518651145619	0
GAAGGTTTGTGTGTTTGGTGGATCC	S7_RCVCMP0000001	CD2	0	-0.10940717082911798	-0.7180422561069314	0
GAAGGTTTGTGTGTTTGGTGGATCC	S7_RCVCMP0000001	CD3E	0	-0.10940717082911798	-0.7180422561069314	0
CGTGAGAGACTTATTGAGGCCATCA	S7_RCVCMP0000001	CD3E	0	0.6461227635988838	-0.47007684537591	0
CTGTCCTTAGAACCGATACGGGGTT	S7_RCVCMP0000001	CD3E	0	-0.6867478509440013	-0.3094514826220539	0
CGCAACACTACATCTACGAAGCGGG	S7_RCVCMP0000001	CD2	0	0.3742607018144474	-0.06282671776218961	0
CGCAACACTACATCTACGAAGCGGG	S7_RCVCMP0000001	CD3E	0	0.3742607018144474	-0.06282671776218961	0
ATCGCCGAATGGATGATTAGGAGGC	S7_RCVCMP0000001	CD2	0	-0.8834640434991318	0.5312377294991917	0
ATCGCCGAATGGATGATTAGGAGGC	S7_RCVCMP0000001	CD3E	0	-0.8834640434991318	0.5312377294991917	0
ATTGAGATGGCGAAAGTTACTTGGT	S7_RCVCMP0000001	CD2	0	0.021867270142124366	0.5475185258945526	0
ATTGAGATGGCGAAAGTTACTTGGT	S7_RCVCMP0000001	CD3E	0	0.021867270142124366	0.5475185258945526	0
CTTTTACCCGACATATTGTCGCGTC	S7_RCVCMP0000001	CD2	0	0.3756152881498117	-0.09231683186240223	0
CTTTTACCCGACATATTGTCGCGTC	S7_RCVCMP0000001	CD3E	0	0.3756152881498117	-0.09231683186240223	0
CTTTTACCCGACATATTGTCGCGTC	S7_RCVCMP0000001	CD45	0	0.3756152881498117	-0.09231683186240223	0
ATTCAATTGCATGACAATTGACAGC	S7_RCVCMP0000001	CD2	0	0.1724881063881753	-0.28069506869524546	0
ATTCAATTGCATGACAATTGACAGC	S7_RCVCMP0000001	CD3E	0	0.1724881063881753	-0.28069506869524546	0
ATGGTTGTAAAAATGCAAAACGCTG	S7_RCVCMP0000001	CD3E	0	0.006914241975882065	0.07714252365974951	0
CTGTTCTGGGGTAAGATACGGTTAG	S7_RCVCMP0000001	CD2	0	-0.762414790408742	0.07463655690112798	0
CTGTTCTGGGGTAAGATACGGTTAG	S7_RCVCMP0000001	CD3E	0	-0.762414790408742	0.07463655690112798	0
CTGTTCTGGGGTAAGATACGGTTAG	S7_RCVCMP0000001	CD45	0	-0.762414790408742	0.07463655690112798	0
TGTCACCGTGAGGTCTAGTCTATGC	S7_RCVCMP0000001	CD2	0	0.36337907960624505	0.12376307845955134	0
TGTCACCGTGAGGTCTAGTCTATGC	S7_RCVCMP0000001	CD3E	0	0.36337907960624505	0.12376307845955134	0
CACAATCTTGTAGGACGCCTAGGGG	S7_RCVCMP0000001	CD2	0	-0.21418328653660357	0.435753494763412	0
CACAATCTTGTAGGACGCCTAGGGG	S7_RCVCMP0000001	CD3E	0	-0.21418328653660357	0.435753494763412	0
CACAATCTTGTAGGACGCCTAGGGG	S7_RCVCMP0000001	CD45	0	-0.21418328653660357	0.435753494763412	0
GCTGACCAAACCGGCGAGGCGCATA	S7_RCVCMP0000001	CD2	0	-0.43277911566297783	-0.09866864344561396	0
GCTGACCAAACCGGCGAGGCGCATA	S7_RCVCMP0000001	CD3E	0	-0.43277911566297783	-0.09866864344561396	0
TTCGGAGAGACGGAGGGGTTTTCGG	S7_RCVCMP0000001	CD2	0	0.6681576163762916	-0.11775188555507346	0
TTCGGAGAGACGGAGGGGTTTTCGG	S7_RCVCMP0000001	CD3E	0	0.6681576163762916	-0.11775188555507346	0
TTCGGAGAGACGGAGGGGTTTTCGG	S7_RCVCMP0000001	CD45	0	0.6681576163762916	-0.11775188555507346	0
TGTGTGAGATGTGCAAGGGGTGTGA	S7_RCVCMP0000001	CD2	0	-0.40734303907216496	0.6233746984705357	0
TGTGTGAGATGTGCAAGGGGTGTGA	S7_RCVCMP0000001	CD3E	0	-0.40734303907216496	0.6233746984705357	0
TGTGTGAGATGTGCAAGGGGTGTGA	S7_RCVCMP0000001	CD45	0	-0.40734303907216496	0.6233746984705357	0
TTTGGCGGCGCGTAGTCTAGGCAAT	S7_RCVCMP0000001	CD2	0	0.24955020718832222	-0.8189476218747409	0
TTTGGCGGCGCGTAGTCTAGGCAAT	S7_RCVCMP0000001	CD3E	0	0.24955020718832222	-0.8189476218747409	0
GAGATAGGTACGCCATATTTCGTGT	S7_RCVCMP0000001	CD2	0	-0.04414530400671431	-0.37485300843748154	0
GAGATAGGTACGCCATATTTCGTGT	S7_RCVCMP0000001	CD3E	0	-0.04414530400671431	-0.37485300843748154	0
GAGATAGGTACGCCATATTTCGTGT	S7_RCVCMP0000001	CD45	0	-0.04414530400671431	-0.37485300843748154	0
CTGTACTCCGGATTGAGTGGTTGAA	S7_RCVCMP0000001	CD2	0	0.22449806171936149	0.5386410712252122	0
CTGTACTCCGGATTGAGTGGTTGAA	S7_RCVCMP0000001	CD3E	0	0.22449806171936149	0.5386410712252122	0
CTGTACTCCGGATTGAGTGGTTGAA	S7_RCVCMP0000001	CD45	0	0.22449806171936149	0.5386410712252122	0
TTTTGAGGGGTTGACTGGAATTAGG	S7_RCVCMP0000001	CD2	0	0.48242901672367755	-0.7069560977445075	0
TTTTGAGGGGTTGACTGGAATTAGG	S7_RCVCMP0000001	CD3E	0	0.48242901672367755	-0.7069560977445075	0
TTTTGAGGGGTTGACTGGAATTAGG	S7_RCVCMP0000001	CD45	0	0.48242901672367755	-0.7069560977445075	0
GATAATGTGGGTCGGGGTCCTGGCG	S7_RCVCMP0000001	CD2	0	-0.025592074801532205	-0.7813455525494669	0
GATAATGTGGGTCGGGGTCCTGGCG	S7_RCVCMP0000001	CD3E	0	-0.025592074801532205	-0.7813455525494669	0
TTTGATGTATTTATCATAGATGCTT	S7_RCVCMP0000001	CD2	0	-0.9035711901772729	0.04627068665412856	0
TTTGATGTATTTATCATAGATGCTT	S7_RCVCMP0000001	CD3E	0	-0.9035711901772729	0.04627068665412856	0
TTTGATGTATTTATCATAGATGCTT	S7_RCVCMP0000001	CD45	0	-0.9035711901772729	0.04627068665412856	0
GTTGGGATAAGGCTGATTATGGGAC	S7_RCVCMP0000001	CD2	0	-1.026791134571948	-0.16557473662400352	0
GTTGGGATAAGGCTGATTATGGGAC	S7_RCVCMP0000001	CD3E	0	-1.026791134571948	-0.16557473662400352	0
TTTCTTTTTTGGGTATTTCTAGGCC	S7_RCVCMP0000001	CD2	0	-0.5141242066275926	0.17178809185726052	0
TTTCTTTTTTGGGTATTTCTAGGCC	S7_RCVCMP0000001	CD3E	0	-0.5141242066275926	0.17178809185726052	0
AGTGCATAGGATTCTCAAGCGTAAG	S7_RCVCMP0000001	CD2	0	-0.004971230700405624	-0.7347317098425284	0
AGTGCATAGGATTCTCAAGCGTAAG	S7_RCVCMP0000001	CD3E	0	-0.004971230700405624	-0.7347317098425284	0
CTCAGGTCTTTAGGTTGACACGGCT	S7_RCVCMP0000001	CD2	0	-0.024261045574916325	0.12033506537163745	0
CTCAGGTCTTTAGGTTGACACGGCT	S7_RCVCMP0000001	CD3E	0	-0.024261045574916325	0.12033506537163745	0
TATTTCGAAGTGACAGAGCCCTTCG	S7_RCVCMP0000001	CD2	0	-0.13407412717567602	-0.6572295643218313	0
TATTTCGAAGTGACAGAGCCCTTCG	S7_RCVCMP0000001	CD3E	0	-0.13407412717567602	-0.6572295643218313	0
TAGTTTTGGGTAAAGGGGGATATAT	S7_RCVCMP0000001	CD2	0	0.5586157720294517	0.6411933367910079	0
TAGTTTTGGGTAAAGGGGGATATAT	S7_RCVCMP0000001	CD3E	0	0.5586157720294517	0.6411933367910079	0
TAGTTTTGGGTAAAGGGGGATATAT	S7_RCVCMP0000001	CD45	0	0.5586157720294517	0.6411933367910079	0
TAAGTCAGATTTCTAATGGTTCGTT	S7_RCVCMP0000001	CD2	0	0.12188988721222911	0.05185276227430453	0
TAAGTCAGATTTCTAATGGTTCGTT	S7_RCVCMP0000001	CD3E	0	0.12188988721222911	0.05185276227430453	0
TAAGTCAGATTTCTAATGGTTCGTT	S7_RCVCMP0000001	CD45	0	0.12188988721222911	0.05185276227430453	0
GTTTTTTATTGAGCCTCAGGGGGTG	S7_RCVCMP0000001	CD3E	0	0.1312969765404839	-0.6010276795056462	0
GGAAGGCAGGCTTGTGAGTACATAA	S7_RCVCMP0000001	CD2	0	0.2773008859492312	-0.5762375838083013	0
GGAAGGCAGGCTTGTGAGTACATAA	S7_RCVCMP0000001	CD3E	0	0.2773008859492312	-0.5762375838083013	0
CAGGGGAATAGTCGAGTTTAGGTTA	S7_RCVCMP0000001	CD2	0	0.06353966139181437	0.007744186236094812	0
CAGGGGAATAGTCGAGTTTAGGTTA	S7_RCVCMP0000001	CD3E	0	0.06353966139181437	0.007744186236094812	0
GGGGCTGTCGTTCGGCATGGTTAGT	S7_RCVCMP0000001	CD2	0	-0.1846599335201732	0.010509466401368994	0
GGGGCTGTCGTTCGGCATGGTTAGT	S7_RCVCMP0000001	CD3E	0	-0.1846599335201732	0.010509466401368994	0
GGGGCTGTCGTTCGGCATGGTTAGT	S7_RCVCMP0000001	CD45	0	-0.1846599335201732	0.010509466401368994	0
GACTCAAATTTGAAGTGTATTAGGG	S7_RCVCMP0000001	CD2	0	0.21681368429172515	0.29875404074349887	0
GACTCAAATTTGAAGTGTATTAGGG	S7_RCVCMP0000001	CD3E	0	0.21681368429172515	0.29875404074349887	0
GACTCAAATTTGAAGTGTATTAGGG	S7_RCVCMP0000001	CD45	0	0.21681368429172515	0.29875404074349887	0
GCTGGAACGGGTAGAGCGGGCTTTA	S7_RCVCMP0000001	CD2	0	0.7263374153041426	0.1408105366906724	0
GCTGGAACGGGTAGAGCGGGCTTTA	S7_RCVCMP0000001	CD3E	0	0.7263374153041426	0.1408105366906724	0
ATGTGGGGGTAGTAGTCTGTTCGTC	S7_RCVCMP0000001	CD2	0	0.24885349290276187	-0.30850458162450173	0
ATGTGGGGGTAGTAGTCTGTTCGTC	S7_RCVCMP0000001	CD3E	0	0.24885349290276187	-0.30850458162450173	0
TGGGAATGTTGACAGTGTTGGGCAC	S7_RCVCMP0000001	CD3E	0	-0.4694249044397541	-0.36800065969679124	0
CCATATTCGGGTTGTATTATCGTTT	S7_RCVCMP0000001	CD2	0	-0.5120732064822773	0.052688163940925986	0
CCATATTCGGGTTGTATTATCGTTT	S7_RCVCMP0000001	CD3E	0	-0.5120732064822773	0.052688163940925986	0
TAGTTTTGTCTTAATCAAGTGACGT	S7_RCVCMP0000001	CD2	0	0.2514649668911055	-0.2909135779789318	0
TAGTTTTGTCTTAATCAAGTGACGT	S7_RCVCMP0000001	CD3E	0	0.2514649668911055	-0.2909135779789318	0
ACTGCTAGCGTAGCGATCTAAATCT	S7_RCVCMP0000001	CD2	0	0.045922861270388825	0.3522201719088943	0
ACTGCTAGCGTAGCGATCTAAATCT	S7_RCVCMP0000001	CD3E	0	0.045922861270388825	0.3522201719088943	0
ACTGCTAGCGTAGCGATCTAAATCT	S7_RCVCMP0000001	CD45	0	0.045922861270388825	0.3522201719088943	0
GTTAGTGGTAATTCAAGGTCGTCAG	S7_RCVCMP0000001	CD2	0	-0.38416995544116894	-0.02875456933434914	0
GTTAGTGGTAATTCAAGGTCGTCAG	S7_RCVCMP0000001	CD3E	0	-0.38416995544116894	-0.02875456933434914	0
TGTTGGTCGGCTACGGTAACTGCAG	S7_RCVCMP0000001	CD2	0	-0.39358696170425717	0.3212307139858422	0
TGTTGGTCGGCTACGGTAACTGCAG	S7_RCVCMP0000001	CD3E	0	-0.39358696170425717	0.3212307139858422	0
GGTGACGCGATTTCGTTAGAGCGAA	S7_RCVCMP0000001	CD2	0	0.50606096801524	-0.004734342787568304	0
GGTGACGCGATTTCGTTAGAGCGAA	S7_RCVCMP0000001	CD3E	0	0.50606096801524	-0.004734342787568304	0
GGGGAATGATGGTGTGGCTGTGGTG	S7_RCVCMP0000001	CD2	0	-0.6237629256081129	0.15294429680253616	0
GGGGAATGATGGTGTGGCTGTGGTG	S7_RCVCMP0000001	CD3E	0	-0.6237629256081129	0.15294429680253616	0
GGGGAATGATGGTGTGGCTGTGGTG	S7_RCVCMP0000001	CD45	0	-0.6237629256081129	0.15294429680253616	0
TTCCGCAAGAGTTTGTTGGGCTGTG	S7_RCVCMP0000001	CD2	0	0.7556456753413275	0.3796508875045625	0
TTCCGCAAGAGTTTGTTGGGCTGTG	S7_RCVCMP0000001	CD3E	0	0.7556456753413275	0.3796508875045625	0
TTCCGCAAGAGTTTGTTGGGCTGTG	S7_RCVCMP0000001	CD45	0	0.7556456753413275	0.3796508875045625	0
ATTACGGTTTGTTTGAGCTAGTGGA	S7_RCVCMP0000001	CD2	0	-0.06735585926243609	0.5388551241054126	0
ATTACGGTTTGTTTGAGCTAGTGGA	S7_RCVCMP0000001	CD3E	0	-0.06735585926243609	0.5388551241054126	0
ATTACGGTTTGTTTGAGCTAGTGGA	S7_RCVCMP0000001	CD45	0	-0.06735585926243609	0.5388551241054126	0
TATCTTAGGTGTAGCGGTGGAGGGG	S7_RCVCMP0000001	CD2	0	0.7111564296937879	-0.4647604298560087	0
TATCTTAGGTGTAGCGGTGGAGGGG	S7_RCVCMP0000001	CD3E	0	0.7111564296937879	-0.4647604298560087	0
CGCATTGTTTGTAGGAGACGGGTGT	S7_RCVCMP0000001	CD2	0	-0.2262334520411367	0.26078829657662506	0
CGCATTGTTTGTAGGAGACGGGTGT	S7_RCVCMP0000001	CD3E	0	-0.2262334520411367	0.26078829657662506	0
CGCATTGTTTGTAGGAGACGGGTGT	S7_RCVCMP0000001	CD45	0	-0.2262334520411367	0.26078829657662506	0
TGGAACATAAGGTGTTTATGCGCAA	S7_RCVCMP0000001	CD3E	0	0.3800256738111991	0.3823862658350266	0
CTATGTAGTCTGAGTGTGTTTATAC	S7_RCVCMP0000001	CD2	0	-0.5869123824404368	-0.4881071253042051	0
CTATGTAGTCTGAGTGTGTTTATAC	S7_RCVCMP0000001	CD3E	0	-0.5869123824404368	-0.4881071253042051	0
CTATGTAGTCTGAGTGTGTTTATAC	S7_RCVCMP0000001	CD45	0	-0.5869123824404368	-0.4881071253042051	0
TGTGGTCCAGTAGTAATGGGTTTTC	S7_RCVCMP0000001	CD2	0	0.0336789918858509	-0.7332105336760198	0
TGTGGTCCAGTAGTAATGGGTTTTC	S7_RCVCMP0000001	CD3E	0	0.0336789918858509	-0.7332105336760198	0
TGTGGTCCAGTAGTAATGGGTTTTC	S7_RCVCMP0000001	CD45	0	0.0336789918858509	-0.7332105336760198	0
GGGATAGGTTTAGAGCTGCGGGCTT	S7_RCVCMP0000001	CD2	0	-0.23250813265731604	-0.15431601568475997	0
GGGATAGGTTTAGAGCTGCGGGCTT	S7_RCVCMP0000001	CD3E	0	-0.23250813265731604	-0.15431601568475997	0
GGGTGCTTTTTTGTTGTGGGTCGCG	S7_RCVCMP0000001	CD2	0	0.3365278309661647	0.1349062693673882	0
GGGTGCTTTTTTGTTGTGGGTCGCG	S7_RCVCMP0000001	CD3E	0	0.3365278309661647	0.1349062693673882	0
GGGTGCTTTTTTGTTGTGGGTCGCG	S7_RCVCMP0000001	CD45	0	0.3365278309661647	0.1349062693673882	0
TAGGAGGGACACATGGTTTGTGTTC	S7_RCVCMP0000001	CD2	0	0.8895587643695473	-0.3442632406958313	0
TAGGAGGGACACATGGTTTGTGTTC	S7_RCVCMP0000001	CD3E	0	0.8895587643695473	-0.3442632406958313	0
CTGTTCTGGGGTAAGATACGGTTAA	S7_RCVCMP0000001	CD2	0	-0.7071766877579538	-0.10311711797585027	0
CTGTTCTGGGGTAAGATACGGTTAA	S7_RCVCMP0000001	CD3E	0	-0.7071766877579538	-0.10311711797585027	0
TGGATAGCGCCGGGGCAGATGAGGT	S7_RCVCMP0000001	CD2	0	0.17584969039772633	0.75145976867217	0
TGGATAGCGCCGGGGCAGATGAGGT	S7_RCVCMP0000001	CD3E	0	0.17584969039772633	0.75145976867217	0
TGGATAGCGCCGGGGCAGATGAGGT	S7_RCVCMP0000001	CD45	0	0.17584969039772633	0.75145976867217	0
AATAAAGCTGTATAAGTTTGAATCA	S7_RCVCMP0000001	CD2	0	-0.16393411726589965	-0.2940884625510923	0
AATAAAGCTGTATAAGTTTGAATCA	S7_RCVCMP0000001	CD3E	0	-0.16393411726589965	-0.2940884625510923	0
TATTTGATTGATTGTGCATGTTCGG	S7_RCVCMP0000001	CD2	0	0.9756989377973276	0.12266960718302501	0
TATTTGATTGATTGTGCATGTTCGG	S7_RCVCMP0000001	CD3E	0	0.9756989377973276	0.12266960718302501	0
TATTTGATTGATTGTGCATGTTCGG	S7_RCVCMP0000001	CD45	0	0.9756989377973276	0.12266960718302501	0
TCTCATCTAGCATCATCGGGCTACA	S7_RCVCMP0000001	CD2	0	0.5937009918957324	0.2964467450851036	0
TCTCATCTAGCATCATCGGGCTACA	S7_RCVCMP0000001	CD3E	0	0.5937009918957324	0.2964467450851036	0
TCTCATCTAGCATCATCGGGCTACA	S7_RCVCMP0000001	CD45	0	0.5937009918957324	0.2964467450851036	0
TTCGTATAAACAGCTATTGTGTTGC	S7_RCVCMP0000001	CD2	0	-0.5521805261555783	-0.34394433078733877	0
TTCGTATAAACAGCTATTGTGTTGC	S7_RCVCMP0000001	CD3E	0	-0.5521805261555783	-0.34394433078733877	0
AAATGATCCGGTGGGTCAATCGCGA	S7_RCVCMP0000001	CD2	0	0.4436575355994496	-0.42938097566272143	0
AAATGATCCGGTGGGTCAATCGCGA	S7_RCVCMP0000001	CD3E	0	0.4436575355994496	-0.42938097566272143	0
AAATGATCCGGTGGGTCAATCGCGA	S7_RCVCMP0000001	CD45	0	0.4436575355994496	-0.42938097566272143	0
CGAGGGAAGAATCAAGTGCCTATTA	S7_RCVCMP0000001	CD2	0	0.3369074570149265	0.19523308404998285	0
CGAGGGAAGAATCAAGTGCCTATTA	S7_RCVCMP0000001	CD3E	0	0.3369074570149265	0.19523308404998285	0
CGAGGGAAGAATCAAGTGCCTATTA	S7_RCVCMP0000001	CD45	0	0.3369074570149265	0.19523308404998285	0
GATCAGTACTTTGTAGACCCATAGT	S7_RCVCMP0000001	CD2	0	0.6286555386679844	0.08356610360203041	0
GATCAGTACTTTGTAGACCCATAGT	S7_RCVCMP0000001	CD3E	0	0.6286555386679844	0.08356610360203041	0
GATCAGTACTTTGTAGACCCATAGT	S7_RCVCMP0000001	CD45	0	0.6286555386679844	0.08356610360203041	0
TTTGTGGGCGGAGCTACCGCTATGA	S7_RCVCMP0000001	CD2	0	-0.37674197485857	0.2869648081219135	0
TTTGTGGGCGGAGCTACCGCTATGA	S7_RCVCMP0000001	CD3E	0	-0.37674197485857	0.2869648081219135	0
TTACAGTTGTATGGGTGTACGAAGG	S7_RCVCMP0000001	CD3E	0	-0.6946955907015439	0.15798332998548573	0
TTACAGTTGTATGGGTGTACGAAGG	S7_RCVCMP0000001	CD45	0	-0.6946955907015439	0.15798332998548573	0
CCAGCTTTAGATTTTAATGAGTCGT	S7_RCVCMP0000001	CD2	0	0.22186180988283433	0.4910837376151279	0
CCAGCTTTAGATTTTAATGAGTCGT	S7_RCVCMP0000001	CD3E	0	0.22186180988283433	0.4910837376151279	0
TTGCGCTAACTATTCGATCGGCTGG	S7_RCVCMP0000001	CD2	0	0.8863999999513174	-0.28995478056944396	0
TTGCGCTAACTATTCGATCGGCTGG	S7_RCVCMP0000001	CD3E	0	0.8863999999513174	-0.28995478056944396	0
TTGCGCTAACTATTCGATCGGCTGG	S7_RCVCMP0000001	CD45	0	0.8863999999513174	-0.28995478056944396	0
AGGAAGTCGATGATGTTTGAGAGTA	S7_RCVCMP0000001	CD2	0	-0.22929109722406507	-0.2557834486872183	0
AGGAAGTCGATGATGTTTGAGAGTA	S7_RCVCMP0000001	CD3E	0	-0.22929109722406507	-0.2557834486872183	0
AGGAAGTCGATGATGTTTGAGAGTA	S7_RCVCMP0000001	CD45	0	-0.22929109722406507	-0.2557834486872183	0
AATGGTTTTCAACGGACTTACAGGG	S7_RCVCMP0000001	CD2	0	-0.7678413454537878	-0.5004595564621267	0
AATGGTTTTCAACGGACTTACAGGG	S7_RCVCMP0000001	CD3E	0	-0.7678413454537878	-0.5004595564621267	0
AATGGTTTTCAACGGACTTACAGGG	S7_RCVCMP0000001	CD45	0	-0.7678413454537878	-0.5004595564621267	0
CGCTTTGTGTGTAAACCGGAACATG	S7_RCVCMP0000001	CD2	0	0.49325157360353533	0.36781356347392363	0
CGCTTTGTGTGTAAACCGGAACATG	S7_RCVCMP0000001	CD3E	0	0.49325157360353533	0.36781356347392363	0
CGCTTTGTGTGTAAACCGGAACATG	S7_RCVCMP0000001	CD45	0	0.49325157360353533	0.36781356347392363	0
GACTGCGTGTGGCGGTGGTTGTATG	S7_RCVCMP0000001	CD2	0	0.36624866636634973	0.9274933835359126	0
GACTGCGTGTGGCGGTGGTTGTATG	S7_RCVCMP0000001	CD3E	0	0.36624866636634973	0.9274933835359126	0
TAAAATTTTGCGGTGAAAGGAGGTA	S7_RCVCMP0000001	CD2	0	0.7275781712000324	0.9776589827483153	0
TAAAATTTTGCGGTGAAAGGAGGTA	S7_RCVCMP0000001	CD3E	0	0.7275781712000324	0.9776589827483153	0
TAAAATTTTGCGGTGAAAGGAGGTA	S7_RCVCMP0000001	CD45	0	0.7275781712000324	0.9776589827483153	0
TGTTATCGGATTTATTGTTTTCATG	S7_RCVCMP0000001	CD2	0	-0.5716097933252732	0.18870026804808318	0
TGTTATCGGATTTATTGTTTTCATG	S7_RCVCMP0000001	CD3E	0	-0.5716097933252732	0.18870026804808318	0
CCGTCATGTGGTCATGGTGGGATCA	S7_RCVCMP0000001	CD2	0	-0.38651861778523205	-0.40187348466458284	0
CCGTCATGTGGTCATGGTGGGATCA	S7_RCVCMP0000001	CD3E	0	-0.38651861778523205	-0.40187348466458284	0
TAGGGGGTTAAACTGGGGTATCCAC	S7_RCVCMP0000001	CD2	0	0.10984664645399422	0.32377302401906494	0
TAGGGGGTTAAACTGGGGTATCCAC	S7_RCVCMP0000001	CD3E	0	0.10984664645399422	0.32377302401906494	0
GGGGGCAACTGGTGATTGGAGACGA	S7_RCVCMP0000001	CD2	0	-0.22982520659835629	0.5345503412965732	0
GGGGGCAACTGGTGATTGGAGACGA	S7_RCVCMP0000001	CD3E	0	-0.22982520659835629	0.5345503412965732	0
ACATTGGGAGCTCGCCGTTCTTTTA	S7_RCVCMP0000001	CD2	0	0.09420889576238675	-0.48923604050944064	0
ACATTGGGAGCTCGCCGTTCTTTTA	S7_RCVCMP0000001	CD3E	0	0.09420889576238675	-0.48923604050944064	0
GCGCTTTCAGCTATGGCAGGGTGAC	S7_RCVCMP0000001	CD2	0	0.4300009058391114	0.7388148372904579	0
GCGCTTTCAGCTATGGCAGGGTGAC	S7_RCVCMP0000001	CD3E	0	0.4300009058391114	0.7388148372904579	0
GCGCTTTCAGCTATGGCAGGGTGAC	S7_RCVCMP0000001	CD45	0	0.4300009058391114	0.7388148372904579	0
TAAATCAATCATTGAGGCTTCGGTT	S7_RCVCMP0000001	CD2	0	0.401983492846045	0.028935992141460726	0
TAAATCAATCATTGAGGCTTCGGTT	S7_RCVCMP0000001	CD3E	0	0.401983492846045	0.028935992141460726	0
AGCGAACGTCTTTTGGAATAAATAC	S7_RCVCMP0000001	CD2	0	-0.10762558968843772	0.5425522240549919	0
AGCGAACGTCTTTTGGAATAAATAC	S7_RCVCMP0000001	CD3E	0	-0.10762558968843772	0.5425522240549919	0
ACTAATAGTGGGTAGGTTTATTGAG	S7_RCVCMP0000001	CD2	0	-0.26340733634454533	0.7464590939227292	0
ACTAATAGTGGGTAGGTTTATTGAG	S7_RCVCMP0000001	CD3E	0	-0.26340733634454533	0.7464590939227292	0
GGTATCCTGCAAAGTATGGGGTTGG	S7_RCVCMP0000001	CD2	0	0.026210490999556732	-0.06893011373336576	0
GGTATCCTGCAAAGTATGGGGTTGG	S7_RCVCMP0000001	CD3E	0	0.026210490999556732	-0.06893011373336576	0
GGTATCCTGCAAAGTATGGGGTTGG	S7_RCVCMP0000001	CD45	0	0.026210490999556732	-0.06893011373336576	0
GTTTGTGTAGAGCAATACTCGTTCT	S7_RCVCMP0000001	CD3E	0	0.13856821539208347	0.47255864840528	0
AAAAGGAAGTAAGGCCCAGATTGTG	S7_RCVCMP0000001	CD2	0	-0.5072782414726462	-0.17642123911122487	0
AAAAGGAAGTAAGGCCCAGATTGTG	S7_RCVCMP0000001	CD3E	0	-0.5072782414726462	-0.17642123911122487	0
AAAAGGAAGTAAGGCCCAGATTGTG	S7_RCVCMP0000001	CD45	0	-0.5072782414726462	-0.17642123911122487	0
AATACTTATTGTTGAGGTTCTGCGG	S7_RCVCMP0000001	CD2	0	0.5861629470820531	-0.9431082513987076	0
AATACTTATTGTTGAGGTTCTGCGG	S7_RCVCMP0000001	CD3E	0	0.5861629470820531	-0.9431082513987076	0
AATACTTATTGTTGAGGTTCTGCGG	S7_RCVCMP0000001	CD45	0	0.5861629470820531	-0.9431082513987076	0
TGACATGTATTTGGTCTGGGATCTA	S7_RCVCMP0000001	CD2	0	0.6953206390127455	0.5072562160601426	0
TGACATGTATTTGGTCTGGGATCTA	S7_RCVCMP0000001	CD3E	0	0.6953206390127455	0.5072562160601426	0
TGTAGGCTTGACTGGGTTAATCAAC	S7_RCVCMP0000001	CD3E	0	-0.12280009995788076	-0.498475633974662	0
ATCTATGTGGCAGCCTTCGGGAGAC	S7_RCVCMP0000001	CD2	0	-0.009340826933385966	-0.7832473801360623	0
ATCTATGTGGCAGCCTTCGGGAGAC	S7_RCVCMP0000001	CD3E	0	-0.009340826933385966	-0.7832473801360623	0
ATCTATGTGGCAGCCTTCGGGAGAC	S7_RCVCMP0000001	CD45	0	-0.009340826933385966	-0.7832473801360623	0
GTTTGAGTTGAACTGGGCGGTTGAC	S7_RCVCMP0000001	CD2	0	-0.11398907252026333	-0.12942100721274533	0
GTTTGAGTTGAACTGGGCGGTTGAC	S7_RCVCMP0000001	CD3E	0	-0.11398907252026333	-0.12942100721274533	0
CCAGGGTAATATGTTGAGAGGCGAG	S7_RCVCMP0000001	CD3E	0	-0.3537949500551432	0.6025297540307603	0
AGGGTAGGTGGAATTGGTTGGGCCT	S7_RCVCMP0000001	CD2	0	-0.9555799878476471	0.371069470144402	0
AGGGTAGGTGGAATTGGTTGGGCCT	S7_RCVCMP0000001	CD3E	0	-0.9555799878476471	0.371069470144402	0
AGGGTAGGTGGAATTGGTTGGGCCT	S7_RCVCMP0000001	CD45	0	-0.9555799878476471	0.371069470144402	0
GATTGCGGGTAACTGGGGCTCGCTG	S7_RCVCMP0000001	CD2	0	-0.4275064349052983	0.43419078469378847	0
GATTGCGGGTAACTGGGGCTCGCTG	S7_RCVCMP0000001	CD3E	0	-0.4275064349052983	0.43419078469378847	0
TCATAATACGATTTTCGCAAAGAGG	S7_RCVCMP0000001	CD2	0	-0.7266659936134163	-0.1425342024128086	0
TCATAATACGATTTTCGCAAAGAGG	S7_RCVCMP0000001	CD3E	0	-0.7266659936134163	-0.1425342024128086	0
TCATAATACGATTTTCGCAAAGAGG	S7_RCVCMP0000001	CD45	0	-0.7266659936134163	-0.1425342024128086	0
GTATGGACCTTTTCCTTAATGTGTA	S7_RCVCMP0000001	CD2	0	0.7674258759965714	0.3125597075516303	0
GTATGGACCTTTTCCTTAATGTGTA	S7_RCVCMP0000001	CD3E	0	0.7674258759965714	0.3125597075516303	0
GTATGGACCTTTTCCTTAATGTGTA	S7_RCVCMP0000001	CD45	0	0.7674258759965714	0.3125597075516303	0
GGGGGTATGTAACTTGCTTTAGGGA	S7_RCVCMP0000001	CD3E	0	0.5124792474495808	0.6500535731742235	0
GGGGGTATGTAACTTGCTTTAGGGA	S7_RCVCMP0000001	CD45	0	0.5124792474495808	0.6500535731742235	0
AAACAGAGAGTAGGGTTCATAGTAC	S7_RCVCMP0000001	CD2	0	-0.7733740469932311	-0.38107418988232844	0
AAACAGAGAGTAGGGTTCATAGTAC	S7_RCVCMP0000001	CD3E	0	-0.7733740469932311	-0.38107418988232844	0
AAACAGAGAGTAGGGTTCATAGTAC	S7_RCVCMP0000001	CD45	0	-0.7733740469932311	-0.38107418988232844	0
TATTCATTCATTGGAAAGGGTGGCG	S7_RCVCMP0000001	CD2	0	-0.089823700425098	-0.1695671144187701	0
TATTCATTCATTGGAAAGGGTGGCG	S7_RCVCMP0000001	CD3E	0	-0.089823700425098	-0.1695671144187701	0
AAGGCACACGTGCAGGTGGAATATC	S7_RCVCMP0000001	CD2	0	0.5463284695067783	0.5197927436413172	0
AAGGCACACGTGCAGGTGGAATATC	S7_RCVCMP0000001	CD3E	0	0.5463284695067783	0.5197927436413172	0
TGTGGTGGAGATATAGGTAGTGGGT	S7_RCVCMP0000001	CD2	0	-0.7301725992299771	0.24442026381516052	0
TGTGGTGGAGATATAGGTAGTGGGT	S7_RCVCMP0000001	CD3E	0	-0.7301725992299771	0.24442026381516052	0
TGTGGTGGAGATATAGGTAGTGGGT	S7_RCVCMP0000001	CD45	0	-0.7301725992299771	0.24442026381516052	0
GTTTGTTCGCTGAACTTTAGCCTAA	S7_RCVCMP0000001	CD2	0	0.3248757937444735	0.44976378477209905	0
GTTTGTTCGCTGAACTTTAGCCTAA	S7_RCVCMP0000001	CD3E	0	0.3248757937444735	0.44976378477209905	0
GTTTGTTCGCTGAACTTTAGCCTAA	S7_RCVCMP0000001	CD45	0	0.3248757937444735	0.44976378477209905	0
GACATGGTGGTTTGGAGTTTTGGAG	S7_RCVCMP0000001	CD2	0	-0.6418290677612802	0.7297582867319333	0
GACATGGTGGTTTGGAGTTTTGGAG	S7_RCVCMP0000001	CD3E	0	-0.6418290677612802	0.7297582867319333	0
CCTATGAGGGCTAAAATTAAGCGAA	S7_RCVCMP0000001	CD2	0	-0.3285234729847642	-0.27802515257332855	0
CCTATGAGGGCTAAAATTAAGCGAA	S7_RCVCMP0000001	CD3E	0	-0.3285234729847642	-0.27802515257332855	0
GGAGTGATTGAGGATACGGGTTTTG	S7_RCVCMP0000001	CD3E	0	0.5100483890004269	-0.4676119973963365	0
TATTTTATGTCACTTGGCGTGATTG	S7_RCVCMP0000001	CD2	0	-0.02665587412655026	0.018574221961014794	0
TATTTTATGTCACTTGGCGTGATTG	S7_RCVCMP0000001	CD3E	0	-0.02665587412655026	0.018574221961014794	0
ATCGGTTCAGCAGCGGTCCTGGTCT	S7_RCVCMP0000001	CD3E	0	-0.09627472607155782	0.037063936676732044	0
GCTTAAAAAAGACAGTTAGCGGTTT	S7_RCVCMP0000001	CD2	0	-0.04951012703070133	-0.4016144453354642	0
GCTTAAAAAAGACAGTTAGCGGTTT	S7_RCVCMP0000001	CD3E	0	-0.04951012703070133	-0.4016144453354642	0
TTAGGTATGGGGAGCATGACGTTCA	S7_RCVCMP0000001	CD2	0	0.3390194001211467	-0.5243784089524052	0
TTAGGTATGGGGAGCATGACGTTCA	S7_RCVCMP0000001	CD3E	0	0.3390194001211467	-0.5243784089524052	0
ACTATCTTACTGTTCATTTGGCAGT	S7_RCVCMP0000001	CD2	0	0.5073836200727854	-0.2089801980664577	0
ACTATCTTACTGTTCATTTGGCAGT	S7_RCVCMP0000001	CD3E	0	0.5073836200727854	-0.2089801980664577	0
GAATTTTGAAGCTTGGCAGGTTGAG	S7_RCVCMP0000001	CD2	0	-0.5466546651229113	-0.19313018959667064	0
GAATTTTGAAGCTTGGCAGGTTGAG	S7_RCVCMP0000001	CD3E	0	-0.5466546651229113	-0.19313018959667064	0
CAGAGTTCATGTGTGCATAGATGGG	S7_RCVCMP0000001	CD2	0	-0.10797953052619633	0.34936811109128196	0
CAGAGTTCATGTGTGCATAGATGGG	S7_RCVCMP0000001	CD3E	0	-0.10797953052619633	0.34936811109128196	0
CAGAGTTCATGTGTGCATAGATGGG	S7_RCVCMP0000001	CD45	0	-0.10797953052619633	0.34936811109128196	0
TGACGTGTCGGAGTGAGGACTTGCT	S7_RCVCMP0000001	CD2	0	-0.7207374336818585	0.34928721192813944	0
TGACGTGTCGGAGTGAGGACTTGCT	S7_RCVCMP0000001	CD3E	0	-0.7207374336818585	0.34928721192813944	0
TGACGTGTCGGAGTGAGGACTTGCT	S7_RCVCMP0000001	CD45	0	-0.7207374336818585	0.34928721192813944	0
CAGATTCGGCTGCGTTTTTAGCGTC	S7_RCVCMP0000001	CD2	0	-0.6813994886893411	0.09275191948889762	0
CAGATTCGGCTGCGTTTTTAGCGTC	S7_RCVCMP0000001	CD3E	0	-0.6813994886893411	0.09275191948889762	0
CAGATTCGGCTGCGTTTTTAGCGTC	S7_RCVCMP0000001	CD45	0	-0.6813994886893411	0.09275191948889762	0
CCTATGACGGGGACTGCTGCCGCGT	S7_RCVCMP0000001	CD2	0	-0.7121615240614477	0.2998926653843481	0
CCTATGACGGGGACTGCTGCCGCGT	S7_RCVCMP0000001	CD3E	0	-0.7121615240614477	0.2998926653843481	0
CCTATGACGGGGACTGCTGCCGCGT	S7_RCVCMP0000001	CD45	0	-0.7121615240614477	0.2998926653843481	0
CATGTCGAATTTGGGTGGGGCGGTG	S7_RCVCMP0000001	CD2	0	0.6013931318972722	0.25371505610455347	0
CATGTCGAATTTGGGTGGGGCGGTG	S7_RCVCMP0000001	CD3E	0	0.6013931318972722	0.25371505610455347	0
CATGTCGAATTTGGGTGGGGCGGTG	S7_RCVCMP0000001	CD45	0	0.6013931318972722	0.25371505610455347	0
GTTGAAAGGTAGGGTTGGTGTAATG	S7_RCVCMP0000001	CD3E	0	0.7310903492269961	0.4168285712901176	0
GTTGAAAGGTAGGGTTGGTGTAATG	S7_RCVCMP0000001	CD45	0	0.7310903492269961	0.4168285712901176	0
TGCAATGATAACATATGCCATGCTG	S7_RCVCMP0000001	CD3E	0	0.23272701599780402	0.4046679922731181	0
AACGGAGCGTTTCTATTACCGCGGG	S7_RCVCMP0000001	CD2	0	-0.23533817442757748	-0.5705281321150104	0
AACGGAGCGTTTCTATTACCGCGGG	S7_RCVCMP0000001	CD3E	0	-0.23533817442757748	-0.5705281321150104	0
AACGGAGCGTTTCTATTACCGCGGG	S7_RCVCMP0000001	CD45	0	-0.23533817442757748	-0.5705281321150104	0
AAATGTCCCGGGGCTGGGGGGCGGA	S7_RCVCMP0000001	CD2	0	0.4794877788134688	-0.1832509048967617	0
AAATGTCCCGGGGCTGGGGGGCGGA	S7_RCVCMP0000001	CD3E	0	0.4794877788134688	-0.1832509048967617	0
TGCAATCAGGTATTTCTCATTTTTG	S7_RCVCMP0000001	CD2	0	0.48526595384616045	-0.4835888554209763	0
TGCAATCAGGTATTTCTCATTTTTG	S7_RCVCMP0000001	CD3E	0	0.48526595384616045	-0.4835888554209763	0
GTCGACAAAAATAGACGGAAAGCTG	S7_RCVCMP0000001	CD2	0	-0.19411255760848287	-0.6607151959407436	0
GTCGACAAAAATAGACGGAAAGCTG	S7_RCVCMP0000001	CD3E	0	-0.19411255760848287	-0.6607151959407436	0
GCCCGGCTCGTTGTTAATGCTGTCA	S7_RCVCMP0000001	CD2	0	-0.3905658739063428	-0.4322356595760146	0
GCCCGGCTCGTTGTTAATGCTGTCA	S7_RCVCMP0000001	CD3E	0	-0.3905658739063428	-0.4322356595760146	0
GCCCGGCTCGTTGTTAATGCTGTCA	S7_RCVCMP0000001	CD45	0	-0.3905658739063428	-0.4322356595760146	0
TGCGTGGCTGTTGCTAGGTGCGTAA	S7_RCVCMP0000001	CD2	0	-0.936099584739976	0.35151761434318707	0
TGCGTGGCTGTTGCTAGGTGCGTAA	S7_RCVCMP0000001	CD3E	0	-0.936099584739976	0.35151761434318707	0
TGCGTGGCTGTTGCTAGGTGCGTAA	S7_RCVCMP0000001	CD45	0	-0.936099584739976	0.35151761434318707	0
CTGTAGTCTGTCCAAGATGATAACT	S7_RCVCMP0000001	CD3E	0	0.085138076234629	-0.1951277170496173	0
TAAGATTGTCCAAGAATTTAGATAG	S7_RCVCMP0000001	CD3E	0	0.34118956793746774	-0.4643843675521778	0
TAAGATTGTCCAAGAATTTAGATAG	S7_RCVCMP0000001	CD45	0	0.34118956793746774	-0.4643843675521778	0
AAAGTCAGGGATGTCGTACTGTGGT	S7_RCVCMP0000001	CD2	0	0.053655156265275325	-0.7814802930256816	0
AAAGTCAGGGATGTCGTACTGTGGT	S7_RCVCMP0000001	CD3E	0	0.053655156265275325	-0.7814802930256816	0
ATGTTGAGAAGCGAGTTCTTTAGTA	S7_RCVCMP0000001	CD2	0	0.39628564191309007	0.21053755613993755	0
ATGTTGAGAAGCGAGTTCTTTAGTA	S7_RCVCMP0000001	CD3E	0	0.39628564191309007	0.21053755613993755	0
ATGTTGAGAAGCGAGTTCTTTAGTA	S7_RCVCMP0000001	CD45	0	0.39628564191309007	0.21053755613993755	0
AGGTTTGTTACGGGTTGAGGAGGGG	S7_RCVCMP0000001	CD2	0	0.603595375889059	-0.7629330979708753	0
AGGTTTGTTACGGGTTGAGGAGGGG	S7_RCVCMP0000001	CD3E	0	0.603595375889059	-0.7629330979708753	0
TCAGGGACAGGCCAGGCAGGAGAAG	S7_RCVCMP0000001	CD2	0	0.02826514665359144	-0.1819779855961672	0
TCAGGGACAGGCCAGGCAGGAGAAG	S7_RCVCMP0000001	CD3E	0	0.02826514665359144	-0.1819779855961672	0
TCAGGGACAGGCCAGGCAGGAGAAG	S7_RCVCMP0000001	CD45	0	0.02826514665359144	-0.1819779855961672	0
TTTGGTTGTTTAACCCAATGGGATA	S7_RCVCMP0000001	CD3E	0	0.4923143395651518	-0.03295015167582546	0
AAGACTGTGTAGCAGTTGGGCCCTG	S7_RCVCMP0000001	CD2	0	0.5983059459213892	0.42691388696945876	0
AAGACTGTGTAGCAGTTGGGCCCTG	S7_RCVCMP0000001	CD3E	0	0.5983059459213892	0.42691388696945876	0
CCTCAGTTTTGTGAGCCGGCGAGCA	S7_RCVCMP0000001	CD2	0	0.27326907710791987	-0.5474921851399533	0
CCTCAGTTTTGTGAGCCGGCGAGCA	S7_RCVCMP0000001	CD3E	0	0.27326907710791987	-0.5474921851399533	0
CGCTTTGTTTCGCTTGGTCATGTAT	S7_RCVCMP0000001	CD2	0	0.5229214969680551	0.45917674958478183	0
CGCTTTGTTTCGCTTGGTCATGTAT	S7_RCVCMP0000001	CD3E	0	0.5229214969680551	0.45917674958478183	0
ATTTTGAGCCGTGGTTGGGGATGGG	S7_RCVCMP0000001	CD2	0	0.6853588251343937	-0.18536547191023733	0
ATTTTGAGCCGTGGTTGGGGATGGG	S7_RCVCMP0000001	CD3E	0	0.6853588251343937	-0.18536547191023733	0
ATTTTGAGCCGTGGTTGGGGATGGG	S7_RCVCMP0000001	CD45	0	0.6853588251343937	-0.18536547191023733	0
TGGGATGTATTGTGCGTTCATCGGG	S7_RCVCMP0000001	CD2	0	-0.2411913259826382	0.044598904169983154	0
TGGGATGTATTGTGCGTTCATCGGG	S7_RCVCMP0000001	CD3E	0	-0.2411913259826382	0.044598904169983154	0
CGGGCAGGGTTAGAGCTACGACGTT	S7_RCVCMP0000001	CD2	0	0.523503888843216	0.7427432889005572	0
CGGGCAGGGTTAGAGCTACGACGTT	S7_RCVCMP0000001	CD3E	0	0.523503888843216	0.7427432889005572	0
CGGGCAGGGTTAGAGCTACGACGTT	S7_RCVCMP0000001	CD45	0	0.523503888843216	0.7427432889005572	0
GTTCTGGCCCTCACCGGGGTATTGG	S7_RCVCMP0000001	CD2	0	1.0134331639729384	-0.5643999657554494	0
GTTCTGGCCCTCACCGGGGTATTGG	S7_RCVCMP0000001	CD3E	0	1.0134331639729384	-0.5643999657554494	0
GAAGGTTAGATTTATGCTATTTTGA	S7_RCVCMP0000001	CD2	0	-0.37625243543884473	0.3338596918431914	0
GAAGGTTAGATTTATGCTATTTTGA	S7_RCVCMP0000001	CD3E	0	-0.37625243543884473	0.3338596918431914	0
GCAGATCATGTGGGCTTGAAGGGTT	S7_RCVCMP0000001	CD2	0	-0.03856128597402493	0.20266322440532208	0
GCAGATCATGTGGGCTTGAAGGGTT	S7_RCVCMP0000001	CD45	0	-0.03856128597402493	0.20266322440532208	0
AGCAGGATTGTCGCCTTGTATGATT	S7_RCVCMP0000001	CD2	0	0.0197735388569863	-0.1456953062777629	0
AGCAGGATTGTCGCCTTGTATGATT	S7_RCVCMP0000001	CD3E	0	0.0197735388569863	-0.1456953062777629	0
TGGGTAGGGGTTATTCTGTATCTAA	S7_RCVCMP0000001	CD2	0	-0.6254263011305136	0.744640913539711	0
TGGGTAGGGGTTATTCTGTATCTAA	S7_RCVCMP0000001	CD3E	0	-0.6254263011305136	0.744640913539711	0
TGGGTAGGGGTTATTCTGTATCTAA	S7_RCVCMP0000001	CD45	0	-0.6254263011305136	0.744640913539711	0
GAACCCGAATAGGAGCAAGGCGAAC	S7_RCVCMP0000001	CD2	0	-0.20228756008301654	0.03552531998971687	0
GAACCCGAATAGGAGCAAGGCGAAC	S7_RCVCMP0000001	CD3E	0	-0.20228756008301654	0.03552531998971687	0
AGGTTATCAAAAGTGGGGGCAGTAA	S7_RCVCMP0000001	CD2	0	-0.3023441183119723	-0.33487810125278594	0
AGGTTATCAAAAGTGGGGGCAGTAA	S7_RCVCMP0000001	CD3E	0	-0.3023441183119723	-0.33487810125278594	0
ATTTTGTATTTGGTGGCGAATGTTC	S7_RCVCMP0000001	CD2	0	-0.640803428081825	-0.21168869269458737	0
ATTTTGTATTTGGTGGCGAATGTTC	S7_RCVCMP0000001	CD3E	0	-0.640803428081825	-0.21168869269458737	0
TGTATAGGCGTAGTTTAAGGGTTTC	S7_RCVCMP0000001	CD2	0	-0.6662988009112095	0.24677062612914338	0
TGTATAGGCGTAGTTTAAGGGTTTC	S7_RCVCMP0000001	CD3E	0	-0.6662988009112095	0.24677062612914338	0
GTTGTGTTTGTGAGTGATCCACTGA	S7_RCVCMP0000001	CD2	0	-0.5106386902207433	-0.33383282083659055	0
GTTGTGTTTGTGAGTGATCCACTGA	S7_RCVCMP0000001	CD3E	0	-0.5106386902207433	-0.33383282083659055	0
GGTTATCGCAAGTATTAAAGTCTGT	S7_RCVCMP0000001	CD3E	0	-0.0631424996942241	0.0532656030242161	0
TTGTAGCCGGATTATAGATAGCTGC	S7_RCVCMP0000001	CD2	0	-0.5816479290355602	0.15390504571718416	0
TTGTAGCCGGATTATAGATAGCTGC	S7_RCVCMP0000001	CD3E	0	-0.5816479290355602	0.15390504571718416	0
TTGTAGCCGGATTATAGATAGCTGC	S7_RCVCMP0000001	CD45	0	-0.5816479290355602	0.15390504571718416	0
CATAGCGGCTTGGCGTTTCCTAGAG	S7_RCVCMP0000001	CD2	0	0.05234201593560576	0.5116233075727455	0
CATAGCGGCTTGGCGTTTCCTAGAG	S7_RCVCMP0000001	CD3E	0	0.05234201593560576	0.5116233075727455	0
CATTCCAGGAGATTTTGGGGTCTCT	S7_RCVCMP0000001	CD2	0	0.10605205056014641	0.578449172346935	0
CATTCCAGGAGATTTTGGGGTCTCT	S7_RCVCMP0000001	CD3E	0	0.10605205056014641	0.578449172346935	0
ATCTATCAGTTCATATGGGAGGTTG	S7_RCVCMP0000001	CD2	0	-0.46234655505186695	-0.013390251452444274	0
ATCTATCAGTTCATATGGGAGGTTG	S7_RCVCMP0000001	CD3E	0	-0.46234655505186695	-0.013390251452444274	0
CGAAATCAGTTTTTTATAGTTAACA	S7_RCVCMP0000001	CD2	0	0.10333791471081089	-0.06556765991125942	0
CGAAATCAGTTTTTTATAGTTAACA	S7_RCVCMP0000001	CD3E	0	0.10333791471081089	-0.06556765991125942	0
ATAAACTTTTTCGTTGCCATGAGAT	S7_RCVCMP0000001	CD2	0	0.23373647211195453	-0.4963691278804959	0
ATAAACTTTTTCGTTGCCATGAGAT	S7_RCVCMP0000001	CD3E	0	0.23373647211195453	-0.4963691278804959	0
ATAAACTTTTTCGTTGCCATGAGAT	S7_RCVCMP0000001	CD45	0	0.23373647211195453	-0.4963691278804959	0
GTTAAGCAGGTTGGTTTGAACCAGG	S7_RCVCMP0000001	CD2	0	0.3502969951710636	-0.6016360110072921	0
GTTAAGCAGGTTGGTTTGAACCAGG	S7_RCVCMP0000001	CD3E	0	0.3502969951710636	-0.6016360110072921	0
GAAGTTGGCGAGTACCCTTGTGGTC	S7_RCVCMP0000001	CD2	0	0.7072963739744476	-0.32886753508262795	0
GAAGTTGGCGAGTACCCTTGTGGTC	S7_RCVCMP0000001	CD3E	0	0.7072963739744476	-0.32886753508262795	0
GAAGTTGGCGAGTACCCTTGTGGTC	S7_RCVCMP0000001	CD45	0	0.7072963739744476	-0.32886753508262795	0
TTTTTAAGACATATCTTGGTTTCAC	S7_RCVCMP0000001	CD2	0	-0.2443296704078935	0.681270369595915	0
TTTTTAAGACATATCTTGGTTTCAC	S7_RCVCMP0000001	CD3E	0	-0.2443296704078935	0.681270369595915	0
GTTAGTTACGTTCGATCGTCTTTAT	S7_RCVCMP0000001	CD2	0	-0.5946848376136199	0.12116772468729725	0
GTTAGTTACGTTCGATCGTCTTTAT	S7_RCVCMP0000001	CD3E	0	-0.5946848376136199	0.12116772468729725	0
GTTTTTTATAGCGTTAATTGATCTT	S7_RCVCMP0000001	CD2	0	-0.6077766726689949	-0.022712114753595872	0
GTTTTTTATAGCGTTAATTGATCTT	S7_RCVCMP0000001	CD3E	0	-0.6077766726689949	-0.022712114753595872	0
GTTTTTTATAGCGTTAATTGATCTT	S7_RCVCMP0000001	CD45	0	-0.6077766726689949	-0.022712114753595872	0
CCATTTACGGTTAGACATTTTTGGT	S7_RCVCMP0000001	CD2	0	0.03904903334367966	0.6626829355628426	0
CCATTTACGGTTAGACATTTTTGGT	S7_RCVCMP0000001	CD3E	0	0.03904903334367966	0.6626829355628426	0
GGAGCGAGACGCGTTTAGGCTTAAG	S7_RCVCMP0000001	CD2	0	-0.49393523115496996	-0.11479119755142997	0
GGAGCGAGACGCGTTTAGGCTTAAG	S7_RCVCMP0000001	CD3E	0	-0.49393523115496996	-0.11479119755142997	0
TAAGTTGGGGACCTTAGTTGGGGGC	S7_RCVCMP0000001	CD2	0	-0.235823375440972	0.7793842105901705	0
TAAGTTGGGGACCTTAGTTGGGGGC	S7_RCVCMP0000001	CD3E	0	-0.235823375440972	0.7793842105901705	0
TAAGTTGGGGACCTTAGTTGGGGGC	S7_RCVCMP0000001	CD45	0	-0.235823375440972	0.7793842105901705	0
CCAGGGTGAATTTTTGTAATTAATA	S7_RCVCMP0000001	CD2	0	-0.6092450336989826	0.7591535171441312	0
CCAGGGTGAATTTTTGTAATTAATA	S7_RCVCMP0000001	CD3E	0	-0.6092450336989826	0.7591535171441312	0
TTCGTTTACAGTTGTTCTTCGAATC	S7_RCVCMP0000001	CD2	0	-0.7831046348066674	-0.5893017702134193	0
TTCGTTTACAGTTGTTCTTCGAATC	S7_RCVCMP0000001	CD3E	0	-0.7831046348066674	-0.5893017702134193	0
AAATGCTGTGTAAAAAGAAGCATGT	S7_RCVCMP0000001	CD2	0	-0.3372227228440591	0.36990754725123626	0
AAATGCTGTGTAAAAAGAAGCATGT	S7_RCVCMP0000001	CD3E	0	-0.3372227228440591	0.36990754725123626	0
AAATGCTGTGTAAAAAGAAGCATGT	S7_RCVCMP0000001	CD45	0	-0.3372227228440591	0.36990754725123626	0
GGCCGGATAGTGTGTCTGCGTCCTG	S7_RCVCMP0000001	CD2	0	-0.5755876064399066	0.2585101071037595	0
GGCCGGATAGTGTGTCTGCGTCCTG	S7_RCVCMP0000001	CD3E	0	-0.5755876064399066	0.2585101071037595	0
TTTGAGTGGGGATTATTTTTCTTTT	S7_RCVCMP0000001	CD2	0	0.49614082727797	0.020909791260292156	0
TTTGAGTGGGGATTATTTTTCTTTT	S7_RCVCMP0000001	CD3E	0	0.49614082727797	0.020909791260292156	0
TCAGACAGTGGAGATTGAGAGATCG	S7_RCVCMP0000001	CD3E	0	0.454102491446809	-5.667828232690883e-4	0
ATTCACGTTTTCTAGACTTTATAGT	S7_RCVCMP0000001	CD2	0	0.5831478785706458	0.46882324394934854	0
ATTCACGTTTTCTAGACTTTATAGT	S7_RCVCMP0000001	CD3E	0	0.5831478785706458	0.46882324394934854	0
ATTCACGTTTTCTAGACTTTATAGT	S7_RCVCMP0000001	CD45	0	0.5831478785706458	0.46882324394934854	0
TTTGCTGGATGGTTCTGGAGCGTAT	S7_RCVCMP0000001	CD2	0	-0.6755192723143945	-0.7141421064417008	0
TTTGCTGGATGGTTCTGGAGCGTAT	S7_RCVCMP0000001	CD3E	0	-0.6755192723143945	-0.7141421064417008	0
ATGTTTTGGTCATAAGTTATTGGTG	S7_RCVCMP0000001	CD2	0	0.24054373756317682	0.3367832245217741	0
ATGTTTTGGTCATAAGTTATTGGTG	S7_RCVCMP0000001	CD3E	0	0.24054373756317682	0.3367832245217741	0
GGATAGAGAGGGTTTTCGTAAGTGG	S7_RCVCMP0000001	CD3E	0	-0.8987388811219602	-0.37040433996183597	0
TGGGGGGTTGATGTTTGTTAATCTA	S7_RCVCMP0000001	CD3E	0	0.565165353941508	-0.3672342343329778	0
CCTGTAACCGGTTAGTTTGTGTCTA	S7_RCVCMP0000001	CD2	0	0.2614043804122177	0.028103925794809134	0
CCTGTAACCGGTTAGTTTGTGTCTA	S7_RCVCMP0000001	CD3E	0	0.2614043804122177	0.028103925794809134	0
CCTGTAACCGGTTAGTTTGTGTCTA	S7_RCVCMP0000001	CD45	0	0.2614043804122177	0.028103925794809134	0
TGCGTAAGAGGTTAGTTCGTTGTCC	S7_RCVCMP0000001	CD2	0	-0.2704716704308147	-0.4403242287084483	0
TGCGTAAGAGGTTAGTTCGTTGTCC	S7_RCVCMP0000001	CD3E	0	-0.2704716704308147	-0.4403242287084483	0
TGCGTAAGAGGTTAGTTCGTTGTCC	S7_RCVCMP0000001	CD45	0	-0.2704716704308147	-0.4403242287084483	0
TGGGGGGCGCTATGTCTCAGGCGGA	S7_RCVCMP0000001	CD2	0	0.6307168958026749	0.507377406380698	0
TGGGGGGCGCTATGTCTCAGGCGGA	S7_RCVCMP0000001	CD3E	0	0.6307168958026749	0.507377406380698	0
TGGGGGGCGCTATGTCTCAGGCGGA	S7_RCVCMP0000001	CD45	0	0.6307168958026749	0.507377406380698	0
GCGTTGTAGGGCGTTCTTGTGGGGC	S7_RCVCMP0000001	CD2	0	0.21970320086451745	-0.6852305968038843	0
GCGTTGTAGGGCGTTCTTGTGGGGC	S7_RCVCMP0000001	CD3E	0	0.21970320086451745	-0.6852305968038843	0
GCGTTGTAGGGCGTTCTTGTGGGGC	S7_RCVCMP0000001	CD45	0	0.21970320086451745	-0.6852305968038843	0
CACTTCTAGTTTAGCACTTTAGAGC	S7_RCVCMP0000001	CD3E	0	-0.6694168017178866	0.4424332614947244	0
CACTTCTAGTTTAGCACTTTAGAGC	S7_RCVCMP0000001	CD45	0	-0.6694168017178866	0.4424332614947244	0
CCAGGTGGAGAGTTACATACGGCCA	S7_RCVCMP0000001	CD3E	0	0.30518929709096726	-0.5867172948622291	0
AGATTGTTAGGTGGAGACTTGGTGC	S7_RCVCMP0000001	CD2	0	-0.9253246825066445	0.4662258449237692	0
AGATTGTTAGGTGGAGACTTGGTGC	S7_RCVCMP0000001	CD3E	0	-0.9253246825066445	0.4662258449237692	0
AGATTGTTAGGTGGAGACTTGGTGC	S7_RCVCMP0000001	CD45	0	-0.9253246825066445	0.4662258449237692	0
GGACTATTGATTCTTGGGCTTGAGG	S7_RCVCMP0000001	CD3E	0	0.6949217625250012	-0.3556002367057635	0
AAAGCTATATCCTTTGTGCAGGTCA	S7_RCVCMP0000001	CD2	0	0.07056276754150213	-0.5017251770189474	0
AAAGCTATATCCTTTGTGCAGGTCA	S7_RCVCMP0000001	CD3E	0	0.07056276754150213	-0.5017251770189474	0
GGGGTGTGCGTGACGTGTTGAATAG	S7_RCVCMP0000001	CD2	0	0.012817144048196005	0.9256036458708208	0
GGGGTGTGCGTGACGTGTTGAATAG	S7_RCVCMP0000001	CD3E	0	0.012817144048196005	0.9256036458708208	0
GGGGTGTGCGTGACGTGTTGAATAG	S7_RCVCMP0000001	CD45	0	0.012817144048196005	0.9256036458708208	0
TAGGGTAGTGACGCCCTAGCTGGTT	S7_RCVCMP0000001	CD2	0	-0.638953639065902	-0.15141281089364167	0
TAGGGTAGTGACGCCCTAGCTGGTT	S7_RCVCMP0000001	CD3E	0	-0.638953639065902	-0.15141281089364167	0
CATGGTCGAATTTGTTGATGTCGTA	S7_RCVCMP0000001	CD2	0	-0.2352950908662488	0.7199224262467069	0
CATGGTCGAATTTGTTGATGTCGTA	S7_RCVCMP0000001	CD3E	0	-0.2352950908662488	0.7199224262467069	0
GGGCACTTGGGTGTGAGCTAGTGTA	S7_RCVCMP0000001	CD2	0	0.3971990789101445	-0.6559817962600389	0
GGGCACTTGGGTGTGAGCTAGTGTA	S7_RCVCMP0000001	CD3E	0	0.3971990789101445	-0.6559817962600389	0
GGGCACTTGGGTGTGAGCTAGTGTA	S7_RCVCMP0000001	CD45	0	0.3971990789101445	-0.6559817962600389	0
CGCTTCCGAATAAGTGAGAAGGGGT	S7_RCVCMP0000001	CD3E	0	0.2543059823480179	-0.5398508137780859	0
CGCTTCCGAATAAGTGAGAAGGGGT	S7_RCVCMP0000001	CD45	0	0.2543059823480179	-0.5398508137780859	0
TTGACTTCGGATGCGTGGATTTGTT	S7_RCVCMP0000001	CD2	0	-0.7468819547136784	0.21341956170408896	0
TTGACTTCGGATGCGTGGATTTGTT	S7_RCVCMP0000001	CD3E	0	-0.7468819547136784	0.21341956170408896	0
AAGTGCAAATATTTCATTCTGTTCA	S7_RCVCMP0000001	CD2	0	-0.3010343317380432	0.5833802733430876	0
AAGTGCAAATATTTCATTCTGTTCA	S7_RCVCMP0000001	CD3E	0	-0.3010343317380432	0.5833802733430876	0
AAGTGCAAATATTTCATTCTGTTCA	S7_RCVCMP0000001	CD45	0	-0.3010343317380432	0.5833802733430876	0
ACGGATTAATCTCTGTATGGCATGA	S7_RCVCMP0000001	CD2	0	-0.15339571964518048	-0.430028802960135	0
ACGGATTAATCTCTGTATGGCATGA	S7_RCVCMP0000001	CD3E	0	-0.15339571964518048	-0.430028802960135	0
TAGATTTTCAGTTATGCGATTGAAG	S7_RCVCMP0000001	CD2	0	0.00364002148711045	0.1462367004652634	0
TAGATTTTCAGTTATGCGATTGAAG	S7_RCVCMP0000001	CD3E	0	0.00364002148711045	0.1462367004652634	0
CAAATCTCAACAGGTGGGGTTTAGT	S7_RCVCMP0000001	CD2	0	0.27128733834653274	0.7246475999543883	0
CAAATCTCAACAGGTGGGGTTTAGT	S7_RCVCMP0000001	CD3E	0	0.27128733834653274	0.7246475999543883	0
GCTTTTTTGTTTGCGGTACGGGGAC	S7_RCVCMP0000001	CD2	0	-0.34249434868068207	-0.29767297339692567	0
GCTTTTTTGTTTGCGGTACGGGGAC	S7_RCVCMP0000001	CD3E	0	-0.34249434868068207	-0.29767297339692567	0
GCTTTTTTGTTTGCGGTACGGGGAC	S7_RCVCMP0000001	CD45	0	-0.34249434868068207	-0.29767297339692567	0
TTAGACGCCTTGGGGGTGATGGAGG	S7_RCVCMP0000001	CD2	0	-0.3032795624965985	0.7531454330402052	0
TTAGACGCCTTGGGGGTGATGGAGG	S7_RCVCMP0000001	CD3E	0	-0.3032795624965985	0.7531454330402052	0
TTAGACGCCTTGGGGGTGATGGAGG	S7_RCVCMP0000001	CD45	0	-0.3032795624965985	0.7531454330402052	0
ATTATTCGTTGATATGGTTCGTCTA	S7_RCVCMP0000001	CD2	0	-0.7357549358061019	0.03659177495914769	0
ATTATTCGTTGATATGGTTCGTCTA	S7_RCVCMP0000001	CD3E	0	-0.7357549358061019	0.03659177495914769	0
ATTATTCGTTGATATGGTTCGTCTA	S7_RCVCMP0000001	CD45	0	-0.7357549358061019	0.03659177495914769	0
TAGCGAGGGGGGCCAGAGGCTTGCC	S7_RCVCMP0000001	CD2	0	0.8492503998039576	-0.44276582861371433	0
TAGCGAGGGGGGCCAGAGGCTTGCC	S7_RCVCMP0000001	CD3E	0	0.8492503998039576	-0.44276582861371433	0
TAGCGAGGGGGGCCAGAGGCTTGCC	S7_RCVCMP0000001	CD45	0	0.8492503998039576	-0.44276582861371433	0
TGGAGGTAGATGTGATCGGGATCCG	S7_RCVCMP0000001	CD45	0	0.03425073987735096	0.14832507682119572	0
ATATGGGAAGATTGGCGTGAAGGGG	S7_RCVCMP0000001	CD2	0	-0.39487694031957044	0.23760735519874818	0
ATATGGGAAGATTGGCGTGAAGGGG	S7_RCVCMP0000001	CD3E	0	-0.39487694031957044	0.23760735519874818	0
CGGGATTAGTGAGTGTGGAATCAGG	S7_RCVCMP0000001	CD2	0	-0.13904929534342825	-0.9010445499096591	0
CGGGATTAGTGAGTGTGGAATCAGG	S7_RCVCMP0000001	CD3E	0	-0.13904929534342825	-0.9010445499096591	0
CGGGATTAGTGAGTGTGGAATCAGG	S7_RCVCMP0000001	CD45	0	-0.13904929534342825	-0.9010445499096591	0
GGCCGGAAGTTATTGATTTTAGGGA	S7_RCVCMP0000001	CD2	0	0.36441664363198245	-0.08210314918840439	0
GGCCGGAAGTTATTGATTTTAGGGA	S7_RCVCMP0000001	CD3E	0	0.36441664363198245	-0.08210314918840439	0
GGCCGGAAGTTATTGATTTTAGGGA	S7_RCVCMP0000001	CD45	0	0.36441664363198245	-0.08210314918840439	0
TTGTAGGTTGGAGGTTTGCTTTGTT	S7_RCVCMP0000001	CD2	0	-0.003954085993711445	0.5138385490225023	0
TTGTAGGTTGGAGGTTTGCTTTGTT	S7_RCVCMP0000001	CD3E	0	-0.003954085993711445	0.5138385490225023	0
CGGGCCGTCGTGTCTTTTGGACGTT	S7_RCVCMP0000001	CD3E	0	-0.006853315157845227	0.23114773314066187	0
GTTGTTTTTTAGAACGAGACAGTGT	S7_RCVCMP0000001	CD2	0	0.5376426162187015	-0.32776931856475094	0
GTTGTTTTTTAGAACGAGACAGTGT	S7_RCVCMP0000001	CD3E	0	0.5376426162187015	-0.32776931856475094	0
GTTGTTTTTTAGAACGAGACAGTGT	S7_RCVCMP0000001	CD45	0	0.5376426162187015	-0.32776931856475094	0
GGTGGTTTGTTTTGGTTCAGAGATG	S7_RCVCMP0000001	CD2	0	-0.6484972196912699	0.7589845579178818	0
GGTGGTTTGTTTTGGTTCAGAGATG	S7_RCVCMP0000001	CD3E	0	-0.6484972196912699	0.7589845579178818	0
TAGATATAACCTCCTTTGGACGACG	S7_RCVCMP0000001	CD2	0	0.8459829310625164	-0.39778330407158746	0
TAGATATAACCTCCTTTGGACGACG	S7_RCVCMP0000001	CD3E	0	0.8459829310625164	-0.39778330407158746	0
GTCATGGCTTCCGGGTGTTTAGCTG	S7_RCVCMP0000001	CD2	0	-0.46921445376296816	0.3110900838998402	0
GTCATGGCTTCCGGGTGTTTAGCTG	S7_RCVCMP0000001	CD3E	0	-0.46921445376296816	0.3110900838998402	0
GTCATGGCTTCCGGGTGTTTAGCTG	S7_RCVCMP0000001	CD45	0	-0.46921445376296816	0.3110900838998402	0
TCATTCACTTGCTAAAATATTGGGA	S7_RCVCMP0000001	CD2	0	0.04448169632207679	-0.1843238143801626	0
TCATTCACTTGCTAAAATATTGGGA	S7_RCVCMP0000001	CD3E	0	0.04448169632207679	-0.1843238143801626	0
GGGGTGAAGCAAGTTGGGGTGTGAC	S7_RCVCMP0000001	CD2	0	-0.9165421873481291	0.3267262171447845	0
GGGGTGAAGCAAGTTGGGGTGTGAC	S7_RCVCMP0000001	CD3E	0	-0.9165421873481291	0.3267262171447845	0
GGGGTGAAGCAAGTTGGGGTGTGAC	S7_RCVCMP0000001	CD45	0	-0.9165421873481291	0.3267262171447845	0
TTGTTCTATTATTCCATAGGGTGTG	S7_RCVCMP0000001	CD2	0	-0.1923341203221234	-0.5030859790056442	0
TTGTTCTATTATTCCATAGGGTGTG	S7_RCVCMP0000001	CD3E	0	-0.1923341203221234	-0.5030859790056442	0
AGGGTTGCACCCTAGTTGTGACTGG	S7_RCVCMP0000001	CD2	0	-0.6656942483095736	0.5027345241849248	0
AGGGTTGCACCCTAGTTGTGACTGG	S7_RCVCMP0000001	CD3E	0	-0.6656942483095736	0.5027345241849248	0
AGGGTTGCACCCTAGTTGTGACTGG	S7_RCVCMP0000001	CD45	0	-0.6656942483095736	0.5027345241849248	0
TCTTGGTTCGAATTCAGTAAGACCC	S7_RCVCMP0000001	CD2	0	-0.1911706376839532	0.3022352128330898	0
TCTTGGTTCGAATTCAGTAAGACCC	S7_RCVCMP0000001	CD3E	0	-0.1911706376839532	0.3022352128330898	0
TCTTGGTTCGAATTCAGTAAGACCC	S7_RCVCMP0000001	CD45	0	-0.1911706376839532	0.3022352128330898	0
GACCTGGGTTAGTAGTGGGATAGCA	S7_RCVCMP0000001	CD2	0	-0.5223358243534921	-0.3863263935371676	0
GACCTGGGTTAGTAGTGGGATAGCA	S7_RCVCMP0000001	CD3E	0	-0.5223358243534921	-0.3863263935371676	0
ATTCTTGAAGAATGGTATGGAGTAT	S7_RCVCMP0000001	CD2	0	0.30424526209375796	0.2688451029339029	0
ATTCTTGAAGAATGGTATGGAGTAT	S7_RCVCMP0000001	CD3E	0	0.30424526209375796	0.2688451029339029	0
GTTGAGAAGTTTAACGGTCCTTAAC	S7_RCVCMP0000001	CD2	0	-0.8506680854103195	0.2168210097763111	0
GTTGAGAAGTTTAACGGTCCTTAAC	S7_RCVCMP0000001	CD3E	0	-0.8506680854103195	0.2168210097763111	0
GTTGAGAAGTTTAACGGTCCTTAAC	S7_RCVCMP0000001	CD45	0	-0.8506680854103195	0.2168210097763111	0
TTGTATGTATGTGCGGAGTGGCGAG	S7_RCVCMP0000001	CD2	0	0.00757417214775846	-0.7611710191864526	0
TTGTATGTATGTGCGGAGTGGCGAG	S7_RCVCMP0000001	CD3E	0	0.00757417214775846	-0.7611710191864526	0
TTGTATGTATGTGCGGAGTGGCGAG	S7_RCVCMP0000001	CD45	0	0.00757417214775846	-0.7611710191864526	0
GCTGACAGTTGCATTTGTTCAGACC	S7_RCVCMP0000001	CD2	0	-0.9705606579397972	-0.09800251375252672	0
GCTGACAGTTGCATTTGTTCAGACC	S7_RCVCMP0000001	CD3E	0	-0.9705606579397972	-0.09800251375252672	0
GTACAAACGGTGTCGCAGGAGGGTG	S7_RCVCMP0000001	CD3E	0	-0.6883583907909455	0.035643587889044925	0
AAGTCATTTTATCGTTTTGATAACT	S7_RCVCMP0000001	CD3E	0	-0.5008843583018749	-0.02378834769475304	0
TCGTAGAGTTTGTGGATATTGACGG	S7_RCVCMP0000001	CD2	0	-0.07216023743774923	-0.4809137923800997	0
TCGTAGAGTTTGTGGATATTGACGG	S7_RCVCMP0000001	CD3E	0	-0.07216023743774923	-0.4809137923800997	0
TCGTAGAGTTTGTGGATATTGACGG	S7_RCVCMP0000001	CD45	0	-0.07216023743774923	-0.4809137923800997	0
GGTGGACAATATATGTTCGTTAATG	S7_RCVCMP0000001	CD2	0	0.5395850844549284	-0.17965932257490558	0
GGTGGACAATATATGTTCGTTAATG	S7_RCVCMP0000001	CD3E	0	0.5395850844549284	-0.17965932257490558	0
GGTGGACAATATATGTTCGTTAATG	S7_RCVCMP0000001	CD45	0	0.5395850844549284	-0.17965932257490558	0
TTACTATTTCTATTTGCTTAGAAAG	S7_RCVCMP0000001	CD2	0	0.07319785099205524	0.5664141232932195	0
TTACTATTTCTATTTGCTTAGAAAG	S7_RCVCMP0000001	CD3E	0	0.07319785099205524	0.5664141232932195	0
AAGGGTTTGGTGAAAAGTGAGGGTT	S7_RCVCMP0000001	CD2	0	0.3644294311146132	-0.9120761189550812	0
AAGGGTTTGGTGAAAAGTGAGGGTT	S7_RCVCMP0000001	CD3E	0	0.3644294311146132	-0.9120761189550812	0
AAGGGTTTGGTGAAAAGTGAGGGTT	S7_RCVCMP0000001	CD45	0	0.3644294311146132	-0.9120761189550812	0
AGTCATATAGTTGTCCGGGATTTAA	S7_RCVCMP0000001	CD2	0	0.4825801057576511	0.4516493183682599	0
AGTCATATAGTTGTCCGGGATTTAA	S7_RCVCMP0000001	CD3E	0	0.4825801057576511	0.4516493183682599	0
AGTCATATAGTTGTCCGGGATTTAA	S7_RCVCMP0000001	CD45	0	0.4825801057576511	0.4516493183682599	0
AGTCGCATGTTGGGTAAGAGAAGTC	S7_RCVCMP0000001	CD2	0	0.1625194331013192	-0.8375052301051769	0
AGTCGCATGTTGGGTAAGAGAAGTC	S7_RCVCMP0000001	CD3E	0	0.1625194331013192	-0.8375052301051769	0
GGGAAGGCCAGTATGTGGACGAAGG	S7_RCVCMP0000001	CD2	0	-0.24175223930947753	-0.06214369676653495	0
GGGAAGGCCAGTATGTGGACGAAGG	S7_RCVCMP0000001	CD3E	0	-0.24175223930947753	-0.06214369676653495	0
TAGTTTTGACAGGGAACTCAGAATT	S7_RCVCMP0000001	CD2	0	-0.2486613777811695	-0.22474831072642493	0
TAGTTTTGACAGGGAACTCAGAATT	S7_RCVCMP0000001	CD3E	0	-0.2486613777811695	-0.22474831072642493	0
CTTTGAGAGTTTACGCAATACACGT	S7_RCVCMP0000001	CD2	0	0.45319341462344903	0.7092719594509598	0
CTTTGAGAGTTTACGCAATACACGT	S7_RCVCMP0000001	CD3E	0	0.45319341462344903	0.7092719594509598	0
CTTTGAGAGTTTACGCAATACACGT	S7_RCVCMP0000001	CD45	0	0.45319341462344903	0.7092719594509598	0
GTAGAATTACCGCCTACAGCCGGGC	S7_RCVCMP0000001	CD2	0	0.43142388808409665	-0.569945556195887	0
GTAGAATTACCGCCTACAGCCGGGC	S7_RCVCMP0000001	CD3E	0	0.43142388808409665	-0.569945556195887	0
TGAGGAGGTACGTCGCGGTATTGCG	S7_RCVCMP0000001	CD2	0	-0.38873746473111365	0.37951866148836505	0
TGAGGAGGTACGTCGCGGTATTGCG	S7_RCVCMP0000001	CD3E	0	-0.38873746473111365	0.37951866148836505	0
GATAGGTTGGTTAAGGGGCACTCCT	S7_RCVCMP0000001	CD2	0	-0.714362623632344	-0.19232827745741887	0
GATAGGTTGGTTAAGGGGCACTCCT	S7_RCVCMP0000001	CD3E	0	-0.714362623632344	-0.19232827745741887	0
GATAGGTTGGTTAAGGGGCACTCCT	S7_RCVCMP0000001	CD45	0	-0.714362623632344	-0.19232827745741887	0
GTTGAGGTTCGCAGTTAAGTGGGTT	S7_RCVCMP0000001	CD2	0	-0.7397378524755431	0.012781064652090739	0
GTTGAGGTTCGCAGTTAAGTGGGTT	S7_RCVCMP0000001	CD3E	0	-0.7397378524755431	0.012781064652090739	0
GTACGGTATGCTGGGTTGCCACGAA	S7_RCVCMP0000001	CD2	0	-0.1473827497480937	-0.2839983068583701	0
GTACGGTATGCTGGGTTGCCACGAA	S7_RCVCMP0000001	CD3E	0	-0.1473827497480937	-0.2839983068583701	0
GTACGGTATGCTGGGTTGCCACGAA	S7_RCVCMP0000001	CD45	0	-0.1473827497480937	-0.2839983068583701	0
GACAATGTAATCATCACACTTACCT	S7_RCVCMP0000001	CD2	0	-0.733107670992458	0.005605501831818261	0
GACAATGTAATCATCACACTTACCT	S7_RCVCMP0000001	CD3E	0	-0.733107670992458	0.005605501831818261	0
GACAATGTAATCATCACACTTACCT	S7_RCVCMP0000001	CD45	0	-0.733107670992458	0.005605501831818261	0
GGTGTCTTGTTCATCTATGTGAATG	S7_RCVCMP0000001	CD2	0	0.01799875488922519	0.04742680750845622	0
GGTGTCTTGTTCATCTATGTGAATG	S7_RCVCMP0000001	CD3E	0	0.01799875488922519	0.04742680750845622	0
TTATTTTGTGTTAAGCTGGACGCTG	S7_RCVCMP0000001	CD3E	0	0.27788610728406155	-0.24729196250242025	0
ACACATAGAAAGGATTCTTCAGGGG	S7_RCVCMP0000001	CD2	0	-0.3176605855281778	-0.4762419022892789	0
ACACATAGAAAGGATTCTTCAGGGG	S7_RCVCMP0000001	CD3E	0	-0.3176605855281778	-0.4762419022892789	0
ACACATAGAAAGGATTCTTCAGGGG	S7_RCVCMP0000001	CD45	0	-0.3176605855281778	-0.4762419022892789	0
GGATTTAGGTTAGAAAGAGGCAAGG	S7_RCVCMP0000001	CD2	0	-0.5916830818195932	0.7737502774851763	0
GGATTTAGGTTAGAAAGAGGCAAGG	S7_RCVCMP0000001	CD3E	0	-0.5916830818195932	0.7737502774851763	0
CAGTGGAATATATCTGATGGTAGAG	S7_RCVCMP0000001	CD2	0	0.03404171235581768	0.10582911159096992	0
CAGTGGAATATATCTGATGGTAGAG	S7_RCVCMP0000001	CD3E	0	0.03404171235581768	0.10582911159096992	0
ACAGTGGATGCGAGAAATCGGCTGG	S7_RCVCMP0000001	CD2	0	0.16277019951105492	-0.23676435553781286	0
ACAGTGGATGCGAGAAATCGGCTGG	S7_RCVCMP0000001	CD3E	0	0.16277019951105492	-0.23676435553781286	0
ACAGTGGATGCGAGAAATCGGCTGG	S7_RCVCMP0000001	CD45	0	0.16277019951105492	-0.23676435553781286	0
GTGTAGTTTTTCGTTCTATGTTTTG	S7_RCVCMP0000001	CD2	0	-0.1399857756476553	0.2511637654807253	0
GTGTAGTTTTTCGTTCTATGTTTTG	S7_RCVCMP0000001	CD3E	0	-0.1399857756476553	0.2511637654807253	0
GAGATTTGTTTAAAGTGCTGACACT	S7_RCVCMP0000001	CD2	0	-0.16202187909007576	0.015030466525206876	0
GAGATTTGTTTAAAGTGCTGACACT	S7_RCVCMP0000001	CD3E	0	-0.16202187909007576	0.015030466525206876	0
GAACAGATTCTAGGGAGTGCGATGT	S7_RCVCMP0000001	CD3E	0	0.40926837802161226	0.27871550142281654	0
GAACAGATTCTAGGGAGTGCGATGT	S7_RCVCMP0000001	CD45	0	0.40926837802161226	0.27871550142281654	0
GCAGATACGAAGCAGGGTGGCATTG	S7_RCVCMP0000001	CD2	0	0.1484854798736549	-0.7549544651877393	0
GCAGATACGAAGCAGGGTGGCATTG	S7_RCVCMP0000001	CD3E	0	0.1484854798736549	-0.7549544651877393	0
TTGTGGTATGTGTAGGGGGTTTTGG	S7_RCVCMP0000001	CD2	0	0.7020386084909955	-0.4387324510115141	0
TTGTGGTATGTGTAGGGGGTTTTGG	S7_RCVCMP0000001	CD3E	0	0.7020386084909955	-0.4387324510115141	0
AATGTGTTTCTATTCAGTCCACTCG	S7_RCVCMP0000001	CD2	0	0.4944158259077583	-0.453516123418401	0
AATGTGTTTCTATTCAGTCCACTCG	S7_RCVCMP0000001	CD3E	0	0.4944158259077583	-0.453516123418401	0
AATGTGTTTCTATTCAGTCCACTCG	S7_RCVCMP0000001	CD45	0	0.4944158259077583	-0.453516123418401	0
TGGTGGCTTTATGTGTAGGTGAGTA	S7_RCVCMP0000001	CD2	0	-0.867127863697122	0.6298154408294342	0
TGGTGGCTTTATGTGTAGGTGAGTA	S7_RCVCMP0000001	CD3E	0	-0.867127863697122	0.6298154408294342	0
TGGTGGCTTTATGTGTAGGTGAGTA	S7_RCVCMP0000001	CD45	0	-0.867127863697122	0.6298154408294342	0
CGGTTCGGTTGAAAAATTGGTACAA	S7_RCVCMP0000001	CD2	0	-0.620376592772004	0.18583878886733077	0
CGGTTCGGTTGAAAAATTGGTACAA	S7_RCVCMP0000001	CD3E	0	-0.620376592772004	0.18583878886733077	0
GTAGGAATTGAAAAAGTGTAGTTGG	S7_RCVCMP0000001	CD2	0	-0.16719375577054332	-0.31905052326098	0
GTAGGAATTGAAAAAGTGTAGTTGG	S7_RCVCMP0000001	CD3E	0	-0.16719375577054332	-0.31905052326098	0
GTCCCATTAGGGAGTTTTCAAGGAT	S7_RCVCMP0000001	CD2	0	-0.22569414945772462	0.8604921754078071	0
GTCCCATTAGGGAGTTTTCAAGGAT	S7_RCVCMP0000001	CD3E	0	-0.22569414945772462	0.8604921754078071	0
GTCCCATTAGGGAGTTTTCAAGGAT	S7_RCVCMP0000001	CD45	0	-0.22569414945772462	0.8604921754078071	0
GAGGTGCAGAAAATTATAGAGCTAG	S7_RCVCMP0000001	CD3E	0	-0.3303630245539413	-0.3085200577408441	0
GAGGTGCAGAAAATTATAGAGCTAG	S7_RCVCMP0000001	CD45	0	-0.3303630245539413	-0.3085200577408441	0
GAATGTTTGGTTCGTTGACACCGGG	S7_RCVCMP0000001	CD2	0	0.14871104069966293	-0.4783209746828642	0
GAATGTTTGGTTCGTTGACACCGGG	S7_RCVCMP0000001	CD3E	0	0.14871104069966293	-0.4783209746828642	0
GAATGTTTGGTTCGTTGACACCGGG	S7_RCVCMP0000001	CD45	0	0.14871104069966293	-0.4783209746828642	0
GGGTGACAACGCGTTTCAATGCCTA	S7_RCVCMP0000001	CD2	0	-1.1919023315182193	-0.551765699648983	0
GGGTGACAACGCGTTTCAATGCCTA	S7_RCVCMP0000001	CD3E	0	-1.1919023315182193	-0.551765699648983	0
GGGTGACAACGCGTTTCAATGCCTA	S7_RCVCMP0000001	CD45	0	-1.1919023315182193	-0.551765699648983	0
GGAAGTATTGGATAACTGGCATTGT	S7_RCVCMP0000001	CD2	0	0.6330189946826897	-0.2921158885901452	0
GGAAGTATTGGATAACTGGCATTGT	S7_RCVCMP0000001	CD3E	0	0.6330189946826897	-0.2921158885901452	0
GGAAGTATTGGATAACTGGCATTGT	S7_RCVCMP0000001	CD45	0	0.6330189946826897	-0.2921158885901452	0
GGTTGTTGTGTTGCGTCGGTTTTGT	S7_RCVCMP0000001	CD2	0	0.605860417921462	-0.6057605400777762	0
GGTTGTTGTGTTGCGTCGGTTTTGT	S7_RCVCMP0000001	CD3E	0	0.605860417921462	-0.6057605400777762	0
GGTTGTTGTGTTGCGTCGGTTTTGT	S7_RCVCMP0000001	CD45	0	0.605860417921462	-0.6057605400777762	0
GGACTGGGACGGGGGCGTGCGACTG	S7_RCVCMP0000001	CD2	0	0.038076558289699254	0.50877633044712	0
GGACTGGGACGGGGGCGTGCGACTG	S7_RCVCMP0000001	CD3E	0	0.038076558289699254	0.50877633044712	0
CGGTACTTTGTGGGATGGGTTAAGG	S7_RCVCMP0000001	CD2	0	-0.45810619761577864	-0.4269240088158723	0
CGGTACTTTGTGGGATGGGTTAAGG	S7_RCVCMP0000001	CD3E	0	-0.45810619761577864	-0.4269240088158723	0
GGTTGGGCGCTTAGGGGGTGGCCGG	S7_RCVCMP0000001	CD2	0	-1.0091828010984285	0.24200114405831488	0
GGTTGGGCGCTTAGGGGGTGGCCGG	S7_RCVCMP0000001	CD3E	0	-1.0091828010984285	0.24200114405831488	0
GGTTGGGCGCTTAGGGGGTGGCCGG	S7_RCVCMP0000001	CD45	0	-1.0091828010984285	0.24200114405831488	0
AGGCTAAGTTGAATGTCTAGCTTCT	S7_RCVCMP0000001	CD3E	0	-0.43961363234192724	0.04990283215516675	0
TTTCGTTCAGCCGCGTCATCACGGT	S7_RCVCMP0000001	CD2	0	-0.0989572971248238	-0.39554462514960675	0
TTTCGTTCAGCCGCGTCATCACGGT	S7_RCVCMP0000001	CD3E	0	-0.0989572971248238	-0.39554462514960675	0
TTTCGTTCAGCCGCGTCATCACGGT	S7_RCVCMP0000001	CD45	0	-0.0989572971248238	-0.39554462514960675	0
GGTAACACCGGATGGTCCGTATGGG	S7_RCVCMP0000001	CD2	0	0.1564088110823848	0.9412103204309442	0
GGTAACACCGGATGGTCCGTATGGG	S7_RCVCMP0000001	CD3E	0	0.1564088110823848	0.9412103204309442	0
GGTAACACCGGATGGTCCGTATGGG	S7_RCVCMP0000001	CD45	0	0.1564088110823848	0.9412103204309442	0
TGGGAGATGTTCGAGCTTGGTGTTT	S7_RCVCMP0000001	CD2	0	-0.4805875802122995	0.5071481446390784	0
TGGGAGATGTTCGAGCTTGGTGTTT	S7_RCVCMP0000001	CD3E	0	-0.4805875802122995	0.5071481446390784	0
TGGGAGATGTTCGAGCTTGGTGTTT	S7_RCVCMP0000001	CD45	0	-0.4805875802122995	0.5071481446390784	0
ATATAAATGAAACATAGAGTTGGGT	S7_RCVCMP0000001	CD2	0	0.1322487772888346	-0.3450157868408524	0
ATATAAATGAAACATAGAGTTGGGT	S7_RCVCMP0000001	CD3E	0	0.1322487772888346	-0.3450157868408524	0
ATATAAATGAAACATAGAGTTGGGT	S7_RCVCMP0000001	CD45	0	0.1322487772888346	-0.3450157868408524	0
GGTGTGCTGGCCAAGTGACTGTGTC	S7_RCVCMP0000001	CD2	0	-0.8290440773905884	0.4598371720006217	0
GGTGTGCTGGCCAAGTGACTGTGTC	S7_RCVCMP0000001	CD3E	0	-0.8290440773905884	0.4598371720006217	0
GCATGGCATCTTGAATACAGGTAGG	S7_RCVCMP0000001	CD3E	0	0.7535886714261395	0.2443257281721081	0
GGATGGGGTATGATATGGAAGAGTC	S7_RCVCMP0000001	CD2	0	0.3874355327088155	0.15505548084471865	0
GGATGGGGTATGATATGGAAGAGTC	S7_RCVCMP0000001	CD3E	0	0.3874355327088155	0.15505548084471865	0
GGATGGGGTATGATATGGAAGAGTC	S7_RCVCMP0000001	CD45	0	0.3874355327088155	0.15505548084471865	0
GTGGCTTTGTGGTCGGTGGAAAAGT	S7_RCVCMP0000001	CD2	0	0.5443596614248495	-0.11540476173654038	0
GTGGCTTTGTGGTCGGTGGAAAAGT	S7_RCVCMP0000001	CD3E	0	0.5443596614248495	-0.11540476173654038	0
GGTGACGTAAAAGATGTGAGGTAGT	S7_RCVCMP0000001	CD2	0	-0.13252886128831576	0.37998327435376433	0
GGTGACGTAAAAGATGTGAGGTAGT	S7_RCVCMP0000001	CD3E	0	-0.13252886128831576	0.37998327435376433	0
TGGTATTCGTGTCTAAATAGTATTA	S7_RCVCMP0000001	CD2	0	0.16224125352365773	0.39953227356227355	0
TGGTATTCGTGTCTAAATAGTATTA	S7_RCVCMP0000001	CD3E	0	0.16224125352365773	0.39953227356227355	0
TGGTATTCGTGTCTAAATAGTATTA	S7_RCVCMP0000001	CD45	0	0.16224125352365773	0.39953227356227355	0
TATGATCTTGTTCGTGATTATGCTG	S7_RCVCMP0000001	CD2	0	-0.3861791124383598	-0.45151234601324003	0
TATGATCTTGTTCGTGATTATGCTG	S7_RCVCMP0000001	CD3E	0	-0.3861791124383598	-0.45151234601324003	0
TATGATCTTGTTCGTGATTATGCTG	S7_RCVCMP0000001	CD45	0	-0.3861791124383598	-0.45151234601324003	0
GGTATTGTGACTGGGGTTGTAGATA	S7_RCVCMP0000001	CD3E	0	0.5953998848505815	-0.23693853915544133	0
GTAATCTAATTGTGGGTCTTAAGAT	S7_RCVCMP0000001	CD3E	0	0.07139748912229647	0.7080665082144569	0
GTGCATCATATGTAGTACGGCTGCT	S7_RCVCMP0000001	CD2	0	-0.38311779708543364	0.2576323673705815	0
GTGCATCATATGTAGTACGGCTGCT	S7_RCVCMP0000001	CD3E	0	-0.38311779708543364	0.2576323673705815	0
TGTCCGCAGGTCTGCAATGGTACCT	S7_RCVCMP0000001	CD2	0	0.05506860716505098	0.5169566763586292	0
CAGAAGCACTGTCGGGTGGAGACGA	S7_RCVCMP0000001	CD2	0	0.16566274344368997	-0.3099471647778328	0
CAGAAGCACTGTCGGGTGGAGACGA	S7_RCVCMP0000001	CD3E	0	0.16566274344368997	-0.3099471647778328	0
CAGAAGCACTGTCGGGTGGAGACGA	S7_RCVCMP0000001	CD45	0	0.16566274344368997	-0.3099471647778328	0
AAATGTATCTACCGTGACCCATAAT	S7_RCVCMP0000001	CD3E	0	-0.3662844143665476	0.0329182183395719	0
AACCATAGTAAGGGTTAGGAGCCGT	S7_RCVCMP0000001	CD2	0	0.44275168241380775	-0.5171727040800774	0
AACCATAGTAAGGGTTAGGAGCCGT	S7_RCVCMP0000001	CD3E	0	0.44275168241380775	-0.5171727040800774	0
AACCATAGTAAGGGTTAGGAGCCGT	S7_RCVCMP0000001	CD45	0	0.44275168241380775	-0.5171727040800774	0
CAGGCGGCGGCGTATGGTTCTATAG	S7_RCVCMP0000001	CD2	0	0.779554601155848	-0.053331136390569744	0
CAGGCGGCGGCGTATGGTTCTATAG	S7_RCVCMP0000001	CD3E	0	0.779554601155848	-0.053331136390569744	0
CAGGCGGCGGCGTATGGTTCTATAG	S7_RCVCMP0000001	CD45	0	0.779554601155848	-0.053331136390569744	0
AAGGACAGAGGTTACAGGATTAGAT	S7_RCVCMP0000001	CD2	0	0.47632751718540634	-0.6194494931676713	0
AAGGACAGAGGTTACAGGATTAGAT	S7_RCVCMP0000001	CD3E	0	0.47632751718540634	-0.6194494931676713	0
AAGGACAGAGGTTACAGGATTAGAT	S7_RCVCMP0000001	CD45	0	0.47632751718540634	-0.6194494931676713	0
ACAATTAAGATTGAGCGTTAGTAGG	S7_RCVCMP0000001	CD2	0	0.667763300951559	-0.2839872569892964	0
ACAATTAAGATTGAGCGTTAGTAGG	S7_RCVCMP0000001	CD3E	0	0.667763300951559	-0.2839872569892964	0
ACAATTAAGATTGAGCGTTAGTAGG	S7_RCVCMP0000001	CD45	0	0.667763300951559	-0.2839872569892964	0
GAATTATTGAAACTGTTACGTGAAA	S7_RCVCMP0000001	CD3E	0	0.30512044618310724	0.09157488993994849	0
AATCTGGGTGGAGCAGACAATCGGT	S7_RCVCMP0000001	CD2	0	0.2947466661045622	-0.07322105430620224	0
AATCTGGGTGGAGCAGACAATCGGT	S7_RCVCMP0000001	CD3E	0	0.2947466661045622	-0.07322105430620224	0
TTTATCAATCCTGTATTTAGCAGTG	S7_RCVCMP0000001	CD2	0	0.27752299526576857	0.13115988346861912	0
TTTATCAATCCTGTATTTAGCAGTG	S7_RCVCMP0000001	CD3E	0	0.27752299526576857	0.13115988346861912	0
TTTATCAATCCTGTATTTAGCAGTG	S7_RCVCMP0000001	CD45	0	0.27752299526576857	0.13115988346861912	0
GTAAACTTAATGATGGTGAGGGATA	S7_RCVCMP0000001	CD2	0	0.45815581181792076	-0.477563378232361	0
GTAAACTTAATGATGGTGAGGGATA	S7_RCVCMP0000001	CD3E	0	0.45815581181792076	-0.477563378232361	0
TTCTGTGATCGCTATCGATAACCAT	S7_RCVCMP0000001	CD2	0	0.4456191504476804	-0.17706524786738911	0
TTCTGTGATCGCTATCGATAACCAT	S7_RCVCMP0000001	CD3E	0	0.4456191504476804	-0.17706524786738911	0
ACCTGTAGTGTTCGCCCTAATACCA	S7_RCVCMP0000001	CD2	0	0.4103656728029283	-0.5669396356230585	0
ACCTGTAGTGTTCGCCCTAATACCA	S7_RCVCMP0000001	CD3E	0	0.4103656728029283	-0.5669396356230585	0
ACCTGTAGTGTTCGCCCTAATACCA	S7_RCVCMP0000001	CD45	0	0.4103656728029283	-0.5669396356230585	0
ATGCCGTTGGGGCCTCAAGGGGCAG	S7_RCVCMP0000001	CD2	0	0.054322558656658373	-0.2440669356011039	0
ATGCCGTTGGGGCCTCAAGGGGCAG	S7_RCVCMP0000001	CD3E	0	0.054322558656658373	-0.2440669356011039	0
ATGCCGTTGGGGCCTCAAGGGGCAG	S7_RCVCMP0000001	CD45	0	0.054322558656658373	-0.2440669356011039	0
TTCAAGTGCTAATTATGGACATTAA	S7_RCVCMP0000001	CD2	0	-0.5147713996580044	-0.07569498258034874	0
TTCAAGTGCTAATTATGGACATTAA	S7_RCVCMP0000001	CD3E	0	-0.5147713996580044	-0.07569498258034874	0
GTGTGCGATTGCGTGGCGCTGGGAA	S7_RCVCMP0000001	CD2	0	-0.1465967344590217	-0.25502377771978185	0
GTGTGCGATTGCGTGGCGCTGGGAA	S7_RCVCMP0000001	CD3E	0	-0.1465967344590217	-0.25502377771978185	0
TATGTGTAGGTGTGGTTGCTTGGGA	S7_RCVCMP0000001	CD2	0	-0.5639745894535422	0.8257921424006822	0
TATGTGTAGGTGTGGTTGCTTGGGA	S7_RCVCMP0000001	CD3E	0	-0.5639745894535422	0.8257921424006822	0
TATGTGTAGGTGTGGTTGCTTGGGA	S7_RCVCMP0000001	CD45	0	-0.5639745894535422	0.8257921424006822	0
TAATTGGATTCATTACTGCAAGGGG	S7_RCVCMP0000001	CD2	0	0.027769175381390204	0.4987940125604407	0
TAATTGGATTCATTACTGCAAGGGG	S7_RCVCMP0000001	CD3E	0	0.027769175381390204	0.4987940125604407	0
TAATTGGATTCATTACTGCAAGGGG	S7_RCVCMP0000001	CD45	0	0.027769175381390204	0.4987940125604407	0
GGGGAGATGTTTGCGAGTCGCGGAG	S7_RCVCMP0000001	CD2	0	0.4866380843619322	-0.12583469480460005	0
GGGGAGATGTTTGCGAGTCGCGGAG	S7_RCVCMP0000001	CD3E	0	0.4866380843619322	-0.12583469480460005	0
GTTCAGATAATGAGTGACACAGGAT	S7_RCVCMP0000001	CD2	0	0.3702870093146826	0.43164235128093154	0
GTTCAGATAATGAGTGACACAGGAT	S7_RCVCMP0000001	CD3E	0	0.3702870093146826	0.43164235128093154	0
GCCTGCTAAGCCGAGCTCTATAGGG	S7_RCVCMP0000001	CD2	0	-0.9975503543405732	0.30401595361365785	0
GCCTGCTAAGCCGAGCTCTATAGGG	S7_RCVCMP0000001	CD3E	0	-0.9975503543405732	0.30401595361365785	0
CGCGATCGGGATTACTATATAAGAT	S7_RCVCMP0000001	CD2	0	-0.06694658662819859	-0.44550008029096566	0
CGCGATCGGGATTACTATATAAGAT	S7_RCVCMP0000001	CD3E	0	-0.06694658662819859	-0.44550008029096566	0
TTGGTTGGAGAGCATGATCATATCG	S7_RCVCMP0000001	CD3E	0	-0.10595978393232361	0.0028087086617409017	0
TATAGTTTCACGTTCTTGCTGGGAG	S7_RCVCMP0000001	CD2	0	0.6757443173660348	-0.19545145280907777	0
TATAGTTTCACGTTCTTGCTGGGAG	S7_RCVCMP0000001	CD3E	0	0.6757443173660348	-0.19545145280907777	0
ATCAACTGCATAATGATGTTGTTTT	S7_RCVCMP0000001	CD2	0	0.6128085437100106	0.12957732444997389	0
ATCAACTGCATAATGATGTTGTTTT	S7_RCVCMP0000001	CD3E	0	0.6128085437100106	0.12957732444997389	0
CGGGGAGCGAGCGCGGTCTGGCCTG	S7_RCVCMP0000001	CD3E	0	-0.13253901787538044	-0.2641437280453076	0
[truncated: 2,266 more rows]

## Sheet: 3E
sample	morans_i	morans_p_value	morans_p_adjusted	morans_z	marker	component	stimulation	experiment
[truncated: 3,372 more rows]

[truncated: 1 more sheets: 3F]
