# Supplementary material for: Molecular pixelation: spatial proteomics of single cells by sequencing
Source: Nat Methods. 2024 May 8;21(6):1044–52. doi: 10.1038/s41592-024-02268-9 (PMC11166577; doi:10.1038/s41592-024-02268-9)
Supplement: Supplementary file 9 — Statistical source data of fig. 4. [file 41592_2024_2268_MOESM9_ESM.xlsx]

## Sheet: 4A
full_condition	marker	z_score	avg_log2FC	p_val_adj.signif
Immob - MCP1	CD102	-0.6605784586205846	-0.42841266913387166	****
Immob - MCP1	CD11a	-0.5546013217479578	-0.6354893439945126	***
Immob - MCP1	CD127	-0.6616715700875269	-0.5043200032348598	****
Immob - MCP1	CD161	0.6174075580320817	0.49240630040273903	****
Immob - MCP1	CD162	-0.7679941768064953	-0.3673150258944792	****
Immob - MCP1	CD244	0.6021236397414956	0.3453350632308209	****
Immob - MCP1	CD27	-0.8356700543805323	-0.6519954551265676	****
Immob - MCP1	CD278	-0.5227809341198985	-0.30700737161922187	****
Immob - MCP1	CD43	0.17972884093762237	-0.07383092286007265	*
Immob - MCP1	CD44	-0.5116276272287302	-0.21132318767430602	****
Immob - MCP1	CD45RA	-0.4993239257291538	-0.43412766909961814	*
Immob - MCP1	CD50	0.17280427013264357	0.1451300496880814	ns
Immob - MCP1	CD59	0.46052943402182356	0.3759421957146878	ns
Immob - MCP1	CD8	-0.3862504833621564	-0.6130003425296973	***
Immob - MCP1	CD86	0.5376214340075338	0.5140325759530128	*
Immob - MCP1	HLA-DR	0.43903347691389755	0.33897844158345025	ns
Immob - Not stimulated	CD102	-0.7341471936434147	-0.4570447194969466	****
Immob - Not stimulated	CD11a	-0.4538046137498307	-0.5607563129673818	***
Immob - Not stimulated	CD127	-0.47908024626003	-0.4129215770674797	***
Immob - Not stimulated	CD161	0.4747384258593165	0.4347383615912699	****
Immob - Not stimulated	CD162	-1.0221685633791484	-0.45778618826246364	****
Immob - Not stimulated	CD244	0.3757448422552193	0.27300744420947726	ns
Immob - Not stimulated	CD27	-0.6629522561012732	-0.5572110147829725	****
Immob - Not stimulated	CD278	-0.3664221303454486	-0.2451211918516366	**
Immob - Not stimulated	CD43	-0.056959238365439833	-0.15763301539317465	****
Immob - Not stimulated	CD44	-0.9711749099728584	-0.31212077765664437	****
Immob - Not stimulated	CD45RA	-0.4165958708239922	-0.38107211692141935	ns
Immob - Not stimulated	CD50	-0.1597828111613705	0.036024385740150544	ns
Immob - Not stimulated	CD59	0.5030387539068536	0.3930098655890697	*
Immob - Not stimulated	CD8	-0.45660761957949947	-0.6924098531495633	***
Immob - Not stimulated	CD86	0.4198985923369851	0.45647157320625864	*
Immob - Not stimulated	HLA-DR	0.3526123204545225	0.30459436996813305	ns
Immob - Rantes	CD102	-0.728874920618543	-0.45497380583933544	****
Immob - Rantes	CD11a	-1.0633641411916066	-1.0862667814643516	****
Immob - Rantes	CD127	-0.8666043757706087	-0.6143090277885297	****
Immob - Rantes	CD161	0.7379754677355622	0.539405650470932	****
Immob - Rantes	CD162	-0.014160238445539503	-0.1281930390318986	ns
Immob - Rantes	CD244	0.5693441341700041	0.3350839284552139	****
Immob - Rantes	CD27	-0.8802168228588536	-0.6774867513759174	****
Immob - Rantes	CD278	-0.15389514398277923	-0.16504641834975253	**
Immob - Rantes	CD43	-1.971313236153865	-1.1114281621168054	****
Immob - Rantes	CD44	-0.7294284494871367	-0.258219173590855	****
Immob - Rantes	CD45RA	-0.49808329109059285	-0.43331743577988224	***
Immob - Rantes	CD50	1.342877590475299	0.4742523148278065	****
Immob - Rantes	CD59	0.48580612900980275	0.38611521216816524	*
Immob - Rantes	CD8	-0.5063356008407278	-0.7512949348051008	***
Immob - Rantes	CD86	0.5216581342586853	0.5063605593169634	****
Immob - Rantes	HLA-DR	0.42108056813931427	0.3319027062084019	**
In solution - MCP1	CD102	0.5479412062937276	-0.0248157797559887	ns
In solution - MCP1	CD11a	0.5621994509803758	0.032690264363653965	ns
In solution - MCP1	CD127	0.5487470681553072	0.015282179449398248	ns
In solution - MCP1	CD161	-0.49335295529126755	-0.03265387453133617	ns
In solution - MCP1	CD162	0.6378383868552244	0.05081561303268223	ns
In solution - MCP1	CD244	-0.3953318859713203	-0.004727648435023379	ns
In solution - MCP1	CD27	0.668798717736159	0.018389766105531224	ns
In solution - MCP1	CD278	0.29712775286705123	-0.008546193135084978	ns
In solution - MCP1	CD43	0.40193451874604297	6.462291066706705e-4	ns
In solution - MCP1	CD44	0.6629918982385417	0.018250222247847336	ns
In solution - MCP1	CD45RA	0.46385307122474906	0.08806246943169482	ns
In solution - MCP1	CD50	-0.23581622105384567	0.009878623764487449	ns
In solution - MCP1	CD59	-0.41058633170915343	-0.027356432329267655	ns
In solution - MCP1	CD8	0.4194693972693446	0.07701874278557952	ns
In solution - MCP1	CD86	-0.4269387602479149	-0.04335833917845655	ns
In solution - MCP1	HLA-DR	-0.3294778718520497	-6.440138843544219e-5	ns
In solution - Not stimulated	CD102	0.6338636186852424	NA
In solution - Not stimulated	CD11a	0.4947021810622107	NA
In solution - Not stimulated	CD127	0.5065759679087796	NA
In solution - Not stimulated	CD161	-0.4354305493147229	NA
In solution - Not stimulated	CD162	0.4444596614696572	NA
In solution - Not stimulated	CD244	-0.38340985998178545	NA
In solution - Not stimulated	CD27	0.6175276067738205	NA
In solution - Not stimulated	CD278	0.3231944499545434	NA
In solution - Not stimulated	CD43	0.39995671567292085	NA
In solution - Not stimulated	CD44	0.5626237579674189	NA
In solution - Not stimulated	CD45RA	0.2760467098729456	NA
In solution - Not stimulated	CD50	-0.26418706825833804	NA
In solution - Not stimulated	CD59	-0.3588831840280619	NA
In solution - Not stimulated	CD8	0.30928880646807155	NA
In solution - Not stimulated	CD86	-0.3645378316088289	NA
In solution - Not stimulated	HLA-DR	-0.3293483715835032	NA
In solution - Rantes	CD102	0.41036059471342795	-0.06546224081315288	ns
In solution - Rantes	CD11a	0.478654238729833	-0.007882557538150481	ns
In solution - Rantes	CD127	0.4517006346050068	-0.020131509131004144	ns
In solution - Rantes	CD161	-0.4900622216712678	-0.030778781746880812	ns
In solution - Rantes	CD162	0.4225607516759272	-0.005869012130485407	ns
In solution - Rantes	CD244	-0.4353778233100244	-0.020722143569916696	ns
In solution - Rantes	CD27	0.5163935693393752	-0.036976459359427505	ns
In solution - Rantes	CD278	0.18735267402646152	-0.045102991101648504	ns
In solution - Rantes	CD43	0.3778903384707114	-0.007229687044587152	ns
In solution - Rantes	CD44	0.47702402137225386	-0.01574935944431699	ns
In solution - Rantes	CD45RA	0.3759501715144045	0.04751297225881557	ns
In solution - Rantes	CD50	-0.44911513395013036	-0.06610378357635016	ns
In solution - Rantes	CD59	-0.36164399903479183	-0.001447726823911033	ns
In solution - Rantes	CD8	0.3054394764999636	-0.002766539372414556	ns
In solution - Rantes	CD86	-0.34673057163819143	0.012137821420270423	ns
In solution - Rantes	HLA-DR	-0.263338642367056	0.03245847950070502	ns

## Sheet: 4B
marker	full_condition	morans_i	p.adj.signif
B2M	In solution - Not stimulated	-0.03826578645515904	NA
CD11a	In solution - Not stimulated	-0.015698093776145765	NA
CD162	In solution - Not stimulated	0.013525364498985112	NA
CD26	In solution - Not stimulated	-0.010663300758108053	NA
CD37	In solution - Not stimulated	0.005965635597803496	NA
CD38	In solution - Not stimulated	-0.019813701641943373	NA
CD44	In solution - Not stimulated	-0.011394669325095924	NA
CD45	In solution - Not stimulated	-0.03498696724164711	NA
CD50	In solution - Not stimulated	0.006360450668055374	NA
CD8	In solution - Not stimulated	-0.012516252201268662	NA
HLA-ABC	In solution - Not stimulated	-0.041828208209159785	NA
B2M	Immob - Not stimulated	-0.018336949871406983	****
CD11a	Immob - Not stimulated	-0.0014907272835588813	****
CD162	Immob - Not stimulated	0.012865683290618463	ns
CD26	Immob - Not stimulated	0.0025324389872816476	****
CD37	Immob - Not stimulated	0.027799809813464284	****
CD38	Immob - Not stimulated	-0.005712835605995163	****
CD44	Immob - Not stimulated	0.006820168283576963	****
CD45	Immob - Not stimulated	-0.016101603195395935	****
CD50	Immob - Not stimulated	0.01786328289868755	****
CD8	Immob - Not stimulated	0.014818440984747081	****
HLA-ABC	Immob - Not stimulated	-0.02355119919287633	****
B2M	Immob - Rantes	-0.021173078435831435	****
CD11a	Immob - Rantes	0.005254242881780378	****
CD162	Immob - Rantes	0.04931931502718109	****
CD26	Immob - Rantes	0.007396231675166135	****
CD37	Immob - Rantes	0.04237917298160334	****
CD38	Immob - Rantes	-0.0057247795066592486	****
CD44	Immob - Rantes	0.017913490384719694	****
CD45	Immob - Rantes	-0.01882000623610856	****
CD50	Immob - Rantes	0.053744296690630494	****
CD8	Immob - Rantes	0.019955762302020834	****
HLA-ABC	Immob - Rantes	-0.02340621563529325	****
B2M	Immob - MCP1	-0.028499211345018347	**
CD11a	Immob - MCP1	-0.003573449102769338	****
CD162	Immob - MCP1	0.02906758683553877	****
CD26	Immob - MCP1	-0.003942214013471797	****
CD37	Immob - MCP1	0.03439302193161559	****
CD38	Immob - MCP1	-0.009816695961245625	****
CD44	Immob - MCP1	0.010735926240036563	****
CD45	Immob - MCP1	-0.02333087381805766	****
CD50	Immob - MCP1	0.033054050527563716	****
CD8	Immob - MCP1	0.006096705749110622	****
HLA-ABC	Immob - MCP1	-0.03397628013768253	****
B2M	In solution - Rantes	-0.023321682834597447	****
CD11a	In solution - Rantes	-0.009618903213444607	*
CD162	In solution - Rantes	0.009258454042629684	ns
CD26	In solution - Rantes	-0.005374325477022054	***
CD37	In solution - Rantes	0.00527661602176683	ns
CD38	In solution - Rantes	-0.011567924245168913	**
CD44	In solution - Rantes	-0.004500789980491241	ns
CD45	In solution - Rantes	-0.022932769461842226	****
CD50	In solution - Rantes	0.0031472444657535056	ns
CD8	In solution - Rantes	-0.007343354732692	**
HLA-ABC	In solution - Rantes	-0.027412289794268928	****
B2M	In solution - MCP1	-0.032939904319008645	ns
CD11a	In solution - MCP1	-0.015056144938723566	ns
CD162	In solution - MCP1	0.01045961490633926	ns
CD26	In solution - MCP1	-0.009331962080671876	ns
CD37	In solution - MCP1	0.004835045690486626	ns
CD38	In solution - MCP1	-0.017982476750611168	ns
CD44	In solution - MCP1	-0.01204480013134695	ns
CD45	In solution - MCP1	-0.031905673875215895	*
CD50	In solution - MCP1	0.004951575934982932	ns
CD8	In solution - MCP1	-0.01588353842152178	ns
HLA-ABC	In solution - MCP1	-0.03640579303842327	****

## Sheet: 4C
contrast	full_condition	pearson_z	p.adj.signif
B2M_CD162	In solution - Not stimulated	-3.346050363390221	NA
B2M_CD37	In solution - Not stimulated	-2.3384094170853045	NA
B2M_CD50	In solution - Not stimulated	-1.8627345779371303	NA
CD16_CD37	In solution - Not stimulated	-1.3038825595050185	NA
CD162_CD18	In solution - Not stimulated	-4.295445357289302	NA
CD162_CD2	In solution - Not stimulated	-1.8621704570703788	NA
CD162_CD26	In solution - Not stimulated	-4.1822491856864294	NA
CD162_CD37	In solution - Not stimulated	1.557124303277419	NA
CD162_CD3E	In solution - Not stimulated	-1.8673635791146683	NA
CD162_CD45	In solution - Not stimulated	-3.698395680087768	NA
CD162_CD45RB	In solution - Not stimulated	-3.4243008374514603	NA
CD162_CD50	In solution - Not stimulated	2.1570133239686	NA
CD162_CD59	In solution - Not stimulated	-2.2778178286169704	NA
CD162_HLA-ABC	In solution - Not stimulated	-3.928319734975267	NA
CD18_CD26	In solution - Not stimulated	-4.155109429438774	NA
CD18_CD37	In solution - Not stimulated	-3.7198998867680397	NA
CD18_CD50	In solution - Not stimulated	-2.8998623866185174	NA
CD2_CD37	In solution - Not stimulated	-2.234404894705058	NA
CD2_CD50	In solution - Not stimulated	-1.1170208332031646	NA
CD26_CD29	In solution - Not stimulated	-3.2497801752989055	NA
CD26_CD37	In solution - Not stimulated	-4.276283786176298	NA
CD26_CD50	In solution - Not stimulated	-2.664392348410017	NA
CD29_HLA-ABC	In solution - Not stimulated	-1.7892506674867594	NA
CD37_CD3E	In solution - Not stimulated	-2.048264854714236	NA
CD37_CD45	In solution - Not stimulated	-3.654512864739621	NA
CD37_CD45RB	In solution - Not stimulated	-3.1335301242329687	NA
CD37_CD47	In solution - Not stimulated	-0.8249374953724533	NA
CD37_CD50	In solution - Not stimulated	1.4576437060962786	NA
CD37_CD52	In solution - Not stimulated	-0.8034951558271035	NA
CD37_CD59	In solution - Not stimulated	-2.063303158682671	NA
CD37_HLA-ABC	In solution - Not stimulated	-2.659287535458632	NA
CD3E_CD50	In solution - Not stimulated	-1.192805408893997	NA
CD44_CD59	In solution - Not stimulated	-2.967862708039454	NA
CD45_CD50	In solution - Not stimulated	-2.4362968453116416	NA
CD45RB_CD50	In solution - Not stimulated	-2.625095856744784	NA
CD48_CD50	In solution - Not stimulated	-0.8520005089035806	NA
CD50_CD59	In solution - Not stimulated	-1.5362721329089581	NA
CD50_CD7	In solution - Not stimulated	-1.2919920757868886	NA
CD50_CD86	In solution - Not stimulated	-0.6673506801017794	NA
CD50_HLA-ABC	In solution - Not stimulated	-2.247604098058571	NA
B2M_CD162	Immob - Not stimulated	-3.626013974953136	ns
B2M_CD37	Immob - Not stimulated	-4.299402478576483	**
B2M_CD50	Immob - Not stimulated	-3.896525292350719	**
CD16_CD37	Immob - Not stimulated	-1.9134850117746476	**
CD162_CD18	Immob - Not stimulated	-3.8886773506484285	ns
CD162_CD2	Immob - Not stimulated	-2.1647024520859874	ns
CD162_CD26	Immob - Not stimulated	-4.6710275508287165	ns
CD162_CD37	Immob - Not stimulated	3.7440140035686045	**
CD162_CD3E	Immob - Not stimulated	-2.0972522458089764	ns
CD162_CD45	Immob - Not stimulated	-4.268489347730258	ns
CD162_CD45RB	Immob - Not stimulated	-3.311283288390527	ns
CD162_CD50	Immob - Not stimulated	4.115960914500633	***
CD162_CD59	Immob - Not stimulated	-2.9840591940047836	ns
CD162_HLA-ABC	Immob - Not stimulated	-4.4408037670943	ns
CD18_CD26	Immob - Not stimulated	-5.7811158796841715	ns
CD18_CD37	Immob - Not stimulated	-4.941570735859352	**
CD18_CD50	Immob - Not stimulated	-4.379606268678748	**
CD2_CD37	Immob - Not stimulated	-2.5260484053690417	ns
CD2_CD50	Immob - Not stimulated	-2.1793999310632093	ns
CD26_CD29	Immob - Not stimulated	-5.585245644194835	ns
CD26_CD37	Immob - Not stimulated	-5.2944464166737655	ns
CD26_CD50	Immob - Not stimulated	-4.7533940829035455	ns
CD29_HLA-ABC	Immob - Not stimulated	-4.535429146647966	****
CD37_CD3E	Immob - Not stimulated	-2.1169571090640145	ns
CD37_CD45	Immob - Not stimulated	-5.1754798327893115	***
CD37_CD45RB	Immob - Not stimulated	-4.0394165586721	**
CD37_CD47	Immob - Not stimulated	-1.4170709147980716	ns
CD37_CD50	Immob - Not stimulated	4.203376002225583	****
CD37_CD52	Immob - Not stimulated	-1.6832353236873705	*
CD37_CD59	Immob - Not stimulated	-3.869136484196245	**
CD37_HLA-ABC	Immob - Not stimulated	-4.798343502268274	ns
CD3E_CD50	Immob - Not stimulated	-1.815744279150341	ns
CD44_CD59	Immob - Not stimulated	-4.136194522110275	*
CD45_CD50	Immob - Not stimulated	-4.679009711497586	ns
CD45RB_CD50	Immob - Not stimulated	-3.679971522158592	*
CD48_CD50	Immob - Not stimulated	-1.2398637334064118	ns
CD50_CD59	Immob - Not stimulated	-3.3082550962715316	**
CD50_CD7	Immob - Not stimulated	-1.4961888395729288	ns
CD50_CD86	Immob - Not stimulated	-1.2573836530951077	ns
CD50_HLA-ABC	Immob - Not stimulated	-4.763523840531395	*
B2M_CD162	Immob - Rantes	-11.34735013577204	****
B2M_CD37	Immob - Rantes	-9.988090933538034	****
B2M_CD50	Immob - Rantes	-11.726944389969319	****
CD16_CD37	Immob - Rantes	-4.326197301667839	****
CD162_CD18	Immob - Rantes	-12.424905224386638	****
CD162_CD2	Immob - Rantes	-8.261152982572781	****
CD162_CD26	Immob - Rantes	-12.814930220729396	****
CD162_CD37	Immob - Rantes	2.7959132288392747	****
CD162_CD3E	Immob - Rantes	-9.076659354373538	****
CD162_CD45	Immob - Rantes	-13.751878057014261	****
CD162_CD45RB	Immob - Rantes	-9.288023512515085	****
CD162_CD50	Immob - Rantes	4.698925367006566	****
CD162_CD59	Immob - Rantes	-8.027926341791845	****
CD162_HLA-ABC	Immob - Rantes	-13.970988083649019	****
CD18_CD26	Immob - Rantes	-11.538044959107607	****
CD18_CD37	Immob - Rantes	-11.053824865322671	****
CD18_CD50	Immob - Rantes	-13.083782706945337	****
CD2_CD37	Immob - Rantes	-6.6424853421612715	****
CD2_CD50	Immob - Rantes	-7.983916988069178	****
CD26_CD29	Immob - Rantes	-9.72333585675154	****
CD26_CD37	Immob - Rantes	-10.812567711704247	****
CD26_CD50	Immob - Rantes	-13.136602528513405	****
CD29_HLA-ABC	Immob - Rantes	-8.5016672651456755	****
CD37_CD3E	Immob - Rantes	-6.259045903442484	****
CD37_CD45	Immob - Rantes	-11.401433808990857	****
CD37_CD45RB	Immob - Rantes	-8.55585549316379	****
CD37_CD47	Immob - Rantes	-3.6770516029675373	****
CD37_CD50	Immob - Rantes	3.4130794232621082	****
CD37_CD52	Immob - Rantes	-4.4410606054147435	****
CD37_CD59	Immob - Rantes	-7.9389723105520495	****
CD37_HLA-ABC	Immob - Rantes	-10.915330014890305	****
CD3E_CD50	Immob - Rantes	-8.01404830068525	****
CD44_CD59	Immob - Rantes	-7.179638761027859	****
CD45_CD50	Immob - Rantes	-13.414392308477256	****
CD45RB_CD50	Immob - Rantes	-9.739104367759017	****
CD48_CD50	Immob - Rantes	-4.408295659174247	****
CD50_CD59	Immob - Rantes	-8.657293089441172	****
CD50_CD7	Immob - Rantes	-5.976112932589836	****
CD50_CD86	Immob - Rantes	-5.439058940484364	****
CD50_HLA-ABC	Immob - Rantes	-13.749367943945865	****
B2M_CD162	Immob - MCP1	-6.648060945041698	**
B2M_CD37	Immob - MCP1	-7.762472396736501	***
B2M_CD50	Immob - MCP1	-7.211792908109567	****
CD16_CD37	Immob - MCP1	-3.458853164318767	***
CD162_CD18	Immob - MCP1	-7.381578608030903	****
CD162_CD2	Immob - MCP1	-4.35926309099627	*
CD162_CD26	Immob - MCP1	-7.713156965432883	ns
CD162_CD37	Immob - MCP1	4.266147170617524	****
CD162_CD3E	Immob - MCP1	-4.316558083384247	**
CD162_CD45	Immob - MCP1	-7.675584002482786	***
CD162_CD45RB	Immob - MCP1	-5.905514471643619	*
CD162_CD50	Immob - MCP1	5.432282155199786	****
CD162_CD59	Immob - MCP1	-5.312746872484092	**
CD162_HLA-ABC	Immob - MCP1	-7.9358935451281925	**
CD18_CD26	Immob - MCP1	-7.374603082372463	***
CD18_CD37	Immob - MCP1	-8.542854963797506	****
CD18_CD50	Immob - MCP1	-7.526430160022365	****
CD2_CD37	Immob - MCP1	-4.957491592737172	***
CD2_CD50	Immob - MCP1	-4.284464674231719	**
CD26_CD29	Immob - MCP1	-7.270834097586989	***
CD26_CD37	Immob - MCP1	-8.081718266917612	****
CD26_CD50	Immob - MCP1	-7.854453997239758	ns
CD29_HLA-ABC	Immob - MCP1	-5.448635881547478	***
CD37_CD3E	Immob - MCP1	-4.720306268252421	**
CD37_CD45	Immob - MCP1	-8.903440595174693	****
CD37_CD45RB	Immob - MCP1	-6.755969213193295	****
CD37_CD47	Immob - MCP1	-2.9180834940368254	**
CD37_CD50	Immob - MCP1	4.279776135189085	****
CD37_CD52	Immob - MCP1	-2.877204063683099	***
CD37_CD59	Immob - MCP1	-6.1127136474748305	**
CD37_HLA-ABC	Immob - MCP1	-8.778322629932301	****
CD3E_CD50	Immob - MCP1	-4.023351629533504	**
CD44_CD59	Immob - MCP1	-5.215838681090258	*
CD45_CD50	Immob - MCP1	-7.735254282416992	****
CD45RB_CD50	Immob - MCP1	-5.969995014005865	****
CD48_CD50	Immob - MCP1	-2.292833746736664	*
CD50_CD59	Immob - MCP1	-5.810678896913649	***
CD50_CD7	Immob - MCP1	-3.225790024996291	*
CD50_CD86	Immob - MCP1	-2.6336108881557085	**
CD50_HLA-ABC	Immob - MCP1	-8.250466728722941	****
B2M_CD162	In solution - Rantes	-2.7551497746985576	ns
B2M_CD37	In solution - Rantes	-1.6937595754971353	ns
B2M_CD50	In solution - Rantes	-1.5743169489003976	ns
CD16_CD37	In solution - Rantes	-0.5039919898638608	ns
CD162_CD18	In solution - Rantes	-3.8839259070142376	ns
CD162_CD2	In solution - Rantes	-1.5501360921891982	ns
CD162_CD26	In solution - Rantes	-3.293421440762121	ns
CD162_CD37	In solution - Rantes	1.7325001590456721	ns
CD162_CD3E	In solution - Rantes	-1.4807295678514818	ns
CD162_CD45	In solution - Rantes	-3.0664062135571943	ns
CD162_CD45RB	In solution - Rantes	-3.345784894586737	ns
CD162_CD50	In solution - Rantes	1.94335291889906	ns
CD162_CD59	In solution - Rantes	-1.6418806418047487	ns
CD162_HLA-ABC	In solution - Rantes	-3.187684220226216	ns
CD18_CD26	In solution - Rantes	-3.1745348440990377	ns
CD18_CD37	In solution - Rantes	-2.6894463943473403	ns
CD18_CD50	In solution - Rantes	-2.6394668040435647	ns
CD2_CD37	In solution - Rantes	-1.9595395473074904	ns
CD2_CD50	In solution - Rantes	-1.2561113879184795	ns
CD26_CD29	In solution - Rantes	-2.5521714786365104	*
CD26_CD37	In solution - Rantes	-3.27091251810082	ns
CD26_CD50	In solution - Rantes	-2.288781138108463	ns
CD29_HLA-ABC	In solution - Rantes	-0.9262532242829093	ns
CD37_CD3E	In solution - Rantes	-1.7098472517672194	ns
CD37_CD45	In solution - Rantes	-2.6482962861785078	ns
CD37_CD45RB	In solution - Rantes	-2.092099416173181	ns
CD37_CD47	In solution - Rantes	-0.6813858589091459	ns
CD37_CD50	In solution - Rantes	1.5866190339778303	ns
CD37_CD52	In solution - Rantes	-0.3723073544648585	ns
CD37_CD59	In solution - Rantes	-1.7008645600564911	ns
CD37_HLA-ABC	In solution - Rantes	-1.895311475224786	ns
CD3E_CD50	In solution - Rantes	-1.0851772933036787	ns
CD44_CD59	In solution - Rantes	-1.6588589587824123	ns
CD45_CD50	In solution - Rantes	-1.9290429336690027	ns
CD45RB_CD50	In solution - Rantes	-2.11781680338985	ns
CD48_CD50	In solution - Rantes	-0.6486313613847168	ns
CD50_CD59	In solution - Rantes	-1.0301369061988597	ns
CD50_CD7	In solution - Rantes	-1.351234117878382	ns
CD50_CD86	In solution - Rantes	-0.668479569175645	ns
CD50_HLA-ABC	In solution - Rantes	-1.8739570352312243	ns
B2M_CD162	In solution - MCP1	-3.7577101520731735	ns
B2M_CD37	In solution - MCP1	-2.163078645586807	ns
B2M_CD50	In solution - MCP1	-2.001793541199508	ns
CD16_CD37	In solution - MCP1	-0.4481607898270086	ns
CD162_CD18	In solution - MCP1	-5.341247174210497	ns
CD162_CD2	In solution - MCP1	-2.5484770791217297	ns
CD162_CD26	In solution - MCP1	-4.660358119453985	ns
CD162_CD37	In solution - MCP1	1.771641456951935	ns
CD162_CD3E	In solution - MCP1	-2.7150864319964425	ns
CD162_CD45	In solution - MCP1	-4.051543394851805	ns
CD162_CD45RB	In solution - MCP1	-4.3424943083312835	ns
CD162_CD50	In solution - MCP1	2.2943752655670173	ns
CD162_CD59	In solution - MCP1	-2.2334653434589784	ns
CD162_HLA-ABC	In solution - MCP1	-4.394432650765905	ns
CD18_CD26	In solution - MCP1	-3.8397783666306684	ns
CD18_CD37	In solution - MCP1	-3.058895443055169	ns
CD18_CD50	In solution - MCP1	-3.1381428590209297	ns
CD2_CD37	In solution - MCP1	-1.6402485844260575	ns
CD2_CD50	In solution - MCP1	-1.032646884490359	ns
CD26_CD29	In solution - MCP1	-2.4361575782274527	ns
CD26_CD37	In solution - MCP1	-2.991171375338161	ns
CD26_CD50	In solution - MCP1	-2.4781206121645356	ns
CD29_HLA-ABC	In solution - MCP1	-0.8975445316599444	ns
CD37_CD3E	In solution - MCP1	-1.6857414256959538	ns
CD37_CD45	In solution - MCP1	-2.6580669359800555	ns
CD37_CD45RB	In solution - MCP1	-2.793914411553906	ns
CD37_CD47	In solution - MCP1	-0.8776746683317432	ns
CD37_CD50	In solution - MCP1	1.6816214114186705	ns
CD37_CD52	In solution - MCP1	-0.7457947893058906	ns
CD37_CD59	In solution - MCP1	-1.699727077768029	ns
CD37_HLA-ABC	In solution - MCP1	-2.5294527188346425	ns
CD3E_CD50	In solution - MCP1	-1.1542999957495674	ns
CD44_CD59	In solution - MCP1	-2.0506434365433774	ns
CD45_CD50	In solution - MCP1	-2.2677352909583903	ns
CD45RB_CD50	In solution - MCP1	-2.760186392080669	ns
CD48_CD50	In solution - MCP1	-0.8472662078281649	ns
CD50_CD59	In solution - MCP1	-1.2467501028063486	ns
CD50_CD7	In solution - MCP1	-1.1858928859482338	ns
CD50_CD86	In solution - MCP1	-1.1190226750900785	ns
CD50_HLA-ABC	In solution - MCP1	-2.4644531329578374	ns

## Sheet: 4D
component	upia	marker	count	x	y	marker_type	log1p(count)
RCVCMP0000192	GTGATAGTGATTTGACAAATTAGAT	CD162	0	-0.04226574056426951	-0.24940870012668107	Uropod	0
RCVCMP0000192	GTGATAGTGATTTGACAAATTAGAT	CD37	0	-0.04226574056426951	-0.24940870012668107	Uropod	0
RCVCMP0000192	GTGATAGTGATTTGACAAATTAGAT	CD3E	0	-0.04226574056426951	-0.24940870012668107	Background	0
RCVCMP0000192	GTGATAGTGATTTGACAAATTAGAT	CD50	0	-0.04226574056426951	-0.24940870012668107	Uropod	0
RCVCMP0000192	TTGCGCTAATCGCGAGGGTGTAGCT	CD162	0	-0.481560880770126	-0.7236717939043387	Uropod	0
RCVCMP0000192	TTGCGCTAATCGCGAGGGTGTAGCT	CD37	0	-0.481560880770126	-0.7236717939043387	Uropod	0
RCVCMP0000192	TTGCGCTAATCGCGAGGGTGTAGCT	CD3E	0	-0.481560880770126	-0.7236717939043387	Background	0
RCVCMP0000192	TTGCGCTAATCGCGAGGGTGTAGCT	CD45	0	-0.481560880770126	-0.7236717939043387	Background	0
RCVCMP0000192	TTGCGCTAATCGCGAGGGTGTAGCT	CD50	0	-0.481560880770126	-0.7236717939043387	Uropod	0
RCVCMP0000192	TGAGTTTAAGGGACGGGATTATTAG	CD162	0	-0.18000611716339854	0.6771399229116736	Uropod	0
RCVCMP0000192	TGAGTTTAAGGGACGGGATTATTAG	CD37	0	-0.18000611716339854	0.6771399229116736	Uropod	0
RCVCMP0000192	GTTTTGGGAGCGTTCTAGGCATGGA	CD162	0	-0.5351310059675687	-0.20578464318766024	Uropod	0
RCVCMP0000192	GTTTTGGGAGCGTTCTAGGCATGGA	CD37	0	-0.5351310059675687	-0.20578464318766024	Uropod	0
RCVCMP0000192	AAATTAATGTGGATGCTAGGCGTAA	CD162	0	0.41598941530096895	0.764342325400471	Uropod	0
RCVCMP0000192	AAATTAATGTGGATGCTAGGCGTAA	CD37	0	0.41598941530096895	0.764342325400471	Uropod	0
RCVCMP0000192	AAATTAATGTGGATGCTAGGCGTAA	CD3E	0	0.41598941530096895	0.764342325400471	Background	0
RCVCMP0000192	AAATTAATGTGGATGCTAGGCGTAA	CD50	0	0.41598941530096895	0.764342325400471	Uropod	0
RCVCMP0000192	TCTTCACGCGAGACATCACTCATAT	CD162	0	-0.03498409837116169	0.2578362382166796	Uropod	0
RCVCMP0000192	TCTTCACGCGAGACATCACTCATAT	CD37	0	-0.03498409837116169	0.2578362382166796	Uropod	0
RCVCMP0000192	TCTTCACGCGAGACATCACTCATAT	CD3E	0	-0.03498409837116169	0.2578362382166796	Background	0
RCVCMP0000192	TCTTCACGCGAGACATCACTCATAT	CD50	0	-0.03498409837116169	0.2578362382166796	Uropod	0
RCVCMP0000192	TCATAGATGGTTGGAGGTTCATACA	CD162	0	0.10120789510570596	-0.1817954993302179	Uropod	0
RCVCMP0000192	TCATAGATGGTTGGAGGTTCATACA	CD37	0	0.10120789510570596	-0.1817954993302179	Uropod	0
RCVCMP0000192	TCATAGATGGTTGGAGGTTCATACA	CD3E	0	0.10120789510570596	-0.1817954993302179	Background	0
RCVCMP0000192	TCATAGATGGTTGGAGGTTCATACA	CD50	0	0.10120789510570596	-0.1817954993302179	Uropod	0
RCVCMP0000192	GGTTGATATGTTGCATTAGCAATGT	CD162	0	-0.10278681056071468	0.42149012115594986	Uropod	0
RCVCMP0000192	GGTTGATATGTTGCATTAGCAATGT	CD37	0	-0.10278681056071468	0.42149012115594986	Uropod	0
RCVCMP0000192	GGTTGATATGTTGCATTAGCAATGT	CD3E	0	-0.10278681056071468	0.42149012115594986	Background	0
RCVCMP0000192	GGTTGATATGTTGCATTAGCAATGT	CD45	0	-0.10278681056071468	0.42149012115594986	Background	0
RCVCMP0000192	GGTTGATATGTTGCATTAGCAATGT	CD50	0	-0.10278681056071468	0.42149012115594986	Uropod	0
RCVCMP0000192	GGATGAGGTAGGAAGGTTTTGGGTA	CD162	0	-0.5217279020100598	-0.03657188608412614	Uropod	0
RCVCMP0000192	GGATGAGGTAGGAAGGTTTTGGGTA	CD37	0	-0.5217279020100598	-0.03657188608412614	Uropod	0
RCVCMP0000192	GGATGAGGTAGGAAGGTTTTGGGTA	CD50	0	-0.5217279020100598	-0.03657188608412614	Uropod	0
RCVCMP0000192	TAGAAAGCGTATATTCTTGATAGCT	CD162	0	-0.156148505976235	-0.20528147488511386	Uropod	0
RCVCMP0000192	TAGAAAGCGTATATTCTTGATAGCT	CD37	0	-0.156148505976235	-0.20528147488511386	Uropod	0
RCVCMP0000192	TAGAAAGCGTATATTCTTGATAGCT	CD50	0	-0.156148505976235	-0.20528147488511386	Uropod	0
RCVCMP0000192	TCTAAAATACGGGCCGTGGTTGGCA	CD162	0	0.34965696272359037	-0.01606333844733429	Uropod	0
RCVCMP0000192	TCTAAAATACGGGCCGTGGTTGGCA	CD37	0	0.34965696272359037	-0.01606333844733429	Uropod	0
RCVCMP0000192	TCTAAAATACGGGCCGTGGTTGGCA	CD3E	0	0.34965696272359037	-0.01606333844733429	Background	0
RCVCMP0000192	TCTAAAATACGGGCCGTGGTTGGCA	CD50	0	0.34965696272359037	-0.01606333844733429	Uropod	0
RCVCMP0000192	GTAACGATCTGGTGGCAGATAGTGT	CD162	0	-0.48957608846917133	-0.5184284750567816	Uropod	0
RCVCMP0000192	GTAACGATCTGGTGGCAGATAGTGT	CD37	0	-0.48957608846917133	-0.5184284750567816	Uropod	0
RCVCMP0000192	GTAACGATCTGGTGGCAGATAGTGT	CD3E	0	-0.48957608846917133	-0.5184284750567816	Background	0
RCVCMP0000192	GTAACGATCTGGTGGCAGATAGTGT	CD50	0	-0.48957608846917133	-0.5184284750567816	Uropod	0
RCVCMP0000192	AATTATTTGTGTGGGTCTTCGAAGA	CD162	0	-0.5195545914451404	-0.18366477704427228	Uropod	0
RCVCMP0000192	AATTATTTGTGTGGGTCTTCGAAGA	CD37	0	-0.5195545914451404	-0.18366477704427228	Uropod	0
RCVCMP0000192	AATTATTTGTGTGGGTCTTCGAAGA	CD50	0	-0.5195545914451404	-0.18366477704427228	Uropod	0
RCVCMP0000192	AGGTGGTGAATGTAGGTTATGAGTG	CD162	0	-0.33173542842879566	0.24143497868456157	Uropod	0
RCVCMP0000192	AGGTGGTGAATGTAGGTTATGAGTG	CD37	0	-0.33173542842879566	0.24143497868456157	Uropod	0
RCVCMP0000192	AGGTGGTGAATGTAGGTTATGAGTG	CD45	0	-0.33173542842879566	0.24143497868456157	Background	0
RCVCMP0000192	AGGTGGTGAATGTAGGTTATGAGTG	CD50	0	-0.33173542842879566	0.24143497868456157	Uropod	0
RCVCMP0000192	TTCTGTGTTACGGTGCTAATAGACA	CD162	0	0.43003071089923056	0.020155178367111396	Uropod	0
RCVCMP0000192	TTCTGTGTTACGGTGCTAATAGACA	CD37	0	0.43003071089923056	0.020155178367111396	Uropod	0
RCVCMP0000192	TTCTGTGTTACGGTGCTAATAGACA	CD3E	0	0.43003071089923056	0.020155178367111396	Background	0
RCVCMP0000192	TTCTGTGTTACGGTGCTAATAGACA	CD50	0	0.43003071089923056	0.020155178367111396	Uropod	0
RCVCMP0000192	ATTGGCCTCTAGACTGAATCATCGG	CD162	0	0.4295106019635514	0.7319388507107841	Uropod	0
RCVCMP0000192	ATTGGCCTCTAGACTGAATCATCGG	CD37	0	0.4295106019635514	0.7319388507107841	Uropod	0
RCVCMP0000192	ATTGGCCTCTAGACTGAATCATCGG	CD50	0	0.4295106019635514	0.7319388507107841	Uropod	0
RCVCMP0000192	GGGTTAGAATGTGTGACCGGGGAAG	CD162	0	0.1430193821191898	0.04617403609491155	Uropod	0
RCVCMP0000192	GGGTTAGAATGTGTGACCGGGGAAG	CD37	0	0.1430193821191898	0.04617403609491155	Uropod	0
RCVCMP0000192	GGGTTAGAATGTGTGACCGGGGAAG	CD3E	0	0.1430193821191898	0.04617403609491155	Background	0
RCVCMP0000192	GGGTTAGAATGTGTGACCGGGGAAG	CD50	0	0.1430193821191898	0.04617403609491155	Uropod	0
RCVCMP0000192	TTTACTGCGGTTACGGGTCAAGTTG	CD162	0	-0.4845070242689825	0.0908099942766123	Uropod	0
RCVCMP0000192	TTTACTGCGGTTACGGGTCAAGTTG	CD37	0	-0.4845070242689825	0.0908099942766123	Uropod	0
RCVCMP0000192	TTTACTGCGGTTACGGGTCAAGTTG	CD3E	0	-0.4845070242689825	0.0908099942766123	Background	0
RCVCMP0000192	TTTACTGCGGTTACGGGTCAAGTTG	CD45	0	-0.4845070242689825	0.0908099942766123	Background	0
RCVCMP0000192	TTTACTGCGGTTACGGGTCAAGTTG	CD50	0	-0.4845070242689825	0.0908099942766123	Uropod	0
RCVCMP0000192	CGGTTGGGTCCCGCTGGACCGATGG	CD162	0	-0.9782052688639665	0.7270286374733277	Uropod	0
RCVCMP0000192	CGGTTGGGTCCCGCTGGACCGATGG	CD37	0	-0.9782052688639665	0.7270286374733277	Uropod	0
RCVCMP0000192	CGGTTGGGTCCCGCTGGACCGATGG	CD3E	0	-0.9782052688639665	0.7270286374733277	Background	0
RCVCMP0000192	CGGTTGGGTCCCGCTGGACCGATGG	CD50	0	-0.9782052688639665	0.7270286374733277	Uropod	0
RCVCMP0000192	TAAAAAAGAAGTCTACGGCTGTCTC	CD162	0	-0.27869342593169627	0.30723556330508545	Uropod	0
RCVCMP0000192	TAAAAAAGAAGTCTACGGCTGTCTC	CD37	0	-0.27869342593169627	0.30723556330508545	Uropod	0
RCVCMP0000192	TAAAAAAGAAGTCTACGGCTGTCTC	CD50	0	-0.27869342593169627	0.30723556330508545	Uropod	0
RCVCMP0000192	GGCAGAAGCAATAGTTGCCGCGCCA	CD162	0	-0.629630578745033	-0.2240691543429859	Uropod	0
RCVCMP0000192	GGCAGAAGCAATAGTTGCCGCGCCA	CD37	0	-0.629630578745033	-0.2240691543429859	Uropod	0
RCVCMP0000192	GGCAGAAGCAATAGTTGCCGCGCCA	CD3E	0	-0.629630578745033	-0.2240691543429859	Background	0
RCVCMP0000192	GGCAGAAGCAATAGTTGCCGCGCCA	CD45	0	-0.629630578745033	-0.2240691543429859	Background	0
RCVCMP0000192	GGCAGAAGCAATAGTTGCCGCGCCA	CD50	0	-0.629630578745033	-0.2240691543429859	Uropod	0
RCVCMP0000192	AGGCTTATTGCGGATGGTAAATCGT	CD162	0	-0.494053112890747	0.9608680447564797	Uropod	0
RCVCMP0000192	AGGCTTATTGCGGATGGTAAATCGT	CD37	0	-0.494053112890747	0.9608680447564797	Uropod	0
RCVCMP0000192	AGGCTTATTGCGGATGGTAAATCGT	CD3E	0	-0.494053112890747	0.9608680447564797	Background	0
RCVCMP0000192	AGGCTTATTGCGGATGGTAAATCGT	CD50	0	-0.494053112890747	0.9608680447564797	Uropod	0
RCVCMP0000192	GGGCAGAAGGTCTGTGTGGAGAAAG	CD162	0	0.10241286572020557	-0.032396866877100236	Uropod	0
RCVCMP0000192	GGGCAGAAGGTCTGTGTGGAGAAAG	CD37	0	0.10241286572020557	-0.032396866877100236	Uropod	0
RCVCMP0000192	GGGCAGAAGGTCTGTGTGGAGAAAG	CD50	0	0.10241286572020557	-0.032396866877100236	Uropod	0
RCVCMP0000192	TAAGCGTTACTTTTAATTTGGTCTT	CD162	0	-0.8836349887372055	0.3550968884678263	Uropod	0
RCVCMP0000192	TAAGCGTTACTTTTAATTTGGTCTT	CD37	0	-0.8836349887372055	0.3550968884678263	Uropod	0
RCVCMP0000192	TAAGCGTTACTTTTAATTTGGTCTT	CD3E	0	-0.8836349887372055	0.3550968884678263	Background	0
RCVCMP0000192	TAAGCGTTACTTTTAATTTGGTCTT	CD45	0	-0.8836349887372055	0.3550968884678263	Background	0
RCVCMP0000192	TAAGCGTTACTTTTAATTTGGTCTT	CD50	0	-0.8836349887372055	0.3550968884678263	Uropod	0
RCVCMP0000192	TCTGAACGTCGGAGGTTTTACTGTG	CD162	0	-0.8339810690439745	0.6884747350239987	Uropod	0
RCVCMP0000192	TCTGAACGTCGGAGGTTTTACTGTG	CD37	0	-0.8339810690439745	0.6884747350239987	Uropod	0
RCVCMP0000192	TCTGAACGTCGGAGGTTTTACTGTG	CD3E	0	-0.8339810690439745	0.6884747350239987	Background	0
RCVCMP0000192	TCTGAACGTCGGAGGTTTTACTGTG	CD45	0	-0.8339810690439745	0.6884747350239987	Background	0
RCVCMP0000192	TCTGAACGTCGGAGGTTTTACTGTG	CD50	0	-0.8339810690439745	0.6884747350239987	Uropod	0
RCVCMP0000192	AAGTGGGCAGTTAAACTCAACAGTG	CD162	0	-0.5748512300207027	0.31941650765180146	Uropod	0
RCVCMP0000192	AAGTGGGCAGTTAAACTCAACAGTG	CD37	0	-0.5748512300207027	0.31941650765180146	Uropod	0
RCVCMP0000192	AAGTGGGCAGTTAAACTCAACAGTG	CD3E	0	-0.5748512300207027	0.31941650765180146	Background	0
RCVCMP0000192	AAGTGGGCAGTTAAACTCAACAGTG	CD50	0	-0.5748512300207027	0.31941650765180146	Uropod	0
RCVCMP0000192	GGGGCCTTGATTGTTTCTGGGTGAT	CD162	0	0.20385476857191037	0.2909967773574701	Uropod	0
RCVCMP0000192	GGGGCCTTGATTGTTTCTGGGTGAT	CD37	0	0.20385476857191037	0.2909967773574701	Uropod	0
RCVCMP0000192	GGGGCCTTGATTGTTTCTGGGTGAT	CD3E	0	0.20385476857191037	0.2909967773574701	Background	0
RCVCMP0000192	GGGGCCTTGATTGTTTCTGGGTGAT	CD50	0	0.20385476857191037	0.2909967773574701	Uropod	0
RCVCMP0000192	GTAAGGGCCTACGTTTAGTGCTCCT	CD162	0	0.35186493457550266	0.14479142018020597	Uropod	0
RCVCMP0000192	GTAAGGGCCTACGTTTAGTGCTCCT	CD37	0	0.35186493457550266	0.14479142018020597	Uropod	0
RCVCMP0000192	GTAAGGGCCTACGTTTAGTGCTCCT	CD50	0	0.35186493457550266	0.14479142018020597	Uropod	0
RCVCMP0000192	CTATACGGTCGCAGCTCGCGATCTG	CD162	0	0.30195471541934243	-0.1927904543255659	Uropod	0
RCVCMP0000192	CTATACGGTCGCAGCTCGCGATCTG	CD37	0	0.30195471541934243	-0.1927904543255659	Uropod	0
RCVCMP0000192	CTATACGGTCGCAGCTCGCGATCTG	CD3E	0	0.30195471541934243	-0.1927904543255659	Background	0
RCVCMP0000192	CTATACGGTCGCAGCTCGCGATCTG	CD45	0	0.30195471541934243	-0.1927904543255659	Background	0
RCVCMP0000192	CTATACGGTCGCAGCTCGCGATCTG	CD50	0	0.30195471541934243	-0.1927904543255659	Uropod	0
RCVCMP0000192	GTTCTGCATTGCATGCAAGGAAAGT	CD162	0	-0.3475449892952303	-0.4368176011872851	Uropod	0
RCVCMP0000192	GTTCTGCATTGCATGCAAGGAAAGT	CD37	0	-0.3475449892952303	-0.4368176011872851	Uropod	0
RCVCMP0000192	GTTCTGCATTGCATGCAAGGAAAGT	CD3E	0	-0.3475449892952303	-0.4368176011872851	Background	0
RCVCMP0000192	GTTCTGCATTGCATGCAAGGAAAGT	CD50	0	-0.3475449892952303	-0.4368176011872851	Uropod	0
RCVCMP0000192	ATTAGTGGGGACACCGGCTGCGTTG	CD162	0	-0.79765822109324	0.0019537294072638576	Uropod	0
RCVCMP0000192	ATTAGTGGGGACACCGGCTGCGTTG	CD37	0	-0.79765822109324	0.0019537294072638576	Uropod	0
RCVCMP0000192	ATTAGTGGGGACACCGGCTGCGTTG	CD3E	0	-0.79765822109324	0.0019537294072638576	Background	0
RCVCMP0000192	ATTAGTGGGGACACCGGCTGCGTTG	CD45	0	-0.79765822109324	0.0019537294072638576	Background	0
RCVCMP0000192	ATTAGTGGGGACACCGGCTGCGTTG	CD50	0	-0.79765822109324	0.0019537294072638576	Uropod	0
RCVCMP0000192	CTATTGTTCCCGTTTTGAGTAAGAT	CD162	0	-0.3982668168589644	0.48997758261458263	Uropod	0
RCVCMP0000192	CTATTGTTCCCGTTTTGAGTAAGAT	CD37	0	-0.3982668168589644	0.48997758261458263	Uropod	0
RCVCMP0000192	CTATTGTTCCCGTTTTGAGTAAGAT	CD3E	0	-0.3982668168589644	0.48997758261458263	Background	0
RCVCMP0000192	CTATTGTTCCCGTTTTGAGTAAGAT	CD45	0	-0.3982668168589644	0.48997758261458263	Background	0
RCVCMP0000192	CTATTGTTCCCGTTTTGAGTAAGAT	CD50	0	-0.3982668168589644	0.48997758261458263	Uropod	0
RCVCMP0000192	TGGGGGCATAGTTGTTTGAGAGAGG	CD162	0	-0.6382031834434195	0.18609731668114352	Uropod	0
RCVCMP0000192	TGGGGGCATAGTTGTTTGAGAGAGG	CD37	0	-0.6382031834434195	0.18609731668114352	Uropod	0
RCVCMP0000192	TGGGGGCATAGTTGTTTGAGAGAGG	CD3E	0	-0.6382031834434195	0.18609731668114352	Background	0
RCVCMP0000192	TGGGGGCATAGTTGTTTGAGAGAGG	CD50	0	-0.6382031834434195	0.18609731668114352	Uropod	0
RCVCMP0000192	GTGTTGGTGGCACGGAACTACGATT	CD162	0	-0.9838335043257842	-0.09929323663903016	Uropod	0
RCVCMP0000192	GTGTTGGTGGCACGGAACTACGATT	CD37	0	-0.9838335043257842	-0.09929323663903016	Uropod	0
RCVCMP0000192	GTGTTGGTGGCACGGAACTACGATT	CD3E	0	-0.9838335043257842	-0.09929323663903016	Background	0
RCVCMP0000192	GTGTTGGTGGCACGGAACTACGATT	CD45	0	-0.9838335043257842	-0.09929323663903016	Background	0
RCVCMP0000192	GTGTTGGTGGCACGGAACTACGATT	CD50	0	-0.9838335043257842	-0.09929323663903016	Uropod	0
RCVCMP0000192	AGGCATGCATAATAAAAGAGCGATG	CD162	0	-0.5720688740864317	0.485188878212707	Uropod	0
RCVCMP0000192	AGGCATGCATAATAAAAGAGCGATG	CD37	0	-0.5720688740864317	0.485188878212707	Uropod	0
RCVCMP0000192	AGGCATGCATAATAAAAGAGCGATG	CD3E	0	-0.5720688740864317	0.485188878212707	Background	0
RCVCMP0000192	AGGCATGCATAATAAAAGAGCGATG	CD50	0	-0.5720688740864317	0.485188878212707	Uropod	0
RCVCMP0000192	ATATAAGTTGCATTTTGTTCGTTGG	CD162	0	0.39362600625384203	-0.11769837111470749	Uropod	0
RCVCMP0000192	ATATAAGTTGCATTTTGTTCGTTGG	CD37	0	0.39362600625384203	-0.11769837111470749	Uropod	0
RCVCMP0000192	ATATAAGTTGCATTTTGTTCGTTGG	CD50	0	0.39362600625384203	-0.11769837111470749	Uropod	0
RCVCMP0000192	GCCGAGGTCAAGGTGAGTAGTTCCC	CD162	0	0.22957816794021627	0.23282005006009554	Uropod	0
RCVCMP0000192	GCCGAGGTCAAGGTGAGTAGTTCCC	CD37	0	0.22957816794021627	0.23282005006009554	Uropod	0
RCVCMP0000192	GCCGAGGTCAAGGTGAGTAGTTCCC	CD50	0	0.22957816794021627	0.23282005006009554	Uropod	0
RCVCMP0000192	GTCGGGATTGCTATTTCGACGGCAT	CD162	0	-0.25725855183318286	-0.44654070217174696	Uropod	0
RCVCMP0000192	GTCGGGATTGCTATTTCGACGGCAT	CD37	0	-0.25725855183318286	-0.44654070217174696	Uropod	0
RCVCMP0000192	GTCGGGATTGCTATTTCGACGGCAT	CD50	0	-0.25725855183318286	-0.44654070217174696	Uropod	0
RCVCMP0000192	TGGTTTCGGGCACGTGGGGGGTATG	CD37	0	-0.26334986697242524	0.49404580186175506	Uropod	0
RCVCMP0000192	TGGTTTCGGGCACGTGGGGGGTATG	CD50	0	-0.26334986697242524	0.49404580186175506	Uropod	0
RCVCMP0000192	TATTCGCGATTTGACACTGTACCGG	CD162	0	0.15907294912433242	0.46483442726400376	Uropod	0
RCVCMP0000192	TATTCGCGATTTGACACTGTACCGG	CD37	0	0.15907294912433242	0.46483442726400376	Uropod	0
RCVCMP0000192	TATTCGCGATTTGACACTGTACCGG	CD3E	0	0.15907294912433242	0.46483442726400376	Background	0
RCVCMP0000192	TATTCGCGATTTGACACTGTACCGG	CD50	0	0.15907294912433242	0.46483442726400376	Uropod	0
RCVCMP0000192	GTTTCTGCCGAAAACATCTTTTTTC	CD162	0	-0.9208276209570577	-0.42567854636304014	Uropod	0
RCVCMP0000192	GTTTCTGCCGAAAACATCTTTTTTC	CD37	0	-0.9208276209570577	-0.42567854636304014	Uropod	0
RCVCMP0000192	GTTTCTGCCGAAAACATCTTTTTTC	CD45	0	-0.9208276209570577	-0.42567854636304014	Background	0
RCVCMP0000192	GTTTCTGCCGAAAACATCTTTTTTC	CD50	0	-0.9208276209570577	-0.42567854636304014	Uropod	0
RCVCMP0000192	GTGTTGTTGACATTTTCTGTGTTTT	CD162	0	-0.11497933465978928	0.23076517265904203	Uropod	0
RCVCMP0000192	GTGTTGTTGACATTTTCTGTGTTTT	CD37	0	-0.11497933465978928	0.23076517265904203	Uropod	0
RCVCMP0000192	GTGTTGTTGACATTTTCTGTGTTTT	CD50	0	-0.11497933465978928	0.23076517265904203	Uropod	0
RCVCMP0000192	GGAAGCATGTGGATTGTAGGTTGAG	CD162	0	-0.580722935996021	-0.2075196953851748	Uropod	0
RCVCMP0000192	GGAAGCATGTGGATTGTAGGTTGAG	CD37	0	-0.580722935996021	-0.2075196953851748	Uropod	0
RCVCMP0000192	GGAAGCATGTGGATTGTAGGTTGAG	CD50	0	-0.580722935996021	-0.2075196953851748	Uropod	0
RCVCMP0000192	GGAACTCGTGGTATAGAGACCCTCG	CD162	0	0.9379082405202214	0.44833931405207483	Uropod	0
RCVCMP0000192	GGAACTCGTGGTATAGAGACCCTCG	CD37	0	0.9379082405202214	0.44833931405207483	Uropod	0
RCVCMP0000192	GGAACTCGTGGTATAGAGACCCTCG	CD3E	0	0.9379082405202214	0.44833931405207483	Background	0
RCVCMP0000192	GGAACTCGTGGTATAGAGACCCTCG	CD50	0	0.9379082405202214	0.44833931405207483	Uropod	0
RCVCMP0000192	TTTCGGTGTTTGCTCTTAGTGTGGA	CD162	0	-0.10619471229326553	-0.33190830362993157	Uropod	0
RCVCMP0000192	TTTCGGTGTTTGCTCTTAGTGTGGA	CD37	0	-0.10619471229326553	-0.33190830362993157	Uropod	0
RCVCMP0000192	TTTCGGTGTTTGCTCTTAGTGTGGA	CD50	0	-0.10619471229326553	-0.33190830362993157	Uropod	0
RCVCMP0000192	TGCTGTATGATATAAGCGGGCGTAA	CD162	0	-0.29392741570830977	0.4742140132531302	Uropod	0
RCVCMP0000192	TGCTGTATGATATAAGCGGGCGTAA	CD37	0	-0.29392741570830977	0.4742140132531302	Uropod	0
RCVCMP0000192	TGCTGTATGATATAAGCGGGCGTAA	CD3E	0	-0.29392741570830977	0.4742140132531302	Background	0
RCVCMP0000192	TGCTGTATGATATAAGCGGGCGTAA	CD45	0	-0.29392741570830977	0.4742140132531302	Background	0
RCVCMP0000192	TGCTGTATGATATAAGCGGGCGTAA	CD50	0	-0.29392741570830977	0.4742140132531302	Uropod	0
RCVCMP0000192	CCCGACCGTTTCCGGTATGCCTAGA	CD162	0	0.22717778634699384	0.5174069711337573	Uropod	0
RCVCMP0000192	CCCGACCGTTTCCGGTATGCCTAGA	CD37	0	0.22717778634699384	0.5174069711337573	Uropod	0
RCVCMP0000192	CCCGACCGTTTCCGGTATGCCTAGA	CD3E	0	0.22717778634699384	0.5174069711337573	Background	0
RCVCMP0000192	CCCGACCGTTTCCGGTATGCCTAGA	CD50	0	0.22717778634699384	0.5174069711337573	Uropod	0
RCVCMP0000192	TGAAACGAAATTTTTTAATAGCGCC	CD162	0	-0.7768291156815904	-0.4585822465607489	Uropod	0
RCVCMP0000192	TGAAACGAAATTTTTTAATAGCGCC	CD37	0	-0.7768291156815904	-0.4585822465607489	Uropod	0
RCVCMP0000192	TGAAACGAAATTTTTTAATAGCGCC	CD3E	0	-0.7768291156815904	-0.4585822465607489	Background	0
RCVCMP0000192	TGAAACGAAATTTTTTAATAGCGCC	CD50	0	-0.7768291156815904	-0.4585822465607489	Uropod	0
RCVCMP0000192	AGACTACAAGCCTTATCGATTAAGT	CD162	0	0.007633926079676957	0.2689605279666055	Uropod	0
RCVCMP0000192	AGACTACAAGCCTTATCGATTAAGT	CD37	0	0.007633926079676957	0.2689605279666055	Uropod	0
RCVCMP0000192	AGACTACAAGCCTTATCGATTAAGT	CD50	0	0.007633926079676957	0.2689605279666055	Uropod	0
RCVCMP0000192	TTGAGGACAGCCTTAATACTTGTGT	CD162	0	-0.4372642072469989	0.2236836854074101	Uropod	0
RCVCMP0000192	TTGAGGACAGCCTTAATACTTGTGT	CD37	0	-0.4372642072469989	0.2236836854074101	Uropod	0
RCVCMP0000192	TTGAGGACAGCCTTAATACTTGTGT	CD3E	0	-0.4372642072469989	0.2236836854074101	Background	0
RCVCMP0000192	TTGAGGACAGCCTTAATACTTGTGT	CD50	0	-0.4372642072469989	0.2236836854074101	Uropod	0
RCVCMP0000192	GAAGGCGTTTGGCCTGTGCCAGAGA	CD162	0	-0.05343747882928702	0.4416963718943356	Uropod	0
RCVCMP0000192	GAAGGCGTTTGGCCTGTGCCAGAGA	CD37	0	-0.05343747882928702	0.4416963718943356	Uropod	0
RCVCMP0000192	GAAGGCGTTTGGCCTGTGCCAGAGA	CD50	0	-0.05343747882928702	0.4416963718943356	Uropod	0
RCVCMP0000192	GTGCGGGGGTGATGACGTGTACAAT	CD162	0	-0.43501459633501166	0.4547146288866059	Uropod	0
RCVCMP0000192	GTGCGGGGGTGATGACGTGTACAAT	CD37	0	-0.43501459633501166	0.4547146288866059	Uropod	0
RCVCMP0000192	GTGCGGGGGTGATGACGTGTACAAT	CD3E	0	-0.43501459633501166	0.4547146288866059	Background	0
RCVCMP0000192	GTGCGGGGGTGATGACGTGTACAAT	CD50	0	-0.43501459633501166	0.4547146288866059	Uropod	0
RCVCMP0000192	GAGGGTATTACGATTAGAACATGGA	CD162	0	0.4188702493300022	0.7432178254937326	Uropod	0
RCVCMP0000192	GAGGGTATTACGATTAGAACATGGA	CD37	0	0.4188702493300022	0.7432178254937326	Uropod	0
RCVCMP0000192	GAGGGTATTACGATTAGAACATGGA	CD50	0	0.4188702493300022	0.7432178254937326	Uropod	0
RCVCMP0000192	CGAAGCGGCTTAATGGGTTAGTCAG	CD162	0	-0.4503260941176483	-0.3376781191416929	Uropod	0
RCVCMP0000192	CGAAGCGGCTTAATGGGTTAGTCAG	CD37	0	-0.4503260941176483	-0.3376781191416929	Uropod	0
RCVCMP0000192	CGAAGCGGCTTAATGGGTTAGTCAG	CD3E	0	-0.4503260941176483	-0.3376781191416929	Background	0
RCVCMP0000192	CGAAGCGGCTTAATGGGTTAGTCAG	CD50	0	-0.4503260941176483	-0.3376781191416929	Uropod	0
RCVCMP0000192	GATTGGTTTAGAGAATACTGGCGTC	CD162	0	-0.5290971624809611	0.4475550912835351	Uropod	0
RCVCMP0000192	GATTGGTTTAGAGAATACTGGCGTC	CD37	0	-0.5290971624809611	0.4475550912835351	Uropod	0
RCVCMP0000192	GATTGGTTTAGAGAATACTGGCGTC	CD3E	0	-0.5290971624809611	0.4475550912835351	Background	0
RCVCMP0000192	GATTGGTTTAGAGAATACTGGCGTC	CD50	0	-0.5290971624809611	0.4475550912835351	Uropod	0
RCVCMP0000192	TTCCTGTGGGGTTAGATGGTTAATT	CD162	0	0.6793545415217255	-0.046931973502992115	Uropod	0
RCVCMP0000192	TTCCTGTGGGGTTAGATGGTTAATT	CD37	0	0.6793545415217255	-0.046931973502992115	Uropod	0
RCVCMP0000192	TTCCTGTGGGGTTAGATGGTTAATT	CD3E	0	0.6793545415217255	-0.046931973502992115	Background	0
RCVCMP0000192	TTCCTGTGGGGTTAGATGGTTAATT	CD45	0	0.6793545415217255	-0.046931973502992115	Background	0
RCVCMP0000192	TTCCTGTGGGGTTAGATGGTTAATT	CD50	0	0.6793545415217255	-0.046931973502992115	Uropod	0
RCVCMP0000192	ACCGCTTTGTATCTGCAGAAGTAAG	CD162	0	-0.6613293894319697	-0.3658856527656834	Uropod	0
RCVCMP0000192	ACCGCTTTGTATCTGCAGAAGTAAG	CD37	0	-0.6613293894319697	-0.3658856527656834	Uropod	0
RCVCMP0000192	ACCGCTTTGTATCTGCAGAAGTAAG	CD50	0	-0.6613293894319697	-0.3658856527656834	Uropod	0
RCVCMP0000192	AGGTGTGCGATTGGGTGTTGGTATG	CD162	0	-0.46934297606718983	-0.13420354449566071	Uropod	0
RCVCMP0000192	AGGTGTGCGATTGGGTGTTGGTATG	CD37	0	-0.46934297606718983	-0.13420354449566071	Uropod	0
RCVCMP0000192	AGGTGTGCGATTGGGTGTTGGTATG	CD3E	0	-0.46934297606718983	-0.13420354449566071	Background	0
RCVCMP0000192	AGGTGTGCGATTGGGTGTTGGTATG	CD45	0	-0.46934297606718983	-0.13420354449566071	Background	0
RCVCMP0000192	AGGTGTGCGATTGGGTGTTGGTATG	CD50	0	-0.46934297606718983	-0.13420354449566071	Uropod	0
RCVCMP0000192	GATTCGAAGGGTAATTCTCTCCCGA	CD37	0	0.07813535167430201	0.21286016158231122	Uropod	0
RCVCMP0000192	GATTCGAAGGGTAATTCTCTCCCGA	CD50	0	0.07813535167430201	0.21286016158231122	Uropod	0
RCVCMP0000192	ATAAGTGGCTTGTCTTGTTCGTGCT	CD162	0	0.8081356124300438	-0.009084791042368088	Uropod	0
RCVCMP0000192	ATAAGTGGCTTGTCTTGTTCGTGCT	CD37	0	0.8081356124300438	-0.009084791042368088	Uropod	0
RCVCMP0000192	ATAAGTGGCTTGTCTTGTTCGTGCT	CD3E	0	0.8081356124300438	-0.009084791042368088	Background	0
RCVCMP0000192	ATAAGTGGCTTGTCTTGTTCGTGCT	CD45	0	0.8081356124300438	-0.009084791042368088	Background	0
RCVCMP0000192	ATAAGTGGCTTGTCTTGTTCGTGCT	CD50	0	0.8081356124300438	-0.009084791042368088	Uropod	0
RCVCMP0000192	AGTATGGTTTGGCAGGACAGATTGC	CD162	0	0.1779738222259297	0.6143134491691429	Uropod	0
RCVCMP0000192	AGTATGGTTTGGCAGGACAGATTGC	CD37	0	0.1779738222259297	0.6143134491691429	Uropod	0
RCVCMP0000192	AGTATGGTTTGGCAGGACAGATTGC	CD3E	0	0.1779738222259297	0.6143134491691429	Background	0
RCVCMP0000192	AGTATGGTTTGGCAGGACAGATTGC	CD45	0	0.1779738222259297	0.6143134491691429	Background	0
RCVCMP0000192	AGTATGGTTTGGCAGGACAGATTGC	CD50	0	0.1779738222259297	0.6143134491691429	Uropod	0
RCVCMP0000192	GATCCGAGGTTAAACGAGACCAAGA	CD162	0	-0.24584808593622134	-0.05528482943176749	Uropod	0
RCVCMP0000192	GATCCGAGGTTAAACGAGACCAAGA	CD37	0	-0.24584808593622134	-0.05528482943176749	Uropod	0
RCVCMP0000192	GATCCGAGGTTAAACGAGACCAAGA	CD3E	0	-0.24584808593622134	-0.05528482943176749	Background	0
RCVCMP0000192	GATCCGAGGTTAAACGAGACCAAGA	CD50	0	-0.24584808593622134	-0.05528482943176749	Uropod	0
RCVCMP0000192	CTAGGAGCGCTGGTAAGTGGGGGGT	CD162	0	-0.6871491197839786	-0.18578879151515043	Uropod	0
RCVCMP0000192	CTAGGAGCGCTGGTAAGTGGGGGGT	CD37	0	-0.6871491197839786	-0.18578879151515043	Uropod	0
RCVCMP0000192	CTAGGAGCGCTGGTAAGTGGGGGGT	CD3E	0	-0.6871491197839786	-0.18578879151515043	Background	0
RCVCMP0000192	CTAGGAGCGCTGGTAAGTGGGGGGT	CD45	0	-0.6871491197839786	-0.18578879151515043	Background	0
RCVCMP0000192	CTAGGAGCGCTGGTAAGTGGGGGGT	CD50	0	-0.6871491197839786	-0.18578879151515043	Uropod	0
RCVCMP0000192	GGAATTATAGTCTGTTAGAGTATGT	CD162	0	0.007284496765902909	0.3967629969682865	Uropod	0
RCVCMP0000192	GGAATTATAGTCTGTTAGAGTATGT	CD37	0	0.007284496765902909	0.3967629969682865	Uropod	0
RCVCMP0000192	GGAATTATAGTCTGTTAGAGTATGT	CD50	0	0.007284496765902909	0.3967629969682865	Uropod	0
RCVCMP0000192	TGAGAGAGCCGTATGGCGTCTACGG	CD162	0	0.45227586201598013	0.4226317986170306	Uropod	0
RCVCMP0000192	TGAGAGAGCCGTATGGCGTCTACGG	CD37	0	0.45227586201598013	0.4226317986170306	Uropod	0
RCVCMP0000192	TGAGAGAGCCGTATGGCGTCTACGG	CD3E	0	0.45227586201598013	0.4226317986170306	Background	0
RCVCMP0000192	TGAGAGAGCCGTATGGCGTCTACGG	CD50	0	0.45227586201598013	0.4226317986170306	Uropod	0
RCVCMP0000192	ACATGTCTGTAAAGAAAACCATTTG	CD37	0	-0.2110934202520791	0.6590858720434496	Uropod	0
RCVCMP0000192	ACATGTCTGTAAAGAAAACCATTTG	CD3E	0	-0.2110934202520791	0.6590858720434496	Background	0
RCVCMP0000192	ACATGTCTGTAAAGAAAACCATTTG	CD50	0	-0.2110934202520791	0.6590858720434496	Uropod	0
RCVCMP0000192	GAACCTTTTGGGCATTTTTATGTGT	CD162	0	0.2811186966293447	0.06539330758958098	Uropod	0
RCVCMP0000192	GAACCTTTTGGGCATTTTTATGTGT	CD37	0	0.2811186966293447	0.06539330758958098	Uropod	0
RCVCMP0000192	GAACCTTTTGGGCATTTTTATGTGT	CD3E	0	0.2811186966293447	0.06539330758958098	Background	0
RCVCMP0000192	GAACCTTTTGGGCATTTTTATGTGT	CD50	0	0.2811186966293447	0.06539330758958098	Uropod	0
RCVCMP0000192	CCATAATAAGTGTAAAGCTGCGAGG	CD162	0	0.038316093467722585	0.5397331743913367	Uropod	0
RCVCMP0000192	CCATAATAAGTGTAAAGCTGCGAGG	CD37	0	0.038316093467722585	0.5397331743913367	Uropod	0
RCVCMP0000192	CCATAATAAGTGTAAAGCTGCGAGG	CD3E	0	0.038316093467722585	0.5397331743913367	Background	0
RCVCMP0000192	CCATAATAAGTGTAAAGCTGCGAGG	CD50	0	0.038316093467722585	0.5397331743913367	Uropod	0
RCVCMP0000192	TTATTGATCAGTGACCCCCGGGAAT	CD162	0	0.011099164903995318	0.538689955698722	Uropod	0
RCVCMP0000192	TTATTGATCAGTGACCCCCGGGAAT	CD37	0	0.011099164903995318	0.538689955698722	Uropod	0
RCVCMP0000192	TTATTGATCAGTGACCCCCGGGAAT	CD3E	0	0.011099164903995318	0.538689955698722	Background	0
RCVCMP0000192	TTATTGATCAGTGACCCCCGGGAAT	CD50	0	0.011099164903995318	0.538689955698722	Uropod	0
RCVCMP0000192	GGTGGGTTATTTGGTTGGCTGCGTC	CD162	0	-0.5697032131115328	-0.9718646990385343	Uropod	0
RCVCMP0000192	GGTGGGTTATTTGGTTGGCTGCGTC	CD37	0	-0.5697032131115328	-0.9718646990385343	Uropod	0
RCVCMP0000192	GGTGGGTTATTTGGTTGGCTGCGTC	CD45	0	-0.5697032131115328	-0.9718646990385343	Background	0
RCVCMP0000192	GGTGGGTTATTTGGTTGGCTGCGTC	CD50	0	-0.5697032131115328	-0.9718646990385343	Uropod	0
RCVCMP0000192	TTAAATAAGGACCATGTAATCATTT	CD162	0	-0.4050937746107322	0.11829222111355765	Uropod	0
RCVCMP0000192	TTAAATAAGGACCATGTAATCATTT	CD37	0	-0.4050937746107322	0.11829222111355765	Uropod	0
RCVCMP0000192	TTAAATAAGGACCATGTAATCATTT	CD50	0	-0.4050937746107322	0.11829222111355765	Uropod	0
RCVCMP0000192	TCGATTAAGTTCACTTAATATAAAC	CD162	0	-0.21875347626382835	0.40346657666545843	Uropod	0
RCVCMP0000192	TCGATTAAGTTCACTTAATATAAAC	CD37	0	-0.21875347626382835	0.40346657666545843	Uropod	0
RCVCMP0000192	TCGATTAAGTTCACTTAATATAAAC	CD50	0	-0.21875347626382835	0.40346657666545843	Uropod	0
RCVCMP0000192	GCAATATGAATTAATTGTCATGGCA	CD162	0	0.6797010262432556	0.13663167282023894	Uropod	0
RCVCMP0000192	GCAATATGAATTAATTGTCATGGCA	CD37	0	0.6797010262432556	0.13663167282023894	Uropod	0
RCVCMP0000192	GCAATATGAATTAATTGTCATGGCA	CD3E	0	0.6797010262432556	0.13663167282023894	Background	0
RCVCMP0000192	GCAATATGAATTAATTGTCATGGCA	CD50	0	0.6797010262432556	0.13663167282023894	Uropod	0
RCVCMP0000192	GTGAACTTTTGAATATGAAGCTCTT	CD37	0	0.13047762028273263	-0.09626715108132042	Uropod	0
RCVCMP0000192	GTGAACTTTTGAATATGAAGCTCTT	CD50	0	0.13047762028273263	-0.09626715108132042	Uropod	0
RCVCMP0000192	CGAATTGCAGTGACGGTTATGCTCC	CD162	0	-0.5541339436603171	0.04168086509953917	Uropod	0
RCVCMP0000192	CGAATTGCAGTGACGGTTATGCTCC	CD37	0	-0.5541339436603171	0.04168086509953917	Uropod	0
RCVCMP0000192	CGAATTGCAGTGACGGTTATGCTCC	CD50	0	-0.5541339436603171	0.04168086509953917	Uropod	0
RCVCMP0000192	AAATTTGCCGTTCGATGTGAGAATT	CD162	0	0.11627001026455831	-0.22127074027958615	Uropod	0
RCVCMP0000192	AAATTTGCCGTTCGATGTGAGAATT	CD37	0	0.11627001026455831	-0.22127074027958615	Uropod	0
RCVCMP0000192	AAATTTGCCGTTCGATGTGAGAATT	CD3E	0	0.11627001026455831	-0.22127074027958615	Background	0
RCVCMP0000192	AAATTTGCCGTTCGATGTGAGAATT	CD50	0	0.11627001026455831	-0.22127074027958615	Uropod	0
RCVCMP0000192	GGGTATGAGCACTTGCCGTCCCAGT	CD162	0	-0.2919158772128405	0.5349787409470655	Uropod	0
RCVCMP0000192	GGGTATGAGCACTTGCCGTCCCAGT	CD37	0	-0.2919158772128405	0.5349787409470655	Uropod	0
RCVCMP0000192	GGGTATGAGCACTTGCCGTCCCAGT	CD3E	0	-0.2919158772128405	0.5349787409470655	Background	0
RCVCMP0000192	GGGTATGAGCACTTGCCGTCCCAGT	CD45	0	-0.2919158772128405	0.5349787409470655	Background	0
RCVCMP0000192	GGGTATGAGCACTTGCCGTCCCAGT	CD50	0	-0.2919158772128405	0.5349787409470655	Uropod	0
RCVCMP0000192	TGGTACCTAAGTTACAATTAGTCGG	CD162	0	-0.3141788622858406	-0.15708559657721888	Uropod	0
RCVCMP0000192	TGGTACCTAAGTTACAATTAGTCGG	CD37	0	-0.3141788622858406	-0.15708559657721888	Uropod	0
RCVCMP0000192	TGGTACCTAAGTTACAATTAGTCGG	CD3E	0	-0.3141788622858406	-0.15708559657721888	Background	0
RCVCMP0000192	TGGTACCTAAGTTACAATTAGTCGG	CD50	0	-0.3141788622858406	-0.15708559657721888	Uropod	0
RCVCMP0000192	TCTAAGTGTTTTACGCGGTGGCTTT	CD162	0	0.11298923617679711	0.6077533016377507	Uropod	0
RCVCMP0000192	TCTAAGTGTTTTACGCGGTGGCTTT	CD37	0	0.11298923617679711	0.6077533016377507	Uropod	0
RCVCMP0000192	TCTAAGTGTTTTACGCGGTGGCTTT	CD3E	0	0.11298923617679711	0.6077533016377507	Background	0
RCVCMP0000192	TCTAAGTGTTTTACGCGGTGGCTTT	CD50	0	0.11298923617679711	0.6077533016377507	Uropod	0
RCVCMP0000192	TAAACTCTTATATGAGAGAACGGTA	CD162	0	-0.28628694823899575	0.22491958869745682	Uropod	0
RCVCMP0000192	TAAACTCTTATATGAGAGAACGGTA	CD37	0	-0.28628694823899575	0.22491958869745682	Uropod	0
RCVCMP0000192	TAAACTCTTATATGAGAGAACGGTA	CD3E	0	-0.28628694823899575	0.22491958869745682	Background	0
RCVCMP0000192	TAAACTCTTATATGAGAGAACGGTA	CD50	0	-0.28628694823899575	0.22491958869745682	Uropod	0
RCVCMP0000192	ACACTGCGGGTTACTCTAGAGGGGG	CD162	0	-0.5770966922738662	0.028203173841785854	Uropod	0
RCVCMP0000192	ACACTGCGGGTTACTCTAGAGGGGG	CD37	0	-0.5770966922738662	0.028203173841785854	Uropod	0
RCVCMP0000192	ACACTGCGGGTTACTCTAGAGGGGG	CD50	0	-0.5770966922738662	0.028203173841785854	Uropod	0
RCVCMP0000192	CCACTATGGAATCTGGTCTATATTT	CD162	0	-0.27044310289380913	0.34245478506100646	Uropod	0
RCVCMP0000192	CCACTATGGAATCTGGTCTATATTT	CD37	0	-0.27044310289380913	0.34245478506100646	Uropod	0
RCVCMP0000192	CCACTATGGAATCTGGTCTATATTT	CD50	0	-0.27044310289380913	0.34245478506100646	Uropod	0
RCVCMP0000192	AGAGTGACTGTTGATAGTGATTCTA	CD37	0	0.24023678646531005	-0.21654437642909008	Uropod	0
RCVCMP0000192	AGAGTGACTGTTGATAGTGATTCTA	CD3E	0	0.24023678646531005	-0.21654437642909008	Background	0
RCVCMP0000192	TTTATGTGGAATGAATTGAACGTTT	CD162	0	-0.2182606181619681	-0.48380809704867317	Uropod	0
RCVCMP0000192	TTTATGTGGAATGAATTGAACGTTT	CD37	0	-0.2182606181619681	-0.48380809704867317	Uropod	0
RCVCMP0000192	TTTATGTGGAATGAATTGAACGTTT	CD3E	0	-0.2182606181619681	-0.48380809704867317	Background	0
RCVCMP0000192	TTTATGTGGAATGAATTGAACGTTT	CD45	0	-0.2182606181619681	-0.48380809704867317	Background	0
RCVCMP0000192	TTTATGTGGAATGAATTGAACGTTT	CD50	0	-0.2182606181619681	-0.48380809704867317	Uropod	0
RCVCMP0000192	CTGGGTAGCTATGGCAGAGGAGTCA	CD37	0	-0.028177132617323644	-0.34165584322217013	Uropod	0
RCVCMP0000192	CTGGGTAGCTATGGCAGAGGAGTCA	CD3E	0	-0.028177132617323644	-0.34165584322217013	Background	0
RCVCMP0000192	CTGGGTAGCTATGGCAGAGGAGTCA	CD45	0	-0.028177132617323644	-0.34165584322217013	Background	0
RCVCMP0000192	CTGGGTAGCTATGGCAGAGGAGTCA	CD50	0	-0.028177132617323644	-0.34165584322217013	Uropod	0
RCVCMP0000192	GCTGTCATTTTAAGAGTTGTTCGGC	CD162	0	0.1110371602675669	-0.28055471519975417	Uropod	0
RCVCMP0000192	GCTGTCATTTTAAGAGTTGTTCGGC	CD37	0	0.1110371602675669	-0.28055471519975417	Uropod	0
RCVCMP0000192	ATACAAGCATGGTAAAGTGTGGATT	CD37	0	0.2371782634807238	-0.35703063376595007	Uropod	0
RCVCMP0000192	ATACAAGCATGGTAAAGTGTGGATT	CD50	0	0.2371782634807238	-0.35703063376595007	Uropod	0
RCVCMP0000192	TCCAAAAGGAGCCATTTTCTCTTAG	CD162	0	0.3897877487403381	0.03948923252103699	Uropod	0
RCVCMP0000192	TCCAAAAGGAGCCATTTTCTCTTAG	CD37	0	0.3897877487403381	0.03948923252103699	Uropod	0
RCVCMP0000192	TCCAAAAGGAGCCATTTTCTCTTAG	CD3E	0	0.3897877487403381	0.03948923252103699	Background	0
RCVCMP0000192	TCCAAAAGGAGCCATTTTCTCTTAG	CD50	0	0.3897877487403381	0.03948923252103699	Uropod	0
RCVCMP0000192	ACTGCTGGGGCTTGCAGATGGACAG	CD162	0	-0.5868008558874521	0.4656447926155423	Uropod	0
RCVCMP0000192	ACTGCTGGGGCTTGCAGATGGACAG	CD37	0	-0.5868008558874521	0.4656447926155423	Uropod	0
RCVCMP0000192	ACTGCTGGGGCTTGCAGATGGACAG	CD3E	0	-0.5868008558874521	0.4656447926155423	Background	0
RCVCMP0000192	ACTGCTGGGGCTTGCAGATGGACAG	CD45	0	-0.5868008558874521	0.4656447926155423	Background	0
RCVCMP0000192	ACTGCTGGGGCTTGCAGATGGACAG	CD50	0	-0.5868008558874521	0.4656447926155423	Uropod	0
RCVCMP0000192	GCAGTTGAGCTATCGTAGTGAAGCG	CD162	0	0.4716059418119433	-0.41316448643228487	Uropod	0
RCVCMP0000192	GCAGTTGAGCTATCGTAGTGAAGCG	CD37	0	0.4716059418119433	-0.41316448643228487	Uropod	0
RCVCMP0000192	GCAGTTGAGCTATCGTAGTGAAGCG	CD3E	0	0.4716059418119433	-0.41316448643228487	Background	0
RCVCMP0000192	GCAGTTGAGCTATCGTAGTGAAGCG	CD45	0	0.4716059418119433	-0.41316448643228487	Background	0
RCVCMP0000192	GCAGTTGAGCTATCGTAGTGAAGCG	CD50	0	0.4716059418119433	-0.41316448643228487	Uropod	0
RCVCMP0000192	GCAGTATTGGTTTGGGATCAATCAT	CD162	0	0.10460438007301126	0.4903207858339705	Uropod	0
RCVCMP0000192	GCAGTATTGGTTTGGGATCAATCAT	CD37	0	0.10460438007301126	0.4903207858339705	Uropod	0
RCVCMP0000192	GCAGTATTGGTTTGGGATCAATCAT	CD50	0	0.10460438007301126	0.4903207858339705	Uropod	0
RCVCMP0000192	TGTAGATCGGTTAAGACGGTGGGGG	CD37	0	0.4595540790450859	-0.7469496174757265	Uropod	0
RCVCMP0000192	TGTAGATCGGTTAAGACGGTGGGGG	CD3E	0	0.4595540790450859	-0.7469496174757265	Background	0
RCVCMP0000192	TGTAGATCGGTTAAGACGGTGGGGG	CD50	0	0.4595540790450859	-0.7469496174757265	Uropod	0
RCVCMP0000192	CTTGCATCTCCAGAATAAAATGCCT	CD162	0	-0.04584991214290939	0.3646209707613792	Uropod	0
RCVCMP0000192	CTTGCATCTCCAGAATAAAATGCCT	CD37	0	-0.04584991214290939	0.3646209707613792	Uropod	0
RCVCMP0000192	CTTGCATCTCCAGAATAAAATGCCT	CD50	0	-0.04584991214290939	0.3646209707613792	Uropod	0
RCVCMP0000192	TCTGTTAGTGGAACGGGTTGTAAAT	CD162	0	-0.020779575063176344	-0.046396704074234366	Uropod	0
RCVCMP0000192	TCTGTTAGTGGAACGGGTTGTAAAT	CD37	0	-0.020779575063176344	-0.046396704074234366	Uropod	0
RCVCMP0000192	TCTGTTAGTGGAACGGGTTGTAAAT	CD3E	0	-0.020779575063176344	-0.046396704074234366	Background	0
RCVCMP0000192	TCTGTTAGTGGAACGGGTTGTAAAT	CD45	0	-0.020779575063176344	-0.046396704074234366	Background	0
RCVCMP0000192	TCTGTTAGTGGAACGGGTTGTAAAT	CD50	0	-0.020779575063176344	-0.046396704074234366	Uropod	0
RCVCMP0000192	ATGGCAAGGTAGTCAATCGGATTAA	CD37	0	0.21059481254809084	-0.1567066131121444	Uropod	0
RCVCMP0000192	ATGGCAAGGTAGTCAATCGGATTAA	CD3E	0	0.21059481254809084	-0.1567066131121444	Background	0
RCVCMP0000192	TTGAGTGCTGCATTTAAGTGTTGGT	CD37	0	0.028848893713543922	-0.31731740930999397	Uropod	0
RCVCMP0000192	TTGAGTGCTGCATTTAAGTGTTGGT	CD45	0	0.028848893713543922	-0.31731740930999397	Background	0
RCVCMP0000192	TTGAGTGCTGCATTTAAGTGTTGGT	CD50	0	0.028848893713543922	-0.31731740930999397	Uropod	0
RCVCMP0000192	TTGGGGCTTGTCGAGGCGTCCAAGG	CD162	0	0.1655132744933895	-0.1677309933212429	Uropod	0
RCVCMP0000192	TTGGGGCTTGTCGAGGCGTCCAAGG	CD37	0	0.1655132744933895	-0.1677309933212429	Uropod	0
RCVCMP0000192	TTGGGGCTTGTCGAGGCGTCCAAGG	CD3E	0	0.1655132744933895	-0.1677309933212429	Background	0
RCVCMP0000192	TTGGGGCTTGTCGAGGCGTCCAAGG	CD50	0	0.1655132744933895	-0.1677309933212429	Uropod	0
RCVCMP0000192	CCTTTCGACTATATCATACTCCTTG	CD162	0	-0.37520347684390193	-0.24792536780834157	Uropod	0
RCVCMP0000192	CCTTTCGACTATATCATACTCCTTG	CD37	0	-0.37520347684390193	-0.24792536780834157	Uropod	0
RCVCMP0000192	CCTTTCGACTATATCATACTCCTTG	CD3E	0	-0.37520347684390193	-0.24792536780834157	Background	0
RCVCMP0000192	CCTTTCGACTATATCATACTCCTTG	CD45	0	-0.37520347684390193	-0.24792536780834157	Background	0
RCVCMP0000192	CCTTTCGACTATATCATACTCCTTG	CD50	0	-0.37520347684390193	-0.24792536780834157	Uropod	0
RCVCMP0000192	GTATTGTCCGTCAGACTGTACGGCT	CD162	0	-0.9061082233022616	0.26014529085124527	Uropod	0
RCVCMP0000192	GTATTGTCCGTCAGACTGTACGGCT	CD37	0	-0.9061082233022616	0.26014529085124527	Uropod	0
RCVCMP0000192	GTATTGTCCGTCAGACTGTACGGCT	CD3E	0	-0.9061082233022616	0.26014529085124527	Background	0
RCVCMP0000192	GTATTGTCCGTCAGACTGTACGGCT	CD50	0	-0.9061082233022616	0.26014529085124527	Uropod	0
RCVCMP0000192	AAAAGATTTGTACAGGCCATATTCG	CD162	0	0.6919714654503054	0.4330991290551243	Uropod	0
RCVCMP0000192	AAAAGATTTGTACAGGCCATATTCG	CD37	0	0.6919714654503054	0.4330991290551243	Uropod	0
RCVCMP0000192	AAAAGATTTGTACAGGCCATATTCG	CD3E	0	0.6919714654503054	0.4330991290551243	Background	0
RCVCMP0000192	AAAAGATTTGTACAGGCCATATTCG	CD45	0	0.6919714654503054	0.4330991290551243	Background	0
RCVCMP0000192	AAAAGATTTGTACAGGCCATATTCG	CD50	0	0.6919714654503054	0.4330991290551243	Uropod	0
RCVCMP0000192	TTGCGGGAAGATTGTAAATAAGAAT	CD37	0	-0.009956995482690217	-0.5037113108448182	Uropod	0
RCVCMP0000192	TTGCGGGAAGATTGTAAATAAGAAT	CD45	0	-0.009956995482690217	-0.5037113108448182	Background	0
RCVCMP0000192	TTGCGGGAAGATTGTAAATAAGAAT	CD50	0	-0.009956995482690217	-0.5037113108448182	Uropod	0
RCVCMP0000192	TACGGCGCTAATGCATAATGGAGGG	CD162	0	-0.9930718772439001	0.07373774449468726	Uropod	0
RCVCMP0000192	TACGGCGCTAATGCATAATGGAGGG	CD37	0	-0.9930718772439001	0.07373774449468726	Uropod	0
RCVCMP0000192	TACGGCGCTAATGCATAATGGAGGG	CD3E	0	-0.9930718772439001	0.07373774449468726	Background	0
RCVCMP0000192	TACGGCGCTAATGCATAATGGAGGG	CD45	0	-0.9930718772439001	0.07373774449468726	Background	0
RCVCMP0000192	TACGGCGCTAATGCATAATGGAGGG	CD50	0	-0.9930718772439001	0.07373774449468726	Uropod	0
RCVCMP0000192	TTGGTTTGTTTAGGGTAGCCATTTT	CD162	0	0.1321390113757933	0.2288189316516735	Uropod	0
RCVCMP0000192	TTGGTTTGTTTAGGGTAGCCATTTT	CD37	0	0.1321390113757933	0.2288189316516735	Uropod	0
RCVCMP0000192	TTGGTTTGTTTAGGGTAGCCATTTT	CD3E	0	0.1321390113757933	0.2288189316516735	Background	0
RCVCMP0000192	TTGGTTTGTTTAGGGTAGCCATTTT	CD50	0	0.1321390113757933	0.2288189316516735	Uropod	0
RCVCMP0000192	GCGAATGTATGCACGCTTACTTGTT	CD162	0	-0.012945330806040045	-0.38295500238949826	Uropod	0
RCVCMP0000192	GCGAATGTATGCACGCTTACTTGTT	CD37	0	-0.012945330806040045	-0.38295500238949826	Uropod	0
RCVCMP0000192	GCGAATGTATGCACGCTTACTTGTT	CD3E	0	-0.012945330806040045	-0.38295500238949826	Background	0
RCVCMP0000192	GCGAATGTATGCACGCTTACTTGTT	CD45	0	-0.012945330806040045	-0.38295500238949826	Background	0
RCVCMP0000192	GCGAATGTATGCACGCTTACTTGTT	CD50	0	-0.012945330806040045	-0.38295500238949826	Uropod	0
RCVCMP0000192	CAATGTATACGTGCATTATTAAAGA	CD162	0	0.24630700686957208	-0.19207358671505093	Uropod	0
RCVCMP0000192	CAATGTATACGTGCATTATTAAAGA	CD37	0	0.24630700686957208	-0.19207358671505093	Uropod	0
RCVCMP0000192	CAATGTATACGTGCATTATTAAAGA	CD3E	0	0.24630700686957208	-0.19207358671505093	Background	0
RCVCMP0000192	GGTCATCTTCAGCATAGTAGTTAGG	CD162	0	0.666597779807193	0.17803356705573478	Uropod	0
RCVCMP0000192	GGTCATCTTCAGCATAGTAGTTAGG	CD37	0	0.666597779807193	0.17803356705573478	Uropod	0
RCVCMP0000192	GGTCATCTTCAGCATAGTAGTTAGG	CD3E	0	0.666597779807193	0.17803356705573478	Background	0
RCVCMP0000192	GGTCATCTTCAGCATAGTAGTTAGG	CD45	0	0.666597779807193	0.17803356705573478	Background	0
RCVCMP0000192	GGTCATCTTCAGCATAGTAGTTAGG	CD50	0	0.666597779807193	0.17803356705573478	Uropod	0
RCVCMP0000192	TTCTAGAGGGAGTTAAATACAGGGG	CD162	0	-0.0840049528088978	-0.054690505052665615	Uropod	0
RCVCMP0000192	TTCTAGAGGGAGTTAAATACAGGGG	CD37	0	-0.0840049528088978	-0.054690505052665615	Uropod	0
RCVCMP0000192	TTCTAGAGGGAGTTAAATACAGGGG	CD50	0	-0.0840049528088978	-0.054690505052665615	Uropod	0
RCVCMP0000192	GTCAAACTACAGTGGAATTCATAAA	CD37	0	-0.015183541311532813	-0.11844735487430538	Uropod	0
RCVCMP0000192	GTCAAACTACAGTGGAATTCATAAA	CD50	0	-0.015183541311532813	-0.11844735487430538	Uropod	0
RCVCMP0000192	AGTGTAAGTCAATGAGGGTTAGGAG	CD162	0	-0.427419495119878	0.7230756342070087	Uropod	0
RCVCMP0000192	AGTGTAAGTCAATGAGGGTTAGGAG	CD37	0	-0.427419495119878	0.7230756342070087	Uropod	0
RCVCMP0000192	AGTGTAAGTCAATGAGGGTTAGGAG	CD3E	0	-0.427419495119878	0.7230756342070087	Background	0
RCVCMP0000192	AGTGTAAGTCAATGAGGGTTAGGAG	CD45	0	-0.427419495119878	0.7230756342070087	Background	0
RCVCMP0000192	AGTGTAAGTCAATGAGGGTTAGGAG	CD50	0	-0.427419495119878	0.7230756342070087	Uropod	0
RCVCMP0000192	AAAGGGCGTTAATATATTGGTGTCG	CD162	0	0.8637765546163237	0.7348119704082272	Uropod	0
RCVCMP0000192	AAAGGGCGTTAATATATTGGTGTCG	CD37	0	0.8637765546163237	0.7348119704082272	Uropod	0
RCVCMP0000192	AAAGGGCGTTAATATATTGGTGTCG	CD3E	0	0.8637765546163237	0.7348119704082272	Background	0
RCVCMP0000192	AAAGGGCGTTAATATATTGGTGTCG	CD45	0	0.8637765546163237	0.7348119704082272	Background	0
RCVCMP0000192	AAAGGGCGTTAATATATTGGTGTCG	CD50	0	0.8637765546163237	0.7348119704082272	Uropod	0
RCVCMP0000192	GCAGTTAGGTATAGGGATGAGTAGT	CD162	0	-0.21694315443971562	-0.6522534961681261	Uropod	0
RCVCMP0000192	GCAGTTAGGTATAGGGATGAGTAGT	CD37	0	-0.21694315443971562	-0.6522534961681261	Uropod	0
RCVCMP0000192	GCAGTTAGGTATAGGGATGAGTAGT	CD3E	0	-0.21694315443971562	-0.6522534961681261	Background	0
RCVCMP0000192	GCAGTTAGGTATAGGGATGAGTAGT	CD45	0	-0.21694315443971562	-0.6522534961681261	Background	0
RCVCMP0000192	GCAGTTAGGTATAGGGATGAGTAGT	CD50	0	-0.21694315443971562	-0.6522534961681261	Uropod	0
RCVCMP0000192	GGGATAGTACCTAGAATTCACAGTG	CD162	0	0.263497383837813	-0.21387076393360496	Uropod	0
RCVCMP0000192	GGGATAGTACCTAGAATTCACAGTG	CD3E	0	0.263497383837813	-0.21387076393360496	Background	0
RCVCMP0000192	TGTATAGGTTACCTTTAGGAAGTGG	CD162	0	0.061648665740048195	-0.24890879121348908	Uropod	0
RCVCMP0000192	TGTATAGGTTACCTTTAGGAAGTGG	CD37	0	0.061648665740048195	-0.24890879121348908	Uropod	0
RCVCMP0000192	TGTATAGGTTACCTTTAGGAAGTGG	CD50	0	0.061648665740048195	-0.24890879121348908	Uropod	0
RCVCMP0000192	GTATCTGTCGGAGACAAAGCTGTCC	CD162	0	0.21837044872437755	0.03784329327717102	Uropod	0
RCVCMP0000192	GTATCTGTCGGAGACAAAGCTGTCC	CD37	0	0.21837044872437755	0.03784329327717102	Uropod	0
RCVCMP0000192	GTATCTGTCGGAGACAAAGCTGTCC	CD3E	0	0.21837044872437755	0.03784329327717102	Background	0
RCVCMP0000192	GTATCTGTCGGAGACAAAGCTGTCC	CD50	0	0.21837044872437755	0.03784329327717102	Uropod	0
RCVCMP0000192	CACGCGTAGCTTTATGCTCGAATGA	CD162	0	0.5304602952741977	-0.3371665002836521	Uropod	0
RCVCMP0000192	CACGCGTAGCTTTATGCTCGAATGA	CD37	0	0.5304602952741977	-0.3371665002836521	Uropod	0
RCVCMP0000192	CACGCGTAGCTTTATGCTCGAATGA	CD3E	0	0.5304602952741977	-0.3371665002836521	Background	0
RCVCMP0000192	CACGCGTAGCTTTATGCTCGAATGA	CD50	0	0.5304602952741977	-0.3371665002836521	Uropod	0
RCVCMP0000192	GGTGATGGAGAAAGGGGGAAACCGG	CD37	0	-0.07560393253250054	-0.4781012860126308	Uropod	0
RCVCMP0000192	GGTGATGGAGAAAGGGGGAAACCGG	CD3E	0	-0.07560393253250054	-0.4781012860126308	Background	0
RCVCMP0000192	GGTGATGGAGAAAGGGGGAAACCGG	CD50	0	-0.07560393253250054	-0.4781012860126308	Uropod	0
RCVCMP0000192	TTGGCTTACTGGTATATTTCATTGG	CD162	0	0.04006072897702114	-0.4860317590059144	Uropod	0
RCVCMP0000192	TTGGCTTACTGGTATATTTCATTGG	CD37	0	0.04006072897702114	-0.4860317590059144	Uropod	0
RCVCMP0000192	TTGGCTTACTGGTATATTTCATTGG	CD50	0	0.04006072897702114	-0.4860317590059144	Uropod	0
RCVCMP0000192	GGTGAGTACGGGGGTTTCGAATGGA	CD162	0	-0.13711702972919024	-0.14211864016872464	Uropod	0
RCVCMP0000192	GGTGAGTACGGGGGTTTCGAATGGA	CD37	0	-0.13711702972919024	-0.14211864016872464	Uropod	0
RCVCMP0000192	GGTGAGTACGGGGGTTTCGAATGGA	CD50	0	-0.13711702972919024	-0.14211864016872464	Uropod	0
RCVCMP0000192	TTGTTGGGTGAGGTAGTTTTTAGAT	CD37	0	0.12119272354880571	-0.17938049668533323	Uropod	0
RCVCMP0000192	TTGTTGGGTGAGGTAGTTTTTAGAT	CD3E	0	0.12119272354880571	-0.17938049668533323	Background	0
RCVCMP0000192	TTGTTGGGTGAGGTAGTTTTTAGAT	CD45	0	0.12119272354880571	-0.17938049668533323	Background	0
RCVCMP0000192	TTGCTGGAGATTGGGGGTAACTCTC	CD162	0	-0.039465478461711584	-0.4982292352716537	Uropod	0
RCVCMP0000192	TTGCTGGAGATTGGGGGTAACTCTC	CD37	0	-0.039465478461711584	-0.4982292352716537	Uropod	0
RCVCMP0000192	TTGCTGGAGATTGGGGGTAACTCTC	CD3E	0	-0.039465478461711584	-0.4982292352716537	Background	0
RCVCMP0000192	TTGCTGGAGATTGGGGGTAACTCTC	CD50	0	-0.039465478461711584	-0.4982292352716537	Uropod	0
RCVCMP0000192	TTGTTATCAGTATTGTTCGTCTTTA	CD162	0	0.3900428805969672	-0.3007165694814889	Uropod	0
RCVCMP0000192	TTGTTATCAGTATTGTTCGTCTTTA	CD37	0	0.3900428805969672	-0.3007165694814889	Uropod	0
RCVCMP0000192	TTGTTATCAGTATTGTTCGTCTTTA	CD50	0	0.3900428805969672	-0.3007165694814889	Uropod	0
RCVCMP0000192	CAAGGTTCTTAGTGTGACTGTCGGG	CD50	0	0.1413087785911622	-0.2978222245514291	Uropod	0
RCVCMP0000192	GAGGAATGGTAGGTGGAATTAGGTG	CD37	0	0.14321438441966045	-0.2681751973946582	Uropod	0
RCVCMP0000192	GAGGAATGGTAGGTGGAATTAGGTG	CD3E	0	0.14321438441966045	-0.2681751973946582	Background	0
RCVCMP0000192	GAGGAATGGTAGGTGGAATTAGGTG	CD50	0	0.14321438441966045	-0.2681751973946582	Uropod	0
RCVCMP0000192	ACGATGTTGGGGGACGAACGTGCTT	CD162	0	-0.06278480933588639	0.37081943135430806	Uropod	0
RCVCMP0000192	ACGATGTTGGGGGACGAACGTGCTT	CD37	0	-0.06278480933588639	0.37081943135430806	Uropod	0
RCVCMP0000192	ACGATGTTGGGGGACGAACGTGCTT	CD3E	0	-0.06278480933588639	0.37081943135430806	Background	0
RCVCMP0000192	ACGATGTTGGGGGACGAACGTGCTT	CD50	0	-0.06278480933588639	0.37081943135430806	Uropod	0
RCVCMP0000192	GATGACACCAGGGTTTTAAGGTCGA	CD162	0	0.1395248293666989	-0.5112993745120976	Uropod	0
RCVCMP0000192	GATGACACCAGGGTTTTAAGGTCGA	CD37	0	0.1395248293666989	-0.5112993745120976	Uropod	0
RCVCMP0000192	GATGACACCAGGGTTTTAAGGTCGA	CD50	0	0.1395248293666989	-0.5112993745120976	Uropod	0
RCVCMP0000192	CTAGCATGTCATGTAGATATAGTCA	CD162	0	0.485518582450717	-0.5368825611122402	Uropod	0
RCVCMP0000192	CTAGCATGTCATGTAGATATAGTCA	CD37	0	0.485518582450717	-0.5368825611122402	Uropod	0
RCVCMP0000192	CTAGCATGTCATGTAGATATAGTCA	CD50	0	0.485518582450717	-0.5368825611122402	Uropod	0
RCVCMP0000192	TAATTTGAACTATGGGATGAGAGGT	CD162	0	0.3322477010620407	-0.5852676932327971	Uropod	0
RCVCMP0000192	TAATTTGAACTATGGGATGAGAGGT	CD37	0	0.3322477010620407	-0.5852676932327971	Uropod	0
RCVCMP0000192	TAATTTGAACTATGGGATGAGAGGT	CD3E	0	0.3322477010620407	-0.5852676932327971	Background	0
RCVCMP0000192	TAATTTGAACTATGGGATGAGAGGT	CD45	0	0.3322477010620407	-0.5852676932327971	Background	0
RCVCMP0000192	TGGTTTTAGCGCGTGCCTTTAAGCG	CD162	0	-0.17979069607761816	0.16508154769799224	Uropod	0
RCVCMP0000192	TGGTTTTAGCGCGTGCCTTTAAGCG	CD37	0	-0.17979069607761816	0.16508154769799224	Uropod	0
RCVCMP0000192	TGGTTTTAGCGCGTGCCTTTAAGCG	CD50	0	-0.17979069607761816	0.16508154769799224	Uropod	0
RCVCMP0000192	CTATCCTATTTGTCTTTACATGATT	CD162	0	0.527391418248146	-0.45136008224862484	Uropod	0
RCVCMP0000192	CTATCCTATTTGTCTTTACATGATT	CD3E	0	0.527391418248146	-0.45136008224862484	Background	0
RCVCMP0000192	ATGGAAATTGTGATTATAGAAGTCG	CD162	0	0.5002097880150235	-0.5711908456592399	Uropod	0
RCVCMP0000192	ATGGAAATTGTGATTATAGAAGTCG	CD37	0	0.5002097880150235	-0.5711908456592399	Uropod	0
RCVCMP0000192	ATGGAAATTGTGATTATAGAAGTCG	CD3E	0	0.5002097880150235	-0.5711908456592399	Background	0
RCVCMP0000192	ATGGAAATTGTGATTATAGAAGTCG	CD45	0	0.5002097880150235	-0.5711908456592399	Background	0
RCVCMP0000192	ATGGAAATTGTGATTATAGAAGTCG	CD50	0	0.5002097880150235	-0.5711908456592399	Uropod	0
RCVCMP0000192	TTACGTAAACAAATGTCTGCCTAGA	CD162	0	0.5573738510618483	-0.32068603537920914	Uropod	0
RCVCMP0000192	TTACGTAAACAAATGTCTGCCTAGA	CD37	0	0.5573738510618483	-0.32068603537920914	Uropod	0
RCVCMP0000192	TTACGTAAACAAATGTCTGCCTAGA	CD3E	0	0.5573738510618483	-0.32068603537920914	Background	0
RCVCMP0000192	TTGGAGGTAAAGGTATGTAGCGTTA	CD162	0	-0.1620677807663997	-0.43672221722336607	Uropod	0
RCVCMP0000192	TTGGAGGTAAAGGTATGTAGCGTTA	CD37	0	-0.1620677807663997	-0.43672221722336607	Uropod	0
RCVCMP0000192	TTGGAGGTAAAGGTATGTAGCGTTA	CD3E	0	-0.1620677807663997	-0.43672221722336607	Background	0
RCVCMP0000192	TTATTATTGACGTTTTGTAAGATGT	CD162	0	0.31383603286998357	0.05009172942308253	Uropod	0
RCVCMP0000192	TTATTATTGACGTTTTGTAAGATGT	CD37	0	0.31383603286998357	0.05009172942308253	Uropod	0
RCVCMP0000192	TTATTATTGACGTTTTGTAAGATGT	CD3E	0	0.31383603286998357	0.05009172942308253	Background	0
RCVCMP0000192	TTATTATTGACGTTTTGTAAGATGT	CD50	0	0.31383603286998357	0.05009172942308253	Uropod	0
RCVCMP0000192	TGCGGTAGCCATCCTATGAGGGACG	CD162	0	0.5525785201012402	-0.47786313896081867	Uropod	0
RCVCMP0000192	TGCGGTAGCCATCCTATGAGGGACG	CD37	0	0.5525785201012402	-0.47786313896081867	Uropod	0
RCVCMP0000192	TGCGGTAGCCATCCTATGAGGGACG	CD3E	0	0.5525785201012402	-0.47786313896081867	Background	0
RCVCMP0000192	TGCGGTAGCCATCCTATGAGGGACG	CD45	0	0.5525785201012402	-0.47786313896081867	Background	0
RCVCMP0000192	TGCGGTAGCCATCCTATGAGGGACG	CD50	0	0.5525785201012402	-0.47786313896081867	Uropod	0
RCVCMP0000192	TGAGATTTTGGTGAATATTTGTAGA	CD162	0	0.2648908522185631	-0.2885404201961261	Uropod	0
RCVCMP0000192	TGAGATTTTGGTGAATATTTGTAGA	CD37	0	0.2648908522185631	-0.2885404201961261	Uropod	0
RCVCMP0000192	TGAGATTTTGGTGAATATTTGTAGA	CD50	0	0.2648908522185631	-0.2885404201961261	Uropod	0
RCVCMP0000192	TTGGTTCAATGGAAAGAGCAGAATG	CD162	0	0.5709954444695899	-0.8123052383135619	Uropod	0
RCVCMP0000192	TTGGTTCAATGGAAAGAGCAGAATG	CD37	0	0.5709954444695899	-0.8123052383135619	Uropod	0
RCVCMP0000192	TTGGTTCAATGGAAAGAGCAGAATG	CD3E	0	0.5709954444695899	-0.8123052383135619	Background	0
RCVCMP0000192	TTGGTTCAATGGAAAGAGCAGAATG	CD45	0	0.5709954444695899	-0.8123052383135619	Background	0
RCVCMP0000192	TTGGTTCAATGGAAAGAGCAGAATG	CD50	0	0.5709954444695899	-0.8123052383135619	Uropod	0
RCVCMP0000192	GAGTTTCTGGACTAGTAGCATATGT	CD37	0	0.5377092598876971	-0.4780831954711834	Uropod	0
RCVCMP0000192	GAGTTTCTGGACTAGTAGCATATGT	CD3E	0	0.5377092598876971	-0.4780831954711834	Background	0
RCVCMP0000192	GAGTTTCTGGACTAGTAGCATATGT	CD45	0	0.5377092598876971	-0.4780831954711834	Background	0
RCVCMP0000192	GAGTTTCTGGACTAGTAGCATATGT	CD50	0	0.5377092598876971	-0.4780831954711834	Uropod	0
RCVCMP0000192	GCAACCTGAAGAGTTATTGGGCTCT	CD37	0	0.21206145325172973	-0.6122836557560118	Uropod	0
RCVCMP0000192	GCAACCTGAAGAGTTATTGGGCTCT	CD3E	0	0.21206145325172973	-0.6122836557560118	Background	0
RCVCMP0000192	TTGATTTTCTCGGGTGTCGTATGGT	CD162	0	0.04647039503004875	-0.4080975234356254	Uropod	0
RCVCMP0000192	TTGATTTTCTCGGGTGTCGTATGGT	CD37	0	0.04647039503004875	-0.4080975234356254	Uropod	0
RCVCMP0000192	TTGATTTTCTCGGGTGTCGTATGGT	CD3E	0	0.04647039503004875	-0.4080975234356254	Background	0
RCVCMP0000192	GTGAGTGGATTTTGGGAGACCCGGT	CD3E	0	0.05363968981836363	-0.6388427753701276	Background	0
RCVCMP0000192	GTGAGTGGATTTTGGGAGACCCGGT	CD45	0	0.05363968981836363	-0.6388427753701276	Background	0
RCVCMP0000192	GTGAGTGGATTTTGGGAGACCCGGT	CD50	0	0.05363968981836363	-0.6388427753701276	Uropod	0
RCVCMP0000192	ATACGTCTGGTTGTGGTATACGGAT	CD162	0	-0.390383113765667	0.25287446040814165	Uropod	0
RCVCMP0000192	ATACGTCTGGTTGTGGTATACGGAT	CD37	0	-0.390383113765667	0.25287446040814165	Uropod	0
RCVCMP0000192	ATACGTCTGGTTGTGGTATACGGAT	CD3E	0	-0.390383113765667	0.25287446040814165	Background	0
RCVCMP0000192	ATACGTCTGGTTGTGGTATACGGAT	CD45	0	-0.390383113765667	0.25287446040814165	Background	0
RCVCMP0000192	ATACGTCTGGTTGTGGTATACGGAT	CD50	0	-0.390383113765667	0.25287446040814165	Uropod	0
RCVCMP0000192	GTGACGTTCTCAAAGTTATACCTTG	CD162	0	0.7105900164660515	-0.03741637712839431	Uropod	0
RCVCMP0000192	GTGACGTTCTCAAAGTTATACCTTG	CD37	0	0.7105900164660515	-0.03741637712839431	Uropod	0
RCVCMP0000192	GTGACGTTCTCAAAGTTATACCTTG	CD50	0	0.7105900164660515	-0.03741637712839431	Uropod	0
RCVCMP0000192	ACTGTGCACACCGGTAATGTGGGGA	CD162	0	-0.2994964406386749	-0.050018312300065725	Uropod	0
RCVCMP0000192	ACTGTGCACACCGGTAATGTGGGGA	CD37	0	-0.2994964406386749	-0.050018312300065725	Uropod	0
RCVCMP0000192	ACTGTGCACACCGGTAATGTGGGGA	CD3E	0	-0.2994964406386749	-0.050018312300065725	Background	0
RCVCMP0000192	ACTGTGCACACCGGTAATGTGGGGA	CD50	0	-0.2994964406386749	-0.050018312300065725	Uropod	0
RCVCMP0000192	CTACGAGAATTGGGATACTCCGCAT	CD162	0	0.8895251993792318	-0.4703974393293039	Uropod	0
RCVCMP0000192	CTACGAGAATTGGGATACTCCGCAT	CD37	0	0.8895251993792318	-0.4703974393293039	Uropod	0
RCVCMP0000192	CTACGAGAATTGGGATACTCCGCAT	CD3E	0	0.8895251993792318	-0.4703974393293039	Background	0
RCVCMP0000192	CTACGAGAATTGGGATACTCCGCAT	CD45	0	0.8895251993792318	-0.4703974393293039	Background	0
RCVCMP0000192	CTACGAGAATTGGGATACTCCGCAT	CD50	0	0.8895251993792318	-0.4703974393293039	Uropod	0
RCVCMP0000192	TCTACGACGGGCTTAGTAACTGGTG	CD162	0	-0.049174512588548956	-0.27627186972988627	Uropod	0
RCVCMP0000192	TCTACGACGGGCTTAGTAACTGGTG	CD37	0	-0.049174512588548956	-0.27627186972988627	Uropod	0
RCVCMP0000192	TCTACGACGGGCTTAGTAACTGGTG	CD3E	0	-0.049174512588548956	-0.27627186972988627	Background	0
RCVCMP0000192	TCTACGACGGGCTTAGTAACTGGTG	CD45	0	-0.049174512588548956	-0.27627186972988627	Background	0
RCVCMP0000192	TCTACGACGGGCTTAGTAACTGGTG	CD50	0	-0.049174512588548956	-0.27627186972988627	Uropod	0
RCVCMP0000192	GGTGTTGGTATAAGGAATAGGCGTG	CD162	0	-0.3607689677780569	-0.006947080889837951	Uropod	0
RCVCMP0000192	GGTGTTGGTATAAGGAATAGGCGTG	CD37	0	-0.3607689677780569	-0.006947080889837951	Uropod	0
RCVCMP0000192	GGTGTTGGTATAAGGAATAGGCGTG	CD50	0	-0.3607689677780569	-0.006947080889837951	Uropod	0
RCVCMP0000192	GCGGAACCTGGGTAGTAAATCAGTG	CD162	0	-0.6459684303070067	-0.11874097058144575	Uropod	0
RCVCMP0000192	GCGGAACCTGGGTAGTAAATCAGTG	CD37	0	-0.6459684303070067	-0.11874097058144575	Uropod	0
RCVCMP0000192	GCGGAACCTGGGTAGTAAATCAGTG	CD45	0	-0.6459684303070067	-0.11874097058144575	Background	0
RCVCMP0000192	GCGGAACCTGGGTAGTAAATCAGTG	CD50	0	-0.6459684303070067	-0.11874097058144575	Uropod	0
RCVCMP0000192	GTATGTCGGATTTTATTATAGCTAT	CD162	0	-0.22070678073676187	-0.7926498076639099	Uropod	0
RCVCMP0000192	GTATGTCGGATTTTATTATAGCTAT	CD37	0	-0.22070678073676187	-0.7926498076639099	Uropod	0
RCVCMP0000192	GTATGTCGGATTTTATTATAGCTAT	CD50	0	-0.22070678073676187	-0.7926498076639099	Uropod	0
RCVCMP0000192	TGCGGTTAGGGCCCTGTTTCTGCTA	CD162	0	-0.21691325985153465	-0.07060632568210723	Uropod	0
RCVCMP0000192	TGCGGTTAGGGCCCTGTTTCTGCTA	CD37	0	-0.21691325985153465	-0.07060632568210723	Uropod	0
RCVCMP0000192	TGCGGTTAGGGCCCTGTTTCTGCTA	CD3E	0	-0.21691325985153465	-0.07060632568210723	Background	0
RCVCMP0000192	TGCGGTTAGGGCCCTGTTTCTGCTA	CD50	0	-0.21691325985153465	-0.07060632568210723	Uropod	0
RCVCMP0000192	GGTTTTAGAGCTCAAAGTGTTGTCT	CD37	0	0.38468383940401235	-0.633658050231508	Uropod	0
RCVCMP0000192	GGTTTTAGAGCTCAAAGTGTTGTCT	CD45	0	0.38468383940401235	-0.633658050231508	Background	0
RCVCMP0000192	GCATCCCCGGTAGTCAAAGACCGGT	CD162	0	-0.36589702917806793	-0.49064440823323535	Uropod	0
RCVCMP0000192	GCATCCCCGGTAGTCAAAGACCGGT	CD37	0	-0.36589702917806793	-0.49064440823323535	Uropod	0
RCVCMP0000192	GCATCCCCGGTAGTCAAAGACCGGT	CD3E	0	-0.36589702917806793	-0.49064440823323535	Background	0
RCVCMP0000192	GCATCCCCGGTAGTCAAAGACCGGT	CD50	0	-0.36589702917806793	-0.49064440823323535	Uropod	0
RCVCMP0000192	TTGGTGTTCCCTCAAGGTGGTGAAC	CD162	0	0.4133563354353477	-0.3723471888351271	Uropod	0
RCVCMP0000192	TTGGTGTTCCCTCAAGGTGGTGAAC	CD37	0	0.4133563354353477	-0.3723471888351271	Uropod	0
RCVCMP0000192	TTGGTGTTCCCTCAAGGTGGTGAAC	CD3E	0	0.4133563354353477	-0.3723471888351271	Background	0
RCVCMP0000192	TTGGTGTTCCCTCAAGGTGGTGAAC	CD50	0	0.4133563354353477	-0.3723471888351271	Uropod	0
RCVCMP0000192	CGGGGTTGTAGTGTACCTGCAAACT	CD162	0	-0.17508528492744832	0.1156918014437451	Uropod	0
RCVCMP0000192	CGGGGTTGTAGTGTACCTGCAAACT	CD37	0	-0.17508528492744832	0.1156918014437451	Uropod	0
RCVCMP0000192	TTCTGGCAAGGCCAAACGACGGGTC	CD162	0	0.5997753806085694	-0.1497193076396296	Uropod	0
RCVCMP0000192	TTCTGGCAAGGCCAAACGACGGGTC	CD37	0	0.5997753806085694	-0.1497193076396296	Uropod	0
RCVCMP0000192	TTCTGGCAAGGCCAAACGACGGGTC	CD3E	0	0.5997753806085694	-0.1497193076396296	Background	0
RCVCMP0000192	TTCTGGCAAGGCCAAACGACGGGTC	CD45	0	0.5997753806085694	-0.1497193076396296	Background	0
RCVCMP0000192	TTCTGGCAAGGCCAAACGACGGGTC	CD50	0	0.5997753806085694	-0.1497193076396296	Uropod	0
RCVCMP0000192	GTCGGTTTTTATTTGTAGCATCCTG	CD162	0	0.10393168312144603	-0.5326685933735279	Uropod	0
RCVCMP0000192	GTCGGTTTTTATTTGTAGCATCCTG	CD37	0	0.10393168312144603	-0.5326685933735279	Uropod	0
RCVCMP0000192	GTCGGTTTTTATTTGTAGCATCCTG	CD3E	0	0.10393168312144603	-0.5326685933735279	Background	0
RCVCMP0000192	GTCGGTTTTTATTTGTAGCATCCTG	CD50	0	0.10393168312144603	-0.5326685933735279	Uropod	0
RCVCMP0000192	GTGCGACTGAGGCATCGCCGGAACC	CD162	0	0.5111636710809832	-0.4725926716013495	Uropod	0
RCVCMP0000192	GTGCGACTGAGGCATCGCCGGAACC	CD37	0	0.5111636710809832	-0.4725926716013495	Uropod	0
RCVCMP0000192	GTGCGACTGAGGCATCGCCGGAACC	CD3E	0	0.5111636710809832	-0.4725926716013495	Background	0
RCVCMP0000192	GGGCAGTGAAGCGTACACCGCTAGG	CD162	0	-0.07299886696089884	0.3847083046914351	Uropod	0
RCVCMP0000192	GGGCAGTGAAGCGTACACCGCTAGG	CD37	0	-0.07299886696089884	0.3847083046914351	Uropod	0
RCVCMP0000192	GGGCAGTGAAGCGTACACCGCTAGG	CD3E	0	-0.07299886696089884	0.3847083046914351	Background	0
RCVCMP0000192	GGGCAGTGAAGCGTACACCGCTAGG	CD50	0	-0.07299886696089884	0.3847083046914351	Uropod	0
RCVCMP0000192	TTGAGCACCAGAGGGCGGTTGGTGT	CD162	0	-0.47018378357826535	-0.42612256169092944	Uropod	0
RCVCMP0000192	TTGAGCACCAGAGGGCGGTTGGTGT	CD37	0	-0.47018378357826535	-0.42612256169092944	Uropod	0
RCVCMP0000192	TTGAGCACCAGAGGGCGGTTGGTGT	CD50	0	-0.47018378357826535	-0.42612256169092944	Uropod	0
RCVCMP0000192	GTAGCTGTGTACGGAAGGTTAAGCG	CD162	0	-0.026402238041951902	-0.7785358772097906	Uropod	0
RCVCMP0000192	GTAGCTGTGTACGGAAGGTTAAGCG	CD37	0	-0.026402238041951902	-0.7785358772097906	Uropod	0
RCVCMP0000192	GTAGCTGTGTACGGAAGGTTAAGCG	CD3E	0	-0.026402238041951902	-0.7785358772097906	Background	0
RCVCMP0000192	GTAGCTGTGTACGGAAGGTTAAGCG	CD50	0	-0.026402238041951902	-0.7785358772097906	Uropod	0
RCVCMP0000192	GCAAATGACATATGCATTTAGCGCT	CD162	0	-0.216850866070981	-0.4139353467916352	Uropod	0
RCVCMP0000192	GCAAATGACATATGCATTTAGCGCT	CD37	0	-0.216850866070981	-0.4139353467916352	Uropod	0
RCVCMP0000192	GCAAATGACATATGCATTTAGCGCT	CD3E	0	-0.216850866070981	-0.4139353467916352	Background	0
RCVCMP0000192	GCAAATGACATATGCATTTAGCGCT	CD45	0	-0.216850866070981	-0.4139353467916352	Background	0
RCVCMP0000192	GCAAATGACATATGCATTTAGCGCT	CD50	0	-0.216850866070981	-0.4139353467916352	Uropod	0
RCVCMP0000192	TGATTTATGTTGTGGTTTCTTTATT	CD37	0	-0.017513349142393976	-0.45187446180022195	Uropod	0
RCVCMP0000192	TGATTTATGTTGTGGTTTCTTTATT	CD3E	0	-0.017513349142393976	-0.45187446180022195	Background	0
RCVCMP0000192	TGATTTATGTTGTGGTTTCTTTATT	CD50	0	-0.017513349142393976	-0.45187446180022195	Uropod	0
RCVCMP0000192	TTTTATTATGGGCGTAAGGCGGTTA	CD162	0	0.510874161092853	-0.4834698381319061	Uropod	0
RCVCMP0000192	TTTTATTATGGGCGTAAGGCGGTTA	CD37	0	0.510874161092853	-0.4834698381319061	Uropod	0
RCVCMP0000192	TTTTATTATGGGCGTAAGGCGGTTA	CD3E	0	0.510874161092853	-0.4834698381319061	Background	0
RCVCMP0000192	TTTTATTATGGGCGTAAGGCGGTTA	CD45	0	0.510874161092853	-0.4834698381319061	Background	0
RCVCMP0000192	TTTTATTATGGGCGTAAGGCGGTTA	CD50	0	0.510874161092853	-0.4834698381319061	Uropod	0
RCVCMP0000192	GCATCGGTAGTACCGCTATGTTAGG	CD162	0	0.2571877239248478	0.09572708852577004	Uropod	0
RCVCMP0000192	GCATCGGTAGTACCGCTATGTTAGG	CD37	0	0.2571877239248478	0.09572708852577004	Uropod	0
RCVCMP0000192	GCATCGGTAGTACCGCTATGTTAGG	CD3E	0	0.2571877239248478	0.09572708852577004	Background	0
RCVCMP0000192	GCATCGGTAGTACCGCTATGTTAGG	CD50	0	0.2571877239248478	0.09572708852577004	Uropod	0
RCVCMP0000192	AGTCGTATTCTCTAGTTGATGGTTT	CD45	0	0.049588633806194785	-0.9250586177645538	Background	0
RCVCMP0000192	TATCGGGTTGGGGTTTTGGTTTCTT	CD162	0	0.2100721344544265	0.16675702746959128	Uropod	0
RCVCMP0000192	TATCGGGTTGGGGTTTTGGTTTCTT	CD37	0	0.2100721344544265	0.16675702746959128	Uropod	0
RCVCMP0000192	TATCGGGTTGGGGTTTTGGTTTCTT	CD50	0	0.2100721344544265	0.16675702746959128	Uropod	0
RCVCMP0000192	GGTTTGGTTTAAGATAGTAGGATGA	CD162	0	0.20416032029756742	0.22314657572876942	Uropod	0
RCVCMP0000192	GGTTTGGTTTAAGATAGTAGGATGA	CD37	0	0.20416032029756742	0.22314657572876942	Uropod	0
RCVCMP0000192	GGTTTGGTTTAAGATAGTAGGATGA	CD50	0	0.20416032029756742	0.22314657572876942	Uropod	0
RCVCMP0000192	CATAGAGTAATTAGCGTCAGTGCGT	CD37	0	-0.11455487357936427	-0.026407417449442357	Uropod	0
RCVCMP0000192	CATAGAGTAATTAGCGTCAGTGCGT	CD50	0	-0.11455487357936427	-0.026407417449442357	Uropod	0
RCVCMP0000192	TTTTTCGAGGTTAATGGTTTCGGGG	CD162	0	0.06288753155896895	0.22365169250023306	Uropod	0
RCVCMP0000192	TTTTTCGAGGTTAATGGTTTCGGGG	CD37	0	0.06288753155896895	0.22365169250023306	Uropod	0
RCVCMP0000192	TTTTTCGAGGTTAATGGTTTCGGGG	CD50	0	0.06288753155896895	0.22365169250023306	Uropod	0
RCVCMP0000192	ATAATTCGTGGTCTAATGATCCAAA	CD162	0	0.8437736583141597	-0.14431216494515492	Uropod	0
RCVCMP0000192	ATAATTCGTGGTCTAATGATCCAAA	CD37	0	0.8437736583141597	-0.14431216494515492	Uropod	0
RCVCMP0000192	ATAATTCGTGGTCTAATGATCCAAA	CD3E	0	0.8437736583141597	-0.14431216494515492	Background	0
RCVCMP0000192	ATAATTCGTGGTCTAATGATCCAAA	CD45	0	0.8437736583141597	-0.14431216494515492	Background	0
RCVCMP0000192	ATAATTCGTGGTCTAATGATCCAAA	CD50	0	0.8437736583141597	-0.14431216494515492	Uropod	0
RCVCMP0000192	AAAGGTCGATTGCGGGGTTATATCT	CD37	0	-0.40854251768898553	0.5846117191977748	Uropod	0
RCVCMP0000192	AAAGGTCGATTGCGGGGTTATATCT	CD50	0	-0.40854251768898553	0.5846117191977748	Uropod	0
RCVCMP0000192	AACCAAACAGTGGTGGTCATCATGG	CD162	0	-0.6112297224969103	-0.39329364689437835	Uropod	0
RCVCMP0000192	AACCAAACAGTGGTGGTCATCATGG	CD37	0	-0.6112297224969103	-0.39329364689437835	Uropod	0
RCVCMP0000192	AACCAAACAGTGGTGGTCATCATGG	CD3E	0	-0.6112297224969103	-0.39329364689437835	Background	0
RCVCMP0000192	AACCAAACAGTGGTGGTCATCATGG	CD50	0	-0.6112297224969103	-0.39329364689437835	Uropod	0
RCVCMP0000192	TCGCATTTGTATTTAATTTGTCGTT	CD162	0	-0.03694503367822494	-0.16860828155675436	Uropod	0
RCVCMP0000192	TCGCATTTGTATTTAATTTGTCGTT	CD37	0	-0.03694503367822494	-0.16860828155675436	Uropod	0
RCVCMP0000192	TCGCATTTGTATTTAATTTGTCGTT	CD3E	0	-0.03694503367822494	-0.16860828155675436	Background	0
RCVCMP0000192	TCGCATTTGTATTTAATTTGTCGTT	CD45	0	-0.03694503367822494	-0.16860828155675436	Background	0
RCVCMP0000192	TCGCATTTGTATTTAATTTGTCGTT	CD50	0	-0.03694503367822494	-0.16860828155675436	Uropod	0
RCVCMP0000192	GTTGGATAAGGTCGTAAAGTGGCTA	CD162	0	0.20523758050134444	-0.8510854188832087	Uropod	0
RCVCMP0000192	GTTGGATAAGGTCGTAAAGTGGCTA	CD37	0	0.20523758050134444	-0.8510854188832087	Uropod	0
RCVCMP0000192	GTTGGATAAGGTCGTAAAGTGGCTA	CD3E	0	0.20523758050134444	-0.8510854188832087	Background	0
RCVCMP0000192	GTTGGATAAGGTCGTAAAGTGGCTA	CD50	0	0.20523758050134444	-0.8510854188832087	Uropod	0
RCVCMP0000192	AGCGTATTTTGGCGGGCTAGGTCTA	CD37	0	0.2538005528539851	-0.21498859034738454	Uropod	0
RCVCMP0000192	AGCGTATTTTGGCGGGCTAGGTCTA	CD3E	0	0.2538005528539851	-0.21498859034738454	Background	0
RCVCMP0000192	AGCGTATTTTGGCGGGCTAGGTCTA	CD50	0	0.2538005528539851	-0.21498859034738454	Uropod	0
RCVCMP0000192	GGATTTTGGAGGTTGGATTCGTTTT	CD162	0	0.35810693339723276	-0.3466132943913545	Uropod	0
RCVCMP0000192	GGATTTTGGAGGTTGGATTCGTTTT	CD37	0	0.35810693339723276	-0.3466132943913545	Uropod	0
RCVCMP0000192	GGATTTTGGAGGTTGGATTCGTTTT	CD3E	0	0.35810693339723276	-0.3466132943913545	Background	0
RCVCMP0000192	GGATTTTGGAGGTTGGATTCGTTTT	CD50	0	0.35810693339723276	-0.3466132943913545	Uropod	0
RCVCMP0000192	ATCGCCTTTAGTTGCTATATGGTGG	CD162	0	0.7790149384662342	0.20271161349151223	Uropod	0
RCVCMP0000192	ATCGCCTTTAGTTGCTATATGGTGG	CD37	0	0.7790149384662342	0.20271161349151223	Uropod	0
RCVCMP0000192	ATCGCCTTTAGTTGCTATATGGTGG	CD3E	0	0.7790149384662342	0.20271161349151223	Background	0
RCVCMP0000192	ATCGCCTTTAGTTGCTATATGGTGG	CD50	0	0.7790149384662342	0.20271161349151223	Uropod	0
RCVCMP0000192	CTAACATGCATGTGGGACTGGCGGG	CD162	0	0.02227220340051192	-0.16507598662900677	Uropod	0
RCVCMP0000192	CTAACATGCATGTGGGACTGGCGGG	CD37	0	0.02227220340051192	-0.16507598662900677	Uropod	0
RCVCMP0000192	CTAACATGCATGTGGGACTGGCGGG	CD3E	0	0.02227220340051192	-0.16507598662900677	Background	0
RCVCMP0000192	CTAACATGCATGTGGGACTGGCGGG	CD50	0	0.02227220340051192	-0.16507598662900677	Uropod	0
RCVCMP0000192	CCATGAAACTCTATATCAGACCGAA	CD162	0	-0.40585147114329034	0.18458984636125078	Uropod	0
RCVCMP0000192	CCATGAAACTCTATATCAGACCGAA	CD37	0	-0.40585147114329034	0.18458984636125078	Uropod	0
RCVCMP0000192	CCATGAAACTCTATATCAGACCGAA	CD50	0	-0.40585147114329034	0.18458984636125078	Uropod	0
RCVCMP0000192	GTAGGTACTGTATGAGGGCACAAGG	CD162	0	0.28037963965174445	-0.613249020366236	Uropod	0
RCVCMP0000192	GTAGGTACTGTATGAGGGCACAAGG	CD37	0	0.28037963965174445	-0.613249020366236	Uropod	0
RCVCMP0000192	GTAGGTACTGTATGAGGGCACAAGG	CD3E	0	0.28037963965174445	-0.613249020366236	Background	0
RCVCMP0000192	GTAGGTACTGTATGAGGGCACAAGG	CD45	0	0.28037963965174445	-0.613249020366236	Background	0
RCVCMP0000192	GTAGGTACTGTATGAGGGCACAAGG	CD50	0	0.28037963965174445	-0.613249020366236	Uropod	0
RCVCMP0000192	AATTTTTTGGGTTTCTTGGTGTTAA	CD162	0	0.12154579429612547	0.8471736559382306	Uropod	0
RCVCMP0000192	AATTTTTTGGGTTTCTTGGTGTTAA	CD37	0	0.12154579429612547	0.8471736559382306	Uropod	0
RCVCMP0000192	AATTTTTTGGGTTTCTTGGTGTTAA	CD3E	0	0.12154579429612547	0.8471736559382306	Background	0
RCVCMP0000192	AATTTTTTGGGTTTCTTGGTGTTAA	CD45	0	0.12154579429612547	0.8471736559382306	Background	0
RCVCMP0000192	AATTTTTTGGGTTTCTTGGTGTTAA	CD50	0	0.12154579429612547	0.8471736559382306	Uropod	0
RCVCMP0000192	GGGAGATTGGGGGCAGTAGCGTCTC	CD162	0	-0.06015134919671495	-0.0748120738749692	Uropod	0
RCVCMP0000192	GGGAGATTGGGGGCAGTAGCGTCTC	CD37	0	-0.06015134919671495	-0.0748120738749692	Uropod	0
RCVCMP0000192	GGGAGATTGGGGGCAGTAGCGTCTC	CD50	0	-0.06015134919671495	-0.0748120738749692	Uropod	0
RCVCMP0000192	GCCTTTTAATATATGAAGTGTGCTA	CD162	0	0.4051732298346329	-0.10109983652274451	Uropod	0
RCVCMP0000192	GTTTTTGGTGGGCTTGCACTTACTC	CD162	0	-0.08977560334901485	0.4038958213631874	Uropod	0
RCVCMP0000192	GTTTTTGGTGGGCTTGCACTTACTC	CD37	0	-0.08977560334901485	0.4038958213631874	Uropod	0
RCVCMP0000192	GTTTTTGGTGGGCTTGCACTTACTC	CD3E	0	-0.08977560334901485	0.4038958213631874	Background	0
RCVCMP0000192	GTTTTTGGTGGGCTTGCACTTACTC	CD45	0	-0.08977560334901485	0.4038958213631874	Background	0
RCVCMP0000192	GTTTTTGGTGGGCTTGCACTTACTC	CD50	0	-0.08977560334901485	0.4038958213631874	Uropod	0
RCVCMP0000192	CATAGCTGTCCTTTCTAAGGGCTGT	CD162	0	0.055054393305971026	-0.2806543974637325	Uropod	0
RCVCMP0000192	CATAGCTGTCCTTTCTAAGGGCTGT	CD37	0	0.055054393305971026	-0.2806543974637325	Uropod	0
RCVCMP0000192	CATAGCTGTCCTTTCTAAGGGCTGT	CD50	0	0.055054393305971026	-0.2806543974637325	Uropod	0
RCVCMP0000192	TAGGGAGGTCCAGTGAAGTTATACC	CD37	0	0.03254791773708728	-0.4216791138688252	Uropod	0
RCVCMP0000192	TAGGGAGGTCCAGTGAAGTTATACC	CD50	0	0.03254791773708728	-0.4216791138688252	Uropod	0
RCVCMP0000192	AATTGTTGTTTCGGAGTAGCCTCGT	CD162	0	0.3123250398521618	0.46072755688556144	Uropod	0
RCVCMP0000192	AATTGTTGTTTCGGAGTAGCCTCGT	CD37	0	0.3123250398521618	0.46072755688556144	Uropod	0
RCVCMP0000192	AATTGTTGTTTCGGAGTAGCCTCGT	CD50	0	0.3123250398521618	0.46072755688556144	Uropod	0
RCVCMP0000192	GGCGGATTAGGTATAAGTCAGCAGA	CD37	0	0.25368599019213145	-0.5711796457136665	Uropod	0
RCVCMP0000192	GGCGGATTAGGTATAAGTCAGCAGA	CD45	0	0.25368599019213145	-0.5711796457136665	Background	0
RCVCMP0000192	GGCGGATTAGGTATAAGTCAGCAGA	CD50	0	0.25368599019213145	-0.5711796457136665	Uropod	0
RCVCMP0000192	TTTCAAATCGTTAATAACAGTCAAG	CD162	0	0.2871508470805485	-0.2916318515841621	Uropod	0
RCVCMP0000192	TTTCAAATCGTTAATAACAGTCAAG	CD37	0	0.2871508470805485	-0.2916318515841621	Uropod	0
RCVCMP0000192	TTTCAAATCGTTAATAACAGTCAAG	CD3E	0	0.2871508470805485	-0.2916318515841621	Background	0
RCVCMP0000192	TTTCAAATCGTTAATAACAGTCAAG	CD50	0	0.2871508470805485	-0.2916318515841621	Uropod	0
RCVCMP0000192	AGAACGCTGTACCAAGGTTCGTTTT	CD162	0	0.07931221322950095	-0.5494336545163077	Uropod	0
RCVCMP0000192	AGAACGCTGTACCAAGGTTCGTTTT	CD37	0	0.07931221322950095	-0.5494336545163077	Uropod	0
RCVCMP0000192	AGAACGCTGTACCAAGGTTCGTTTT	CD3E	0	0.07931221322950095	-0.5494336545163077	Background	0
RCVCMP0000192	AGAACGCTGTACCAAGGTTCGTTTT	CD50	0	0.07931221322950095	-0.5494336545163077	Uropod	0
RCVCMP0000192	TTGGAGCGCGAGCTGCCAATTCTGA	CD162	0	-0.5858199795356903	-0.4101169250823771	Uropod	0
RCVCMP0000192	TTGGAGCGCGAGCTGCCAATTCTGA	CD37	0	-0.5858199795356903	-0.4101169250823771	Uropod	0
RCVCMP0000192	TTGGAGCGCGAGCTGCCAATTCTGA	CD3E	0	-0.5858199795356903	-0.4101169250823771	Background	0
RCVCMP0000192	TTGGAGCGCGAGCTGCCAATTCTGA	CD50	0	-0.5858199795356903	-0.4101169250823771	Uropod	0
RCVCMP0000192	GTAGTATCAGTGAGTACAATATGCC	CD37	0	0.23165668408765738	-0.5745535415626463	Uropod	0
RCVCMP0000192	GTAGTATCAGTGAGTACAATATGCC	CD3E	0	0.23165668408765738	-0.5745535415626463	Background	0
RCVCMP0000192	GTAGTATCAGTGAGTACAATATGCC	CD50	0	0.23165668408765738	-0.5745535415626463	Uropod	0
RCVCMP0000192	ATGAATGAGACCTTGGAAGAGCTAT	CD162	0	-0.1218687845963816	-0.1581038674021681	Uropod	0
RCVCMP0000192	ATGAATGAGACCTTGGAAGAGCTAT	CD37	0	-0.1218687845963816	-0.1581038674021681	Uropod	0
RCVCMP0000192	ATGAATGAGACCTTGGAAGAGCTAT	CD3E	0	-0.1218687845963816	-0.1581038674021681	Background	0
RCVCMP0000192	ATGAATGAGACCTTGGAAGAGCTAT	CD50	0	-0.1218687845963816	-0.1581038674021681	Uropod	0
RCVCMP0000192	GGTTCCGTGGGGAAGGGTTAGAATG	CD162	0	0.13440598812518495	-0.08187208632559413	Uropod	0
RCVCMP0000192	GGTTCCGTGGGGAAGGGTTAGAATG	CD37	0	0.13440598812518495	-0.08187208632559413	Uropod	0
RCVCMP0000192	GGTTCCGTGGGGAAGGGTTAGAATG	CD3E	0	0.13440598812518495	-0.08187208632559413	Background	0
RCVCMP0000192	GGTTCCGTGGGGAAGGGTTAGAATG	CD45	0	0.13440598812518495	-0.08187208632559413	Background	0
RCVCMP0000192	GGTTCCGTGGGGAAGGGTTAGAATG	CD50	0	0.13440598812518495	-0.08187208632559413	Uropod	0
RCVCMP0000192	GTCAGGATGTGTTTGGTAGTTAAAC	CD37	0	0.1551921774076907	-0.33122480778627283	Uropod	0
RCVCMP0000192	TTTTTCTAGTGTTGAGGATGGTGCG	CD162	0	0.2505960483966081	0.16524483572587848	Uropod	0
RCVCMP0000192	TTTTTCTAGTGTTGAGGATGGTGCG	CD37	0	0.2505960483966081	0.16524483572587848	Uropod	0
RCVCMP0000192	TTTTTCTAGTGTTGAGGATGGTGCG	CD50	0	0.2505960483966081	0.16524483572587848	Uropod	0
RCVCMP0000192	TGGAATAGCAAGGGTCACAAGAGTT	CD162	0	-0.6201107501819088	-0.012207037868159467	Uropod	0
RCVCMP0000192	TGGAATAGCAAGGGTCACAAGAGTT	CD37	0	-0.6201107501819088	-0.012207037868159467	Uropod	0
RCVCMP0000192	TGGAATAGCAAGGGTCACAAGAGTT	CD3E	0	-0.6201107501819088	-0.012207037868159467	Background	0
RCVCMP0000192	TGGAATAGCAAGGGTCACAAGAGTT	CD50	0	-0.6201107501819088	-0.012207037868159467	Uropod	0
RCVCMP0000192	TGGAATACTGGTAGGCTAGTTGATG	CD162	0	-0.5795110491889965	-0.18676242932582984	Uropod	0
RCVCMP0000192	TGGAATACTGGTAGGCTAGTTGATG	CD37	0	-0.5795110491889965	-0.18676242932582984	Uropod	0
RCVCMP0000192	TGGAATACTGGTAGGCTAGTTGATG	CD50	0	-0.5795110491889965	-0.18676242932582984	Uropod	0
RCVCMP0000192	CAGGCTGACACCATGGGAGAGCTAG	CD162	0	-0.05950615804639394	0.24795260418766094	Uropod	0
RCVCMP0000192	CAGGCTGACACCATGGGAGAGCTAG	CD37	0	-0.05950615804639394	0.24795260418766094	Uropod	0
RCVCMP0000192	CAGGCTGACACCATGGGAGAGCTAG	CD3E	0	-0.05950615804639394	0.24795260418766094	Background	0
RCVCMP0000192	CAGGCTGACACCATGGGAGAGCTAG	CD50	0	-0.05950615804639394	0.24795260418766094	Uropod	0
RCVCMP0000192	ATTGAGATTACGCTTGCACTGACGA	CD162	0	0.32867199468436853	0.0028029159273312556	Uropod	0
RCVCMP0000192	ATTGAGATTACGCTTGCACTGACGA	CD37	0	0.32867199468436853	0.0028029159273312556	Uropod	0
RCVCMP0000192	ATTGAGATTACGCTTGCACTGACGA	CD45	0	0.32867199468436853	0.0028029159273312556	Background	0
RCVCMP0000192	ATTGAGATTACGCTTGCACTGACGA	CD50	0	0.32867199468436853	0.0028029159273312556	Uropod	0
RCVCMP0000192	GGAGGATGGGTTTGAGAGCATGTTT	CD162	0	0.3856301299087762	0.7675248205723054	Uropod	0
RCVCMP0000192	GGAGGATGGGTTTGAGAGCATGTTT	CD37	0	0.3856301299087762	0.7675248205723054	Uropod	0
RCVCMP0000192	GGAGGATGGGTTTGAGAGCATGTTT	CD50	0	0.3856301299087762	0.7675248205723054	Uropod	0
RCVCMP0000192	TATTTACTTTTCTATGAATGAAAGT	CD37	0	-0.6036093672646565	-0.15271221556744433	Uropod	0
RCVCMP0000192	TATTTACTTTTCTATGAATGAAAGT	CD3E	0	-0.6036093672646565	-0.15271221556744433	Background	0
RCVCMP0000192	TATTTACTTTTCTATGAATGAAAGT	CD50	0	-0.6036093672646565	-0.15271221556744433	Uropod	0
RCVCMP0000192	AAGAAGCCAGGGTGATCTGGTCAGG	CD162	0	-0.08976773372717971	-0.5264038743135145	Uropod	0
RCVCMP0000192	AAGAAGCCAGGGTGATCTGGTCAGG	CD37	0	-0.08976773372717971	-0.5264038743135145	Uropod	0
RCVCMP0000192	TAATTGGAGTGCAGGTAGATTTATC	CD162	0	-0.602796024403304	0.156239165589119	Uropod	0
RCVCMP0000192	TAATTGGAGTGCAGGTAGATTTATC	CD37	0	-0.602796024403304	0.156239165589119	Uropod	0
RCVCMP0000192	TAATTGGAGTGCAGGTAGATTTATC	CD3E	0	-0.602796024403304	0.156239165589119	Background	0
RCVCMP0000192	TAATTGGAGTGCAGGTAGATTTATC	CD50	0	-0.602796024403304	0.156239165589119	Uropod	0
RCVCMP0000192	CAACTGTGGCATTATTCAATAGTTA	CD162	0	0.7502850569241968	0.11712369907364541	Uropod	0
RCVCMP0000192	CAACTGTGGCATTATTCAATAGTTA	CD37	0	0.7502850569241968	0.11712369907364541	Uropod	0
RCVCMP0000192	CAACTGTGGCATTATTCAATAGTTA	CD3E	0	0.7502850569241968	0.11712369907364541	Background	0
RCVCMP0000192	CAACTGTGGCATTATTCAATAGTTA	CD45	0	0.7502850569241968	0.11712369907364541	Background	0
RCVCMP0000192	CAACTGTGGCATTATTCAATAGTTA	CD50	0	0.7502850569241968	0.11712369907364541	Uropod	0
RCVCMP0000192	TGTGAATCGTAGTCTATCTAGTAAT	CD162	0	-0.44973012218904573	-0.6630897039066934	Uropod	0
RCVCMP0000192	TGTGAATCGTAGTCTATCTAGTAAT	CD37	0	-0.44973012218904573	-0.6630897039066934	Uropod	0
RCVCMP0000192	TGTGAATCGTAGTCTATCTAGTAAT	CD3E	0	-0.44973012218904573	-0.6630897039066934	Background	0
RCVCMP0000192	TGTGAATCGTAGTCTATCTAGTAAT	CD45	0	-0.44973012218904573	-0.6630897039066934	Background	0
RCVCMP0000192	TGTGAATCGTAGTCTATCTAGTAAT	CD50	0	-0.44973012218904573	-0.6630897039066934	Uropod	0
RCVCMP0000192	ACTTAGTGTGGATTAAGATCCACGT	CD162	0	-0.765952146368199	-0.4897388168617174	Uropod	0
RCVCMP0000192	ACTTAGTGTGGATTAAGATCCACGT	CD37	0	-0.765952146368199	-0.4897388168617174	Uropod	0
RCVCMP0000192	ACTTAGTGTGGATTAAGATCCACGT	CD50	0	-0.765952146368199	-0.4897388168617174	Uropod	0
RCVCMP0000192	GGAAGGTGGAATGAGGGCCGTTGGA	CD162	0	0.10563082660002866	-0.5694484281122425	Uropod	0
RCVCMP0000192	GGAAGGTGGAATGAGGGCCGTTGGA	CD37	0	0.10563082660002866	-0.5694484281122425	Uropod	0
RCVCMP0000192	GGAAGGTGGAATGAGGGCCGTTGGA	CD3E	0	0.10563082660002866	-0.5694484281122425	Background	0
RCVCMP0000192	GGAAGGTGGAATGAGGGCCGTTGGA	CD45	0	0.10563082660002866	-0.5694484281122425	Background	0
RCVCMP0000192	GGAAGGTGGAATGAGGGCCGTTGGA	CD50	0	0.10563082660002866	-0.5694484281122425	Uropod	0
RCVCMP0000192	TGGTAAGAAAAGCTCGGGGTGTGTG	CD37	0	0.34008709762749	-0.24738222032924786	Uropod	0
RCVCMP0000192	CCGTTTGACTCGGTACCCCGCCCAT	CD162	0	0.4291147009003234	-0.6200230926457494	Uropod	0
RCVCMP0000192	CCGTTTGACTCGGTACCCCGCCCAT	CD37	0	0.4291147009003234	-0.6200230926457494	Uropod	0
RCVCMP0000192	CCGTTTGACTCGGTACCCCGCCCAT	CD3E	0	0.4291147009003234	-0.6200230926457494	Background	0
RCVCMP0000192	CCGTTTGACTCGGTACCCCGCCCAT	CD45	0	0.4291147009003234	-0.6200230926457494	Background	0
RCVCMP0000192	CCGTTTGACTCGGTACCCCGCCCAT	CD50	0	0.4291147009003234	-0.6200230926457494	Uropod	0
RCVCMP0000192	GATTGCACGGTGTGTCTAGTTAGGC	CD162	0	0.05866235764734598	0.08508745134302884	Uropod	0
RCVCMP0000192	GATTGCACGGTGTGTCTAGTTAGGC	CD37	0	0.05866235764734598	0.08508745134302884	Uropod	0
RCVCMP0000192	GATTGCACGGTGTGTCTAGTTAGGC	CD3E	0	0.05866235764734598	0.08508745134302884	Background	0
RCVCMP0000192	GATTGCACGGTGTGTCTAGTTAGGC	CD45	0	0.05866235764734598	0.08508745134302884	Background	0
RCVCMP0000192	GATTGCACGGTGTGTCTAGTTAGGC	CD50	0	0.05866235764734598	0.08508745134302884	Uropod	0
RCVCMP0000192	CTGCGGCGTGGAGGATAAGCGCTGT	CD37	0	0.15715734583422675	-0.42289706396443433	Uropod	0
RCVCMP0000192	CTGCGGCGTGGAGGATAAGCGCTGT	CD3E	0	0.15715734583422675	-0.42289706396443433	Background	0
RCVCMP0000192	AGGTAAGCTTTTCCGAGGGCGATAT	CD162	0	0.31978566432143113	0.202960373046359	Uropod	0
RCVCMP0000192	AGGTAAGCTTTTCCGAGGGCGATAT	CD37	0	0.31978566432143113	0.202960373046359	Uropod	0
RCVCMP0000192	AGGTAAGCTTTTCCGAGGGCGATAT	CD45	0	0.31978566432143113	0.202960373046359	Background	0
RCVCMP0000192	AGGTAAGCTTTTCCGAGGGCGATAT	CD50	0	0.31978566432143113	0.202960373046359	Uropod	0
RCVCMP0000192	TCTTGGGAGGTAGTTGAGAGTTCAC	CD162	0	-0.01782677709101351	-0.6692923102088261	Uropod	0
RCVCMP0000192	TCTTGGGAGGTAGTTGAGAGTTCAC	CD37	0	-0.01782677709101351	-0.6692923102088261	Uropod	0
RCVCMP0000192	TCTTGGGAGGTAGTTGAGAGTTCAC	CD3E	0	-0.01782677709101351	-0.6692923102088261	Background	0
RCVCMP0000192	TCTTGGGAGGTAGTTGAGAGTTCAC	CD45	0	-0.01782677709101351	-0.6692923102088261	Background	0
RCVCMP0000192	TCTTGGGAGGTAGTTGAGAGTTCAC	CD50	0	-0.01782677709101351	-0.6692923102088261	Uropod	0
RCVCMP0000192	AGTTTGTCTTGTTTTGTTGGGCCTT	CD162	0	0.10003279224663617	-0.2398523848354499	Uropod	0
RCVCMP0000192	AGTTTGTCTTGTTTTGTTGGGCCTT	CD37	0	0.10003279224663617	-0.2398523848354499	Uropod	0
RCVCMP0000192	AGTTTGTCTTGTTTTGTTGGGCCTT	CD50	0	0.10003279224663617	-0.2398523848354499	Uropod	0
RCVCMP0000192	CCAGTATCTGTTCGGGGGGGAGGGA	CD37	0	-0.2824157654935088	-0.1363781460573784	Uropod	0
RCVCMP0000192	CCAGTATCTGTTCGGGGGGGAGGGA	CD50	0	-0.2824157654935088	-0.1363781460573784	Uropod	0
RCVCMP0000192	AGCGGAGGGTGGAATGTTATCTCAT	CD162	0	-0.5443847200399027	-0.4292813580818809	Uropod	0
RCVCMP0000192	AGCGGAGGGTGGAATGTTATCTCAT	CD37	0	-0.5443847200399027	-0.4292813580818809	Uropod	0
RCVCMP0000192	AGCGGAGGGTGGAATGTTATCTCAT	CD50	0	-0.5443847200399027	-0.4292813580818809	Uropod	0
RCVCMP0000192	GCGTGGATTAGAATGTAGACGCTGG	CD162	0	0.24205959662802762	0.034063215850076316	Uropod	0
RCVCMP0000192	GCGTGGATTAGAATGTAGACGCTGG	CD37	0	0.24205959662802762	0.034063215850076316	Uropod	0
RCVCMP0000192	GCGTGGATTAGAATGTAGACGCTGG	CD3E	0	0.24205959662802762	0.034063215850076316	Background	0
RCVCMP0000192	GCGTGGATTAGAATGTAGACGCTGG	CD50	0	0.24205959662802762	0.034063215850076316	Uropod	0
RCVCMP0000192	TGGGGTATTGAACATTCCAGCTTAA	CD162	0	-0.5882426822622407	-0.3990398318178494	Uropod	0
RCVCMP0000192	TGGGGTATTGAACATTCCAGCTTAA	CD37	0	-0.5882426822622407	-0.3990398318178494	Uropod	0
RCVCMP0000192	TGGGGTATTGAACATTCCAGCTTAA	CD3E	0	-0.5882426822622407	-0.3990398318178494	Background	0
RCVCMP0000192	TGGGGTATTGAACATTCCAGCTTAA	CD50	0	-0.5882426822622407	-0.3990398318178494	Uropod	0
RCVCMP0000192	CATAGAAAGCATAGAGTGTCTTGAC	CD37	0	0.16163116025706714	-0.19268593993723526	Uropod	0
RCVCMP0000192	AGCTTTTGGTACCAGTGTTTGCGGG	CD37	0	0.055221962487893815	-0.3029543377072085	Uropod	0
RCVCMP0000192	AGCTTTTGGTACCAGTGTTTGCGGG	CD3E	0	0.055221962487893815	-0.3029543377072085	Background	0
RCVCMP0000192	CAGGGTAAGGGTTAAATTTTGATGT	CD162	0	0.17419206609336252	-0.15761203255963532	Uropod	0
RCVCMP0000192	CAGGGTAAGGGTTAAATTTTGATGT	CD37	0	0.17419206609336252	-0.15761203255963532	Uropod	0
RCVCMP0000192	CAGGGTAAGGGTTAAATTTTGATGT	CD3E	0	0.17419206609336252	-0.15761203255963532	Background	0
RCVCMP0000192	CAGGGTAAGGGTTAAATTTTGATGT	CD50	0	0.17419206609336252	-0.15761203255963532	Uropod	0
RCVCMP0000192	TGTGTGATGGCACACCACTTGATAC	CD162	0	-0.3113346762737625	-0.27592640997480994	Uropod	0
RCVCMP0000192	TGTGTGATGGCACACCACTTGATAC	CD37	0	-0.3113346762737625	-0.27592640997480994	Uropod	0
RCVCMP0000192	TGTGTGATGGCACACCACTTGATAC	CD3E	0	-0.3113346762737625	-0.27592640997480994	Background	0
RCVCMP0000192	TGTGTGATGGCACACCACTTGATAC	CD50	0	-0.3113346762737625	-0.27592640997480994	Uropod	0
RCVCMP0000192	CGTGGGGTATAGAATGAAGGCTTAT	CD37	0	0.39633179315306294	-0.7439001482028323	Uropod	0
RCVCMP0000192	CGTGGGGTATAGAATGAAGGCTTAT	CD3E	0	0.39633179315306294	-0.7439001482028323	Background	0
RCVCMP0000192	CGTGGGGTATAGAATGAAGGCTTAT	CD50	0	0.39633179315306294	-0.7439001482028323	Uropod	0
RCVCMP0000192	AAGGGAGGTTTTACTCAGGTCTAGC	CD162	0	0.17658812709148117	-0.03947565951049285	Uropod	0
RCVCMP0000192	AAGGGAGGTTTTACTCAGGTCTAGC	CD37	0	0.17658812709148117	-0.03947565951049285	Uropod	0
RCVCMP0000192	AAGGGAGGTTTTACTCAGGTCTAGC	CD50	0	0.17658812709148117	-0.03947565951049285	Uropod	0
RCVCMP0000192	CAAGGTTTGTGTCAGCGAAGTTGGC	CD162	0	0.4924743454690393	-0.29614364383875896	Uropod	0
RCVCMP0000192	CAAGGTTTGTGTCAGCGAAGTTGGC	CD37	0	0.4924743454690393	-0.29614364383875896	Uropod	0
RCVCMP0000192	CAAGGTTTGTGTCAGCGAAGTTGGC	CD3E	0	0.4924743454690393	-0.29614364383875896	Background	0
RCVCMP0000192	CAAGGTTTGTGTCAGCGAAGTTGGC	CD45	0	0.4924743454690393	-0.29614364383875896	Background	0
RCVCMP0000192	CAAGGTTTGTGTCAGCGAAGTTGGC	CD50	0	0.4924743454690393	-0.29614364383875896	Uropod	0
RCVCMP0000192	GCTATGAATACAAGCAAACCAGTAC	CD162	0	0.6658693714773565	-0.007858846576020052	Uropod	0
RCVCMP0000192	GCTATGAATACAAGCAAACCAGTAC	CD37	0	0.6658693714773565	-0.007858846576020052	Uropod	0
RCVCMP0000192	GCTATGAATACAAGCAAACCAGTAC	CD3E	0	0.6658693714773565	-0.007858846576020052	Background	0
RCVCMP0000192	GCTATGAATACAAGCAAACCAGTAC	CD45	0	0.6658693714773565	-0.007858846576020052	Background	0
RCVCMP0000192	GCTATGAATACAAGCAAACCAGTAC	CD50	0	0.6658693714773565	-0.007858846576020052	Uropod	0
RCVCMP0000192	ATGGTCTGGCTTCACTTAGGGCAGA	CD162	0	-0.030824511436707447	0.0552386555309645	Uropod	0
RCVCMP0000192	ATGGTCTGGCTTCACTTAGGGCAGA	CD37	0	-0.030824511436707447	0.0552386555309645	Uropod	0
RCVCMP0000192	ATGGTCTGGCTTCACTTAGGGCAGA	CD3E	0	-0.030824511436707447	0.0552386555309645	Background	0
RCVCMP0000192	ATGGTCTGGCTTCACTTAGGGCAGA	CD45	0	-0.030824511436707447	0.0552386555309645	Background	0
RCVCMP0000192	ATGGTCTGGCTTCACTTAGGGCAGA	CD50	0	-0.030824511436707447	0.0552386555309645	Uropod	0
RCVCMP0000192	GAGACGGGGATTACTACGGGCGTTT	CD162	0	0.5377748115026352	-0.36572499767156275	Uropod	0
RCVCMP0000192	GAGACGGGGATTACTACGGGCGTTT	CD37	0	0.5377748115026352	-0.36572499767156275	Uropod	0
RCVCMP0000192	GAGACGGGGATTACTACGGGCGTTT	CD50	0	0.5377748115026352	-0.36572499767156275	Uropod	0
RCVCMP0000192	TTGAGTTATTGACGCTCGGGCTATT	CD37	0	-0.23426469007677725	0.23243458056634259	Uropod	0
RCVCMP0000192	TTGAGTTATTGACGCTCGGGCTATT	CD50	0	-0.23426469007677725	0.23243458056634259	Uropod	0
RCVCMP0000192	AAGATGATAAGGGATAGTAGGGATG	CD162	0	0.09992052681987533	-0.6571199136651934	Uropod	0
RCVCMP0000192	AAGATGATAAGGGATAGTAGGGATG	CD37	0	0.09992052681987533	-0.6571199136651934	Uropod	0
RCVCMP0000192	AAGATGATAAGGGATAGTAGGGATG	CD50	0	0.09992052681987533	-0.6571199136651934	Uropod	0
RCVCMP0000192	CACATACCTTACTAACAGAGCCCTC	CD162	0	0.5593560328635386	-0.1097725691515292	Uropod	0
RCVCMP0000192	CACATACCTTACTAACAGAGCCCTC	CD37	0	0.5593560328635386	-0.1097725691515292	Uropod	0
RCVCMP0000192	CACATACCTTACTAACAGAGCCCTC	CD3E	0	0.5593560328635386	-0.1097725691515292	Background	0
RCVCMP0000192	CACATACCTTACTAACAGAGCCCTC	CD50	0	0.5593560328635386	-0.1097725691515292	Uropod	0
RCVCMP0000192	GTGAGCTGCGGAGTACTGGCTACGT	CD162	0	-0.13554974071555984	0.2647911748286011	Uropod	0
RCVCMP0000192	GTGAGCTGCGGAGTACTGGCTACGT	CD37	0	-0.13554974071555984	0.2647911748286011	Uropod	0
RCVCMP0000192	GTGAGCTGCGGAGTACTGGCTACGT	CD50	0	-0.13554974071555984	0.2647911748286011	Uropod	0
RCVCMP0000192	CATTAATCCGGTTTTAGAATTGCGT	CD162	0	-0.32786469491138287	-0.07786157122768675	Uropod	0
RCVCMP0000192	CATTAATCCGGTTTTAGAATTGCGT	CD37	0	-0.32786469491138287	-0.07786157122768675	Uropod	0
RCVCMP0000192	CATTAATCCGGTTTTAGAATTGCGT	CD3E	0	-0.32786469491138287	-0.07786157122768675	Background	0
RCVCMP0000192	CATTAATCCGGTTTTAGAATTGCGT	CD50	0	-0.32786469491138287	-0.07786157122768675	Uropod	0
RCVCMP0000192	ACCTGATCGGTGTTATACTTGCCCT	CD162	0	-0.2552785149793925	-0.14549365803141143	Uropod	0
RCVCMP0000192	ACCTGATCGGTGTTATACTTGCCCT	CD37	0	-0.2552785149793925	-0.14549365803141143	Uropod	0
RCVCMP0000192	ACCTGATCGGTGTTATACTTGCCCT	CD3E	0	-0.2552785149793925	-0.14549365803141143	Background	0
RCVCMP0000192	ACCTGATCGGTGTTATACTTGCCCT	CD50	0	-0.2552785149793925	-0.14549365803141143	Uropod	0
RCVCMP0000192	TTAACATTGTTTTGAAGTAGCGGAA	CD162	0	-0.07764267576701828	-0.2034645976350178	Uropod	0
RCVCMP0000192	TTAACATTGTTTTGAAGTAGCGGAA	CD37	0	-0.07764267576701828	-0.2034645976350178	Uropod	0
RCVCMP0000192	TTAACATTGTTTTGAAGTAGCGGAA	CD50	0	-0.07764267576701828	-0.2034645976350178	Uropod	0
RCVCMP0000192	CTTTATCAGGGTTTTTCGGCTGCGC	CD37	0	0.5377886300298093	-0.025104169868402096	Uropod	0
RCVCMP0000192	CTTTATCAGGGTTTTTCGGCTGCGC	CD50	0	0.5377886300298093	-0.025104169868402096	Uropod	0
RCVCMP0000192	GAAGGCAATCTTAGATACCAAGTAA	CD162	0	-0.3050816304935992	0.12602772759319542	Uropod	0
RCVCMP0000192	GAAGGCAATCTTAGATACCAAGTAA	CD37	0	-0.3050816304935992	0.12602772759319542	Uropod	0
RCVCMP0000192	GAAGGCAATCTTAGATACCAAGTAA	CD3E	0	-0.3050816304935992	0.12602772759319542	Background	0
RCVCMP0000192	GAAGGCAATCTTAGATACCAAGTAA	CD50	0	-0.3050816304935992	0.12602772759319542	Uropod	0
RCVCMP0000192	GCGTGTAATAGGCGGTTGCACCTTT	CD162	0	0.01893724055696883	-0.7790093893245443	Uropod	0
RCVCMP0000192	GCGTGTAATAGGCGGTTGCACCTTT	CD37	0	0.01893724055696883	-0.7790093893245443	Uropod	0
RCVCMP0000192	GCGTGTAATAGGCGGTTGCACCTTT	CD3E	0	0.01893724055696883	-0.7790093893245443	Background	0
RCVCMP0000192	GCGTGTAATAGGCGGTTGCACCTTT	CD50	0	0.01893724055696883	-0.7790093893245443	Uropod	0
RCVCMP0000192	CCAAGGAGTTATAGTTAGATTAATC	CD162	0	0.21250758385635435	-0.6606524869210431	Uropod	0
RCVCMP0000192	CCAAGGAGTTATAGTTAGATTAATC	CD37	0	0.21250758385635435	-0.6606524869210431	Uropod	0
RCVCMP0000192	CCAAGGAGTTATAGTTAGATTAATC	CD50	0	0.21250758385635435	-0.6606524869210431	Uropod	0
RCVCMP0000192	GCATGGGTCTACGGAAATGTGTATG	CD37	0	0.07875948506607164	0.07552936310246215	Uropod	0
RCVCMP0000192	GCATGGGTCTACGGAAATGTGTATG	CD3E	0	0.07875948506607164	0.07552936310246215	Background	0
RCVCMP0000192	GCATGGGTCTACGGAAATGTGTATG	CD50	0	0.07875948506607164	0.07552936310246215	Uropod	0
RCVCMP0000192	TTTAATGCTTTGTTTCTTTGATTTC	CD162	0	-0.008841135759489745	0.21137636083057734	Uropod	0
RCVCMP0000192	TTTAATGCTTTGTTTCTTTGATTTC	CD37	0	-0.008841135759489745	0.21137636083057734	Uropod	0
RCVCMP0000192	TTTAATGCTTTGTTTCTTTGATTTC	CD50	0	-0.008841135759489745	0.21137636083057734	Uropod	0
RCVCMP0000192	TCCTTTTTGTGCGCGGCTAAGAGTT	CD162	0	0.1663910173745015	-0.21003031270431233	Uropod	0
RCVCMP0000192	TCCTTTTTGTGCGCGGCTAAGAGTT	CD37	0	0.1663910173745015	-0.21003031270431233	Uropod	0
RCVCMP0000192	TCCTTTTTGTGCGCGGCTAAGAGTT	CD50	0	0.1663910173745015	-0.21003031270431233	Uropod	0
RCVCMP0000192	AAAGAGCATCCCGCATATACTGGGC	CD162	0	-0.23667357712525053	0.31614490069002665	Uropod	0
RCVCMP0000192	AAAGAGCATCCCGCATATACTGGGC	CD37	0	-0.23667357712525053	0.31614490069002665	Uropod	0
RCVCMP0000192	ATTTGAGGTGTAAGAATGGATATAT	CD162	0	0.12274422597072972	0.18194892999974988	Uropod	0
RCVCMP0000192	ATTTGAGGTGTAAGAATGGATATAT	CD37	0	0.12274422597072972	0.18194892999974988	Uropod	0
RCVCMP0000192	ATTTGAGGTGTAAGAATGGATATAT	CD3E	0	0.12274422597072972	0.18194892999974988	Background	0
RCVCMP0000192	ATTTGAGGTGTAAGAATGGATATAT	CD45	0	0.12274422597072972	0.18194892999974988	Background	0
RCVCMP0000192	ATTTGAGGTGTAAGAATGGATATAT	CD50	0	0.12274422597072972	0.18194892999974988	Uropod	0
RCVCMP0000192	AGTAGGTTGTTGTCAATAGGTTGTA	CD37	0	0.059183340611080874	-0.05281782038897386	Uropod	0
RCVCMP0000192	AGTAGGTTGTTGTCAATAGGTTGTA	CD50	0	0.059183340611080874	-0.05281782038897386	Uropod	0
RCVCMP0000192	TATTTCAGGTGTCAAGAGCGAAACG	CD162	0	-0.15792615390337586	0.07577327990305933	Uropod	0
RCVCMP0000192	TATTTCAGGTGTCAAGAGCGAAACG	CD37	0	-0.15792615390337586	0.07577327990305933	Uropod	0
RCVCMP0000192	TATTTCAGGTGTCAAGAGCGAAACG	CD3E	0	-0.15792615390337586	0.07577327990305933	Background	0
RCVCMP0000192	TATTTCAGGTGTCAAGAGCGAAACG	CD45	0	-0.15792615390337586	0.07577327990305933	Background	0
RCVCMP0000192	TATTTCAGGTGTCAAGAGCGAAACG	CD50	0	-0.15792615390337586	0.07577327990305933	Uropod	0
RCVCMP0000192	AATACTCCCGTGAGGCCGTCTATCA	CD162	0	0.023563590500894706	-0.24506470214419396	Uropod	0
RCVCMP0000192	AATACTCCCGTGAGGCCGTCTATCA	CD37	0	0.023563590500894706	-0.24506470214419396	Uropod	0
RCVCMP0000192	AATACTCCCGTGAGGCCGTCTATCA	CD50	0	0.023563590500894706	-0.24506470214419396	Uropod	0
RCVCMP0000192	GTCGGGGTGGTTCTGGCCGAGTAGC	CD162	0	-1.0354632598170725	0.30417021780339354	Uropod	0
RCVCMP0000192	GTCGGGGTGGTTCTGGCCGAGTAGC	CD37	0	-1.0354632598170725	0.30417021780339354	Uropod	0
RCVCMP0000192	GTCGGGGTGGTTCTGGCCGAGTAGC	CD3E	0	-1.0354632598170725	0.30417021780339354	Background	0
RCVCMP0000192	GTCGGGGTGGTTCTGGCCGAGTAGC	CD45	0	-1.0354632598170725	0.30417021780339354	Background	0
RCVCMP0000192	GTCGGGGTGGTTCTGGCCGAGTAGC	CD50	0	-1.0354632598170725	0.30417021780339354	Uropod	0
RCVCMP0000192	TGATGCGGATTTCACAGGTTCCACA	CD162	0	-0.512685752590641	0.25790300552863327	Uropod	0
RCVCMP0000192	TGATGCGGATTTCACAGGTTCCACA	CD37	0	-0.512685752590641	0.25790300552863327	Uropod	0
RCVCMP0000192	TGATGCGGATTTCACAGGTTCCACA	CD3E	0	-0.512685752590641	0.25790300552863327	Background	0
RCVCMP0000192	TGATGCGGATTTCACAGGTTCCACA	CD50	0	-0.512685752590641	0.25790300552863327	Uropod	0
RCVCMP0000192	GTGGGAGGGTGCGGTTATCAACACT	CD162	0	0.029234710554812537	-0.40029253698107314	Uropod	0
RCVCMP0000192	GTGGGAGGGTGCGGTTATCAACACT	CD37	0	0.029234710554812537	-0.40029253698107314	Uropod	0
RCVCMP0000192	GTGGGAGGGTGCGGTTATCAACACT	CD3E	0	0.029234710554812537	-0.40029253698107314	Background	0
RCVCMP0000192	GTGGGAGGGTGCGGTTATCAACACT	CD45	0	0.029234710554812537	-0.40029253698107314	Background	0
RCVCMP0000192	GTGGGAGGGTGCGGTTATCAACACT	CD50	0	0.029234710554812537	-0.40029253698107314	Uropod	0
RCVCMP0000192	TTGTGTCACAAGTTAACTGGTGGCG	CD162	0	-0.17060349252235055	-0.5067240532686215	Uropod	0
RCVCMP0000192	TTGTGTCACAAGTTAACTGGTGGCG	CD37	0	-0.17060349252235055	-0.5067240532686215	Uropod	0
RCVCMP0000192	TTGTGTCACAAGTTAACTGGTGGCG	CD3E	0	-0.17060349252235055	-0.5067240532686215	Background	0
RCVCMP0000192	TTGTGTCACAAGTTAACTGGTGGCG	CD45	0	-0.17060349252235055	-0.5067240532686215	Background	0
RCVCMP0000192	TTGTGTCACAAGTTAACTGGTGGCG	CD50	0	-0.17060349252235055	-0.5067240532686215	Uropod	0
RCVCMP0000192	GCGTGCGTTAGGTTGCAGCTGTCGT	CD50	0	0.3787567413003867	-0.525663676126727	Uropod	0
RCVCMP0000192	CCGATTTTGGCAACGCCTATGGAGG	CD162	0	-0.7450732036997936	0.3032804261533952	Uropod	0
RCVCMP0000192	CCGATTTTGGCAACGCCTATGGAGG	CD37	0	-0.7450732036997936	0.3032804261533952	Uropod	0
RCVCMP0000192	CCGATTTTGGCAACGCCTATGGAGG	CD50	0	-0.7450732036997936	0.3032804261533952	Uropod	0
RCVCMP0000192	TAGGGTCAGGAGTGTGATACGGCTG	CD37	0	0.3350115757813529	-0.2620929621572928	Uropod	0
RCVCMP0000192	TAGGGTCAGGAGTGTGATACGGCTG	CD3E	0	0.3350115757813529	-0.2620929621572928	Background	0
RCVCMP0000192	TAGGGTCAGGAGTGTGATACGGCTG	CD50	0	0.3350115757813529	-0.2620929621572928	Uropod	0
RCVCMP0000192	AGAAGGGACATTAATCTCATAGAGT	CD162	0	0.6812920625509715	-0.3040166590790218	Uropod	0
RCVCMP0000192	AGAAGGGACATTAATCTCATAGAGT	CD37	0	0.6812920625509715	-0.3040166590790218	Uropod	0
RCVCMP0000192	AGAAGGGACATTAATCTCATAGAGT	CD3E	0	0.6812920625509715	-0.3040166590790218	Background	0
RCVCMP0000192	AGAAGGGACATTAATCTCATAGAGT	CD45	0	0.6812920625509715	-0.3040166590790218	Background	0
RCVCMP0000192	AAAAGGTCATTGGTTACCCGCGTGC	CD162	0	0.3043988871083648	0.47807581451392833	Uropod	0
RCVCMP0000192	AAAAGGTCATTGGTTACCCGCGTGC	CD37	0	0.3043988871083648	0.47807581451392833	Uropod	0
RCVCMP0000192	AAAAGGTCATTGGTTACCCGCGTGC	CD3E	0	0.3043988871083648	0.47807581451392833	Background	0
RCVCMP0000192	AAAAGGTCATTGGTTACCCGCGTGC	CD45	0	0.3043988871083648	0.47807581451392833	Background	0
RCVCMP0000192	AAAAGGTCATTGGTTACCCGCGTGC	CD50	0	0.3043988871083648	0.47807581451392833	Uropod	0
RCVCMP0000192	GAAAAGCGAATGGAGGGGTTGGTAG	CD162	0	0.2241068374408902	-0.5247216947651022	Uropod	0
RCVCMP0000192	GAAAAGCGAATGGAGGGGTTGGTAG	CD37	0	0.2241068374408902	-0.5247216947651022	Uropod	0
RCVCMP0000192	GAAAAGCGAATGGAGGGGTTGGTAG	CD3E	0	0.2241068374408902	-0.5247216947651022	Background	0
RCVCMP0000192	GAAAAGCGAATGGAGGGGTTGGTAG	CD50	0	0.2241068374408902	-0.5247216947651022	Uropod	0
RCVCMP0000192	GACAGGACGTATTTAATAACCGAAA	CD162	0	-0.21393315028481064	-0.24734879558958792	Uropod	0
RCVCMP0000192	GACAGGACGTATTTAATAACCGAAA	CD37	0	-0.21393315028481064	-0.24734879558958792	Uropod	0
RCVCMP0000192	GACAGGACGTATTTAATAACCGAAA	CD45	0	-0.21393315028481064	-0.24734879558958792	Background	0
RCVCMP0000192	GACAGGACGTATTTAATAACCGAAA	CD50	0	-0.21393315028481064	-0.24734879558958792	Uropod	0
RCVCMP0000192	ACTACGGTAGTTATCAAATCTAGTG	CD162	0	-0.152810973910392	-0.15965513956424862	Uropod	0
RCVCMP0000192	ACTACGGTAGTTATCAAATCTAGTG	CD37	0	-0.152810973910392	-0.15965513956424862	Uropod	0
RCVCMP0000192	ACTACGGTAGTTATCAAATCTAGTG	CD50	0	-0.152810973910392	-0.15965513956424862	Uropod	0
RCVCMP0000192	TAGGATGAGTTTGGCGAGGTTGCGA	CD162	0	0.3566614767541174	-0.6561797821769174	Uropod	0
RCVCMP0000192	TAGGATGAGTTTGGCGAGGTTGCGA	CD37	0	0.3566614767541174	-0.6561797821769174	Uropod	0
RCVCMP0000192	TAGGATGAGTTTGGCGAGGTTGCGA	CD3E	0	0.3566614767541174	-0.6561797821769174	Background	0
RCVCMP0000192	TAGGATGAGTTTGGCGAGGTTGCGA	CD45	0	0.3566614767541174	-0.6561797821769174	Background	0
RCVCMP0000192	TAGGATGAGTTTGGCGAGGTTGCGA	CD50	0	0.3566614767541174	-0.6561797821769174	Uropod	0
RCVCMP0000192	TGGCGATTACTTTCGCTGAAACAAG	CD37	0	0.35149995627451974	-0.19864624276253176	Uropod	0
RCVCMP0000192	TGGCGATTACTTTCGCTGAAACAAG	CD3E	0	0.35149995627451974	-0.19864624276253176	Background	0
RCVCMP0000192	TGGCGATTACTTTCGCTGAAACAAG	CD45	0	0.35149995627451974	-0.19864624276253176	Background	0
RCVCMP0000192	AGTCTTTGTTATTTTACACTGATTA	CD162	0	0.0886802392496638	-0.578193321802178	Uropod	0
RCVCMP0000192	AGTCTTTGTTATTTTACACTGATTA	CD37	0	0.0886802392496638	-0.578193321802178	Uropod	0
RCVCMP0000192	AGTCTTTGTTATTTTACACTGATTA	CD3E	0	0.0886802392496638	-0.578193321802178	Background	0
RCVCMP0000192	AGTCTTTGTTATTTTACACTGATTA	CD45	0	0.0886802392496638	-0.578193321802178	Background	0
RCVCMP0000192	AGTCTTTGTTATTTTACACTGATTA	CD50	0	0.0886802392496638	-0.578193321802178	Uropod	0
RCVCMP0000192	TGGCTGTCGGTTGTATTGGTCAGAT	CD162	0	-0.4004954866380136	0.8072616792860164	Uropod	0
RCVCMP0000192	TGGCTGTCGGTTGTATTGGTCAGAT	CD37	0	-0.4004954866380136	0.8072616792860164	Uropod	0
RCVCMP0000192	TGGCTGTCGGTTGTATTGGTCAGAT	CD3E	0	-0.4004954866380136	0.8072616792860164	Background	0
RCVCMP0000192	TGGCTGTCGGTTGTATTGGTCAGAT	CD45	0	-0.4004954866380136	0.8072616792860164	Background	0
RCVCMP0000192	TGGCTGTCGGTTGTATTGGTCAGAT	CD50	0	-0.4004954866380136	0.8072616792860164	Uropod	0
RCVCMP0000192	TGGATTATTGTTTGGTACGATCGGG	CD162	0	0.5791500089216175	-0.04380606634014012	Uropod	0
RCVCMP0000192	TGGATTATTGTTTGGTACGATCGGG	CD37	0	0.5791500089216175	-0.04380606634014012	Uropod	0
RCVCMP0000192	TGGATTATTGTTTGGTACGATCGGG	CD3E	0	0.5791500089216175	-0.04380606634014012	Background	0
RCVCMP0000192	TGGATTATTGTTTGGTACGATCGGG	CD45	0	0.5791500089216175	-0.04380606634014012	Background	0
RCVCMP0000192	TGGATTATTGTTTGGTACGATCGGG	CD50	0	0.5791500089216175	-0.04380606634014012	Uropod	0
RCVCMP0000192	AACGGATTTAGGGAGATGGTTTTGA	CD162	0	0.30158151341803946	-0.5823002908121847	Uropod	0
RCVCMP0000192	AACGGATTTAGGGAGATGGTTTTGA	CD37	0	0.30158151341803946	-0.5823002908121847	Uropod	0
RCVCMP0000192	GATTTTTTCATGGCGCATAAACATC	CD162	0	0.21000286816562333	0.46769543289472715	Uropod	0
RCVCMP0000192	GATTTTTTCATGGCGCATAAACATC	CD37	0	0.21000286816562333	0.46769543289472715	Uropod	0
RCVCMP0000192	GATTTTTTCATGGCGCATAAACATC	CD3E	0	0.21000286816562333	0.46769543289472715	Background	0
RCVCMP0000192	GATTTTTTCATGGCGCATAAACATC	CD50	0	0.21000286816562333	0.46769543289472715	Uropod	0
RCVCMP0000192	ACTTGGAGTGATGTCTGCAGGATTA	CD162	0	0.5623754449247794	-0.4242070900158961	Uropod	0
RCVCMP0000192	ACTTGGAGTGATGTCTGCAGGATTA	CD3E	0	0.5623754449247794	-0.4242070900158961	Background	0
RCVCMP0000192	ACTTGGAGTGATGTCTGCAGGATTA	CD50	0	0.5623754449247794	-0.4242070900158961	Uropod	0
RCVCMP0000192	TAGGTTGAAGTTATCCTTTTCTTTG	CD162	0	-0.2164744995258844	0.5680962860836982	Uropod	0
RCVCMP0000192	TAGGTTGAAGTTATCCTTTTCTTTG	CD37	0	-0.2164744995258844	0.5680962860836982	Uropod	0
RCVCMP0000192	TAGGTTGAAGTTATCCTTTTCTTTG	CD50	0	-0.2164744995258844	0.5680962860836982	Uropod	0
RCVCMP0000192	AGGTGAGACTATACTATGGACTAAG	CD162	0	-0.8100216454946665	0.21923627436399093	Uropod	0
RCVCMP0000192	AGGTGAGACTATACTATGGACTAAG	CD37	0	-0.8100216454946665	0.21923627436399093	Uropod	0
RCVCMP0000192	AGGTGAGACTATACTATGGACTAAG	CD3E	0	-0.8100216454946665	0.21923627436399093	Background	0
RCVCMP0000192	AGGTGAGACTATACTATGGACTAAG	CD45	0	-0.8100216454946665	0.21923627436399093	Background	0
RCVCMP0000192	AGGTGAGACTATACTATGGACTAAG	CD50	0	-0.8100216454946665	0.21923627436399093	Uropod	0
RCVCMP0000192	GGTTTGCACTTAGCAGTTGTATACA	CD162	0	0.07689853699878024	-0.04532493715937469	Uropod	0
RCVCMP0000192	GGTTTGCACTTAGCAGTTGTATACA	CD37	0	0.07689853699878024	-0.04532493715937469	Uropod	0
RCVCMP0000192	GGTTTGCACTTAGCAGTTGTATACA	CD3E	0	0.07689853699878024	-0.04532493715937469	Background	0
RCVCMP0000192	GGTTTGCACTTAGCAGTTGTATACA	CD50	0	0.07689853699878024	-0.04532493715937469	Uropod	0
RCVCMP0000192	CAGGGCGTTTCGTACTCCTTTGATT	CD37	0	0.10460626793258687	-0.11704158092594867	Uropod	0
RCVCMP0000192	CAGGGCGTTTCGTACTCCTTTGATT	CD3E	0	0.10460626793258687	-0.11704158092594867	Background	0
RCVCMP0000192	CAGGGCGTTTCGTACTCCTTTGATT	CD50	0	0.10460626793258687	-0.11704158092594867	Uropod	0
RCVCMP0000192	TTCTTTAAGGGCTAGGCTAATGATA	CD162	0	0.22883503535068736	0.34934321396005996	Uropod	0
RCVCMP0000192	TTCTTTAAGGGCTAGGCTAATGATA	CD37	0	0.22883503535068736	0.34934321396005996	Uropod	0
RCVCMP0000192	TTCTTTAAGGGCTAGGCTAATGATA	CD3E	0	0.22883503535068736	0.34934321396005996	Background	0
RCVCMP0000192	TTCTTTAAGGGCTAGGCTAATGATA	CD50	0	0.22883503535068736	0.34934321396005996	Uropod	0
RCVCMP0000192	TAATAGGACGTGCGCATCAAAAATG	CD37	0	0.4780195118915063	-0.6823956102047279	Uropod	0
RCVCMP0000192	TAATAGGACGTGCGCATCAAAAATG	CD3E	0	0.4780195118915063	-0.6823956102047279	Background	0
RCVCMP0000192	TAATAGGACGTGCGCATCAAAAATG	CD50	0	0.4780195118915063	-0.6823956102047279	Uropod	0
RCVCMP0000192	TATGACGTTTGTTATTACTGAAAGA	CD37	0	0.03713530056737856	-0.6131170630859814	Uropod	0
RCVCMP0000192	TATGACGTTTGTTATTACTGAAAGA	CD3E	0	0.03713530056737856	-0.6131170630859814	Background	0
RCVCMP0000192	GTCGACGTTGTACAGCGACTGACTG	CD45	0	0.21848331315676833	-0.22752461134488747	Background	0
RCVCMP0000192	TTGAGCGTTTGTGGTAGACTGCGGG	CD162	0	0.17319138102658	0.01525907694756176	Uropod	0
RCVCMP0000192	TTGAGCGTTTGTGGTAGACTGCGGG	CD37	0	0.17319138102658	0.01525907694756176	Uropod	0
RCVCMP0000192	TTGAGCGTTTGTGGTAGACTGCGGG	CD50	0	0.17319138102658	0.01525907694756176	Uropod	0
RCVCMP0000192	TCGTTTATTTCTTTAAGATTTTCCG	CD162	0	0.2403006763647367	-0.7301971666067666	Uropod	0
RCVCMP0000192	TCGTTTATTTCTTTAAGATTTTCCG	CD37	0	0.2403006763647367	-0.7301971666067666	Uropod	0
RCVCMP0000192	TCGTTTATTTCTTTAAGATTTTCCG	CD50	0	0.2403006763647367	-0.7301971666067666	Uropod	0
RCVCMP0000192	CGGTATGACTGGTGCTTGTAGGCCC	CD162	0	0.44446804634768594	-0.8500763499098763	Uropod	0
RCVCMP0000192	CGGTATGACTGGTGCTTGTAGGCCC	CD37	0	0.44446804634768594	-0.8500763499098763	Uropod	0
RCVCMP0000192	CGGTATGACTGGTGCTTGTAGGCCC	CD50	0	0.44446804634768594	-0.8500763499098763	Uropod	0
RCVCMP0000192	ATGGGGCCCTATGTTGGTGGGGCAA	CD162	0	-0.4719438650123611	-0.11454842546995841	Uropod	0
RCVCMP0000192	ATGGGGCCCTATGTTGGTGGGGCAA	CD37	0	-0.4719438650123611	-0.11454842546995841	Uropod	0
RCVCMP0000192	ATGGGGCCCTATGTTGGTGGGGCAA	CD50	0	-0.4719438650123611	-0.11454842546995841	Uropod	0
RCVCMP0000192	AAAGGGACCTGAAAGAAGCTCCTTG	CD162	0	-0.21532786603298693	0.2575244390892257	Uropod	0
RCVCMP0000192	AAAGGGACCTGAAAGAAGCTCCTTG	CD37	0	-0.21532786603298693	0.2575244390892257	Uropod	0
RCVCMP0000192	AAAGGGACCTGAAAGAAGCTCCTTG	CD3E	0	-0.21532786603298693	0.2575244390892257	Background	0
RCVCMP0000192	AAAGGGACCTGAAAGAAGCTCCTTG	CD50	0	-0.21532786603298693	0.2575244390892257	Uropod	0
RCVCMP0000192	GGGTCTGGATGCAGGTTTTATTAGG	CD37	0	0.5208707861797459	-0.2409967460061415	Uropod	0
RCVCMP0000192	GGGTCTGGATGCAGGTTTTATTAGG	CD3E	0	0.5208707861797459	-0.2409967460061415	Background	0
RCVCMP0000192	GGGTCTGGATGCAGGTTTTATTAGG	CD50	0	0.5208707861797459	-0.2409967460061415	Uropod	0
RCVCMP0000192	GGTTTAATTTGAGGTGTGGGTAGCG	CD162	0	0.2637943040234136	0.12380192643126649	Uropod	0
RCVCMP0000192	GGTTTAATTTGAGGTGTGGGTAGCG	CD37	0	0.2637943040234136	0.12380192643126649	Uropod	0
RCVCMP0000192	GGTTTAATTTGAGGTGTGGGTAGCG	CD45	0	0.2637943040234136	0.12380192643126649	Background	0
RCVCMP0000192	GGTTTAATTTGAGGTGTGGGTAGCG	CD50	0	0.2637943040234136	0.12380192643126649	Uropod	0
RCVCMP0000192	TATCAGTGTCTGGGTGGATAGCGAT	CD3E	0	-0.05292387775786537	-0.5412968340928228	Background	0
RCVCMP0000192	AAGATGTCGAGTAACAGAAAAATAT	CD162	0	0.848356510982794	-0.11879397532656442	Uropod	0
RCVCMP0000192	AAGATGTCGAGTAACAGAAAAATAT	CD37	0	0.848356510982794	-0.11879397532656442	Uropod	0
RCVCMP0000192	AAGATGTCGAGTAACAGAAAAATAT	CD3E	0	0.848356510982794	-0.11879397532656442	Background	0
RCVCMP0000192	AAGATGTCGAGTAACAGAAAAATAT	CD45	0	0.848356510982794	-0.11879397532656442	Background	0
RCVCMP0000192	AAGATGTCGAGTAACAGAAAAATAT	CD50	0	0.848356510982794	-0.11879397532656442	Uropod	0
RCVCMP0000192	CTTGGGCTCATAGTATGAGACCCGC	CD162	0	-0.16710375645306402	-0.6682606645385972	Uropod	0
RCVCMP0000192	CTTGGGCTCATAGTATGAGACCCGC	CD37	0	-0.16710375645306402	-0.6682606645385972	Uropod	0
RCVCMP0000192	CTTGGGCTCATAGTATGAGACCCGC	CD45	0	-0.16710375645306402	-0.6682606645385972	Background	0
RCVCMP0000192	CTTGGGCTCATAGTATGAGACCCGC	CD50	0	-0.16710375645306402	-0.6682606645385972	Uropod	0
RCVCMP0000192	TGTCGAGAGAAGTTAGCGAAACGTA	CD162	0	0.42602638519769126	0.592402836436102	Uropod	0
RCVCMP0000192	TGTCGAGAGAAGTTAGCGAAACGTA	CD37	0	0.42602638519769126	0.592402836436102	Uropod	0
RCVCMP0000192	TGTCGAGAGAAGTTAGCGAAACGTA	CD3E	0	0.42602638519769126	0.592402836436102	Background	0
RCVCMP0000192	TGTCGAGAGAAGTTAGCGAAACGTA	CD50	0	0.42602638519769126	0.592402836436102	Uropod	0
RCVCMP0000192	CTATACGGTATTCAATCAAGGGACA	CD162	0	-0.2549353118462934	-0.12225825338160443	Uropod	0
RCVCMP0000192	CTATACGGTATTCAATCAAGGGACA	CD37	0	-0.2549353118462934	-0.12225825338160443	Uropod	0
RCVCMP0000192	CTATACGGTATTCAATCAAGGGACA	CD3E	0	-0.2549353118462934	-0.12225825338160443	Background	0
RCVCMP0000192	CTATACGGTATTCAATCAAGGGACA	CD50	0	-0.2549353118462934	-0.12225825338160443	Uropod	0
RCVCMP0000192	ACACGAATGAGTCGATTTCTAATGT	CD162	0	-0.2423779893591688	-0.466583087292112	Uropod	0
RCVCMP0000192	ACACGAATGAGTCGATTTCTAATGT	CD37	0	-0.2423779893591688	-0.466583087292112	Uropod	0
RCVCMP0000192	ACACGAATGAGTCGATTTCTAATGT	CD3E	0	-0.2423779893591688	-0.466583087292112	Background	0
RCVCMP0000192	ACACGAATGAGTCGATTTCTAATGT	CD50	0	-0.2423779893591688	-0.466583087292112	Uropod	0
RCVCMP0000192	GGTATGTGACTCTTGAGTCATGAGT	CD162	0	-0.3255588278536983	0.02399705280967642	Uropod	0
RCVCMP0000192	GGTATGTGACTCTTGAGTCATGAGT	CD37	0	-0.3255588278536983	0.02399705280967642	Uropod	0
RCVCMP0000192	GGTATGTGACTCTTGAGTCATGAGT	CD3E	0	-0.3255588278536983	0.02399705280967642	Background	0
RCVCMP0000192	GGTATGTGACTCTTGAGTCATGAGT	CD50	0	-0.3255588278536983	0.02399705280967642	Uropod	0
RCVCMP0000192	TAGCTTTGTCCCTCAGGTCGGATCG	CD162	0	-0.06355406884634021	-0.9366882342751661	Uropod	0
RCVCMP0000192	TAGCTTTGTCCCTCAGGTCGGATCG	CD37	0	-0.06355406884634021	-0.9366882342751661	Uropod	0
RCVCMP0000192	TAGCTTTGTCCCTCAGGTCGGATCG	CD3E	0	-0.06355406884634021	-0.9366882342751661	Background	0
RCVCMP0000192	TAGCTTTGTCCCTCAGGTCGGATCG	CD45	0	-0.06355406884634021	-0.9366882342751661	Background	0
RCVCMP0000192	TAGCTTTGTCCCTCAGGTCGGATCG	CD50	0	-0.06355406884634021	-0.9366882342751661	Uropod	0
RCVCMP0000192	TAGTCTTTTCCCCGTGCGTCGGTTA	CD162	0	-0.24693934265248746	-0.526036389391633	Uropod	0
RCVCMP0000192	TAGTCTTTTCCCCGTGCGTCGGTTA	CD37	0	-0.24693934265248746	-0.526036389391633	Uropod	0
RCVCMP0000192	TAGTCTTTTCCCCGTGCGTCGGTTA	CD50	0	-0.24693934265248746	-0.526036389391633	Uropod	0
RCVCMP0000192	ATGGGTTGTGTTTTTTTTAGTGGGG	CD162	0	0.2860315646720164	-0.7897952517720359	Uropod	0
RCVCMP0000192	ATGGGTTGTGTTTTTTTTAGTGGGG	CD37	0	0.2860315646720164	-0.7897952517720359	Uropod	0
RCVCMP0000192	ATGGGTTGTGTTTTTTTTAGTGGGG	CD3E	0	0.2860315646720164	-0.7897952517720359	Background	0
RCVCMP0000192	ATGGGTTGTGTTTTTTTTAGTGGGG	CD45	0	0.2860315646720164	-0.7897952517720359	Background	0
RCVCMP0000192	ATGGGTTGTGTTTTTTTTAGTGGGG	CD50	0	0.2860315646720164	-0.7897952517720359	Uropod	0
RCVCMP0000192	CGTAAGGGAGACTGTAGGTCCCATA	CD162	0	-0.21221412091094857	0.0740847044303425	Uropod	0
RCVCMP0000192	CGTAAGGGAGACTGTAGGTCCCATA	CD37	0	-0.21221412091094857	0.0740847044303425	Uropod	0
RCVCMP0000192	CGTAAGGGAGACTGTAGGTCCCATA	CD3E	0	-0.21221412091094857	0.0740847044303425	Background	0
RCVCMP0000192	CGTAAGGGAGACTGTAGGTCCCATA	CD50	0	-0.21221412091094857	0.0740847044303425	Uropod	0
RCVCMP0000192	GTGATAAAGCACACGTTTGGAGCAC	CD162	0	-0.09962730293239691	-0.9506057578913994	Uropod	0
RCVCMP0000192	GTGATAAAGCACACGTTTGGAGCAC	CD37	0	-0.09962730293239691	-0.9506057578913994	Uropod	0
RCVCMP0000192	GTGATAAAGCACACGTTTGGAGCAC	CD45	0	-0.09962730293239691	-0.9506057578913994	Background	0
RCVCMP0000192	GTGATAAAGCACACGTTTGGAGCAC	CD50	0	-0.09962730293239691	-0.9506057578913994	Uropod	0
RCVCMP0000192	CATATCCGTGGTGGGGATCTTAGGC	CD162	0	0.6283460012417318	0.18144598748494467	Uropod	0
RCVCMP0000192	CATATCCGTGGTGGGGATCTTAGGC	CD37	0	0.6283460012417318	0.18144598748494467	Uropod	0
RCVCMP0000192	CATATCCGTGGTGGGGATCTTAGGC	CD3E	0	0.6283460012417318	0.18144598748494467	Background	0
RCVCMP0000192	CATATCCGTGGTGGGGATCTTAGGC	CD45	0	0.6283460012417318	0.18144598748494467	Background	0
RCVCMP0000192	CATATCCGTGGTGGGGATCTTAGGC	CD50	0	0.6283460012417318	0.18144598748494467	Uropod	0
RCVCMP0000192	GTATAAAAATTTGGCCATGATCTTA	CD162	0	-0.3491887775720262	-0.20638934143150806	Uropod	0
RCVCMP0000192	GTATAAAAATTTGGCCATGATCTTA	CD37	0	-0.3491887775720262	-0.20638934143150806	Uropod	0
RCVCMP0000192	GTATAAAAATTTGGCCATGATCTTA	CD3E	0	-0.3491887775720262	-0.20638934143150806	Background	0
RCVCMP0000192	GTATAAAAATTTGGCCATGATCTTA	CD50	0	-0.3491887775720262	-0.20638934143150806	Uropod	0
RCVCMP0000192	AAGGATAGATCAAATGAGAAACTGG	CD162	0	0.5041253825203155	-0.6105436852531033	Uropod	0
RCVCMP0000192	AAGGATAGATCAAATGAGAAACTGG	CD37	0	0.5041253825203155	-0.6105436852531033	Uropod	0
RCVCMP0000192	AAGGATAGATCAAATGAGAAACTGG	CD3E	0	0.5041253825203155	-0.6105436852531033	Background	0
RCVCMP0000192	AAGGATAGATCAAATGAGAAACTGG	CD45	0	0.5041253825203155	-0.6105436852531033	Background	0
RCVCMP0000192	AAGGATAGATCAAATGAGAAACTGG	CD50	0	0.5041253825203155	-0.6105436852531033	Uropod	0
RCVCMP0000192	GTGGTTCATTGGTTAGTTGTCTAAG	CD162	0	-0.07786276186901002	0.8549464632411199	Uropod	0
RCVCMP0000192	GTGGTTCATTGGTTAGTTGTCTAAG	CD37	0	-0.07786276186901002	0.8549464632411199	Uropod	0
RCVCMP0000192	GTGGTTCATTGGTTAGTTGTCTAAG	CD3E	0	-0.07786276186901002	0.8549464632411199	Background	0
RCVCMP0000192	GTGGTTCATTGGTTAGTTGTCTAAG	CD50	0	-0.07786276186901002	0.8549464632411199	Uropod	0
RCVCMP0000192	AGTCTTCTGGGATGGGGACTTGTGG	CD162	0	-0.1249638062898736	0.28706698809421405	Uropod	0
RCVCMP0000192	AGTCTTCTGGGATGGGGACTTGTGG	CD37	0	-0.1249638062898736	0.28706698809421405	Uropod	0
RCVCMP0000192	AGTCTTCTGGGATGGGGACTTGTGG	CD3E	0	-0.1249638062898736	0.28706698809421405	Background	0
RCVCMP0000192	AGTCTTCTGGGATGGGGACTTGTGG	CD45	0	-0.1249638062898736	0.28706698809421405	Background	0
RCVCMP0000192	AGTCTTCTGGGATGGGGACTTGTGG	CD50	0	-0.1249638062898736	0.28706698809421405	Uropod	0
RCVCMP0000192	TATAGCTTTTGTGGTGTTTATACAC	CD162	0	0.4704251691235539	-0.41720090299665646	Uropod	0
RCVCMP0000192	TATAGCTTTTGTGGTGTTTATACAC	CD3E	0	0.4704251691235539	-0.41720090299665646	Background	0
RCVCMP0000192	TATAGCTTTTGTGGTGTTTATACAC	CD50	0	0.4704251691235539	-0.41720090299665646	Uropod	0
RCVCMP0000192	ATCGAATCATAGTGAAGGCTCTTCG	CD162	0	0.22331946263179606	0.12173275192095874	Uropod	0
RCVCMP0000192	ATCGAATCATAGTGAAGGCTCTTCG	CD37	0	0.22331946263179606	0.12173275192095874	Uropod	0
RCVCMP0000192	ATCGAATCATAGTGAAGGCTCTTCG	CD3E	0	0.22331946263179606	0.12173275192095874	Background	0
RCVCMP0000192	ATCGAATCATAGTGAAGGCTCTTCG	CD50	0	0.22331946263179606	0.12173275192095874	Uropod	0
RCVCMP0000192	GATTTTGCACGAATAAGTCTAATGG	CD162	0	0.03323160241240577	0.25683906164333214	Uropod	0
RCVCMP0000192	GATTTTGCACGAATAAGTCTAATGG	CD37	0	0.03323160241240577	0.25683906164333214	Uropod	0
RCVCMP0000192	GATTTTGCACGAATAAGTCTAATGG	CD3E	0	0.03323160241240577	0.25683906164333214	Background	0
RCVCMP0000192	GATTTTGCACGAATAAGTCTAATGG	CD50	0	0.03323160241240577	0.25683906164333214	Uropod	0
RCVCMP0000192	GGGATTTGTTCAGTAGAGAGTAGAT	CD162	0	0.3741927461192261	-0.8915515360381945	Uropod	0
RCVCMP0000192	GGGATTTGTTCAGTAGAGAGTAGAT	CD3E	0	0.3741927461192261	-0.8915515360381945	Background	0
RCVCMP0000192	GGGATTTGTTCAGTAGAGAGTAGAT	CD50	0	0.3741927461192261	-0.8915515360381945	Uropod	0
RCVCMP0000192	TTTCAGTGCAGGGGAGGAGAGGTCA	CD3E	0	0.30118875332749157	-0.12308014113657118	Background	0
RCVCMP0000192	TTTCAGTGCAGGGGAGGAGAGGTCA	CD50	0	0.30118875332749157	-0.12308014113657118	Uropod	0
RCVCMP0000192	GCACATGCATATAGAGTGTTGTCCA	CD37	0	0.05965520765744221	-0.14781150159517464	Uropod	0
RCVCMP0000192	GCACATGCATATAGAGTGTTGTCCA	CD50	0	0.05965520765744221	-0.14781150159517464	Uropod	0
RCVCMP0000192	AAGTGTCCTTCCTGGGTGAGCTTAG	CD162	0	0.2617096332363578	-0.4159748168013109	Uropod	0
RCVCMP0000192	AAGTGTCCTTCCTGGGTGAGCTTAG	CD37	0	0.2617096332363578	-0.4159748168013109	Uropod	0
RCVCMP0000192	AAGTGTCCTTCCTGGGTGAGCTTAG	CD3E	0	0.2617096332363578	-0.4159748168013109	Background	0
RCVCMP0000192	AAGTGTCCTTCCTGGGTGAGCTTAG	CD45	0	0.2617096332363578	-0.4159748168013109	Background	0
RCVCMP0000192	TCAATGCCCTTCTATCCGAGCTGGC	CD162	0	0.43333664299311564	-0.05119055507397388	Uropod	0
RCVCMP0000192	TCAATGCCCTTCTATCCGAGCTGGC	CD37	0	0.43333664299311564	-0.05119055507397388	Uropod	0
RCVCMP0000192	TCAATGCCCTTCTATCCGAGCTGGC	CD3E	0	0.43333664299311564	-0.05119055507397388	Background	0
RCVCMP0000192	TCAATGCCCTTCTATCCGAGCTGGC	CD45	0	0.43333664299311564	-0.05119055507397388	Background	0
RCVCMP0000192	TCAATGCCCTTCTATCCGAGCTGGC	CD50	0	0.43333664299311564	-0.05119055507397388	Uropod	0
RCVCMP0000192	GTTTGAGCTGGTGAATAGAAGTTTC	CD162	0	-0.731854142833099	0.32940214133309875	Uropod	0
RCVCMP0000192	GTTTGAGCTGGTGAATAGAAGTTTC	CD37	0	-0.731854142833099	0.32940214133309875	Uropod	0
RCVCMP0000192	GTTTGAGCTGGTGAATAGAAGTTTC	CD50	0	-0.731854142833099	0.32940214133309875	Uropod	0
RCVCMP0000192	GTAAACTGTGACTGTAGAACAACGG	CD162	0	0.27064941226165146	0.0638718587695454	Uropod	0
RCVCMP0000192	GTAAACTGTGACTGTAGAACAACGG	CD37	0	0.27064941226165146	0.0638718587695454	Uropod	0
RCVCMP0000192	GTAAACTGTGACTGTAGAACAACGG	CD50	0	0.27064941226165146	0.0638718587695454	Uropod	0
RCVCMP0000192	AGTGGCGTAGGGCGTAGGACGGAAA	CD162	0	0.219709799400685	0.1167300258191237	Uropod	0
RCVCMP0000192	AGTGGCGTAGGGCGTAGGACGGAAA	CD37	0	0.219709799400685	0.1167300258191237	Uropod	0
RCVCMP0000192	AGTGGCGTAGGGCGTAGGACGGAAA	CD50	0	0.219709799400685	0.1167300258191237	Uropod	0
RCVCMP0000192	TACACTGAGTTCACGGGGGACAGTT	CD162	0	0.14808596214487035	-0.32021882474457986	Uropod	0
RCVCMP0000192	TACACTGAGTTCACGGGGGACAGTT	CD37	0	0.14808596214487035	-0.32021882474457986	Uropod	0
RCVCMP0000192	TACACTGAGTTCACGGGGGACAGTT	CD3E	0	0.14808596214487035	-0.32021882474457986	Background	0
RCVCMP0000192	TACACTGAGTTCACGGGGGACAGTT	CD50	0	0.14808596214487035	-0.32021882474457986	Uropod	0
RCVCMP0000192	GGGGTATTACATAAGTTAGAGGCAT	CD162	0	0.04333547377833175	-0.4375932115437828	Uropod	0
RCVCMP0000192	GGGGTATTACATAAGTTAGAGGCAT	CD37	0	0.04333547377833175	-0.4375932115437828	Uropod	0
RCVCMP0000192	GGGGTATTACATAAGTTAGAGGCAT	CD3E	0	0.04333547377833175	-0.4375932115437828	Background	0
RCVCMP0000192	GGGTTAGTTTGTAGTATTCCGCCCG	CD162	0	-0.41380517554279816	-0.2927624711590002	Uropod	0
RCVCMP0000192	GGGTTAGTTTGTAGTATTCCGCCCG	CD37	0	-0.41380517554279816	-0.2927624711590002	Uropod	0
RCVCMP0000192	GGGTTAGTTTGTAGTATTCCGCCCG	CD3E	0	-0.41380517554279816	-0.2927624711590002	Background	0
RCVCMP0000192	GGGTTAGTTTGTAGTATTCCGCCCG	CD50	0	-0.41380517554279816	-0.2927624711590002	Uropod	0
RCVCMP0000192	GTGAGACATATGGCGCGGGGTAGTA	CD162	0	0.16190699126815594	-0.35467182001205333	Uropod	0
RCVCMP0000192	GTGAGACATATGGCGCGGGGTAGTA	CD37	0	0.16190699126815594	-0.35467182001205333	Uropod	0
RCVCMP0000192	GTGAGACATATGGCGCGGGGTAGTA	CD3E	0	0.16190699126815594	-0.35467182001205333	Background	0
RCVCMP0000192	GTGAGACATATGGCGCGGGGTAGTA	CD50	0	0.16190699126815594	-0.35467182001205333	Uropod	0
RCVCMP0000192	CTTGTGGTTGATTCTAGGGAAGAGT	CD162	0	-0.1157474618856126	-0.14469774428593069	Uropod	0
RCVCMP0000192	CTTGTGGTTGATTCTAGGGAAGAGT	CD37	0	-0.1157474618856126	-0.14469774428593069	Uropod	0
RCVCMP0000192	CTTGTGGTTGATTCTAGGGAAGAGT	CD45	0	-0.1157474618856126	-0.14469774428593069	Background	0
RCVCMP0000192	CTTGTGGTTGATTCTAGGGAAGAGT	CD50	0	-0.1157474618856126	-0.14469774428593069	Uropod	0
RCVCMP0000192	AGAGGTTGTGGAATTTATAGTATGG	CD162	0	-0.498032735216298	0.2738618829300039	Uropod	0
RCVCMP0000192	AGAGGTTGTGGAATTTATAGTATGG	CD37	0	-0.498032735216298	0.2738618829300039	Uropod	0
RCVCMP0000192	AGAGGTTGTGGAATTTATAGTATGG	CD3E	0	-0.498032735216298	0.2738618829300039	Background	0
RCVCMP0000192	AGAGGTTGTGGAATTTATAGTATGG	CD50	0	-0.498032735216298	0.2738618829300039	Uropod	0
RCVCMP0000192	GTATCTAGGTCGAATCGTGGACTTA	CD162	0	-0.3570694262371606	-0.4530965519621536	Uropod	0
RCVCMP0000192	GTATCTAGGTCGAATCGTGGACTTA	CD37	0	-0.3570694262371606	-0.4530965519621536	Uropod	0
RCVCMP0000192	GTATCTAGGTCGAATCGTGGACTTA	CD50	0	-0.3570694262371606	-0.4530965519621536	Uropod	0
RCVCMP0000192	TTGGATAGCTTTCAAACAGGGACGG	CD162	0	0.394755621906125	0.7563758516579802	Uropod	0
RCVCMP0000192	TTGGATAGCTTTCAAACAGGGACGG	CD37	0	0.394755621906125	0.7563758516579802	Uropod	0
RCVCMP0000192	TTGGATAGCTTTCAAACAGGGACGG	CD3E	0	0.394755621906125	0.7563758516579802	Background	0
RCVCMP0000192	GCGGAACCTCGGTAGTAAATCAGTG	CD162	0	-0.642861240211594	-0.37407466350739327	Uropod	0
RCVCMP0000192	GCGGAACCTCGGTAGTAAATCAGTG	CD37	0	-0.642861240211594	-0.37407466350739327	Uropod	0
RCVCMP0000192	GCGGAACCTCGGTAGTAAATCAGTG	CD3E	0	-0.642861240211594	-0.37407466350739327	Background	0
RCVCMP0000192	GCGGAACCTCGGTAGTAAATCAGTG	CD45	0	-0.642861240211594	-0.37407466350739327	Background	0
RCVCMP0000192	GCGGAACCTCGGTAGTAAATCAGTG	CD50	0	-0.642861240211594	-0.37407466350739327	Uropod	0
RCVCMP0000192	GATCATTTCGGTGGAATAATCATCT	CD162	0	0.6160512596803146	-0.1902928717213768	Uropod	0
RCVCMP0000192	GATCATTTCGGTGGAATAATCATCT	CD37	0	0.6160512596803146	-0.1902928717213768	Uropod	0
RCVCMP0000192	GATCATTTCGGTGGAATAATCATCT	CD50	0	0.6160512596803146	-0.1902928717213768	Uropod	0
RCVCMP0000192	TAGCGGGCAAGAGTCGTTTTGTCCG	CD162	0	-0.10083176799371797	0.4979290399255525	Uropod	0
RCVCMP0000192	TAGCGGGCAAGAGTCGTTTTGTCCG	CD37	0	-0.10083176799371797	0.4979290399255525	Uropod	0
RCVCMP0000192	TAGCGGGCAAGAGTCGTTTTGTCCG	CD50	0	-0.10083176799371797	0.4979290399255525	Uropod	0
RCVCMP0000192	GTCTGTTTTTTATTAAAGGTTGATA	CD37	0	0.21857709124197275	-0.11081388933486447	Uropod	0
RCVCMP0000192	GAGTGTCATCCAAAAGCTGAGAGGT	CD162	0	0.11255848478583994	0.1873663302001755	Uropod	0
RCVCMP0000192	GAGTGTCATCCAAAAGCTGAGAGGT	CD37	0	0.11255848478583994	0.1873663302001755	Uropod	0
RCVCMP0000192	GAGTGTCATCCAAAAGCTGAGAGGT	CD3E	0	0.11255848478583994	0.1873663302001755	Background	0
RCVCMP0000192	GAGTGTCATCCAAAAGCTGAGAGGT	CD45	0	0.11255848478583994	0.1873663302001755	Background	0
RCVCMP0000192	GAGTGTCATCCAAAAGCTGAGAGGT	CD50	0	0.11255848478583994	0.1873663302001755	Uropod	0
RCVCMP0000192	GGGATTTTGAGTTTTCCCTGTGGGC	CD162	0	0.052971702806187	-0.40822454733673175	Uropod	0
RCVCMP0000192	GGGATTTTGAGTTTTCCCTGTGGGC	CD37	0	0.052971702806187	-0.40822454733673175	Uropod	0
RCVCMP0000192	GGGATTTTGAGTTTTCCCTGTGGGC	CD3E	0	0.052971702806187	-0.40822454733673175	Background	0
RCVCMP0000192	GGGATTTTGAGTTTTCCCTGTGGGC	CD45	0	0.052971702806187	-0.40822454733673175	Background	0
RCVCMP0000192	GGGATTTTGAGTTTTCCCTGTGGGC	CD50	0	0.052971702806187	-0.40822454733673175	Uropod	0
RCVCMP0000192	GGTGAATATAAGGTTGTTTGTAGGA	CD37	0	0.18789735322331805	-0.24676683784712536	Uropod	0
RCVCMP0000192	GGTGAATATAAGGTTGTTTGTAGGA	CD50	0	0.18789735322331805	-0.24676683784712536	Uropod	0
RCVCMP0000192	TTGTTTTATGGAATAGACGAGTACT	CD162	0	-0.014933745685641887	-0.3703454125779986	Uropod	0
RCVCMP0000192	TTGTTTTATGGAATAGACGAGTACT	CD37	0	-0.014933745685641887	-0.3703454125779986	Uropod	0
RCVCMP0000192	TTGTTTTATGGAATAGACGAGTACT	CD45	0	-0.014933745685641887	-0.3703454125779986	Background	0
RCVCMP0000192	TTGTTTTATGGAATAGACGAGTACT	CD50	0	-0.014933745685641887	-0.3703454125779986	Uropod	0
RCVCMP0000192	GTTAGGGTATCACAGACGCCGAAGC	CD162	0	0.3556546523120016	0.332070398687967	Uropod	0
RCVCMP0000192	GTTAGGGTATCACAGACGCCGAAGC	CD37	0	0.3556546523120016	0.332070398687967	Uropod	0
RCVCMP0000192	GTTAGGGTATCACAGACGCCGAAGC	CD3E	0	0.3556546523120016	0.332070398687967	Background	0
RCVCMP0000192	GTTAGGGTATCACAGACGCCGAAGC	CD45	0	0.3556546523120016	0.332070398687967	Background	0
RCVCMP0000192	GTTAGGGTATCACAGACGCCGAAGC	CD50	0	0.3556546523120016	0.332070398687967	Uropod	0
RCVCMP0000192	ATTGTGTTAGCGTTAAGGGCATTGT	CD162	0	-0.21042980834745975	-0.4020475100051209	Uropod	0
RCVCMP0000192	ATTGTGTTAGCGTTAAGGGCATTGT	CD37	0	-0.21042980834745975	-0.4020475100051209	Uropod	0
RCVCMP0000192	ATTGTGTTAGCGTTAAGGGCATTGT	CD3E	0	-0.21042980834745975	-0.4020475100051209	Background	0
RCVCMP0000192	ATTGTGTTAGCGTTAAGGGCATTGT	CD45	0	-0.21042980834745975	-0.4020475100051209	Background	0
RCVCMP0000192	ATTGTGTTAGCGTTAAGGGCATTGT	CD50	0	-0.21042980834745975	-0.4020475100051209	Uropod	0
RCVCMP0000192	CCAAGTTTCATAGTTTTTACGTGCA	CD162	0	0.1673442342797604	-0.7005104561822291	Uropod	0
RCVCMP0000192	CCAAGTTTCATAGTTTTTACGTGCA	CD37	0	0.1673442342797604	-0.7005104561822291	Uropod	0
RCVCMP0000192	CCAAGTTTCATAGTTTTTACGTGCA	CD3E	0	0.1673442342797604	-0.7005104561822291	Background	0
RCVCMP0000192	CCAAGTTTCATAGTTTTTACGTGCA	CD50	0	0.1673442342797604	-0.7005104561822291	Uropod	0
RCVCMP0000192	TACTAAGAGGAGCGTACCAGGCTCG	CD162	0	-0.27523272049182157	-0.3430225502288758	Uropod	0
RCVCMP0000192	TACTAAGAGGAGCGTACCAGGCTCG	CD37	0	-0.27523272049182157	-0.3430225502288758	Uropod	0
RCVCMP0000192	TACTAAGAGGAGCGTACCAGGCTCG	CD45	0	-0.27523272049182157	-0.3430225502288758	Background	0
RCVCMP0000192	TACTAAGAGGAGCGTACCAGGCTCG	CD50	0	-0.27523272049182157	-0.3430225502288758	Uropod	0
RCVCMP0000192	TTTATTTCGGCGCCGGGAAGCGCCA	CD162	0	0.6101334782048095	0.20450412888220793	Uropod	0
RCVCMP0000192	TTTATTTCGGCGCCGGGAAGCGCCA	CD37	0	0.6101334782048095	0.20450412888220793	Uropod	0
RCVCMP0000192	TTTATTTCGGCGCCGGGAAGCGCCA	CD50	0	0.6101334782048095	0.20450412888220793	Uropod	0
RCVCMP0000192	TATATGATAGGTTGGAATGTTAGGA	CD162	0	-0.58525667090858	0.18944308519927658	Uropod	0
RCVCMP0000192	TATATGATAGGTTGGAATGTTAGGA	CD37	0	-0.58525667090858	0.18944308519927658	Uropod	0
RCVCMP0000192	TATATGATAGGTTGGAATGTTAGGA	CD3E	0	-0.58525667090858	0.18944308519927658	Background	0
RCVCMP0000192	TATATGATAGGTTGGAATGTTAGGA	CD50	0	-0.58525667090858	0.18944308519927658	Uropod	0
RCVCMP0000192	TGAGGTGGGTTGGTGAGCGTTGGAA	CD162	0	0.21378270084982942	-0.13418298754624217	Uropod	0
RCVCMP0000192	TGAGGTGGGTTGGTGAGCGTTGGAA	CD37	0	0.21378270084982942	-0.13418298754624217	Uropod	0
RCVCMP0000192	TGAGGTGGGTTGGTGAGCGTTGGAA	CD50	0	0.21378270084982942	-0.13418298754624217	Uropod	0
RCVCMP0000192	GGGATTATGACTGTAAAGAGGGGTG	CD162	0	0.14100576602596154	-0.8343679085131508	Uropod	0
RCVCMP0000192	GGGATTATGACTGTAAAGAGGGGTG	CD37	0	0.14100576602596154	-0.8343679085131508	Uropod	0
RCVCMP0000192	GGGATTATGACTGTAAAGAGGGGTG	CD3E	0	0.14100576602596154	-0.8343679085131508	Background	0
RCVCMP0000192	GGGATTATGACTGTAAAGAGGGGTG	CD45	0	0.14100576602596154	-0.8343679085131508	Background	0
RCVCMP0000192	GGGATTATGACTGTAAAGAGGGGTG	CD50	0	0.14100576602596154	-0.8343679085131508	Uropod	0
RCVCMP0000192	CTAAACGGAGAGTGTTTCTAGATTG	CD162	0	0.5925152961103827	0.3514004249496858	Uropod	0
RCVCMP0000192	CTAAACGGAGAGTGTTTCTAGATTG	CD37	0	0.5925152961103827	0.3514004249496858	Uropod	0
RCVCMP0000192	CTAAACGGAGAGTGTTTCTAGATTG	CD3E	0	0.5925152961103827	0.3514004249496858	Background	0
RCVCMP0000192	CTAAACGGAGAGTGTTTCTAGATTG	CD45	0	0.5925152961103827	0.3514004249496858	Background	0
RCVCMP0000192	CTAAACGGAGAGTGTTTCTAGATTG	CD50	0	0.5925152961103827	0.3514004249496858	Uropod	0
RCVCMP0000192	ATGTTTTATTCAACGGGTGTTTTGC	CD37	0	0.28961474127004033	-0.6826653515139198	Uropod	0
RCVCMP0000192	ATGTTTTATTCAACGGGTGTTTTGC	CD3E	0	0.28961474127004033	-0.6826653515139198	Background	0
RCVCMP0000192	ATGTTTTATTCAACGGGTGTTTTGC	CD50	0	0.28961474127004033	-0.6826653515139198	Uropod	0
RCVCMP0000192	TGAAATCGTTAGACTTAGGTCGAAC	CD162	0	0.4246453453820368	-0.07848724926416399	Uropod	0
RCVCMP0000192	TGAAATCGTTAGACTTAGGTCGAAC	CD37	0	0.4246453453820368	-0.07848724926416399	Uropod	0
RCVCMP0000192	TGAAATCGTTAGACTTAGGTCGAAC	CD3E	0	0.4246453453820368	-0.07848724926416399	Background	0
RCVCMP0000192	TGAAATCGTTAGACTTAGGTCGAAC	CD50	0	0.4246453453820368	-0.07848724926416399	Uropod	0
RCVCMP0000192	GGATAGGAAAGGCGGGGGATGGGGG	CD162	0	-0.16254673388215882	-0.4275905438305022	Uropod	0
RCVCMP0000192	GGATAGGAAAGGCGGGGGATGGGGG	CD37	0	-0.16254673388215882	-0.4275905438305022	Uropod	0
RCVCMP0000192	GGATAGGAAAGGCGGGGGATGGGGG	CD3E	0	-0.16254673388215882	-0.4275905438305022	Background	0
RCVCMP0000192	GGATAGGAAAGGCGGGGGATGGGGG	CD50	0	-0.16254673388215882	-0.4275905438305022	Uropod	0
RCVCMP0000192	ACAAGGATGATAGTTGGGATCCCGC	CD162	0	-0.5249494785948899	0.6084702490674913	Uropod	0
RCVCMP0000192	ACAAGGATGATAGTTGGGATCCCGC	CD37	0	-0.5249494785948899	0.6084702490674913	Uropod	0
RCVCMP0000192	ACAAGGATGATAGTTGGGATCCCGC	CD50	0	-0.5249494785948899	0.6084702490674913	Uropod	0
RCVCMP0000192	TCGTTCAGTCCGGATGGTGCTATTC	CD45	0	0.16697156704759863	-0.4699791915091209	Background	0
RCVCMP0000192	GACATGTCGTAATAGGGGGGGGTAT	CD162	0	-0.1461323362397497	0.6251961550259362	Uropod	0
RCVCMP0000192	GACATGTCGTAATAGGGGGGGGTAT	CD37	0	-0.1461323362397497	0.6251961550259362	Uropod	0
RCVCMP0000192	GACATGTCGTAATAGGGGGGGGTAT	CD3E	0	-0.1461323362397497	0.6251961550259362	Background	0
RCVCMP0000192	GACATGTCGTAATAGGGGGGGGTAT	CD50	0	-0.1461323362397497	0.6251961550259362	Uropod	0
RCVCMP0000192	AAACAGGCGATGTACTAAATTGGGG	CD162	0	-0.8004396618567904	-0.56950999942377	Uropod	0
RCVCMP0000192	AAACAGGCGATGTACTAAATTGGGG	CD37	0	-0.8004396618567904	-0.56950999942377	Uropod	0
RCVCMP0000192	AAACAGGCGATGTACTAAATTGGGG	CD3E	0	-0.8004396618567904	-0.56950999942377	Background	0
RCVCMP0000192	AAACAGGCGATGTACTAAATTGGGG	CD50	0	-0.8004396618567904	-0.56950999942377	Uropod	0
RCVCMP0000192	TTAGATGGAGTGCGGTAATAGGTCG	CD162	0	0.1101091843628534	-0.20756685006811626	Uropod	0
RCVCMP0000192	TTAGATGGAGTGCGGTAATAGGTCG	CD37	0	0.1101091843628534	-0.20756685006811626	Uropod	0
RCVCMP0000192	TTAGATGGAGTGCGGTAATAGGTCG	CD50	0	0.1101091843628534	-0.20756685006811626	Uropod	0
RCVCMP0000192	GTGGATTGTTGAACAGTCGTTACTC	CD162	0	0.3814361473000974	-0.11208109314578629	Uropod	0
RCVCMP0000192	GTGGATTGTTGAACAGTCGTTACTC	CD37	0	0.3814361473000974	-0.11208109314578629	Uropod	0
RCVCMP0000192	GTGGATTGTTGAACAGTCGTTACTC	CD50	0	0.3814361473000974	-0.11208109314578629	Uropod	0
RCVCMP0000192	TAGGGTGATCACTGAGAATCGGGGT	CD162	0	0.05214661979345609	-0.5314890283145972	Uropod	0
RCVCMP0000192	TAGGGTGATCACTGAGAATCGGGGT	CD37	0	0.05214661979345609	-0.5314890283145972	Uropod	0
RCVCMP0000192	TAGGGAGAGTTTAAGTAGTTGGATA	CD162	0	-0.07794793124288193	-0.7213451001206524	Uropod	0
RCVCMP0000192	TAGGGAGAGTTTAAGTAGTTGGATA	CD37	0	-0.07794793124288193	-0.7213451001206524	Uropod	0
RCVCMP0000192	TAGGGAGAGTTTAAGTAGTTGGATA	CD3E	0	-0.07794793124288193	-0.7213451001206524	Background	0
RCVCMP0000192	TAGGGAGAGTTTAAGTAGTTGGATA	CD50	0	-0.07794793124288193	-0.7213451001206524	Uropod	0
RCVCMP0000192	GCCGCGTATTGGGTTTAGTGAGCAG	CD162	0	-0.3378399677900429	0.028475497895235544	Uropod	0
RCVCMP0000192	GCCGCGTATTGGGTTTAGTGAGCAG	CD37	0	-0.3378399677900429	0.028475497895235544	Uropod	0
RCVCMP0000192	GCCGCGTATTGGGTTTAGTGAGCAG	CD50	0	-0.3378399677900429	0.028475497895235544	Uropod	0
RCVCMP0000192	CGGACTGCGTAATTGTCTACTGGAA	CD162	0	0.5171934475400816	0.3670303142214851	Uropod	0
RCVCMP0000192	CGGACTGCGTAATTGTCTACTGGAA	CD37	0	0.5171934475400816	0.3670303142214851	Uropod	0
RCVCMP0000192	CGGACTGCGTAATTGTCTACTGGAA	CD3E	0	0.5171934475400816	0.3670303142214851	Background	0
RCVCMP0000192	CGGACTGCGTAATTGTCTACTGGAA	CD50	0	0.5171934475400816	0.3670303142214851	Uropod	0
RCVCMP0000192	TGGACGACCGATCGGGCCCAATGTT	CD162	0	0.3979667294051928	-1.2097202429938392	Uropod	0
RCVCMP0000192	TGGACGACCGATCGGGCCCAATGTT	CD37	0	0.3979667294051928	-1.2097202429938392	Uropod	0
RCVCMP0000192	TGGACGACCGATCGGGCCCAATGTT	CD3E	0	0.3979667294051928	-1.2097202429938392	Background	0
RCVCMP0000192	TGGACGACCGATCGGGCCCAATGTT	CD45	0	0.3979667294051928	-1.2097202429938392	Background	0
RCVCMP0000192	TGGACGACCGATCGGGCCCAATGTT	CD50	0	0.3979667294051928	-1.2097202429938392	Uropod	0
RCVCMP0000192	CGCCTTGTTGCATGCATTTATGCTT	CD162	0	-0.05880029229419922	-0.19368379400932773	Uropod	0
RCVCMP0000192	CGCCTTGTTGCATGCATTTATGCTT	CD37	0	-0.05880029229419922	-0.19368379400932773	Uropod	0
RCVCMP0000192	CGCCTTGTTGCATGCATTTATGCTT	CD3E	0	-0.05880029229419922	-0.19368379400932773	Background	0
RCVCMP0000192	CGCCTTGTTGCATGCATTTATGCTT	CD50	0	-0.05880029229419922	-0.19368379400932773	Uropod	0
RCVCMP0000192	TTAGTTGGTAGTATGTATCATGGTG	CD37	0	0.2938699084314893	-0.28012907813239285	Uropod	0
RCVCMP0000192	TTAGTTGGTAGTATGTATCATGGTG	CD3E	0	0.2938699084314893	-0.28012907813239285	Background	0
RCVCMP0000192	TTAGTTGGTAGTATGTATCATGGTG	CD50	0	0.2938699084314893	-0.28012907813239285	Uropod	0
RCVCMP0000192	AAGCACCTGCTCGTTTTGTGTGTGG	CD162	0	0.20048361284425226	0.37873325650857614	Uropod	0
RCVCMP0000192	AAGCACCTGCTCGTTTTGTGTGTGG	CD37	0	0.20048361284425226	0.37873325650857614	Uropod	0
RCVCMP0000192	AAGCACCTGCTCGTTTTGTGTGTGG	CD50	0	0.20048361284425226	0.37873325650857614	Uropod	0
RCVCMP0000192	GAGTTTAGCGTAAATAGGTGTGCTA	CD162	0	0.2844668392834833	-0.23366552426699272	Uropod	0
RCVCMP0000192	GAGTTTAGCGTAAATAGGTGTGCTA	CD37	0	0.2844668392834833	-0.23366552426699272	Uropod	0
RCVCMP0000192	GAGTTTAGCGTAAATAGGTGTGCTA	CD3E	0	0.2844668392834833	-0.23366552426699272	Background	0
RCVCMP0000192	GAGTTTAGCGTAAATAGGTGTGCTA	CD45	0	0.2844668392834833	-0.23366552426699272	Background	0
RCVCMP0000192	GAGTTTAGCGTAAATAGGTGTGCTA	CD50	0	0.2844668392834833	-0.23366552426699272	Uropod	0
RCVCMP0000192	AGACTTGTATGTAATTGGTGGGGTG	CD37	0	0.4676570368191305	-0.30208821765729527	Uropod	0
RCVCMP0000192	AGACTTGTATGTAATTGGTGGGGTG	CD3E	0	0.4676570368191305	-0.30208821765729527	Background	0
RCVCMP0000192	AGACTTGTATGTAATTGGTGGGGTG	CD45	0	0.4676570368191305	-0.30208821765729527	Background	0
RCVCMP0000192	AAGATGTGTAAATCGAGTATGGGTG	CD162	0	-0.22630290710597856	-0.4842429344150015	Uropod	0
RCVCMP0000192	AAGATGTGTAAATCGAGTATGGGTG	CD37	0	-0.22630290710597856	-0.4842429344150015	Uropod	0
RCVCMP0000192	AAGATGTGTAAATCGAGTATGGGTG	CD3E	0	-0.22630290710597856	-0.4842429344150015	Background	0
RCVCMP0000192	AAGATGTGTAAATCGAGTATGGGTG	CD45	0	-0.22630290710597856	-0.4842429344150015	Background	0
RCVCMP0000192	AAGATGTGTAAATCGAGTATGGGTG	CD50	0	-0.22630290710597856	-0.4842429344150015	Uropod	0
RCVCMP0000192	GACTGTATTGGCGCGGTCTAGGTTT	CD162	0	-0.2160942203853998	0.4734869322967177	Uropod	0
RCVCMP0000192	GACTGTATTGGCGCGGTCTAGGTTT	CD37	0	-0.2160942203853998	0.4734869322967177	Uropod	0
RCVCMP0000192	GACTGTATTGGCGCGGTCTAGGTTT	CD3E	0	-0.2160942203853998	0.4734869322967177	Background	0
RCVCMP0000192	GACTGTATTGGCGCGGTCTAGGTTT	CD50	0	-0.2160942203853998	0.4734869322967177	Uropod	0
RCVCMP0000192	AAAGGAGGAATGCCTATACTTGGGC	CD162	0	0.025499395167856164	-0.08704513769839317	Uropod	0
RCVCMP0000192	AAAGGAGGAATGCCTATACTTGGGC	CD37	0	0.025499395167856164	-0.08704513769839317	Uropod	0
RCVCMP0000192	AAAGGAGGAATGCCTATACTTGGGC	CD3E	0	0.025499395167856164	-0.08704513769839317	Background	0
RCVCMP0000192	AAAGGAGGAATGCCTATACTTGGGC	CD45	0	0.025499395167856164	-0.08704513769839317	Background	0
RCVCMP0000192	AAAGGAGGAATGCCTATACTTGGGC	CD50	0	0.025499395167856164	-0.08704513769839317	Uropod	0
RCVCMP0000192	GGTATATGGTAGGTAGGGATAAGGT	CD162	0	-0.05403503690613725	-0.24307320058483123	Uropod	0
RCVCMP0000192	GGTATATGGTAGGTAGGGATAAGGT	CD37	0	-0.05403503690613725	-0.24307320058483123	Uropod	0
RCVCMP0000192	GGTATATGGTAGGTAGGGATAAGGT	CD3E	0	-0.05403503690613725	-0.24307320058483123	Background	0
RCVCMP0000192	GGTCCGTAATCTAAAGGAGTTGTGT	CD162	0	-0.7109090868637145	-0.45981894335919826	Uropod	0
RCVCMP0000192	GGTCCGTAATCTAAAGGAGTTGTGT	CD37	0	-0.7109090868637145	-0.45981894335919826	Uropod	0
RCVCMP0000192	GGTCCGTAATCTAAAGGAGTTGTGT	CD50	0	-0.7109090868637145	-0.45981894335919826	Uropod	0
RCVCMP0000192	CTTGCCCGCTGTGGCCATTTGGTTT	CD162	0	-0.7517658134508374	-0.17647056162451644	Uropod	0
RCVCMP0000192	CTTGCCCGCTGTGGCCATTTGGTTT	CD37	0	-0.7517658134508374	-0.17647056162451644	Uropod	0
RCVCMP0000192	CTTGCCCGCTGTGGCCATTTGGTTT	CD3E	0	-0.7517658134508374	-0.17647056162451644	Background	0
RCVCMP0000192	CTTGCCCGCTGTGGCCATTTGGTTT	CD45	0	-0.7517658134508374	-0.17647056162451644	Background	0
RCVCMP0000192	CTTGCCCGCTGTGGCCATTTGGTTT	CD50	0	-0.7517658134508374	-0.17647056162451644	Uropod	0
RCVCMP0000192	CCTTGAGATTTAGCTTATACTGACA	CD162	0	-0.668031741147044	0.1512548580800802	Uropod	0
RCVCMP0000192	CCTTGAGATTTAGCTTATACTGACA	CD37	0	-0.668031741147044	0.1512548580800802	Uropod	0
RCVCMP0000192	CCTTGAGATTTAGCTTATACTGACA	CD50	0	-0.668031741147044	0.1512548580800802	Uropod	0
RCVCMP0000192	GCGGCAAGGTTGCGAGTGAGTTTGG	CD162	0	0.15500109753687338	-0.4689657209220365	Uropod	0
RCVCMP0000192	GCGGCAAGGTTGCGAGTGAGTTTGG	CD37	0	0.15500109753687338	-0.4689657209220365	Uropod	0
RCVCMP0000192	GCGGCAAGGTTGCGAGTGAGTTTGG	CD50	0	0.15500109753687338	-0.4689657209220365	Uropod	0
RCVCMP0000192	GGCTGCGCTGGGCGGTAACAGTCTG	CD162	0	0.08714513719586485	-0.545460629370703	Uropod	0
RCVCMP0000192	GGCTGCGCTGGGCGGTAACAGTCTG	CD37	0	0.08714513719586485	-0.545460629370703	Uropod	0
RCVCMP0000192	GGCTGCGCTGGGCGGTAACAGTCTG	CD3E	0	0.08714513719586485	-0.545460629370703	Background	0
RCVCMP0000192	GGCTGCGCTGGGCGGTAACAGTCTG	CD45	0	0.08714513719586485	-0.545460629370703	Background	0
RCVCMP0000192	GGCTGCGCTGGGCGGTAACAGTCTG	CD50	0	0.08714513719586485	-0.545460629370703	Uropod	0
RCVCMP0000192	TGTGTCTTGGTCATGGGGTTGAGGT	CD162	0	0.0487468370258606	-0.09849944014735952	Uropod	0
RCVCMP0000192	TGTGTCTTGGTCATGGGGTTGAGGT	CD37	0	0.0487468370258606	-0.09849944014735952	Uropod	0
RCVCMP0000192	TGTGTCTTGGTCATGGGGTTGAGGT	CD50	0	0.0487468370258606	-0.09849944014735952	Uropod	0
RCVCMP0000192	TATCACTGTCTGGGTGGATAGCGAT	CD162	0	-0.13128763084484574	-0.5118603030415583	Uropod	0
RCVCMP0000192	TATCACTGTCTGGGTGGATAGCGAT	CD37	0	-0.13128763084484574	-0.5118603030415583	Uropod	0
RCVCMP0000192	TATCACTGTCTGGGTGGATAGCGAT	CD3E	0	-0.13128763084484574	-0.5118603030415583	Background	0
RCVCMP0000192	TATCACTGTCTGGGTGGATAGCGAT	CD45	0	-0.13128763084484574	-0.5118603030415583	Background	0
RCVCMP0000192	TATCACTGTCTGGGTGGATAGCGAT	CD50	0	-0.13128763084484574	-0.5118603030415583	Uropod	0
RCVCMP0000192	CACGGAATAGTTGTATGTGATCGTG	CD162	0	0.5606793213071897	0.385333393646206	Uropod	0
RCVCMP0000192	CACGGAATAGTTGTATGTGATCGTG	CD37	0	0.5606793213071897	0.385333393646206	Uropod	0
RCVCMP0000192	CACGGAATAGTTGTATGTGATCGTG	CD3E	0	0.5606793213071897	0.385333393646206	Background	0
RCVCMP0000192	CACGGAATAGTTGTATGTGATCGTG	CD50	0	0.5606793213071897	0.385333393646206	Uropod	0
RCVCMP0000192	TATGTCTGGGGTGTGACCGGTTTCG	CD37	0	-0.39330904725101773	0.31839930431929736	Uropod	0
RCVCMP0000192	TATGTCTGGGGTGTGACCGGTTTCG	CD50	0	-0.39330904725101773	0.31839930431929736	Uropod	0
RCVCMP0000192	AACATACCAGGCGCGGAGCCTTTGA	CD162	0	-0.7012505581665635	0.3957433991244888	Uropod	0
RCVCMP0000192	AACATACCAGGCGCGGAGCCTTTGA	CD37	0	-0.7012505581665635	0.3957433991244888	Uropod	0
RCVCMP0000192	AACATACCAGGCGCGGAGCCTTTGA	CD3E	0	-0.7012505581665635	0.3957433991244888	Background	0
RCVCMP0000192	AACATACCAGGCGCGGAGCCTTTGA	CD50	0	-0.7012505581665635	0.3957433991244888	Uropod	0
RCVCMP0000192	GTATGAGCCACAGATATTCGTGTAT	CD162	0	0.34847143015866533	-0.4729051642098853	Uropod	0
RCVCMP0000192	GTATGAGCCACAGATATTCGTGTAT	CD37	0	0.34847143015866533	-0.4729051642098853	Uropod	0
RCVCMP0000192	GTATGAGCCACAGATATTCGTGTAT	CD3E	0	0.34847143015866533	-0.4729051642098853	Background	0
RCVCMP0000192	GTATGAGCCACAGATATTCGTGTAT	CD45	0	0.34847143015866533	-0.4729051642098853	Background	0
RCVCMP0000192	GTATGAGCCACAGATATTCGTGTAT	CD50	0	0.34847143015866533	-0.4729051642098853	Uropod	0
RCVCMP0000192	ATTATACTGTGTTGCGTGATTGTTG	CD162	0	-0.5042912573129237	-0.23309760414279432	Uropod	0
RCVCMP0000192	ATTATACTGTGTTGCGTGATTGTTG	CD37	0	-0.5042912573129237	-0.23309760414279432	Uropod	0
RCVCMP0000192	ATTATACTGTGTTGCGTGATTGTTG	CD3E	0	-0.5042912573129237	-0.23309760414279432	Background	0
RCVCMP0000192	ATTATACTGTGTTGCGTGATTGTTG	CD50	0	-0.5042912573129237	-0.23309760414279432	Uropod	0
RCVCMP0000192	GATAAGTTGATGCACGTAATATTGT	CD37	0	0.32649758784768923	-0.23178911723916013	Uropod	0
RCVCMP0000192	GATAAGTTGATGCACGTAATATTGT	CD3E	0	0.32649758784768923	-0.23178911723916013	Background	0
RCVCMP0000192	GATAAGTTGATGCACGTAATATTGT	CD45	0	0.32649758784768923	-0.23178911723916013	Background	0
RCVCMP0000192	GATAAGTTGATGCACGTAATATTGT	CD50	0	0.32649758784768923	-0.23178911723916013	Uropod	0
RCVCMP0000192	ATGAGAAGTTGGTTTGTGACTCCGC	CD162	0	0.7017144765132352	-0.39327922717890246	Uropod	0
RCVCMP0000192	ATGAGAAGTTGGTTTGTGACTCCGC	CD37	0	0.7017144765132352	-0.39327922717890246	Uropod	0
RCVCMP0000192	ATGAGAAGTTGGTTTGTGACTCCGC	CD3E	0	0.7017144765132352	-0.39327922717890246	Background	0
RCVCMP0000192	ATGAGAAGTTGGTTTGTGACTCCGC	CD50	0	0.7017144765132352	-0.39327922717890246	Uropod	0
RCVCMP0000192	GTTGAGAATATCGTGGGTTCGTGTG	CD162	0	0.05901746267665774	-0.3567419318790227	Uropod	0
RCVCMP0000192	GTTGAGAATATCGTGGGTTCGTGTG	CD37	0	0.05901746267665774	-0.3567419318790227	Uropod	0
RCVCMP0000192	GTTGAGAATATCGTGGGTTCGTGTG	CD50	0	0.05901746267665774	-0.3567419318790227	Uropod	0
RCVCMP0000192	CGAGCGTGATAGGTGTGGATGAGAG	CD37	0	0.24561320942213402	-0.3366644316790821	Uropod	0
RCVCMP0000192	CGAGCGTGATAGGTGTGGATGAGAG	CD45	0	0.24561320942213402	-0.3366644316790821	Background	0
RCVCMP0000192	CGAGCGTGATAGGTGTGGATGAGAG	CD50	0	0.24561320942213402	-0.3366644316790821	Uropod	0
RCVCMP0000192	ACTGGCAGGGTGGATTGGTCAGTTG	CD162	0	0.15604473067134725	-0.21218705221692918	Uropod	0
RCVCMP0000192	ACTGGCAGGGTGGATTGGTCAGTTG	CD37	0	0.15604473067134725	-0.21218705221692918	Uropod	0
RCVCMP0000192	ACTGGCAGGGTGGATTGGTCAGTTG	CD3E	0	0.15604473067134725	-0.21218705221692918	Background	0
RCVCMP0000192	ACTGGCAGGGTGGATTGGTCAGTTG	CD50	0	0.15604473067134725	-0.21218705221692918	Uropod	0
RCVCMP0000192	GACGGGCGGTAGACACAGAGTGTTT	CD162	0	0.9998224208361	1.0226586530985649	Uropod	0
RCVCMP0000192	GACGGGCGGTAGACACAGAGTGTTT	CD37	0	0.9998224208361	1.0226586530985649	Uropod	0
RCVCMP0000192	GACGGGCGGTAGACACAGAGTGTTT	CD3E	0	0.9998224208361	1.0226586530985649	Background	0
RCVCMP0000192	GACGGGCGGTAGACACAGAGTGTTT	CD50	0	0.9998224208361	1.0226586530985649	Uropod	0
RCVCMP0000192	ATAACGTCTGAAAGGGTTTGCGGAG	CD162	0	0.19328424022133198	0.33805641150913085	Uropod	0
RCVCMP0000192	ATAACGTCTGAAAGGGTTTGCGGAG	CD37	0	0.19328424022133198	0.33805641150913085	Uropod	0
RCVCMP0000192	ATAACGTCTGAAAGGGTTTGCGGAG	CD3E	0	0.19328424022133198	0.33805641150913085	Background	0
RCVCMP0000192	ATAACGTCTGAAAGGGTTTGCGGAG	CD50	0	0.19328424022133198	0.33805641150913085	Uropod	0
RCVCMP0000192	GTTAGGTCTATCATACGAGTGGATG	CD162	0	0.23089089034897856	-0.6122546022821185	Uropod	0
RCVCMP0000192	GTTAGGTCTATCATACGAGTGGATG	CD37	0	0.23089089034897856	-0.6122546022821185	Uropod	0
RCVCMP0000192	GTTAGGTCTATCATACGAGTGGATG	CD50	0	0.23089089034897856	-0.6122546022821185	Uropod	0
RCVCMP0000192	TGGCGAGGTAATAAGTTGAGGGCAC	CD162	0	0.32690557318130814	-0.5565742428606918	Uropod	0
RCVCMP0000192	TGGCGAGGTAATAAGTTGAGGGCAC	CD37	0	0.32690557318130814	-0.5565742428606918	Uropod	0
RCVCMP0000192	TGGCGAGGTAATAAGTTGAGGGCAC	CD45	0	0.32690557318130814	-0.5565742428606918	Background	0
RCVCMP0000192	TGGCGAGGTAATAAGTTGAGGGCAC	CD50	0	0.32690557318130814	-0.5565742428606918	Uropod	0
RCVCMP0000192	TTTATCTGTTTGCGTAGTTTGCCTG	CD162	0	0.6153855952528299	-0.22501191871443468	Uropod	0
RCVCMP0000192	TTTATCTGTTTGCGTAGTTTGCCTG	CD37	0	0.6153855952528299	-0.22501191871443468	Uropod	0
RCVCMP0000192	TTTATCTGTTTGCGTAGTTTGCCTG	CD3E	0	0.6153855952528299	-0.22501191871443468	Background	0
RCVCMP0000192	TTTATCTGTTTGCGTAGTTTGCCTG	CD45	0	0.6153855952528299	-0.22501191871443468	Background	0
RCVCMP0000192	TTTATCTGTTTGCGTAGTTTGCCTG	CD50	0	0.6153855952528299	-0.22501191871443468	Uropod	0
RCVCMP0000192	GCAACAGGCATGAGAGTTCTAGACA	CD162	0	0.4891587778542837	-0.39174377630650853	Uropod	0
RCVCMP0000192	GCAACAGGCATGAGAGTTCTAGACA	CD37	0	0.4891587778542837	-0.39174377630650853	Uropod	0
RCVCMP0000192	GCAACAGGCATGAGAGTTCTAGACA	CD45	0	0.4891587778542837	-0.39174377630650853	Background	0
RCVCMP0000192	GCAACAGGCATGAGAGTTCTAGACA	CD50	0	0.4891587778542837	-0.39174377630650853	Uropod	0
RCVCMP0000192	AACAGTGGTTCAGAGAGTTGATGTG	CD162	0	0.21959114724503884	-0.34238147589075424	Uropod	0
RCVCMP0000192	AACAGTGGTTCAGAGAGTTGATGTG	CD37	0	0.21959114724503884	-0.34238147589075424	Uropod	0
RCVCMP0000192	AACAGTGGTTCAGAGAGTTGATGTG	CD3E	0	0.21959114724503884	-0.34238147589075424	Background	0
RCVCMP0000192	AACAGTGGTTCAGAGAGTTGATGTG	CD50	0	0.21959114724503884	-0.34238147589075424	Uropod	0
RCVCMP0000192	GTGTATGCTGATAGATTTACTTCTT	CD37	0	0.31077009910647574	-0.2893017229775831	Uropod	0
RCVCMP0000192	GTGTATGCTGATAGATTTACTTCTT	CD3E	0	0.31077009910647574	-0.2893017229775831	Background	0
RCVCMP0000192	GTGTATGCTGATAGATTTACTTCTT	CD50	0	0.31077009910647574	-0.2893017229775831	Uropod	0
RCVCMP0000192	AGGAACTAGTTGATTTATGAGGAGG	CD37	0	-0.41749414261813084	0.27000948058640445	Uropod	0
RCVCMP0000192	AGGAACTAGTTGATTTATGAGGAGG	CD3E	0	-0.41749414261813084	0.27000948058640445	Background	0
RCVCMP0000192	AGGAACTAGTTGATTTATGAGGAGG	CD50	0	-0.41749414261813084	0.27000948058640445	Uropod	0
RCVCMP0000192	TCGGGGTCAATTGAGGTTCCACGCA	CD162	0	0.4866989677325395	-0.3318019391243505	Uropod	0
RCVCMP0000192	TCGGGGTCAATTGAGGTTCCACGCA	CD37	0	0.4866989677325395	-0.3318019391243505	Uropod	0
RCVCMP0000192	TCGGGGTCAATTGAGGTTCCACGCA	CD3E	0	0.4866989677325395	-0.3318019391243505	Background	0
RCVCMP0000192	TCGGGGTCAATTGAGGTTCCACGCA	CD50	0	0.4866989677325395	-0.3318019391243505	Uropod	0
RCVCMP0000192	CGTTTTTCGGATTTAGGGAGGGTAG	CD162	0	0.7359225316384729	0.06565502009075895	Uropod	0
RCVCMP0000192	CGTTTTTCGGATTTAGGGAGGGTAG	CD37	0	0.7359225316384729	0.06565502009075895	Uropod	0
RCVCMP0000192	CGTTTTTCGGATTTAGGGAGGGTAG	CD50	0	0.7359225316384729	0.06565502009075895	Uropod	0
RCVCMP0000192	GGGGTAAGTGCGCCCACATGCTTTA	CD162	0	0.2665078914552554	-0.861145536912388	Uropod	0
RCVCMP0000192	GGGGTAAGTGCGCCCACATGCTTTA	CD37	0	0.2665078914552554	-0.861145536912388	Uropod	0
RCVCMP0000192	GGGGTAAGTGCGCCCACATGCTTTA	CD3E	0	0.2665078914552554	-0.861145536912388	Background	0
RCVCMP0000192	GGGGTAAGTGCGCCCACATGCTTTA	CD50	0	0.2665078914552554	-0.861145536912388	Uropod	0
RCVCMP0000192	GTAGTACGGGATTTACGAGATTAGT	CD37	0	0.18795787694893712	-0.29679758212018176	Uropod	0
RCVCMP0000192	GTAGTACGGGATTTACGAGATTAGT	CD3E	0	0.18795787694893712	-0.29679758212018176	Background	0
RCVCMP0000192	GTAGTACGGGATTTACGAGATTAGT	CD45	0	0.18795787694893712	-0.29679758212018176	Background	0
RCVCMP0000192	GTAGTACGGGATTTACGAGATTAGT	CD50	0	0.18795787694893712	-0.29679758212018176	Uropod	0
RCVCMP0000192	GGATGAGCTTGAGTGGAGTGGAGTG	CD162	0	-0.8855540541512545	0.5190531181932022	Uropod	0
RCVCMP0000192	GGATGAGCTTGAGTGGAGTGGAGTG	CD37	0	-0.8855540541512545	0.5190531181932022	Uropod	0
RCVCMP0000192	GGATGAGCTTGAGTGGAGTGGAGTG	CD3E	0	-0.8855540541512545	0.5190531181932022	Background	0
RCVCMP0000192	GGATGAGCTTGAGTGGAGTGGAGTG	CD50	0	-0.8855540541512545	0.5190531181932022	Uropod	0
RCVCMP0000192	TACGTTTTCTTTGTGGTGTGGTGTA	CD162	0	0.510470996454829	-0.12117636363268591	Uropod	0
RCVCMP0000192	TACGTTTTCTTTGTGGTGTGGTGTA	CD37	0	0.510470996454829	-0.12117636363268591	Uropod	0
RCVCMP0000192	TACGTTTTCTTTGTGGTGTGGTGTA	CD50	0	0.510470996454829	-0.12117636363268591	Uropod	0
RCVCMP0000192	TTTTGATCAATCTAGATCTGCATGT	CD162	0	-0.11557031838198766	-0.23184396426120416	Uropod	0
RCVCMP0000192	TTTTGATCAATCTAGATCTGCATGT	CD3E	0	-0.11557031838198766	-0.23184396426120416	Background	0
RCVCMP0000192	ATTTGTAGTAAGCTAAATGATTGGC	CD162	0	-0.08228805413186811	-0.18195066922364142	Uropod	0
RCVCMP0000192	ATTTGTAGTAAGCTAAATGATTGGC	CD37	0	-0.08228805413186811	-0.18195066922364142	Uropod	0
RCVCMP0000192	ATTTGTAGTAAGCTAAATGATTGGC	CD50	0	-0.08228805413186811	-0.18195066922364142	Uropod	0
RCVCMP0000192	GTTGCCGGTGATTTGCGTCACTGTC	CD162	0	0.42555108412266385	-0.5258931636122178	Uropod	0
RCVCMP0000192	GTTGCCGGTGATTTGCGTCACTGTC	CD37	0	0.42555108412266385	-0.5258931636122178	Uropod	0
RCVCMP0000192	GTTGCCGGTGATTTGCGTCACTGTC	CD3E	0	0.42555108412266385	-0.5258931636122178	Background	0
RCVCMP0000192	GTTGCCGGTGATTTGCGTCACTGTC	CD45	0	0.42555108412266385	-0.5258931636122178	Background	0
RCVCMP0000192	GTTGCCGGTGATTTGCGTCACTGTC	CD50	0	0.42555108412266385	-0.5258931636122178	Uropod	0
RCVCMP0000192	CCTTTAACAGAGTAGGGTGTGGTTG	CD162	0	-0.5533198779997714	0.12604623105522844	Uropod	0
RCVCMP0000192	CCTTTAACAGAGTAGGGTGTGGTTG	CD37	0	-0.5533198779997714	0.12604623105522844	Uropod	0
RCVCMP0000192	CCTTTAACAGAGTAGGGTGTGGTTG	CD3E	0	-0.5533198779997714	0.12604623105522844	Background	0
RCVCMP0000192	CCTTTAACAGAGTAGGGTGTGGTTG	CD50	0	-0.5533198779997714	0.12604623105522844	Uropod	0
RCVCMP0000192	AGGGGGTTTTGCCAGGGTGGCTCAT	CD162	0	-0.11095795505862166	-0.1675405550883986	Uropod	0
RCVCMP0000192	AGGGGGTTTTGCCAGGGTGGCTCAT	CD37	0	-0.11095795505862166	-0.1675405550883986	Uropod	0
RCVCMP0000192	AGGGGGTTTTGCCAGGGTGGCTCAT	CD50	0	-0.11095795505862166	-0.1675405550883986	Uropod	0
RCVCMP0000192	AGTGTTAGTCTCTGTGTTTGTAATG	CD37	0	0.44484493039144285	-0.3747311497117725	Uropod	0
RCVCMP0000192	AGTGTTAGTCTCTGTGTTTGTAATG	CD3E	0	0.44484493039144285	-0.3747311497117725	Background	0
RCVCMP0000192	AGTGTTAGTCTCTGTGTTTGTAATG	CD50	0	0.44484493039144285	-0.3747311497117725	Uropod	0
RCVCMP0000192	ACGATAACGATATGGTTGTTTCCGG	CD162	0	-0.22092442115375074	-0.059968046657045866	Uropod	0
RCVCMP0000192	ACGATAACGATATGGTTGTTTCCGG	CD37	0	-0.22092442115375074	-0.059968046657045866	Uropod	0
RCVCMP0000192	ATATTTTGTTGTAACTGGTGTGAGT	CD162	0	0.29040931109225043	-0.18639670641902595	Uropod	0
RCVCMP0000192	ATATTTTGTTGTAACTGGTGTGAGT	CD37	0	0.29040931109225043	-0.18639670641902595	Uropod	0
RCVCMP0000192	ATATTTTGTTGTAACTGGTGTGAGT	CD3E	0	0.29040931109225043	-0.18639670641902595	Background	0
RCVCMP0000192	ATATTTTGTTGTAACTGGTGTGAGT	CD45	0	0.29040931109225043	-0.18639670641902595	Background	0
RCVCMP0000192	ATATTTTGTTGTAACTGGTGTGAGT	CD50	0	0.29040931109225043	-0.18639670641902595	Uropod	0
RCVCMP0000192	TTGTTGGAGTGGGTGTATTCCCGTC	CD162	0	1.2860166385127663	1.120701998242778	Uropod	0
RCVCMP0000192	TTGTTGGAGTGGGTGTATTCCCGTC	CD37	0	1.2860166385127663	1.120701998242778	Uropod	0
RCVCMP0000192	TTGTTGGAGTGGGTGTATTCCCGTC	CD3E	0	1.2860166385127663	1.120701998242778	Background	0
RCVCMP0000192	TTGTTGGAGTGGGTGTATTCCCGTC	CD45	0	1.2860166385127663	1.120701998242778	Background	0
RCVCMP0000192	TTGTTGGAGTGGGTGTATTCCCGTC	CD50	0	1.2860166385127663	1.120701998242778	Uropod	0
RCVCMP0000192	CTTACCGTTTGAATAAGAGAAGATG	CD162	0	0.4577447920078763	0.5905616845542639	Uropod	0
RCVCMP0000192	CTTACCGTTTGAATAAGAGAAGATG	CD37	0	0.4577447920078763	0.5905616845542639	Uropod	0
RCVCMP0000192	CTTACCGTTTGAATAAGAGAAGATG	CD3E	0	0.4577447920078763	0.5905616845542639	Background	0
RCVCMP0000192	CTTACCGTTTGAATAAGAGAAGATG	CD45	0	0.4577447920078763	0.5905616845542639	Background	0
RCVCMP0000192	CTTACCGTTTGAATAAGAGAAGATG	CD50	0	0.4577447920078763	0.5905616845542639	Uropod	0
RCVCMP0000192	GTGTCTCGTTTGGAGTGGATTTGGC	CD162	0	0.3038627452326262	-0.5933326115024073	Uropod	0
RCVCMP0000192	GTGTCTCGTTTGGAGTGGATTTGGC	CD37	0	0.3038627452326262	-0.5933326115024073	Uropod	0
RCVCMP0000192	GTGTCTCGTTTGGAGTGGATTTGGC	CD3E	0	0.3038627452326262	-0.5933326115024073	Background	0
RCVCMP0000192	GTGTCTCGTTTGGAGTGGATTTGGC	CD50	0	0.3038627452326262	-0.5933326115024073	Uropod	0
RCVCMP0000192	ACGTGGTGAACGAGACATGGTGGGG	CD162	0	0.0627964553393673	-0.48182687861626255	Uropod	0
RCVCMP0000192	ACGTGGTGAACGAGACATGGTGGGG	CD37	0	0.0627964553393673	-0.48182687861626255	Uropod	0
RCVCMP0000192	ACGTGGTGAACGAGACATGGTGGGG	CD3E	0	0.0627964553393673	-0.48182687861626255	Background	0
RCVCMP0000192	ACGTGGTGAACGAGACATGGTGGGG	CD50	0	0.0627964553393673	-0.48182687861626255	Uropod	0
RCVCMP0000192	AGTCTAAGGTATTGAATGGGGACTA	CD37	0	-0.03928793561867154	-0.4335535084301866	Uropod	0
RCVCMP0000192	AGTCTAAGGTATTGAATGGGGACTA	CD3E	0	-0.03928793561867154	-0.4335535084301866	Background	0
RCVCMP0000192	AGTCTAAGGTATTGAATGGGGACTA	CD45	0	-0.03928793561867154	-0.4335535084301866	Background	0
RCVCMP0000192	AGTCTAAGGTATTGAATGGGGACTA	CD50	0	-0.03928793561867154	-0.4335535084301866	Uropod	0
RCVCMP0000192	AGAATCGGGCTGTAGCATTTTAAGT	CD162	0	0.052714293704288796	0.19871959002048947	Uropod	0
RCVCMP0000192	AGAATCGGGCTGTAGCATTTTAAGT	CD37	0	0.052714293704288796	0.19871959002048947	Uropod	0
RCVCMP0000192	AGAATCGGGCTGTAGCATTTTAAGT	CD3E	0	0.052714293704288796	0.19871959002048947	Background	0
RCVCMP0000192	AGAATCGGGCTGTAGCATTTTAAGT	CD50	0	0.052714293704288796	0.19871959002048947	Uropod	0
RCVCMP0000192	CTGTAACGGTGATGGCTCAGGAATC	CD162	0	-0.023406243226937965	-0.2423252479565587	Uropod	0
RCVCMP0000192	CTGTAACGGTGATGGCTCAGGAATC	CD37	0	-0.023406243226937965	-0.2423252479565587	Uropod	0
RCVCMP0000192	CTGTAACGGTGATGGCTCAGGAATC	CD3E	0	-0.023406243226937965	-0.2423252479565587	Background	0
RCVCMP0000192	CTGTAACGGTGATGGCTCAGGAATC	CD50	0	-0.023406243226937965	-0.2423252479565587	Uropod	0
RCVCMP0000192	TGCGGTAGGCATCCTATGAGGGACG	CD162	0	0.55368603409138	-0.4343488897327504	Uropod	0
RCVCMP0000192	TGCGGTAGGCATCCTATGAGGGACG	CD37	0	0.55368603409138	-0.4343488897327504	Uropod	0
RCVCMP0000192	TGCGGTAGGCATCCTATGAGGGACG	CD3E	0	0.55368603409138	-0.4343488897327504	Background	0
RCVCMP0000192	TGCGGTAGGCATCCTATGAGGGACG	CD45	0	0.55368603409138	-0.4343488897327504	Background	0
RCVCMP0000192	TGCGGTAGGCATCCTATGAGGGACG	CD50	0	0.55368603409138	-0.4343488897327504	Uropod	0
RCVCMP0000192	TCTTATAATGGGTTAGCGAATGAAA	CD162	0	-0.07287120062251977	-0.1733633493171958	Uropod	0
RCVCMP0000192	TCTTATAATGGGTTAGCGAATGAAA	CD37	0	-0.07287120062251977	-0.1733633493171958	Uropod	0
RCVCMP0000192	TCTTATAATGGGTTAGCGAATGAAA	CD50	0	-0.07287120062251977	-0.1733633493171958	Uropod	0
RCVCMP0000192	AAGTCGGTACCGCCTGTGAAAAACG	CD162	0	0.9155956103956254	-0.39283620665760094	Uropod	0
RCVCMP0000192	AAGTCGGTACCGCCTGTGAAAAACG	CD37	0	0.9155956103956254	-0.39283620665760094	Uropod	0
RCVCMP0000192	AAGTCGGTACCGCCTGTGAAAAACG	CD3E	0	0.9155956103956254	-0.39283620665760094	Background	0
RCVCMP0000192	AAGTCGGTACCGCCTGTGAAAAACG	CD45	0	0.9155956103956254	-0.39283620665760094	Background	0
RCVCMP0000192	AAGTCGGTACCGCCTGTGAAAAACG	CD50	0	0.9155956103956254	-0.39283620665760094	Uropod	0
RCVCMP0000192	TTTAATGGAGCTTAGTCTGGGTGTG	CD162	0	0.27806015819257734	0.5028023955484824	Uropod	0
RCVCMP0000192	TTTAATGGAGCTTAGTCTGGGTGTG	CD37	0	0.27806015819257734	0.5028023955484824	Uropod	0
RCVCMP0000192	TTTAATGGAGCTTAGTCTGGGTGTG	CD3E	0	0.27806015819257734	0.5028023955484824	Background	0
RCVCMP0000192	TTTAATGGAGCTTAGTCTGGGTGTG	CD50	0	0.27806015819257734	0.5028023955484824	Uropod	0
RCVCMP0000192	CCGTGTCTACGTAGGCGGTTTCTGT	CD162	0	0.2406578468050549	0.24502924186222416	Uropod	0
RCVCMP0000192	CCGTGTCTACGTAGGCGGTTTCTGT	CD37	0	0.2406578468050549	0.24502924186222416	Uropod	0
RCVCMP0000192	CCGTGTCTACGTAGGCGGTTTCTGT	CD3E	0	0.2406578468050549	0.24502924186222416	Background	0
RCVCMP0000192	CCGTGTCTACGTAGGCGGTTTCTGT	CD50	0	0.2406578468050549	0.24502924186222416	Uropod	0
RCVCMP0000192	TTGAGCGGGTATAGCGCCGGTCTGT	CD37	0	0.16834520389683366	-0.5357678316027397	Uropod	0
RCVCMP0000192	TTGAGCGGGTATAGCGCCGGTCTGT	CD45	0	0.16834520389683366	-0.5357678316027397	Background	0
RCVCMP0000192	TATGTCTTGGTGGTAAGGGGCGAAG	CD37	0	-0.27317159341111436	0.16628921475939032	Uropod	0
RCVCMP0000192	TATGTCTTGGTGGTAAGGGGCGAAG	CD50	0	-0.27317159341111436	0.16628921475939032	Uropod	0
RCVCMP0000192	CCACTCTAAGAGATTTCAGGGGTCC	CD162	0	0.009248668550041897	-0.6674532504079274	Uropod	0
RCVCMP0000192	CCACTCTAAGAGATTTCAGGGGTCC	CD37	0	0.009248668550041897	-0.6674532504079274	Uropod	0
RCVCMP0000192	CCACTCTAAGAGATTTCAGGGGTCC	CD3E	0	0.009248668550041897	-0.6674532504079274	Background	0
RCVCMP0000192	CCACTCTAAGAGATTTCAGGGGTCC	CD50	0	0.009248668550041897	-0.6674532504079274	Uropod	0
RCVCMP0000192	CAACTTTTGGTAGTTTATGTGGAGC	CD162	0	-0.19699287683898062	0.28198793968618385	Uropod	0
RCVCMP0000192	CAACTTTTGGTAGTTTATGTGGAGC	CD37	0	-0.19699287683898062	0.28198793968618385	Uropod	0
RCVCMP0000192	CAACTTTTGGTAGTTTATGTGGAGC	CD3E	0	-0.19699287683898062	0.28198793968618385	Background	0
RCVCMP0000192	CAACTTTTGGTAGTTTATGTGGAGC	CD50	0	-0.19699287683898062	0.28198793968618385	Uropod	0
RCVCMP0000192	AATTTGGGTAGCATTTAAGACCTGT	CD162	0	-0.7754311515692697	-0.47257086168879575	Uropod	0
RCVCMP0000192	AATTTGGGTAGCATTTAAGACCTGT	CD37	0	-0.7754311515692697	-0.47257086168879575	Uropod	0
RCVCMP0000192	AATTTGGGTAGCATTTAAGACCTGT	CD3E	0	-0.7754311515692697	-0.47257086168879575	Background	0
RCVCMP0000192	AATTTGGGTAGCATTTAAGACCTGT	CD50	0	-0.7754311515692697	-0.47257086168879575	Uropod	0
RCVCMP0000192	TATGTTAATAAGCAGGCTATAGAAG	CD162	0	0.3443108847351747	0.0011455508181265398	Uropod	0
RCVCMP0000192	TATGTTAATAAGCAGGCTATAGAAG	CD37	0	0.3443108847351747	0.0011455508181265398	Uropod	0
RCVCMP0000192	TATGTTAATAAGCAGGCTATAGAAG	CD50	0	0.3443108847351747	0.0011455508181265398	Uropod	0
RCVCMP0000192	GGTCGGGTAGTGAGGTTGCCTAGCT	CD162	0	0.09215279354883095	-0.3368996188194423	Uropod	0
RCVCMP0000192	GGTCGGGTAGTGAGGTTGCCTAGCT	CD37	0	0.09215279354883095	-0.3368996188194423	Uropod	0
RCVCMP0000192	GGTCGGGTAGTGAGGTTGCCTAGCT	CD50	0	0.09215279354883095	-0.3368996188194423	Uropod	0
RCVCMP0000192	GTAGCAATTTATCGGGGGTAGCGCC	CD162	0	0.5579617847382917	0.24422615839855036	Uropod	0
RCVCMP0000192	GTAGCAATTTATCGGGGGTAGCGCC	CD37	0	0.5579617847382917	0.24422615839855036	Uropod	0
RCVCMP0000192	GTAGCAATTTATCGGGGGTAGCGCC	CD3E	0	0.5579617847382917	0.24422615839855036	Background	0
RCVCMP0000192	GTAGCAATTTATCGGGGGTAGCGCC	CD50	0	0.5579617847382917	0.24422615839855036	Uropod	0
RCVCMP0000192	CGGTATTTTGGCTACTTTCTTATGT	CD162	0	0.30292568294101013	-0.3499667288485042	Uropod	0
RCVCMP0000192	CGGTATTTTGGCTACTTTCTTATGT	CD45	0	0.30292568294101013	-0.3499667288485042	Background	0
RCVCMP0000192	AAAATCCGTAAGCGGGAAAAGGTTT	CD162	0	0.43141721991386817	0.03636644455439669	Uropod	0
RCVCMP0000192	AAAATCCGTAAGCGGGAAAAGGTTT	CD37	0	0.43141721991386817	0.03636644455439669	Uropod	0
RCVCMP0000192	AAAATCCGTAAGCGGGAAAAGGTTT	CD50	0	0.43141721991386817	0.03636644455439669	Uropod	0
RCVCMP0000192	ATAGTGTTTTCCGTGTAGCGGTACA	CD162	0	-0.30646175023409356	-0.23226817900558674	Uropod	0
RCVCMP0000192	ATAGTGTTTTCCGTGTAGCGGTACA	CD37	0	-0.30646175023409356	-0.23226817900558674	Uropod	0
RCVCMP0000192	ATAGTGTTTTCCGTGTAGCGGTACA	CD3E	0	-0.30646175023409356	-0.23226817900558674	Background	0
RCVCMP0000192	ATAGTGTTTTCCGTGTAGCGGTACA	CD50	0	-0.30646175023409356	-0.23226817900558674	Uropod	0
RCVCMP0000192	CTGGCGTGTTAATGAGGTTAGAGCA	CD162	0	0.07065079814107032	-0.5589816813821411	Uropod	0
RCVCMP0000192	CTGGCGTGTTAATGAGGTTAGAGCA	CD37	0	0.07065079814107032	-0.5589816813821411	Uropod	0
RCVCMP0000192	CTGGCGTGTTAATGAGGTTAGAGCA	CD50	0	0.07065079814107032	-0.5589816813821411	Uropod	0
RCVCMP0000192	AGGTATTCTTGCGAGCACGTTTCTG	CD162	0	0.7231496420800843	-0.2707561806072552	Uropod	0
RCVCMP0000192	AGGTATTCTTGCGAGCACGTTTCTG	CD37	0	0.7231496420800843	-0.2707561806072552	Uropod	0
RCVCMP0000192	AGGTATTCTTGCGAGCACGTTTCTG	CD50	0	0.7231496420800843	-0.2707561806072552	Uropod	0
RCVCMP0000192	TTGTTGCCGCTCGACGGAGTGCGCT	CD162	0	-0.1010232813021342	-0.1305143918765186	Uropod	0
RCVCMP0000192	TTGTTGCCGCTCGACGGAGTGCGCT	CD37	0	-0.1010232813021342	-0.1305143918765186	Uropod	0
RCVCMP0000192	TTGTTGCCGCTCGACGGAGTGCGCT	CD3E	0	-0.1010232813021342	-0.1305143918765186	Background	0
RCVCMP0000192	TTGTTGCCGCTCGACGGAGTGCGCT	CD50	0	-0.1010232813021342	-0.1305143918765186	Uropod	0
RCVCMP0000192	TCCTCATAGGATGGCTTTTAATTAT	CD162	0	0.184549517821352	-0.4029388088426655	Uropod	0
RCVCMP0000192	TCCTCATAGGATGGCTTTTAATTAT	CD37	0	0.184549517821352	-0.4029388088426655	Uropod	0
RCVCMP0000192	TCCTCATAGGATGGCTTTTAATTAT	CD50	0	0.184549517821352	-0.4029388088426655	Uropod	0
RCVCMP0000192	TTTATGACAGGTATGCGGGTCTCTG	CD162	0	0.002442772538418727	0.9911860319138736	Uropod	0
RCVCMP0000192	TTTATGACAGGTATGCGGGTCTCTG	CD37	0	0.002442772538418727	0.9911860319138736	Uropod	0
RCVCMP0000192	TTTATGACAGGTATGCGGGTCTCTG	CD3E	0	0.002442772538418727	0.9911860319138736	Background	0
RCVCMP0000192	TTTATGACAGGTATGCGGGTCTCTG	CD50	0	0.002442772538418727	0.9911860319138736	Uropod	0
RCVCMP0000192	GAGATAAATGTCGGGTTGGGTGTTT	CD162	0	0.4857583887670423	-0.7845941135654315	Uropod	0
RCVCMP0000192	GAGATAAATGTCGGGTTGGGTGTTT	CD37	0	0.4857583887670423	-0.7845941135654315	Uropod	0
RCVCMP0000192	GAGATAAATGTCGGGTTGGGTGTTT	CD3E	0	0.4857583887670423	-0.7845941135654315	Background	0
RCVCMP0000192	GAGATAAATGTCGGGTTGGGTGTTT	CD45	0	0.4857583887670423	-0.7845941135654315	Background	0
RCVCMP0000192	GAGATAAATGTCGGGTTGGGTGTTT	CD50	0	0.4857583887670423	-0.7845941135654315	Uropod	0
RCVCMP0000192	CACTGTGTATGGTTGGGGGTTGTAG	CD162	0	0.21050280927978007	-0.056245187950206055	Uropod	0
RCVCMP0000192	CACTGTGTATGGTTGGGGGTTGTAG	CD37	0	0.21050280927978007	-0.056245187950206055	Uropod	0
RCVCMP0000192	CACTGTGTATGGTTGGGGGTTGTAG	CD3E	0	0.21050280927978007	-0.056245187950206055	Background	0
RCVCMP0000192	CACTGTGTATGGTTGGGGGTTGTAG	CD50	0	0.21050280927978007	-0.056245187950206055	Uropod	0
RCVCMP0000192	CAGGCCGACACCATGGGAGAGCTAG	CD162	0	0.14512859572410008	0.6337846923580158	Uropod	0
RCVCMP0000192	CAGGCCGACACCATGGGAGAGCTAG	CD37	0	0.14512859572410008	0.6337846923580158	Uropod	0
RCVCMP0000192	CAGGCCGACACCATGGGAGAGCTAG	CD3E	0	0.14512859572410008	0.6337846923580158	Background	0
RCVCMP0000192	CAGGCCGACACCATGGGAGAGCTAG	CD45	0	0.14512859572410008	0.6337846923580158	Background	0
RCVCMP0000192	CAGGCCGACACCATGGGAGAGCTAG	CD50	0	0.14512859572410008	0.6337846923580158	Uropod	0
RCVCMP0000192	GGATTAGTGAGGTGCTTATGGCGGA	CD162	0	0.009532917430528141	0.06238497145461704	Uropod	0
RCVCMP0000192	GGATTAGTGAGGTGCTTATGGCGGA	CD37	0	0.009532917430528141	0.06238497145461704	Uropod	0
RCVCMP0000192	GGATTAGTGAGGTGCTTATGGCGGA	CD3E	0	0.009532917430528141	0.06238497145461704	Background	0
RCVCMP0000192	GGATTAGTGAGGTGCTTATGGCGGA	CD45	0	0.009532917430528141	0.06238497145461704	Background	0
RCVCMP0000192	GGATTAGTGAGGTGCTTATGGCGGA	CD50	0	0.009532917430528141	0.06238497145461704	Uropod	0
RCVCMP0000192	GAGCATGGAAGTGGAAGGTTTTGGT	CD162	0	0.355380528331106	-0.25520318621103666	Uropod	0
RCVCMP0000192	GAGCATGGAAGTGGAAGGTTTTGGT	CD37	0	0.355380528331106	-0.25520318621103666	Uropod	0
RCVCMP0000192	GAGCATGGAAGTGGAAGGTTTTGGT	CD3E	0	0.355380528331106	-0.25520318621103666	Background	0
RCVCMP0000192	GAGCATGGAAGTGGAAGGTTTTGGT	CD45	0	0.355380528331106	-0.25520318621103666	Background	0
RCVCMP0000192	GAGCATGGAAGTGGAAGGTTTTGGT	CD50	0	0.355380528331106	-0.25520318621103666	Uropod	0
RCVCMP0000192	CTATCTCCGGGTGGATAGTGTGATT	CD162	0	0.10380241653029054	-0.020313396457654738	Uropod	0
RCVCMP0000192	CTATCTCCGGGTGGATAGTGTGATT	CD37	0	0.10380241653029054	-0.020313396457654738	Uropod	0
RCVCMP0000192	CTATCTCCGGGTGGATAGTGTGATT	CD3E	0	0.10380241653029054	-0.020313396457654738	Background	0
RCVCMP0000192	CTATCTCCGGGTGGATAGTGTGATT	CD50	0	0.10380241653029054	-0.020313396457654738	Uropod	0
RCVCMP0000192	TGTAGTCCCAGCGGTTAGTTTATTT	CD162	0	0.13279031476333955	0.1163148593532818	Uropod	0
RCVCMP0000192	TGTAGTCCCAGCGGTTAGTTTATTT	CD37	0	0.13279031476333955	0.1163148593532818	Uropod	0
RCVCMP0000192	TGTAGTCCCAGCGGTTAGTTTATTT	CD3E	0	0.13279031476333955	0.1163148593532818	Background	0
RCVCMP0000192	TGTAGTCCCAGCGGTTAGTTTATTT	CD45	0	0.13279031476333955	0.1163148593532818	Background	0
RCVCMP0000192	TGTAGTCCCAGCGGTTAGTTTATTT	CD50	0	0.13279031476333955	0.1163148593532818	Uropod	0
RCVCMP0000192	TTTGTAGGGGAGATTGTATGCACTG	CD37	0	-0.21674267032516142	-0.03245911474953091	Uropod	0
RCVCMP0000192	TTTGTAGGGGAGATTGTATGCACTG	CD3E	0	-0.21674267032516142	-0.03245911474953091	Background	0
RCVCMP0000192	TTTGTAGGGGAGATTGTATGCACTG	CD50	0	-0.21674267032516142	-0.03245911474953091	Uropod	0
RCVCMP0000192	CGGAACGAGGTGTCGGTGTAGTGGT	CD162	0	-0.28718671103650445	-0.46998284682180685	Uropod	0
RCVCMP0000192	CGGAACGAGGTGTCGGTGTAGTGGT	CD37	0	-0.28718671103650445	-0.46998284682180685	Uropod	0
RCVCMP0000192	CGGAACGAGGTGTCGGTGTAGTGGT	CD50	0	-0.28718671103650445	-0.46998284682180685	Uropod	0
RCVCMP0000192	CGCACAGGAGTAGGAATGAGGAGCG	CD162	0	0.346351908497389	-0.7668847544429915	Uropod	0
RCVCMP0000192	CGCACAGGAGTAGGAATGAGGAGCG	CD37	0	0.346351908497389	-0.7668847544429915	Uropod	0
RCVCMP0000192	CGCACAGGAGTAGGAATGAGGAGCG	CD3E	0	0.346351908497389	-0.7668847544429915	Background	0
RCVCMP0000192	CGCACAGGAGTAGGAATGAGGAGCG	CD45	0	0.346351908497389	-0.7668847544429915	Background	0
RCVCMP0000192	GAAGGCCTGTTCGGCGAAAGGGGGT	CD162	0	0.007984733350957675	-0.28973711331691826	Uropod	0
RCVCMP0000192	GAAGGCCTGTTCGGCGAAAGGGGGT	CD37	0	0.007984733350957675	-0.28973711331691826	Uropod	0
RCVCMP0000192	GAAGGCCTGTTCGGCGAAAGGGGGT	CD3E	0	0.007984733350957675	-0.28973711331691826	Background	0
RCVCMP0000192	GAAGGCCTGTTCGGCGAAAGGGGGT	CD50	0	0.007984733350957675	-0.28973711331691826	Uropod	0
RCVCMP0000192	GGGGCGATTTGGGACATGAAAGACC	CD162	0	-0.8315657940748974	0.10568327255407478	Uropod	0
RCVCMP0000192	GGGGCGATTTGGGACATGAAAGACC	CD37	0	-0.8315657940748974	0.10568327255407478	Uropod	0
RCVCMP0000192	GGGGCGATTTGGGACATGAAAGACC	CD3E	0	-0.8315657940748974	0.10568327255407478	Background	0
RCVCMP0000192	GGGGCGATTTGGGACATGAAAGACC	CD45	0	-0.8315657940748974	0.10568327255407478	Background	0
RCVCMP0000192	GGGGCGATTTGGGACATGAAAGACC	CD50	0	-0.8315657940748974	0.10568327255407478	Uropod	0
RCVCMP0000192	GGTGTGTCATATGCGAGGCCGGGAG	CD162	0	-0.055464306856892104	-0.13921393140275282	Uropod	0
RCVCMP0000192	GGTGTGTCATATGCGAGGCCGGGAG	CD37	0	-0.055464306856892104	-0.13921393140275282	Uropod	0
RCVCMP0000192	GGTGTGTCATATGCGAGGCCGGGAG	CD50	0	-0.055464306856892104	-0.13921393140275282	Uropod	0
RCVCMP0000192	TAGGGACGGAATCACCCTGGTGTAT	CD162	0	0.06166118873825112	0.3961953301268504	Uropod	0
RCVCMP0000192	TAGGGACGGAATCACCCTGGTGTAT	CD37	0	0.06166118873825112	0.3961953301268504	Uropod	0
RCVCMP0000192	TAGGGACGGAATCACCCTGGTGTAT	CD3E	0	0.06166118873825112	0.3961953301268504	Background	0
RCVCMP0000192	TAGGGACGGAATCACCCTGGTGTAT	CD50	0	0.06166118873825112	0.3961953301268504	Uropod	0
RCVCMP0000192	GTGAGGCCTACGGTGAGGGTCGTGG	CD37	0	0.45865024267725074	-0.5857360690745046	Uropod	0
RCVCMP0000192	GTGAGGCCTACGGTGAGGGTCGTGG	CD3E	0	0.45865024267725074	-0.5857360690745046	Background	0
RCVCMP0000192	GTGAGGCCTACGGTGAGGGTCGTGG	CD45	0	0.45865024267725074	-0.5857360690745046	Background	0
RCVCMP0000192	GTGAGGCCTACGGTGAGGGTCGTGG	CD50	0	0.45865024267725074	-0.5857360690745046	Uropod	0
RCVCMP0000192	TAATGACGGGGGTAAAAACCTACTA	CD162	0	0.20789565987778547	-0.7387208041384506	Uropod	0
RCVCMP0000192	TAATGACGGGGGTAAAAACCTACTA	CD37	0	0.20789565987778547	-0.7387208041384506	Uropod	0
RCVCMP0000192	TAATGACGGGGGTAAAAACCTACTA	CD3E	0	0.20789565987778547	-0.7387208041384506	Background	0
RCVCMP0000192	TAATGACGGGGGTAAAAACCTACTA	CD45	0	0.20789565987778547	-0.7387208041384506	Background	0
RCVCMP0000192	TAATGACGGGGGTAAAAACCTACTA	CD50	0	0.20789565987778547	-0.7387208041384506	Uropod	0
RCVCMP0000192	GGTACGCCAGTGTGTGGGGTTGTAT	CD162	0	0.763095196615294	0.03621528934841747	Uropod	0
RCVCMP0000192	GGTACGCCAGTGTGTGGGGTTGTAT	CD37	0	0.763095196615294	0.03621528934841747	Uropod	0
RCVCMP0000192	GGTACGCCAGTGTGTGGGGTTGTAT	CD3E	0	0.763095196615294	0.03621528934841747	Background	0
RCVCMP0000192	GGTACGCCAGTGTGTGGGGTTGTAT	CD50	0	0.763095196615294	0.03621528934841747	Uropod	0
RCVCMP0000192	TTGAGCGCTGCATTTAAGTGTTGGT	CD162	0	0.017810949172470374	-0.764584387518428	Uropod	0
RCVCMP0000192	TTGAGCGCTGCATTTAAGTGTTGGT	CD37	0	0.017810949172470374	-0.764584387518428	Uropod	0
RCVCMP0000192	TTGAGCGCTGCATTTAAGTGTTGGT	CD3E	0	0.017810949172470374	-0.764584387518428	Background	0
RCVCMP0000192	TTGAGCGCTGCATTTAAGTGTTGGT	CD45	0	0.017810949172470374	-0.764584387518428	Background	0
RCVCMP0000192	TTGAGCGCTGCATTTAAGTGTTGGT	CD50	0	0.017810949172470374	-0.764584387518428	Uropod	0
RCVCMP0000192	GGATGGCTCAGTGTTGGAACGCAAG	CD162	0	0.19622271160948568	0.26538250801756175	Uropod	0
RCVCMP0000192	GGATGGCTCAGTGTTGGAACGCAAG	CD37	0	0.19622271160948568	0.26538250801756175	Uropod	0
RCVCMP0000192	GGATGGCTCAGTGTTGGAACGCAAG	CD45	0	0.19622271160948568	0.26538250801756175	Background	0
RCVCMP0000192	GGATGGCTCAGTGTTGGAACGCAAG	CD50	0	0.19622271160948568	0.26538250801756175	Uropod	0
RCVCMP0000192	AGCTTTTTAGGCCGATGAAGGGTAG	CD3E	0	0.1675940039502681	-0.26193206020102555	Background	0
RCVCMP0000192	TATGGACTTAGTTATGAGTTTCGAT	CD162	0	0.1361353284450128	-0.30546520986256115	Uropod	0
RCVCMP0000192	TATGGACTTAGTTATGAGTTTCGAT	CD37	0	0.1361353284450128	-0.30546520986256115	Uropod	0
RCVCMP0000192	TATGGACTTAGTTATGAGTTTCGAT	CD3E	0	0.1361353284450128	-0.30546520986256115	Background	0
RCVCMP0000192	TATGGACTTAGTTATGAGTTTCGAT	CD50	0	0.1361353284450128	-0.30546520986256115	Uropod	0
RCVCMP0000192	GGTGTGTATATATGATATAGGGAAA	CD162	0	0.2974179145700782	0.20098757408944032	Uropod	0
RCVCMP0000192	GGTGTGTATATATGATATAGGGAAA	CD37	0	0.2974179145700782	0.20098757408944032	Uropod	0
RCVCMP0000192	GGTGTGTATATATGATATAGGGAAA	CD50	0	0.2974179145700782	0.20098757408944032	Uropod	0
RCVCMP0000192	GTTTGTCTGTTTAATACAATCGTTA	CD162	0	0.33140341398137807	-0.5066720415992849	Uropod	0
RCVCMP0000192	GTTTGTCTGTTTAATACAATCGTTA	CD37	0	0.33140341398137807	-0.5066720415992849	Uropod	0
RCVCMP0000192	GTTTGTCTGTTTAATACAATCGTTA	CD3E	0	0.33140341398137807	-0.5066720415992849	Background	0
RCVCMP0000192	GTTTGTCTGTTTAATACAATCGTTA	CD45	0	0.33140341398137807	-0.5066720415992849	Background	0
RCVCMP0000192	GTTTGTCTGTTTAATACAATCGTTA	CD50	0	0.33140341398137807	-0.5066720415992849	Uropod	0
RCVCMP0000192	TAGGCCAGCTGCGGTGTTCAGTGTT	CD162	0	0.5520930920613187	-0.7386911527304189	Uropod	0
RCVCMP0000192	TAGGCCAGCTGCGGTGTTCAGTGTT	CD37	0	0.5520930920613187	-0.7386911527304189	Uropod	0
RCVCMP0000192	TAGGCCAGCTGCGGTGTTCAGTGTT	CD3E	0	0.5520930920613187	-0.7386911527304189	Background	0
RCVCMP0000192	TAGGCCAGCTGCGGTGTTCAGTGTT	CD45	0	0.5520930920613187	-0.7386911527304189	Background	0
RCVCMP0000192	TAGGCCAGCTGCGGTGTTCAGTGTT	CD50	0	0.5520930920613187	-0.7386911527304189	Uropod	0
RCVCMP0000192	GGTGAATTTGCATTTGCGGGTCCTA	CD162	0	0.5644018657238856	-0.15501080788202412	Uropod	0
RCVCMP0000192	GGTGAATTTGCATTTGCGGGTCCTA	CD37	0	0.5644018657238856	-0.15501080788202412	Uropod	0
RCVCMP0000192	GGTGAATTTGCATTTGCGGGTCCTA	CD50	0	0.5644018657238856	-0.15501080788202412	Uropod	0
RCVCMP0000192	GTGAGAAGGATAGTTGTGGTGGAGG	CD162	0	-0.5080926188940419	0.45120230856571825	Uropod	0
RCVCMP0000192	GTGAGAAGGATAGTTGTGGTGGAGG	CD37	0	-0.5080926188940419	0.45120230856571825	Uropod	0
RCVCMP0000192	GTGAGAAGGATAGTTGTGGTGGAGG	CD3E	0	-0.5080926188940419	0.45120230856571825	Background	0
RCVCMP0000192	GTGAGAAGGATAGTTGTGGTGGAGG	CD45	0	-0.5080926188940419	0.45120230856571825	Background	0
RCVCMP0000192	GTGAGAAGGATAGTTGTGGTGGAGG	CD50	0	-0.5080926188940419	0.45120230856571825	Uropod	0
RCVCMP0000192	GCATTTCAGTTGTGGGGGCTACGCC	CD162	0	0.3977090654070093	-0.330464084046258	Uropod	0
RCVCMP0000192	GCATTTCAGTTGTGGGGGCTACGCC	CD37	0	0.3977090654070093	-0.330464084046258	Uropod	0
RCVCMP0000192	GCATTTCAGTTGTGGGGGCTACGCC	CD50	0	0.3977090654070093	-0.330464084046258	Uropod	0
RCVCMP0000192	TCGGTGTAGTTTTCAGAGCAGGAAT	CD162	0	-0.3056905835529516	-0.271362883626362	Uropod	0
RCVCMP0000192	TCGGTGTAGTTTTCAGAGCAGGAAT	CD37	0	-0.3056905835529516	-0.271362883626362	Uropod	0
RCVCMP0000192	TCGGTGTAGTTTTCAGAGCAGGAAT	CD50	0	-0.3056905835529516	-0.271362883626362	Uropod	0
RCVCMP0000192	ATGTGGAGACACGAAAACCTGGGGA	CD162	0	0.9188446162352933	-0.2769044466543276	Uropod	0
RCVCMP0000192	ATGTGGAGACACGAAAACCTGGGGA	CD37	0	0.9188446162352933	-0.2769044466543276	Uropod	0
RCVCMP0000192	ATGTGGAGACACGAAAACCTGGGGA	CD3E	0	0.9188446162352933	-0.2769044466543276	Background	0
RCVCMP0000192	ATGTGGAGACACGAAAACCTGGGGA	CD45	0	0.9188446162352933	-0.2769044466543276	Background	0
RCVCMP0000192	ATGTGGAGACACGAAAACCTGGGGA	CD50	0	0.9188446162352933	-0.2769044466543276	Uropod	0
RCVCMP0000192	GTTTTGATGTGTGTAGCGGTTGCTG	CD162	0	-0.04910386072834425	0.2705895521114902	Uropod	0
RCVCMP0000192	GTTTTGATGTGTGTAGCGGTTGCTG	CD37	0	-0.04910386072834425	0.2705895521114902	Uropod	0
RCVCMP0000192	GTTTTGATGTGTGTAGCGGTTGCTG	CD3E	0	-0.04910386072834425	0.2705895521114902	Background	0
RCVCMP0000192	GTTTTGATGTGTGTAGCGGTTGCTG	CD45	0	-0.04910386072834425	0.2705895521114902	Background	0
RCVCMP0000192	GTTTTGATGTGTGTAGCGGTTGCTG	CD50	0	-0.04910386072834425	0.2705895521114902	Uropod	0
RCVCMP0000192	TTTTGGTAGTAAATTTCCAGGTACA	CD162	0	-0.08477920429538773	-0.33509255538052457	Uropod	0
RCVCMP0000192	TTTTGGTAGTAAATTTCCAGGTACA	CD37	0	-0.08477920429538773	-0.33509255538052457	Uropod	0
RCVCMP0000192	TTTTGGTAGTAAATTTCCAGGTACA	CD3E	0	-0.08477920429538773	-0.33509255538052457	Background	0
RCVCMP0000192	TTTTGGTAGTAAATTTCCAGGTACA	CD45	0	-0.08477920429538773	-0.33509255538052457	Background	0
RCVCMP0000192	TTTTGGTAGTAAATTTCCAGGTACA	CD50	0	-0.08477920429538773	-0.33509255538052457	Uropod	0
RCVCMP0000192	TGGTATGGATACGTGTTTGTTCCTT	CD162	0	-0.518233848238371	-0.22859900650390352	Uropod	0
RCVCMP0000192	TGGTATGGATACGTGTTTGTTCCTT	CD37	0	-0.518233848238371	-0.22859900650390352	Uropod	0
RCVCMP0000192	TGGTATGGATACGTGTTTGTTCCTT	CD45	0	-0.518233848238371	-0.22859900650390352	Background	0
RCVCMP0000192	TGGTATGGATACGTGTTTGTTCCTT	CD50	0	-0.518233848238371	-0.22859900650390352	Uropod	0
RCVCMP0000192	CAGGCAACCGACTAAATCTTGGGCC	CD162	0	-0.4729431283797918	0.3219659031938775	Uropod	0
RCVCMP0000192	CAGGCAACCGACTAAATCTTGGGCC	CD37	0	-0.4729431283797918	0.3219659031938775	Uropod	0
RCVCMP0000192	CAGGCAACCGACTAAATCTTGGGCC	CD3E	0	-0.4729431283797918	0.3219659031938775	Background	0
RCVCMP0000192	CAGGCAACCGACTAAATCTTGGGCC	CD50	0	-0.4729431283797918	0.3219659031938775	Uropod	0
RCVCMP0000192	GATGTTTTCGTTTGTAGGATTTTCT	CD162	0	-0.2565712218101614	-0.4656947702198317	Uropod	0
RCVCMP0000192	GATGTTTTCGTTTGTAGGATTTTCT	CD37	0	-0.2565712218101614	-0.4656947702198317	Uropod	0
RCVCMP0000192	GATGTTTTCGTTTGTAGGATTTTCT	CD50	0	-0.2565712218101614	-0.4656947702198317	Uropod	0
RCVCMP0000192	ATGGGGACTTCAGGCGGGAATTGAA	CD162	0	-0.4957990845001687	-0.30366786540894525	Uropod	0
RCVCMP0000192	ATGGGGACTTCAGGCGGGAATTGAA	CD37	0	-0.4957990845001687	-0.30366786540894525	Uropod	0
RCVCMP0000192	ATGGGGACTTCAGGCGGGAATTGAA	CD3E	0	-0.4957990845001687	-0.30366786540894525	Background	0
RCVCMP0000192	ATGGGGACTTCAGGCGGGAATTGAA	CD50	0	-0.4957990845001687	-0.30366786540894525	Uropod	0
RCVCMP0000192	TGCGGTCTAGATGTAGCGGATTATT	CD162	0	-0.6418697904860667	-0.4373952926366934	Uropod	0
RCVCMP0000192	TGCGGTCTAGATGTAGCGGATTATT	CD37	0	-0.6418697904860667	-0.4373952926366934	Uropod	0
RCVCMP0000192	TGCGGTCTAGATGTAGCGGATTATT	CD50	0	-0.6418697904860667	-0.4373952926366934	Uropod	0
RCVCMP0000192	GGAAGGCAGGATTTCCCCGGAAGGA	CD37	0	0.5052400120906543	-0.32858103151162815	Uropod	0
RCVCMP0000192	GGAAGGCAGGATTTCCCCGGAAGGA	CD3E	0	0.5052400120906543	-0.32858103151162815	Background	0
RCVCMP0000192	GGAAGGCAGGATTTCCCCGGAAGGA	CD50	0	0.5052400120906543	-0.32858103151162815	Uropod	0
RCVCMP0000192	CTATGGACCGGGAGTTGTGCGTGAG	CD162	0	0.25891065147991316	-0.011566623518507766	Uropod	0
RCVCMP0000192	CTATGGACCGGGAGTTGTGCGTGAG	CD37	0	0.25891065147991316	-0.011566623518507766	Uropod	0
RCVCMP0000192	CTATGGACCGGGAGTTGTGCGTGAG	CD3E	0	0.25891065147991316	-0.011566623518507766	Background	0
RCVCMP0000192	CTATGGACCGGGAGTTGTGCGTGAG	CD45	0	0.25891065147991316	-0.011566623518507766	Background	0
RCVCMP0000192	CTATGGACCGGGAGTTGTGCGTGAG	CD50	0	0.25891065147991316	-0.011566623518507766	Uropod	0
RCVCMP0000192	CTGGGTGGCAATAAGAGTTGGCATA	CD162	0	0.24797125327819985	-0.1365008559071441	Uropod	0
RCVCMP0000192	CTGGGTGGCAATAAGAGTTGGCATA	CD37	0	0.24797125327819985	-0.1365008559071441	Uropod	0
RCVCMP0000192	CTGGGTGGCAATAAGAGTTGGCATA	CD3E	0	0.24797125327819985	-0.1365008559071441	Background	0
RCVCMP0000192	CTGGGTGGCAATAAGAGTTGGCATA	CD50	0	0.24797125327819985	-0.1365008559071441	Uropod	0
RCVCMP0000192	ACGAAGTGTGCCAGTAGGGTCTTCG	CD162	0	0.30081508549588154	0.32844036197934556	Uropod	0
RCVCMP0000192	ACGAAGTGTGCCAGTAGGGTCTTCG	CD37	0	0.30081508549588154	0.32844036197934556	Uropod	0
RCVCMP0000192	ACGAAGTGTGCCAGTAGGGTCTTCG	CD50	0	0.30081508549588154	0.32844036197934556	Uropod	0
RCVCMP0000192	GGGTTTAGGATGTAGATAGGGGACG	CD162	0	0.6625067080158041	-0.31477531001585224	Uropod	0
RCVCMP0000192	GGGTTTAGGATGTAGATAGGGGACG	CD37	0	0.6625067080158041	-0.31477531001585224	Uropod	0
RCVCMP0000192	GGGTTTAGGATGTAGATAGGGGACG	CD45	0	0.6625067080158041	-0.31477531001585224	Background	0
RCVCMP0000192	GGGTTTAGGATGTAGATAGGGGACG	CD50	0	0.6625067080158041	-0.31477531001585224	Uropod	0
RCVCMP0000192	TGTCTTGAAAGGGGGAGGGGGGTAA	CD162	0	0.8789155719348046	-0.5193950315741779	Uropod	0
RCVCMP0000192	TGTCTTGAAAGGGGGAGGGGGGTAA	CD37	0	0.8789155719348046	-0.5193950315741779	Uropod	0
RCVCMP0000192	TGTCTTGAAAGGGGGAGGGGGGTAA	CD3E	0	0.8789155719348046	-0.5193950315741779	Background	0
RCVCMP0000192	TGTCTTGAAAGGGGGAGGGGGGTAA	CD45	0	0.8789155719348046	-0.5193950315741779	Background	0
RCVCMP0000192	TGTCTTGAAAGGGGGAGGGGGGTAA	CD50	0	0.8789155719348046	-0.5193950315741779	Uropod	0
RCVCMP0000192	CATAACATCGAGCGTTGTTGTTATT	CD162	0	0.17616713867815292	-0.3362256651869351	Uropod	0
RCVCMP0000192	CATAACATCGAGCGTTGTTGTTATT	CD37	0	0.17616713867815292	-0.3362256651869351	Uropod	0
RCVCMP0000192	CATAACATCGAGCGTTGTTGTTATT	CD3E	0	0.17616713867815292	-0.3362256651869351	Background	0
RCVCMP0000192	CATAACATCGAGCGTTGTTGTTATT	CD50	0	0.17616713867815292	-0.3362256651869351	Uropod	0
RCVCMP0000192	GGGCGTAAAGGTAAAGGGTTTGTGT	CD162	0	0.2240308750131559	-0.690062131221105	Uropod	0
RCVCMP0000192	GGGCGTAAAGGTAAAGGGTTTGTGT	CD37	0	0.2240308750131559	-0.690062131221105	Uropod	0
RCVCMP0000192	GGGCGTAAAGGTAAAGGGTTTGTGT	CD3E	0	0.2240308750131559	-0.690062131221105	Background	0
RCVCMP0000192	GGGCGTAAAGGTAAAGGGTTTGTGT	CD50	0	0.2240308750131559	-0.690062131221105	Uropod	0
RCVCMP0000192	GGGGAGGGTGGTTTGGGAATACATA	CD162	0	-0.04973269218495726	-0.03872836265968087	Uropod	0
RCVCMP0000192	GGGGAGGGTGGTTTGGGAATACATA	CD37	0	-0.04973269218495726	-0.03872836265968087	Uropod	0
RCVCMP0000192	GGGGAGGGTGGTTTGGGAATACATA	CD3E	0	-0.04973269218495726	-0.03872836265968087	Background	0
RCVCMP0000192	GGGGAGGGTGGTTTGGGAATACATA	CD45	0	-0.04973269218495726	-0.03872836265968087	Background	0
RCVCMP0000192	GGGGAGGGTGGTTTGGGAATACATA	CD50	0	-0.04973269218495726	-0.03872836265968087	Uropod	0
RCVCMP0000192	CTTAGTAGATAGTGTTGTGAGGTAG	CD37	0	0.7240315407024555	-0.2458209530713913	Uropod	0
RCVCMP0000192	CTTAGTAGATAGTGTTGTGAGGTAG	CD3E	0	0.7240315407024555	-0.2458209530713913	Background	0
RCVCMP0000192	CTTAGTAGATAGTGTTGTGAGGTAG	CD45	0	0.7240315407024555	-0.2458209530713913	Background	0
RCVCMP0000192	CTTAGTAGATAGTGTTGTGAGGTAG	CD50	0	0.7240315407024555	-0.2458209530713913	Uropod	0
RCVCMP0000192	AACAGTGGTCCAGAGAGTTGATGTG	CD162	0	0.3027929328928797	-0.20656551253290034	Uropod	0
RCVCMP0000192	AACAGTGGTCCAGAGAGTTGATGTG	CD37	0	0.3027929328928797	-0.20656551253290034	Uropod	0
RCVCMP0000192	AACAGTGGTCCAGAGAGTTGATGTG	CD3E	0	0.3027929328928797	-0.20656551253290034	Background	0
RCVCMP0000192	AACAGTGGTCCAGAGAGTTGATGTG	CD45	0	0.3027929328928797	-0.20656551253290034	Background	0
RCVCMP0000192	AACAGTGGTCCAGAGAGTTGATGTG	CD50	0	0.3027929328928797	-0.20656551253290034	Uropod	0
RCVCMP0000192	CTAGTTAAGATGAATCTGTAAGTGC	CD162	0	-0.2648293161506685	0.2817784135263822	Uropod	0
RCVCMP0000192	CTAGTTAAGATGAATCTGTAAGTGC	CD37	0	-0.2648293161506685	0.2817784135263822	Uropod	0
RCVCMP0000192	CTAGTTAAGATGAATCTGTAAGTGC	CD50	0	-0.2648293161506685	0.2817784135263822	Uropod	0
RCVCMP0000192	TCACCTGTCAGGTTTACTGGTTACT	CD162	0	-0.14724657567922636	0.43873968004824976	Uropod	0
RCVCMP0000192	TCACCTGTCAGGTTTACTGGTTACT	CD37	0	-0.14724657567922636	0.43873968004824976	Uropod	0
RCVCMP0000192	TCACCTGTCAGGTTTACTGGTTACT	CD3E	0	-0.14724657567922636	0.43873968004824976	Background	0
RCVCMP0000192	TCACCTGTCAGGTTTACTGGTTACT	CD50	0	-0.14724657567922636	0.43873968004824976	Uropod	0
RCVCMP0000192	TGATTGGCGGTAGAAAAGTGTGTGT	CD162	0	-0.36686130468228784	0.5863529576541255	Uropod	0
RCVCMP0000192	TGATTGGCGGTAGAAAAGTGTGTGT	CD37	0	-0.36686130468228784	0.5863529576541255	Uropod	0
RCVCMP0000192	TGATTGGCGGTAGAAAAGTGTGTGT	CD50	0	-0.36686130468228784	0.5863529576541255	Uropod	0
RCVCMP0000192	CTTATTGGAACGGCTCTGCAAGTCG	CD162	0	0.3536859761408998	-0.11182263264756076	Uropod	0
RCVCMP0000192	CTTATTGGAACGGCTCTGCAAGTCG	CD37	0	0.3536859761408998	-0.11182263264756076	Uropod	0
RCVCMP0000192	CTTATTGGAACGGCTCTGCAAGTCG	CD3E	0	0.3536859761408998	-0.11182263264756076	Background	0
RCVCMP0000192	CTTATTGGAACGGCTCTGCAAGTCG	CD50	0	0.3536859761408998	-0.11182263264756076	Uropod	0
RCVCMP0000192	CGCGCCACGTCTTTTGTGTAAGAGC	CD162	0	0.14585362464233118	-0.3646728026574214	Uropod	0
RCVCMP0000192	CGCGCCACGTCTTTTGTGTAAGAGC	CD37	0	0.14585362464233118	-0.3646728026574214	Uropod	0
RCVCMP0000192	CGCGCCACGTCTTTTGTGTAAGAGC	CD3E	0	0.14585362464233118	-0.3646728026574214	Background	0
RCVCMP0000192	CGCGCCACGTCTTTTGTGTAAGAGC	CD50	0	0.14585362464233118	-0.3646728026574214	Uropod	0
RCVCMP0000192	AACTCTTGAGCACAGTAGCCTGTTG	CD162	0	-0.2833984248590772	0.6473165883026165	Uropod	0
RCVCMP0000192	AACTCTTGAGCACAGTAGCCTGTTG	CD37	0	-0.2833984248590772	0.6473165883026165	Uropod	0
RCVCMP0000192	AACTCTTGAGCACAGTAGCCTGTTG	CD3E	0	-0.2833984248590772	0.6473165883026165	Background	0
RCVCMP0000192	AACTCTTGAGCACAGTAGCCTGTTG	CD50	0	-0.2833984248590772	0.6473165883026165	Uropod	0
RCVCMP0000192	GGTTGGTACTGGCTTGTGAGGACCG	CD37	0	0.2895710372577729	-0.45895616744708123	Uropod	0
RCVCMP0000192	GGTTGGTACTGGCTTGTGAGGACCG	CD3E	0	0.2895710372577729	-0.45895616744708123	Background	0
RCVCMP0000192	GGTTGGTACTGGCTTGTGAGGACCG	CD50	0	0.2895710372577729	-0.45895616744708123	Uropod	0
RCVCMP0000192	CCGTAAGCTCCGTCTTTAAGAGATG	CD162	0	0.11593466740262202	-0.5320208098761656	Uropod	0
RCVCMP0000192	CCGTAAGCTCCGTCTTTAAGAGATG	CD37	0	0.11593466740262202	-0.5320208098761656	Uropod	0
RCVCMP0000192	CCGTAAGCTCCGTCTTTAAGAGATG	CD3E	0	0.11593466740262202	-0.5320208098761656	Background	0
RCVCMP0000192	CCGTAAGCTCCGTCTTTAAGAGATG	CD50	0	0.11593466740262202	-0.5320208098761656	Uropod	0
RCVCMP0000192	TGGCGATCGTCGTTTGGAGTTGGTT	CD162	0	0.16992767593356842	-0.5095990428357384	Uropod	0
RCVCMP0000192	TGGCGATCGTCGTTTGGAGTTGGTT	CD37	0	0.16992767593356842	-0.5095990428357384	Uropod	0
RCVCMP0000192	TGGCGATCGTCGTTTGGAGTTGGTT	CD3E	0	0.16992767593356842	-0.5095990428357384	Background	0
RCVCMP0000192	TGGCGATCGTCGTTTGGAGTTGGTT	CD50	0	0.16992767593356842	-0.5095990428357384	Uropod	0
RCVCMP0000192	ATAAGCGTGATGGTGTTGTCCGGGA	CD162	0	-0.2534996836893921	0.7678606801427362	Uropod	0
RCVCMP0000192	ATAAGCGTGATGGTGTTGTCCGGGA	CD37	0	-0.2534996836893921	0.7678606801427362	Uropod	0
RCVCMP0000192	ATAAGCGTGATGGTGTTGTCCGGGA	CD3E	0	-0.2534996836893921	0.7678606801427362	Background	0
RCVCMP0000192	ATAAGCGTGATGGTGTTGTCCGGGA	CD45	0	-0.2534996836893921	0.7678606801427362	Background	0
RCVCMP0000192	ATAAGCGTGATGGTGTTGTCCGGGA	CD50	0	-0.2534996836893921	0.7678606801427362	Uropod	0
RCVCMP0000192	TAAATGTGTTTAGCTGAGGACAAGT	CD162	0	0.28856158736377524	-0.33470470109907763	Uropod	0
RCVCMP0000192	TAAATGTGTTTAGCTGAGGACAAGT	CD37	0	0.28856158736377524	-0.33470470109907763	Uropod	0
RCVCMP0000192	TAAATGTGTTTAGCTGAGGACAAGT	CD50	0	0.28856158736377524	-0.33470470109907763	Uropod	0
RCVCMP0000192	TGATTAGTAACATCGATTGTGTCGG	CD162	0	0.03409551202095251	0.14420453295018437	Uropod	0
RCVCMP0000192	TGATTAGTAACATCGATTGTGTCGG	CD37	0	0.03409551202095251	0.14420453295018437	Uropod	0
RCVCMP0000192	TGATTAGTAACATCGATTGTGTCGG	CD3E	0	0.03409551202095251	0.14420453295018437	Background	0
RCVCMP0000192	TGATTAGTAACATCGATTGTGTCGG	CD50	0	0.03409551202095251	0.14420453295018437	Uropod	0
RCVCMP0000192	GACGGTTTAGATTGTGCTGGGCGGG	CD162	0	-0.10619776602067363	-0.08403426842674623	Uropod	0
RCVCMP0000192	GACGGTTTAGATTGTGCTGGGCGGG	CD37	0	-0.10619776602067363	-0.08403426842674623	Uropod	0
RCVCMP0000192	GACGGTTTAGATTGTGCTGGGCGGG	CD45	0	-0.10619776602067363	-0.08403426842674623	Background	0
RCVCMP0000192	GACGGTTTAGATTGTGCTGGGCGGG	CD50	0	-0.10619776602067363	-0.08403426842674623	Uropod	0
RCVCMP0000192	CAAGGTAGCAGTATCACGGTGTTAA	CD37	0	0.18422758813035042	-0.0907493611429331	Uropod	0
RCVCMP0000192	CAAGGTAGCAGTATCACGGTGTTAA	CD3E	0	0.18422758813035042	-0.0907493611429331	Background	0
RCVCMP0000192	TGTGGTTAACATGATTTTATTCGCA	CD162	0	-0.27965827396206083	0.01615859359226037	Uropod	0
RCVCMP0000192	TGTGGTTAACATGATTTTATTCGCA	CD37	0	-0.27965827396206083	0.01615859359226037	Uropod	0
RCVCMP0000192	TGTGGTTAACATGATTTTATTCGCA	CD50	0	-0.27965827396206083	0.01615859359226037	Uropod	0
RCVCMP0000192	TTGGGGCAGTAAGGTACTTGGAGAA	CD162	0	0.6119786663277816	0.14362616730627284	Uropod	0
RCVCMP0000192	TTGGGGCAGTAAGGTACTTGGAGAA	CD37	0	0.6119786663277816	0.14362616730627284	Uropod	0
RCVCMP0000192	TTGGGGCAGTAAGGTACTTGGAGAA	CD3E	0	0.6119786663277816	0.14362616730627284	Background	0
RCVCMP0000192	TTGGGGCAGTAAGGTACTTGGAGAA	CD45	0	0.6119786663277816	0.14362616730627284	Background	0
RCVCMP0000192	TTGGGGCAGTAAGGTACTTGGAGAA	CD50	0	0.6119786663277816	0.14362616730627284	Uropod	0
RCVCMP0000192	GGGCTAAGTGATGGTCTGTTGTAGT	CD162	0	-0.423451783759247	0.1774964259805151	Uropod	0
RCVCMP0000192	GGGCTAAGTGATGGTCTGTTGTAGT	CD37	0	-0.423451783759247	0.1774964259805151	Uropod	0
RCVCMP0000192	GGGCTAAGTGATGGTCTGTTGTAGT	CD3E	0	-0.423451783759247	0.1774964259805151	Background	0
RCVCMP0000192	GGGCTAAGTGATGGTCTGTTGTAGT	CD50	0	-0.423451783759247	0.1774964259805151	Uropod	0
RCVCMP0000192	GGTGTCTGTAGATGCGCGGCCAATA	CD37	0	0.17817485140186945	-0.5034658914123264	Uropod	0
RCVCMP0000192	GGTGTCTGTAGATGCGCGGCCAATA	CD45	0	0.17817485140186945	-0.5034658914123264	Background	0
RCVCMP0000192	TGCTAAACTAGTGTCATGCGAGCAC	CD162	0	-0.49774045030105113	0.16605522777136222	Uropod	0
RCVCMP0000192	TGCTAAACTAGTGTCATGCGAGCAC	CD37	0	-0.49774045030105113	0.16605522777136222	Uropod	0
RCVCMP0000192	TGCTAAACTAGTGTCATGCGAGCAC	CD50	0	-0.49774045030105113	0.16605522777136222	Uropod	0
RCVCMP0000192	TTTATGTGGAATGAATTGAATGTTT	CD162	0	-0.23317066549687904	-0.009665288310522876	Uropod	0
RCVCMP0000192	TTTATGTGGAATGAATTGAATGTTT	CD37	0	-0.23317066549687904	-0.009665288310522876	Uropod	0
RCVCMP0000192	TTTATGTGGAATGAATTGAATGTTT	CD3E	0	-0.23317066549687904	-0.009665288310522876	Background	0
RCVCMP0000192	TTTATGTGGAATGAATTGAATGTTT	CD45	0	-0.23317066549687904	-0.009665288310522876	Background	0
RCVCMP0000192	TTTATGTGGAATGAATTGAATGTTT	CD50	0	-0.23317066549687904	-0.009665288310522876	Uropod	0
RCVCMP0000192	GATCTCTTTATAGCTGGCCGGTGAG	CD162	0	-0.11552706626810726	-0.10113639300015986	Uropod	0
RCVCMP0000192	GATCTCTTTATAGCTGGCCGGTGAG	CD37	0	-0.11552706626810726	-0.10113639300015986	Uropod	0
RCVCMP0000192	GATCTCTTTATAGCTGGCCGGTGAG	CD50	0	-0.11552706626810726	-0.10113639300015986	Uropod	0
RCVCMP0000192	AAGAGTTTCGATGAAGCAATGATGA	CD162	0	0.01636823778715346	-0.20575378666653127	Uropod	0
RCVCMP0000192	AAGAGTTTCGATGAAGCAATGATGA	CD37	0	0.01636823778715346	-0.20575378666653127	Uropod	0
RCVCMP0000192	AAGAGTTTCGATGAAGCAATGATGA	CD3E	0	0.01636823778715346	-0.20575378666653127	Background	0
RCVCMP0000192	AAGAGTTTCGATGAAGCAATGATGA	CD45	0	0.01636823778715346	-0.20575378666653127	Background	0
RCVCMP0000192	AAGAGTTTCGATGAAGCAATGATGA	CD50	0	0.01636823778715346	-0.20575378666653127	Uropod	0
RCVCMP0000192	TCCTGACCACTTGCGCGATTCAATT	CD162	0	-0.5539868936471095	0.07116475515652618	Uropod	0
RCVCMP0000192	TCCTGACCACTTGCGCGATTCAATT	CD37	0	-0.5539868936471095	0.07116475515652618	Uropod	0
RCVCMP0000192	TCCTGACCACTTGCGCGATTCAATT	CD3E	0	-0.5539868936471095	0.07116475515652618	Background	0
RCVCMP0000192	TCCTGACCACTTGCGCGATTCAATT	CD45	0	-0.5539868936471095	0.07116475515652618	Background	0
RCVCMP0000192	TCCTGACCACTTGCGCGATTCAATT	CD50	0	-0.5539868936471095	0.07116475515652618	Uropod	0
RCVCMP0000192	TGTAGGGCAGGTGGGTCCATGGACT	CD162	0	0.27520502399524105	-0.26251825266643347	Uropod	0
RCVCMP0000192	TGTAGGGCAGGTGGGTCCATGGACT	CD37	0	0.27520502399524105	-0.26251825266643347	Uropod	0
RCVCMP0000192	TGTAGGGCAGGTGGGTCCATGGACT	CD3E	0	0.27520502399524105	-0.26251825266643347	Background	0
RCVCMP0000192	TGTAGGGCAGGTGGGTCCATGGACT	CD45	0	0.27520502399524105	-0.26251825266643347	Background	0
RCVCMP0000192	TGTAGGGCAGGTGGGTCCATGGACT	CD50	0	0.27520502399524105	-0.26251825266643347	Uropod	0
RCVCMP0000192	GAGTATTTGTAGTCGGGTTCTCTAT	CD162	0	-0.12766833473789402	-0.5424382621368524	Uropod	0
RCVCMP0000192	GAGTATTTGTAGTCGGGTTCTCTAT	CD37	0	-0.12766833473789402	-0.5424382621368524	Uropod	0
RCVCMP0000192	GAGTATTTGTAGTCGGGTTCTCTAT	CD3E	0	-0.12766833473789402	-0.5424382621368524	Background	0
RCVCMP0000192	GAGTATTTGTAGTCGGGTTCTCTAT	CD50	0	-0.12766833473789402	-0.5424382621368524	Uropod	0
RCVCMP0000192	AGTACATTGACGTTTAGAGCTGTGC	CD37	0	-0.07528286468595105	-0.8907403286592807	Uropod	0
RCVCMP0000192	AGTACATTGACGTTTAGAGCTGTGC	CD50	0	-0.07528286468595105	-0.8907403286592807	Uropod	0
RCVCMP0000192	TTAGGTGATGCATTGTGACGTGGAC	CD162	0	0.5064020041363165	0.5470045794173155	Uropod	0
RCVCMP0000192	TTAGGTGATGCATTGTGACGTGGAC	CD37	0	0.5064020041363165	0.5470045794173155	Uropod	0
RCVCMP0000192	TTAGGTGATGCATTGTGACGTGGAC	CD3E	0	0.5064020041363165	0.5470045794173155	Background	0
RCVCMP0000192	TTAGGTGATGCATTGTGACGTGGAC	CD50	0	0.5064020041363165	0.5470045794173155	Uropod	0
RCVCMP0000192	CCATGCATAGGAGAGCGGTTGATGG	CD162	0	-0.15262547006876956	0.48345265635556434	Uropod	0
RCVCMP0000192	CCATGCATAGGAGAGCGGTTGATGG	CD37	0	-0.15262547006876956	0.48345265635556434	Uropod	0
RCVCMP0000192	CCATGCATAGGAGAGCGGTTGATGG	CD3E	0	-0.15262547006876956	0.48345265635556434	Background	0
RCVCMP0000192	CCATGCATAGGAGAGCGGTTGATGG	CD50	0	-0.15262547006876956	0.48345265635556434	Uropod	0
RCVCMP0000192	CTCGTTACATCTACTTGTGGCGCTA	CD162	0	-0.0013452987883197458	-0.05921330404409346	Uropod	0
RCVCMP0000192	CTCGTTACATCTACTTGTGGCGCTA	CD37	0	-0.0013452987883197458	-0.05921330404409346	Uropod	0
RCVCMP0000192	CTCGTTACATCTACTTGTGGCGCTA	CD50	0	-0.0013452987883197458	-0.05921330404409346	Uropod	0
RCVCMP0000192	CGTCGCGGAACGACGTACATACTGG	CD162	0	-0.23602771620309593	0.5606728446213647	Uropod	0
RCVCMP0000192	CGTCGCGGAACGACGTACATACTGG	CD37	0	-0.23602771620309593	0.5606728446213647	Uropod	0
RCVCMP0000192	CGTCGCGGAACGACGTACATACTGG	CD3E	0	-0.23602771620309593	0.5606728446213647	Background	0
RCVCMP0000192	CGTCGCGGAACGACGTACATACTGG	CD50	0	-0.23602771620309593	0.5606728446213647	Uropod	0
RCVCMP0000192	GGAAGGCAGCATTTCCCCGGAAGGA	CD162	0	0.6938694619179903	-0.18801520358531193	Uropod	0
RCVCMP0000192	GGAAGGCAGCATTTCCCCGGAAGGA	CD37	0	0.6938694619179903	-0.18801520358531193	Uropod	0
RCVCMP0000192	GGAAGGCAGCATTTCCCCGGAAGGA	CD3E	0	0.6938694619179903	-0.18801520358531193	Background	0
RCVCMP0000192	GGAAGGCAGCATTTCCCCGGAAGGA	CD45	0	0.6938694619179903	-0.18801520358531193	Background	0
RCVCMP0000192	GGAAGGCAGCATTTCCCCGGAAGGA	CD50	0	0.6938694619179903	-0.18801520358531193	Uropod	0
RCVCMP0000192	CAATGATTTTTTGCATCACAGCGGG	CD162	0	0.49239926437020104	0.121787281348484	Uropod	0
RCVCMP0000192	CAATGATTTTTTGCATCACAGCGGG	CD37	0	0.49239926437020104	0.121787281348484	Uropod	0
RCVCMP0000192	CAATGATTTTTTGCATCACAGCGGG	CD3E	0	0.49239926437020104	0.121787281348484	Background	0
RCVCMP0000192	CAATGATTTTTTGCATCACAGCGGG	CD45	0	0.49239926437020104	0.121787281348484	Background	0
RCVCMP0000192	CAATGATTTTTTGCATCACAGCGGG	CD50	0	0.49239926437020104	0.121787281348484	Uropod	0
RCVCMP0000192	GGCATATTCCAGGGATCGATTTGCT	CD162	0	-0.5306249784177748	0.6673469716085634	Uropod	0
RCVCMP0000192	GGCATATTCCAGGGATCGATTTGCT	CD37	0	-0.5306249784177748	0.6673469716085634	Uropod	0
RCVCMP0000192	GGCATATTCCAGGGATCGATTTGCT	CD3E	0	-0.5306249784177748	0.6673469716085634	Background	0
RCVCMP0000192	GGCATATTCCAGGGATCGATTTGCT	CD50	0	-0.5306249784177748	0.6673469716085634	Uropod	0
RCVCMP0000192	ATGCGATGATTGGTTTTGATCAAAG	CD162	0	-0.31226525944577826	0.46172791358320653	Uropod	0
RCVCMP0000192	ATGCGATGATTGGTTTTGATCAAAG	CD37	0	-0.31226525944577826	0.46172791358320653	Uropod	0
RCVCMP0000192	ATGCGATGATTGGTTTTGATCAAAG	CD50	0	-0.31226525944577826	0.46172791358320653	Uropod	0
RCVCMP0000192	CCTTTCGTGTAGATCGGAGTCCATC	CD162	0	0.24033848636554314	0.6195820039518536	Uropod	0
RCVCMP0000192	CCTTTCGTGTAGATCGGAGTCCATC	CD37	0	0.24033848636554314	0.6195820039518536	Uropod	0
RCVCMP0000192	CCTTTCGTGTAGATCGGAGTCCATC	CD3E	0	0.24033848636554314	0.6195820039518536	Background	0
RCVCMP0000192	CCTTTCGTGTAGATCGGAGTCCATC	CD50	0	0.24033848636554314	0.6195820039518536	Uropod	0
RCVCMP0000192	TATTGAGTGGTGGTGGTTCGTTTCG	CD162	0	-0.1323935649809012	0.18910696743159827	Uropod	0
RCVCMP0000192	TATTGAGTGGTGGTGGTTCGTTTCG	CD37	0	-0.1323935649809012	0.18910696743159827	Uropod	0
RCVCMP0000192	TATTGAGTGGTGGTGGTTCGTTTCG	CD3E	0	-0.1323935649809012	0.18910696743159827	Background	0
RCVCMP0000192	TATTGAGTGGTGGTGGTTCGTTTCG	CD50	0	-0.1323935649809012	0.18910696743159827	Uropod	0
RCVCMP0000192	AGCGGTGGAAGTGAAGTCGCACGAA	CD162	0	-0.04486144777059613	-0.0672836900495491	Uropod	0
RCVCMP0000192	AGCGGTGGAAGTGAAGTCGCACGAA	CD37	0	-0.04486144777059613	-0.0672836900495491	Uropod	0
RCVCMP0000192	AGCGGTGGAAGTGAAGTCGCACGAA	CD3E	0	-0.04486144777059613	-0.0672836900495491	Background	0
RCVCMP0000192	AGCGGTGGAAGTGAAGTCGCACGAA	CD50	0	-0.04486144777059613	-0.0672836900495491	Uropod	0
RCVCMP0000192	AGAGTCAACTGTGTCTCTTGGGCGT	CD162	0	-0.3601250605800192	0.1966982568172159	Uropod	0
RCVCMP0000192	AGAGTCAACTGTGTCTCTTGGGCGT	CD37	0	-0.3601250605800192	0.1966982568172159	Uropod	0
RCVCMP0000192	AGAGTCAACTGTGTCTCTTGGGCGT	CD3E	0	-0.3601250605800192	0.1966982568172159	Background	0
RCVCMP0000192	AGAGTCAACTGTGTCTCTTGGGCGT	CD50	0	-0.3601250605800192	0.1966982568172159	Uropod	0
RCVCMP0000192	GGGCGGCGAGGCATTACGTATCTGG	CD162	0	-0.46918075125207886	-0.14943147582261626	Uropod	0
RCVCMP0000192	GGGCGGCGAGGCATTACGTATCTGG	CD37	0	-0.46918075125207886	-0.14943147582261626	Uropod	0
RCVCMP0000192	GGGCGGCGAGGCATTACGTATCTGG	CD50	0	-0.46918075125207886	-0.14943147582261626	Uropod	0
RCVCMP0000192	AGTCACCAAAACTTTGCGTGGTTAA	CD162	0	-0.23921594971971719	-0.04775697510334678	Uropod	0
RCVCMP0000192	AGTCACCAAAACTTTGCGTGGTTAA	CD37	0	-0.23921594971971719	-0.04775697510334678	Uropod	0
RCVCMP0000192	AGTCACCAAAACTTTGCGTGGTTAA	CD50	0	-0.23921594971971719	-0.04775697510334678	Uropod	0
RCVCMP0000192	GTGGTGGGTAGGGTTGGGCATTCGA	CD162	0	-0.13276520040695375	-0.18369662440786774	Uropod	0
RCVCMP0000192	GTGGTGGGTAGGGTTGGGCATTCGA	CD37	0	-0.13276520040695375	-0.18369662440786774	Uropod	0
RCVCMP0000192	GTGGTGGGTAGGGTTGGGCATTCGA	CD50	0	-0.13276520040695375	-0.18369662440786774	Uropod	0
RCVCMP0000192	CACTATTTATCGTGTTGTGTGTAAG	CD162	0	0.1768693882261544	0.6024874454860326	Uropod	0
RCVCMP0000192	CACTATTTATCGTGTTGTGTGTAAG	CD37	0	0.1768693882261544	0.6024874454860326	Uropod	0
RCVCMP0000192	CACTATTTATCGTGTTGTGTGTAAG	CD3E	0	0.1768693882261544	0.6024874454860326	Background	0
RCVCMP0000192	CACTATTTATCGTGTTGTGTGTAAG	CD50	0	0.1768693882261544	0.6024874454860326	Uropod	0
RCVCMP0000192	AGAGATGGTGAGAATGTGTTAATGA	CD37	0	0.41421850010409716	0.344735549774736	Uropod	0
RCVCMP0000192	AGAGATGGTGAGAATGTGTTAATGA	CD50	0	0.41421850010409716	0.344735549774736	Uropod	0
RCVCMP0000192	GTAGGATGTTGGATGTTAAGACAAG	CD37	0	0.3369921800921944	-0.2746542149239552	Uropod	0
RCVCMP0000192	GTAGGATGTTGGATGTTAAGACAAG	CD45	0	0.3369921800921944	-0.2746542149239552	Background	0
RCVCMP0000192	GTAGGATGTTGGATGTTAAGACAAG	CD50	0	0.3369921800921944	-0.2746542149239552	Uropod	0
RCVCMP0000192	AGAGTTGGTGCAGGACACGAGTGGG	CD162	0	0.5450589910573325	0.16629555940425234	Uropod	0
RCVCMP0000192	AGAGTTGGTGCAGGACACGAGTGGG	CD37	0	0.5450589910573325	0.16629555940425234	Uropod	0
RCVCMP0000192	AGAGTTGGTGCAGGACACGAGTGGG	CD3E	0	0.5450589910573325	0.16629555940425234	Background	0
RCVCMP0000192	AGAGTTGGTGCAGGACACGAGTGGG	CD50	0	0.5450589910573325	0.16629555940425234	Uropod	0
RCVCMP0000192	TACTTCTGCATTGGATTTGCACGGT	CD162	0	0.13124282091480288	-0.17921288444789837	Uropod	0
RCVCMP0000192	TACTTCTGCATTGGATTTGCACGGT	CD37	0	0.13124282091480288	-0.17921288444789837	Uropod	0
RCVCMP0000192	TACTTCTGCATTGGATTTGCACGGT	CD50	0	0.13124282091480288	-0.17921288444789837	Uropod	0
RCVCMP0000192	GCATAGGAGTATTTGGCACTTTGCT	CD162	0	1.6272465812402368	0.5325887218232991	Uropod	0
RCVCMP0000192	GCATAGGAGTATTTGGCACTTTGCT	CD37	0	1.6272465812402368	0.5325887218232991	Uropod	0
RCVCMP0000192	GCATAGGAGTATTTGGCACTTTGCT	CD3E	0	1.6272465812402368	0.5325887218232991	Background	0
RCVCMP0000192	GCATAGGAGTATTTGGCACTTTGCT	CD45	0	1.6272465812402368	0.5325887218232991	Background	0
RCVCMP0000192	GCATAGGAGTATTTGGCACTTTGCT	CD50	0	1.6272465812402368	0.5325887218232991	Uropod	0
RCVCMP0000192	GGCATGTGGGCTGTGTTGGATTCTC	CD162	0	0.3801179750428651	-0.0625214787132678	Uropod	0
RCVCMP0000192	GGCATGTGGGCTGTGTTGGATTCTC	CD37	0	0.3801179750428651	-0.0625214787132678	Uropod	0
RCVCMP0000192	GGCATGTGGGCTGTGTTGGATTCTC	CD3E	0	0.3801179750428651	-0.0625214787132678	Background	0
RCVCMP0000192	GGCATGTGGGCTGTGTTGGATTCTC	CD50	0	0.3801179750428651	-0.0625214787132678	Uropod	0
RCVCMP0000192	TGAGTGGCCTTGTCGATAGGGCGCA	CD162	0	-0.2920782193014053	0.11876670501074214	Uropod	0
RCVCMP0000192	TGAGTGGCCTTGTCGATAGGGCGCA	CD37	0	-0.2920782193014053	0.11876670501074214	Uropod	0
RCVCMP0000192	TGAGTGGCCTTGTCGATAGGGCGCA	CD3E	0	-0.2920782193014053	0.11876670501074214	Background	0
RCVCMP0000192	TGAGTGGCCTTGTCGATAGGGCGCA	CD50	0	-0.2920782193014053	0.11876670501074214	Uropod	0
RCVCMP0000192	GCCAAGATCAAGTTATTGCTTAGCG	CD162	0	0.2779381955777429	0.2075512980052416	Uropod	0
RCVCMP0000192	GCCAAGATCAAGTTATTGCTTAGCG	CD37	0	0.2779381955777429	0.2075512980052416	Uropod	0
RCVCMP0000192	GCCAAGATCAAGTTATTGCTTAGCG	CD50	0	0.2779381955777429	0.2075512980052416	Uropod	0
RCVCMP0000192	TTAGGGTGACACTACGCGCTATGTA	CD162	0	0.18845228718298307	0.4408802059600387	Uropod	0
RCVCMP0000192	TTAGGGTGACACTACGCGCTATGTA	CD37	0	0.18845228718298307	0.4408802059600387	Uropod	0
RCVCMP0000192	TTAGGGTGACACTACGCGCTATGTA	CD50	0	0.18845228718298307	0.4408802059600387	Uropod	0
RCVCMP0000192	AGTGGGCTTCTATATAATGGATATT	CD162	0	-0.19827372451701603	0.399648114512183	Uropod	0
RCVCMP0000192	AGTGGGCTTCTATATAATGGATATT	CD37	0	-0.19827372451701603	0.399648114512183	Uropod	0
RCVCMP0000192	AGTGGGCTTCTATATAATGGATATT	CD3E	0	-0.19827372451701603	0.399648114512183	Background	0
RCVCMP0000192	AGTGGGCTTCTATATAATGGATATT	CD50	0	-0.19827372451701603	0.399648114512183	Uropod	0
RCVCMP0000192	AGGGAGTCGACAGGTTGGTTAGTTC	CD162	0	0.47005016372434116	-0.34104504993607765	Uropod	0
RCVCMP0000192	AGGGAGTCGACAGGTTGGTTAGTTC	CD37	0	0.47005016372434116	-0.34104504993607765	Uropod	0
RCVCMP0000192	AGGGAGTCGACAGGTTGGTTAGTTC	CD3E	0	0.47005016372434116	-0.34104504993607765	Background	0
RCVCMP0000192	GTATTCGATCTCGTATCTAAGTGGC	CD162	0	0.07793499037695319	0.2943239282168579	Uropod	0
RCVCMP0000192	GTATTCGATCTCGTATCTAAGTGGC	CD37	0	0.07793499037695319	0.2943239282168579	Uropod	0
RCVCMP0000192	GTATTCGATCTCGTATCTAAGTGGC	CD3E	0	0.07793499037695319	0.2943239282168579	Background	0
RCVCMP0000192	GTATTCGATCTCGTATCTAAGTGGC	CD50	0	0.07793499037695319	0.2943239282168579	Uropod	0
RCVCMP0000192	GGCCGGGCAGGGTTGATTTTGCGAT	CD162	0	0.11383310038878794	-0.30868795584436826	Uropod	0
RCVCMP0000192	GGCCGGGCAGGGTTGATTTTGCGAT	CD37	0	0.11383310038878794	-0.30868795584436826	Uropod	0
RCVCMP0000192	GGCCGGGCAGGGTTGATTTTGCGAT	CD3E	0	0.11383310038878794	-0.30868795584436826	Background	0
RCVCMP0000192	GGCCGGGCAGGGTTGATTTTGCGAT	CD45	0	0.11383310038878794	-0.30868795584436826	Background	0
RCVCMP0000192	ATTGGTTGGGGTTTGCACTCAGCGG	CD162	0	0.15696431527721338	-0.008058020396407102	Uropod	0
RCVCMP0000192	ATTGGTTGGGGTTTGCACTCAGCGG	CD37	0	0.15696431527721338	-0.008058020396407102	Uropod	0
RCVCMP0000192	ATTGGTTGGGGTTTGCACTCAGCGG	CD3E	0	0.15696431527721338	-0.008058020396407102	Background	0
RCVCMP0000192	ATTGGTTGGGGTTTGCACTCAGCGG	CD50	0	0.15696431527721338	-0.008058020396407102	Uropod	0
RCVCMP0000192	GTATTAGGTTATTTGAAGATAGGAC	CD162	0	0.03495313027840072	-0.7646353112328649	Uropod	0
RCVCMP0000192	GTATTAGGTTATTTGAAGATAGGAC	CD37	0	0.03495313027840072	-0.7646353112328649	Uropod	0
RCVCMP0000192	GTATTAGGTTATTTGAAGATAGGAC	CD3E	0	0.03495313027840072	-0.7646353112328649	Background	0
RCVCMP0000192	GTATTAGGTTATTTGAAGATAGGAC	CD45	0	0.03495313027840072	-0.7646353112328649	Background	0
RCVCMP0000192	GTATTAGGTTATTTGAAGATAGGAC	CD50	0	0.03495313027840072	-0.7646353112328649	Uropod	0
RCVCMP0000192	ATCGTCGTTTCGAGTAGAATTCTTA	CD162	0	0.5660364743111598	-0.2766154482455024	Uropod	0
RCVCMP0000192	ATCGTCGTTTCGAGTAGAATTCTTA	CD37	0	0.5660364743111598	-0.2766154482455024	Uropod	0
RCVCMP0000192	ATCGTCGTTTCGAGTAGAATTCTTA	CD3E	0	0.5660364743111598	-0.2766154482455024	Background	0
RCVCMP0000192	ATCGTCGTTTCGAGTAGAATTCTTA	CD45	0	0.5660364743111598	-0.2766154482455024	Background	0
RCVCMP0000192	ATCGTCGTTTCGAGTAGAATTCTTA	CD50	0	0.5660364743111598	-0.2766154482455024	Uropod	0
RCVCMP0000192	ATGAGATTTAAGGTGAAATAAGACA	CD162	0	0.6255024967690427	-0.20906388318988883	Uropod	0
RCVCMP0000192	ATGAGATTTAAGGTGAAATAAGACA	CD37	0	0.6255024967690427	-0.20906388318988883	Uropod	0
RCVCMP0000192	ATGAGATTTAAGGTGAAATAAGACA	CD3E	0	0.6255024967690427	-0.20906388318988883	Background	0
RCVCMP0000192	ATGAGATTTAAGGTGAAATAAGACA	CD45	0	0.6255024967690427	-0.20906388318988883	Background	0
RCVCMP0000192	ATGAGATTTAAGGTGAAATAAGACA	CD50	0	0.6255024967690427	-0.20906388318988883	Uropod	0
RCVCMP0000192	ACTTGAGATGATTATCGCGGAGAGT	CD162	0	-0.04736507942931839	-0.5245913701040853	Uropod	0
RCVCMP0000192	ACTTGAGATGATTATCGCGGAGAGT	CD37	0	-0.04736507942931839	-0.5245913701040853	Uropod	0
RCVCMP0000192	ACTTGAGATGATTATCGCGGAGAGT	CD3E	0	-0.04736507942931839	-0.5245913701040853	Background	0
RCVCMP0000192	ACTTGAGATGATTATCGCGGAGAGT	CD45	0	-0.04736507942931839	-0.5245913701040853	Background	0
RCVCMP0000192	ACTTGAGATGATTATCGCGGAGAGT	CD50	0	-0.04736507942931839	-0.5245913701040853	Uropod	0
RCVCMP0000192	AGATTTGTTTAGAATAATATGGTTT	CD3E	0	0.136180512943332	-0.2432214654390328	Background	0
RCVCMP0000192	AGATTTGTTTAGAATAATATGGTTT	CD50	0	0.136180512943332	-0.2432214654390328	Uropod	0
RCVCMP0000192	CGTTTTATGTTTTTTTCATTCCTGG	CD162	0	-0.20523394631713524	1.1008985834749077	Uropod	0
RCVCMP0000192	CGTTTTATGTTTTTTTCATTCCTGG	CD37	0	-0.20523394631713524	1.1008985834749077	Uropod	0
RCVCMP0000192	CGTTTTATGTTTTTTTCATTCCTGG	CD45	0	-0.20523394631713524	1.1008985834749077	Background	0
RCVCMP0000192	CGTTTTATGTTTTTTTCATTCCTGG	CD50	0	-0.20523394631713524	1.1008985834749077	Uropod	0
RCVCMP0000192	ACGTCCTTGTAGACTCTGTGACGAG	CD162	0	0.08683727516938872	-0.634163049086309	Uropod	0
RCVCMP0000192	ACGTCCTTGTAGACTCTGTGACGAG	CD45	0	0.08683727516938872	-0.634163049086309	Background	0
RCVCMP0000192	ACGTCCTTGTAGACTCTGTGACGAG	CD50	0	0.08683727516938872	-0.634163049086309	Uropod	0
RCVCMP0000192	GTCTCTGTCGACCCGCAATAGACCT	CD162	0	0.2862850525459527	-0.1147063255432958	Uropod	0
RCVCMP0000192	GTCTCTGTCGACCCGCAATAGACCT	CD37	0	0.2862850525459527	-0.1147063255432958	Uropod	0
RCVCMP0000192	GTCTCTGTCGACCCGCAATAGACCT	CD50	0	0.2862850525459527	-0.1147063255432958	Uropod	0
RCVCMP0000192	CAATGTTTTAACCGATCGCAGGGGG	CD162	0	-0.21839542999085051	-0.07688340887976225	Uropod	0
RCVCMP0000192	CAATGTTTTAACCGATCGCAGGGGG	CD37	0	-0.21839542999085051	-0.07688340887976225	Uropod	0
RCVCMP0000192	CAATGTTTTAACCGATCGCAGGGGG	CD3E	0	-0.21839542999085051	-0.07688340887976225	Background	0
RCVCMP0000192	CAATGTTTTAACCGATCGCAGGGGG	CD50	0	-0.21839542999085051	-0.07688340887976225	Uropod	0
RCVCMP0000192	TTGTTGCAGTTGCGTTGATTGAACA	CD162	0	-0.7808315169212676	-0.04078409618030378	Uropod	0
RCVCMP0000192	TTGTTGCAGTTGCGTTGATTGAACA	CD37	0	-0.7808315169212676	-0.04078409618030378	Uropod	0
RCVCMP0000192	TTGTTGCAGTTGCGTTGATTGAACA	CD3E	0	-0.7808315169212676	-0.04078409618030378	Background	0
RCVCMP0000192	TTGTTGCAGTTGCGTTGATTGAACA	CD50	0	-0.7808315169212676	-0.04078409618030378	Uropod	0
RCVCMP0000192	GAAGATTATGGAATGCAGAGAACGA	CD162	0	0.1382163906135614	-0.18479840464129935	Uropod	0
RCVCMP0000192	GAAGATTATGGAATGCAGAGAACGA	CD37	0	0.1382163906135614	-0.18479840464129935	Uropod	0
RCVCMP0000192	GAAGATTATGGAATGCAGAGAACGA	CD3E	0	0.1382163906135614	-0.18479840464129935	Background	0
RCVCMP0000192	GAAGATTATGGAATGCAGAGAACGA	CD50	0	0.1382163906135614	-0.18479840464129935	Uropod	0
RCVCMP0000192	CTCTAAAGTAATGTAGGGGAAAGGA	CD162	0	-0.1224926201425813	-0.12487432890416653	Uropod	0
RCVCMP0000192	CTCTAAAGTAATGTAGGGGAAAGGA	CD37	0	-0.1224926201425813	-0.12487432890416653	Uropod	0
RCVCMP0000192	CTCTAAAGTAATGTAGGGGAAAGGA	CD50	0	-0.1224926201425813	-0.12487432890416653	Uropod	0
[truncated: 92,641 more rows]

## Sheet: 4E
from	to	estimate	full_condition	p.adj.signif	sample	stimulation	coated
1	3	-6.713092014427672	Immob - Rantes	****	S3	Rantes	Immob
1	8	-8.5711944586455	Immob - Rantes	****	S3	Rantes	Immob
1	14	-7.801751374753507	Immob - Rantes	****	S3	Rantes	Immob
2	8	-5.360384508555299	Immob - Rantes	****	S3	Rantes	Immob
3	4	-7.601463763329544	Immob - Rantes	****	S3	Rantes	Immob
3	5	-5.557171901272618	Immob - Rantes	****	S3	Rantes	Immob
3	6	-7.277720936809229	Immob - Rantes	****	S3	Rantes	Immob
3	8	6.209063863043067	Immob - Rantes	****	S3	Rantes	Immob
3	9	-8.554243546755997	Immob - Rantes	****	S3	Rantes	Immob
3	11	-8.126814862730093	Immob - Rantes	****	S3	Rantes	Immob
3	12	-7.576594335882088	Immob - Rantes	****	S3	Rantes	Immob
3	14	6.336185782827903	Immob - Rantes	****	S3	Rantes	Immob
3	15	-7.5026020690046575	Immob - Rantes	****	S3	Rantes	Immob
3	16	-7.862963478223415	Immob - Rantes	****	S3	Rantes	Immob
4	6	-6.184710307147991	Immob - Rantes	****	S3	Rantes	Immob
4	8	-10.05078159901408	Immob - Rantes	****	S3	Rantes	Immob
4	14	-13.873294102152812	Immob - Rantes	****	S3	Rantes	Immob
5	8	-5.343008066339965	Immob - Rantes	****	S3	Rantes	Immob
5	14	-5.994591093330374	Immob - Rantes	****	S3	Rantes	Immob
6	7	-5.644572611928138	Immob - Rantes	****	S3	Rantes	Immob
6	8	-7.417826877007097	Immob - Rantes	****	S3	Rantes	Immob
6	14	-8.054778996377784	Immob - Rantes	****	S3	Rantes	Immob
7	16	-5.0952447198937145	Immob - Rantes	****	S3	Rantes	Immob
8	9	-6.3657082621614425	Immob - Rantes	****	S3	Rantes	Immob
8	11	-6.949817626802402	Immob - Rantes	****	S3	Rantes	Immob
8	12	-6.94001960309602	Immob - Rantes	****	S3	Rantes	Immob
8	17	-5.7345670717300425	Immob - Rantes	****	S3	Rantes	Immob
8	14	6.255370942487241	Immob - Rantes	****	S3	Rantes	Immob
8	18	-6.345618290741571	Immob - Rantes	****	S3	Rantes	Immob
8	15	-7.019052493136172	Immob - Rantes	****	S3	Rantes	Immob
8	16	-5.55711992673283	Immob - Rantes	****	S3	Rantes	Immob
9	14	-7.847118958928515	Immob - Rantes	****	S3	Rantes	Immob
10	15	-5.524967042667887	Immob - Rantes	****	S3	Rantes	Immob
11	14	-10.934023180926612	Immob - Rantes	****	S3	Rantes	Immob
12	14	-10.436288413116586	Immob - Rantes	****	S3	Rantes	Immob
13	14	-5.914691789564125	Immob - Rantes	****	S3	Rantes	Immob
14	15	-9.080459210112064	Immob - Rantes	****	S3	Rantes	Immob
14	19	-5.420626248262675	Immob - Rantes	****	S3	Rantes	Immob
14	20	-5.9265879410154945	Immob - Rantes	****	S3	Rantes	Immob
14	16	-9.415767597084558	Immob - Rantes	****	S3	Rantes	Immob
