# Supplementary material for: Molecular pixelation: spatial proteomics of single cells by sequencing
Source: Nat Methods. 2024 May 8;21(6):1044–52. doi: 10.1038/s41592-024-02268-9 (PMC11166577; doi:10.1038/s41592-024-02268-9)
Supplement: Supplementary file 10 — Statistical source data of fig. 5. [file 41592_2024_2268_MOESM10_ESM.xlsx]

## Sheet: 5
full_condition	marker	polarity_diff	polarity_p_val_adj	abundance_avg_log2FC	abundance_p_val_adj	signif_type
In solution MCP1	B2M	0.00357852644024065	0.18098360655737705	-0.007925484579128561	1	Not significant
In solution MCP1	CD102	0.0014570925507675	0.4052980132450331	-0.0248157797559887	1	Not significant
In solution MCP1	CD11a	-6.54656354472014e-4	0.8266666666666667	0.032690264363653965	1	Not significant
In solution MCP1	CD127	-3.286855741286523e-4	0.8825806451612904	0.015282179449398248	1	Not significant
In solution MCP1	CD16	-0.00193837950833678	0.18387096774193548	-0.010759009771123207	1	Not significant
In solution MCP1	CD161	-9.71997700537392e-6	0.991	-0.03265387453133617	1	Not significant
In solution MCP1	CD162	-0.00408026319400461	0.0890721649484536	0.05081561303268223	1	Not significant
In solution MCP1	CD18	6.637346103067776e-4	0.8382938388625593	-0.015930611014491003	1	Not significant
In solution MCP1	CD197	1.7292876413913406e-4	0.9454545454545454	0.020247992931110792	1	Not significant
In solution MCP1	CD2	6.727445612301755e-4	0.7248730964467005	0.004672060522823429	1	Not significant
In solution MCP1	CD22	4.731416613255957e-4	0.41411764705882353	-0.01475758892650847	1	Not significant
In solution MCP1	CD229	3.973363120017135e-5	0.991	0.03652968139913326	1	Not significant
In solution MCP1	CD244	5.100445594219736e-4	0.3806896551724138	-0.004727648435023379	1	Not significant
In solution MCP1	CD25	2.2686880650794116e-4	0.864	-0.02011401729822715	1	Not significant
In solution MCP1	CD26	0.00343584465435506	0.16336134453781512	-0.01842340498590156	1	Not significant
In solution MCP1	CD268	3.596109301273892e-5	0.9368421052631578	-0.03209829335807185	1	Not significant
In solution MCP1	CD27	-0.00188503873749159	0.2650746268656716	0.018389766105531224	1	Not significant
In solution MCP1	CD274	1.5467384907861406e-4	0.936637168141593	0.014576572174047064	1	Not significant
In solution MCP1	CD278	-0.00115235921639966	0.448695652173913	-0.008546193135084978	1	Not significant
In solution MCP1	CD29	2.4391621670989623e-4	0.9354666666666668	-0.020976622139585066	1	Not significant
In solution MCP1	CD314	0.00113975790548382	0.10252427184466018	-0.01619906987667019	1	Not significant
In solution MCP1	CD37	-2.6349003021900385e-4	0.9454545454545454	0.018598800633748747	1	Not significant
In solution MCP1	CD38	0.00176251215474382	0.5176744186046511	0.006263544943654775	1	Not significant
In solution MCP1	CD3E	-5.132045250956388e-4	0.84	-0.009850108028372828	1	Not significant
In solution MCP1	CD4	6.006168499023439e-4	0.6341052631578947	-0.03521151566028369	1	Not significant
In solution MCP1	CD40	-8.657419123667318e-4	0.5438150289017342	0.06094820398281997	1	Not significant
In solution MCP1	CD43	-9.489337951845064e-4	0.5947252747252747	6.462291066706705e-4	1	Not significant
In solution MCP1	CD44	0.00116501203539036	0.7902439024390244	0.018250222247847336	1	Not significant
In solution MCP1	CD45	0.00540241398124255	0.02769230769230769	0.004637977813395366	1	Not significant
In solution MCP1	CD45RA	-7.705427168367481e-4	0.5947252747252747	0.08806246943169482	1	Not significant
In solution MCP1	CD45RB	9.519674826534976e-4	0.6893877551020408	-0.01644374535733717	1	Not significant
In solution MCP1	CD47	-7.687424576551575e-5	0.9620338983050848	0.03511374795198052	1	Not significant
In solution MCP1	CD48	8.096363908378689e-4	0.6293617021276596	0.019384266960079	1	Not significant
In solution MCP1	CD49D	9.474954013199624e-4	0.6408376963350786	0.0042058972554821494	1	Not significant
In solution MCP1	CD5	1.7486999527185982e-4	0.9454545454545454	0.03243647451486664	1	Not significant
In solution MCP1	CD50	5.232351185715377e-4	0.7450746268656716	0.009878623764487449	1	Not significant
In solution MCP1	CD52	5.856386592533584e-4	0.7722772277227723	0.050981840431488346	1	Not significant
In solution MCP1	CD54	0.00290551415411783	0.0902970297029703	-0.006520239743592837	1	Not significant
In solution MCP1	CD55	7.190022189598493e-5	0.9620338983050848	-0.011590349945372336	1	Not significant
In solution MCP1	CD59	-3.043405878128408e-4	0.9002714932126695	-0.027356432329267655	1	Not significant
In solution MCP1	CD69	-0.00120399166924656	0.46275449101796406	-0.00712016646559277	1	Not significant
In solution MCP1	CD7	-1.6222794925386868e-4	0.9486206896551724	0.028540490465204904	1	Not significant
In solution MCP1	CD8	0.00260544715661689	0.5462068965517242	0.07701874278557952	1	Not significant
In solution MCP1	CD82	5.648064689264744e-4	0.8722222222222223	0.0061343946698664276	1	Not significant
In solution MCP1	CD84	-2.3737238739269856e-4	0.8336842105263158	0.037841291153703716	1	Not significant
In solution MCP1	CD86	-0.00202747154869771	0.17454545454545453	-0.04335833917845655	1	Not significant
In solution MCP1	HLA-ABC	0.01017121883173836	1.698e-5	-0.0035270282157102706	1	Not significant
In solution MCP1	HLA-DR	-0.00292640518598063	0.448695652173913	-6.440138843544219e-5	1	Not significant
In solution Rantes	B2M	0.01469781306958279	1.071e-9	-0.021593368335449892	1	Sign. diff. Pol.
In solution Rantes	CD102	0.00365397180875517	0.03555555555555555	-0.06546224081315288	0.574147002000938	Not significant
In solution Rantes	CD11a	0.00521764508649687	0.01643835616438356	-0.007882557538150481	1	Not significant
In solution Rantes	CD127	3.914987810523717e-4	0.8296153846153845	-0.020131509131004144	1	Not significant
In solution Rantes	CD16	-7.65145009711138e-4	0.6323809523809524	-0.01843800987357236	1	Not significant
In solution Rantes	CD161	5.64939121987035e-5	0.8354285714285714	-0.030778781746880812	1	Not significant
In solution Rantes	CD162	-0.00180948775628831	0.448695652173913	-0.005869012130485407	1	Not significant
In solution Rantes	CD18	0.00606034868008848	0.01074626865671641	-0.034524472798933115	1	Not significant
In solution Rantes	CD197	8.957856108755488e-4	0.6288770053475936	0.009602480868706742	1	Not significant
In solution Rantes	CD2	0.00573664415665498	0.00128727272727272	-0.02663762897429267	1	Not significant
In solution Rantes	CD22	-3.678488264352538e-4	0.5559322033898304	0.021898103345177056	1	Not significant
In solution Rantes	CD229	0.0014005515111054	0.4136842105263158	-0.031142730593488044	1	Not significant
In solution Rantes	CD244	2.9894745763118e-4	0.5893333333333333	-0.020722143569916696	1	Not significant
In solution Rantes	CD25	7.964447088904382e-4	0.46275449101796406	-0.002045464125917662	1	Not significant
In solution Rantes	CD26	0.00740756163954898	1.6658823529411764e-4	-0.023748514801800624	1	Not significant
In solution Rantes	CD268	4.479411171534487e-4	0.296058394160584	-0.0325631950603526	1	Not significant
In solution Rantes	CD27	-3.033418509277671e-4	0.8890909090909089	-0.036976459359427505	1	Not significant
In solution Rantes	CD274	0.00127394172157142	0.42343949044585993	-0.024749523038824495	1	Not significant
In solution Rantes	CD278	0.00149674063820077	0.45202453987730057	-0.045102991101648504	1	Not significant
In solution Rantes	CD29	0.00175065295733797	0.4153846153846154	-0.0052097982884460325	1	Not significant
In solution Rantes	CD314	7.178398805750602e-4	0.375	-0.019838281525702495	1	Not significant
In solution Rantes	CD37	0.00241480620741807	0.230625	0.01811891520389952	1	Not significant
In solution Rantes	CD38	0.0066530209318994	0.0018703448275862	-0.011848263337912002	1	Not significant
In solution Rantes	CD3E	0.00349493831855975	0.0902970297029703	-0.04737157280177695	1	Not significant
In solution Rantes	CD4	7.680634104276227e-4	0.6085245901639345	0.051549269353120764	1	Not significant
In solution Rantes	CD40	-4.4465071920404863e-4	0.779113300492611	-0.023530887168193626	1	Not significant
In solution Rantes	CD43	-6.610608890278395e-4	0.7404	-0.007229687044587152	1	Not significant
In solution Rantes	CD44	0.0054009931710459	0.12222222222222225	-0.01574935944431699	1	Not significant
In solution Rantes	CD45	0.0164766948156879	3.1028571428571425e-10	-0.016775307411169837	1	Sign. diff. Pol.
In solution Rantes	CD45RA	5.411297107368399e-4	0.7320603015075376	0.04751297225881557	1	Not significant
In solution Rantes	CD45RB	0.00295567451345929	0.0902970297029703	-0.002700169835690547	1	Not significant
In solution Rantes	CD47	0.00178169400263112	0.20159999999999997	0.0032637751008641747	1	Not significant
In solution Rantes	CD48	0.00284205738835766	0.08336842105263158	-0.003641869509644957	1	Not significant
In solution Rantes	CD49D	0.00183831999863931	0.38630136986301367	0.0026595896516203865	1	Not significant
In solution Rantes	CD5	0.00432540020393387	0.00292	-0.012711645875896904	1	Not significant
In solution Rantes	CD50	0.00109437129394396	0.4885207100591715	-0.06610378357635016	1	Not significant
In solution Rantes	CD52	9.264805999230054e-4	0.5872625698324022	0.050664572295960886	1	Not significant
In solution Rantes	CD54	0.00423771204327234	0.00738461538461538	-0.0074304826214917075	1	Not significant
In solution Rantes	CD55	-6.47001857249483e-4	0.6091304347826088	-0.0390541263141756	1	Not significant
In solution Rantes	CD59	0.00112178336252093	0.5559322033898304	-0.001447726823911033	1	Not significant
In solution Rantes	CD69	0.00133123727609827	0.4037837837837838	-0.04369551682530648	1	Not significant
In solution Rantes	CD7	0.00341061977330812	0.05517241379310345	-0.04561940093633732	1	Not significant
In solution Rantes	CD8	0.01218736173406491	0.0038095238095238	-0.002766539372414556	1	Not significant
In solution Rantes	CD82	0.0039100136035922	0.0902970297029703	-0.048915649850109766	1	Not significant
In solution Rantes	CD84	0.00155380438844332	0.10252427184466018	0.0017820327441606665	1	Not significant
In solution Rantes	CD86	0.00130734273960918	0.4153846153846154	0.012137821420270423	1	Not significant
In solution Rantes	HLA-ABC	0.01855736001326019	8.82e-11	-0.0024145591801740807	1	Sign. diff. Pol.
In solution Rantes	HLA-DR	-0.0025137883177725	0.5052631578947367	0.03245847950070502	1	Not significant
Immob Not stimulated	B2M	0.01895439958068033	6.960000000000002e-13	-0.014664485705951247	1	Sign. diff. Pol.
Immob Not stimulated	CD102	0.00317356714756632	0.03714285714285714	-0.4570447194969466	1.8395418384602216e-8	Sign. diff. Ab.
Immob Not stimulated	CD11a	0.01232080528319297	7.609411764705882e-9	-0.5607563129673818	8.697574639780293e-4	Sign. diff. Ab.
Immob Not stimulated	CD127	0.00100146786380212	0.4625454545454546	-0.4129215770674797	1.155726349669138e-4	Sign. diff. Ab.
Immob Not stimulated	CD16	-4.716560356398244e-4	0.8120388349514562	0.11204798616260137	0.38557630229422313	Not significant
Immob Not stimulated	CD161	-5.528952890433579e-4	0.26345864661654134	0.4347383615912699	6.853783416742814e-6	Sign. diff. Ab.
Immob Not stimulated	CD162	0.00334275254267548	0.15794871794871793	-0.45778618826246364	2.4745951980734227e-10	Sign. diff. Ab.
Immob Not stimulated	CD18	0.01004118846221119	7.581818181818182e-5	0.08822710127480171	0.036474032110434526	Not significant
Immob Not stimulated	CD197	0.00187592159013024	0.288	-0.22804176695153555	0.006563302165171211	Not significant
Immob Not stimulated	CD2	0.00862889385908569	6e-06	0.051645747241075846	1	Not significant
Immob Not stimulated	CD22	1.343405420503361e-4	0.8456074766355139	0.005902951638369458	1	Not significant
Immob Not stimulated	CD229	0.00181936767899546	0.17454545454545453	-0.12746938746663772	0.10873061179778346	Not significant
Immob Not stimulated	CD244	3.4274053404428114e-5	0.9721008403361344	0.27300744420947726	0.1655299396595622	Not significant
Immob Not stimulated	CD25	9.361797614209088e-4	0.5559322033898304	0.14584312483910078	1	Not significant
Immob Not stimulated	CD26	0.01427919214650083	1.6690909090909093e-8	0.03909119833230834	0.4023785894613209	Sign. diff. Pol.
Immob Not stimulated	CD268	3.5770997589304693e-4	0.65	0.17960438800491788	2.595993308828472e-6	Not significant
Immob Not stimulated	CD27	6.919445247574485e-5	0.961030042918455	-0.5572110147829725	5.661477285821813e-7	Sign. diff. Ab.
Immob Not stimulated	CD274	0.00198757157407904	0.2307692307692308	-0.26789233695690784	1.8765764492158408e-5	Not significant
Immob Not stimulated	CD278	0.00228592693917404	0.1318918918918919	-0.2451211918516366	0.006562980933571946	Not significant
Immob Not stimulated	CD29	0.00766903119758002	1.9551219512195123e-5	0.14647327395236287	1	Not significant
Immob Not stimulated	CD314	1.6696432579957734e-4	0.8876712328767123	0.20473955755271694	0.018348969475886177	Not significant
Immob Not stimulated	CD37	0.01937548792770193	2.1887999999999997e-11	-0.008318808141098422	1	Sign. diff. Pol.
Immob Not stimulated	CD38	0.01467616619379818	4.704e-10	-0.11745710657175912	0.15470775365601272	Sign. diff. Pol.
Immob Not stimulated	CD3E	0.0092869297673653	3.8545454545454545e-6	0.019862289748262096	1	Not significant
Immob Not stimulated	CD4	0.00100968949129103	0.26015267175572515	-0.19726470230788817	1	Not significant
Immob Not stimulated	CD40	5.789791674542993e-4	0.6892307692307693	-0.27111629015042876	9.115018333015308e-4	Not significant
Immob Not stimulated	CD43	0.00447506762283717	0.02210526315789474	-0.15763301539317465	5.1678147457268796e-5	Not significant
Immob Not stimulated	CD44	0.01894816528921523	1.2227368421052633e-8	-0.31212077765664437	3.159377434451831e-10	Both sign.
Immob Not stimulated	CD45	0.01935511135999243	2.636571428571429e-12	-0.0018428970830024483	1	Sign. diff. Pol.
Immob Not stimulated	CD45RA	4.580308221715466e-4	0.7320603015075376	-0.38107211692141935	0.16768450749454253	Not significant
Immob Not stimulated	CD45RB	0.00447514927728296	0.01352112676056338	0.10687385033706609	0.010319378584555205	Not significant
Immob Not stimulated	CD47	0.00144452925350627	0.3625531914893617	0.013632751016270817	1	Not significant
Immob Not stimulated	CD48	0.00572887793569433	1.5455999999999998e-4	0.03680252149351215	1	Not significant
Immob Not stimulated	CD49D	0.00939041513258982	1.74e-7	0.06381260954601031	1	Not significant
Immob Not stimulated	CD5	0.00724998243797605	3.390967741935484e-6	-0.2701021146733176	0.013991255650115893	Not significant
Immob Not stimulated	CD50	0.01015222096110324	7.054285714285714e-7	0.036024385740150544	1	Not significant
Immob Not stimulated	CD52	0.00148595557929866	0.3280575539568345	0.007602455330163682	1	Not significant
Immob Not stimulated	CD54	0.00480319145031113	0.00149894736842105	0.1466628979772926	2.471508830619946e-7	Not significant
Immob Not stimulated	CD55	0.0010450605093992	0.3445714285714286	-0.23965230137940036	0.005849489044965319	Not significant
Immob Not stimulated	CD59	0.00474994378821521	0.01352112676056338	0.3930098655890697	0.028861731081428754	Sign. diff. Ab.
Immob Not stimulated	CD69	1.3603632522098482e-4	0.9620338983050848	0.0728004155388472	1	Not significant
Immob Not stimulated	CD7	0.00713898785692681	3.3097674418604654e-5	-0.2481957381635187	0.06856676044151423	Not significant
Immob Not stimulated	CD8	0.02644295968237873	1.6690909090909093e-8	-0.6924098531495633	1.1559765555337874e-4	Both sign.
Immob Not stimulated	CD82	0.01027872988686844	1.2430769230769232e-5	-0.24507409881183406	4.324088986661941e-5	Not significant
Immob Not stimulated	CD84	0.00199610508403442	0.03714285714285714	0.13120691603528323	1	Not significant
Immob Not stimulated	CD86	-1.8443191150064548e-4	0.9368421052631578	0.45647157320625864	0.016480447692419044	Sign. diff. Ab.
Immob Not stimulated	HLA-ABC	0.01641917986716505	2.7692307692307685e-10	0.08066744056507691	4.60990938576286e-7	Sign. diff. Pol.
Immob Not stimulated	HLA-DR	-0.00542073800098845	0.08750000000000001	0.30459436996813305	1	Not significant
Immob MCP1	B2M	0.007229452472565	0.00303483870967741	0.0045632615820356826	1	Not significant
Immob MCP1	CD102	0.00470978236771858	0.00209084745762711	-0.42841266913387166	2.4745951980734227e-10	Sign. diff. Ab.
Immob MCP1	CD11a	0.01096551607899005	6.286153846153845e-7	-0.6354893439945126	1.0789283113489866e-4	Sign. diff. Ab.
Immob MCP1	CD127	0.00193615465029208	0.14817391304347824	-0.5043200032348598	9.244207837801067e-6	Sign. diff. Ab.
Immob MCP1	CD16	7.96995228442144e-4	0.6103225806451612	0.16089142306031357	0.013612445368802177	Not significant
Immob MCP1	CD161	-0.00104297356216041	0.08	0.49240630040273903	1.1511686399753564e-7	Sign. diff. Ab.
Immob MCP1	CD162	0.01326298175916292	4.192941176470588e-6	-0.3673150258944792	1.2144811830425684e-9	Both sign.
Immob MCP1	CD18	0.0059466670587641	0.03341772151898734	0.13153218998806748	7.889713019950852e-5	Not significant
Immob MCP1	CD197	0.00271335189226977	0.13592920353982302	-0.27781376313465356	1.4353172664825108e-6	Not significant
Immob MCP1	CD2	0.00171780510673589	0.48	0.10761719170384998	4.9872873925280314e-5	Not significant
Immob MCP1	CD22	9.365438478847808e-5	0.8876712328767123	-0.04802012313308515	1	Not significant
Immob MCP1	CD229	0.00190532460221568	0.1318918918918919	-0.15459446001342714	0.0055223890932807424	Not significant
Immob MCP1	CD244	1.315444334790479e-4	0.9145945945945946	0.3453350632308209	2.294381131412068e-5	Sign. diff. Ab.
Immob MCP1	CD25	0.00118253436230111	0.45202453987730057	0.20126009621965102	1	Not significant
Immob MCP1	CD26	0.01150366857905137	1.0926315789473684e-5	0.08946296404837506	0.04831658024880148	Not significant
Immob MCP1	CD268	-9.167491764412196e-5	0.91695067264574	0.16832277680102012	6.264908622459522e-7	Not significant
Immob MCP1	CD27	0.00177286927811091	0.3252173913043478	-0.6519954551265676	1.559506554499645e-11	Sign. diff. Ab.
Immob MCP1	CD274	8.984168697017597e-4	0.6097297297297297	-0.2077339004183505	7.36738978536544e-6	Not significant
Immob MCP1	CD278	0.00264062673292949	0.12112149532710278	-0.30700737161922187	3.7463246261754367e-5	Sign. diff. Ab.
Immob MCP1	CD29	0.00482247606433345	0.06741573033707865	0.2233485109511526	1	Not significant
Immob MCP1	CD314	-0.00120778404855512	0.21543307086614177	0.2739182623530621	1.1357425068972942e-5	Not significant
Immob MCP1	CD37	0.02590811898428272	1.212e-13	-0.012529977204032594	1	Sign. diff. Pol.
Immob MCP1	CD38	0.01001633338274465	1.336e-6	-0.12527181884571736	0.5071772296861704	Not significant
Immob MCP1	CD3E	0.00209709623415804	0.4153846153846154	0.12376760352527949	1	Not significant
Immob MCP1	CD4	0.00145520419022029	0.07826086956521738	-0.5410294010580452	1	Not significant
Immob MCP1	CD40	6.891172224407873e-4	0.5872625698324022	-0.265024349697817	0.0017269475710681849	Not significant
Immob MCP1	CD43	0.0034780094910428702	0.0712087912087912	-0.07383092286007265	0.043647948628131594	Not significant
Immob MCP1	CD44	0.02473503072987055	2.3345454545454543e-11	-0.21132318767430602	1.1219803870514696e-8	Sign. diff. Pol.
Immob MCP1	CD45	0.01454019311384521	1.450434782608696e-7	0.012005115806452693	1	Sign. diff. Pol.
Immob MCP1	CD45RA	8.024595865112728e-4	0.49976470588235294	-0.43412766909961814	0.021570097328910992	Sign. diff. Ab.
Immob MCP1	CD45RB	0.00297535268212956	0.13592920353982302	0.0869610066597486	0.02530240551754952	Not significant
Immob MCP1	CD47	0.00254018679572374	0.08336842105263158	0.004765304408084203	1	Not significant
Immob MCP1	CD48	0.00345353692161909	0.03714285714285714	0.04536904134117825	1	Not significant
Immob MCP1	CD49D	0.00633926392397149	7.644444444444445e-4	0.11425690536703126	1	Not significant
Immob MCP1	CD5	0.00781163172170294	8.118620689655172e-7	-0.2976734936275107	0.043647948628131594	Not significant
Immob MCP1	CD50	0.02226349010040244	2.88e-12	0.1451300496880814	1	Sign. diff. Pol.
Immob MCP1	CD52	0.00280726390138271	0.0451764705882353	0.029227939083791954	1	Not significant
Immob MCP1	CD54	0.00268886457911256	0.11320754716981132	0.13228582821251522	9.245010360103916e-6	Not significant
Immob MCP1	CD55	0.00101549233510659	0.3667605633802817	-0.2368212052415708	1.573763594090063e-4	Not significant
Immob MCP1	CD59	0.00247125591794576	0.1814634146341463	0.3759421957146878	0.12834121725305114	Not significant
Immob MCP1	CD69	2.1081054700303209e-4	0.9203571428571428	0.08981083420806013	0.24926893999563368	Not significant
Immob MCP1	CD7	0.00433547739415092	0.01643835616438356	-0.19007226945980582	0.21308665969060966	Not significant
Immob MCP1	CD8	0.0266874423029276	1.6690909090909093e-8	-0.6130003425296973	1.0786152288593888e-4	Both sign.
Immob MCP1	CD82	0.00838758678027438	1.479183673469388e-4	-0.19165418229826892	0.008477921558081067	Not significant
Immob MCP1	CD84	9.723009727262216e-4	0.4052980132450331	0.19908750539535036	0.1736212737521551	Not significant
Immob MCP1	CD86	-9.204451223296958e-4	0.6578238341968912	0.5140325759530128	0.011858772385207767	Sign. diff. Ab.
Immob MCP1	HLA-ABC	0.00960463479555152	8.746666666666666e-5	0.07605436470187277	8.920112096040421e-8	Not significant
Immob MCP1	HLA-DR	-0.00875877033926498	0.00738461538461538	0.33897844158345025	0.38557630229422313	Not significant
Immob Rantes	B2M	0.01148284079254736	2.0971428571428572e-5	-0.017798539270403868	1	Not significant
Immob Rantes	CD102	0.00470807769581278	4.121538461538461e-4	-0.45497380583933544	1.059079090137209e-12	Sign. diff. Ab.
Immob Rantes	CD11a	0.0153754410535448	4.2e-14	-1.0862667814643516	6.483720423160359e-11	Both sign.
Immob Rantes	CD127	0.00189598472592702	0.16336134453781512	-0.6143090277885297	2.035194063636777e-9	Sign. diff. Ab.
Immob Rantes	CD16	0.00149561896935789	0.43139240506329113	0.23311349759713118	0.0038905581980159787	Not significant
Immob Rantes	CD161	-1.3954328128604852e-4	0.8456074766355139	0.539405650470932	6.940685075932343e-8	Sign. diff. Ab.
Immob Rantes	CD162	0.03260167145587119	5.653333333333334e-12	-0.1281930390318986	1	Sign. diff. Pol.
Immob Rantes	CD18	0.00507269853530039	0.112	0.1501775322739487	7.618299633757619e-5	Not significant
Immob Rantes	CD197	0.00293953292972673	0.06933333333333333	-0.2980000864811352	1.284661773904134e-8	Not significant
Immob Rantes	CD2	0.00484608560952967	0.0192	0.07719311275137741	3.882830443611112e-4	Not significant
Immob Rantes	CD22	8.018493474173415e-4	0.28941176470588237	0.07090531095922509	1	Not significant
Immob Rantes	CD229	0.00279851950760288	0.02493506493506494	-0.16317400039015517	0.063658800405998	Not significant
Immob Rantes	CD244	9.11742849467616e-4	0.2618181818181818	0.3350839284552139	9.979766959186743e-5	Sign. diff. Ab.
Immob Rantes	CD25	0.00168620605576695	0.2076190476190476	0.27697990771658465	0.0875734106490512	Not significant
Immob Rantes	CD26	0.01182488331392688	9.140425531914894e-5	0.14829470721548832	0.004249192406154571	Not significant
Immob Rantes	CD268	3.059111808056314e-4	0.7902439024390244	0.15544053764293778	3.3572977536760444e-5	Not significant
Immob Rantes	CD27	0.0024077089001542	0.1368421052631579	-0.6774867513759174	1.5894707365656152e-10	Sign. diff. Ab.
Immob Rantes	CD274	0.00240994825002755	0.1489655172413793	-0.20568470577681042	0.0020748362756868046	Not significant
Immob Rantes	CD278	0.00437446147635183	0.00303483870967741	-0.16504641834975253	0.002891233214224186	Not significant
Immob Rantes	CD29	0.0074651951933696	6.747169811320754e-4	0.2904045584932782	0.2909658543759416	Not significant
Immob Rantes	CD314	4.994061915089398e-4	0.6705154639175258	0.2971514849149918	0.0010340279812203895	Not significant
Immob Rantes	CD37	0.02840759443383646	1.824e-13	0.027894980082220244	1	Sign. diff. Pol.
Immob Rantes	CD38	0.01068773281873502	3.8545454545454545e-6	-0.10989315178367232	0.03204055142960696	Not significant
Immob Rantes	CD3E	0.00663952332086973	0.01352112676056338	0.12697913244058423	1	Not significant
Immob Rantes	CD4	0.00211119278418773	0.01074626865671641	-0.5534742263517589	0.6218673177607169	Not significant
Immob Rantes	CD40	-5.7624310004242616e-5	0.970126582278481	-0.2856510847032721	0.808976300399489	Not significant
Immob Rantes	CD43	0.00172117170518846	0.2307692307692308	-1.1114281621168054	1.5670853352907395e-15	Sign. diff. Ab.
Immob Rantes	CD44	0.02841603390709208	8.56e-13	-0.258219173590855	8.460727477922738e-5	Sign. diff. Pol.
Immob Rantes	CD45	0.01387187119082941	6.286153846153845e-7	-0.027727679694851126	1	Sign. diff. Pol.
Immob Rantes	CD45RA	0.00107809292039978	0.37258741258741257	-0.43331743577988224	2.3607168945811248e-4	Sign. diff. Ab.
Immob Rantes	CD45RB	0.0033330542630358	0.123302752293578	0.12456647894115402	0.0033557828979433107	Not significant
Immob Rantes	CD47	0.00332585269854955	0.0192	0.1331834546319648	1	Not significant
Immob Rantes	CD48	0.00344666364807509	0.03555555555555555	0.13204710193618951	1	Not significant
Immob Rantes	CD49D	0.00931806147282134	4.8e-6	0.20363018978995218	1	Not significant
Immob Rantes	CD5	0.00737100675623957	6.56e-7	-0.21758939850069248	5.224811806663835e-6	Not significant
Immob Rantes	CD50	0.03742045198222853	8.56e-13	0.4742523148278065	7.90958629027293e-10	Both sign.
Immob Rantes	CD52	0.00300301133370441	0.06272727272727271	0.11015492143728833	1	Not significant
Immob Rantes	CD54	0.00299757743671355	0.10384615384615384	0.11389323842849586	0.11403122441973441	Not significant
Immob Rantes	CD55	0.00101171096727695	0.3902040816326531	-0.19067362098945084	0.15470775365601272	Not significant
Immob Rantes	CD59	0.00646816412520783	0.00149894736842105	0.38611521216816524	0.0384026369001319	Sign. diff. Ab.
Immob Rantes	CD69	0.00126710071788663	0.4052980132450331	0.07622069147761701	1	Not significant
Immob Rantes	CD7	0.00663050626929457	1.31e-4	-0.23461257088417486	3.128200068283376e-5	Not significant
Immob Rantes	CD8	0.02922545164444492	9.933333333333336e-9	-0.7512949348051008	1.9277435989993849e-4	Both sign.
Immob Rantes	CD82	0.01077648660360437	8.886486486486487e-6	-0.1061060832228502	1	Not significant
Immob Rantes	CD84	7.802372909850592e-4	0.4625454545454546	0.18867234470858085	1	Not significant
Immob Rantes	CD86	-0.00327439065764685	0.04744186046511628	0.5063605593169634	8.25468791766464e-6	Sign. diff. Ab.
Immob Rantes	HLA-ABC	0.01178427550702006	9.02608695652174e-5	0.06032401408816224	0.19910304293399547	Not significant
Immob Rantes	HLA-DR	-0.00781902885561805	0.01352112676056338	0.3319027062084019	0.007150802865617026	Sign. diff. Ab.
