# Supplementary material for: Molecular pixelation: spatial proteomics of single cells by sequencing
Source: Nat Methods. 2024 May 8;21(6):1044–52. doi: 10.1038/s41592-024-02268-9 (PMC11166577; doi:10.1038/s41592-024-02268-9)
Supplement: Supplementary file 11 — Statistical source aata of Extended Data fig. 1. [file 41592_2024_2268_MOESM11_ESM.xlsx]

## Sheet: 1
sample	component	metric	value
S1	RCVCMP0000000	edges	23925
S1	RCVCMP0000002	edges	6719
S1	RCVCMP0000003	edges	8596
S1	RCVCMP0000005	edges	17206
S1	RCVCMP0000006	edges	21254
S1	RCVCMP0000007	edges	6687
S1	RCVCMP0000008	edges	7687
S1	RCVCMP0000010	edges	4778
S1	RCVCMP0000014	edges	8936
S1	RCVCMP0000015	edges	5695
S1	RCVCMP0000016	edges	6012
S1	RCVCMP0000018	edges	10911
S1	RCVCMP0000019	edges	8878
S1	RCVCMP0000020	edges	9267
S1	RCVCMP0000021	edges	14307
S1	RCVCMP0000023	edges	8004
S1	RCVCMP0000024	edges	24977
S1	RCVCMP0000025	edges	8957
S1	RCVCMP0000026	edges	13017
S1	RCVCMP0000028	edges	9583
S1	RCVCMP0000030	edges	15577
S1	RCVCMP0000032	edges	9988
S1	RCVCMP0000035	edges	5741
S1	RCVCMP0000036	edges	15718
S1	RCVCMP0000038	edges	23891
S1	RCVCMP0000040	edges	4672
S1	RCVCMP0000041	edges	10643
S1	RCVCMP0000044	edges	11318
S1	RCVCMP0000045	edges	11849
S1	RCVCMP0000046	edges	26587
S1	RCVCMP0000047	edges	6737
S1	RCVCMP0000052	edges	5478
S1	RCVCMP0000054	edges	5094
S1	RCVCMP0000055	edges	12320
S1	RCVCMP0000057	edges	20121
S1	RCVCMP0000058	edges	8215
S1	RCVCMP0000059	edges	12510
S1	RCVCMP0000062	edges	15203
S1	RCVCMP0000064	edges	11649
S1	RCVCMP0000065	edges	9597
S1	RCVCMP0000066	edges	4285
S1	RCVCMP0000069	edges	20522
S1	RCVCMP0000075	edges	14889
S1	RCVCMP0000077	edges	16548
S1	RCVCMP0000079	edges	15316
S1	RCVCMP0000083	edges	11903
S1	RCVCMP0000084	edges	5335
S1	RCVCMP0000085	edges	13671
S1	RCVCMP0000087	edges	14299
S1	RCVCMP0000088	edges	12056
S1	RCVCMP0000089	edges	7016
S1	RCVCMP0000090	edges	8815
S1	RCVCMP0000091	edges	5378
S1	RCVCMP0000092	edges	18306
S1	RCVCMP0000094	edges	9990
S1	RCVCMP0000095	edges	7436
S1	RCVCMP0000099	edges	6187
S1	RCVCMP0000101	edges	10161
S1	RCVCMP0000102	edges	15637
S1	RCVCMP0000103	edges	7081
S1	RCVCMP0000104	edges	8182
S1	RCVCMP0000107	edges	6649
S1	RCVCMP0000110	edges	14861
S1	RCVCMP0000111	edges	16649
S1	RCVCMP0000113	edges	11584
S1	RCVCMP0000114	edges	17140
S1	RCVCMP0000116	edges	9328
S1	RCVCMP0000117	edges	13910
S1	RCVCMP0000119	edges	10902
S1	RCVCMP0000120	edges	6090
S1	RCVCMP0000122	edges	15544
S1	RCVCMP0000123	edges	8588
S1	RCVCMP0000124	edges	14232
S1	RCVCMP0000125	edges	23642
S1	RCVCMP0000127	edges	11187
S1	RCVCMP0000128	edges	10205
S1	RCVCMP0000132	edges	5272
S1	RCVCMP0000133	edges	27763
S1	RCVCMP0000138	edges	20468
S1	RCVCMP0000139	edges	7346
S1	RCVCMP0000140	edges	10051
S1	RCVCMP0000142	edges	5345
S1	RCVCMP0000146	edges	8455
S1	RCVCMP0000147	edges	13666
S1	RCVCMP0000148	edges	7574
S1	RCVCMP0000149	edges	11843
S1	RCVCMP0000150	edges	7971
S1	RCVCMP0000151	edges	11946
S1	RCVCMP0000152	edges	9854
S1	RCVCMP0000157	edges	13016
S1	RCVCMP0000159	edges	8123
S1	RCVCMP0000160	edges	6723
S1	RCVCMP0000161	edges	26931
S1	RCVCMP0000163	edges	4837
S1	RCVCMP0000164	edges	16476
S1	RCVCMP0000165	edges	18362
S1	RCVCMP0000166	edges	10203
S1	RCVCMP0000167	edges	23927
S1	RCVCMP0000168	edges	11672
S1	RCVCMP0000170	edges	21366
S1	RCVCMP0000172	edges	18483
S1	RCVCMP0000173	edges	26062
S1	RCVCMP0000175	edges	5177
S1	RCVCMP0000178	edges	5650
S1	RCVCMP0000180	edges	8501
S1	RCVCMP0000182	edges	11387
S1	RCVCMP0000185	edges	6578
S1	RCVCMP0000186	edges	14206
S1	RCVCMP0000188	edges	4346
S1	RCVCMP0000189	edges	12772
S1	RCVCMP0000190	edges	14326
S1	RCVCMP0000192	edges	6676
S1	RCVCMP0000193	edges	13399
S1	RCVCMP0000196	edges	5801
S1	RCVCMP0000197	edges	10454
S1	RCVCMP0000199	edges	4833
S1	RCVCMP0000201	edges	7552
S1	RCVCMP0000202	edges	14963
S1	RCVCMP0000204	edges	14171
S1	RCVCMP0000205	edges	8732
S1	RCVCMP0000206	edges	15051
S1	RCVCMP0000208	edges	11135
S1	RCVCMP0000211	edges	9691
S1	RCVCMP0000212	edges	12700
S1	RCVCMP0000213	edges	7407
S1	RCVCMP0000214	edges	6058
S1	RCVCMP0000215	edges	11959
S1	RCVCMP0000217	edges	7717
S1	RCVCMP0000221	edges	16722
S1	RCVCMP0000223	edges	9220
S1	RCVCMP0000225	edges	9913
S1	RCVCMP0000227	edges	7976
S1	RCVCMP0000228	edges	15111
S1	RCVCMP0000231	edges	16681
S1	RCVCMP0000233	edges	6931
S1	RCVCMP0000236	edges	6369
S1	RCVCMP0000237	edges	21220
S1	RCVCMP0000239	edges	7285
S1	RCVCMP0000240	edges	7112
S1	RCVCMP0000241	edges	11379
S1	RCVCMP0000242	edges	8058
S1	RCVCMP0000245	edges	7442
S1	RCVCMP0000246	edges	9575
S1	RCVCMP0000247	edges	7780
S1	RCVCMP0000248	edges	9813
S1	RCVCMP0000250	edges	4168
S1	RCVCMP0000251	edges	8048
S1	RCVCMP0000252	edges	12666
S1	RCVCMP0000254	edges	11993
S1	RCVCMP0000257	edges	6530
S1	RCVCMP0000258	edges	8517
S1	RCVCMP0000261	edges	5638
S1	RCVCMP0000266	edges	5584
S1	RCVCMP0000273	edges	13232
S1	RCVCMP0000274	edges	7454
S1	RCVCMP0000277	edges	6256
S1	RCVCMP0000278	edges	8310
S1	RCVCMP0000279	edges	20823
S1	RCVCMP0000280	edges	17712
S1	RCVCMP0000284	edges	13150
S1	RCVCMP0000286	edges	6142
S1	RCVCMP0000287	edges	4168
S1	RCVCMP0000288	edges	9527
S1	RCVCMP0000291	edges	5457
S1	RCVCMP0000293	edges	13862
S1	RCVCMP0000295	edges	12192
S1	RCVCMP0000298	edges	7280
S1	RCVCMP0000299	edges	5784
S1	RCVCMP0000300	edges	9989
S1	RCVCMP0000303	edges	12603
S1	RCVCMP0000305	edges	19700
S1	RCVCMP0000306	edges	20776
S1	RCVCMP0000310	edges	6460
S1	RCVCMP0000311	edges	9050
S1	RCVCMP0000313	edges	9264
S1	RCVCMP0000317	edges	20278
S1	RCVCMP0000327	edges	9410
S1	RCVCMP0000328	edges	15374
S1	RCVCMP0000329	edges	8566
S1	RCVCMP0000332	edges	11851
S1	RCVCMP0000333	edges	6303
S1	RCVCMP0000340	edges	11256
S1	RCVCMP0000341	edges	12376
S1	RCVCMP0000343	edges	7737
S1	RCVCMP0000344	edges	18243
S1	RCVCMP0000352	edges	8925
S1	RCVCMP0000354	edges	10813
S1	RCVCMP0000357	edges	5064
S1	RCVCMP0000359	edges	22617
S1	RCVCMP0000363	edges	8565
S1	RCVCMP0000364	edges	10773
S1	RCVCMP0000368	edges	8696
S1	RCVCMP0000371	edges	8287
S1	RCVCMP0000377	edges	5882
S1	RCVCMP0000378	edges	11935
S1	RCVCMP0000383	edges	8625
S1	RCVCMP0000385	edges	9683
S1	RCVCMP0000388	edges	12986
S1	RCVCMP0000389	edges	16040
S1	RCVCMP0000391	edges	4709
S1	RCVCMP0000392	edges	8331
S1	RCVCMP0000393	edges	7600
S1	RCVCMP0000396	edges	16954
S1	RCVCMP0000397	edges	5579
S1	RCVCMP0000398	edges	9667
S1	RCVCMP0000403	edges	13674
S1	RCVCMP0000404	edges	9468
S1	RCVCMP0000407	edges	16078
S1	RCVCMP0000408	edges	8675
S1	RCVCMP0000411	edges	22335
S1	RCVCMP0000412	edges	16843
S1	RCVCMP0000414	edges	7313
S1	RCVCMP0000417	edges	7749
S1	RCVCMP0000419	edges	7937
S1	RCVCMP0000420	edges	13661
S1	RCVCMP0000425	edges	6095
S1	RCVCMP0000426	edges	7295
S1	RCVCMP0000427	edges	5156
S1	RCVCMP0000428	edges	5753
S1	RCVCMP0000429	edges	19118
S1	RCVCMP0000431	edges	20182
S1	RCVCMP0000436	edges	8209
S1	RCVCMP0000439	edges	7433
S1	RCVCMP0000441	edges	9667
S1	RCVCMP0000446	edges	27022
S1	RCVCMP0000449	edges	9513
S1	RCVCMP0000450	edges	9517
S1	RCVCMP0000451	edges	6854
S1	RCVCMP0000452	edges	8357
S1	RCVCMP0000454	edges	19465
S1	RCVCMP0000456	edges	12830
S1	RCVCMP0000458	edges	11807
S1	RCVCMP0000462	edges	18442
S1	RCVCMP0000464	edges	14301
S1	RCVCMP0000466	edges	6753
S1	RCVCMP0000468	edges	9317
S1	RCVCMP0000469	edges	12155
S1	RCVCMP0000471	edges	6800
S1	RCVCMP0000472	edges	6973
S1	RCVCMP0000475	edges	9780
S1	RCVCMP0000478	edges	13171
S1	RCVCMP0000480	edges	9992
S1	RCVCMP0000481	edges	7017
S1	RCVCMP0000487	edges	6768
S1	RCVCMP0000491	edges	7543
S1	RCVCMP0000492	edges	6049
S1	RCVCMP0000493	edges	8232
S1	RCVCMP0000499	edges	8458
S1	RCVCMP0000500	edges	11452
S1	RCVCMP0000501	edges	5620
S1	RCVCMP0000505	edges	10802
S1	RCVCMP0000512	edges	10092
S1	RCVCMP0000516	edges	17808
S1	RCVCMP0000517	edges	27611
S1	RCVCMP0000520	edges	10155
S1	RCVCMP0000521	edges	13149
S1	RCVCMP0000524	edges	14632
S1	RCVCMP0000528	edges	9882
S1	RCVCMP0000534	edges	9727
S1	RCVCMP0000535	edges	7891
S1	RCVCMP0000540	edges	7647
S1	RCVCMP0000541	edges	13371
S1	RCVCMP0000549	edges	11456
S1	RCVCMP0000552	edges	7786
S1	RCVCMP0000553	edges	11955
S1	RCVCMP0000554	edges	9679
S1	RCVCMP0000559	edges	9323
S1	RCVCMP0000560	edges	10851
S1	RCVCMP0000561	edges	8515
S1	RCVCMP0000562	edges	7092
S1	RCVCMP0000563	edges	7450
S1	RCVCMP0000566	edges	6867
S1	RCVCMP0000567	edges	17756
S1	RCVCMP0000569	edges	20092
S1	RCVCMP0000570	edges	9907
S1	RCVCMP0000573	edges	14894
S1	RCVCMP0000578	edges	23549
S1	RCVCMP0000579	edges	6343
S1	RCVCMP0000580	edges	5340
S1	RCVCMP0000581	edges	9056
S1	RCVCMP0000582	edges	5830
S1	RCVCMP0000584	edges	7261
S1	RCVCMP0000585	edges	6055
S1	RCVCMP0000586	edges	9461
S1	RCVCMP0000588	edges	4455
S1	RCVCMP0000591	edges	7115
S1	RCVCMP0000592	edges	12938
S1	RCVCMP0000594	edges	7158
S1	RCVCMP0000604	edges	11360
S1	RCVCMP0000606	edges	7102
S1	RCVCMP0000612	edges	8788
S1	RCVCMP0000614	edges	19184
S1	RCVCMP0000616	edges	7749
S1	RCVCMP0000617	edges	5107
S1	RCVCMP0000621	edges	13629
S1	RCVCMP0000625	edges	6727
S1	RCVCMP0000632	edges	8723
S1	RCVCMP0000634	edges	8752
S1	RCVCMP0000636	edges	7504
S1	RCVCMP0000643	edges	9475
S1	RCVCMP0000644	edges	7599
S1	RCVCMP0000645	edges	8298
S1	RCVCMP0000650	edges	9133
S1	RCVCMP0000651	edges	5539
S1	RCVCMP0000653	edges	9294
S1	RCVCMP0000654	edges	6149
S1	RCVCMP0000655	edges	5559
S1	RCVCMP0000657	edges	9171
S1	RCVCMP0000663	edges	12173
S1	RCVCMP0000664	edges	15587
S1	RCVCMP0000672	edges	12624
S1	RCVCMP0000675	edges	6530
S1	RCVCMP0000680	edges	11165
S1	RCVCMP0000683	edges	11136
S1	RCVCMP0000686	edges	7414
S1	RCVCMP0000688	edges	14982
S1	RCVCMP0000689	edges	5517
S1	RCVCMP0000691	edges	7409
S1	RCVCMP0000695	edges	19291
S1	RCVCMP0000698	edges	13022
S1	RCVCMP0000708	edges	8702
S1	RCVCMP0000709	edges	7432
S1	RCVCMP0000714	edges	8197
S1	RCVCMP0000716	edges	8891
S1	RCVCMP0000717	edges	6229
S1	RCVCMP0000718	edges	13435
S1	RCVCMP0000724	edges	13496
S1	RCVCMP0000728	edges	10966
S1	RCVCMP0000748	edges	11013
S1	RCVCMP0000750	edges	5820
S1	RCVCMP0000759	edges	4442
S1	RCVCMP0000762	edges	9045
S1	RCVCMP0000764	edges	11030
S1	RCVCMP0000766	edges	9639
S1	RCVCMP0000767	edges	9126
S1	RCVCMP0000781	edges	9358
S1	RCVCMP0000790	edges	4935
S1	RCVCMP0000811	edges	5786
S1	RCVCMP0000816	edges	15439
S1	RCVCMP0000820	edges	7262
S1	RCVCMP0000826	edges	4238
S1	RCVCMP0000828	edges	10629
S1	RCVCMP0000830	edges	6138
S1	RCVCMP0000831	edges	8869
S1	RCVCMP0000835	edges	4662
S1	RCVCMP0000840	edges	7747
S1	RCVCMP0000842	edges	6116
S1	RCVCMP0000848	edges	12579
S1	RCVCMP0000852	edges	9589
S1	RCVCMP0000871	edges	10721
S1	RCVCMP0000872	edges	10791
S1	RCVCMP0000881	edges	10284
S1	RCVCMP0000885	edges	9236
S1	RCVCMP0000888	edges	10630
S1	RCVCMP0000893	edges	15486
S1	RCVCMP0000894	edges	12421
S1	RCVCMP0000910	edges	11211
S1	RCVCMP0000962	edges	17519
S1	RCVCMP0000989	edges	9077
S1	RCVCMP0000991	edges	16625
S1	RCVCMP0000998	edges	7666
S1	RCVCMP0000999	edges	10513
S1	RCVCMP0001006	edges	5538
S1	RCVCMP0001013	edges	5527
S1	RCVCMP0001026	edges	5062
S1	RCVCMP0001030	edges	4039
S1	RCVCMP0001055	edges	11875
S1	RCVCMP0001066	edges	7864
S1	RCVCMP0001079	edges	9364
S1	RCVCMP0001090	edges	5771
S1	RCVCMP0001117	edges	7830
S1	RCVCMP0001118	edges	8921
S1	RCVCMP0001119	edges	9312
S1	RCVCMP0001136	edges	5427
S1	RCVCMP0001152	edges	5164
S1	RCVCMP0001153	edges	7509
S1	RCVCMP0001166	edges	7896
S1	RCVCMP0001182	edges	4214
S1	RCVCMP0001201	edges	9580
S1	RCVCMP0001223	edges	11629
S1	RCVCMP0001268	edges	8450
S1	RCVCMP0001365	edges	4988
S1	RCVCMP0001459	edges	4420
S1	RCVCMP0001464	edges	6367
S1	RCVCMP0001520	edges	10378
S1	RCVCMP0001523	edges	13300
S1	RCVCMP0001579	edges	4212
S1	RCVCMP0001642	edges	8585
S1	RCVCMP0001691	edges	8048
S1	RCVCMP0002079	edges	6814
S2	RCVCMP0000000	edges	8477
S2	RCVCMP0000001	edges	10288
S2	RCVCMP0000002	edges	14932
S2	RCVCMP0000003	edges	11273
S2	RCVCMP0000004	edges	21326
S2	RCVCMP0000005	edges	12626
S2	RCVCMP0000006	edges	8829
S2	RCVCMP0000007	edges	8433
S2	RCVCMP0000009	edges	5417
S2	RCVCMP0000010	edges	13665
S2	RCVCMP0000011	edges	7989
S2	RCVCMP0000012	edges	13737
S2	RCVCMP0000013	edges	17462
S2	RCVCMP0000014	edges	12146
S2	RCVCMP0000015	edges	8655
S2	RCVCMP0000017	edges	26955
S2	RCVCMP0000018	edges	8922
S2	RCVCMP0000020	edges	11401
S2	RCVCMP0000021	edges	12154
S2	RCVCMP0000023	edges	5317
S2	RCVCMP0000025	edges	20922
S2	RCVCMP0000026	edges	8458
S2	RCVCMP0000028	edges	17775
S2	RCVCMP0000029	edges	21450
S2	RCVCMP0000030	edges	20969
S2	RCVCMP0000031	edges	19292
S2	RCVCMP0000032	edges	9991
S2	RCVCMP0000035	edges	10431
S2	RCVCMP0000036	edges	9291
S2	RCVCMP0000037	edges	20266
S2	RCVCMP0000038	edges	14897
S2	RCVCMP0000039	edges	20772
S2	RCVCMP0000040	edges	14774
S2	RCVCMP0000041	edges	12712
S2	RCVCMP0000042	edges	8407
S2	RCVCMP0000043	edges	22322
S2	RCVCMP0000044	edges	8189
S2	RCVCMP0000045	edges	6546
S2	RCVCMP0000046	edges	9421
S2	RCVCMP0000047	edges	17891
S2	RCVCMP0000048	edges	20680
S2	RCVCMP0000050	edges	7141
S2	RCVCMP0000051	edges	10978
S2	RCVCMP0000053	edges	9421
S2	RCVCMP0000058	edges	19225
S2	RCVCMP0000060	edges	15953
S2	RCVCMP0000061	edges	10116
S2	RCVCMP0000062	edges	14271
S2	RCVCMP0000064	edges	8353
S2	RCVCMP0000067	edges	10066
S2	RCVCMP0000068	edges	18081
S2	RCVCMP0000069	edges	19570
S2	RCVCMP0000070	edges	12593
S2	RCVCMP0000071	edges	7020
S2	RCVCMP0000072	edges	7532
S2	RCVCMP0000073	edges	14768
S2	RCVCMP0000075	edges	11065
S2	RCVCMP0000076	edges	22512
S2	RCVCMP0000077	edges	9860
S2	RCVCMP0000078	edges	13267
S2	RCVCMP0000079	edges	24390
S2	RCVCMP0000080	edges	5425
S2	RCVCMP0000082	edges	9750
S2	RCVCMP0000083	edges	19056
S2	RCVCMP0000086	edges	20156
S2	RCVCMP0000087	edges	8159
S2	RCVCMP0000088	edges	12951
S2	RCVCMP0000089	edges	12831
S2	RCVCMP0000092	edges	26185
S2	RCVCMP0000093	edges	8880
S2	RCVCMP0000094	edges	27514
S2	RCVCMP0000097	edges	14590
S2	RCVCMP0000098	edges	12658
S2	RCVCMP0000099	edges	6471
S2	RCVCMP0000101	edges	14956
S2	RCVCMP0000103	edges	12752
S2	RCVCMP0000104	edges	20628
S2	RCVCMP0000105	edges	4592
S2	RCVCMP0000106	edges	23762
S2	RCVCMP0000107	edges	9806
S2	RCVCMP0000108	edges	15282
S2	RCVCMP0000109	edges	23711
S2	RCVCMP0000110	edges	10551
S2	RCVCMP0000111	edges	4563
S2	RCVCMP0000112	edges	6380
S2	RCVCMP0000113	edges	5320
S2	RCVCMP0000114	edges	9664
S2	RCVCMP0000116	edges	9673
S2	RCVCMP0000117	edges	7990
S2	RCVCMP0000118	edges	14649
S2	RCVCMP0000119	edges	26266
S2	RCVCMP0000120	edges	7235
S2	RCVCMP0000122	edges	24433
S2	RCVCMP0000123	edges	23929
S2	RCVCMP0000124	edges	11557
S2	RCVCMP0000125	edges	10494
S2	RCVCMP0000126	edges	16702
S2	RCVCMP0000127	edges	20748
S2	RCVCMP0000128	edges	5686
S2	RCVCMP0000130	edges	10375
S2	RCVCMP0000131	edges	7848
S2	RCVCMP0000133	edges	21631
S2	RCVCMP0000134	edges	10729
S2	RCVCMP0000135	edges	18301
S2	RCVCMP0000137	edges	9518
S2	RCVCMP0000141	edges	8117
S2	RCVCMP0000142	edges	7401
S2	RCVCMP0000144	edges	9105
S2	RCVCMP0000146	edges	6589
S2	RCVCMP0000147	edges	20524
S2	RCVCMP0000148	edges	4555
S2	RCVCMP0000149	edges	9330
S2	RCVCMP0000150	edges	13548
S2	RCVCMP0000151	edges	8925
S2	RCVCMP0000153	edges	6386
S2	RCVCMP0000154	edges	13073
S2	RCVCMP0000155	edges	11321
S2	RCVCMP0000156	edges	11639
S2	RCVCMP0000157	edges	10276
S2	RCVCMP0000161	edges	12687
S2	RCVCMP0000162	edges	6941
S2	RCVCMP0000163	edges	9168
S2	RCVCMP0000164	edges	18127
S2	RCVCMP0000166	edges	4664
S2	RCVCMP0000167	edges	20423
S2	RCVCMP0000170	edges	14760
S2	RCVCMP0000171	edges	9339
S2	RCVCMP0000174	edges	16206
S2	RCVCMP0000175	edges	5759
S2	RCVCMP0000178	edges	8846
S2	RCVCMP0000179	edges	8860
S2	RCVCMP0000181	edges	7774
S2	RCVCMP0000183	edges	11174
S2	RCVCMP0000184	edges	5565
S2	RCVCMP0000185	edges	18123
S2	RCVCMP0000187	edges	9367
S2	RCVCMP0000188	edges	10440
S2	RCVCMP0000189	edges	17713
S2	RCVCMP0000191	edges	11418
S2	RCVCMP0000192	edges	13177
S2	RCVCMP0000193	edges	12963
S2	RCVCMP0000194	edges	9243
S2	RCVCMP0000195	edges	11359
S2	RCVCMP0000196	edges	12959
S2	RCVCMP0000197	edges	15495
S2	RCVCMP0000198	edges	9625
S2	RCVCMP0000199	edges	7064
S2	RCVCMP0000200	edges	10086
S2	RCVCMP0000201	edges	12753
S2	RCVCMP0000202	edges	8023
S2	RCVCMP0000203	edges	4818
S2	RCVCMP0000204	edges	19897
S2	RCVCMP0000205	edges	5731
S2	RCVCMP0000206	edges	10729
S2	RCVCMP0000207	edges	9295
S2	RCVCMP0000208	edges	4685
S2	RCVCMP0000209	edges	10009
S2	RCVCMP0000210	edges	7423
S2	RCVCMP0000211	edges	9973
S2	RCVCMP0000212	edges	8717
S2	RCVCMP0000213	edges	7972
S2	RCVCMP0000215	edges	15274
S2	RCVCMP0000216	edges	10239
S2	RCVCMP0000218	edges	16077
S2	RCVCMP0000219	edges	7307
S2	RCVCMP0000220	edges	13154
S2	RCVCMP0000222	edges	9329
S2	RCVCMP0000223	edges	9757
S2	RCVCMP0000224	edges	7381
S2	RCVCMP0000225	edges	8224
S2	RCVCMP0000227	edges	11065
S2	RCVCMP0000229	edges	15656
S2	RCVCMP0000230	edges	11490
S2	RCVCMP0000231	edges	5953
S2	RCVCMP0000232	edges	10950
S2	RCVCMP0000233	edges	22093
S2	RCVCMP0000236	edges	15313
S2	RCVCMP0000238	edges	9727
S2	RCVCMP0000239	edges	16339
S2	RCVCMP0000244	edges	11950
S2	RCVCMP0000245	edges	8275
S2	RCVCMP0000248	edges	9065
S2	RCVCMP0000249	edges	9451
S2	RCVCMP0000251	edges	7905
S2	RCVCMP0000252	edges	17342
S2	RCVCMP0000253	edges	6255
S2	RCVCMP0000254	edges	8733
S2	RCVCMP0000255	edges	7834
S2	RCVCMP0000256	edges	9673
S2	RCVCMP0000257	edges	10598
S2	RCVCMP0000258	edges	7916
S2	RCVCMP0000259	edges	17422
S2	RCVCMP0000260	edges	9060
S2	RCVCMP0000261	edges	4724
S2	RCVCMP0000262	edges	11637
S2	RCVCMP0000263	edges	19453
S2	RCVCMP0000265	edges	17410
S2	RCVCMP0000266	edges	6265
S2	RCVCMP0000267	edges	6733
S2	RCVCMP0000268	edges	9792
S2	RCVCMP0000269	edges	16006
S2	RCVCMP0000270	edges	8074
S2	RCVCMP0000271	edges	7976
S2	RCVCMP0000272	edges	8438
S2	RCVCMP0000274	edges	20659
S2	RCVCMP0000275	edges	19922
S2	RCVCMP0000276	edges	4566
S2	RCVCMP0000279	edges	12636
S2	RCVCMP0000280	edges	4823
S2	RCVCMP0000281	edges	9929
S2	RCVCMP0000282	edges	9212
S2	RCVCMP0000283	edges	8730
S2	RCVCMP0000284	edges	11691
S2	RCVCMP0000285	edges	27536
S2	RCVCMP0000286	edges	8367
S2	RCVCMP0000288	edges	6463
S2	RCVCMP0000289	edges	6909
S2	RCVCMP0000291	edges	12877
S2	RCVCMP0000292	edges	9272
S2	RCVCMP0000295	edges	10312
S2	RCVCMP0000301	edges	8811
S2	RCVCMP0000302	edges	4014
S2	RCVCMP0000304	edges	14004
S2	RCVCMP0000306	edges	15145
S2	RCVCMP0000307	edges	10162
S2	RCVCMP0000308	edges	12033
S2	RCVCMP0000309	edges	11976
S2	RCVCMP0000310	edges	8268
S2	RCVCMP0000311	edges	15929
S2	RCVCMP0000312	edges	7268
S2	RCVCMP0000313	edges	16816
S2	RCVCMP0000314	edges	9295
S2	RCVCMP0000315	edges	11582
S2	RCVCMP0000323	edges	8986
S2	RCVCMP0000326	edges	14099
S2	RCVCMP0000329	edges	12497
S2	RCVCMP0000330	edges	5487
S2	RCVCMP0000332	edges	4649
S2	RCVCMP0000333	edges	20385
S2	RCVCMP0000334	edges	12530
S2	RCVCMP0000335	edges	11457
S2	RCVCMP0000337	edges	7724
S2	RCVCMP0000338	edges	8820
S2	RCVCMP0000340	edges	8029
S2	RCVCMP0000341	edges	9640
S2	RCVCMP0000342	edges	12773
S2	RCVCMP0000343	edges	25835
S2	RCVCMP0000345	edges	8565
S2	RCVCMP0000348	edges	8808
S2	RCVCMP0000349	edges	8594
S2	RCVCMP0000351	edges	21353
S2	RCVCMP0000352	edges	8692
S2	RCVCMP0000353	edges	4460
S2	RCVCMP0000355	edges	18866
S2	RCVCMP0000358	edges	4949
S2	RCVCMP0000359	edges	8899
S2	RCVCMP0000360	edges	23635
S2	RCVCMP0000361	edges	10144
S2	RCVCMP0000362	edges	5351
S2	RCVCMP0000363	edges	12387
S2	RCVCMP0000364	edges	16878
S2	RCVCMP0000365	edges	8991
S2	RCVCMP0000368	edges	11837
S2	RCVCMP0000369	edges	15263
S2	RCVCMP0000370	edges	7083
S2	RCVCMP0000371	edges	8393
S2	RCVCMP0000372	edges	11690
S2	RCVCMP0000374	edges	4666
S2	RCVCMP0000375	edges	5626
S2	RCVCMP0000376	edges	17093
S2	RCVCMP0000377	edges	9983
S2	RCVCMP0000379	edges	9624
S2	RCVCMP0000380	edges	9048
S2	RCVCMP0000383	edges	10503
S2	RCVCMP0000384	edges	9613
S2	RCVCMP0000385	edges	4215
S2	RCVCMP0000387	edges	9477
S2	RCVCMP0000388	edges	14398
S2	RCVCMP0000389	edges	11586
S2	RCVCMP0000390	edges	9854
S2	RCVCMP0000393	edges	8531
S2	RCVCMP0000394	edges	17247
S2	RCVCMP0000395	edges	12090
S2	RCVCMP0000398	edges	9566
S2	RCVCMP0000400	edges	13816
S2	RCVCMP0000403	edges	9182
S2	RCVCMP0000405	edges	10934
S2	RCVCMP0000406	edges	9236
S2	RCVCMP0000407	edges	7686
S2	RCVCMP0000408	edges	10860
S2	RCVCMP0000409	edges	8638
S2	RCVCMP0000410	edges	10662
S2	RCVCMP0000412	edges	10472
S2	RCVCMP0000415	edges	13749
S2	RCVCMP0000419	edges	18005
S2	RCVCMP0000421	edges	13819
S2	RCVCMP0000422	edges	14871
S2	RCVCMP0000427	edges	11664
S2	RCVCMP0000430	edges	19879
S2	RCVCMP0000431	edges	10760
S2	RCVCMP0000432	edges	10821
S2	RCVCMP0000433	edges	8695
S2	RCVCMP0000435	edges	9126
S2	RCVCMP0000438	edges	8353
S2	RCVCMP0000439	edges	11354
S2	RCVCMP0000440	edges	14003
S2	RCVCMP0000443	edges	10695
S2	RCVCMP0000444	edges	6174
S2	RCVCMP0000445	edges	11421
S2	RCVCMP0000448	edges	8867
S2	RCVCMP0000449	edges	9175
S2	RCVCMP0000451	edges	5823
S2	RCVCMP0000452	edges	12844
S2	RCVCMP0000453	edges	7841
S2	RCVCMP0000454	edges	9812
S2	RCVCMP0000455	edges	8084
S2	RCVCMP0000456	edges	7283
S2	RCVCMP0000458	edges	8892
S2	RCVCMP0000459	edges	17286
S2	RCVCMP0000460	edges	9215
S2	RCVCMP0000462	edges	15378
S2	RCVCMP0000464	edges	8077
S2	RCVCMP0000465	edges	11078
S2	RCVCMP0000466	edges	8631
S2	RCVCMP0000467	edges	8058
S2	RCVCMP0000468	edges	13673
S2	RCVCMP0000471	edges	12672
S2	RCVCMP0000473	edges	4669
S2	RCVCMP0000474	edges	7345
S2	RCVCMP0000476	edges	9543
S2	RCVCMP0000477	edges	12183
S2	RCVCMP0000480	edges	13282
S2	RCVCMP0000483	edges	8335
S2	RCVCMP0000485	edges	9889
S2	RCVCMP0000487	edges	24052
S2	RCVCMP0000494	edges	15264
S2	RCVCMP0000496	edges	4064
S2	RCVCMP0000497	edges	14098
S2	RCVCMP0000501	edges	8084
S2	RCVCMP0000502	edges	9080
S2	RCVCMP0000504	edges	16333
S2	RCVCMP0000505	edges	9505
S2	RCVCMP0000509	edges	6062
S2	RCVCMP0000510	edges	17653
S2	RCVCMP0000512	edges	10653
S2	RCVCMP0000514	edges	9728
S2	RCVCMP0000517	edges	9010
S2	RCVCMP0000522	edges	7128
S2	RCVCMP0000525	edges	13291
S2	RCVCMP0000529	edges	8520
S2	RCVCMP0000532	edges	13259
S2	RCVCMP0000536	edges	6015
S2	RCVCMP0000539	edges	5230
S2	RCVCMP0000543	edges	15634
S2	RCVCMP0000546	edges	9788
S2	RCVCMP0000547	edges	12849
S2	RCVCMP0000556	edges	9097
S2	RCVCMP0000557	edges	8846
S2	RCVCMP0000558	edges	4400
S2	RCVCMP0000559	edges	8437
S2	RCVCMP0000562	edges	13349
S2	RCVCMP0000563	edges	16755
S2	RCVCMP0000566	edges	7376
S2	RCVCMP0000567	edges	9344
S2	RCVCMP0000568	edges	7851
S2	RCVCMP0000569	edges	17640
S2	RCVCMP0000571	edges	9679
S2	RCVCMP0000572	edges	19382
S2	RCVCMP0000574	edges	9585
S2	RCVCMP0000575	edges	11440
S2	RCVCMP0000576	edges	8595
S2	RCVCMP0000581	edges	12589
S2	RCVCMP0000586	edges	7816
S2	RCVCMP0000593	edges	15128
S2	RCVCMP0000600	edges	22154
S2	RCVCMP0000601	edges	7197
S2	RCVCMP0000602	edges	12150
S2	RCVCMP0000606	edges	6793
S2	RCVCMP0000607	edges	13794
S2	RCVCMP0000608	edges	6124
S2	RCVCMP0000609	edges	10282
S2	RCVCMP0000610	edges	7273
S2	RCVCMP0000611	edges	8252
S2	RCVCMP0000612	edges	9456
S2	RCVCMP0000613	edges	12094
S2	RCVCMP0000614	edges	9560
S2	RCVCMP0000615	edges	8754
S2	RCVCMP0000622	edges	8307
S2	RCVCMP0000624	edges	6119
S2	RCVCMP0000628	edges	7271
S2	RCVCMP0000631	edges	8435
S2	RCVCMP0000635	edges	7163
S2	RCVCMP0000637	edges	5373
S2	RCVCMP0000639	edges	9939
S2	RCVCMP0000640	edges	10331
S2	RCVCMP0000643	edges	5637
S2	RCVCMP0000649	edges	6109
S2	RCVCMP0000650	edges	10529
S2	RCVCMP0000651	edges	10254
S2	RCVCMP0000655	edges	9794
S2	RCVCMP0000657	edges	7765
S2	RCVCMP0000658	edges	8655
S2	RCVCMP0000669	edges	5084
S2	RCVCMP0000676	edges	9844
S2	RCVCMP0000686	edges	19341
S2	RCVCMP0000693	edges	10748
S2	RCVCMP0000694	edges	9421
S2	RCVCMP0000697	edges	12193
S2	RCVCMP0000698	edges	7286
S2	RCVCMP0000699	edges	8161
S2	RCVCMP0000700	edges	8221
S2	RCVCMP0000702	edges	11141
S2	RCVCMP0000705	edges	7451
S2	RCVCMP0000707	edges	8034
S2	RCVCMP0000708	edges	10691
S2	RCVCMP0000711	edges	10503
S2	RCVCMP0000717	edges	4446
S2	RCVCMP0000718	edges	9344
S2	RCVCMP0000730	edges	8799
S2	RCVCMP0000736	edges	9771
S2	RCVCMP0000743	edges	6354
S2	RCVCMP0000744	edges	12662
S2	RCVCMP0000749	edges	4761
S2	RCVCMP0000750	edges	6697
S2	RCVCMP0000754	edges	11773
S2	RCVCMP0000755	edges	10052
S2	RCVCMP0000757	edges	7986
S2	RCVCMP0000762	edges	10176
S2	RCVCMP0000763	edges	11884
S2	RCVCMP0000764	edges	7013
S2	RCVCMP0000766	edges	10336
S2	RCVCMP0000768	edges	4732
S2	RCVCMP0000770	edges	9895
S2	RCVCMP0000779	edges	7739
S2	RCVCMP0000789	edges	12440
S2	RCVCMP0000791	edges	7661
S2	RCVCMP0000792	edges	7622
S2	RCVCMP0000801	edges	10791
S2	RCVCMP0000806	edges	7215
S2	RCVCMP0000811	edges	7285
S2	RCVCMP0000812	edges	7414
S2	RCVCMP0000813	edges	4162
S2	RCVCMP0000815	edges	8165
S2	RCVCMP0000824	edges	23764
S2	RCVCMP0000829	edges	9190
S2	RCVCMP0000833	edges	14402
S2	RCVCMP0000835	edges	6477
S2	RCVCMP0000837	edges	11153
S2	RCVCMP0000838	edges	6030
S2	RCVCMP0000847	edges	10360
S2	RCVCMP0000851	edges	7847
S2	RCVCMP0000855	edges	6033
S2	RCVCMP0000856	edges	10870
S2	RCVCMP0000861	edges	8273
S2	RCVCMP0000866	edges	5582
S2	RCVCMP0000880	edges	11141
S2	RCVCMP0000887	edges	8842
S2	RCVCMP0000892	edges	7021
S2	RCVCMP0000894	edges	9557
S2	RCVCMP0000896	edges	11538
S2	RCVCMP0000897	edges	8164
S2	RCVCMP0000899	edges	6207
S2	RCVCMP0000901	edges	4242
S2	RCVCMP0000903	edges	16268
S2	RCVCMP0000907	edges	8726
S2	RCVCMP0000908	edges	12254
S2	RCVCMP0000918	edges	10043
S2	RCVCMP0000919	edges	7696
S2	RCVCMP0000934	edges	9162
S2	RCVCMP0000935	edges	7976
S2	RCVCMP0000939	edges	6645
S2	RCVCMP0000940	edges	13028
S2	RCVCMP0000947	edges	9453
S2	RCVCMP0000966	edges	7330
S2	RCVCMP0000979	edges	9437
S2	RCVCMP0000986	edges	12257
S2	RCVCMP0001002	edges	7758
S2	RCVCMP0001022	edges	18355
S2	RCVCMP0001039	edges	9803
S2	RCVCMP0001054	edges	7201
S2	RCVCMP0001056	edges	6563
S2	RCVCMP0001067	edges	9795
S2	RCVCMP0001074	edges	10088
S2	RCVCMP0001079	edges	15665
S2	RCVCMP0001103	edges	7121
S2	RCVCMP0001120	edges	7483
S2	RCVCMP0001123	edges	5272
S2	RCVCMP0001171	edges	5109
S2	RCVCMP0001195	edges	8863
S2	RCVCMP0001216	edges	6676
S2	RCVCMP0001255	edges	6506
S2	RCVCMP0001280	edges	5602
S2	RCVCMP0001399	edges	10132
S2	RCVCMP0001421	edges	4365
S2	RCVCMP0001470	edges	4214
S2	RCVCMP0001489	edges	7651
S2	RCVCMP0001531	edges	8025
S2	RCVCMP0001544	edges	4045
S2	RCVCMP0001557	edges	9660
S1	RCVCMP0000000	umi_per_upia	8.083760683760683
S1	RCVCMP0000002	umi_per_upia	3.8478760045924223
S1	RCVCMP0000003	umi_per_upia	3.6328091797705055
S1	RCVCMP0000005	umi_per_upia	4.734296831573096
S1	RCVCMP0000006	umi_per_upia	5.357106469689251
S1	RCVCMP0000007	umi_per_upia	5.180264180264181
S1	RCVCMP0000008	umi_per_upia	5.081673306772909
S1	RCVCMP0000010	umi_per_upia	2.821195973949082
S1	RCVCMP0000014	umi_per_upia	4.601966873706004
S1	RCVCMP0000015	umi_per_upia	2.5146017699115046
S1	RCVCMP0000016	umi_per_upia	2.396482813749001
S1	RCVCMP0000018	umi_per_upia	6.124788255223038
S1	RCVCMP0000019	umi_per_upia	4.426713356678339
S1	RCVCMP0000020	umi_per_upia	4.930868167202572
S1	RCVCMP0000021	umi_per_upia	6.136600173460538
S1	RCVCMP0000023	umi_per_upia	3.9193310378750614
S1	RCVCMP0000024	umi_per_upia	5.232958165215544
S1	RCVCMP0000025	umi_per_upia	3.7498947368421054
S1	RCVCMP0000026	umi_per_upia	5.883075523202912
S1	RCVCMP0000028	umi_per_upia	5.711377245508982
S1	RCVCMP0000030	umi_per_upia	6.1051383399209485
S1	RCVCMP0000032	umi_per_upia	5.3025613660619
S1	RCVCMP0000035	umi_per_upia	4.400769230769231
S1	RCVCMP0000036	umi_per_upia	5.038424281562802
S1	RCVCMP0000038	umi_per_upia	5.643609382479656
S1	RCVCMP0000040	umi_per_upia	4.5911330049261085
S1	RCVCMP0000041	umi_per_upia	5.130813953488372
S1	RCVCMP0000044	umi_per_upia	4.9937888198757765
S1	RCVCMP0000045	umi_per_upia	5.852736318407961
S1	RCVCMP0000046	umi_per_upia	4.899644926182022
S1	RCVCMP0000047	umi_per_upia	5.092634776006075
S1	RCVCMP0000052	umi_per_upia	3.823529411764706
S1	RCVCMP0000054	umi_per_upia	3.960280373831776
S1	RCVCMP0000055	umi_per_upia	6.253449156872764
S1	RCVCMP0000057	umi_per_upia	5.574188129899216
S1	RCVCMP0000058	umi_per_upia	3.814832089552239
S1	RCVCMP0000059	umi_per_upia	8.075422626788036
S1	RCVCMP0000062	umi_per_upia	3.0514065978546854
S1	RCVCMP0000064	umi_per_upia	4.5518460329929304
S1	RCVCMP0000065	umi_per_upia	2.9205136044023234
S1	RCVCMP0000066	umi_per_upia	3.8784029038112524
S1	RCVCMP0000069	umi_per_upia	7.854320030995738
S1	RCVCMP0000075	umi_per_upia	4.29006968641115
S1	RCVCMP0000077	umi_per_upia	5.788563360395341
S1	RCVCMP0000079	umi_per_upia	7.625376128385155
S1	RCVCMP0000083	umi_per_upia	6.778350515463917
S1	RCVCMP0000084	umi_per_upia	3.8947368421052633
S1	RCVCMP0000085	umi_per_upia	4.498840675720437
S1	RCVCMP0000087	umi_per_upia	6.567329939842665
S1	RCVCMP0000088	umi_per_upia	7.100059206631142
S1	RCVCMP0000089	umi_per_upia	2.6172284644194757
S1	RCVCMP0000090	umi_per_upia	5.47470331043098
S1	RCVCMP0000091	umi_per_upia	4.761777777777778
S1	RCVCMP0000092	umi_per_upia	4.588638092822724
S1	RCVCMP0000094	umi_per_upia	6.032766990291262
S1	RCVCMP0000095	umi_per_upia	5.604844814534443
S1	RCVCMP0000099	umi_per_upia	4.272853185595568
S1	RCVCMP0000101	umi_per_upia	3.919674039580908
S1	RCVCMP0000102	umi_per_upia	6.237424547283702
S1	RCVCMP0000103	umi_per_upia	5.411358403683806
S1	RCVCMP0000104	umi_per_upia	5.389808074123097
S1	RCVCMP0000107	umi_per_upia	3.6616915422885574
S1	RCVCMP0000110	umi_per_upia	5.187126275061555
S1	RCVCMP0000111	umi_per_upia	4.466955579631636
S1	RCVCMP0000113	umi_per_upia	5.47148288973384
S1	RCVCMP0000114	umi_per_upia	6.075107296137339
S1	RCVCMP0000116	umi_per_upia	4.830729166666667
S1	RCVCMP0000117	umi_per_upia	6.263277349069451
S1	RCVCMP0000119	umi_per_upia	5.0292343387470995
S1	RCVCMP0000120	umi_per_upia	4.7
S1	RCVCMP0000122	umi_per_upia	5.329757785467128
S1	RCVCMP0000123	umi_per_upia	2.445810694881327
S1	RCVCMP0000124	umi_per_upia	7.700709994538504
S1	RCVCMP0000125	umi_per_upia	6.76630907509423
S1	RCVCMP0000127	umi_per_upia	2.9991911566459963
S1	RCVCMP0000128	umi_per_upia	5.3364928909952605
S1	RCVCMP0000132	umi_per_upia	2.973981900452489
S1	RCVCMP0000133	umi_per_upia	9.124958235883728
S1	RCVCMP0000138	umi_per_upia	6.671395579016826
S1	RCVCMP0000139	umi_per_upia	3.6177052423343223
S1	RCVCMP0000140	umi_per_upia	4.606912442396314
S1	RCVCMP0000142	umi_per_upia	3.2625458996328027
S1	RCVCMP0000146	umi_per_upia	4.631955922865013
S1	RCVCMP0000147	umi_per_upia	4.918811163465024
S1	RCVCMP0000148	umi_per_upia	4.912052117263844
S1	RCVCMP0000149	umi_per_upia	5.426660516605166
S1	RCVCMP0000150	umi_per_upia	5.502770083102493
S1	RCVCMP0000151	umi_per_upia	2.985653158822049
S1	RCVCMP0000152	umi_per_upia	5.648586266589729
S1	RCVCMP0000157	umi_per_upia	5.89000456412597
S1	RCVCMP0000159	umi_per_upia	4.770771950500884
S1	RCVCMP0000160	umi_per_upia	5.844812554489974
S1	RCVCMP0000161	umi_per_upia	5.002262443438914
S1	RCVCMP0000163	umi_per_upia	3.4215755855216465
S1	RCVCMP0000164	umi_per_upia	5.95512586647209
S1	RCVCMP0000165	umi_per_upia	6.2744490358126725
S1	RCVCMP0000166	umi_per_upia	5.068896655017474
S1	RCVCMP0000167	umi_per_upia	7.237205026049647
S1	RCVCMP0000168	umi_per_upia	6.0114048729911875
S1	RCVCMP0000170	umi_per_upia	6.006253553155202
S1	RCVCMP0000172	umi_per_upia	6.850729517396184
S1	RCVCMP0000173	umi_per_upia	6.367351994054991
S1	RCVCMP0000175	umi_per_upia	3.808259587020649
S1	RCVCMP0000178	umi_per_upia	2.980952380952381
S1	RCVCMP0000180	umi_per_upia	4.340676229508197
S1	RCVCMP0000182	umi_per_upia	7.023573200992556
S1	RCVCMP0000185	umi_per_upia	3.2106810387065163
S1	RCVCMP0000186	umi_per_upia	5.94229149115417
S1	RCVCMP0000188	umi_per_upia	5.610608020698577
S1	RCVCMP0000189	umi_per_upia	6.19580078125
S1	RCVCMP0000190	umi_per_upia	4.357559030972094
S1	RCVCMP0000192	umi_per_upia	3.54075652637187
S1	RCVCMP0000193	umi_per_upia	6.236755743084857
S1	RCVCMP0000196	umi_per_upia	4.861227922624054
S1	RCVCMP0000197	umi_per_upia	6.506566604127579
S1	RCVCMP0000199	umi_per_upia	3.5296269202633503
S1	RCVCMP0000201	umi_per_upia	5.68910741301059
S1	RCVCMP0000202	umi_per_upia	5.244969996470173
S1	RCVCMP0000204	umi_per_upia	6.58407494145199
S1	RCVCMP0000205	umi_per_upia	5.331085223789087
S1	RCVCMP0000206	umi_per_upia	4.983957219251337
S1	RCVCMP0000208	umi_per_upia	3.3850152905198776
S1	RCVCMP0000211	umi_per_upia	6.103863204559848
S1	RCVCMP0000212	umi_per_upia	5.88515406162465
S1	RCVCMP0000213	umi_per_upia	5.521348314606741
S1	RCVCMP0000214	umi_per_upia	2.9656188605108054
S1	RCVCMP0000215	umi_per_upia	3.640625
S1	RCVCMP0000217	umi_per_upia	4.528301886792453
S1	RCVCMP0000221	umi_per_upia	6.973496003365587
S1	RCVCMP0000223	umi_per_upia	3.8105525550477775
S1	RCVCMP0000225	umi_per_upia	4.38646482635797
S1	RCVCMP0000227	umi_per_upia	4.371900826446281
S1	RCVCMP0000228	umi_per_upia	5.683352294273796
S1	RCVCMP0000231	umi_per_upia	5.152505446623094
S1	RCVCMP0000233	umi_per_upia	4.184354154032747
S1	RCVCMP0000236	umi_per_upia	3.6938300349243307
S1	RCVCMP0000237	umi_per_upia	7.434536447275301
S1	RCVCMP0000239	umi_per_upia	4.6118170266836085
S1	RCVCMP0000240	umi_per_upia	3.9597090095131504
S1	RCVCMP0000241	umi_per_upia	6.922935779816513
S1	RCVCMP0000242	umi_per_upia	4
S1	RCVCMP0000245	umi_per_upia	3.9844002151694458
S1	RCVCMP0000246	umi_per_upia	4.412691060676239
S1	RCVCMP0000247	umi_per_upia	4.259340659340659
S1	RCVCMP0000248	umi_per_upia	4.775220372184133
S1	RCVCMP0000250	umi_per_upia	2.232296137339056
S1	RCVCMP0000251	umi_per_upia	5.840991976659373
S1	RCVCMP0000252	umi_per_upia	4.564381574174828
S1	RCVCMP0000254	umi_per_upia	6.44450460205739
S1	RCVCMP0000257	umi_per_upia	5.328419328419328
S1	RCVCMP0000258	umi_per_upia	4.777903043968433
S1	RCVCMP0000261	umi_per_upia	2.8650712830957232
S1	RCVCMP0000266	umi_per_upia	3.681216931216931
S1	RCVCMP0000273	umi_per_upia	4.600070101647389
S1	RCVCMP0000274	umi_per_upia	4.050218340611353
S1	RCVCMP0000277	umi_per_upia	4.99519615692554
S1	RCVCMP0000278	umi_per_upia	4.9747444377630785
S1	RCVCMP0000279	umi_per_upia	8.234119057131442
S1	RCVCMP0000280	umi_per_upia	4.680255795363709
S1	RCVCMP0000284	umi_per_upia	5.870053956834532
S1	RCVCMP0000286	umi_per_upia	5.309895833333333
S1	RCVCMP0000287	umi_per_upia	2.7843268586738112
S1	RCVCMP0000288	umi_per_upia	5.884472049689441
S1	RCVCMP0000291	umi_per_upia	4.020679468242245
S1	RCVCMP0000293	umi_per_upia	5.47433346597692
S1	RCVCMP0000295	umi_per_upia	3.1933526773938277
S1	RCVCMP0000298	umi_per_upia	5.041029207232267
S1	RCVCMP0000299	umi_per_upia	2.4001663893510816
S1	RCVCMP0000300	umi_per_upia	6.144891640866873
S1	RCVCMP0000303	umi_per_upia	5.973759541984733
S1	RCVCMP0000305	umi_per_upia	5.483671171171171
S1	RCVCMP0000306	umi_per_upia	6.254335260115607
S1	RCVCMP0000310	umi_per_upia	4.219384413883431
S1	RCVCMP0000311	umi_per_upia	4.796808510638298
S1	RCVCMP0000313	umi_per_upia	5.531212484993998
S1	RCVCMP0000317	umi_per_upia	5.686046511627907
S1	RCVCMP0000327	umi_per_upia	4.885579937304075
S1	RCVCMP0000328	umi_per_upia	6.941256830601093
S1	RCVCMP0000329	umi_per_upia	5.036073329390893
S1	RCVCMP0000332	umi_per_upia	6.165531691985333
S1	RCVCMP0000333	umi_per_upia	3.876695437731196
S1	RCVCMP0000340	umi_per_upia	6.983177570093458
S1	RCVCMP0000341	umi_per_upia	7.656697819314641
S1	RCVCMP0000343	umi_per_upia	4.245044052863436
S1	RCVCMP0000344	umi_per_upia	4.92259471245571
S1	RCVCMP0000352	umi_per_upia	6.165163081193615
S1	RCVCMP0000354	umi_per_upia	5.694547379565908
S1	RCVCMP0000357	umi_per_upia	3.46771978021978
S1	RCVCMP0000359	umi_per_upia	7.37801254539452
S1	RCVCMP0000363	umi_per_upia	5.00058651026393
S1	RCVCMP0000364	umi_per_upia	5.203793774319066
S1	RCVCMP0000368	umi_per_upia	5.36374922408442
S1	RCVCMP0000371	umi_per_upia	4.769809138230191
S1	RCVCMP0000377	umi_per_upia	3.229499174463401
S1	RCVCMP0000378	umi_per_upia	4.258793969849246
S1	RCVCMP0000383	umi_per_upia	4.548489666136725
S1	RCVCMP0000385	umi_per_upia	4.317062248096731
S1	RCVCMP0000388	umi_per_upia	5.519041506204536
S1	RCVCMP0000389	umi_per_upia	6.6799664006719865
S1	RCVCMP0000391	umi_per_upia	2.577619308831596
S1	RCVCMP0000392	umi_per_upia	4.983764281419122
S1	RCVCMP0000393	umi_per_upia	4.192137320044297
S1	RCVCMP0000396	umi_per_upia	4.6322758620689655
S1	RCVCMP0000397	umi_per_upia	4.456730769230769
S1	RCVCMP0000398	umi_per_upia	4.513145539906104
S1	RCVCMP0000403	umi_per_upia	5.385714285714286
S1	RCVCMP0000404	umi_per_upia	4.297581013235965
S1	RCVCMP0000407	umi_per_upia	5.890243902439025
S1	RCVCMP0000408	umi_per_upia	4.5599577390385635
S1	RCVCMP0000411	umi_per_upia	6.026208026208026
S1	RCVCMP0000412	umi_per_upia	6.572272548247342
S1	RCVCMP0000414	umi_per_upia	4.387349397590361
S1	RCVCMP0000417	umi_per_upia	4.53764705882353
S1	RCVCMP0000419	umi_per_upia	4.80498177399757
S1	RCVCMP0000420	umi_per_upia	6.845766129032258
S1	RCVCMP0000425	umi_per_upia	3.468607305936073
S1	RCVCMP0000426	umi_per_upia	4.535625
S1	RCVCMP0000427	umi_per_upia	3.2205513784461153
S1	RCVCMP0000428	umi_per_upia	3.864280891289669
S1	RCVCMP0000429	umi_per_upia	3.955420678107995
S1	RCVCMP0000431	umi_per_upia	8.643290043290044
S1	RCVCMP0000436	umi_per_upia	5.0012247397428045
S1	RCVCMP0000439	umi_per_upia	4.135195530726257
S1	RCVCMP0000441	umi_per_upia	6.573187414500684
S1	RCVCMP0000446	umi_per_upia	5.9266503667481665
S1	RCVCMP0000449	umi_per_upia	4.161176987263944
S1	RCVCMP0000450	umi_per_upia	4.046272493573265
S1	RCVCMP0000451	umi_per_upia	4.465663832570307
S1	RCVCMP0000452	umi_per_upia	3.8599907278627725
S1	RCVCMP0000454	umi_per_upia	5.606166375799884
S1	RCVCMP0000456	umi_per_upia	5.514285714285714
S1	RCVCMP0000458	umi_per_upia	6.6123024830699775
S1	RCVCMP0000462	umi_per_upia	9.871212121212121
S1	RCVCMP0000464	umi_per_upia	4.980350877192983
S1	RCVCMP0000466	umi_per_upia	5.324623911322249
S1	RCVCMP0000468	umi_per_upia	5.528009535160906
S1	RCVCMP0000469	umi_per_upia	5.332450331125828
S1	RCVCMP0000471	umi_per_upia	4.571235651586766
S1	RCVCMP0000472	umi_per_upia	4.435864709636248
S1	RCVCMP0000475	umi_per_upia	5.532423208191126
S1	RCVCMP0000478	umi_per_upia	6.790238836967809
S1	RCVCMP0000480	umi_per_upia	6.478799739073712
S1	RCVCMP0000481	umi_per_upia	3.8437843784378436
S1	RCVCMP0000487	umi_per_upia	4.765371024734982
S1	RCVCMP0000491	umi_per_upia	4.953825857519789
S1	RCVCMP0000492	umi_per_upia	2.741246020918599
S1	RCVCMP0000493	umi_per_upia	5.51986531986532
S1	RCVCMP0000499	umi_per_upia	5.9184820801124385
S1	RCVCMP0000500	umi_per_upia	5.588697788697789
S1	RCVCMP0000501	umi_per_upia	4.587561374795417
S1	RCVCMP0000505	umi_per_upia	5.44
S1	RCVCMP0000512	umi_per_upia	5.559800664451827
S1	RCVCMP0000516	umi_per_upia	5.640869843300288
S1	RCVCMP0000517	umi_per_upia	7.832373271889401
S1	RCVCMP0000520	umi_per_upia	5.25
S1	RCVCMP0000521	umi_per_upia	7.425725668753557
S1	RCVCMP0000524	umi_per_upia	7.147218119153126
S1	RCVCMP0000528	umi_per_upia	4.529682466635987
S1	RCVCMP0000534	umi_per_upia	5.297534246575342
S1	RCVCMP0000535	umi_per_upia	3.536003600360036
S1	RCVCMP0000540	umi_per_upia	2.657252440725244
S1	RCVCMP0000541	umi_per_upia	7.386971046770602
S1	RCVCMP0000549	umi_per_upia	5.231051906293064
S1	RCVCMP0000552	umi_per_upia	5.245768449559919
S1	RCVCMP0000553	umi_per_upia	6.270327349524815
S1	RCVCMP0000554	umi_per_upia	5.541426927502877
S1	RCVCMP0000559	umi_per_upia	4.8655462184873945
S1	RCVCMP0000560	umi_per_upia	5.986674069961133
S1	RCVCMP0000561	umi_per_upia	5.088729016786571
S1	RCVCMP0000562	umi_per_upia	4.499043977055449
S1	RCVCMP0000563	umi_per_upia	4.831380208333333
S1	RCVCMP0000566	umi_per_upia	5.853595890410959
S1	RCVCMP0000567	umi_per_upia	6.560566530003727
S1	RCVCMP0000569	umi_per_upia	5.313269127875869
S1	RCVCMP0000570	umi_per_upia	6.1953517587939695
S1	RCVCMP0000573	umi_per_upia	6.644464446444644
S1	RCVCMP0000578	umi_per_upia	7.042385709960642
S1	RCVCMP0000579	umi_per_upia	3.5742518351214003
S1	RCVCMP0000580	umi_per_upia	3.617946974847043
S1	RCVCMP0000581	umi_per_upia	4.715332286760858
S1	RCVCMP0000582	umi_per_upia	3.7034438775510203
S1	RCVCMP0000584	umi_per_upia	4.550377833753148
S1	RCVCMP0000585	umi_per_upia	3.2890582471420795
S1	RCVCMP0000586	umi_per_upia	5.370645345516848
S1	RCVCMP0000588	umi_per_upia	3.5544
S1	RCVCMP0000591	umi_per_upia	4.6958250497017895
S1	RCVCMP0000592	umi_per_upia	7.389431361286617
S1	RCVCMP0000594	umi_per_upia	2.7947512730121424
S1	RCVCMP0000604	umi_per_upia	4.913327526132404
S1	RCVCMP0000606	umi_per_upia	3.6370179948586117
S1	RCVCMP0000612	umi_per_upia	4.505664263645726
S1	RCVCMP0000614	umi_per_upia	5.110602798708288
S1	RCVCMP0000616	umi_per_upia	8.960556844547563
S1	RCVCMP0000617	umi_per_upia	3.274421593830334
S1	RCVCMP0000621	umi_per_upia	6.695200395843642
S1	RCVCMP0000625	umi_per_upia	4.145510835913313
S1	RCVCMP0000632	umi_per_upia	6.470544369873229
S1	RCVCMP0000634	umi_per_upia	5.320097739767868
S1	RCVCMP0000636	umi_per_upia	5.255453905700211
S1	RCVCMP0000643	umi_per_upia	4.704443334997504
S1	RCVCMP0000644	umi_per_upia	7.148253068932956
S1	RCVCMP0000645	umi_per_upia	5.464285714285714
S1	RCVCMP0000650	umi_per_upia	5.852638352638353
S1	RCVCMP0000651	umi_per_upia	5.888178913738019
S1	RCVCMP0000653	umi_per_upia	4.809895833333333
S1	RCVCMP0000654	umi_per_upia	3.6173349056603774
S1	RCVCMP0000655	umi_per_upia	3.7533875338753386
S1	RCVCMP0000657	umi_per_upia	2.520971302428256
S1	RCVCMP0000663	umi_per_upia	5.677782996712072
S1	RCVCMP0000664	umi_per_upia	7.870737913486005
S1	RCVCMP0000672	umi_per_upia	5.660940325497288
S1	RCVCMP0000675	umi_per_upia	3.4930257510729614
S1	RCVCMP0000680	umi_per_upia	5.9507230851633635
S1	RCVCMP0000683	umi_per_upia	5.703971119133574
S1	RCVCMP0000686	umi_per_upia	5.100828729281768
S1	RCVCMP0000688	umi_per_upia	6.119175257731959
S1	RCVCMP0000689	umi_per_upia	3.632100396301189
S1	RCVCMP0000691	umi_per_upia	4.935073627844712
S1	RCVCMP0000695	umi_per_upia	5.6087084436599
S1	RCVCMP0000698	umi_per_upia	6.3193359375
S1	RCVCMP0000708	umi_per_upia	4.423391215526047
S1	RCVCMP0000709	umi_per_upia	6.878139534883721
S1	RCVCMP0000714	umi_per_upia	5.294422827496757
S1	RCVCMP0000716	umi_per_upia	4.666842382709541
S1	RCVCMP0000717	umi_per_upia	3.2520964360587
S1	RCVCMP0000718	umi_per_upia	4.700598802395209
S1	RCVCMP0000724	umi_per_upia	5.838344226579521
S1	RCVCMP0000728	umi_per_upia	5.573544433094995
S1	RCVCMP0000748	umi_per_upia	5.161320754716981
S1	RCVCMP0000750	umi_per_upia	6.1148577449947314
S1	RCVCMP0000759	umi_per_upia	2.484848484848485
S1	RCVCMP0000762	umi_per_upia	6.233217993079585
S1	RCVCMP0000764	umi_per_upia	6.31433506044905
S1	RCVCMP0000766	umi_per_upia	6.690376569037657
S1	RCVCMP0000767	umi_per_upia	4.653353814644137
S1	RCVCMP0000781	umi_per_upia	6.442600276625173
S1	RCVCMP0000790	umi_per_upia	4.019639934533552
S1	RCVCMP0000811	umi_per_upia	4.420245398773006
S1	RCVCMP0000816	umi_per_upia	5.8662835249042145
S1	RCVCMP0000820	umi_per_upia	3.8024172359432473
S1	RCVCMP0000826	umi_per_upia	4.249496981891348
S1	RCVCMP0000828	umi_per_upia	5.502083333333333
S1	RCVCMP0000830	umi_per_upia	3.8133167392657126
S1	RCVCMP0000831	umi_per_upia	4.710624666310731
S1	RCVCMP0000835	umi_per_upia	3.459077380952381
S1	RCVCMP0000840	umi_per_upia	6.012470771628995
S1	RCVCMP0000842	umi_per_upia	4.196145905024088
S1	RCVCMP0000848	umi_per_upia	5.376612209802236
S1	RCVCMP0000852	umi_per_upia	3.951118475559238
S1	RCVCMP0000871	umi_per_upia	6.366348448687351
S1	RCVCMP0000872	umi_per_upia	5.295162882527147
S1	RCVCMP0000881	umi_per_upia	4.9819512195121956
S1	RCVCMP0000885	umi_per_upia	5.5546827794561935
S1	RCVCMP0000888	umi_per_upia	5.329126703685008
S1	RCVCMP0000893	umi_per_upia	6.881614349775785
S1	RCVCMP0000894	umi_per_upia	5.678324896456512
S1	RCVCMP0000910	umi_per_upia	4.917953242170269
S1	RCVCMP0000962	umi_per_upia	7.813231323132313
S1	RCVCMP0000989	umi_per_upia	5.167908309455587
S1	RCVCMP0000991	umi_per_upia	6.374468085106383
S1	RCVCMP0000998	umi_per_upia	3.966233766233766
S1	RCVCMP0000999	umi_per_upia	5.818941504178273
S1	RCVCMP0001006	umi_per_upia	2.3151718357082984
S1	RCVCMP0001013	umi_per_upia	3.1176470588235294
S1	RCVCMP0001026	umi_per_upia	7.11864406779661
S1	RCVCMP0001030	umi_per_upia	2.813240418118467
S1	RCVCMP0001055	umi_per_upia	7.1687917425622345
S1	RCVCMP0001066	umi_per_upia	5.720641867250182
S1	RCVCMP0001079	umi_per_upia	5.328563251287922
S1	RCVCMP0001090	umi_per_upia	4.406896551724138
S1	RCVCMP0001117	umi_per_upia	3.718854415274463
S1	RCVCMP0001118	umi_per_upia	5.1465816917728855
S1	RCVCMP0001119	umi_per_upia	4.8844327176781
S1	RCVCMP0001136	umi_per_upia	3.4597701149425286
S1	RCVCMP0001152	umi_per_upia	3.009929906542056
S1	RCVCMP0001153	umi_per_upia	4.766730401529637
S1	RCVCMP0001166	umi_per_upia	4.765776699029126
S1	RCVCMP0001182	umi_per_upia	2.5386473429951693
S1	RCVCMP0001201	umi_per_upia	6.223091976516634
S1	RCVCMP0001223	umi_per_upia	7.765614506380121
S1	RCVCMP0001268	umi_per_upia	5.416881443298969
S1	RCVCMP0001365	umi_per_upia	3.6343065693430656
S1	RCVCMP0001459	umi_per_upia	6.74885145482389
S1	RCVCMP0001464	umi_per_upia	4.919379844961241
S1	RCVCMP0001520	umi_per_upia	4.980704293294742
S1	RCVCMP0001523	umi_per_upia	6.672727272727273
S1	RCVCMP0001579	umi_per_upia	6.110625909752548
S1	RCVCMP0001642	umi_per_upia	4.547149706979222
S1	RCVCMP0001691	umi_per_upia	4.587056128293241
S1	RCVCMP0002079	umi_per_upia	5.137878787878788
S2	RCVCMP0000000	umi_per_upia	6.022095509622238
S2	RCVCMP0000001	umi_per_upia	5.323269130661114
S2	RCVCMP0000002	umi_per_upia	5.9693424768051635
S2	RCVCMP0000003	umi_per_upia	6.080890336590662
S2	RCVCMP0000004	umi_per_upia	5.490497266336892
S2	RCVCMP0000005	umi_per_upia	8.904761904761905
S2	RCVCMP0000006	umi_per_upia	5.33879781420765
S2	RCVCMP0000007	umi_per_upia	5.609364548494983
S2	RCVCMP0000009	umi_per_upia	4.471416735708368
S2	RCVCMP0000010	umi_per_upia	6.481605351170568
S2	RCVCMP0000011	umi_per_upia	2.5136075949367087
S2	RCVCMP0000012	umi_per_upia	5.172544558210087
S2	RCVCMP0000013	umi_per_upia	5.453056080655324
S2	RCVCMP0000014	umi_per_upia	6.566757493188011
S2	RCVCMP0000015	umi_per_upia	5.693527080581242
S2	RCVCMP0000017	umi_per_upia	6.01449603624009
S2	RCVCMP0000018	umi_per_upia	5.922
S2	RCVCMP0000020	umi_per_upia	6.909756097560976
S2	RCVCMP0000021	umi_per_upia	6.619099890230516
S2	RCVCMP0000023	umi_per_upia	3.1139166177334117
S2	RCVCMP0000025	umi_per_upia	5.798543009246288
S2	RCVCMP0000026	umi_per_upia	7.310763888888889
S2	RCVCMP0000028	umi_per_upia	5.7591623036649215
S2	RCVCMP0000029	umi_per_upia	6.527563905143209
S2	RCVCMP0000030	umi_per_upia	6.993252361673414
S2	RCVCMP0000031	umi_per_upia	5.806569343065694
S2	RCVCMP0000032	umi_per_upia	6.248267170762444
S2	RCVCMP0000035	umi_per_upia	7.5681983953318746
S2	RCVCMP0000036	umi_per_upia	7.54530612244898
S2	RCVCMP0000037	umi_per_upia	6.632031767041695
S2	RCVCMP0000038	umi_per_upia	8.42369020501139
S2	RCVCMP0000039	umi_per_upia	5.698254364089776
S2	RCVCMP0000040	umi_per_upia	6.905793688177108
S2	RCVCMP0000041	umi_per_upia	7.454223272297696
S2	RCVCMP0000042	umi_per_upia	5.342710997442455
S2	RCVCMP0000043	umi_per_upia	6.0435735818032335
S2	RCVCMP0000044	umi_per_upia	6.214939024390244
S2	RCVCMP0000045	umi_per_upia	5.949725776965265
S2	RCVCMP0000046	umi_per_upia	5.916719242902208
S2	RCVCMP0000047	umi_per_upia	5.211657344715926
S2	RCVCMP0000048	umi_per_upia	8.175670268107243
S2	RCVCMP0000050	umi_per_upia	5.117816091954023
S2	RCVCMP0000051	umi_per_upia	5.791092258748675
S2	RCVCMP0000053	umi_per_upia	5.277339346110485
S2	RCVCMP0000058	umi_per_upia	8.670309653916211
S2	RCVCMP0000060	umi_per_upia	6.579800498753118
S2	RCVCMP0000061	umi_per_upia	5.9264273101824605
S2	RCVCMP0000062	umi_per_upia	5.877440797673453
S2	RCVCMP0000064	umi_per_upia	6.586370839936609
S2	RCVCMP0000067	umi_per_upia	5.10183299389002
S2	RCVCMP0000068	umi_per_upia	6.51508542348237
S2	RCVCMP0000069	umi_per_upia	7.821818181818182
S2	RCVCMP0000070	umi_per_upia	7.989137380191694
S2	RCVCMP0000071	umi_per_upia	5.25
S2	RCVCMP0000072	umi_per_upia	7.023386342376052
S2	RCVCMP0000073	umi_per_upia	6.839010732617825
S2	RCVCMP0000075	umi_per_upia	6.92632241813602
S2	RCVCMP0000076	umi_per_upia	6.468468468468468
S2	RCVCMP0000077	umi_per_upia	8.836789900811542
S2	RCVCMP0000078	umi_per_upia	6.533961328705999
S2	RCVCMP0000079	umi_per_upia	10.189509306260575
S2	RCVCMP0000080	umi_per_upia	5.649947753396029
S2	RCVCMP0000082	umi_per_upia	6.295071335927367
S2	RCVCMP0000083	umi_per_upia	5.0731772935162764
S2	RCVCMP0000086	umi_per_upia	8.515811965811967
S2	RCVCMP0000087	umi_per_upia	5.178457616316125
S2	RCVCMP0000088	umi_per_upia	6.55
S2	RCVCMP0000089	umi_per_upia	6.833333333333333
S2	RCVCMP0000092	umi_per_upia	7.0593382554006014
S2	RCVCMP0000093	umi_per_upia	6.90625
S2	RCVCMP0000094	umi_per_upia	6.877887788778878
S2	RCVCMP0000097	umi_per_upia	7.505967825635703
S2	RCVCMP0000098	umi_per_upia	9.303703703703704
S2	RCVCMP0000099	umi_per_upia	4.116219667943806
S2	RCVCMP0000101	umi_per_upia	6.209953994144709
S2	RCVCMP0000103	umi_per_upia	5.365139949109415
S2	RCVCMP0000104	umi_per_upia	4.9241729050953875
S2	RCVCMP0000105	umi_per_upia	2.7444643925792938
S2	RCVCMP0000106	umi_per_upia	6.514166666666667
S2	RCVCMP0000107	umi_per_upia	5.56061468412066
S2	RCVCMP0000108	umi_per_upia	5.960267505900865
S2	RCVCMP0000109	umi_per_upia	5.556980056980057
S2	RCVCMP0000110	umi_per_upia	6.63527180783818
S2	RCVCMP0000111	umi_per_upia	2.628175519630485
S2	RCVCMP0000112	umi_per_upia	5.4190800681431
S2	RCVCMP0000113	umi_per_upia	3.5209302325581397
S2	RCVCMP0000114	umi_per_upia	4.764997521070898
S2	RCVCMP0000116	umi_per_upia	7.13037037037037
S2	RCVCMP0000117	umi_per_upia	10.583222370173102
S2	RCVCMP0000118	umi_per_upia	6.68367816091954
S2	RCVCMP0000119	umi_per_upia	5.972318339100346
S2	RCVCMP0000120	umi_per_upia	5.229876722262509
S2	RCVCMP0000122	umi_per_upia	6.466113045807662
S2	RCVCMP0000123	umi_per_upia	5.67275787448906
S2	RCVCMP0000124	umi_per_upia	6.229517091698318
S2	RCVCMP0000125	umi_per_upia	6.184569732937685
S2	RCVCMP0000126	umi_per_upia	5.674442538593482
S2	RCVCMP0000127	umi_per_upia	6.4163278073193615
S2	RCVCMP0000128	umi_per_upia	5.6266137040715
S2	RCVCMP0000130	umi_per_upia	5.5495156081808394
S2	RCVCMP0000131	umi_per_upia	4.727602905569007
S2	RCVCMP0000133	umi_per_upia	7.26401630988787
S2	RCVCMP0000134	umi_per_upia	6.10487106017192
S2	RCVCMP0000135	umi_per_upia	6.3491062039957935
S2	RCVCMP0000137	umi_per_upia	7.3387596899224805
S2	RCVCMP0000141	umi_per_upia	5.887190684133915
S2	RCVCMP0000142	umi_per_upia	5.393850658857979
S2	RCVCMP0000144	umi_per_upia	5.009397457158651
S2	RCVCMP0000146	umi_per_upia	4.781500364166059
S2	RCVCMP0000147	umi_per_upia	7.0844382414515
S2	RCVCMP0000148	umi_per_upia	3.6104928457869634
S2	RCVCMP0000149	umi_per_upia	6.13417052214144
S2	RCVCMP0000150	umi_per_upia	3.4017699115044246
S2	RCVCMP0000151	umi_per_upia	6.180681028492009
S2	RCVCMP0000153	umi_per_upia	5.60387323943662
S2	RCVCMP0000154	umi_per_upia	8.216592780240658
S2	RCVCMP0000155	umi_per_upia	7.614343707713126
S2	RCVCMP0000156	umi_per_upia	7.6028928336620645
S2	RCVCMP0000157	umi_per_upia	4.7926829268292686
S2	RCVCMP0000161	umi_per_upia	6.39432336543335
S2	RCVCMP0000162	umi_per_upia	5.442171518489379
S2	RCVCMP0000163	umi_per_upia	6.98698315467075
S2	RCVCMP0000164	umi_per_upia	8.89009900990099
S2	RCVCMP0000166	umi_per_upia	6.847058823529411
S2	RCVCMP0000167	umi_per_upia	6.591650358773647
S2	RCVCMP0000170	umi_per_upia	4.172846548773531
S2	RCVCMP0000171	umi_per_upia	6.397382920110193
S2	RCVCMP0000174	umi_per_upia	4.776952776952777
S2	RCVCMP0000175	umi_per_upia	5.2642201834862385
S2	RCVCMP0000178	umi_per_upia	8.12730627306273
S2	RCVCMP0000179	umi_per_upia	4.708177445216462
S2	RCVCMP0000181	umi_per_upia	3.035686274509804
S2	RCVCMP0000183	umi_per_upia	4.346108721157607
S2	RCVCMP0000184	umi_per_upia	4.843531468531468
S2	RCVCMP0000185	umi_per_upia	8.740993184031158
S2	RCVCMP0000187	umi_per_upia	7.478748997594226
S2	RCVCMP0000188	umi_per_upia	7.172651933701657
S2	RCVCMP0000189	umi_per_upia	5.98668487538409
S2	RCVCMP0000191	umi_per_upia	7.1395348837209305
S2	RCVCMP0000192	umi_per_upia	6.633688483003551
S2	RCVCMP0000193	umi_per_upia	6.818422445738486
S2	RCVCMP0000194	umi_per_upia	6.936699321778447
S2	RCVCMP0000195	umi_per_upia	6.184008762322016
S2	RCVCMP0000196	umi_per_upia	6.008878504672897
S2	RCVCMP0000197	umi_per_upia	8.657271702367531
S2	RCVCMP0000198	umi_per_upia	6.337309476474487
S2	RCVCMP0000199	umi_per_upia	5.6312
S2	RCVCMP0000200	umi_per_upia	6.073984232868405
S2	RCVCMP0000201	umi_per_upia	7.6169573060733615
S2	RCVCMP0000202	umi_per_upia	5.278731836195509
S2	RCVCMP0000203	umi_per_upia	4.446808510638298
S2	RCVCMP0000204	umi_per_upia	6.567657868359506
S2	RCVCMP0000205	umi_per_upia	5.6390532544378695
S2	RCVCMP0000206	umi_per_upia	5.069866920152092
S2	RCVCMP0000207	umi_per_upia	8.163283318623124
S2	RCVCMP0000208	umi_per_upia	5.109289617486339
S2	RCVCMP0000209	umi_per_upia	5.9909692956050575
S2	RCVCMP0000210	umi_per_upia	4.163943661971831
S2	RCVCMP0000211	umi_per_upia	4.908955962394854
S2	RCVCMP0000212	umi_per_upia	6.04741980474198
S2	RCVCMP0000213	umi_per_upia	5.552521008403361
S2	RCVCMP0000215	umi_per_upia	7.114607797087834
S2	RCVCMP0000216	umi_per_upia	4.483047115808014
S2	RCVCMP0000218	umi_per_upia	5.117287917737789
S2	RCVCMP0000219	umi_per_upia	4.644770408163265
S2	RCVCMP0000220	umi_per_upia	8.189341692789968
S2	RCVCMP0000222	umi_per_upia	6.993217784476262
S2	RCVCMP0000223	umi_per_upia	5.964966195451752
S2	RCVCMP0000224	umi_per_upia	4.746933505487411
S2	RCVCMP0000225	umi_per_upia	6.46093133385951
S2	RCVCMP0000227	umi_per_upia	7.177429876060013
S2	RCVCMP0000229	umi_per_upia	4.184536637931035
S2	RCVCMP0000230	umi_per_upia	7.892190739460954
S2	RCVCMP0000231	umi_per_upia	4.410104011887073
S2	RCVCMP0000232	umi_per_upia	7.273213092852371
S2	RCVCMP0000233	umi_per_upia	6.55148604022816
S2	RCVCMP0000236	umi_per_upia	9.641904761904762
S2	RCVCMP0000238	umi_per_upia	3.2091633466135456
S2	RCVCMP0000239	umi_per_upia	5.344554455445545
S2	RCVCMP0000244	umi_per_upia	9.526062550120288
S2	RCVCMP0000245	umi_per_upia	7.235500878734622
S2	RCVCMP0000248	umi_per_upia	4.951701427003293
S2	RCVCMP0000249	umi_per_upia	5.900250941028858
S2	RCVCMP0000251	umi_per_upia	4.673990498812351
S2	RCVCMP0000252	umi_per_upia	4.74571586511885
S2	RCVCMP0000253	umi_per_upia	4.699321778447627
S2	RCVCMP0000254	umi_per_upia	6.055749128919861
S2	RCVCMP0000255	umi_per_upia	5.3610729023383765
S2	RCVCMP0000256	umi_per_upia	7.188946975354742
S2	RCVCMP0000257	umi_per_upia	5.7680525164113785
S2	RCVCMP0000258	umi_per_upia	4.682115270350565
S2	RCVCMP0000259	umi_per_upia	6.244573082489146
S2	RCVCMP0000260	umi_per_upia	4.501497005988024
S2	RCVCMP0000261	umi_per_upia	5.912280701754386
S2	RCVCMP0000262	umi_per_upia	7.414102564102564
S2	RCVCMP0000263	umi_per_upia	5.469184890656064
S2	RCVCMP0000265	umi_per_upia	5.354838709677419
S2	RCVCMP0000266	umi_per_upia	4.705350414468726
S2	RCVCMP0000267	umi_per_upia	5.234192037470726
S2	RCVCMP0000268	umi_per_upia	7.837359098228664
S2	RCVCMP0000269	umi_per_upia	6.504508196721312
S2	RCVCMP0000270	umi_per_upia	7.656190476190476
S2	RCVCMP0000271	umi_per_upia	5.471034482758621
S2	RCVCMP0000272	umi_per_upia	4.991087344028521
S2	RCVCMP0000274	umi_per_upia	6.98224043715847
S2	RCVCMP0000275	umi_per_upia	5.997869101978691
S2	RCVCMP0000276	umi_per_upia	4.052444444444444
S2	RCVCMP0000279	umi_per_upia	6.770350404312668
S2	RCVCMP0000280	umi_per_upia	4.150992234685074
S2	RCVCMP0000281	umi_per_upia	7.77244094488189
S2	RCVCMP0000282	umi_per_upia	5.543202416918429
S2	RCVCMP0000283	umi_per_upia	4.348022033049574
S2	RCVCMP0000284	umi_per_upia	7.7630173564753004
S2	RCVCMP0000285	umi_per_upia	6.589034449296458
S2	RCVCMP0000286	umi_per_upia	12.017316017316018
S2	RCVCMP0000288	umi_per_upia	4.844996237772762
S2	RCVCMP0000289	umi_per_upia	5.271614384085693
S2	RCVCMP0000291	umi_per_upia	6.904916261480281
S2	RCVCMP0000292	umi_per_upia	6.154873164218959
S2	RCVCMP0000295	umi_per_upia	7.985981308411215
S2	RCVCMP0000301	umi_per_upia	7.39831223628692
S2	RCVCMP0000302	umi_per_upia	2.9312362838332113
S2	RCVCMP0000304	umi_per_upia	5.331158864159631
S2	RCVCMP0000306	umi_per_upia	7.935483870967742
S2	RCVCMP0000307	umi_per_upia	5.942974720752498
S2	RCVCMP0000308	umi_per_upia	7.319044703000612
S2	RCVCMP0000309	umi_per_upia	5.523920111472364
S2	RCVCMP0000310	umi_per_upia	5.68551724137931
S2	RCVCMP0000311	umi_per_upia	7.966212808875441
S2	RCVCMP0000312	umi_per_upia	5.454066265060241
S2	RCVCMP0000313	umi_per_upia	8.298804780876495
S2	RCVCMP0000314	umi_per_upia	4.84853249475891
S2	RCVCMP0000315	umi_per_upia	7.071296865396435
S2	RCVCMP0000323	umi_per_upia	5.008398656215006
S2	RCVCMP0000326	umi_per_upia	5.551149881046788
S2	RCVCMP0000329	umi_per_upia	6.98034811903425
S2	RCVCMP0000330	umi_per_upia	2.7302697302697303
S2	RCVCMP0000332	umi_per_upia	4.169964028776978
S2	RCVCMP0000333	umi_per_upia	6.158730158730159
S2	RCVCMP0000334	umi_per_upia	6.654895666131621
S2	RCVCMP0000335	umi_per_upia	5.998419388830348
S2	RCVCMP0000337	umi_per_upia	4.978021978021978
S2	RCVCMP0000338	umi_per_upia	6.647993943981832
S2	RCVCMP0000340	umi_per_upia	4.714454277286135
S2	RCVCMP0000341	umi_per_upia	6.869627507163324
S2	RCVCMP0000342	umi_per_upia	6.298759305210918
S2	RCVCMP0000343	umi_per_upia	5.332844881724932
S2	RCVCMP0000345	umi_per_upia	7.824770642201835
S2	RCVCMP0000348	umi_per_upia	5.054755043227666
S2	RCVCMP0000349	umi_per_upia	5.676841406768414
S2	RCVCMP0000351	umi_per_upia	6.856585365853658
S2	RCVCMP0000352	umi_per_upia	5.797722705961152
S2	RCVCMP0000353	umi_per_upia	4.001798561151079
S2	RCVCMP0000355	umi_per_upia	8.459410430839002
S2	RCVCMP0000358	umi_per_upia	3.6133040935672516
S2	RCVCMP0000359	umi_per_upia	4.030027297543221
S2	RCVCMP0000360	umi_per_upia	5.75240206947524
S2	RCVCMP0000361	umi_per_upia	6.1656479217603914
S2	RCVCMP0000362	umi_per_upia	4.596899224806202
S2	RCVCMP0000363	umi_per_upia	6.0645320197044335
S2	RCVCMP0000364	umi_per_upia	5.824390243902439
S2	RCVCMP0000365	umi_per_upia	7.657534246575342
S2	RCVCMP0000368	umi_per_upia	6.516629711751663
S2	RCVCMP0000369	umi_per_upia	8.343250688705234
S2	RCVCMP0000370	umi_per_upia	4.724899598393574
S2	RCVCMP0000371	umi_per_upia	6.543035993740219
S2	RCVCMP0000372	umi_per_upia	6.426910299003322
S2	RCVCMP0000374	umi_per_upia	3.3082386363636362
S2	RCVCMP0000375	umi_per_upia	5.216216216216216
S2	RCVCMP0000376	umi_per_upia	5.466924814456276
S2	RCVCMP0000377	umi_per_upia	4.740811455847255
S2	RCVCMP0000379	umi_per_upia	7.568379446640316
S2	RCVCMP0000380	umi_per_upia	6.127124405166553
S2	RCVCMP0000383	umi_per_upia	7.08
S2	RCVCMP0000384	umi_per_upia	6
S2	RCVCMP0000385	umi_per_upia	3.6041131105398456
S2	RCVCMP0000387	umi_per_upia	5.636580992229527
S2	RCVCMP0000388	umi_per_upia	3.7073613271124937
S2	RCVCMP0000389	umi_per_upia	4.769772256728778
S2	RCVCMP0000390	umi_per_upia	5.309652928416486
S2	RCVCMP0000393	umi_per_upia	5.662216288384513
S2	RCVCMP0000394	umi_per_upia	5.3666875784190715
S2	RCVCMP0000395	umi_per_upia	4.834541062801932
S2	RCVCMP0000398	umi_per_upia	7.164156626506024
S2	RCVCMP0000400	umi_per_upia	6.824788451966152
S2	RCVCMP0000403	umi_per_upia	6.521056388294076
S2	RCVCMP0000405	umi_per_upia	6.850031505986137
S2	RCVCMP0000406	umi_per_upia	4.978331527627303
S2	RCVCMP0000407	umi_per_upia	3.942327497425335
S2	RCVCMP0000408	umi_per_upia	6.449223416965353
S2	RCVCMP0000409	umi_per_upia	6.792423046566693
S2	RCVCMP0000410	umi_per_upia	6.753660089115213
S2	RCVCMP0000412	umi_per_upia	6.846355876559422
S2	RCVCMP0000415	umi_per_upia	7.809959931310819
S2	RCVCMP0000419	umi_per_upia	10.52802359882006
S2	RCVCMP0000421	umi_per_upia	6.475
S2	RCVCMP0000422	umi_per_upia	5.81965272296764
S2	RCVCMP0000427	umi_per_upia	6.301250679717238
S2	RCVCMP0000430	umi_per_upia	6.632838840188806
S2	RCVCMP0000431	umi_per_upia	6.231351981351981
S2	RCVCMP0000432	umi_per_upia	6.2300115874855155
S2	RCVCMP0000433	umi_per_upia	7.1076417419884965
S2	RCVCMP0000435	umi_per_upia	7.0262751159196295
S2	RCVCMP0000438	umi_per_upia	8.068999028182702
S2	RCVCMP0000439	umi_per_upia	6.344943820224719
S2	RCVCMP0000440	umi_per_upia	2.6757797458606083
S2	RCVCMP0000443	umi_per_upia	3.76316719688936
S2	RCVCMP0000444	umi_per_upia	4.791439688715953
S2	RCVCMP0000445	umi_per_upia	6.424362606232295
S2	RCVCMP0000448	umi_per_upia	6.1865357643758765
S2	RCVCMP0000449	umi_per_upia	5.192942515651679
S2	RCVCMP0000451	umi_per_upia	3.8450331125827812
S2	RCVCMP0000452	umi_per_upia	7.378253325621746
S2	RCVCMP0000453	umi_per_upia	5.07612231620039
S2	RCVCMP0000454	umi_per_upia	7.66535742340927
S2	RCVCMP0000455	umi_per_upia	6.6980033277870215
S2	RCVCMP0000456	umi_per_upia	6.286458333333333
S2	RCVCMP0000458	umi_per_upia	3.795795795795796
S2	RCVCMP0000459	umi_per_upia	9.008947368421053
S2	RCVCMP0000460	umi_per_upia	5.466308884913536
S2	RCVCMP0000462	umi_per_upia	6.085360989230155
S2	RCVCMP0000464	umi_per_upia	6.300940438871473
S2	RCVCMP0000465	umi_per_upia	6.55145746579417
S2	RCVCMP0000466	umi_per_upia	5.29593094944513
S2	RCVCMP0000467	umi_per_upia	5.070751737207833
S2	RCVCMP0000468	umi_per_upia	4.743787189359468
S2	RCVCMP0000471	umi_per_upia	7.572459410703548
S2	RCVCMP0000473	umi_per_upia	4.8030927835051545
S2	RCVCMP0000474	umi_per_upia	6.441021126760563
S2	RCVCMP0000476	umi_per_upia	5.591283863368669
S2	RCVCMP0000477	umi_per_upia	7.3792682926829265
S2	RCVCMP0000480	umi_per_upia	7.645011600928075
S2	RCVCMP0000483	umi_per_upia	5.311979500320308
S2	RCVCMP0000485	umi_per_upia	7.846092503987241
S2	RCVCMP0000487	umi_per_upia	7.73385518590998
S2	RCVCMP0000494	umi_per_upia	6.724888888888889
S2	RCVCMP0000496	umi_per_upia	3.5704225352112675
S2	RCVCMP0000497	umi_per_upia	9.127770534550196
S2	RCVCMP0000501	umi_per_upia	5.6521739130434785
S2	RCVCMP0000502	umi_per_upia	5.8220502901353965
S2	RCVCMP0000504	umi_per_upia	7.697474988089566
S2	RCVCMP0000505	umi_per_upia	5.317415730337078
S2	RCVCMP0000509	umi_per_upia	4.179362880886426
S2	RCVCMP0000510	umi_per_upia	5.816577896138482
S2	RCVCMP0000512	umi_per_upia	5.6496
S2	RCVCMP0000514	umi_per_upia	8.402777777777779
S2	RCVCMP0000517	umi_per_upia	4.940528634361233
S2	RCVCMP0000522	umi_per_upia	5.588976377952756
S2	RCVCMP0000525	umi_per_upia	8.088793631353337
S2	RCVCMP0000529	umi_per_upia	6.8911454102355805
S2	RCVCMP0000532	umi_per_upia	5.146713615023474
S2	RCVCMP0000536	umi_per_upia	5.35
S2	RCVCMP0000539	umi_per_upia	4.315963606286187
S2	RCVCMP0000543	umi_per_upia	7.581497797356828
S2	RCVCMP0000546	umi_per_upia	5.555365296803653
S2	RCVCMP0000547	umi_per_upia	5.858321870701513
S2	RCVCMP0000556	umi_per_upia	6.529199711607786
S2	RCVCMP0000557	umi_per_upia	5.03483723586522
S2	RCVCMP0000558	umi_per_upia	4.354166666666667
S2	RCVCMP0000559	umi_per_upia	10.683206106870228
S2	RCVCMP0000562	umi_per_upia	7.330199115044247
S2	RCVCMP0000563	umi_per_upia	6.679275653923542
S2	RCVCMP0000566	umi_per_upia	5.0418668496911465
S2	RCVCMP0000567	umi_per_upia	5.872474747474747
S2	RCVCMP0000568	umi_per_upia	2.9063545150501673
S2	RCVCMP0000569	umi_per_upia	6.675200611387084
S2	RCVCMP0000571	umi_per_upia	7.747385358004827
S2	RCVCMP0000572	umi_per_upia	6.166666666666667
S2	RCVCMP0000574	umi_per_upia	6.019558359621451
S2	RCVCMP0000575	umi_per_upia	5.992101105845181
S2	RCVCMP0000576	umi_per_upia	6.953658536585366
S2	RCVCMP0000581	umi_per_upia	8.611570247933884
S2	RCVCMP0000586	umi_per_upia	4.757483200977398
S2	RCVCMP0000593	umi_per_upia	7.740072202166065
S2	RCVCMP0000600	umi_per_upia	7.268478621146834
S2	RCVCMP0000601	umi_per_upia	4.613650998068255
S2	RCVCMP0000602	umi_per_upia	6.519459459459459
S2	RCVCMP0000606	umi_per_upia	5.624272651704073
S2	RCVCMP0000607	umi_per_upia	7.011776753712238
S2	RCVCMP0000608	umi_per_upia	4.677914110429448
S2	RCVCMP0000609	umi_per_upia	7.019876627827279
S2	RCVCMP0000610	umi_per_upia	5.66328125
S2	RCVCMP0000611	umi_per_upia	5.2034220532319395
S2	RCVCMP0000612	umi_per_upia	5.225430316490838
S2	RCVCMP0000613	umi_per_upia	6.509485094850948
S2	RCVCMP0000614	umi_per_upia	5.3290358744394615
S2	RCVCMP0000615	umi_per_upia	4.754089422028353
S2	RCVCMP0000622	umi_per_upia	4.957510472770796
S2	RCVCMP0000624	umi_per_upia	5.339457567804025
S2	RCVCMP0000628	umi_per_upia	4.431540342298288
S2	RCVCMP0000631	umi_per_upia	4.590486604702023
S2	RCVCMP0000635	umi_per_upia	4.811867835468645
S2	RCVCMP0000637	umi_per_upia	3.6451393609789258
S2	RCVCMP0000639	umi_per_upia	6.454308093994778
S2	RCVCMP0000640	umi_per_upia	6.346082665021592
S2	RCVCMP0000643	umi_per_upia	4.698160535117057
S2	RCVCMP0000649	umi_per_upia	9.36979969183359
S2	RCVCMP0000650	umi_per_upia	4.4550489987217725
S2	RCVCMP0000651	umi_per_upia	5.855912743972445
S2	RCVCMP0000655	umi_per_upia	6.588911426639621
S2	RCVCMP0000657	umi_per_upia	5.569474442044636
S2	RCVCMP0000658	umi_per_upia	4.084360189573459
S2	RCVCMP0000669	umi_per_upia	3.431664411366712
S2	RCVCMP0000676	umi_per_upia	5.6547344110854505
S2	RCVCMP0000686	umi_per_upia	6.823361823361823
S2	RCVCMP0000693	umi_per_upia	5.78819068255688
S2	RCVCMP0000694	umi_per_upia	5.366132723112128
S2	RCVCMP0000697	umi_per_upia	7.796141479099679
S2	RCVCMP0000698	umi_per_upia	5.319148936170213
S2	RCVCMP0000699	umi_per_upia	4.771898883009994
S2	RCVCMP0000700	umi_per_upia	5.623367697594501
S2	RCVCMP0000702	umi_per_upia	7.32935719019218
S2	RCVCMP0000705	umi_per_upia	4.987903225806452
S2	RCVCMP0000707	umi_per_upia	5.375672043010753
S2	RCVCMP0000708	umi_per_upia	8.644951140065146
S2	RCVCMP0000711	umi_per_upia	6.707129094412331
S2	RCVCMP0000717	umi_per_upia	4.604361370716511
S2	RCVCMP0000718	umi_per_upia	6.234741784037559
S2	RCVCMP0000730	umi_per_upia	6.411721611721612
S2	RCVCMP0000736	umi_per_upia	6.86803105151729
S2	RCVCMP0000743	umi_per_upia	4.756006006006006
S2	RCVCMP0000744	umi_per_upia	7.489880952380952
S2	RCVCMP0000749	umi_per_upia	5.077005347593583
S2	RCVCMP0000750	umi_per_upia	5.35176282051282
S2	RCVCMP0000754	umi_per_upia	8.597354886113152
S2	RCVCMP0000755	umi_per_upia	4.8169556840077075
S2	RCVCMP0000757	umi_per_upia	5.910913140311804
S2	RCVCMP0000762	umi_per_upia	7.293227665706052
S2	RCVCMP0000763	umi_per_upia	6.572459744586341
S2	RCVCMP0000764	umi_per_upia	5.852472757753563
S2	RCVCMP0000766	umi_per_upia	7.831554878048781
S2	RCVCMP0000768	umi_per_upia	4.276018099547511
S2	RCVCMP0000770	umi_per_upia	6.312580231065469
S2	RCVCMP0000779	umi_per_upia	6.786971830985915
S2	RCVCMP0000789	umi_per_upia	7.938906752411576
S2	RCVCMP0000791	umi_per_upia	4.332766439909297
S2	RCVCMP0000792	umi_per_upia	5.8691950464396285
S2	RCVCMP0000801	umi_per_upia	8.466824644549764
S2	RCVCMP0000806	umi_per_upia	5.5088122605363985
S2	RCVCMP0000811	umi_per_upia	2.7226386806596703
S2	RCVCMP0000812	umi_per_upia	4.219874357509994
S2	RCVCMP0000813	umi_per_upia	3.2889944576405385
S2	RCVCMP0000815	umi_per_upia	5.326129666011788
S2	RCVCMP0000824	umi_per_upia	7.478980891719745
S2	RCVCMP0000829	umi_per_upia	5.788339670468948
S2	RCVCMP0000833	umi_per_upia	5.723157051282051
S2	RCVCMP0000835	umi_per_upia	7.998762376237623
S2	RCVCMP0000837	umi_per_upia	6.3491700057240985
S2	RCVCMP0000838	umi_per_upia	5.1053525913339
S2	RCVCMP0000847	umi_per_upia	5.730105731775181
S2	RCVCMP0000851	umi_per_upia	5.1686507936507935
S2	RCVCMP0000855	umi_per_upia	5.4582577132486385
S2	RCVCMP0000856	umi_per_upia	6.4763331336129415
S2	RCVCMP0000861	umi_per_upia	5.750174459176553
S2	RCVCMP0000866	umi_per_upia	5.793964620187305
S2	RCVCMP0000880	umi_per_upia	6.890479153702551
S2	RCVCMP0000887	umi_per_upia	6.728593272171254
S2	RCVCMP0000892	umi_per_upia	5.548770816812054
S2	RCVCMP0000894	umi_per_upia	6.1688311688311686
S2	RCVCMP0000896	umi_per_upia	5.512771084337349
S2	RCVCMP0000897	umi_per_upia	2.6489742754802994
S2	RCVCMP0000899	umi_per_upia	5.368055555555555
S2	RCVCMP0000901	umi_per_upia	2.3634840871021776
S2	RCVCMP0000903	umi_per_upia	5.961595273264402
S2	RCVCMP0000907	umi_per_upia	7.254590984974958
S2	RCVCMP0000908	umi_per_upia	7.059164733178655
S2	RCVCMP0000918	umi_per_upia	6.608465608465608
S2	RCVCMP0000919	umi_per_upia	5.74755822689707
S2	RCVCMP0000934	umi_per_upia	6.772490706319703
S2	RCVCMP0000935	umi_per_upia	5.463867859600826
S2	RCVCMP0000939	umi_per_upia	4.061963190184049
S2	RCVCMP0000940	umi_per_upia	6.512575452716298
S2	RCVCMP0000947	umi_per_upia	7.368050117462803
S2	RCVCMP0000966	umi_per_upia	4.661558109833972
S2	RCVCMP0000979	umi_per_upia	10.886442641946697
S2	RCVCMP0000986	umi_per_upia	7.2838323353293415
S2	RCVCMP0001002	umi_per_upia	5.2187711006076976
S2	RCVCMP0001022	umi_per_upia	11.42039018250472
S2	RCVCMP0001039	umi_per_upia	6.561911170928668
S2	RCVCMP0001054	umi_per_upia	5.763242375601926
S2	RCVCMP0001056	umi_per_upia	5.100702576112412
S2	RCVCMP0001067	umi_per_upia	6.4787234042553195
S2	RCVCMP0001074	umi_per_upia	6.929411764705883
S2	RCVCMP0001079	umi_per_upia	7.296383278534523
S2	RCVCMP0001103	umi_per_upia	5.993243243243243
S2	RCVCMP0001120	umi_per_upia	5.500369003690037
S2	RCVCMP0001123	umi_per_upia	4.294934640522876
S2	RCVCMP0001171	umi_per_upia	4.691244239631336
S2	RCVCMP0001195	umi_per_upia	5.733420026007803
S2	RCVCMP0001216	umi_per_upia	4.722103766879886
S2	RCVCMP0001255	umi_per_upia	6.095774647887324
S2	RCVCMP0001280	umi_per_upia	3.877083333333333
S2	RCVCMP0001399	umi_per_upia	6.217016029593095
S2	RCVCMP0001421	umi_per_upia	3.588962108731466
S2	RCVCMP0001470	umi_per_upia	5.376756066411239
S2	RCVCMP0001489	umi_per_upia	5.984289080911234
S2	RCVCMP0001531	umi_per_upia	5.575313807531381
S2	RCVCMP0001544	umi_per_upia	5.424731182795699
S2	RCVCMP0001557	umi_per_upia	7.464285714285714
S1	RCVCMP0000000	reads	145934
S1	RCVCMP0000002	reads	39428
S1	RCVCMP0000003	reads	51235
S1	RCVCMP0000005	reads	98823
S1	RCVCMP0000006	reads	117119
S1	RCVCMP0000007	reads	38006
S1	RCVCMP0000008	reads	44535
S1	RCVCMP0000010	reads	26767
S1	RCVCMP0000014	reads	56111
S1	RCVCMP0000015	reads	32703
S1	RCVCMP0000016	reads	35641
S1	RCVCMP0000018	reads	65804
S1	RCVCMP0000019	reads	48435
S1	RCVCMP0000020	reads	59545
S1	RCVCMP0000021	reads	86642
S1	RCVCMP0000023	reads	45722
S1	RCVCMP0000024	reads	149606
S1	RCVCMP0000025	reads	52994
S1	RCVCMP0000026	reads	78620
S1	RCVCMP0000028	reads	53829
S1	RCVCMP0000030	reads	93583
S1	RCVCMP0000032	reads	56821
S1	RCVCMP0000035	reads	32817
S1	RCVCMP0000036	reads	84900
S1	RCVCMP0000038	reads	134130
S1	RCVCMP0000040	reads	26738
S1	RCVCMP0000041	reads	70878
S1	RCVCMP0000044	reads	64966
S1	RCVCMP0000045	reads	71465
S1	RCVCMP0000046	reads	138978
S1	RCVCMP0000047	reads	41237
S1	RCVCMP0000052	reads	34637
S1	RCVCMP0000054	reads	30859
S1	RCVCMP0000055	reads	71661
S1	RCVCMP0000057	reads	115936
S1	RCVCMP0000058	reads	49379
S1	RCVCMP0000059	reads	85516
S1	RCVCMP0000062	reads	90533
S1	RCVCMP0000064	reads	64522
S1	RCVCMP0000065	reads	53640
S1	RCVCMP0000066	reads	24470
S1	RCVCMP0000069	reads	127992
S1	RCVCMP0000075	reads	87507
S1	RCVCMP0000077	reads	89228
S1	RCVCMP0000079	reads	82586
S1	RCVCMP0000083	reads	67640
S1	RCVCMP0000084	reads	28900
S1	RCVCMP0000085	reads	78248
S1	RCVCMP0000087	reads	84052
S1	RCVCMP0000088	reads	69988
S1	RCVCMP0000089	reads	41858
S1	RCVCMP0000090	reads	51247
S1	RCVCMP0000091	reads	30576
S1	RCVCMP0000092	reads	99643
S1	RCVCMP0000094	reads	60985
S1	RCVCMP0000095	reads	46910
S1	RCVCMP0000099	reads	37574
S1	RCVCMP0000101	reads	60029
S1	RCVCMP0000102	reads	89814
S1	RCVCMP0000103	reads	43050
S1	RCVCMP0000104	reads	50495
S1	RCVCMP0000107	reads	39142
S1	RCVCMP0000110	reads	89379
S1	RCVCMP0000111	reads	96422
S1	RCVCMP0000113	reads	69732
S1	RCVCMP0000114	reads	99592
S1	RCVCMP0000116	reads	56800
S1	RCVCMP0000117	reads	85519
S1	RCVCMP0000119	reads	66854
S1	RCVCMP0000120	reads	37490
S1	RCVCMP0000122	reads	96254
S1	RCVCMP0000123	reads	47523
S1	RCVCMP0000124	reads	81969
S1	RCVCMP0000125	reads	151407
S1	RCVCMP0000127	reads	70451
S1	RCVCMP0000128	reads	59893
S1	RCVCMP0000132	reads	30677
S1	RCVCMP0000133	reads	175235
S1	RCVCMP0000138	reads	117481
S1	RCVCMP0000139	reads	44947
S1	RCVCMP0000140	reads	61699
S1	RCVCMP0000142	reads	33387
S1	RCVCMP0000146	reads	54817
S1	RCVCMP0000147	reads	83415
S1	RCVCMP0000148	reads	44577
S1	RCVCMP0000149	reads	78055
S1	RCVCMP0000150	reads	48481
S1	RCVCMP0000151	reads	69031
S1	RCVCMP0000152	reads	55194
S1	RCVCMP0000157	reads	76278
S1	RCVCMP0000159	reads	45225
S1	RCVCMP0000160	reads	38356
S1	RCVCMP0000161	reads	152822
S1	RCVCMP0000163	reads	27809
S1	RCVCMP0000164	reads	95526
S1	RCVCMP0000165	reads	102598
S1	RCVCMP0000166	reads	59075
S1	RCVCMP0000167	reads	130846
S1	RCVCMP0000168	reads	64955
S1	RCVCMP0000170	reads	127057
S1	RCVCMP0000172	reads	108376
S1	RCVCMP0000173	reads	149018
S1	RCVCMP0000175	reads	30181
S1	RCVCMP0000178	reads	31598
S1	RCVCMP0000180	reads	52584
S1	RCVCMP0000182	reads	67901
S1	RCVCMP0000185	reads	37738
S1	RCVCMP0000186	reads	86406
S1	RCVCMP0000188	reads	24833
S1	RCVCMP0000189	reads	69670
S1	RCVCMP0000190	reads	81725
S1	RCVCMP0000192	reads	38512
S1	RCVCMP0000193	reads	84047
S1	RCVCMP0000196	reads	34229
S1	RCVCMP0000197	reads	69706
S1	RCVCMP0000199	reads	28495
S1	RCVCMP0000201	reads	45466
S1	RCVCMP0000202	reads	81491
S1	RCVCMP0000204	reads	80493
S1	RCVCMP0000205	reads	50199
S1	RCVCMP0000206	reads	83760
S1	RCVCMP0000208	reads	60424
S1	RCVCMP0000211	reads	55835
S1	RCVCMP0000212	reads	72176
S1	RCVCMP0000213	reads	43474
S1	RCVCMP0000214	reads	37879
S1	RCVCMP0000215	reads	70892
S1	RCVCMP0000217	reads	44070
S1	RCVCMP0000221	reads	100475
S1	RCVCMP0000223	reads	52619
S1	RCVCMP0000225	reads	56127
S1	RCVCMP0000227	reads	44421
S1	RCVCMP0000228	reads	84650
S1	RCVCMP0000231	reads	94439
S1	RCVCMP0000233	reads	42043
S1	RCVCMP0000236	reads	36770
S1	RCVCMP0000237	reads	122875
S1	RCVCMP0000239	reads	43446
S1	RCVCMP0000240	reads	40868
S1	RCVCMP0000241	reads	73635
S1	RCVCMP0000242	reads	48531
S1	RCVCMP0000245	reads	45422
S1	RCVCMP0000246	reads	56454
S1	RCVCMP0000247	reads	46881
S1	RCVCMP0000248	reads	57344
S1	RCVCMP0000250	reads	23428
S1	RCVCMP0000251	reads	48297
S1	RCVCMP0000252	reads	71859
S1	RCVCMP0000254	reads	71896
S1	RCVCMP0000257	reads	42112
S1	RCVCMP0000258	reads	50819
S1	RCVCMP0000261	reads	32595
S1	RCVCMP0000266	reads	32319
S1	RCVCMP0000273	reads	77982
S1	RCVCMP0000274	reads	42217
S1	RCVCMP0000277	reads	36867
S1	RCVCMP0000278	reads	51152
S1	RCVCMP0000279	reads	120127
S1	RCVCMP0000280	reads	100872
S1	RCVCMP0000284	reads	74008
S1	RCVCMP0000286	reads	36476
S1	RCVCMP0000287	reads	23268
S1	RCVCMP0000288	reads	56995
S1	RCVCMP0000291	reads	31376
S1	RCVCMP0000293	reads	81213
S1	RCVCMP0000295	reads	68178
S1	RCVCMP0000298	reads	41792
S1	RCVCMP0000299	reads	34236
S1	RCVCMP0000300	reads	58799
S1	RCVCMP0000303	reads	72410
S1	RCVCMP0000305	reads	120496
S1	RCVCMP0000306	reads	124670
S1	RCVCMP0000310	reads	38054
S1	RCVCMP0000311	reads	50456
S1	RCVCMP0000313	reads	56407
S1	RCVCMP0000317	reads	123230
S1	RCVCMP0000327	reads	55658
S1	RCVCMP0000328	reads	92507
S1	RCVCMP0000329	reads	49463
S1	RCVCMP0000332	reads	74538
S1	RCVCMP0000333	reads	35588
S1	RCVCMP0000340	reads	66304
S1	RCVCMP0000341	reads	70612
S1	RCVCMP0000343	reads	47255
S1	RCVCMP0000344	reads	102374
S1	RCVCMP0000352	reads	55633
S1	RCVCMP0000354	reads	63728
S1	RCVCMP0000357	reads	28366
S1	RCVCMP0000359	reads	134232
S1	RCVCMP0000363	reads	50961
S1	RCVCMP0000364	reads	64410
S1	RCVCMP0000368	reads	49658
S1	RCVCMP0000371	reads	47130
S1	RCVCMP0000377	reads	34917
S1	RCVCMP0000378	reads	68669
S1	RCVCMP0000383	reads	51055
S1	RCVCMP0000385	reads	56840
S1	RCVCMP0000388	reads	79187
S1	RCVCMP0000389	reads	95867
S1	RCVCMP0000391	reads	27468
S1	RCVCMP0000392	reads	47545
S1	RCVCMP0000393	reads	43903
S1	RCVCMP0000396	reads	98166
S1	RCVCMP0000397	reads	35505
S1	RCVCMP0000398	reads	53219
S1	RCVCMP0000403	reads	87942
S1	RCVCMP0000404	reads	56314
S1	RCVCMP0000407	reads	103214
S1	RCVCMP0000408	reads	50992
S1	RCVCMP0000411	reads	122619
S1	RCVCMP0000412	reads	95952
S1	RCVCMP0000414	reads	43894
S1	RCVCMP0000417	reads	46215
S1	RCVCMP0000419	reads	49112
S1	RCVCMP0000420	reads	74127
S1	RCVCMP0000425	reads	34811
S1	RCVCMP0000426	reads	44417
S1	RCVCMP0000427	reads	31754
S1	RCVCMP0000428	reads	33582
S1	RCVCMP0000429	reads	100020
S1	RCVCMP0000431	reads	112338
[truncated: 2,446 more rows]
