# Supplementary material for: Molecular pixelation: spatial proteomics of single cells by sequencing
Source: Nat Methods. 2024 May 8;21(6):1044–52. doi: 10.1038/s41592-024-02268-9 (PMC11166577; doi:10.1038/s41592-024-02268-9)
Supplement: Supplementary file 12 — Statistical source data of Extended Data fig. 2. [file 41592_2024_2268_MOESM12_ESM.xlsx]

## Sheet: 2A
marker1	marker2	sample_component	clr1	clr2
CD40	CD3E	S3_RCVCMP0000000	0.2848608612865849	3.50921853382412
CD40	CD3E	S3_RCVCMP0000001	0.21782234824345617	2.6976516927782868
CD40	CD3E	S3_RCVCMP0000002	0.32113350928402956	1.1051502234494854
CD40	CD3E	S3_RCVCMP0000003	2.447572750961661	0.5081384670294276
CD40	CD3E	S3_RCVCMP0000005	0.33360164860146035	2.1428566018401782
CD40	CD3E	S3_RCVCMP0000007	0.5432005589496943	2.033119049172579
CD40	CD3E	S3_RCVCMP0000009	2.816987912992695	0.2899745235347607
CD40	CD3E	S3_RCVCMP0000010	2.1285661046832542	0.22735012354358683
CD40	CD3E	S3_RCVCMP0000011	0.5056782909179931	2.152323044339227
CD40	CD3E	S3_RCVCMP0000014	1.3792069368488276	0.49274536744675274
CD40	CD3E	S3_RCVCMP0000016	0.25089133035169686	2.623591229021857
CD40	CD3E	S3_RCVCMP0000017	0.3821751949740966	2.368951709850263
CD40	CD3E	S3_RCVCMP0000022	0.31379307287366925	2.5332483070428196
CD40	CD3E	S3_RCVCMP0000023	2.4620303651662083	0.49153787235802304
CD40	CD3E	S3_RCVCMP0000024	2.6569829712692994	0.9357316745011544
CD40	CD3E	S3_RCVCMP0000027	0.35234723185093547	2.172962817765265
CD40	CD3E	S3_RCVCMP0000029	0.31273407613017806	2.5555700223474433
CD40	CD3E	S3_RCVCMP0000030	0.3420967011945496	1.9036809307502949
CD40	CD3E	S3_RCVCMP0000031	0.11827810012111299	2.407606634988022
CD40	CD3E	S3_RCVCMP0000032	1.860916972953899	0.4827527178410763
CD40	CD3E	S3_RCVCMP0000033	0.2991806753906349	2.5786654680316325
CD40	CD3E	S3_RCVCMP0000034	0.4576722359968505	2.345547759750302
CD40	CD3E	S3_RCVCMP0000035	2.3937292499171674	0.8026542727531871
CD40	CD3E	S3_RCVCMP0000036	2.16007993242559	0.4340016065591415
CD40	CD3E	S3_RCVCMP0000037	0.27644632808357406	2.4244578349440866
CD40	CD3E	S3_RCVCMP0000039	0.25529677801377226	3.126070162183764
CD40	CD3E	S3_RCVCMP0000040	0.41383223453096635	2.5120597676283922
CD40	CD3E	S3_RCVCMP0000043	0.313297070636119	1.7628545385397325
CD40	CD3E	S3_RCVCMP0000046	2.127999657656658	0.3267575961184375
CD40	CD3E	S3_RCVCMP0000048	0.3813813380304571	2.4740327723184845
CD40	CD3E	S3_RCVCMP0000049	1.4138024614141056	0.46989034152023695
CD40	CD3E	S3_RCVCMP0000052	2.401851985273201	0.6592055255191013
CD40	CD3E	S3_RCVCMP0000054	0.390411062434185	2.3172419579174584
CD40	CD3E	S3_RCVCMP0000055	0.3646259826942351	2.3357542885704072
CD40	CD3E	S3_RCVCMP0000056	0.41969088294464396	1.412515915364524
CD40	CD3E	S3_RCVCMP0000057	0.41926220449976476	2.815726111510408
CD40	CD3E	S3_RCVCMP0000058	0.4854489326690447	3.0670121051618513
CD40	CD3E	S3_RCVCMP0000060	1.4534500302165305	0.3546590761300182
CD40	CD3E	S3_RCVCMP0000063	2.819128419312132	0.4361023565509383
CD40	CD3E	S3_RCVCMP0000068	0.3897544363461748	2.1547681842300723
CD40	CD3E	S3_RCVCMP0000069	0.7720332032562099	2.7507740488374726
CD40	CD3E	S3_RCVCMP0000070	1.7789121414736055	0.5446650069105955
CD40	CD3E	S3_RCVCMP0000072	0.2586405397439444	2.9243189285808837
CD40	CD3E	S3_RCVCMP0000073	1.5125389574848467	0.2470604646625543
CD40	CD3E	S3_RCVCMP0000075	1.4772355059269462	0.3189237765528641
CD40	CD3E	S3_RCVCMP0000078	2.0185125411329956	0.6074747960785694
CD40	CD3E	S3_RCVCMP0000080	0.3198466986274012	3.1092796414122446
CD40	CD3E	S3_RCVCMP0000083	0.42497257466897465	1.7968648266497207
CD40	CD3E	S3_RCVCMP0000084	0.34766748886080867	1.6564677535245922
CD40	CD3E	S3_RCVCMP0000085	0.12718501931493326	2.2770568709307475
CD40	CD3E	S3_RCVCMP0000086	2.3540189222606442	0.4583792191484961
CD40	CD3E	S3_RCVCMP0000088	0.47407966240581884	3.0929541494789725
CD40	CD3E	S3_RCVCMP0000090	2.113517456306212	0.5418989312225765
CD40	CD3E	S3_RCVCMP0000091	2.7559058636631772	0.34310275517006195
CD40	CD3E	S3_RCVCMP0000092	0.25691457390875444	2.598958551685544
CD40	CD3E	S3_RCVCMP0000095	0.25150489405393045	3.195404841980966
CD40	CD3E	S3_RCVCMP0000097	0.394629282149345	2.1759400182110973
CD40	CD3E	S3_RCVCMP0000099	2.3635237492678214	0.6051561643631321
CD40	CD3E	S3_RCVCMP0000101	2.3671759575464844	0.4432261152983539
CD40	CD3E	S3_RCVCMP0000102	0.21171117339304105	2.420981658997507
CD40	CD3E	S3_RCVCMP0000103	0.20416859079537067	2.71093301744947
CD40	CD3E	S3_RCVCMP0000105	0.32428461216955984	3.323775571486206
CD40	CD3E	S3_RCVCMP0000106	0.38373167688094423	2.0992683002432106
CD40	CD3E	S3_RCVCMP0000108	2.550612140618914	0.665362575860175
CD40	CD3E	S3_RCVCMP0000111	0.3198013432035403	2.963810296550296
CD40	CD3E	S3_RCVCMP0000113	0.736990122743471	0.8088386285976912
CD40	CD3E	S3_RCVCMP0000115	2.2117022395459927	0.6611704172962307
CD40	CD3E	S3_RCVCMP0000118	0.2149647923853227	1.071085533777098
CD40	CD3E	S3_RCVCMP0000120	2.75216614460629	0.8073068424082691
CD40	CD3E	S3_RCVCMP0000121	0.38412597920080394	3.3545073056004835
CD40	CD3E	S3_RCVCMP0000124	0.36888111708455734	3.23543389802874
CD40	CD3E	S3_RCVCMP0000125	0.3576500702068517	2.0574127656899623
CD40	CD3E	S3_RCVCMP0000128	1.7750629188094913	0.4858863277046547
CD40	CD3E	S3_RCVCMP0000131	1.860190082691412	0.492093624589045
CD40	CD3E	S3_RCVCMP0000133	0.4441581153162982	2.5215931635255266
CD40	CD3E	S3_RCVCMP0000136	0.4042263159151057	1.974656438975722
CD40	CD3E	S3_RCVCMP0000137	0.34841858183700375	1.0988658825215907
CD40	CD3E	S3_RCVCMP0000138	0.26870250460653344	2.9310501205413977
CD40	CD3E	S3_RCVCMP0000139	2.4260236181172172	0.40753790177829
CD40	CD3E	S3_RCVCMP0000140	0.2506643152766503	1.8312634818562563
CD40	CD3E	S3_RCVCMP0000144	0.2367375474072325	2.6480507496141805
CD40	CD3E	S3_RCVCMP0000152	2.188957464219468	0.5623821723516614
CD40	CD3E	S3_RCVCMP0000154	0.2635341781853877	2.0628033985776617
CD40	CD3E	S3_RCVCMP0000155	0.2659737554953996	2.3165890295809106
CD40	CD3E	S3_RCVCMP0000158	0.14005400552748426	1.8767685804546488
CD40	CD3E	S3_RCVCMP0000159	0.4459812784584552	3.05554715682809
CD40	CD3E	S3_RCVCMP0000161	0.2628158778927949	2.742669496865743
CD40	CD3E	S3_RCVCMP0000166	1.1478349466873623	0.5955503994774769
CD40	CD3E	S3_RCVCMP0000171	0.4432986333929989	1.5479905904604252
CD40	CD3E	S3_RCVCMP0000172	0.3966265705491888	1.93715298204869
CD40	CD3E	S3_RCVCMP0000174	2.096241407560971	0.4375367682847995
CD40	CD3E	S3_RCVCMP0000175	2.4744269143043622	0.5160875256150393
CD40	CD3E	S3_RCVCMP0000176	0.40161721462475847	2.181366621881038
CD40	CD3E	S3_RCVCMP0000180	0.3538186618805731	1.7515966246132169
CD40	CD3E	S3_RCVCMP0000181	1.308324848409207	0.49545387872014934
CD40	CD3E	S3_RCVCMP0000185	1.608446605393257	0.4103248925383123
CD40	CD3E	S3_RCVCMP0000187	0.13825572863574032	3.1932387579858243
CD40	CD3E	S3_RCVCMP0000189	0.2794551816070631	2.1359413978137836
CD40	CD3E	S3_RCVCMP0000192	0.22637566317759011	2.759092845005503
CD40	CD3E	S3_RCVCMP0000193	0.35449640203092564	3.193147205135188
CD40	CD3E	S3_RCVCMP0000194	0.4215646132607201	2.670160806355222
CD40	CD3E	S3_RCVCMP0000195	2.0536429168461314	0.45194542886704353
CD40	CD3E	S3_RCVCMP0000197	0.3781798982534924	2.2369990004896643
CD40	CD3E	S3_RCVCMP0000198	1.15556984672351	0.5936606662346099
CD40	CD3E	S3_RCVCMP0000201	0.4354776876068129	2.4368131699815283
CD40	CD3E	S3_RCVCMP0000203	2.7167815737347705	0.5265613171907481
CD40	CD3E	S3_RCVCMP0000205	0.38142593152683657	2.9834287231423073
CD40	CD3E	S3_RCVCMP0000211	2.2337600730385017	0.5591611140116496
CD40	CD3E	S3_RCVCMP0000214	0.38342116340302795	2.032821700744112
CD40	CD3E	S3_RCVCMP0000215	2.1649046466555038	0.3696134699435122
CD40	CD3E	S3_RCVCMP0000216	1.7723586275860364	0.5956002132748222
CD40	CD3E	S3_RCVCMP0000217	0.21751416350016792	1.9061972474193558
CD40	CD3E	S3_RCVCMP0000218	1.7204563408045972	0.4562868868136517
CD40	CD3E	S3_RCVCMP0000221	3.101430430835887	0.5994073006122724
CD40	CD3E	S3_RCVCMP0000228	2.0504817189802953	0.48470998887321926
CD40	CD3E	S3_RCVCMP0000231	1.9242681836273317	0.6542531884527139
CD40	CD3E	S3_RCVCMP0000232	0.4341272130180689	2.5467373380986578
CD40	CD3E	S3_RCVCMP0000233	0.3115877535492367	2.0933960634218494
CD40	CD3E	S3_RCVCMP0000234	2.050921567990596	0.6203199628246203
CD40	CD3E	S3_RCVCMP0000235	0.22174000036889735	2.388249616406392
CD40	CD3E	S3_RCVCMP0000236	2.360062640838513	0.7859816152110497
CD40	CD3E	S3_RCVCMP0000237	2.510125989816425	0.42890173017240024
CD40	CD3E	S3_RCVCMP0000239	0.26558204542565367	1.2769296581373506
CD40	CD3E	S3_RCVCMP0000246	2.3560553786942298	0.404279122180151
CD40	CD3E	S3_RCVCMP0000247	0.2671346796437292	2.005599000065473
CD40	CD3E	S3_RCVCMP0000250	2.2164582907969104	0.464329982716801
CD40	CD3E	S3_RCVCMP0000251	0.29351559162674634	3.0681533390013187
CD40	CD3E	S3_RCVCMP0000254	2.2014553466220566	0.5754251405934142
CD40	CD3E	S3_RCVCMP0000255	0.17506521304339728	2.2979703317675106
CD40	CD3E	S3_RCVCMP0000262	2.678444005622828	0.4042718783352729
CD40	CD3E	S3_RCVCMP0000265	2.0280995760185725	0.36874645640374815
CD40	CD3E	S3_RCVCMP0000268	0.25619950957661014	2.2783245844043005
CD40	CD3E	S3_RCVCMP0000270	0.2545295583896138	1.9375929244274759
CD40	CD3E	S3_RCVCMP0000274	1.3165120277981532	0.3215184414304655
CD40	CD3E	S3_RCVCMP0000276	0.3579456356601612	2.7281186092813945
CD40	CD3E	S3_RCVCMP0000279	0.30663896485084213	2.1345266626161687
CD40	CD3E	S3_RCVCMP0000281	2.2207367681133996	0.6825332582915278
CD40	CD3E	S3_RCVCMP0000283	2.7162496075257807	0.35475695581532163
CD40	CD3E	S3_RCVCMP0000284	0.48487041204040493	2.5824646921287577
CD40	CD3E	S3_RCVCMP0000285	0.12981522595963596	2.408665457353054
CD40	CD3E	S3_RCVCMP0000290	2.5887079799130284	0.4975194903473767
CD40	CD3E	S3_RCVCMP0000296	0.34200657608939106	2.953048139130073
CD40	CD3E	S3_RCVCMP0000297	1.005414759882861	0
CD40	CD3E	S3_RCVCMP0000301	2.24406671964355	0.5409185091219394
CD40	CD3E	S3_RCVCMP0000302	0.25009395097886405	1.5946048219866844
CD40	CD3E	S3_RCVCMP0000303	0.39692897167531743	1.4044841449509562
CD40	CD3E	S3_RCVCMP0000305	2.8397879648565025	0.5519031643364088
CD40	CD3E	S3_RCVCMP0000306	0.3836076992570471	2.4390258569731973
CD40	CD3E	S3_RCVCMP0000307	2.2581465102375136	0.40522843687856436
CD40	CD3E	S3_RCVCMP0000308	0.3457176964524768	2.2088453381381936
CD40	CD3E	S3_RCVCMP0000311	1.907402601800603	0.5141025914598195
CD40	CD3E	S3_RCVCMP0000314	1.2805693929446476	0.3729045711124408
CD40	CD3E	S3_RCVCMP0000318	0.5303216670313269	1.8556696657753897
CD40	CD3E	S3_RCVCMP0000321	2.296360771996758	0.4832621082261804
CD40	CD3E	S3_RCVCMP0000323	0.35844353414259006	2.7655217883502328
CD40	CD3E	S3_RCVCMP0000328	3.0980392207472596	0.6094737036989232
CD40	CD3E	S3_RCVCMP0000329	0.37591378495472993	2.5329479556026797
CD40	CD3E	S3_RCVCMP0000330	2.306623563012915	0.5457352463865647
CD40	CD3E	S3_RCVCMP0000333	0.3121298279563824	2.6306418602085224
CD40	CD3E	S3_RCVCMP0000351	2.1967671957260717	0.6027631039802313
CD40	CD3E	S3_RCVCMP0000355	0.4469812862998075	2.7546685840366436
CD40	CD3E	S3_RCVCMP0000356	2.6143175747275813	0.54827344360863
CD40	CD3E	S3_RCVCMP0000368	2.1352679106403794	0.5213741520721907
CD40	CD3E	S3_RCVCMP0000370	2.6720450886119886	0.4163415594383202
CD40	CD3E	S3_RCVCMP0000375	2.5236281096312223	0.4359102757343945
CD40	CD3E	S3_RCVCMP0000378	2.116442258313244	0.37109873185047626
CD40	CD3E	S3_RCVCMP0000383	0.3067345573277331	1.8846631604762227
CD40	CD3E	S3_RCVCMP0000392	1.3339227068833561	0.484818041579917
CD40	CD3E	S3_RCVCMP0000395	0.7682584170958393	1.1168206845191089
CD40	CD3E	S3_RCVCMP0000398	0.3946747588957485	2.5677952640942903
CD40	CD3E	S3_RCVCMP0000407	0.4416936250979838	2.438765615418122
CD40	CD3E	S3_RCVCMP0000408	2.5894477167785377	0.5313782460996923
CD40	CD3E	S3_RCVCMP0000409	2.5357075234904434	0.5477944069484495
CD40	CD3E	S3_RCVCMP0000411	2.238934377902792	0.6992913983596916
CD40	CD3E	S3_RCVCMP0000414	0.312234817378918	2.220186893541293
CD40	CD3E	S3_RCVCMP0000418	0.2323288568568305	2.691191799754845
CD40	CD3E	S3_RCVCMP0000432	0.3505844738052329	1.9876630905685633
CD40	CD3E	S3_RCVCMP0000447	0.3247588604285995	2.7862437346208413
CD40	CD3E	S3_RCVCMP0000449	0.32304590189833676	2.44753989580657
CD40	CD3E	S3_RCVCMP0000458	0.41329898740710425	2.7664652268472376
CD40	CD3E	S3_RCVCMP0000461	0.4662421301929129	3.060782712644933
CD40	CD3E	S3_RCVCMP0000464	1.3012398057177303	0.6121395313833756
CD40	CD3E	S3_RCVCMP0000472	2.1690858653906933	0.4982610920126106
CD40	CD3E	S3_RCVCMP0000480	0.184517945482167	3.6556011406437796
CD40	CD3E	S3_RCVCMP0000482	0.4184254903027352	2.0180252829299667
CD40	CD3E	S3_RCVCMP0000483	0.6656106397472543	1.893331819956413
CD40	CD3E	S3_RCVCMP0000486	0.4480665532947546	1.7892174241667278
CD40	CD3E	S3_RCVCMP0000492	1.9194091604915051	0.6662599481744396
CD40	CD3E	S3_RCVCMP0000495	1.2326821214474746	0.657933588544628
CD40	CD3E	S3_RCVCMP0000499	2.1374921906057835	0.6221147599721183
CD40	CD3E	S3_RCVCMP0000506	1.8252268490600303	0.5605970815484839
CD40	CD3E	S3_RCVCMP0000518	2.956018931296623	0.5193097343420936
CD40	CD3E	S3_RCVCMP0000524	3.066603707186835	0.6011687045152659
CD40	CD3E	S3_RCVCMP0000543	2.0753936506845063	0.4595370741117536
CD40	CD3E	S3_RCVCMP0000553	2.015316354129112	0.43571097913420326
CD40	CD3E	S3_RCVCMP0000572	2.3903982015478764	0.5322969146096944
CD40	CD3E	S3_RCVCMP0000575	2.9489215451713586	0.42314656975612164
CD40	CD3E	S3_RCVCMP0000576	2.0746259746516427	0.5604913571174641
CD40	CD3E	S3_RCVCMP0000578	2.6174893915945474	0.38554660869856666
CD40	CD3E	S3_RCVCMP0000591	2.4008499934732126	0.480812311785186
CD40	CD3E	S3_RCVCMP0000613	0.6393648010912997	1.5219405577978824
CD40	CD3E	S3_RCVCMP0000635	2.106025175918834	0.6325867614786582
CD40	CD3E	S3_RCVCMP0000636	2.0283835991650854	0.39905702202144866
CD40	CD3E	S3_RCVCMP0000656	0.34826249144178145	0.2450897865670365
CD40	CD3E	S3_RCVCMP0000657	2.4502022438809754	0.680800446039227
CD40	CD3E	S3_RCVCMP0000677	2.33030455058233	0.4947413275655609
CD40	CD3E	S3_RCVCMP0000689	0.4793149308717025	2.7207400995748685
CD40	CD3E	S3_RCVCMP0000707	0.35463769977524223	2.1711507881684295
CD40	CD3E	S3_RCVCMP0000715	2.309941162355702	0.5016564748089435
CD40	CD3E	S3_RCVCMP0000839	2.3949177688649805	0.8412227140770788
CD40	CD3E	S3_RCVCMP0000846	1.4570663488161026	0.40479274638434093
CD40	CD3E	S3_RCVCMP0001030	2.0641633603177327	0.4619754876804392
CD40	CD3E	S3_RCVCMP0001176	0.30525459325982046	1.3495690357767312
CD40	CD3E	S3_RCVCMP0001434	2.0628955628045156	0.6422832146607375
CD40	CD3E	S3_RCVCMP0002163	0.3526388468226974	2.552478182245894
CD40	CD3E	S4_RCVCMP0000000	2.112398743511933	0.33916901169309943
CD40	CD3E	S4_RCVCMP0000002	0.1112291296917764	1.8015433629942654
CD40	CD3E	S4_RCVCMP0000003	0.20864816021546673	2.530052904464145
CD40	CD3E	S4_RCVCMP0000005	0.26310249488256693	1.8400569641273454
CD40	CD3E	S4_RCVCMP0000006	0.37029612056748584	2.3352791082521627
CD40	CD3E	S4_RCVCMP0000008	0.3201299915515698	3.0940513687489646
CD40	CD3E	S4_RCVCMP0000010	1.93915023844586	0.2977071954225028
CD40	CD3E	S4_RCVCMP0000012	2.6359631444259253	0.4787551620846041
CD40	CD3E	S4_RCVCMP0000013	2.1810777379319113	0.3391865048587853
CD40	CD3E	S4_RCVCMP0000014	0.27893339603263717	2.5616542672886378
CD40	CD3E	S4_RCVCMP0000015	0.38541848371120974	2.874652729981259
CD40	CD3E	S4_RCVCMP0000016	0.2853227873574863	1.9751356033948555
CD40	CD3E	S4_RCVCMP0000018	0.5788745477669079	3.8514601613236965
CD40	CD3E	S4_RCVCMP0000019	2.38135562699279	0.3443350703805196
CD40	CD3E	S4_RCVCMP0000020	0.27863177468204775	3.094610562419464
CD40	CD3E	S4_RCVCMP0000021	0.529346253460679	1.690010818539674
CD40	CD3E	S4_RCVCMP0000023	2.2667837382949885	0.40636593268948795
CD40	CD3E	S4_RCVCMP0000028	0.1594925676607905	2.1921132093429243
CD40	CD3E	S4_RCVCMP0000030	0.2978369247637244	2.416807207076091
CD40	CD3E	S4_RCVCMP0000031	0.07448122109527552	2.6160312836361443
CD40	CD3E	S4_RCVCMP0000033	0.3839980225120379	2.37847471729007
CD40	CD3E	S4_RCVCMP0000037	1.9703782977256925	0.33112056029972264
CD40	CD3E	S4_RCVCMP0000038	0.3955298417029359	2.2810533252919263
CD40	CD3E	S4_RCVCMP0000039	0.18612590244794708	1.419922529465668
CD40	CD3E	S4_RCVCMP0000041	1.9681218040536483	0.32068758730280744
CD40	CD3E	S4_RCVCMP0000042	0.26677644947237517	2.8028304216272186
CD40	CD3E	S4_RCVCMP0000043	0.3533499664171921	2.6842563614323316
CD40	CD3E	S4_RCVCMP0000045	0.1769703210794726	2.837231170098843
CD40	CD3E	S4_RCVCMP0000046	0.304298496676531	1.6246353110119085
CD40	CD3E	S4_RCVCMP0000047	0.3067036497196442	3.0398031455697363
CD40	CD3E	S4_RCVCMP0000050	0.15018054691513374	1.9218494233076262
CD40	CD3E	S4_RCVCMP0000054	1.774236795954121	0.48963069842581625
CD40	CD3E	S4_RCVCMP0000056	0.44404893958052094	2.4905850190967342
CD40	CD3E	S4_RCVCMP0000057	0.4164700925462891	1.5717115978208471
CD40	CD3E	S4_RCVCMP0000060	0.3633182565995865	2.7125512604606397
CD40	CD3E	S4_RCVCMP0000065	0.5827276324131663	2.138098243523643
CD40	CD3E	S4_RCVCMP0000069	0.9477023533598915	2.2977796435377145
CD40	CD3E	S4_RCVCMP0000070	2.014808068932453	0.573081713794602
CD40	CD3E	S4_RCVCMP0000072	0.33301653942936177	1.1422846226906247
CD40	CD3E	S4_RCVCMP0000073	0.43528134427066334	2.4103611037649255
CD40	CD3E	S4_RCVCMP0000077	0.3518316410230467	1.2933606438786387
CD40	CD3E	S4_RCVCMP0000082	1.8995428745579792	0.44698274784053627
CD40	CD3E	S4_RCVCMP0000083	0.3247144924207411	2.3645117583158033
CD40	CD3E	S4_RCVCMP0000088	0.330354831803308	2.317514986270891
CD40	CD3E	S4_RCVCMP0000089	2.4171346483282816	0.1031486445199212
CD40	CD3E	S4_RCVCMP0000091	0.18597151276696902	2.615353815974137
CD40	CD3E	S4_RCVCMP0000093	2.0953658829376325	0.4406155361509764
CD40	CD3E	S4_RCVCMP0000094	0.3828312220067162	1.8274790779778929
CD40	CD3E	S4_RCVCMP0000095	2.4665073287507324	0.4936970369801721
CD40	CD3E	S4_RCVCMP0000100	2.356940579650192	0.35076826598001953
CD40	CD3E	S4_RCVCMP0000101	0.38218960508791455	1.0406042308098848
CD40	CD3E	S4_RCVCMP0000107	0.3041671342796441	2.028419381618933
CD40	CD3E	S4_RCVCMP0000110	0.425610354243348	1.84138150417877
CD40	CD3E	S4_RCVCMP0000119	0.0788089523838004	2.510872217540623
CD40	CD3E	S4_RCVCMP0000120	0.3260938248043771	2.9838220062268945
CD40	CD3E	S4_RCVCMP0000121	0.3123899854546705	2.149225259184727
CD40	CD3E	S4_RCVCMP0000128	2.3914110955278107	0.44939649599265424
CD40	CD3E	S4_RCVCMP0000129	0.29087304603131553	2.196084222738316
CD40	CD3E	S4_RCVCMP0000131	0.2364567085017727	1.4968928255608362
CD40	CD3E	S4_RCVCMP0000132	0.33251928179593027	2.582394789086843
CD40	CD3E	S4_RCVCMP0000133	2.6631686357123336	0.37050035859891817
CD40	CD3E	S4_RCVCMP0000135	2.4079797042181337	0.756345963119431
CD40	CD3E	S4_RCVCMP0000136	2.270911847472588	0.48832351248891753
CD40	CD3E	S4_RCVCMP0000137	1.787246697131192	0.3638043859915276
CD40	CD3E	S4_RCVCMP0000138	0.20346644153232052	2.6044099423585814
CD40	CD3E	S4_RCVCMP0000144	2.124108139415094	0.5846213498897793
CD40	CD3E	S4_RCVCMP0000146	2.686390010862921	0.8220340523391043
CD40	CD3E	S4_RCVCMP0000152	0.37522475237472713	1.902834504076655
CD40	CD3E	S4_RCVCMP0000154	0.3794035704289864	2.2181241430452223
CD40	CD3E	S4_RCVCMP0000158	0.37349986412409425	2.8376018181332197
CD40	CD3E	S4_RCVCMP0000165	2.51091728070661	0.5923880588101329
CD40	CD3E	S4_RCVCMP0000171	2.2681394973587814	0.7098401225442
CD40	CD3E	S4_RCVCMP0000172	0.17624908696179306	1.8999688132717407
CD40	CD3E	S4_RCVCMP0000173	0.3184864614540532	2.3296008705405797
CD40	CD3E	S4_RCVCMP0000177	1.8828627340842097	0.5366069111605929
CD40	CD3E	S4_RCVCMP0000178	0.1703897440252132	2.086807156307669
CD40	CD3E	S4_RCVCMP0000179	0.39149104966020387	3.0697485497426755
CD40	CD3E	S4_RCVCMP0000180	0.25134767691695925	2.426833659983366
CD40	CD3E	S4_RCVCMP0000181	0.31803691481843294	2.050749427142228
CD40	CD3E	S4_RCVCMP0000182	0.3000573125853656	2.146939120141546
CD40	CD3E	S4_RCVCMP0000184	0.2756580961554642	1.7930627983921128
CD40	CD3E	S4_RCVCMP0000186	1.9396852949474184	0.5721917173196311
CD40	CD3E	S4_RCVCMP0000187	0.2569025257446464	3.030076166784069
CD40	CD3E	S4_RCVCMP0000189	0.3936239894898523	2.063488555396858
CD40	CD3E	S4_RCVCMP0000193	2.212469779621169	0.7713150347780828
CD40	CD3E	S4_RCVCMP0000198	0.49776327527527264	2.490983683142678
CD40	CD3E	S4_RCVCMP0000200	0.3391760031905688	3.2036297157865192
CD40	CD3E	S4_RCVCMP0000203	1.9637701111613863	0.519199983052959
CD40	CD3E	S4_RCVCMP0000204	0.2880953126495983	2.4438554341130834
CD40	CD3E	S4_RCVCMP0000213	0.1977846227059492	2.409922175531462
CD40	CD3E	S4_RCVCMP0000217	2.657187064692598	0.5118509118534327
CD40	CD3E	S4_RCVCMP0000224	0.2942210076765176	2.3005442745167315
CD40	CD3E	S4_RCVCMP0000234	0.3087994336349511	2.409652969558143
CD40	CD3E	S4_RCVCMP0000235	0.3465234759540821	3.9693839522775725
CD40	CD3E	S4_RCVCMP0000237	2.8008740640543563	0.2399699857082376
CD40	CD3E	S4_RCVCMP0000239	0.4113433580372551	2.1051840905911
CD40	CD3E	S4_RCVCMP0000240	0.26399807233276706	2.102986097011458
CD40	CD3E	S4_RCVCMP0000241	0.28465830522950486	1.903300949134914
CD40	CD3E	S4_RCVCMP0000242	0.1637217749994131	1.6534175933868185
CD40	CD3E	S4_RCVCMP0000243	0.14599596980011362	2.181498932368353
CD40	CD3E	S4_RCVCMP0000250	0.24322152612147802	2.61268085056104
CD40	CD3E	S4_RCVCMP0000251	0.2426404558190443	2.342325047128823
CD40	CD3E	S4_RCVCMP0000254	1.5820809941180458	0.39415720283057604
CD40	CD3E	S4_RCVCMP0000258	0.3325075568800848	2.3668999051507056
CD40	CD3E	S4_RCVCMP0000260	0.10383317183062382	2.751215555812765
CD40	CD3E	S4_RCVCMP0000261	0.22484674910969094	2.8263807084109756
CD40	CD3E	S4_RCVCMP0000262	0.24497742805409642	2.184209840055761
CD40	CD3E	S4_RCVCMP0000269	1.2525010805908474	0.3676119752828358
CD40	CD3E	S4_RCVCMP0000270	2.2195089489557565	0.6707314481237162
CD40	CD3E	S4_RCVCMP0000271	0.5542020928985187	2.730997413059363
CD40	CD3E	S4_RCVCMP0000273	1.6257866866967219	0.2694727234190914
CD40	CD3E	S4_RCVCMP0000278	0.6424651889362835	3.3746239927202994
CD40	CD3E	S4_RCVCMP0000283	2.309994470284753	0.6098847747850369
CD40	CD3E	S4_RCVCMP0000284	2.8008036712547852	0.6467295403689032
CD40	CD3E	S4_RCVCMP0000285	1.9723958937088695	0.32915088957233724
CD40	CD3E	S4_RCVCMP0000289	2.0471085164670972	0.46156994754896197
CD40	CD3E	S4_RCVCMP0000297	0.25186646903841226	2.3119382044649477
CD40	CD3E	S4_RCVCMP0000298	2.192173315522087	0.4231728824359128
CD40	CD3E	S4_RCVCMP0000299	0.3548212238915989	1.0332500568848038
CD40	CD3E	S4_RCVCMP0000304	0.48049903338016875	2.357230152068122
CD40	CD3E	S4_RCVCMP0000307	0.31753303128923027	1.6790082347968238
CD40	CD3E	S4_RCVCMP0000309	0.3738329833550566	2.6809415374954417
CD40	CD3E	S4_RCVCMP0000310	0.4828929705746427	2.3987764650690107
CD40	CD3E	S4_RCVCMP0000313	0.2991861031252382	2.5063407368712927
CD40	CD3E	S4_RCVCMP0000316	2.590963877060387	0.47213714790198574
CD40	CD3E	S4_RCVCMP0000318	0.5937068417414317	2.86437187436698
CD40	CD3E	S4_RCVCMP0000324	0.2902939806202837	2.819185775176113
CD40	CD3E	S4_RCVCMP0000329	3.0196661049539086	0.7592124894648671
CD40	CD3E	S4_RCVCMP0000330	0.32936630174742126	2.5341004523420643
CD40	CD3E	S4_RCVCMP0000331	0.33285227213815016	2.213279721923436
CD40	CD3E	S4_RCVCMP0000340	0.1878790717147919	1.8108294263373133
CD40	CD3E	S4_RCVCMP0000348	0.46131817688529303	3.6826580682262695
CD40	CD3E	S4_RCVCMP0000349	0.28244211332520425	2.2668203246845025
CD40	CD3E	S4_RCVCMP0000354	0.4315871642823576	2.123822118138996
CD40	CD3E	S4_RCVCMP0000360	0.3301467995029555	2.682789581321601
CD40	CD3E	S4_RCVCMP0000365	2.0021618328278805	0.5689525863845007
CD40	CD3E	S4_RCVCMP0000367	1.8263424628020892	0.439393930547907
CD40	CD3E	S4_RCVCMP0000371	0.12612229473920264	2.3619000468200158
CD40	CD3E	S4_RCVCMP0000374	0.36016223256850793	2.8098984026537748
CD40	CD3E	S4_RCVCMP0000395	0.26605962242274755	1.717788654577654
CD40	CD3E	S4_RCVCMP0000414	2.622844049001392	0.6750540778131495
CD40	CD3E	S4_RCVCMP0000423	0.4796585673758189	2.849993994527255
CD40	CD3E	S4_RCVCMP0000426	0.09529482916822778	2.11610699213293
CD40	CD3E	S4_RCVCMP0000431	0.5530953130866821	2.416491502024184
CD40	CD3E	S4_RCVCMP0000434	0.15635835000676485	2.52642189496432
CD40	CD3E	S4_RCVCMP0000448	2.4736110983432744	0.5331116154871872
CD40	CD3E	S4_RCVCMP0000453	2.1186896594751916	0.554027503241648
CD40	CD3E	S4_RCVCMP0000457	3.0368818376389153	0.4511517350868366
CD40	CD3E	S4_RCVCMP0000476	1.8279093990496098	0.7149935711458981
CD40	CD3E	S4_RCVCMP0000480	0.40136414891632716	2.2296775094508456
CD40	CD3E	S4_RCVCMP0000495	0.3866550327604927	2.843027636730794
CD40	CD3E	S4_RCVCMP0000496	0.17798503494253284	2.184893455027821
CD40	CD3E	S4_RCVCMP0000506	0.5806164335128183	2.6381859341811094
CD40	CD3E	S4_RCVCMP0000509	0.30255805461812085	3.1339492380545186
CD40	CD3E	S4_RCVCMP0000558	0.6744850195044189	1.5571092967656899
CD40	CD3E	S4_RCVCMP0000567	1.9397102478518808	0.4971148669879525
CD40	CD3E	S4_RCVCMP0000575	0	2.455767615297883
CD40	CD3E	S4_RCVCMP0000600	0.43510034624649774	1.9056445516113039
CD40	CD3E	S4_RCVCMP0000643	2.21357357835673	0.4292309068806087
CD40	CD3E	S4_RCVCMP0000682	2.165978233084227	0.374525939080618
CD40	CD3E	S4_RCVCMP0000701	2.03447176777418	0.7780797759822169
CD40	CD3E	S4_RCVCMP0000707	2.0797903548121264	0.6778392163818628
CD40	CD3E	S4_RCVCMP0000709	2.282710698190097	0.39453444966620105
CD40	CD3E	S4_RCVCMP0000729	2.4073383346614246	0.44958469494060527
CD40	CD3E	S4_RCVCMP0000807	0.2654757276631563	1.8793023534805282
CD40	CD3E	S4_RCVCMP0000914	0.43888860845322863	2.1436004192144558
CD40	CD3E	S4_RCVCMP0000938	0.4281597405970064	1.83056751534891
CD40	CD3E	S4_RCVCMP0001439	2.4906048010960173	0.2407304115602634
CD40	CD2	S3_RCVCMP0000000	0.2848608612865849	1.1048127742456115
CD40	CD2	S3_RCVCMP0000001	0.21782234824345617	3.9460054921524477
CD40	CD2	S3_RCVCMP0000002	0.32113350928402956	4.489854228059822
CD40	CD2	S3_RCVCMP0000003	2.447572750961661	0.443170008523768
CD40	CD2	S3_RCVCMP0000005	0.33360164860146035	4.118541686044507
CD40	CD2	S3_RCVCMP0000007	0.5432005589496943	2.5118465820037685
CD40	CD2	S3_RCVCMP0000009	2.816987912992695	0.6102999953817381
CD40	CD2	S3_RCVCMP0000010	2.1285661046832542	0.6156707292380734
CD40	CD2	S3_RCVCMP0000011	0.5056782909179931	2.6137639320054413
CD40	CD2	S3_RCVCMP0000014	1.3792069368488276	0.5756666324632764
CD40	CD2	S3_RCVCMP0000016	0.25089133035169686	3.9575827228529206
CD40	CD2	S3_RCVCMP0000017	0.3821751949740966	3.182050782755781
CD40	CD2	S3_RCVCMP0000022	0.31379307287366925	3.2959669862118575
CD40	CD2	S3_RCVCMP0000023	2.4620303651662083	0.8472148861921833
CD40	CD2	S3_RCVCMP0000024	2.6569829712692994	0.5238281555057566
CD40	CD2	S3_RCVCMP0000027	0.35234723185093547	3.2655029848982253
CD40	CD2	S3_RCVCMP0000029	0.31273407613017806	2.3958984157763363
CD40	CD2	S3_RCVCMP0000030	0.3420967011945496	2.810083731967895
CD40	CD2	S3_RCVCMP0000031	0.11827810012111299	2.504493497597892
CD40	CD2	S3_RCVCMP0000032	1.860916972953899	0.4827527178410763
CD40	CD2	S3_RCVCMP0000033	0.2991806753906349	2.6302359986537764
CD40	CD2	S3_RCVCMP0000034	0.4576722359968505	2.5511348904269884
CD40	CD2	S3_RCVCMP0000035	2.3937292499171674	0.47978561911448553
CD40	CD2	S3_RCVCMP0000036	2.16007993242559	0.622231549619555
CD40	CD2	S3_RCVCMP0000037	0.27644632808357406	4.370556473335526
CD40	CD2	S3_RCVCMP0000039	0.25529677801377226	3.763854880044445
CD40	CD2	S3_RCVCMP0000040	0.41383223453096635	2.8647527532381085
CD40	CD2	S3_RCVCMP0000043	0.313297070636119	3.196851047120235
CD40	CD2	S3_RCVCMP0000046	2.127999657656658	0.3267575961184375
CD40	CD2	S3_RCVCMP0000048	0.3813813380304571	2.76366077542415
CD40	CD2	S3_RCVCMP0000049	1.4138024614141056	0.3969978513844818
CD40	CD2	S3_RCVCMP0000052	2.401851985273201	0.4837650885616908
CD40	CD2	S3_RCVCMP0000054	0.390411062434185	3.989211308710612
CD40	CD2	S3_RCVCMP0000055	0.3646259826942351	3.9175524329905906
CD40	CD2	S3_RCVCMP0000056	0.41969088294464396	2.9445853855113686
CD40	CD2	S3_RCVCMP0000057	0.41926220449976476	3.5983323051258114
CD40	CD2	S3_RCVCMP0000058	0.4854489326690447	1.1515621482498999
CD40	CD2	S3_RCVCMP0000060	1.4534500302165305	0.440447926856039
CD40	CD2	S3_RCVCMP0000063	2.819128419312132	0.7813619653615823
CD40	CD2	S3_RCVCMP0000068	0.3897544363461748	3.338159398147943
CD40	CD2	S3_RCVCMP0000069	0.7720332032562099	3.822481495127835
CD40	CD2	S3_RCVCMP0000070	1.7789121414736055	0.335197789847406
CD40	CD2	S3_RCVCMP0000072	0.2586405397439444	3.4336350464167653
CD40	CD2	S3_RCVCMP0000073	1.5125389574848467	0.5909690939652912
CD40	CD2	S3_RCVCMP0000075	1.4772355059269462	0.3189237765528641
CD40	CD2	S3_RCVCMP0000078	2.0185125411329956	0.6289229094052078
CD40	CD2	S3_RCVCMP0000080	0.3198466986274012	2.355361865665913
CD40	CD2	S3_RCVCMP0000083	0.42497257466897465	4.195685552399726
CD40	CD2	S3_RCVCMP0000084	0.34766748886080867	4.426184576713175
CD40	CD2	S3_RCVCMP0000085	0.12718501931493326	4.02286944320219
CD40	CD2	S3_RCVCMP0000086	2.3540189222606442	0.4583792191484961
CD40	CD2	S3_RCVCMP0000088	0.47407966240581884	2.6132940846099504
CD40	CD2	S3_RCVCMP0000090	2.113517456306212	0.410597891036413
CD40	CD2	S3_RCVCMP0000091	2.7559058636631772	0.39037346455071126
CD40	CD2	S3_RCVCMP0000092	0.25691457390875444	3.8821543550993796
CD40	CD2	S3_RCVCMP0000095	0.25150489405393045	3.5162073881539992
CD40	CD2	S3_RCVCMP0000097	0.394629282149345	4.114192516507912
CD40	CD2	S3_RCVCMP0000099	2.3635237492678214	0.4779174592854943
CD40	CD2	S3_RCVCMP0000101	2.3671759575464844	0.5011864800354621
CD40	CD2	S3_RCVCMP0000102	0.21171117339304105	4.467316640837663
CD40	CD2	S3_RCVCMP0000103	0.20416859079537067	4.291367430185123
CD40	CD2	S3_RCVCMP0000105	0.32428461216955984	3.8204396513369328
CD40	CD2	S3_RCVCMP0000106	0.38373167688094423	4.656211485589109
CD40	CD2	S3_RCVCMP0000108	2.550612140618914	0.5809092149630515
CD40	CD2	S3_RCVCMP0000111	0.3198013432035403	2.198129954470624
CD40	CD2	S3_RCVCMP0000113	0.736990122743471	0
CD40	CD2	S3_RCVCMP0000115	2.2117022395459927	0.5454962276991041
CD40	CD2	S3_RCVCMP0000118	0.2149647923853227	4.280464209075418
CD40	CD2	S3_RCVCMP0000120	2.75216614460629	0.6031722022758732
CD40	CD2	S3_RCVCMP0000121	0.38412597920080394	3.6690787421173483
CD40	CD2	S3_RCVCMP0000124	0.36888111708455734	3.3606488593103396
CD40	CD2	S3_RCVCMP0000125	0.3576500702068517	3.8873178670569746
CD40	CD2	S3_RCVCMP0000128	1.7750629188094913	0.5070414316558509
CD40	CD2	S3_RCVCMP0000131	1.860190082691412	0.4388820179029911
CD40	CD2	S3_RCVCMP0000133	0.4441581153162982	1.767468613037136
CD40	CD2	S3_RCVCMP0000136	0.4042263159151057	2.494662671467428
CD40	CD2	S3_RCVCMP0000137	0.34841858183700375	2.22496280444589
CD40	CD2	S3_RCVCMP0000138	0.26870250460653344	4.188988227986661
CD40	CD2	S3_RCVCMP0000139	2.4260236181172172	0.3863963760635522
CD40	CD2	S3_RCVCMP0000140	0.2506643152766503	2.0066367582530975
CD40	CD2	S3_RCVCMP0000144	0.2367375474072325	3.689779099791439
CD40	CD2	S3_RCVCMP0000152	2.188957464219468	0.5071138782228716
CD40	CD2	S3_RCVCMP0000154	0.2635341781853877	2.8783392286842653
CD40	CD2	S3_RCVCMP0000155	0.2659737554953996	3.9529378657580745
CD40	CD2	S3_RCVCMP0000158	0.14005400552748426	3.142405704960828
CD40	CD2	S3_RCVCMP0000159	0.4459812784584552	0.8775730039105173
CD40	CD2	S3_RCVCMP0000161	0.2628158778927949	2.890364968318119
CD40	CD2	S3_RCVCMP0000166	1.1478349466873623	0.255203829996482
CD40	CD2	S3_RCVCMP0000171	0.4432986333929989	4.238585385936489
CD40	CD2	S3_RCVCMP0000172	0.3966265705491888	3.1153326367448244
CD40	CD2	S3_RCVCMP0000174	2.096241407560971	0.4375367682847995
CD40	CD2	S3_RCVCMP0000175	2.4744269143043622	0.3871801061439353
CD40	CD2	S3_RCVCMP0000176	0.40161721462475847	3.102444824050903
CD40	CD2	S3_RCVCMP0000180	0.3538186618805731	4.365426144437715
CD40	CD2	S3_RCVCMP0000181	1.308324848409207	0.5744996266675816
CD40	CD2	S3_RCVCMP0000185	1.608446605393257	0.49111316755879836
CD40	CD2	S3_RCVCMP0000187	0.13825572863574032	3.4918974100025952
CD40	CD2	S3_RCVCMP0000189	0.2794551816070631	3.8586668673569093
CD40	CD2	S3_RCVCMP0000192	0.22637566317759011	3.7328938553016147
CD40	CD2	S3_RCVCMP0000193	0.35449640203092564	1.3537382764582568
CD40	CD2	S3_RCVCMP0000194	0.4215646132607201	1.9603011864517166
CD40	CD2	S3_RCVCMP0000195	2.0536429168461314	0.5257066391896146
CD40	CD2	S3_RCVCMP0000197	0.3781798982534924	3.001735266424776
CD40	CD2	S3_RCVCMP0000198	1.15556984672351	0.8241322634513514
CD40	CD2	S3_RCVCMP0000201	0.4354776876068129	3.186034521023839
CD40	CD2	S3_RCVCMP0000203	2.7167815737347705	0.35316166531865867
CD40	CD2	S3_RCVCMP0000205	0.38142593152683657	2.100708184328245
CD40	CD2	S3_RCVCMP0000211	2.2337600730385017	0.7963611858287928
CD40	CD2	S3_RCVCMP0000214	0.38342116340302795	3.928166788052983
CD40	CD2	S3_RCVCMP0000215	2.1649046466555038	0.5780485570957188
CD40	CD2	S3_RCVCMP0000216	1.7723586275860364	0.5143395312779298
CD40	CD2	S3_RCVCMP0000217	0.21751416350016792	3.9294885071191072
CD40	CD2	S3_RCVCMP0000218	1.7204563408045972	0.4315591290127123
CD40	CD2	S3_RCVCMP0000221	3.101430430835887	0.7205783649315771
CD40	CD2	S3_RCVCMP0000228	2.0504817189802953	0.30483583675511594
CD40	CD2	S3_RCVCMP0000231	1.9242681836273317	0.4798323914197338
CD40	CD2	S3_RCVCMP0000232	0.4341272130180689	2.3745563321912155
CD40	CD2	S3_RCVCMP0000233	0.3115877535492367	3.967411133466594
CD40	CD2	S3_RCVCMP0000234	2.050921567990596	0.30300497808603144
CD40	CD2	S3_RCVCMP0000235	0.22174000036889735	4.055372592332981
CD40	CD2	S3_RCVCMP0000236	2.360062640838513	0.6115134411660749
CD40	CD2	S3_RCVCMP0000237	2.510125989816425	0.38937795760872096
CD40	CD2	S3_RCVCMP0000239	0.26558204542565367	3.269510233212037
CD40	CD2	S3_RCVCMP0000246	2.3560553786942298	0.3275079333389246
CD40	CD2	S3_RCVCMP0000247	0.2671346796437292	3.720074070928706
CD40	CD2	S3_RCVCMP0000250	2.2164582907969104	0.4004234587318385
CD40	CD2	S3_RCVCMP0000251	0.29351559162674634	3.9199160966619355
CD40	CD2	S3_RCVCMP0000254	2.2014553466220566	0.45958369441723584
CD40	CD2	S3_RCVCMP0000255	0.17506521304339728	3.762431777474574
CD40	CD2	S3_RCVCMP0000262	2.678444005622828	0.8687462181180451
CD40	CD2	S3_RCVCMP0000265	2.0280995760185725	0.6056188223049646
CD40	CD2	S3_RCVCMP0000268	0.25619950957661014	3.670037342713773
CD40	CD2	S3_RCVCMP0000270	0.2545295583896138	3.9769677127780136
CD40	CD2	S3_RCVCMP0000274	1.3165120277981532	0.42586142634102847
CD40	CD2	S3_RCVCMP0000276	0.3579456356601612	1.3508778860416362
CD40	CD2	S3_RCVCMP0000279	0.30663896485084213	2.5375649094428945
CD40	CD2	S3_RCVCMP0000281	2.2207367681133996	0.7650608666953337
CD40	CD2	S3_RCVCMP0000283	2.7162496075257807	0.4939344317504599
CD40	CD2	S3_RCVCMP0000284	0.48487041204040493	1.4158101393238225
CD40	CD2	S3_RCVCMP0000285	0.12981522595963596	4.135908389005019
CD40	CD2	S3_RCVCMP0000290	2.5887079799130284	0.4975194903473767
CD40	CD2	S3_RCVCMP0000296	0.34200657608939106	3.0293676351098666
CD40	CD2	S3_RCVCMP0000297	1.005414759882861	0.3799039599099237
CD40	CD2	S3_RCVCMP0000301	2.24406671964355	0.16500239092586236
CD40	CD2	S3_RCVCMP0000302	0.25009395097886405	3.635298177293588
CD40	CD2	S3_RCVCMP0000303	0.39692897167531743	1.4669039333654423
CD40	CD2	S3_RCVCMP0000305	2.8397879648565025	0.6035638683374125
CD40	CD2	S3_RCVCMP0000306	0.3836076992570471	3.5624505846598042
CD40	CD2	S3_RCVCMP0000307	2.2581465102375136	0.3811424315371602
CD40	CD2	S3_RCVCMP0000308	0.3457176964524768	3.339556572306075
CD40	CD2	S3_RCVCMP0000311	1.907402601800603	0.5405473567566235
CD40	CD2	S3_RCVCMP0000314	1.2805693929446476	0.582721138642876
CD40	CD2	S3_RCVCMP0000318	0.5303216670313269	3.3836707929896175
CD40	CD2	S3_RCVCMP0000321	2.296360771996758	0.3906663080196265
CD40	CD2	S3_RCVCMP0000323	0.35844353414259006	3.242649093737708
CD40	CD2	S3_RCVCMP0000328	3.0980392207472596	0.28951929613867483
CD40	CD2	S3_RCVCMP0000329	0.37591378495472993	2.7474177168707823
CD40	CD2	S3_RCVCMP0000330	2.306623563012915	0.37975176115086273
CD40	CD2	S3_RCVCMP0000333	0.3121298279563824	4.09501964352022
CD40	CD2	S3_RCVCMP0000351	2.1967671957260717	0.2858284955037795
CD40	CD2	S3_RCVCMP0000355	0.4469812862998075	3.850703010881495
CD40	CD2	S3_RCVCMP0000356	2.6143175747275813	0.5124689451674453
CD40	CD2	S3_RCVCMP0000368	2.1352679106403794	0.4366229420456488
CD40	CD2	S3_RCVCMP0000370	2.6720450886119886	0.5735781918389916
CD40	CD2	S3_RCVCMP0000375	2.5236281096312223	0.6100749231048923
CD40	CD2	S3_RCVCMP0000378	2.116442258313244	0.5482110065691457
CD40	CD2	S3_RCVCMP0000383	0.3067345573277331	2.275746600693423
CD40	CD2	S3_RCVCMP0000392	1.3339227068833561	0.5535475532616781
CD40	CD2	S3_RCVCMP0000395	0.7682584170958393	2.9020629479006237
CD40	CD2	S3_RCVCMP0000398	0.3946747588957485	4.563359985363801
CD40	CD2	S3_RCVCMP0000407	0.4416936250979838	3.803809376699778
CD40	CD2	S3_RCVCMP0000408	2.5894477167785377	0.26278466063875006
CD40	CD2	S3_RCVCMP0000409	2.5357075234904434	0.493631701212843
CD40	CD2	S3_RCVCMP0000411	2.238934377902792	0.6673450875954744
CD40	CD2	S3_RCVCMP0000414	0.312234817378918	3.9536127581659524
CD40	CD2	S3_RCVCMP0000418	0.2323288568568305	3.9116565444110667
CD40	CD2	S3_RCVCMP0000432	0.3505844738052329	3.280498698144491
CD40	CD2	S3_RCVCMP0000447	0.3247588604285995	2.6208398997338094
CD40	CD2	S3_RCVCMP0000449	0.32304590189833676	3.546843294014663
CD40	CD2	S3_RCVCMP0000458	0.41329898740710425	3.9831332949573315
CD40	CD2	S3_RCVCMP0000461	0.4662421301929129	3.2368221413298364
CD40	CD2	S3_RCVCMP0000464	1.3012398057177303	0.5327697186878515
CD40	CD2	S3_RCVCMP0000472	2.1690858653906933	0.27984775946994134
CD40	CD2	S3_RCVCMP0000480	0.184517945482167	3.1850436103182727
CD40	CD2	S3_RCVCMP0000482	0.4184254903027352	3.3632682216281995
CD40	CD2	S3_RCVCMP0000483	0.6656106397472543	3.649837778471253
CD40	CD2	S3_RCVCMP0000486	0.4480665532947546	4.105334569185875
CD40	CD2	S3_RCVCMP0000492	1.9194091604915051	0.964444191193005
CD40	CD2	S3_RCVCMP0000495	1.2326821214474746	0.5446206636054667
CD40	CD2	S3_RCVCMP0000499	2.1374921906057835	0.5417734551073986
CD40	CD2	S3_RCVCMP0000506	1.8252268490600303	0.49229651551489456
CD40	CD2	S3_RCVCMP0000518	2.956018931296623	0.8593960987323853
CD40	CD2	S3_RCVCMP0000524	3.066603707186835	0.7414607637120274
CD40	CD2	S3_RCVCMP0000543	2.0753936506845063	0.39616692806066117
CD40	CD2	S3_RCVCMP0000553	2.015316354129112	0.7616306110915662
CD40	CD2	S3_RCVCMP0000572	2.3903982015478764	0.43609300230192233
CD40	CD2	S3_RCVCMP0000575	2.9489215451713586	0.5320061688453287
CD40	CD2	S3_RCVCMP0000576	2.0746259746516427	0.7265664001923137
CD40	CD2	S3_RCVCMP0000578	2.6174893915945474	0.7988964992732
CD40	CD2	S3_RCVCMP0000591	2.4008499934732126	0.5719590750269749
CD40	CD2	S3_RCVCMP0000613	0.6393648010912997	1.652610379493865
CD40	CD2	S3_RCVCMP0000635	2.106025175918834	0.659788940211439
CD40	CD2	S3_RCVCMP0000636	2.0283835991650854	0.4240533452451906
CD40	CD2	S3_RCVCMP0000656	0.34826249144178145	4.02520407723622
CD40	CD2	S3_RCVCMP0000657	2.4502022438809754	0.5557261530418429
CD40	CD2	S3_RCVCMP0000677	2.33030455058233	0.5878380123776774
CD40	CD2	S3_RCVCMP0000689	0.4793149308717025	3.093349608360361
CD40	CD2	S3_RCVCMP0000707	0.35463769977524223	4.165485338905467
CD40	CD2	S3_RCVCMP0000715	2.309941162355702	0.3164588488126492
CD40	CD2	S3_RCVCMP0000839	2.3949177688649805	0.3644581343312147
CD40	CD2	S3_RCVCMP0000846	1.4570663488161026	0.40479274638434093
CD40	CD2	S3_RCVCMP0001030	2.0641633603177327	0.5134779181592113
CD40	CD2	S3_RCVCMP0001176	0.30525459325982046	4.035450483804053
CD40	CD2	S3_RCVCMP0001434	2.0628955628045156	0.44661340908856206
CD40	CD2	S3_RCVCMP0002163	0.3526388468226974	4.457460288447566
CD40	CD2	S4_RCVCMP0000000	2.112398743511933	0.5462729062229911
CD40	CD2	S4_RCVCMP0000002	0.1112291296917764	1.277684466349088
CD40	CD2	S4_RCVCMP0000003	0.20864816021546673	1.9237651165373542
CD40	CD2	S4_RCVCMP0000005	0.26310249488256693	3.060812818459543
CD40	CD2	S4_RCVCMP0000006	0.37029612056748584	3.390556179595207
CD40	CD2	S4_RCVCMP0000008	0.3201299915515698	1.5889977973008886
CD40	CD2	S4_RCVCMP0000010	1.93915023844586	0.7946589392592367
CD40	CD2	S4_RCVCMP0000012	2.6359631444259253	0.21963786256514672
CD40	CD2	S4_RCVCMP0000013	2.1810777379319113	0.5291457413658162
CD40	CD2	S4_RCVCMP0000014	0.27893339603263717	2.1345408087039655
CD40	CD2	S4_RCVCMP0000015	0.38541848371120974	4.017222620204817
CD40	CD2	S4_RCVCMP0000016	0.2853227873574863	3.877087777708586
CD40	CD2	S4_RCVCMP0000018	0.5788745477669079	1.5664209536278797
CD40	CD2	S4_RCVCMP0000019	2.38135562699279	0.49433838712908923
CD40	CD2	S4_RCVCMP0000020	0.27863177468204775	4.052696620020444
CD40	CD2	S4_RCVCMP0000021	0.529346253460679	3.1193861316956006
CD40	CD2	S4_RCVCMP0000023	2.2667837382949885	0.4865471567631337
CD40	CD2	S4_RCVCMP0000028	0.1594925676607905	4.313550383118935
CD40	CD2	S4_RCVCMP0000030	0.2978369247637244	3.8801595902100363
CD40	CD2	S4_RCVCMP0000031	0.07448122109527552	3.885876019265712
CD40	CD2	S4_RCVCMP0000033	0.3839980225120379	3.936109128801877
CD40	CD2	S4_RCVCMP0000037	1.9703782977256925	0.517603997635818
CD40	CD2	S4_RCVCMP0000038	0.3955298417029359	4.4712756852787034
CD40	CD2	S4_RCVCMP0000039	0.18612590244794708	3.008848042448609
CD40	CD2	S4_RCVCMP0000041	1.9681218040536483	0.43185197385085977
CD40	CD2	S4_RCVCMP0000042	0.26677644947237517	4.347490234669236
CD40	CD2	S4_RCVCMP0000043	0.3533499664171921	3.974354889244126
CD40	CD2	S4_RCVCMP0000045	0.1769703210794726	2.6974670809126398
CD40	CD2	S4_RCVCMP0000046	0.304298496676531	3.523005897485393
CD40	CD2	S4_RCVCMP0000047	0.3067036497196442	3.2334851736820855
CD40	CD2	S4_RCVCMP0000050	0.15018054691513374	4.105716599879681
CD40	CD2	S4_RCVCMP0000054	1.774236795954121	0.6665825810150342
CD40	CD2	S4_RCVCMP0000056	0.44404893958052094	1.1510443483539634
CD40	CD2	S4_RCVCMP0000057	0.4164700925462891	3.6120710297477983
CD40	CD2	S4_RCVCMP0000060	0.3633182565995865	3.9608192867578964
CD40	CD2	S4_RCVCMP0000065	0.5827276324131663	2.918950992891902
CD40	CD2	S4_RCVCMP0000069	0.9477023533598915	3.3097201391360707
CD40	CD2	S4_RCVCMP0000070	2.014808068932453	0.8055645576168831
CD40	CD2	S4_RCVCMP0000072	0.33301653942936177	4.811131306952908
CD40	CD2	S4_RCVCMP0000073	0.43528134427066334	2.29119807624409
CD40	CD2	S4_RCVCMP0000077	0.3518316410230467	2.793213544428808
CD40	CD2	S4_RCVCMP0000082	1.8995428745579792	0.5604438821485609
CD40	CD2	S4_RCVCMP0000083	0.3247144924207411	1.5761614435852283
CD40	CD2	S4_RCVCMP0000088	0.330354831803308	3.3686208031818166
CD40	CD2	S4_RCVCMP0000089	2.4171346483282816	0.7862814117302529
CD40	CD2	S4_RCVCMP0000091	0.18597151276696902	1.636830484991816
CD40	CD2	S4_RCVCMP0000093	2.0953658829376325	0.4626436193895367
CD40	CD2	S4_RCVCMP0000094	0.3828312220067162	3.1534971125714804
CD40	CD2	S4_RCVCMP0000095	2.4665073287507324	1.0939398873480803
CD40	CD2	S4_RCVCMP0000100	2.356940579650192	0.38708248656717004
CD40	CD2	S4_RCVCMP0000101	0.38218960508791455	3.610021692991861
CD40	CD2	S4_RCVCMP0000107	0.3041671342796441	3.751689537166706
CD40	CD2	S4_RCVCMP0000110	0.425610354243348	2.6357400413161423
CD40	CD2	S4_RCVCMP0000119	0.0788089523838004	3.9417859613130273
CD40	CD2	S4_RCVCMP0000120	0.3260938248043771	3.6322604987226015
CD40	CD2	S4_RCVCMP0000121	0.3123899854546705	3.7613419461765267
CD40	CD2	S4_RCVCMP0000128	2.3914110955278107	0.44939649599265424
CD40	CD2	S4_RCVCMP0000129	0.29087304603131553	2.580949679236517
CD40	CD2	S4_RCVCMP0000131	0.2364567085017727	2.612001394209996
CD40	CD2	S4_RCVCMP0000132	0.33251928179593027	3.7174119267222143
CD40	CD2	S4_RCVCMP0000133	2.6631686357123336	0.5793083638938447
CD40	CD2	S4_RCVCMP0000135	2.4079797042181337	0.4873785906271018
CD40	CD2	S4_RCVCMP0000136	2.270911847472588	0.8149947933481593
CD40	CD2	S4_RCVCMP0000137	1.787246697131192	0.2566003715745984
CD40	CD2	S4_RCVCMP0000138	0.20346644153232052	5.1157320664304455
CD40	CD2	S4_RCVCMP0000144	2.124108139415094	0.6240765766308012
CD40	CD2	S4_RCVCMP0000146	2.686390010862921	0.5941231114083967
CD40	CD2	S4_RCVCMP0000152	0.37522475237472713	3.0423134332485926
CD40	CD2	S4_RCVCMP0000154	0.3794035704289864	3.8063960254883846
CD40	CD2	S4_RCVCMP0000158	0.37349986412409425	3.256602015376861
CD40	CD2	S4_RCVCMP0000165	2.51091728070661	0.33943270504931833
CD40	CD2	S4_RCVCMP0000171	2.2681394973587814	0.33079920611440844
CD40	CD2	S4_RCVCMP0000172	0.17624908696179306	2.960614606492177
CD40	CD2	S4_RCVCMP0000173	0.3184864614540532	2.3813371339195046
CD40	CD2	S4_RCVCMP0000177	1.8828627340842097	0.5041416427113418
CD40	CD2	S4_RCVCMP0000178	0.1703897440252132	3.0736246706234627
CD40	CD2	S4_RCVCMP0000179	0.39149104966020387	2.492354080789006
CD40	CD2	S4_RCVCMP0000180	0.25134767691695925	3.633021490173479
CD40	CD2	S4_RCVCMP0000181	0.31803691481843294	1.5278188142513396
CD40	CD2	S4_RCVCMP0000182	0.3000573125853656	3.8696673540401663
CD40	CD2	S4_RCVCMP0000184	0.2756580961554642	3.4389025097317156
CD40	CD2	S4_RCVCMP0000186	1.9396852949474184	0.6614536450669936
CD40	CD2	S4_RCVCMP0000187	0.2569025257446464	2.6774197150986825
CD40	CD2	S4_RCVCMP0000189	0.3936239894898523	4.085708998002653
CD40	CD2	S4_RCVCMP0000193	2.212469779621169	0.796592628837546
CD40	CD2	S4_RCVCMP0000198	0.49776327527527264	4.71272502352648
CD40	CD2	S4_RCVCMP0000200	0.3391760031905688	1.5114205820921314
CD40	CD2	S4_RCVCMP0000203	1.9637701111613863	0.2273394971687618
CD40	CD2	S4_RCVCMP0000204	0.2880953126495983	2.9460040402779955
CD40	CD2	S4_RCVCMP0000213	0.1977846227059492	3.6112578847871384
CD40	CD2	S4_RCVCMP0000217	2.657187064692598	0.5764854998757327
CD40	CD2	S4_RCVCMP0000224	0.2942210076765176	2.2202824174012874
CD40	CD2	S4_RCVCMP0000234	0.3087994336349511	3.5025269854763033
CD40	CD2	S4_RCVCMP0000235	0.3465234759540821	3.123222855550045
CD40	CD2	S4_RCVCMP0000237	2.8008740640543563	0.4333539021001881
CD40	CD2	S4_RCVCMP0000239	0.4113433580372551	2.9784634812680406
CD40	CD2	S4_RCVCMP0000240	0.26399807233276706	3.7680971155153924
CD40	CD2	S4_RCVCMP0000241	0.28465830522950486	3.36888222368865
CD40	CD2	S4_RCVCMP0000242	0.1637217749994131	4.085643550873797
CD40	CD2	S4_RCVCMP0000243	0.14599596980011362	3.6401407818322737
CD40	CD2	S4_RCVCMP0000250	0.24322152612147802	2.7448972404379512
CD40	CD2	S4_RCVCMP0000251	0.2426404558190443	3.3473288450286423
CD40	CD2	S4_RCVCMP0000254	1.5820809941180458	0.6484561724949456
CD40	CD2	S4_RCVCMP0000258	0.3325075568800848	2.2067830775026205
CD40	CD2	S4_RCVCMP0000260	0.10383317183062382	3.3826257588179147
CD40	CD2	S4_RCVCMP0000261	0.22484674910969094	4.7822732829202685
CD40	CD2	S4_RCVCMP0000262	0.24497742805409642	3.98626938863792
CD40	CD2	S4_RCVCMP0000269	1.2525010805908474	0.6059691555667505
CD40	CD2	S4_RCVCMP0000270	2.2195089489557565	0.7490288757801349
CD40	CD2	S4_RCVCMP0000271	0.5542020928985187	3.8936466213346663
CD40	CD2	S4_RCVCMP0000273	1.6257866866967219	0.5551816322302747
CD40	CD2	S4_RCVCMP0000278	0.6424651889362835	4.013622283385322
CD40	CD2	S4_RCVCMP0000283	2.309994470284753	0.15533044310055913
CD40	CD2	S4_RCVCMP0000284	2.8008036712547852	0.4565616749509457
CD40	CD2	S4_RCVCMP0000285	1.9723958937088695	0.39691830822580604
CD40	CD2	S4_RCVCMP0000289	2.0471085164670972	0.3645890415955606
CD40	CD2	S4_RCVCMP0000297	0.25186646903841226	3.978103539199148
CD40	CD2	S4_RCVCMP0000298	2.192173315522087	0.4231728824359128
CD40	CD2	S4_RCVCMP0000299	0.3548212238915989	2.7566929074332416
CD40	CD2	S4_RCVCMP0000304	0.48049903338016875	3.2212075866992924
CD40	CD2	S4_RCVCMP0000307	0.31753303128923027	3.778041795667356
CD40	CD2	S4_RCVCMP0000309	0.3738329833550566	3.8390337028018147
CD40	CD2	S4_RCVCMP0000310	0.4828929705746427	2.6928034394584466
CD40	CD2	S4_RCVCMP0000313	0.2991861031252382	3.7246381865002234
CD40	CD2	S4_RCVCMP0000316	2.590963877060387	0.9305766969262769
CD40	CD2	S4_RCVCMP0000318	0.5937068417414317	0.6998049212226137
CD40	CD2	S4_RCVCMP0000324	0.2902939806202837	4.023595328139958
CD40	CD2	S4_RCVCMP0000329	3.0196661049539086	0.8324583223696373
CD40	CD2	S4_RCVCMP0000330	0.32936630174742126	3.6339801162102536
CD40	CD2	S4_RCVCMP0000331	0.33285227213815016	2.7192219616074707
CD40	CD2	S4_RCVCMP0000340	0.1878790717147919	2.8433560522978856
CD40	CD2	S4_RCVCMP0000348	0.46131817688529303	1.8872389416548525
CD40	CD2	S4_RCVCMP0000349	0.28244211332520425	3.8829586572056036
CD40	CD2	S4_RCVCMP0000354	0.4315871642823576	3.063060264619108
CD40	CD2	S4_RCVCMP0000360	0.3301467995029555	3.8367818916605145
CD40	CD2	S4_RCVCMP0000365	2.0021618328278805	0.43660191294743883
CD40	CD2	S4_RCVCMP0000367	1.8263424628020892	0.5154436779417321
CD40	CD2	S4_RCVCMP0000371	0.12612229473920264	3.5303159342943506
CD40	CD2	S4_RCVCMP0000374	0.36016223256850793	3.721377206481583
CD40	CD2	S4_RCVCMP0000395	0.26605962242274755	3.8750483828249735
CD40	CD2	S4_RCVCMP0000414	2.622844049001392	0.6117320014780051
CD40	CD2	S4_RCVCMP0000423	0.4796585673758189	2.55601131700844
CD40	CD2	S4_RCVCMP0000426	0.09529482916822778	4.206017690919096
CD40	CD2	S4_RCVCMP0000431	0.5530953130866821	2.4401763117860447
CD40	CD2	S4_RCVCMP0000434	0.15635835000676485	2.95017139069508
CD40	CD2	S4_RCVCMP0000448	2.4736110983432744	0.590466857846126
CD40	CD2	S4_RCVCMP0000453	2.1186896594751916	0.4011213660461407
CD40	CD2	S4_RCVCMP0000457	3.0368818376389153	0.7061695755259253
CD40	CD2	S4_RCVCMP0000476	1.8279093990496098	0.4756757821104601
CD40	CD2	S4_RCVCMP0000480	0.40136414891632716	3.9970216073483025
CD40	CD2	S4_RCVCMP0000495	0.3866550327604927	1.7090658548530564
CD40	CD2	S4_RCVCMP0000496	0.17798503494253284	3.285209565292954
CD40	CD2	S4_RCVCMP0000506	0.5806164335128183	3.7138875533201996
CD40	CD2	S4_RCVCMP0000509	0.30255805461812085	1.3870910545215438
CD40	CD2	S4_RCVCMP0000558	0.6744850195044189	2.9873182883425913
CD40	CD2	S4_RCVCMP0000567	1.9397102478518808	0.39405257177212055
CD40	CD2	S4_RCVCMP0000575	0	3.5389644433202565
CD40	CD2	S4_RCVCMP0000600	0.43510034624649774	2.922088890520627
CD40	CD2	S4_RCVCMP0000643	2.21357357835673	0.35687730644315657
CD40	CD2	S4_RCVCMP0000682	2.165978233084227	0.7936581443478347
CD40	CD2	S4_RCVCMP0000701	2.03447176777418	0.6048766721095679
CD40	CD2	S4_RCVCMP0000707	2.0797903548121264	0.7816559679269288
CD40	CD2	S4_RCVCMP0000709	2.282710698190097	0.45769819919448484
CD40	CD2	S4_RCVCMP0000729	2.4073383346614246	0.9066114710480888
CD40	CD2	S4_RCVCMP0000807	0.2654757276631563	3.331652362423111
CD40	CD2	S4_RCVCMP0000914	0.43888860845322863	2.9587701791692425
CD40	CD2	S4_RCVCMP0000938	0.4281597405970064	1.5562519241154147
CD40	CD2	S4_RCVCMP0001439	2.4906048010960173	0.5969303304207179
CD19	CD3E	S3_RCVCMP0000000	0.04037113525228279	3.50921853382412
CD19	CD3E	S3_RCVCMP0000001	0.15035271199217895	2.6976516927782868
CD19	CD3E	S3_RCVCMP0000002	0.08079926991545461	1.1051502234494854
CD19	CD3E	S3_RCVCMP0000003	1.4530456120745538	0.5081384670294276
CD19	CD3E	S3_RCVCMP0000005	0.13081779839761426	2.1428566018401782
CD19	CD3E	S3_RCVCMP0000007	0.06966670963368256	2.033119049172579
CD19	CD3E	S3_RCVCMP0000009	0.35100315056958603	0.2899745235347607
CD19	CD3E	S3_RCVCMP0000010	0.22735012354358683	0.22735012354358683
CD19	CD3E	S3_RCVCMP0000011	0.07057338092940038	2.152323044339227
CD19	CD3E	S3_RCVCMP0000014	0.5756666324632764	0.49274536744675274
CD19	CD3E	S3_RCVCMP0000016	0.04643348743863827	2.623591229021857
CD19	CD3E	S3_RCVCMP0000017	0.1442356321995705	2.368951709850263
CD19	CD3E	S3_RCVCMP0000022	0.28900381590463575	2.5332483070428196
CD19	CD3E	S3_RCVCMP0000023	1.4135834490846517	0.49153787235802304
CD19	CD3E	S3_RCVCMP0000024	1.0219367267358817	0.9357316745011544
CD19	CD3E	S3_RCVCMP0000027	0.08664986680408697	2.172962817765265
CD19	CD3E	S3_RCVCMP0000029	0.21315202064028083	2.5555700223474433
CD19	CD3E	S3_RCVCMP0000030	0.13830520950665307	1.9036809307502949
CD19	CD3E	S3_RCVCMP0000031	0.11827810012111299	2.407606634988022
CD19	CD3E	S3_RCVCMP0000032	0.8297602642475356	0.4827527178410763
CD19	CD3E	S3_RCVCMP0000033	0.14924988136032555	2.5786654680316325
CD19	CD3E	S3_RCVCMP0000034	0.19377919560488874	2.345547759750302
CD19	CD3E	S3_RCVCMP0000035	0.654194258962437	0.8026542727531871
CD19	CD3E	S3_RCVCMP0000036	1.0817792918602012	0.4340016065591415
CD19	CD3E	S3_RCVCMP0000037	0.06837203628281266	2.4244578349440866
CD19	CD3E	S3_RCVCMP0000039	0.18530980489804477	3.126070162183764
CD19	CD3E	S3_RCVCMP0000040	0.11665514775060097	2.5120597676283922
CD19	CD3E	S3_RCVCMP0000043	0.08799435746722638	1.7628545385397325
CD19	CD3E	S3_RCVCMP0000046	0.1995369707918475	0.3267575961184375
CD19	CD3E	S3_RCVCMP0000048	0.24147145597675224	2.4740327723184845
CD19	CD3E	S3_RCVCMP0000049	1.3478495030472386	0.46989034152023695
CD19	CD3E	S3_RCVCMP0000052	0.9028183175925405	0.6592055255191013
CD19	CD3E	S3_RCVCMP0000054	0.13710639276772713	2.3172419579174584
CD19	CD3E	S3_RCVCMP0000055	0.13685201168113797	2.3357542885704072
CD19	CD3E	S3_RCVCMP0000056	0.41969088294464396	1.412515915364524
CD19	CD3E	S3_RCVCMP0000057	0.21542364104318337	2.815726111510408
CD19	CD3E	S3_RCVCMP0000058	0.04694996051331433	3.0670121051618513
CD19	CD3E	S3_RCVCMP0000060	1.0988670012900799	0.3546590761300182
CD19	CD3E	S3_RCVCMP0000063	0.5988368567126745	0.4361023565509383
CD19	CD3E	S3_RCVCMP0000068	0.05160293959032304	2.1547681842300723
CD19	CD3E	S3_RCVCMP0000069	0.24209912371843073	2.7507740488374726
CD19	CD3E	S3_RCVCMP0000070	1.0834590621075988	0.5446650069105955
CD19	CD3E	S3_RCVCMP0000072	0.05735682431409885	2.9243189285808837
CD19	CD3E	S3_RCVCMP0000073	1.465116212353425	0.2470604646625543
CD19	CD3E	S3_RCVCMP0000075	1.099760898796851	0.3189237765528641
CD19	CD3E	S3_RCVCMP0000078	1.2319100099192255	0.6074747960785694
CD19	CD3E	S3_RCVCMP0000080	0.14730020049109915	3.1092796414122446
CD19	CD3E	S3_RCVCMP0000083	0.1531363630948774	1.7968648266497207
CD19	CD3E	S3_RCVCMP0000084	0.1888673425769363	1.6564677535245922
CD19	CD3E	S3_RCVCMP0000085	0.12718501931493326	2.2770568709307475
CD19	CD3E	S3_RCVCMP0000086	0.5906524392124421	0.4583792191484961
CD19	CD3E	S3_RCVCMP0000088	0.04560083181055567	3.0929541494789725
CD19	CD3E	S3_RCVCMP0000090	0.9584980306997133	0.5418989312225765
CD19	CD3E	S3_RCVCMP0000091	0.8010777087063169	0.34310275517006195
CD19	CD3E	S3_RCVCMP0000092	0.1366853325856346	2.598958551685544
CD19	CD3E	S3_RCVCMP0000095	0.08230576786371413	3.195404841980966
CD19	CD3E	S3_RCVCMP0000097	0.09864888683983032	2.1759400182110973
CD19	CD3E	S3_RCVCMP0000099	1.0735226351722331	0.6051561643631321
CD19	CD3E	S3_RCVCMP0000101	1.201124401309496	0.4432261152983539
CD19	CD3E	S3_RCVCMP0000102	0.05727570379434025	2.420981658997507
CD19	CD3E	S3_RCVCMP0000103	0.07278719257144024	2.71093301744947
CD19	CD3E	S3_RCVCMP0000105	0.1342164471221553	3.323775571486206
CD19	CD3E	S3_RCVCMP0000106	0.06949040718580538	2.0992683002432106
CD19	CD3E	S3_RCVCMP0000108	1.496429889689034	0.665362575860175
CD19	CD3E	S3_RCVCMP0000111	0.17263067472904056	2.963810296550296
CD19	CD3E	S3_RCVCMP0000113	1.5551710514877162	0.8088386285976912
CD19	CD3E	S3_RCVCMP0000115	1.2974730130441152	0.6611704172962307
CD19	CD3E	S3_RCVCMP0000118	0.2713725818497659	1.071085533777098
CD19	CD3E	S3_RCVCMP0000120	1.169474217112389	0.8073068424082691
CD19	CD3E	S3_RCVCMP0000121	0.08953543055707161	3.3545073056004835
CD19	CD3E	S3_RCVCMP0000124	0.0577801943842187	3.23543389802874
CD19	CD3E	S3_RCVCMP0000125	0.14948575559662877	2.0574127656899623
CD19	CD3E	S3_RCVCMP0000128	1.044539413766093	0.4858863277046547
CD19	CD3E	S3_RCVCMP0000131	1.3779531364378372	0.492093624589045
CD19	CD3E	S3_RCVCMP0000133	0.13728221040173424	2.5215931635255266
CD19	CD3E	S3_RCVCMP0000136	0.2041063842272044	1.974656438975722
CD19	CD3E	S3_RCVCMP0000137	0	1.0988658825215907
CD19	CD3E	S3_RCVCMP0000138	0.08441096744459095	2.9310501205413977
CD19	CD3E	S3_RCVCMP0000139	0.5070194162213154	0.40753790177829
CD19	CD3E	S3_RCVCMP0000140	0.15779592953972701	1.8312634818562563
CD19	CD3E	S3_RCVCMP0000144	0.10838351310495577	2.6480507496141805
CD19	CD3E	S3_RCVCMP0000152	0.8818399670481217	0.5623821723516614
CD19	CD3E	S3_RCVCMP0000154	0.12575974057545514	2.0628033985776617
CD19	CD3E	S3_RCVCMP0000155	0.22627252896128397	2.3165890295809106
CD19	CD3E	S3_RCVCMP0000158	0.1910089538061784	1.8767685804546488
CD19	CD3E	S3_RCVCMP0000159	0.17171613503336944	3.05554715682809
CD19	CD3E	S3_RCVCMP0000161	0.2368007844364738	2.742669496865743
CD19	CD3E	S3_RCVCMP0000166	0.873582992059099	0.5955503994774769
CD19	CD3E	S3_RCVCMP0000171	0	1.5479905904604252
CD19	CD3E	S3_RCVCMP0000172	0.1148455278988255	1.93715298204869
CD19	CD3E	S3_RCVCMP0000174	0.9732991260893907	0.4375367682847995
CD19	CD3E	S3_RCVCMP0000175	0.937487335451905	0.5160875256150393
CD19	CD3E	S3_RCVCMP0000176	0.09426222184424117	2.181366621881038
CD19	CD3E	S3_RCVCMP0000180	0	1.7515966246132169
CD19	CD3E	S3_RCVCMP0000181	1.2126770700167835	0.49545387872014934
CD19	CD3E	S3_RCVCMP0000185	1.169216736052905	0.4103248925383123
CD19	CD3E	S3_RCVCMP0000187	0.0292226599337708	3.1932387579858243
CD19	CD3E	S3_RCVCMP0000189	0.13872159265552403	2.1359413978137836
CD19	CD3E	S3_RCVCMP0000192	0.18501570828048086	2.759092845005503
CD19	CD3E	S3_RCVCMP0000193	0.16320337079977412	3.193147205135188
CD19	CD3E	S3_RCVCMP0000194	0.04656645552767258	2.670160806355222
CD19	CD3E	S3_RCVCMP0000195	1.103539342451	0.45194542886704353
CD19	CD3E	S3_RCVCMP0000197	0.12917360587536264	2.2369990004896643
CD19	CD3E	S3_RCVCMP0000198	0.91357443740558	0.5936606662346099
CD19	CD3E	S3_RCVCMP0000201	0.24125896978144956	2.4368131699815283
CD19	CD3E	S3_RCVCMP0000203	0.8534339680991626	0.5265613171907481
CD19	CD3E	S3_RCVCMP0000205	0.14391885404395333	2.9834287231423073
CD19	CD3E	S3_RCVCMP0000211	1.4086595279572327	0.5591611140116496
CD19	CD3E	S3_RCVCMP0000214	0.24715497410581594	2.032821700744112
CD19	CD3E	S3_RCVCMP0000215	0.8974418717874466	0.3696134699435122
CD19	CD3E	S3_RCVCMP0000216	1.3972587601609077	0.5956002132748222
CD19	CD3E	S3_RCVCMP0000217	0.06711992778867225	1.9061972474193558
CD19	CD3E	S3_RCVCMP0000218	0.977391625013016	0.4562868868136517
CD19	CD3E	S3_RCVCMP0000221	0.9105502441625444	0.5994073006122724
CD19	CD3E	S3_RCVCMP0000228	0.8860827313050611	0.48470998887321926
CD19	CD3E	S3_RCVCMP0000231	1.1092725120268032	0.6542531884527139
CD19	CD3E	S3_RCVCMP0000232	0.17743320670136617	2.5467373380986578
CD19	CD3E	S3_RCVCMP0000233	0.15373174143956808	2.0933960634218494
CD19	CD3E	S3_RCVCMP0000234	0.5927536162768329	0.6203199628246203
CD19	CD3E	S3_RCVCMP0000235	0.06852524002161772	2.388249616406392
CD19	CD3E	S3_RCVCMP0000236	0.30109758453143237	0.7859816152110497
CD19	CD3E	S3_RCVCMP0000237	0.7839726998670401	0.42890173017240024
CD19	CD3E	S3_RCVCMP0000239	0.14158196020027558	1.2769296581373506
CD19	CD3E	S3_RCVCMP0000246	1.0775691922854125	0.404279122180151
CD19	CD3E	S3_RCVCMP0000247	0.22727922444199872	2.005599000065473
CD19	CD3E	S3_RCVCMP0000250	1.0885034428332052	0.464329982716801
CD19	CD3E	S3_RCVCMP0000251	0.12791256795143957	3.0681533390013187
CD19	CD3E	S3_RCVCMP0000254	0.28074752705702766	0.5754251405934142
CD19	CD3E	S3_RCVCMP0000255	0.14241851763864366	2.2979703317675106
CD19	CD3E	S3_RCVCMP0000262	1.0391363031446437	0.4042718783352729
CD19	CD3E	S3_RCVCMP0000265	1.055310835130027	0.36874645640374815
CD19	CD3E	S3_RCVCMP0000268	0.07046090322847445	2.2783245844043005
CD19	CD3E	S3_RCVCMP0000270	0.10318410241010148	1.9375929244274759
CD19	CD3E	S3_RCVCMP0000274	1.7139141889408964	0.3215184414304655
CD19	CD3E	S3_RCVCMP0000276	0.025001767452726035	2.7281186092813945
CD19	CD3E	S3_RCVCMP0000279	0.07956099595458119	2.1345266626161687
CD19	CD3E	S3_RCVCMP0000281	1.098721955477084	0.6825332582915278
CD19	CD3E	S3_RCVCMP0000283	0.7914210865546109	0.35475695581532163
CD19	CD3E	S3_RCVCMP0000284	0.1715886350743864	2.5824646921287577
CD19	CD3E	S3_RCVCMP0000285	0.12981522595963596	2.408665457353054
CD19	CD3E	S3_RCVCMP0000290	1.6833441728557716	0.4975194903473767
CD19	CD3E	S3_RCVCMP0000296	0.07152026610160615	2.953048139130073
CD19	CD3E	S3_RCVCMP0000297	1.4703011584434098	0
CD19	CD3E	S3_RCVCMP0000301	1.6687444943186729	0.5409185091219394
CD19	CD3E	S3_RCVCMP0000302	0.09832910843180545	1.5946048219866844
CD19	CD3E	S3_RCVCMP0000303	0.13969512794330405	1.4044841449509562
CD19	CD3E	S3_RCVCMP0000305	1.6899719968715992	0.5519031643364088
CD19	CD3E	S3_RCVCMP0000306	0.05680198367061961	2.4390258569731973
CD19	CD3E	S3_RCVCMP0000307	0.6377524748061519	0.40522843687856436
CD19	CD3E	S3_RCVCMP0000308	0.22962433736089438	2.2088453381381936
CD19	CD3E	S3_RCVCMP0000311	0.708336453100597	0.5141025914598195
CD19	CD3E	S3_RCVCMP0000314	1.5046505128020846	0.3729045711124408
CD19	CD3E	S3_RCVCMP0000318	0.13966483586558687	1.8556696657753897
CD19	CD3E	S3_RCVCMP0000321	0.6708660351613551	0.4832621082261804
CD19	CD3E	S3_RCVCMP0000323	0.08270382005644349	2.7655217883502328
CD19	CD3E	S3_RCVCMP0000328	0.15520093521100925	0.6094737036989232
CD19	CD3E	S3_RCVCMP0000329	0.16765505133300856	2.5329479556026797
CD19	CD3E	S3_RCVCMP0000330	0.7206752272241078	0.5457352463865647
CD19	CD3E	S3_RCVCMP0000333	0.05926402126470462	2.6306418602085224
CD19	CD3E	S3_RCVCMP0000351	0.5078582492455059	0.6027631039802313
CD19	CD3E	S3_RCVCMP0000355	0	2.7546685840366436
CD19	CD3E	S3_RCVCMP0000356	0.16768645098281945	0.54827344360863
CD19	CD3E	S3_RCVCMP0000368	1.25214654741887	0.5213741520721907
CD19	CD3E	S3_RCVCMP0000370	1.4815267741125302	0.4163415594383202
CD19	CD3E	S3_RCVCMP0000375	1.3501322223429728	0.4359102757343945
CD19	CD3E	S3_RCVCMP0000378	0.7790868542390958	0.37109873185047626
CD19	CD3E	S3_RCVCMP0000383	0.18184931051532044	1.8846631604762227
CD19	CD3E	S3_RCVCMP0000392	1.4378958341772616	0.484818041579917
CD19	CD3E	S3_RCVCMP0000395	0.3259427372390313	1.1168206845191089
CD19	CD3E	S3_RCVCMP0000398	0.058728883294341755	2.5677952640942903
CD19	CD3E	S3_RCVCMP0000407	0.24503777422800188	2.438765615418122
CD19	CD3E	S3_RCVCMP0000408	1.7331540260668286	0.5313782460996923
CD19	CD3E	S3_RCVCMP0000409	0.8809864495891631	0.5477944069484495
CD19	CD3E	S3_RCVCMP0000411	0.2986124823290802	0.6992913983596916
CD19	CD3E	S3_RCVCMP0000414	0.03599199949719983	2.220186893541293
CD19	CD3E	S3_RCVCMP0000418	0.17126935133079285	2.691191799754845
CD19	CD3E	S3_RCVCMP0000432	0.1381946377104428	1.9876630905685633
CD19	CD3E	S3_RCVCMP0000447	0.08182510628981018	2.7862437346208413
CD19	CD3E	S3_RCVCMP0000449	0.11094363318239472	2.44753989580657
CD19	CD3E	S3_RCVCMP0000458	0.029661422140046353	2.7664652268472376
CD19	CD3E	S3_RCVCMP0000461	0.13845519905280196	3.060782712644933
CD19	CD3E	S3_RCVCMP0000464	1.338829933309652	0.6121395313833756
CD19	CD3E	S3_RCVCMP0000472	1.668783960199358	0.4982610920126106
CD19	CD3E	S3_RCVCMP0000480	0.06536273232597724	3.6556011406437796
CD19	CD3E	S3_RCVCMP0000482	0.10926629773746566	2.0180252829299667
CD19	CD3E	S3_RCVCMP0000483	0.17869630392529265	1.893331819956413
CD19	CD3E	S3_RCVCMP0000486	0.22868557206065848	1.7892174241667278
CD19	CD3E	S3_RCVCMP0000492	1.3098313277370348	0.6662599481744396
CD19	CD3E	S3_RCVCMP0000495	1.2174930874242906	0.657933588544628
CD19	CD3E	S3_RCVCMP0000499	1.585736284224903	0.6221147599721183
CD19	CD3E	S3_RCVCMP0000506	0.9517246371711428	0.5605970815484839
CD19	CD3E	S3_RCVCMP0000518	0.6113828478652484	0.5193097343420936
CD19	CD3E	S3_RCVCMP0000524	1.6333981239415503	0.6011687045152659
CD19	CD3E	S3_RCVCMP0000543	0.8862208464678829	0.4595370741117536
CD19	CD3E	S3_RCVCMP0000553	0.8502935346891506	0.43571097913420326
CD19	CD3E	S3_RCVCMP0000572	1.5578235516275691	0.5322969146096944
CD19	CD3E	S3_RCVCMP0000575	0.6758601689234698	0.42314656975612164
CD19	CD3E	S3_RCVCMP0000576	1.4170162634941554	0.5604913571174641
CD19	CD3E	S3_RCVCMP0000578	1.121624960214615	0.38554660869856666
CD19	CD3E	S3_RCVCMP0000591	0.6818488501347795	0.480812311785186
CD19	CD3E	S3_RCVCMP0000613	0	1.5219405577978824
CD19	CD3E	S3_RCVCMP0000635	0.6325867614786582	0.6325867614786582
CD19	CD3E	S3_RCVCMP0000636	1.1827911919450678	0.39905702202144866
CD19	CD3E	S3_RCVCMP0000656	0	0.2450897865670365
CD19	CD3E	S3_RCVCMP0000657	0.7919559308701126	0.680800446039227
CD19	CD3E	S3_RCVCMP0000677	1.2000455148212863	0.4947413275655609
CD19	CD3E	S3_RCVCMP0000689	0.28603303722669426	2.7207400995748685
CD19	CD3E	S3_RCVCMP0000707	0	2.1711507881684295
CD19	CD3E	S3_RCVCMP0000715	0.7276678472677518	0.5016564748089435
CD19	CD3E	S3_RCVCMP0000839	0.8412227140770788	0.8412227140770788
CD19	CD3E	S3_RCVCMP0000846	0.7873568965935274	0.40479274638434093
CD19	CD3E	S3_RCVCMP0001030	0.6537579658927036	0.4619754876804392
CD19	CD3E	S3_RCVCMP0001176	0	1.3495690357767312
CD19	CD3E	S3_RCVCMP0001434	0.6998337190857749	0.6422832146607375
CD19	CD3E	S3_RCVCMP0002163	0.13185166474492124	2.552478182245894
CD19	CD3E	S4_RCVCMP0000000	1.2765341016521534	0.33916901169309943
CD19	CD3E	S4_RCVCMP0000002	0	1.8015433629942654
CD19	CD3E	S4_RCVCMP0000003	0	2.530052904464145
CD19	CD3E	S4_RCVCMP0000005	0	1.8400569641273454
CD19	CD3E	S4_RCVCMP0000006	0.2748632280296776	2.3352791082521627
CD19	CD3E	S4_RCVCMP0000008	0	3.0940513687489646
CD19	CD3E	S4_RCVCMP0000010	1.6069999411109848	0.2977071954225028
CD19	CD3E	S4_RCVCMP0000012	1.6077195109034252	0.4787551620846041
CD19	CD3E	S4_RCVCMP0000013	1.322613297614571	0.3391865048587853
CD19	CD3E	S4_RCVCMP0000014	0.19431562243365127	2.5616542672886378
CD19	CD3E	S4_RCVCMP0000015	0	2.874652729981259
CD19	CD3E	S4_RCVCMP0000016	0.12405358448342364	1.9751356033948555
CD19	CD3E	S4_RCVCMP0000018	0.12281177189979842	3.8514601613236965
CD19	CD3E	S4_RCVCMP0000019	0.49433838712908923	0.3443350703805196
CD19	CD3E	S4_RCVCMP0000020	0.14898911492944103	3.094610562419464
CD19	CD3E	S4_RCVCMP0000021	0.11002292976408866	1.690010818539674
CD19	CD3E	S4_RCVCMP0000023	0.22368414343534412	0.40636593268948795
CD19	CD3E	S4_RCVCMP0000028	0.1594925676607905	2.1921132093429243
CD19	CD3E	S4_RCVCMP0000030	0	2.416807207076091
CD19	CD3E	S4_RCVCMP0000031	0	2.6160312836361443
CD19	CD3E	S4_RCVCMP0000033	0.08168765416550945	2.37847471729007
CD19	CD3E	S4_RCVCMP0000037	1.1445603209639061	0.33112056029972264
CD19	CD3E	S4_RCVCMP0000038	0.10239028648376605	2.2810533252919263
CD19	CD3E	S4_RCVCMP0000039	0.1574124328331817	1.419922529465668
CD19	CD3E	S4_RCVCMP0000041	1.2007056606065984	0.32068758730280744
CD19	CD3E	S4_RCVCMP0000042	0.04970221049885233	2.8028304216272186
CD19	CD3E	S4_RCVCMP0000043	0.22657574198280855	2.6842563614323316
CD19	CD3E	S4_RCVCMP0000045	0.09239487441467388	2.837231170098843
CD19	CD3E	S4_RCVCMP0000046	0.19792920327209268	1.6246353110119085
CD19	CD3E	S4_RCVCMP0000047	0.039107265124293834	3.0398031455697363
CD19	CD3E	S4_RCVCMP0000050	0.0526063738850141	1.9218494233076262
CD19	CD3E	S4_RCVCMP0000054	1.0069399441651135	0.48963069842581625
CD19	CD3E	S4_RCVCMP0000056	0.26093012104411634	2.4905850190967342
CD19	CD3E	S4_RCVCMP0000057	0.11262761056764158	1.5717115978208471
CD19	CD3E	S4_RCVCMP0000060	0.09290192251273922	2.7125512604606397
CD19	CD3E	S4_RCVCMP0000065	0.21781658502713147	2.138098243523643
CD19	CD3E	S4_RCVCMP0000069	0.21459504792840836	2.2977796435377145
CD19	CD3E	S4_RCVCMP0000070	1.1526045488904155	0.573081713794602
CD19	CD3E	S4_RCVCMP0000072	0.21277172876757416	1.1422846226906247
CD19	CD3E	S4_RCVCMP0000073	0.2025943016650554	2.4103611037649255
CD19	CD3E	S4_RCVCMP0000077	0.03761708123988569	1.2933606438786387
CD19	CD3E	S4_RCVCMP0000082	0.5869059301566099	0.44698274784053627
CD19	CD3E	S4_RCVCMP0000083	0.1344114205059454	2.3645117583158033
CD19	CD3E	S4_RCVCMP0000088	0.0933677890771856	2.317514986270891
CD19	CD3E	S4_RCVCMP0000089	1.3415744161445418	0.1031486445199212
CD19	CD3E	S4_RCVCMP0000091	0.09730271620670039	2.615353815974137
CD19	CD3E	S4_RCVCMP0000093	0.67748044832592	0.4406155361509764
CD19	CD3E	S4_RCVCMP0000094	0.08384076613721636	1.8274790779778929
CD19	CD3E	S4_RCVCMP0000095	0.7246152612828051	0.4936970369801721
CD19	CD3E	S4_RCVCMP0000100	0.8609953825211347	0.35076826598001953
CD19	CD3E	S4_RCVCMP0000101	0.19657666061565185	1.0406042308098848
CD19	CD3E	S4_RCVCMP0000107	0.14180789281174885	2.028419381618933
CD19	CD3E	S4_RCVCMP0000110	0.12454331044947056	1.84138150417877
CD19	CD3E	S4_RCVCMP0000119	0	2.510872217540623
CD19	CD3E	S4_RCVCMP0000120	0.15815991259614873	2.9838220062268945
CD19	CD3E	S4_RCVCMP0000121	0.03993494279448892	2.149225259184727
CD19	CD3E	S4_RCVCMP0000128	0.6895860871905326	0.44939649599265424
CD19	CD3E	S4_RCVCMP0000129	0.054739851878379465	2.196084222738316
CD19	CD3E	S4_RCVCMP0000131	0.16367812909199875	1.4968928255608362
CD19	CD3E	S4_RCVCMP0000132	0.21243527960616704	2.582394789086843
CD19	CD3E	S4_RCVCMP0000133	1.4472316569381303	0.37050035859891817
CD19	CD3E	S4_RCVCMP0000135	0.8938400161325362	0.756345963119431
CD19	CD3E	S4_RCVCMP0000136	0.8692327927894765	0.48832351248891753
CD19	CD3E	S4_RCVCMP0000137	0.7050015013525319	0.3638043859915276
CD19	CD3E	S4_RCVCMP0000138	0.10689914316024005	2.6044099423585814
CD19	CD3E	S4_RCVCMP0000144	1.3763994096927226	0.5846213498897793
CD19	CD3E	S4_RCVCMP0000146	0.5941231114083967	0.8220340523391043
CD19	CD3E	S4_RCVCMP0000152	0.10177447413240953	1.902834504076655
CD19	CD3E	S4_RCVCMP0000154	0	2.2181241430452223
CD19	CD3E	S4_RCVCMP0000158	0.05505743210327379	2.8376018181332197
CD19	CD3E	S4_RCVCMP0000165	0.33943270504931833	0.5923880588101329
CD19	CD3E	S4_RCVCMP0000171	1.023235843647006	0.7098401225442
CD19	CD3E	S4_RCVCMP0000172	0.09200249563390088	1.8999688132717407
CD19	CD3E	S4_RCVCMP0000173	0.18612265902522476	2.3296008705405797
CD19	CD3E	S4_RCVCMP0000177	1.4010100384173818	0.5366069111605929
CD19	CD3E	S4_RCVCMP0000178	0.1703897440252132	2.086807156307669
CD19	CD3E	S4_RCVCMP0000179	0.09774578693551292	3.0697485497426755
CD19	CD3E	S4_RCVCMP0000180	0.06900284619384245	2.426833659983366
CD19	CD3E	S4_RCVCMP0000181	0.2672364998234872	2.050749427142228
CD19	CD3E	S4_RCVCMP0000182	0.13100586695953975	2.146939120141546
CD19	CD3E	S4_RCVCMP0000184	0.13196247065209354	1.7930627983921128
CD19	CD3E	S4_RCVCMP0000186	0.6895207263418169	0.5721917173196311
CD19	CD3E	S4_RCVCMP0000187	0	3.030076166784069
CD19	CD3E	S4_RCVCMP0000189	0.21605571878950647	2.063488555396858
CD19	CD3E	S4_RCVCMP0000193	0.936149979684857	0.7713150347780828
CD19	CD3E	S4_RCVCMP0000198	0.14950511794217933	2.490983683142678
CD19	CD3E	S4_RCVCMP0000200	0	3.2036297157865192
CD19	CD3E	S4_RCVCMP0000203	0.5685856407393413	0.519199983052959
CD19	CD3E	S4_RCVCMP0000204	0.0801698766928479	2.4438554341130834
CD19	CD3E	S4_RCVCMP0000213	0	2.409922175531462
CD19	CD3E	S4_RCVCMP0000217	0.7745698389565715	0.5118509118534327
CD19	CD3E	S4_RCVCMP0000224	0.08205924562772653	2.3005442745167315
CD19	CD3E	S4_RCVCMP0000234	0.20385329187454604	2.409652969558143
CD19	CD3E	S4_RCVCMP0000235	0.08803991470934205	3.9693839522775725
CD19	CD3E	S4_RCVCMP0000237	0.2399699857082376	0.2399699857082376
CD19	CD3E	S4_RCVCMP0000239	0.08140229703046269	2.1051840905911
CD19	CD3E	S4_RCVCMP0000240	0.1140875709352555	2.102986097011458
CD19	CD3E	S4_RCVCMP0000241	0.24249361413357515	1.903300949134914
CD19	CD3E	S4_RCVCMP0000242	0.0435111479867137	1.6534175933868185
CD19	CD3E	S4_RCVCMP0000243	0.14599596980011362	2.181498932368353
CD19	CD3E	S4_RCVCMP0000250	0.115449892849123	2.61268085056104
CD19	CD3E	S4_RCVCMP0000251	0.2426404558190443	2.342325047128823
CD19	CD3E	S4_RCVCMP0000254	1.2439672381277371	0.39415720283057604
CD19	CD3E	S4_RCVCMP0000258	0.1800107376214812	2.3668999051507056
CD19	CD3E	S4_RCVCMP0000260	0.19789196922816213	2.751215555812765
CD19	CD3E	S4_RCVCMP0000261	0	2.8263807084109756
CD19	CD3E	S4_RCVCMP0000262	0.2005493991010035	2.184209840055761
CD19	CD3E	S4_RCVCMP0000269	1.0606322351828594	0.3676119752828358
CD19	CD3E	S4_RCVCMP0000270	0.7490288757801349	0.6707314481237162
CD19	CD3E	S4_RCVCMP0000271	0.04524529520889147	2.730997413059363
CD19	CD3E	S4_RCVCMP0000273	0.9821081213376921	0.2694727234190914
CD19	CD3E	S4_RCVCMP0000278	0.12983481508336203	3.3746239927202994
CD19	CD3E	S4_RCVCMP0000283	0.4082157271095861	0.6098847747850369
CD19	CD3E	S4_RCVCMP0000284	0.5075999307165827	0.6467295403689032
CD19	CD3E	S4_RCVCMP0000285	0.7517175477780716	0.32915088957233724
CD19	CD3E	S4_RCVCMP0000289	1.066890864495631	0.46156994754896197
CD19	CD3E	S4_RCVCMP0000297	0.1338419530481687	2.3119382044649477
CD19	CD3E	S4_RCVCMP0000298	1.3329016586389717	0.4231728824359128
CD19	CD3E	S4_RCVCMP0000299	0.1011850954706477	1.0332500568848038
CD19	CD3E	S4_RCVCMP0000304	0.050129035617970163	2.357230152068122
CD19	CD3E	S4_RCVCMP0000307	0.11740803804734935	1.6790082347968238
CD19	CD3E	S4_RCVCMP0000309	0.14071638698866137	2.6809415374954417
CD19	CD3E	S4_RCVCMP0000310	0.07473129170949148	2.3987764650690107
CD19	CD3E	S4_RCVCMP0000313	0.13929995071024717	2.5063407368712927
CD19	CD3E	S4_RCVCMP0000316	1.7719298738459144	0.47213714790198574
CD19	CD3E	S4_RCVCMP0000318	0.07795017440243279	2.86437187436698
CD19	CD3E	S4_RCVCMP0000324	0.1840635866933058	2.819185775176113
CD19	CD3E	S4_RCVCMP0000329	0.8324583223696373	0.7592124894648671
CD19	CD3E	S4_RCVCMP0000330	0	2.5341004523420643
CD19	CD3E	S4_RCVCMP0000331	0.33285227213815016	2.213279721923436
CD19	CD3E	S4_RCVCMP0000340	0.050381179705540215	1.8108294263373133
CD19	CD3E	S4_RCVCMP0000348	0.17847066594088076	3.6826580682262695
CD19	CD3E	S4_RCVCMP0000349	0.15115978040717026	2.2668203246845025
CD19	CD3E	S4_RCVCMP0000354	0.20807029246067735	2.123822118138996
CD19	CD3E	S4_RCVCMP0000360	0	2.682789581321601
CD19	CD3E	S4_RCVCMP0000365	0.9293379764512357	0.5689525863845007
CD19	CD3E	S4_RCVCMP0000367	1.165356444617517	0.439393930547907
CD19	CD3E	S4_RCVCMP0000371	0.06504818506847686	2.3619000468200158
CD19	CD3E	S4_RCVCMP0000374	0.17621478768749035	2.8098984026537748
CD19	CD3E	S4_RCVCMP0000395	0	1.717788654577654
CD19	CD3E	S4_RCVCMP0000414	0.3934394857746865	0.6750540778131495
CD19	CD3E	S4_RCVCMP0000423	0.09047651868181562	2.849993994527255
CD19	CD3E	S4_RCVCMP0000426	0	2.11610699213293
CD19	CD3E	S4_RCVCMP0000431	0.12601192012302215	2.416491502024184
CD19	CD3E	S4_RCVCMP0000434	0.08123205874147144	2.52642189496432
CD19	CD3E	S4_RCVCMP0000448	0.7686925446902383	0.5331116154871872
CD19	CD3E	S4_RCVCMP0000453	0.7271846705001634	0.554027503241648
CD19	CD3E	S4_RCVCMP0000457	0.8859547191087971	0.4511517350868366
CD19	CD3E	S4_RCVCMP0000476	0.528340750657465	0.7149935711458981
CD19	CD3E	S4_RCVCMP0000480	0.04820534151659431	2.2296775094508456
CD19	CD3E	S4_RCVCMP0000495	0.24322980935978175	2.843027636730794
CD19	CD3E	S4_RCVCMP0000496	0.0929471358042034	2.184893455027821
CD19	CD3E	S4_RCVCMP0000506	0	2.6381859341811094
CD19	CD3E	S4_RCVCMP0000509	0.05721744993773853	3.1339492380545186
CD19	CD3E	S4_RCVCMP0000558	0.19392468268708724	1.5571092967656899
CD19	CD3E	S4_RCVCMP0000567	1.1291113846860683	0.4971148669879525
CD19	CD3E	S4_RCVCMP0000575	0	2.455767615297883
CD19	CD3E	S4_RCVCMP0000600	0	1.9056445516113039
CD19	CD3E	S4_RCVCMP0000643	0.9989548088032083	0.4292309068806087
CD19	CD3E	S4_RCVCMP0000682	0.5637043929654749	0.374525939080618
CD19	CD3E	S4_RCVCMP0000701	0.7123530479307587	0.7780797759822169
CD19	CD3E	S4_RCVCMP0000707	0.6778392163818628	0.6778392163818628
CD19	CD3E	S4_RCVCMP0000709	0.7247065297132496	0.39453444966620105
CD19	CD3E	S4_RCVCMP0000729	1.3450308534387179	0.44958469494060527
CD19	CD3E	S4_RCVCMP0000807	0.2654757276631563	1.8793023534805282
CD19	CD3E	S4_RCVCMP0000914	0.24333140299960812	2.1436004192144558
CD19	CD3E	S4_RCVCMP0000938	0	1.83056751534891
CD19	CD3E	S4_RCVCMP0001439	0.7365476551460352	0.2407304115602634
CD19	CD2	S3_RCVCMP0000000	0.04037113525228279	1.1048127742456115
CD19	CD2	S3_RCVCMP0000001	0.15035271199217895	3.9460054921524477
CD19	CD2	S3_RCVCMP0000002	0.08079926991545461	4.489854228059822
CD19	CD2	S3_RCVCMP0000003	1.4530456120745538	0.443170008523768
CD19	CD2	S3_RCVCMP0000005	0.13081779839761426	4.118541686044507
CD19	CD2	S3_RCVCMP0000007	0.06966670963368256	2.5118465820037685
CD19	CD2	S3_RCVCMP0000009	0.35100315056958603	0.6102999953817381
CD19	CD2	S3_RCVCMP0000010	0.22735012354358683	0.6156707292380734
CD19	CD2	S3_RCVCMP0000011	0.07057338092940038	2.6137639320054413
CD19	CD2	S3_RCVCMP0000014	0.5756666324632764	0.5756666324632764
CD19	CD2	S3_RCVCMP0000016	0.04643348743863827	3.9575827228529206
CD19	CD2	S3_RCVCMP0000017	0.1442356321995705	3.182050782755781
CD19	CD2	S3_RCVCMP0000022	0.28900381590463575	3.2959669862118575
CD19	CD2	S3_RCVCMP0000023	1.4135834490846517	0.8472148861921833
CD19	CD2	S3_RCVCMP0000024	1.0219367267358817	0.5238281555057566
CD19	CD2	S3_RCVCMP0000027	0.08664986680408697	3.2655029848982253
CD19	CD2	S3_RCVCMP0000029	0.21315202064028083	2.3958984157763363
CD19	CD2	S3_RCVCMP0000030	0.13830520950665307	2.810083731967895
CD19	CD2	S3_RCVCMP0000031	0.11827810012111299	2.504493497597892
CD19	CD2	S3_RCVCMP0000032	0.8297602642475356	0.4827527178410763
CD19	CD2	S3_RCVCMP0000033	0.14924988136032555	2.6302359986537764
CD19	CD2	S3_RCVCMP0000034	0.19377919560488874	2.5511348904269884
CD19	CD2	S3_RCVCMP0000035	0.654194258962437	0.47978561911448553
CD19	CD2	S3_RCVCMP0000036	1.0817792918602012	0.622231549619555
CD19	CD2	S3_RCVCMP0000037	0.06837203628281266	4.370556473335526
CD19	CD2	S3_RCVCMP0000039	0.18530980489804477	3.763854880044445
CD19	CD2	S3_RCVCMP0000040	0.11665514775060097	2.8647527532381085
CD19	CD2	S3_RCVCMP0000043	0.08799435746722638	3.196851047120235
CD19	CD2	S3_RCVCMP0000046	0.1995369707918475	0.3267575961184375
CD19	CD2	S3_RCVCMP0000048	0.24147145597675224	2.76366077542415
CD19	CD2	S3_RCVCMP0000049	1.3478495030472386	0.3969978513844818
CD19	CD2	S3_RCVCMP0000052	0.9028183175925405	0.4837650885616908
CD19	CD2	S3_RCVCMP0000054	0.13710639276772713	3.989211308710612
CD19	CD2	S3_RCVCMP0000055	0.13685201168113797	3.9175524329905906
CD19	CD2	S3_RCVCMP0000056	0.41969088294464396	2.9445853855113686
CD19	CD2	S3_RCVCMP0000057	0.21542364104318337	3.5983323051258114
CD19	CD2	S3_RCVCMP0000058	0.04694996051331433	1.1515621482498999
CD19	CD2	S3_RCVCMP0000060	1.0988670012900799	0.440447926856039
CD19	CD2	S3_RCVCMP0000063	0.5988368567126745	0.7813619653615823
CD19	CD2	S3_RCVCMP0000068	0.05160293959032304	3.338159398147943
CD19	CD2	S3_RCVCMP0000069	0.24209912371843073	3.822481495127835
CD19	CD2	S3_RCVCMP0000070	1.0834590621075988	0.335197789847406
CD19	CD2	S3_RCVCMP0000072	0.05735682431409885	3.4336350464167653
CD19	CD2	S3_RCVCMP0000073	1.465116212353425	0.5909690939652912
CD19	CD2	S3_RCVCMP0000075	1.099760898796851	0.3189237765528641
CD19	CD2	S3_RCVCMP0000078	1.2319100099192255	0.6289229094052078
CD19	CD2	S3_RCVCMP0000080	0.14730020049109915	2.355361865665913
CD19	CD2	S3_RCVCMP0000083	0.1531363630948774	4.195685552399726
CD19	CD2	S3_RCVCMP0000084	0.1888673425769363	4.426184576713175
CD19	CD2	S3_RCVCMP0000085	0.12718501931493326	4.02286944320219
CD19	CD2	S3_RCVCMP0000086	0.5906524392124421	0.4583792191484961
CD19	CD2	S3_RCVCMP0000088	0.04560083181055567	2.6132940846099504
CD19	CD2	S3_RCVCMP0000090	0.9584980306997133	0.410597891036413
CD19	CD2	S3_RCVCMP0000091	0.8010777087063169	0.39037346455071126
CD19	CD2	S3_RCVCMP0000092	0.1366853325856346	3.8821543550993796
CD19	CD2	S3_RCVCMP0000095	0.08230576786371413	3.5162073881539992
CD19	CD2	S3_RCVCMP0000097	0.09864888683983032	4.114192516507912
CD19	CD2	S3_RCVCMP0000099	1.0735226351722331	0.4779174592854943
CD19	CD2	S3_RCVCMP0000101	1.201124401309496	0.5011864800354621
CD19	CD2	S3_RCVCMP0000102	0.05727570379434025	4.467316640837663
CD19	CD2	S3_RCVCMP0000103	0.07278719257144024	4.291367430185123
CD19	CD2	S3_RCVCMP0000105	0.1342164471221553	3.8204396513369328
CD19	CD2	S3_RCVCMP0000106	0.06949040718580538	4.656211485589109
CD19	CD2	S3_RCVCMP0000108	1.496429889689034	0.5809092149630515
CD19	CD2	S3_RCVCMP0000111	0.17263067472904056	2.198129954470624
CD19	CD2	S3_RCVCMP0000113	1.5551710514877162	0
CD19	CD2	S3_RCVCMP0000115	1.2974730130441152	0.5454962276991041
CD19	CD2	S3_RCVCMP0000118	0.2713725818497659	4.280464209075418
CD19	CD2	S3_RCVCMP0000120	1.169474217112389	0.6031722022758732
CD19	CD2	S3_RCVCMP0000121	0.08953543055707161	3.6690787421173483
CD19	CD2	S3_RCVCMP0000124	0.0577801943842187	3.3606488593103396
CD19	CD2	S3_RCVCMP0000125	0.14948575559662877	3.8873178670569746
CD19	CD2	S3_RCVCMP0000128	1.044539413766093	0.5070414316558509
CD19	CD2	S3_RCVCMP0000131	1.3779531364378372	0.4388820179029911
CD19	CD2	S3_RCVCMP0000133	0.13728221040173424	1.767468613037136
CD19	CD2	S3_RCVCMP0000136	0.2041063842272044	2.494662671467428
CD19	CD2	S3_RCVCMP0000137	0	2.22496280444589
CD19	CD2	S3_RCVCMP0000138	0.08441096744459095	4.188988227986661
CD19	CD2	S3_RCVCMP0000139	0.5070194162213154	0.3863963760635522
CD19	CD2	S3_RCVCMP0000140	0.15779592953972701	2.0066367582530975
CD19	CD2	S3_RCVCMP0000144	0.10838351310495577	3.689779099791439
CD19	CD2	S3_RCVCMP0000152	0.8818399670481217	0.5071138782228716
CD19	CD2	S3_RCVCMP0000154	0.12575974057545514	2.8783392286842653
CD19	CD2	S3_RCVCMP0000155	0.22627252896128397	3.9529378657580745
CD19	CD2	S3_RCVCMP0000158	0.1910089538061784	3.142405704960828
CD19	CD2	S3_RCVCMP0000159	0.17171613503336944	0.8775730039105173
CD19	CD2	S3_RCVCMP0000161	0.2368007844364738	2.890364968318119
CD19	CD2	S3_RCVCMP0000166	0.873582992059099	0.255203829996482
CD19	CD2	S3_RCVCMP0000171	0	4.238585385936489
CD19	CD2	S3_RCVCMP0000172	0.1148455278988255	3.1153326367448244
CD19	CD2	S3_RCVCMP0000174	0.9732991260893907	0.4375367682847995
CD19	CD2	S3_RCVCMP0000175	0.937487335451905	0.3871801061439353
CD19	CD2	S3_RCVCMP0000176	0.09426222184424117	3.102444824050903
CD19	CD2	S3_RCVCMP0000180	0	4.365426144437715
CD19	CD2	S3_RCVCMP0000181	1.2126770700167835	0.5744996266675816
CD19	CD2	S3_RCVCMP0000185	1.169216736052905	0.49111316755879836
CD19	CD2	S3_RCVCMP0000187	0.0292226599337708	3.4918974100025952
CD19	CD2	S3_RCVCMP0000189	0.13872159265552403	3.8586668673569093
CD19	CD2	S3_RCVCMP0000192	0.18501570828048086	3.7328938553016147
CD19	CD2	S3_RCVCMP0000193	0.16320337079977412	1.3537382764582568
CD19	CD2	S3_RCVCMP0000194	0.04656645552767258	1.9603011864517166
CD19	CD2	S3_RCVCMP0000195	1.103539342451	0.5257066391896146
CD19	CD2	S3_RCVCMP0000197	0.12917360587536264	3.001735266424776
CD19	CD2	S3_RCVCMP0000198	0.91357443740558	0.8241322634513514
CD19	CD2	S3_RCVCMP0000201	0.24125896978144956	3.186034521023839
CD19	CD2	S3_RCVCMP0000203	0.8534339680991626	0.35316166531865867
CD19	CD2	S3_RCVCMP0000205	0.14391885404395333	2.100708184328245
CD19	CD2	S3_RCVCMP0000211	1.4086595279572327	0.7963611858287928
CD19	CD2	S3_RCVCMP0000214	0.24715497410581594	3.928166788052983
CD19	CD2	S3_RCVCMP0000215	0.8974418717874466	0.5780485570957188
CD19	CD2	S3_RCVCMP0000216	1.3972587601609077	0.5143395312779298
CD19	CD2	S3_RCVCMP0000217	0.06711992778867225	3.9294885071191072
CD19	CD2	S3_RCVCMP0000218	0.977391625013016	0.4315591290127123
CD19	CD2	S3_RCVCMP0000221	0.9105502441625444	0.7205783649315771
CD19	CD2	S3_RCVCMP0000228	0.8860827313050611	0.30483583675511594
CD19	CD2	S3_RCVCMP0000231	1.1092725120268032	0.4798323914197338
CD19	CD2	S3_RCVCMP0000232	0.17743320670136617	2.3745563321912155
CD19	CD2	S3_RCVCMP0000233	0.15373174143956808	3.967411133466594
CD19	CD2	S3_RCVCMP0000234	0.5927536162768329	0.30300497808603144
CD19	CD2	S3_RCVCMP0000235	0.06852524002161772	4.055372592332981
CD19	CD2	S3_RCVCMP0000236	0.30109758453143237	0.6115134411660749
CD19	CD2	S3_RCVCMP0000237	0.7839726998670401	0.38937795760872096
CD19	CD2	S3_RCVCMP0000239	0.14158196020027558	3.269510233212037
CD19	CD2	S3_RCVCMP0000246	1.0775691922854125	0.3275079333389246
CD19	CD2	S3_RCVCMP0000247	0.22727922444199872	3.720074070928706
CD19	CD2	S3_RCVCMP0000250	1.0885034428332052	0.4004234587318385
CD19	CD2	S3_RCVCMP0000251	0.12791256795143957	3.9199160966619355
CD19	CD2	S3_RCVCMP0000254	0.28074752705702766	0.45958369441723584
CD19	CD2	S3_RCVCMP0000255	0.14241851763864366	3.762431777474574
CD19	CD2	S3_RCVCMP0000262	1.0391363031446437	0.8687462181180451
CD19	CD2	S3_RCVCMP0000265	1.055310835130027	0.6056188223049646
CD19	CD2	S3_RCVCMP0000268	0.07046090322847445	3.670037342713773
CD19	CD2	S3_RCVCMP0000270	0.10318410241010148	3.9769677127780136
CD19	CD2	S3_RCVCMP0000274	1.7139141889408964	0.42586142634102847
CD19	CD2	S3_RCVCMP0000276	0.025001767452726035	1.3508778860416362
CD19	CD2	S3_RCVCMP0000279	0.07956099595458119	2.5375649094428945
CD19	CD2	S3_RCVCMP0000281	1.098721955477084	0.7650608666953337
CD19	CD2	S3_RCVCMP0000283	0.7914210865546109	0.4939344317504599
CD19	CD2	S3_RCVCMP0000284	0.1715886350743864	1.4158101393238225
CD19	CD2	S3_RCVCMP0000285	0.12981522595963596	4.135908389005019
CD19	CD2	S3_RCVCMP0000290	1.6833441728557716	0.4975194903473767
CD19	CD2	S3_RCVCMP0000296	0.07152026610160615	3.0293676351098666
CD19	CD2	S3_RCVCMP0000297	1.4703011584434098	0.3799039599099237
CD19	CD2	S3_RCVCMP0000301	1.6687444943186729	0.16500239092586236
CD19	CD2	S3_RCVCMP0000302	0.09832910843180545	3.635298177293588
CD19	CD2	S3_RCVCMP0000303	0.13969512794330405	1.4669039333654423
CD19	CD2	S3_RCVCMP0000305	1.6899719968715992	0.6035638683374125
CD19	CD2	S3_RCVCMP0000306	0.05680198367061961	3.5624505846598042
CD19	CD2	S3_RCVCMP0000307	0.6377524748061519	0.3811424315371602
CD19	CD2	S3_RCVCMP0000308	0.22962433736089438	3.339556572306075
CD19	CD2	S3_RCVCMP0000311	0.708336453100597	0.5405473567566235
CD19	CD2	S3_RCVCMP0000314	1.5046505128020846	0.582721138642876
CD19	CD2	S3_RCVCMP0000318	0.13966483586558687	3.3836707929896175
CD19	CD2	S3_RCVCMP0000321	0.6708660351613551	0.3906663080196265
CD19	CD2	S3_RCVCMP0000323	0.08270382005644349	3.242649093737708
CD19	CD2	S3_RCVCMP0000328	0.15520093521100925	0.28951929613867483
CD19	CD2	S3_RCVCMP0000329	0.16765505133300856	2.7474177168707823
CD19	CD2	S3_RCVCMP0000330	0.7206752272241078	0.37975176115086273
CD19	CD2	S3_RCVCMP0000333	0.05926402126470462	4.09501964352022
CD19	CD2	S3_RCVCMP0000351	0.5078582492455059	0.2858284955037795
CD19	CD2	S3_RCVCMP0000355	0	3.850703010881495
CD19	CD2	S3_RCVCMP0000356	0.16768645098281945	0.5124689451674453
CD19	CD2	S3_RCVCMP0000368	1.25214654741887	0.4366229420456488
CD19	CD2	S3_RCVCMP0000370	1.4815267741125302	0.5735781918389916
CD19	CD2	S3_RCVCMP0000375	1.3501322223429728	0.6100749231048923
CD19	CD2	S3_RCVCMP0000378	0.7790868542390958	0.5482110065691457
CD19	CD2	S3_RCVCMP0000383	0.18184931051532044	2.275746600693423
CD19	CD2	S3_RCVCMP0000392	1.4378958341772616	0.5535475532616781
CD19	CD2	S3_RCVCMP0000395	0.3259427372390313	2.9020629479006237
CD19	CD2	S3_RCVCMP0000398	0.058728883294341755	4.563359985363801
CD19	CD2	S3_RCVCMP0000407	0.24503777422800188	3.803809376699778
CD19	CD2	S3_RCVCMP0000408	1.7331540260668286	0.26278466063875006
CD19	CD2	S3_RCVCMP0000409	0.8809864495891631	0.493631701212843
CD19	CD2	S3_RCVCMP0000411	0.2986124823290802	0.6673450875954744
CD19	CD2	S3_RCVCMP0000414	0.03599199949719983	3.9536127581659524
CD19	CD2	S3_RCVCMP0000418	0.17126935133079285	3.9116565444110667
CD19	CD2	S3_RCVCMP0000432	0.1381946377104428	3.280498698144491
CD19	CD2	S3_RCVCMP0000447	0.08182510628981018	2.6208398997338094
CD19	CD2	S3_RCVCMP0000449	0.11094363318239472	3.546843294014663
CD19	CD2	S3_RCVCMP0000458	0.029661422140046353	3.9831332949573315
CD19	CD2	S3_RCVCMP0000461	0.13845519905280196	3.2368221413298364
CD19	CD2	S3_RCVCMP0000464	1.338829933309652	0.5327697186878515
CD19	CD2	S3_RCVCMP0000472	1.668783960199358	0.27984775946994134
CD19	CD2	S3_RCVCMP0000480	0.06536273232597724	3.1850436103182727
CD19	CD2	S3_RCVCMP0000482	0.10926629773746566	3.3632682216281995
CD19	CD2	S3_RCVCMP0000483	0.17869630392529265	3.649837778471253
CD19	CD2	S3_RCVCMP0000486	0.22868557206065848	4.105334569185875
CD19	CD2	S3_RCVCMP0000492	1.3098313277370348	0.964444191193005
CD19	CD2	S3_RCVCMP0000495	1.2174930874242906	0.5446206636054667
CD19	CD2	S3_RCVCMP0000499	1.585736284224903	0.5417734551073986
CD19	CD2	S3_RCVCMP0000506	0.9517246371711428	0.49229651551489456
CD19	CD2	S3_RCVCMP0000518	0.6113828478652484	0.8593960987323853
CD19	CD2	S3_RCVCMP0000524	1.6333981239415503	0.7414607637120274
CD19	CD2	S3_RCVCMP0000543	0.8862208464678829	0.39616692806066117
CD19	CD2	S3_RCVCMP0000553	0.8502935346891506	0.7616306110915662
CD19	CD2	S3_RCVCMP0000572	1.5578235516275691	0.43609300230192233
CD19	CD2	S3_RCVCMP0000575	0.6758601689234698	0.5320061688453287
CD19	CD2	S3_RCVCMP0000576	1.4170162634941554	0.7265664001923137
CD19	CD2	S3_RCVCMP0000578	1.121624960214615	0.7988964992732
CD19	CD2	S3_RCVCMP0000591	0.6818488501347795	0.5719590750269749
CD19	CD2	S3_RCVCMP0000613	0	1.652610379493865
CD19	CD2	S3_RCVCMP0000635	0.6325867614786582	0.659788940211439
CD19	CD2	S3_RCVCMP0000636	1.1827911919450678	0.4240533452451906
CD19	CD2	S3_RCVCMP0000656	0	4.02520407723622
CD19	CD2	S3_RCVCMP0000657	0.7919559308701126	0.5557261530418429
CD19	CD2	S3_RCVCMP0000677	1.2000455148212863	0.5878380123776774
CD19	CD2	S3_RCVCMP0000689	0.28603303722669426	3.093349608360361
CD19	CD2	S3_RCVCMP0000707	0	4.165485338905467
CD19	CD2	S3_RCVCMP0000715	0.7276678472677518	0.3164588488126492
CD19	CD2	S3_RCVCMP0000839	0.8412227140770788	0.3644581343312147
CD19	CD2	S3_RCVCMP0000846	0.7873568965935274	0.40479274638434093
CD19	CD2	S3_RCVCMP0001030	0.6537579658927036	0.5134779181592113
CD19	CD2	S3_RCVCMP0001176	0	4.035450483804053
CD19	CD2	S3_RCVCMP0001434	0.6998337190857749	0.44661340908856206
CD19	CD2	S3_RCVCMP0002163	0.13185166474492124	4.457460288447566
CD19	CD2	S4_RCVCMP0000000	1.2765341016521534	0.5462729062229911
CD19	CD2	S4_RCVCMP0000002	0	1.277684466349088
CD19	CD2	S4_RCVCMP0000003	0	1.9237651165373542
CD19	CD2	S4_RCVCMP0000005	0	3.060812818459543
CD19	CD2	S4_RCVCMP0000006	0.2748632280296776	3.390556179595207
CD19	CD2	S4_RCVCMP0000008	0	1.5889977973008886
CD19	CD2	S4_RCVCMP0000010	1.6069999411109848	0.7946589392592367
CD19	CD2	S4_RCVCMP0000012	1.6077195109034252	0.21963786256514672
CD19	CD2	S4_RCVCMP0000013	1.322613297614571	0.5291457413658162
CD19	CD2	S4_RCVCMP0000014	0.19431562243365127	2.1345408087039655
CD19	CD2	S4_RCVCMP0000015	0	4.017222620204817
CD19	CD2	S4_RCVCMP0000016	0.12405358448342364	3.877087777708586
CD19	CD2	S4_RCVCMP0000018	0.12281177189979842	1.5664209536278797
CD19	CD2	S4_RCVCMP0000019	0.49433838712908923	0.49433838712908923
CD19	CD2	S4_RCVCMP0000020	0.14898911492944103	4.052696620020444
CD19	CD2	S4_RCVCMP0000021	0.11002292976408866	3.1193861316956006
CD19	CD2	S4_RCVCMP0000023	0.22368414343534412	0.4865471567631337
CD19	CD2	S4_RCVCMP0000028	0.1594925676607905	4.313550383118935
CD19	CD2	S4_RCVCMP0000030	0	3.8801595902100363
CD19	CD2	S4_RCVCMP0000031	0	3.885876019265712
CD19	CD2	S4_RCVCMP0000033	0.08168765416550945	3.936109128801877
CD19	CD2	S4_RCVCMP0000037	1.1445603209639061	0.517603997635818
CD19	CD2	S4_RCVCMP0000038	0.10239028648376605	4.4712756852787034
CD19	CD2	S4_RCVCMP0000039	0.1574124328331817	3.008848042448609
CD19	CD2	S4_RCVCMP0000041	1.2007056606065984	0.43185197385085977
CD19	CD2	S4_RCVCMP0000042	0.04970221049885233	4.347490234669236
CD19	CD2	S4_RCVCMP0000043	0.22657574198280855	3.974354889244126
CD19	CD2	S4_RCVCMP0000045	0.09239487441467388	2.6974670809126398
CD19	CD2	S4_RCVCMP0000046	0.19792920327209268	3.523005897485393
CD19	CD2	S4_RCVCMP0000047	0.039107265124293834	3.2334851736820855
CD19	CD2	S4_RCVCMP0000050	0.0526063738850141	4.105716599879681
CD19	CD2	S4_RCVCMP0000054	1.0069399441651135	0.6665825810150342
CD19	CD2	S4_RCVCMP0000056	0.26093012104411634	1.1510443483539634
CD19	CD2	S4_RCVCMP0000057	0.11262761056764158	3.6120710297477983
CD19	CD2	S4_RCVCMP0000060	0.09290192251273922	3.9608192867578964
CD19	CD2	S4_RCVCMP0000065	0.21781658502713147	2.918950992891902
CD19	CD2	S4_RCVCMP0000069	0.21459504792840836	3.3097201391360707
CD19	CD2	S4_RCVCMP0000070	1.1526045488904155	0.8055645576168831
CD19	CD2	S4_RCVCMP0000072	0.21277172876757416	4.811131306952908
CD19	CD2	S4_RCVCMP0000073	0.2025943016650554	2.29119807624409
CD19	CD2	S4_RCVCMP0000077	0.03761708123988569	2.793213544428808
CD19	CD2	S4_RCVCMP0000082	0.5869059301566099	0.5604438821485609
CD19	CD2	S4_RCVCMP0000083	0.1344114205059454	1.5761614435852283
CD19	CD2	S4_RCVCMP0000088	0.0933677890771856	3.3686208031818166
CD19	CD2	S4_RCVCMP0000089	1.3415744161445418	0.7862814117302529
CD19	CD2	S4_RCVCMP0000091	0.09730271620670039	1.636830484991816
CD19	CD2	S4_RCVCMP0000093	0.67748044832592	0.4626436193895367
CD19	CD2	S4_RCVCMP0000094	0.08384076613721636	3.1534971125714804
CD19	CD2	S4_RCVCMP0000095	0.7246152612828051	1.0939398873480803
CD19	CD2	S4_RCVCMP0000100	0.8609953825211347	0.38708248656717004
CD19	CD2	S4_RCVCMP0000101	0.19657666061565185	3.610021692991861
CD19	CD2	S4_RCVCMP0000107	0.14180789281174885	3.751689537166706
CD19	CD2	S4_RCVCMP0000110	0.12454331044947056	2.6357400413161423
CD19	CD2	S4_RCVCMP0000119	0	3.9417859613130273
CD19	CD2	S4_RCVCMP0000120	0.15815991259614873	3.6322604987226015
CD19	CD2	S4_RCVCMP0000121	0.03993494279448892	3.7613419461765267
CD19	CD2	S4_RCVCMP0000128	0.6895860871905326	0.44939649599265424
CD19	CD2	S4_RCVCMP0000129	0.054739851878379465	2.580949679236517
CD19	CD2	S4_RCVCMP0000131	0.16367812909199875	2.612001394209996
CD19	CD2	S4_RCVCMP0000132	0.21243527960616704	3.7174119267222143
CD19	CD2	S4_RCVCMP0000133	1.4472316569381303	0.5793083638938447
CD19	CD2	S4_RCVCMP0000135	0.8938400161325362	0.4873785906271018
CD19	CD2	S4_RCVCMP0000136	0.8692327927894765	0.8149947933481593
CD19	CD2	S4_RCVCMP0000137	0.7050015013525319	0.2566003715745984
CD19	CD2	S4_RCVCMP0000138	0.10689914316024005	5.1157320664304455
CD19	CD2	S4_RCVCMP0000144	1.3763994096927226	0.6240765766308012
CD19	CD2	S4_RCVCMP0000146	0.5941231114083967	0.5941231114083967
CD19	CD2	S4_RCVCMP0000152	0.10177447413240953	3.0423134332485926
CD19	CD2	S4_RCVCMP0000154	0	3.8063960254883846
CD19	CD2	S4_RCVCMP0000158	0.05505743210327379	3.256602015376861
CD19	CD2	S4_RCVCMP0000165	0.33943270504931833	0.33943270504931833
CD19	CD2	S4_RCVCMP0000171	1.023235843647006	0.33079920611440844
CD19	CD2	S4_RCVCMP0000172	0.09200249563390088	2.960614606492177
CD19	CD2	S4_RCVCMP0000173	0.18612265902522476	2.3813371339195046
CD19	CD2	S4_RCVCMP0000177	1.4010100384173818	0.5041416427113418
CD19	CD2	S4_RCVCMP0000178	0.1703897440252132	3.0736246706234627
CD19	CD2	S4_RCVCMP0000179	0.09774578693551292	2.492354080789006
CD19	CD2	S4_RCVCMP0000180	0.06900284619384245	3.633021490173479
CD19	CD2	S4_RCVCMP0000181	0.2672364998234872	1.5278188142513396
CD19	CD2	S4_RCVCMP0000182	0.13100586695953975	3.8696673540401663
CD19	CD2	S4_RCVCMP0000184	0.13196247065209354	3.4389025097317156
CD19	CD2	S4_RCVCMP0000186	0.6895207263418169	0.6614536450669936
CD19	CD2	S4_RCVCMP0000187	0	2.6774197150986825
CD19	CD2	S4_RCVCMP0000189	0.21605571878950647	4.085708998002653
CD19	CD2	S4_RCVCMP0000193	0.936149979684857	0.796592628837546
CD19	CD2	S4_RCVCMP0000198	0.14950511794217933	4.71272502352648
CD19	CD2	S4_RCVCMP0000200	0	1.5114205820921314
CD19	CD2	S4_RCVCMP0000203	0.5685856407393413	0.2273394971687618
CD19	CD2	S4_RCVCMP0000204	0.0801698766928479	2.9460040402779955
CD19	CD2	S4_RCVCMP0000213	0	3.6112578847871384
CD19	CD2	S4_RCVCMP0000217	0.7745698389565715	0.5764854998757327
CD19	CD2	S4_RCVCMP0000224	0.08205924562772653	2.2202824174012874
CD19	CD2	S4_RCVCMP0000234	0.20385329187454604	3.5025269854763033
CD19	CD2	S4_RCVCMP0000235	0.08803991470934205	3.123222855550045
CD19	CD2	S4_RCVCMP0000237	0.2399699857082376	0.4333539021001881
CD19	CD2	S4_RCVCMP0000239	0.08140229703046269	2.9784634812680406
CD19	CD2	S4_RCVCMP0000240	0.1140875709352555	3.7680971155153924
CD19	CD2	S4_RCVCMP0000241	0.24249361413357515	3.36888222368865
CD19	CD2	S4_RCVCMP0000242	0.0435111479867137	4.085643550873797
CD19	CD2	S4_RCVCMP0000243	0.14599596980011362	3.6401407818322737
CD19	CD2	S4_RCVCMP0000250	0.115449892849123	2.7448972404379512
CD19	CD2	S4_RCVCMP0000251	0.2426404558190443	3.3473288450286423
CD19	CD2	S4_RCVCMP0000254	1.2439672381277371	0.6484561724949456
CD19	CD2	S4_RCVCMP0000258	0.1800107376214812	2.2067830775026205
CD19	CD2	S4_RCVCMP0000260	0.19789196922816213	3.3826257588179147
CD19	CD2	S4_RCVCMP0000261	0	4.7822732829202685
CD19	CD2	S4_RCVCMP0000262	0.2005493991010035	3.98626938863792
CD19	CD2	S4_RCVCMP0000269	1.0606322351828594	0.6059691555667505
CD19	CD2	S4_RCVCMP0000270	0.7490288757801349	0.7490288757801349
CD19	CD2	S4_RCVCMP0000271	0.04524529520889147	3.8936466213346663
CD19	CD2	S4_RCVCMP0000273	0.9821081213376921	0.5551816322302747
CD19	CD2	S4_RCVCMP0000278	0.12983481508336203	4.013622283385322
CD19	CD2	S4_RCVCMP0000283	0.4082157271095861	0.15533044310055913
CD19	CD2	S4_RCVCMP0000284	0.5075999307165827	0.4565616749509457
CD19	CD2	S4_RCVCMP0000285	0.7517175477780716	0.39691830822580604
CD19	CD2	S4_RCVCMP0000289	1.066890864495631	0.3645890415955606
CD19	CD2	S4_RCVCMP0000297	0.1338419530481687	3.978103539199148
CD19	CD2	S4_RCVCMP0000298	1.3329016586389717	0.4231728824359128
CD19	CD2	S4_RCVCMP0000299	0.1011850954706477	2.7566929074332416
CD19	CD2	S4_RCVCMP0000304	0.050129035617970163	3.2212075866992924
CD19	CD2	S4_RCVCMP0000307	0.11740803804734935	3.778041795667356
CD19	CD2	S4_RCVCMP0000309	0.14071638698866137	3.8390337028018147
CD19	CD2	S4_RCVCMP0000310	0.07473129170949148	2.6928034394584466
CD19	CD2	S4_RCVCMP0000313	0.13929995071024717	3.7246381865002234
CD19	CD2	S4_RCVCMP0000316	1.7719298738459144	0.9305766969262769
CD19	CD2	S4_RCVCMP0000318	0.07795017440243279	0.6998049212226137
CD19	CD2	S4_RCVCMP0000324	0.1840635866933058	4.023595328139958
CD19	CD2	S4_RCVCMP0000329	0.8324583223696373	0.8324583223696373
CD19	CD2	S4_RCVCMP0000330	0	3.6339801162102536
CD19	CD2	S4_RCVCMP0000331	0.33285227213815016	2.7192219616074707
CD19	CD2	S4_RCVCMP0000340	0.050381179705540215	2.8433560522978856
CD19	CD2	S4_RCVCMP0000348	0.17847066594088076	1.8872389416548525
CD19	CD2	S4_RCVCMP0000349	0.15115978040717026	3.8829586572056036
CD19	CD2	S4_RCVCMP0000354	0.20807029246067735	3.063060264619108
CD19	CD2	S4_RCVCMP0000360	0	3.8367818916605145
CD19	CD2	S4_RCVCMP0000365	0.9293379764512357	0.43660191294743883
CD19	CD2	S4_RCVCMP0000367	1.165356444617517	0.5154436779417321
CD19	CD2	S4_RCVCMP0000371	0.06504818506847686	3.5303159342943506
CD19	CD2	S4_RCVCMP0000374	0.17621478768749035	3.721377206481583
CD19	CD2	S4_RCVCMP0000395	0	3.8750483828249735
CD19	CD2	S4_RCVCMP0000414	0.3934394857746865	0.6117320014780051
CD19	CD2	S4_RCVCMP0000423	0.09047651868181562	2.55601131700844
CD19	CD2	S4_RCVCMP0000426	0	4.206017690919096
CD19	CD2	S4_RCVCMP0000431	0.12601192012302215	2.4401763117860447
CD19	CD2	S4_RCVCMP0000434	0.08123205874147144	2.95017139069508
CD19	CD2	S4_RCVCMP0000448	0.7686925446902383	0.590466857846126
CD19	CD2	S4_RCVCMP0000453	0.7271846705001634	0.4011213660461407
CD19	CD2	S4_RCVCMP0000457	0.8859547191087971	0.7061695755259253
CD19	CD2	S4_RCVCMP0000476	0.528340750657465	0.4756757821104601
CD19	CD2	S4_RCVCMP0000480	0.04820534151659431	3.9970216073483025
CD19	CD2	S4_RCVCMP0000495	0.24322980935978175	1.7090658548530564
CD19	CD2	S4_RCVCMP0000496	0.0929471358042034	3.285209565292954
CD19	CD2	S4_RCVCMP0000506	0	3.7138875533201996
CD19	CD2	S4_RCVCMP0000509	0.05721744993773853	1.3870910545215438
CD19	CD2	S4_RCVCMP0000558	0.19392468268708724	2.9873182883425913
CD19	CD2	S4_RCVCMP0000567	1.1291113846860683	0.39405257177212055
CD19	CD2	S4_RCVCMP0000575	0	3.5389644433202565
CD19	CD2	S4_RCVCMP0000600	0	2.922088890520627
CD19	CD2	S4_RCVCMP0000643	0.9989548088032083	0.35687730644315657
CD19	CD2	S4_RCVCMP0000682	0.5637043929654749	0.7936581443478347
CD19	CD2	S4_RCVCMP0000701	0.7123530479307587	0.6048766721095679
CD19	CD2	S4_RCVCMP0000707	0.6778392163818628	0.7816559679269288
CD19	CD2	S4_RCVCMP0000709	0.7247065297132496	0.45769819919448484
CD19	CD2	S4_RCVCMP0000729	1.3450308534387179	0.9066114710480888
CD19	CD2	S4_RCVCMP0000807	0.2654757276631563	3.331652362423111
CD19	CD2	S4_RCVCMP0000914	0.24333140299960812	2.9587701791692425
CD19	CD2	S4_RCVCMP0000938	0	1.5562519241154147
CD19	CD2	S4_RCVCMP0001439	0.7365476551460352	0.5969303304207179
CD20	CD3E	S3_RCVCMP0000000	0.4811641877366072	3.50921853382412
CD20	CD3E	S3_RCVCMP0000001	0.3965806402651036	2.6976516927782868
CD20	CD3E	S3_RCVCMP0000002	0.6331896980348108	1.1051502234494854
CD20	CD3E	S3_RCVCMP0000003	2.6538776330224167	0.5081384670294276
CD20	CD3E	S3_RCVCMP0000005	0.4589008044201429	2.1428566018401782
CD20	CD3E	S3_RCVCMP0000007	0.40882976742144644	2.033119049172579
CD20	CD3E	S3_RCVCMP0000009	1.8535277593432467	0.2899745235347607
CD20	CD3E	S3_RCVCMP0000010	0.660617479494353	0.22735012354358683
CD20	CD3E	S3_RCVCMP0000011	0.41334279303762755	2.152323044339227
CD20	CD3E	S3_RCVCMP0000014	1.3052813224131614	0.49274536744675274
CD20	CD3E	S3_RCVCMP0000016	0.35610371943260655	2.623591229021857
CD20	CD3E	S3_RCVCMP0000017	0.4828119229011488	2.368951709850263
CD20	CD3E	S3_RCVCMP0000022	0.5328043102881669	2.5332483070428196
CD20	CD3E	S3_RCVCMP0000023	3.5266863288937764	0.49153787235802304
CD20	CD3E	S3_RCVCMP0000024	2.6407508067409244	0.9357316745011544
CD20	CD3E	S3_RCVCMP0000027	0.5791166840729257	2.172962817765265
CD20	CD3E	S3_RCVCMP0000029	0.6898849371925856	2.5555700223474433
CD20	CD3E	S3_RCVCMP0000030	0.7301362380156214	1.9036809307502949
CD20	CD3E	S3_RCVCMP0000031	0.596702938283526	2.407606634988022
CD20	CD3E	S3_RCVCMP0000032	2.227184776921925	0.4827527178410763
CD20	CD3E	S3_RCVCMP0000033	0.5291604543605412	2.5786654680316325
CD20	CD3E	S3_RCVCMP0000034	0.5140394109818789	2.345547759750302
CD20	CD3E	S3_RCVCMP0000035	2.162932121488081	0.8026542727531871
CD20	CD3E	S3_RCVCMP0000036	2.585877238749892	0.4340016065591415
CD20	CD3E	S3_RCVCMP0000037	0.24924347692123813	2.4244578349440866
CD20	CD3E	S3_RCVCMP0000039	0.494609804173471	3.126070162183764
CD20	CD3E	S3_RCVCMP0000040	0.5552583357090773	2.5120597676283922
CD20	CD3E	S3_RCVCMP0000043	0.5246484686303032	1.7628545385397325
CD20	CD3E	S3_RCVCMP0000046	1.2640220479607271	0.3267575961184375
CD20	CD3E	S3_RCVCMP0000048	0.6280685488318972	2.4740327723184845
CD20	CD3E	S3_RCVCMP0000049	2.8768043761028395	0.46989034152023695
CD20	CD3E	S3_RCVCMP0000052	2.561448035940615	0.6592055255191013
CD20	CD3E	S3_RCVCMP0000054	0.4389405891174897	2.3172419579174584
CD20	CD3E	S3_RCVCMP0000055	0.17860180699269607	2.3357542885704072
CD20	CD3E	S3_RCVCMP0000056	0.9239121884131232	1.412515915364524
CD20	CD3E	S3_RCVCMP0000057	0.5885035645890287	2.815726111510408
CD20	CD3E	S3_RCVCMP0000058	0.4554195179975711	3.0670121051618513
CD20	CD3E	S3_RCVCMP0000060	2.4473107002831513	0.3546590761300182
CD20	CD3E	S3_RCVCMP0000063	2.147360458988029	0.4361023565509383
CD20	CD3E	S3_RCVCMP0000068	0.3532314235352701	2.1547681842300723
CD20	CD3E	S3_RCVCMP0000069	0.8031856735397324	2.7507740488374726
CD20	CD3E	S3_RCVCMP0000070	2.0823246625227765	0.5446650069105955
CD20	CD3E	S3_RCVCMP0000072	0.6497287426539655	2.9243189285808837
CD20	CD3E	S3_RCVCMP0000073	3.110828317359567	0.2470604646625543
CD20	CD3E	S3_RCVCMP0000075	3.0725983008065754	0.3189237765528641
CD20	CD3E	S3_RCVCMP0000078	2.74512901812523	0.6074747960785694
CD20	CD3E	S3_RCVCMP0000080	0.44176883882711954	3.1092796414122446
CD20	CD3E	S3_RCVCMP0000083	0.7382131427040781	1.7968648266497207
CD20	CD3E	S3_RCVCMP0000084	0.5346169945795053	1.6564677535245922
CD20	CD3E	S3_RCVCMP0000085	0.4334099517784884	2.2770568709307475
CD20	CD3E	S3_RCVCMP0000086	1.6234513428566075	0.4583792191484961
CD20	CD3E	S3_RCVCMP0000088	0.2826160736480737	3.0929541494789725
CD20	CD3E	S3_RCVCMP0000090	2.3163835954822205	0.5418989312225765
CD20	CD3E	S3_RCVCMP0000091	2.9377513598806955	0.34310275517006195
CD20	CD3E	S3_RCVCMP0000092	0.44562007748514326	2.598958551685544
CD20	CD3E	S3_RCVCMP0000095	0.522538004057336	3.195404841980966
CD20	CD3E	S3_RCVCMP0000097	0.48370452460755287	2.1759400182110973
CD20	CD3E	S3_RCVCMP0000099	2.312847762613718	0.6051561643631321
CD20	CD3E	S3_RCVCMP0000101	2.535224284127851	0.4432261152983539
CD20	CD3E	S3_RCVCMP0000102	0.46340519524943546	2.420981658997507
CD20	CD3E	S3_RCVCMP0000103	0.4725086780987246	2.71093301744947
CD20	CD3E	S3_RCVCMP0000105	0.4839320717081035	3.323775571486206
CD20	CD3E	S3_RCVCMP0000106	0.43159625311748573	2.0992683002432106
CD20	CD3E	S3_RCVCMP0000108	2.51939779873349	0.665362575860175
CD20	CD3E	S3_RCVCMP0000111	0.17263067472904056	2.963810296550296
CD20	CD3E	S3_RCVCMP0000113	2.2738863887351313	0.8088386285976912
CD20	CD3E	S3_RCVCMP0000115	2.4775625461728192	0.6611704172962307
CD20	CD3E	S3_RCVCMP0000118	0.5962959323585318	1.071085533777098
CD20	CD3E	S3_RCVCMP0000120	2.6670239124289745	0.8073068424082691
CD20	CD3E	S3_RCVCMP0000121	0.44596480490191853	3.3545073056004835
CD20	CD3E	S3_RCVCMP0000124	0.30519718833329323	3.23543389802874
CD20	CD3E	S3_RCVCMP0000125	0.5912166910945116	2.0574127656899623
CD20	CD3E	S3_RCVCMP0000128	3.1048410470989394	0.4858863277046547
CD20	CD3E	S3_RCVCMP0000131	2.81683892351951	0.492093624589045
CD20	CD3E	S3_RCVCMP0000133	0.40567592554231663	2.5215931635255266
CD20	CD3E	S3_RCVCMP0000136	1.0092346115298374	1.974656438975722
CD20	CD3E	S3_RCVCMP0000137	0.4055919130736351	1.0988658825215907
CD20	CD3E	S3_RCVCMP0000138	0.3950226492877269	2.9310501205413977
CD20	CD3E	S3_RCVCMP0000139	1.2923517949887704	0.40753790177829
CD20	CD3E	S3_RCVCMP0000140	0.6773163173069162	1.8312634818562563
CD20	CD3E	S3_RCVCMP0000144	0.3769972615240406	2.6480507496141805
CD20	CD3E	S3_RCVCMP0000152	2.308385687187548	0.5623821723516614
CD20	CD3E	S3_RCVCMP0000154	0.552190134288203	2.0628033985776617
CD20	CD3E	S3_RCVCMP0000155	0.34093921339020544	2.3165890295809106
CD20	CD3E	S3_RCVCMP0000158	0.5775942273282831	1.8767685804546488
CD20	CD3E	S3_RCVCMP0000159	0.4459812784584552	3.05554715682809
CD20	CD3E	S3_RCVCMP0000161	0.38361487812738354	2.742669496865743
CD20	CD3E	S3_RCVCMP0000166	1.7623357613382349	0.5955503994774769
CD20	CD3E	S3_RCVCMP0000171	0.22598949311475172	1.5479905904604252
CD20	CD3E	S3_RCVCMP0000172	0.6029823124128433	1.93715298204869
CD20	CD3E	S3_RCVCMP0000174	2.3043269103516226	0.4375367682847995
CD20	CD3E	S3_RCVCMP0000175	2.845550503765391	0.5160875256150393
CD20	CD3E	S3_RCVCMP0000176	0.4656737063385392	2.181366621881038
CD20	CD3E	S3_RCVCMP0000180	0.3201472280456127	1.7515966246132169
CD20	CD3E	S3_RCVCMP0000181	2.586625477895655	0.49545387872014934
CD20	CD3E	S3_RCVCMP0000185	3.012643240223265	0.4103248925383123
CD20	CD3E	S3_RCVCMP0000187	0.3260609488309993	3.1932387579858243
CD20	CD3E	S3_RCVCMP0000189	0.5125954505497111	2.1359413978137836
CD20	CD3E	S3_RCVCMP0000192	0.726096364411691	2.759092845005503
CD20	CD3E	S3_RCVCMP0000193	0.4030442127624232	3.193147205135188
CD20	CD3E	S3_RCVCMP0000194	0.5668371941549037	2.670160806355222
CD20	CD3E	S3_RCVCMP0000195	2.5319240868656925	0.45194542886704353
CD20	CD3E	S3_RCVCMP0000197	0.866628321613057	2.2369990004896643
CD20	CD3E	S3_RCVCMP0000198	3.486035702441953	0.5936606662346099
CD20	CD3E	S3_RCVCMP0000201	0.5598096044733331	2.4368131699815283
CD20	CD3E	S3_RCVCMP0000203	2.0994936404069273	0.5265613171907481
CD20	CD3E	S3_RCVCMP0000205	0.4977160631312168	2.9834287231423073
CD20	CD3E	S3_RCVCMP0000211	3.0750031021320834	0.5591611140116496
CD20	CD3E	S3_RCVCMP0000214	0.5033261044095914	2.032821700744112
CD20	CD3E	S3_RCVCMP0000215	2.38304490045539	0.3696134699435122
CD20	CD3E	S3_RCVCMP0000216	2.725548809796978	0.5956002132748222
CD20	CD3E	S3_RCVCMP0000217	0.41915624253204053	1.9061972474193558
CD20	CD3E	S3_RCVCMP0000218	2.0717163472595987	0.4562868868136517
CD20	CD3E	S3_RCVCMP0000221	2.953876027937998	0.5994073006122724
CD20	CD3E	S3_RCVCMP0000228	2.3960084732784397	0.48470998887321926
CD20	CD3E	S3_RCVCMP0000231	2.301657856397862	0.6542531884527139
CD20	CD3E	S3_RCVCMP0000232	0.7170593854573489	2.5467373380986578
CD20	CD3E	S3_RCVCMP0000233	0.5096521537125259	2.0933960634218494
CD20	CD3E	S3_RCVCMP0000234	1.9974966282579785	0.6203199628246203
CD20	CD3E	S3_RCVCMP0000235	0.42654627155382246	2.388249616406392
CD20	CD3E	S3_RCVCMP0000236	1.6104953008351244	0.7859816152110497
CD20	CD3E	S3_RCVCMP0000237	1.830448900889012	0.42890173017240024
CD20	CD3E	S3_RCVCMP0000239	0.44319843135995335	1.2769296581373506
CD20	CD3E	S3_RCVCMP0000246	2.4862593737682346	0.404279122180151
CD20	CD3E	S3_RCVCMP0000247	0.5089050424393196	2.005599000065473
CD20	CD3E	S3_RCVCMP0000250	2.0785515354990722	0.464329982716801
CD20	CD3E	S3_RCVCMP0000251	0.36705292752896496	3.0681533390013187
CD20	CD3E	S3_RCVCMP0000254	1.5325861729341586	0.5754251405934142
CD20	CD3E	S3_RCVCMP0000255	0.37787283134156646	2.2979703317675106
CD20	CD3E	S3_RCVCMP0000262	2.535673314247235	0.4042718783352729
CD20	CD3E	S3_RCVCMP0000265	2.897201967857732	0.36874645640374815
CD20	CD3E	S3_RCVCMP0000268	0.25619950957661014	2.2783245844043005
CD20	CD3E	S3_RCVCMP0000270	0.8347969249719789	1.9375929244274759
CD20	CD3E	S3_RCVCMP0000274	2.893971926534129	0.3215184414304655
CD20	CD3E	S3_RCVCMP0000276	0.5358347420974674	2.7281186092813945
CD20	CD3E	S3_RCVCMP0000279	0.7698130230351894	2.1345266626161687
CD20	CD3E	S3_RCVCMP0000281	3.217330152120554	0.6825332582915278
CD20	CD3E	S3_RCVCMP0000283	2.3790074375949466	0.35475695581532163
CD20	CD3E	S3_RCVCMP0000284	0.22281215207335045	2.5824646921287577
CD20	CD3E	S3_RCVCMP0000285	0.24469833185748363	2.408665457353054
CD20	CD3E	S3_RCVCMP0000290	3.220672121773922	0.4975194903473767
CD20	CD3E	S3_RCVCMP0000296	0.5111811237595316	2.953048139130073
CD20	CD3E	S3_RCVCMP0000297	2.781004533632385	0
CD20	CD3E	S3_RCVCMP0000301	3.040368545089855	0.5409185091219394
CD20	CD3E	S3_RCVCMP0000302	0.6440100300220577	1.5946048219866844
CD20	CD3E	S3_RCVCMP0000303	0.6803154948852401	1.4044841449509562
CD20	CD3E	S3_RCVCMP0000305	2.9986458287584883	0.5519031643364088
CD20	CD3E	S3_RCVCMP0000306	0.3429678089834989	2.4390258569731973
CD20	CD3E	S3_RCVCMP0000307	2.3019459520790297	0.40522843687856436
CD20	CD3E	S3_RCVCMP0000308	0.4162432015193949	2.2088453381381936
CD20	CD3E	S3_RCVCMP0000311	2.3297618258851718	0.5141025914598195
CD20	CD3E	S3_RCVCMP0000314	2.6935689289489204	0.3729045711124408
CD20	CD3E	S3_RCVCMP0000318	0.5303216670313269	1.8556696657753897
CD20	CD3E	S3_RCVCMP0000321	1.8786092412928066	0.4832621082261804
CD20	CD3E	S3_RCVCMP0000323	0.5743526077872699	2.7655217883502328
CD20	CD3E	S3_RCVCMP0000328	1.7406403757670175	0.6094737036989232
CD20	CD3E	S3_RCVCMP0000329	0.782272860240077	2.5329479556026797
CD20	CD3E	S3_RCVCMP0000330	2.119233895832041	0.5457352463865647
CD20	CD3E	S3_RCVCMP0000333	0.2664150678581285	2.6306418602085224
CD20	CD3E	S3_RCVCMP0000351	1.0168992125313612	0.6027631039802313
CD20	CD3E	S3_RCVCMP0000355	0.4862494474065038	2.7546685840366436
CD20	CD3E	S3_RCVCMP0000356	0.7962023214194786	0.54827344360863
CD20	CD3E	S3_RCVCMP0000368	3.0206057043427266	0.5213741520721907
CD20	CD3E	S3_RCVCMP0000370	3.2431876470163927	0.4163415594383202
CD20	CD3E	S3_RCVCMP0000375	3.2535033564779505	0.4359102757343945
CD20	CD3E	S3_RCVCMP0000378	2.4714830917498656	0.37109873185047626
CD20	CD3E	S3_RCVCMP0000383	0.44366839816501347	1.8846631604762227
CD20	CD3E	S3_RCVCMP0000392	2.9942591006354204	0.484818041579917
CD20	CD3E	S3_RCVCMP0000395	0.7682584170958393	1.1168206845191089
CD20	CD3E	S3_RCVCMP0000398	0.3096339436163924	2.5677952640942903
CD20	CD3E	S3_RCVCMP0000407	0.6308924433994803	2.438765615418122
CD20	CD3E	S3_RCVCMP0000408	2.226247348416242	0.5313782460996923
CD20	CD3E	S3_RCVCMP0000409	2.08770673494033	0.5477944069484495
CD20	CD3E	S3_RCVCMP0000411	0.8177548003691743	0.6992913983596916
CD20	CD3E	S3_RCVCMP0000414	0.46144261568079564	2.220186893541293
CD20	CD3E	S3_RCVCMP0000418	0.715954162610274	2.691191799754845
CD20	CD3E	S3_RCVCMP0000432	0.6096538249797151	1.9876630905685633
CD20	CD3E	S3_RCVCMP0000447	0.46804039664593694	2.7862437346208413
CD20	CD3E	S3_RCVCMP0000449	0.566822619158083	2.44753989580657
CD20	CD3E	S3_RCVCMP0000458	0.5611247049334612	2.7664652268472376
CD20	CD3E	S3_RCVCMP0000461	0.5264972148792165	3.060782712644933
CD20	CD3E	S3_RCVCMP0000464	2.5799518596154134	0.6121395313833756
CD20	CD3E	S3_RCVCMP0000472	1.8535034478234238	0.4982610920126106
CD20	CD3E	S3_RCVCMP0000480	0.4749387372057497	3.6556011406437796
CD20	CD3E	S3_RCVCMP0000482	0.2974180723840258	2.0180252829299667
CD20	CD3E	S3_RCVCMP0000483	0.3982014120798398	1.893331819956413
CD20	CD3E	S3_RCVCMP0000486	0.3443800390180152	1.7892174241667278
CD20	CD3E	S3_RCVCMP0000492	2.877759306743968	0.6662599481744396
CD20	CD3E	S3_RCVCMP0000495	2.5726411618159872	0.657933588544628
CD20	CD3E	S3_RCVCMP0000499	2.416855307522299	0.6221147599721183
CD20	CD3E	S3_RCVCMP0000506	2.341466934636547	0.5605970815484839
CD20	CD3E	S3_RCVCMP0000518	3.9673282630540125	0.5193097343420936
CD20	CD3E	S3_RCVCMP0000524	2.690394772489002	0.6011687045152659
CD20	CD3E	S3_RCVCMP0000543	2.450777373868555	0.4595370741117536
CD20	CD3E	S3_RCVCMP0000553	2.855426936959437	0.43571097913420326
CD20	CD3E	S3_RCVCMP0000572	2.1304740857533213	0.5322969146096944
CD20	CD3E	S3_RCVCMP0000575	2.475389266157158	0.42314656975612164
CD20	CD3E	S3_RCVCMP0000576	3.0693876228742374	0.5604913571174641
CD20	CD3E	S3_RCVCMP0000578	2.8493447329242487	0.38554660869856666
CD20	CD3E	S3_RCVCMP0000591	1.2732512754629948	0.480812311785186
CD20	CD3E	S3_RCVCMP0000613	0.413159853847127	1.5219405577978824
CD20	CD3E	S3_RCVCMP0000635	2.673918145331008	0.6325867614786582
CD20	CD3E	S3_RCVCMP0000636	2.717782057087292	0.39905702202144866
CD20	CD3E	S3_RCVCMP0000656	0.44177907716415854	0.2450897865670365
CD20	CD3E	S3_RCVCMP0000657	2.2754887534594745	0.680800446039227
CD20	CD3E	S3_RCVCMP0000677	2.636303350237803	0.4947413275655609
CD20	CD3E	S3_RCVCMP0000689	0.5081858605531506	2.7207400995748685
CD20	CD3E	S3_RCVCMP0000707	0.67179283851599	2.1711507881684295
CD20	CD3E	S3_RCVCMP0000715	1.9980889296742053	0.5016564748089435
CD20	CD3E	S3_RCVCMP0000839	2.046735314424554	0.8412227140770788
CD20	CD3E	S3_RCVCMP0000846	1.359476048214751	0.40479274638434093
CD20	CD3E	S3_RCVCMP0001030	1.304100117341943	0.4619754876804392
CD20	CD3E	S3_RCVCMP0001176	0.46684284188131675	1.3495690357767312
CD20	CD3E	S3_RCVCMP0001434	1.5020000427099538	0.6422832146607375
CD20	CD3E	S3_RCVCMP0002163	0.447090786569335	2.552478182245894
CD20	CD3E	S4_RCVCMP0000000	2.949131635949914	0.33916901169309943
CD20	CD3E	S4_RCVCMP0000002	0.1112291296917764	1.8015433629942654
CD20	CD3E	S4_RCVCMP0000003	0.3489798414787779	2.530052904464145
CD20	CD3E	S4_RCVCMP0000005	0.3516029559152828	1.8400569641273454
CD20	CD3E	S4_RCVCMP0000006	0.49023584891879296	2.3352791082521627
CD20	CD3E	S4_RCVCMP0000008	0.4878709607860471	3.0940513687489646
CD20	CD3E	S4_RCVCMP0000010	3.1684688172690443	0.2977071954225028
CD20	CD3E	S4_RCVCMP0000012	2.978969696041231	0.4787551620846041
CD20	CD3E	S4_RCVCMP0000013	2.9667255201827896	0.3391865048587853
CD20	CD3E	S4_RCVCMP0000014	0.35694626237079374	2.5616542672886378
CD20	CD3E	S4_RCVCMP0000015	0.8355980887236627	2.874652729981259
CD20	CD3E	S4_RCVCMP0000016	0.33377545595349606	1.9751356033948555
CD20	CD3E	S4_RCVCMP0000018	0.17898881364532035	3.8514601613236965
CD20	CD3E	S4_RCVCMP0000019	1.3313139509741352	0.3443350703805196
CD20	CD3E	S4_RCVCMP0000020	0.6911923725054836	3.094610562419464
CD20	CD3E	S4_RCVCMP0000021	0.29929760042757036	1.690010818539674
CD20	CD3E	S4_RCVCMP0000023	0.6627058649916633	0.40636593268948795
CD20	CD3E	S4_RCVCMP0000028	0.32862724177077607	2.1921132093429243
CD20	CD3E	S4_RCVCMP0000030	0.2213946612197072	2.416807207076091
CD20	CD3E	S4_RCVCMP0000031	0.5282289108991549	2.6160312836361443
CD20	CD3E	S4_RCVCMP0000033	0.41257374909724703	2.37847471729007
CD20	CD3E	S4_RCVCMP0000037	2.809044416122175	0.33112056029972264
CD20	CD3E	S4_RCVCMP0000038	0.6504661150191478	2.2810533252919263
CD20	CD3E	S4_RCVCMP0000039	0.6526285740529738	1.419922529465668
CD20	CD3E	S4_RCVCMP0000041	2.6817541013068498	0.32068758730280744
CD20	CD3E	S4_RCVCMP0000042	0.37749268189308194	2.8028304216272186
CD20	CD3E	S4_RCVCMP0000043	0.2919704733265157	2.6842563614323316
CD20	CD3E	S4_RCVCMP0000045	0.5734525719451807	2.837231170098843
CD20	CD3E	S4_RCVCMP0000046	0.5841276769835071	1.6246353110119085
CD20	CD3E	S4_RCVCMP0000047	0.5175992424958612	3.0398031455697363
CD20	CD3E	S4_RCVCMP0000050	0.5319161183272385	1.9218494233076262
CD20	CD3E	S4_RCVCMP0000054	2.839586791289266	0.48963069842581625
CD20	CD3E	S4_RCVCMP0000056	0.7504786502681171	2.4905850190967342
CD20	CD3E	S4_RCVCMP0000057	0.6067749630621404	1.5717115978208471
CD20	CD3E	S4_RCVCMP0000060	0.3633182565995865	2.7125512604606397
CD20	CD3E	S4_RCVCMP0000065	0.7101398504844098	2.138098243523643
CD20	CD3E	S4_RCVCMP0000069	0.8904228172500611	2.2977796435377145
CD20	CD3E	S4_RCVCMP0000070	2.8018134269430557	0.573081713794602
CD20	CD3E	S4_RCVCMP0000072	0.5824059633013621	1.1422846226906247
CD20	CD3E	S4_RCVCMP0000073	0.49569845581309563	2.4103611037649255
CD20	CD3E	S4_RCVCMP0000077	0.5690970905195125	1.2933606438786387
CD20	CD3E	S4_RCVCMP0000082	1.714817984023714	0.44698274784053627
CD20	CD3E	S4_RCVCMP0000083	0.3247144924207411	2.3645117583158033
CD20	CD3E	S4_RCVCMP0000088	0.4306518695996468	2.317514986270891
CD20	CD3E	S4_RCVCMP0000089	2.38763495320532	0.1031486445199212
CD20	CD3E	S4_RCVCMP0000091	0.34272117159234655	2.615353815974137
CD20	CD3E	S4_RCVCMP0000093	2.0651127224757992	0.4406155361509764
CD20	CD3E	S4_RCVCMP0000094	0.7456316819962456	1.8274790779778929
CD20	CD3E	S4_RCVCMP0000095	4.062130300028152	0.4936970369801721
CD20	CD3E	S4_RCVCMP0000100	2.1953345242459035	0.35076826598001953
CD20	CD3E	S4_RCVCMP0000101	0.5386846611448478	1.0406042308098848
CD20	CD3E	S4_RCVCMP0000107	0.4758744908243321	2.028419381618933
CD20	CD3E	S4_RCVCMP0000110	0.7855803472872654	1.84138150417877
CD20	CD3E	S4_RCVCMP0000119	0.21993261600542116	2.510872217540623
CD20	CD3E	S4_RCVCMP0000120	0.4962654990305936	2.9838220062268945
CD20	CD3E	S4_RCVCMP0000121	0.21870040307552074	2.149225259184727
CD20	CD3E	S4_RCVCMP0000128	2.5583650944893526	0.44939649599265424
CD20	CD3E	S4_RCVCMP0000129	0.29087304603131553	2.196084222738316
CD20	CD3E	S4_RCVCMP0000131	0.5879300681918721	1.4968928255608362
CD20	CD3E	S4_RCVCMP0000132	0.33251928179593027	2.582394789086843
CD20	CD3E	S4_RCVCMP0000133	2.929279265175815	0.37050035859891817
CD20	CD3E	S4_RCVCMP0000135	2.158959822408659	0.756345963119431
CD20	CD3E	S4_RCVCMP0000136	1.4226045384667458	0.48832351248891753
CD20	CD3E	S4_RCVCMP0000137	2.0636194768035487	0.3638043859915276
CD20	CD3E	S4_RCVCMP0000138	0.5820782315073052	2.6044099423585814
CD20	CD3E	S4_RCVCMP0000144	3.217825813199155	0.5846213498897793
CD20	CD3E	S4_RCVCMP0000146	1.7496746350484242	0.8220340523391043
CD20	CD3E	S4_RCVCMP0000152	0.6750869756404861	1.902834504076655
CD20	CD3E	S4_RCVCMP0000154	0.43068754215041727	2.2181241430452223
CD20	CD3E	S4_RCVCMP0000158	0.37349986412409425	2.8376018181332197
CD20	CD3E	S4_RCVCMP0000165	2.8964118355630775	0.5923880588101329
CD20	CD3E	S4_RCVCMP0000171	2.4343103291110912	0.7098401225442
CD20	CD3E	S4_RCVCMP0000172	0.5983552010958025	1.8999688132717407
CD20	CD3E	S4_RCVCMP0000173	0.5978910052347693	2.3296008705405797
CD20	CD3E	S4_RCVCMP0000177	2.441391929107741	0.5366069111605929
CD20	CD3E	S4_RCVCMP0000178	0.4429540151917466	2.086807156307669
CD20	CD3E	S4_RCVCMP0000179	0.39149104966020387	3.0697485497426755
CD20	CD3E	S4_RCVCMP0000180	0.5596799093151367	2.426833659983366
CD20	CD3E	S4_RCVCMP0000181	0.5971491606648328	2.050749427142228
CD20	CD3E	S4_RCVCMP0000182	0.7346739531182327	2.146939120141546
CD20	CD3E	S4_RCVCMP0000184	0.44741413453975354	1.7930627983921128
CD20	CD3E	S4_RCVCMP0000186	1.7764170046162548	0.5721917173196311
CD20	CD3E	S4_RCVCMP0000187	0.1366785389127175	3.030076166784069
CD20	CD3E	S4_RCVCMP0000189	0.3936239894898523	2.063488555396858
CD20	CD3E	S4_RCVCMP0000193	1.7701752565842581	0.7713150347780828
CD20	CD3E	S4_RCVCMP0000198	0.3576919994656484	2.490983683142678
CD20	CD3E	S4_RCVCMP0000200	0.6463324680646869	3.2036297157865192
CD20	CD3E	S4_RCVCMP0000203	1.538729707201638	0.519199983052959
CD20	CD3E	S4_RCVCMP0000204	0.7931423114142229	2.4438554341130834
CD20	CD3E	S4_RCVCMP0000213	0.4123081293382553	2.409922175531462
CD20	CD3E	S4_RCVCMP0000217	2.4543034176390424	0.5118509118534327
CD20	CD3E	S4_RCVCMP0000224	0.8254035497979973	2.3005442745167315
CD20	CD3E	S4_RCVCMP0000234	0.4037704524889481	2.409652969558143
CD20	CD3E	S4_RCVCMP0000235	0.5248692407205927	3.9693839522775725
CD20	CD3E	S4_RCVCMP0000237	1.56798111928755	0.2399699857082376
CD20	CD3E	S4_RCVCMP0000239	0.22667464610015545	2.1051840905911
CD20	CD3E	S4_RCVCMP0000240	0.39433749049365474	2.102986097011458
CD20	CD3E	S4_RCVCMP0000241	0.6006312261579714	1.903300949134914
CD20	CD3E	S4_RCVCMP0000242	0.42765681133859706	1.6534175933868185
CD20	CD3E	S4_RCVCMP0000243	0.7420995555237995	2.181498932368353
CD20	CD3E	S4_RCVCMP0000250	0.3984492852419791	2.61268085056104
CD20	CD3E	S4_RCVCMP0000251	0.3924257711092577	2.342325047128823
CD20	CD3E	S4_RCVCMP0000254	2.7404535295607557	0.39415720283057604
CD20	CD3E	S4_RCVCMP0000258	0.7808747351252006	2.3668999051507056
CD20	CD3E	S4_RCVCMP0000260	0	2.751215555812765
CD20	CD3E	S4_RCVCMP0000261	0.22484674910969094	2.8263807084109756
CD20	CD3E	S4_RCVCMP0000262	0.2875152861617889	2.184209840055761
CD20	CD3E	S4_RCVCMP0000269	2.4658789914284167	0.3676119752828358
CD20	CD3E	S4_RCVCMP0000270	2.236668404929295	0.6707314481237162
CD20	CD3E	S4_RCVCMP0000271	0.3150120451435043	2.730997413059363
CD20	CD3E	S4_RCVCMP0000273	2.485752252527067	0.2694727234190914
CD20	CD3E	S4_RCVCMP0000278	0.5266210611941402	3.3746239927202994
CD20	CD3E	S4_RCVCMP0000283	2.748540405288617	0.6098847747850369
CD20	CD3E	S4_RCVCMP0000284	2.382950074984887	0.6467295403689032
CD20	CD3E	S4_RCVCMP0000285	2.392387622361617	0.32915088957233724
CD20	CD3E	S4_RCVCMP0000289	3.2266740441236754	0.46156994754896197
CD20	CD3E	S4_RCVCMP0000297	0.9734040397208189	2.3119382044649477
CD20	CD3E	S4_RCVCMP0000298	2.5976725444705866	0.4231728824359128
CD20	CD3E	S4_RCVCMP0000299	0.5259876641880039	1.0332500568848038
CD20	CD3E	S4_RCVCMP0000304	0.5117978520413606	2.357230152068122
CD20	CD3E	S4_RCVCMP0000307	0.31753303128923027	1.6790082347968238
CD20	CD3E	S4_RCVCMP0000309	0.3738329833550566	2.6809415374954417
CD20	CD3E	S4_RCVCMP0000310	0.658107726882744	2.3987764650690107
CD20	CD3E	S4_RCVCMP0000313	0.2991861031252382	2.5063407368712927
CD20	CD3E	S4_RCVCMP0000316	3.811407422455998	0.47213714790198574
CD20	CD3E	S4_RCVCMP0000318	0.679466783775457	2.86437187436698
CD20	CD3E	S4_RCVCMP0000324	0.9090686714955852	2.819185775176113
CD20	CD3E	S4_RCVCMP0000329	2.5214888607345403	0.7592124894648671
CD20	CD3E	S4_RCVCMP0000330	0.09305467297384191	2.5341004523420643
CD20	CD3E	S4_RCVCMP0000331	0.5821499322932706	2.213279721923436
CD20	CD3E	S4_RCVCMP0000340	0.6304321858828785	1.8108294263373133
CD20	CD3E	S4_RCVCMP0000348	0.23152202532969907	3.6826580682262695
CD20	CD3E	S4_RCVCMP0000349	0.5024284588725401	2.2668203246845025
CD20	CD3E	S4_RCVCMP0000354	0.6748553113810123	2.123822118138996
CD20	CD3E	S4_RCVCMP0000360	0.3301467995029555	2.682789581321601
CD20	CD3E	S4_RCVCMP0000365	2.266911388903424	0.5689525863845007
CD20	CD3E	S4_RCVCMP0000367	2.3516270832059623	0.439393930547907
CD20	CD3E	S4_RCVCMP0000371	0.5534913082765833	2.3619000468200158
CD20	CD3E	S4_RCVCMP0000374	0.6498729547271569	2.8098984026537748
CD20	CD3E	S4_RCVCMP0000395	0.43739206486495424	1.717788654577654
CD20	CD3E	S4_RCVCMP0000414	1.8785180883425658	0.6750540778131495
CD20	CD3E	S4_RCVCMP0000423	0.44991240464006144	2.849993994527255
CD20	CD3E	S4_RCVCMP0000426	0.1822934137811032	2.11610699213293
CD20	CD3E	S4_RCVCMP0000431	0.7923865411585622	2.416491502024184
CD20	CD3E	S4_RCVCMP0000434	0.35284659745468167	2.52642189496432
CD20	CD3E	S4_RCVCMP0000448	1.3908130285815619	0.5331116154871872
CD20	CD3E	S4_RCVCMP0000453	1.6788215964175706	0.554027503241648
CD20	CD3E	S4_RCVCMP0000457	2.9512473442129696	0.4511517350868366
CD20	CD3E	S4_RCVCMP0000476	1.4801407443464019	0.7149935711458981
CD20	CD3E	S4_RCVCMP0000480	0.4338888153219023	2.2296775094508456
CD20	CD3E	S4_RCVCMP0000495	0.33172802152163594	2.843027636730794
CD20	CD3E	S4_RCVCMP0000496	0.3290266450684702	2.184893455027821
CD20	CD3E	S4_RCVCMP0000506	0.12327013824805003	2.6381859341811094
CD20	CD3E	S4_RCVCMP0000509	0.3860024809663996	3.1339492380545186
CD20	CD3E	S4_RCVCMP0000558	0.7275603075230749	1.5571092967656899
CD20	CD3E	S4_RCVCMP0000567	2.6757610222438317	0.4971148669879525
CD20	CD3E	S4_RCVCMP0000575	0.3361697880725939	2.455767615297883
CD20	CD3E	S4_RCVCMP0000600	0.1277593503246522	1.9056445516113039
CD20	CD3E	S4_RCVCMP0000643	2.961854258973864	0.4292309068806087
CD20	CD3E	S4_RCVCMP0000682	0.9804942042257186	0.374525939080618
CD20	CD3E	S4_RCVCMP0000701	2.6839407598026375	0.7780797759822169
CD20	CD3E	S4_RCVCMP0000707	2.0797903548121264	0.6778392163818628
CD20	CD3E	S4_RCVCMP0000709	1.764205481147918	0.39453444966620105
CD20	CD3E	S4_RCVCMP0000729	2.9590000278329067	0.44958469494060527
CD20	CD3E	S4_RCVCMP0000807	0.7608955472077782	1.8793023534805282
CD20	CD3E	S4_RCVCMP0000914	0.24333140299960812	2.1436004192144558
CD20	CD3E	S4_RCVCMP0000938	0.2781306298620369	1.83056751534891
CD20	CD3E	S4_RCVCMP0001439	2.4600732515556807	0.2407304115602634
CD20	CD2	S3_RCVCMP0000000	0.4811641877366072	1.1048127742456115
CD20	CD2	S3_RCVCMP0000001	0.3965806402651036	3.9460054921524477
CD20	CD2	S3_RCVCMP0000002	0.6331896980348108	4.489854228059822
CD20	CD2	S3_RCVCMP0000003	2.6538776330224167	0.443170008523768
CD20	CD2	S3_RCVCMP0000005	0.4589008044201429	4.118541686044507
CD20	CD2	S3_RCVCMP0000007	0.40882976742144644	2.5118465820037685
CD20	CD2	S3_RCVCMP0000009	1.8535277593432467	0.6102999953817381
CD20	CD2	S3_RCVCMP0000010	0.660617479494353	0.6156707292380734
CD20	CD2	S3_RCVCMP0000011	0.41334279303762755	2.6137639320054413
CD20	CD2	S3_RCVCMP0000014	1.3052813224131614	0.5756666324632764
CD20	CD2	S3_RCVCMP0000016	0.35610371943260655	3.9575827228529206
CD20	CD2	S3_RCVCMP0000017	0.4828119229011488	3.182050782755781
CD20	CD2	S3_RCVCMP0000022	0.5328043102881669	3.2959669862118575
CD20	CD2	S3_RCVCMP0000023	3.5266863288937764	0.8472148861921833
CD20	CD2	S3_RCVCMP0000024	2.6407508067409244	0.5238281555057566
CD20	CD2	S3_RCVCMP0000027	0.5791166840729257	3.2655029848982253
CD20	CD2	S3_RCVCMP0000029	0.6898849371925856	2.3958984157763363
CD20	CD2	S3_RCVCMP0000030	0.7301362380156214	2.810083731967895
CD20	CD2	S3_RCVCMP0000031	0.596702938283526	2.504493497597892
CD20	CD2	S3_RCVCMP0000032	2.227184776921925	0.4827527178410763
CD20	CD2	S3_RCVCMP0000033	0.5291604543605412	2.6302359986537764
CD20	CD2	S3_RCVCMP0000034	0.5140394109818789	2.5511348904269884
CD20	CD2	S3_RCVCMP0000035	2.162932121488081	0.47978561911448553
CD20	CD2	S3_RCVCMP0000036	2.585877238749892	0.622231549619555
CD20	CD2	S3_RCVCMP0000037	0.24924347692123813	4.370556473335526
CD20	CD2	S3_RCVCMP0000039	0.494609804173471	3.763854880044445
CD20	CD2	S3_RCVCMP0000040	0.5552583357090773	2.8647527532381085
CD20	CD2	S3_RCVCMP0000043	0.5246484686303032	3.196851047120235
CD20	CD2	S3_RCVCMP0000046	1.2640220479607271	0.3267575961184375
CD20	CD2	S3_RCVCMP0000048	0.6280685488318972	2.76366077542415
CD20	CD2	S3_RCVCMP0000049	2.8768043761028395	0.3969978513844818
CD20	CD2	S3_RCVCMP0000052	2.561448035940615	0.4837650885616908
CD20	CD2	S3_RCVCMP0000054	0.4389405891174897	3.989211308710612
CD20	CD2	S3_RCVCMP0000055	0.17860180699269607	3.9175524329905906
CD20	CD2	S3_RCVCMP0000056	0.9239121884131232	2.9445853855113686
CD20	CD2	S3_RCVCMP0000057	0.5885035645890287	3.5983323051258114
CD20	CD2	S3_RCVCMP0000058	0.4554195179975711	1.1515621482498999
CD20	CD2	S3_RCVCMP0000060	2.4473107002831513	0.440447926856039
CD20	CD2	S3_RCVCMP0000063	2.147360458988029	0.7813619653615823
CD20	CD2	S3_RCVCMP0000068	0.3532314235352701	3.338159398147943
CD20	CD2	S3_RCVCMP0000069	0.8031856735397324	3.822481495127835
CD20	CD2	S3_RCVCMP0000070	2.0823246625227765	0.335197789847406
CD20	CD2	S3_RCVCMP0000072	0.6497287426539655	3.4336350464167653
CD20	CD2	S3_RCVCMP0000073	3.110828317359567	0.5909690939652912
CD20	CD2	S3_RCVCMP0000075	3.0725983008065754	0.3189237765528641
CD20	CD2	S3_RCVCMP0000078	2.74512901812523	0.6289229094052078
CD20	CD2	S3_RCVCMP0000080	0.44176883882711954	2.355361865665913
CD20	CD2	S3_RCVCMP0000083	0.7382131427040781	4.195685552399726
CD20	CD2	S3_RCVCMP0000084	0.5346169945795053	4.426184576713175
CD20	CD2	S3_RCVCMP0000085	0.4334099517784884	4.02286944320219
CD20	CD2	S3_RCVCMP0000086	1.6234513428566075	0.4583792191484961
CD20	CD2	S3_RCVCMP0000088	0.2826160736480737	2.6132940846099504
CD20	CD2	S3_RCVCMP0000090	2.3163835954822205	0.410597891036413
CD20	CD2	S3_RCVCMP0000091	2.9377513598806955	0.39037346455071126
CD20	CD2	S3_RCVCMP0000092	0.44562007748514326	3.8821543550993796
CD20	CD2	S3_RCVCMP0000095	0.522538004057336	3.5162073881539992
CD20	CD2	S3_RCVCMP0000097	0.48370452460755287	4.114192516507912
CD20	CD2	S3_RCVCMP0000099	2.312847762613718	0.4779174592854943
CD20	CD2	S3_RCVCMP0000101	2.535224284127851	0.5011864800354621
CD20	CD2	S3_RCVCMP0000102	0.46340519524943546	4.467316640837663
CD20	CD2	S3_RCVCMP0000103	0.4725086780987246	4.291367430185123
CD20	CD2	S3_RCVCMP0000105	0.4839320717081035	3.8204396513369328
CD20	CD2	S3_RCVCMP0000106	0.43159625311748573	4.656211485589109
CD20	CD2	S3_RCVCMP0000108	2.51939779873349	0.5809092149630515
CD20	CD2	S3_RCVCMP0000111	0.17263067472904056	2.198129954470624
CD20	CD2	S3_RCVCMP0000113	2.2738863887351313	0
CD20	CD2	S3_RCVCMP0000115	2.4775625461728192	0.5454962276991041
CD20	CD2	S3_RCVCMP0000118	0.5962959323585318	4.280464209075418
CD20	CD2	S3_RCVCMP0000120	2.6670239124289745	0.6031722022758732
CD20	CD2	S3_RCVCMP0000121	0.44596480490191853	3.6690787421173483
CD20	CD2	S3_RCVCMP0000124	0.30519718833329323	3.3606488593103396
CD20	CD2	S3_RCVCMP0000125	0.5912166910945116	3.8873178670569746
CD20	CD2	S3_RCVCMP0000128	3.1048410470989394	0.5070414316558509
CD20	CD2	S3_RCVCMP0000131	2.81683892351951	0.4388820179029911
CD20	CD2	S3_RCVCMP0000133	0.40567592554231663	1.767468613037136
CD20	CD2	S3_RCVCMP0000136	1.0092346115298374	2.494662671467428
CD20	CD2	S3_RCVCMP0000137	0.4055919130736351	2.22496280444589
CD20	CD2	S3_RCVCMP0000138	0.3950226492877269	4.188988227986661
CD20	CD2	S3_RCVCMP0000139	1.2923517949887704	0.3863963760635522
CD20	CD2	S3_RCVCMP0000140	0.6773163173069162	2.0066367582530975
CD20	CD2	S3_RCVCMP0000144	0.3769972615240406	3.689779099791439
CD20	CD2	S3_RCVCMP0000152	2.308385687187548	0.5071138782228716
CD20	CD2	S3_RCVCMP0000154	0.552190134288203	2.8783392286842653
CD20	CD2	S3_RCVCMP0000155	0.34093921339020544	3.9529378657580745
[truncated: 299 more rows]

## Sheet: 2B
sample_component	PC_1	PC_2	marker	clr	clr_rel
S3_RCVCMP0000000	-3.2068270016506935	0.7175897510684758	CD19	0.04037113525228279	0.022783709360155766
S3_RCVCMP0000000	-3.2068270016506935	0.7175897510684758	CD20	0.4811641877366072	0.11845119486523426
S3_RCVCMP0000000	-3.2068270016506935	0.7175897510684758	CD3E	3.50921853382412	0.8840713259322227
S3_RCVCMP0000000	-3.2068270016506935	0.7175897510684758	CD2	1.1048127742456115	0.2159637682151923
S3_RCVCMP0000001	-3.6900119850656288	-0.8153363631571596	CD19	0.15035271199217895	0.08485251826915895
S3_RCVCMP0000001	-3.6900119850656288	-0.8153363631571596	CD20	0.3965806402651036	0.09762873442596244
S3_RCVCMP0000001	-3.6900119850656288	-0.8153363631571596	CD3E	2.6976516927782868	0.6796147022336841
S3_RCVCMP0000001	-3.6900119850656288	-0.8153363631571596	CD2	3.9460054921524477	0.7713471778645775
S3_RCVCMP0000002	-4.002755492721142	2.6508551624817853	CD19	0.08079926991545461	0.04559958670377993
S3_RCVCMP0000002	-4.002755492721142	2.6508551624817853	CD20	0.6331896980348108	0.15587626473489108
S3_RCVCMP0000002	-4.002755492721142	2.6508551624817853	CD3E	1.1051502234494854	0.27841857495679323
S3_RCVCMP0000002	-4.002755492721142	2.6508551624817853	CD2	4.489854228059822	0.8776562512963396
S3_RCVCMP0000003	4.801459952431468	-0.051070306792059816	CD19	1.4530456120745538	0.8200356196494205
S3_RCVCMP0000003	4.801459952431468	-0.051070306792059816	CD20	2.6538776330224167	0.6533216408651451
S3_RCVCMP0000003	4.801459952431468	-0.051070306792059816	CD3E	0.5081384670294276	0.12801444081464214
S3_RCVCMP0000003	4.801459952431468	-0.051070306792059816	CD2	0.443170008523768	0.08662885443744406
S3_RCVCMP0000005	-3.8108428553241294	0.44654761097627155	CD19	0.13081779839761426	0.07382786436896546
S3_RCVCMP0000005	-3.8108428553241294	0.44654761097627155	CD20	0.4589008044201429	0.11297047867148982
S3_RCVCMP0000005	-3.8108428553241294	0.44654761097627155	CD3E	2.1428566018401782	0.5398461392505605
S3_RCVCMP0000005	-3.8108428553241294	0.44654761097627155	CD2	4.118541686044507	0.805073767070499
S3_RCVCMP0000007	-2.635569260073672	0.20107377848959807	CD19	0.06966670963368256	0.039316854838320044
S3_RCVCMP0000007	-2.635569260073672	0.20107377848959807	CD20	0.40882976742144644	0.10064417860220118
S3_RCVCMP0000007	-2.635569260073672	0.20107377848959807	CD3E	2.033119049172579	0.5122001483393931
S3_RCVCMP0000007	-2.635569260073672	0.20107377848959807	CD2	2.5118465820037685	0.49100432731545207
S3_RCVCMP0000009	5.3024838176798985	0.4490813030637437	CD19	0.35100315056958603	0.198090881445407
S3_RCVCMP0000009	5.3024838176798985	0.4490813030637437	CD20	1.8535277593432467	0.4562945111165934
S3_RCVCMP0000009	5.3024838176798985	0.4490813030637437	CD3E	0.2899745235347607	0.07305277771589158
S3_RCVCMP0000009	5.3024838176798985	0.4490813030637437	CD2	0.6102999953817381	0.11929866291992519
S3_RCVCMP0000010	2.7342965946763287	-2.726173288272437	CD19	0.22735012354358683	0.12830650179746167
S3_RCVCMP0000010	2.7342965946763287	-2.726173288272437	CD20	0.660617479494353	0.16262833309157382
S3_RCVCMP0000010	2.7342965946763287	-2.726173288272437	CD3E	0.22735012354358683	0.05727592147218129
S3_RCVCMP0000010	2.7342965946763287	-2.726173288272437	CD2	0.6156707292380734	0.12034850950817368
S3_RCVCMP0000011	-3.2837334911955267	0.9761135856242806	CD19	0.07057338092940038	0.03982854060483964
S3_RCVCMP0000011	-3.2837334911955267	0.9761135856242806	CD20	0.41334279303762755	0.10175517831980006
S3_RCVCMP0000011	-3.2837334911955267	0.9761135856242806	CD3E	2.152323044339227	0.5422310036559342
S3_RCVCMP0000011	-3.2837334911955267	0.9761135856242806	CD2	2.6137639320054413	0.5109266666166944
S3_RCVCMP0000014	3.3102058303799557	-1.7746773783830565	CD19	0.5756666324632764	0.32488115977965387
S3_RCVCMP0000014	3.3102058303799557	-1.7746773783830565	CD20	1.3052813224131614	0.32132925977389626
S3_RCVCMP0000014	3.3102058303799557	-1.7746773783830565	CD3E	0.49274536744675274	0.12413648399118027
S3_RCVCMP0000014	3.3102058303799557	-1.7746773783830565	CD2	0.5756666324632764	0.11252869090639332
S3_RCVCMP0000016	-4.0264305054857505	1.2302417647266013	CD19	0.04643348743863827	0.02620503673650241
S3_RCVCMP0000016	-4.0264305054857505	1.2302417647266013	CD20	0.35610371943260655	0.08766427788644264
S3_RCVCMP0000016	-4.0264305054857505	1.2302417647266013	CD3E	2.623591229021857	0.660956778322359
S3_RCVCMP0000016	-4.0264305054857505	1.2302417647266013	CD2	3.9575827228529206	0.7736102421826725
S3_RCVCMP0000017	-3.0563320619463683	-2.6681677326352444	CD19	0.1442356321995705	0.08140030501687513
S3_RCVCMP0000017	-3.0563320619463683	-2.6681677326352444	CD20	0.4828119229011488	0.11885682812730126
S3_RCVCMP0000017	-3.0563320619463683	-2.6681677326352444	CD3E	2.368951709850263	0.5968058868407009
S3_RCVCMP0000017	-3.0563320619463683	-2.6681677326352444	CD2	3.182050782755781	0.6220127914119024
S3_RCVCMP0000022	-3.3790422964619338	-0.1931542331879357	CD19	0.28900381590463575	0.16310115889482843
S3_RCVCMP0000022	-3.3790422964619338	-0.1931542331879357	CD20	0.5328043102881669	0.13116376653020567
S3_RCVCMP0000022	-3.3790422964619338	-0.1931542331879357	CD3E	2.5332483070428196	0.6381968430111882
S3_RCVCMP0000022	-3.3790422964619338	-0.1931542331879357	CD2	3.2959669862118575	0.6442806119265062
S3_RCVCMP0000023	6.299296147070976	3.9297707137716817	CD19	1.4135834490846517	0.7977648946210926
S3_RCVCMP0000023	6.299296147070976	3.9297707137716817	CD20	3.5266863288937764	0.868186411664179
S3_RCVCMP0000023	6.299296147070976	3.9297707137716817	CD3E	0.49153787235802304	0.12383228185219675
S3_RCVCMP0000023	6.299296147070976	3.9297707137716817	CD2	0.8472148861921833	0.16560970652697538
S3_RCVCMP0000024	5.838602097039786	1.5692256733695082	CD19	1.0219367267358817	0.5767365525125451
S3_RCVCMP0000024	5.838602097039786	1.5692256733695082	CD20	2.6407508067409244	0.6500901280105719
S3_RCVCMP0000024	5.838602097039786	1.5692256733695082	CD3E	0.9357316745011544	0.23573725438282322
S3_RCVCMP0000024	5.838602097039786	1.5692256733695082	CD2	0.5238281555057566	0.1023955415771536
S3_RCVCMP0000027	-3.16734309790434	-1.7429134744750658	CD19	0.08664986680408697	0.04890140861839884
S3_RCVCMP0000027	-3.16734309790434	-1.7429134744750658	CD20	0.5791166840729257	0.14256477298842732
S3_RCVCMP0000027	-3.16734309790434	-1.7429134744750658	CD3E	2.172962817765265	0.5474307459016283
S3_RCVCMP0000027	-3.16734309790434	-1.7429134744750658	CD2	3.2655029848982253	0.6383256477262624
S3_RCVCMP0000029	-4.143961881306121	-1.7143629256517987	CD19	0.21315202064028083	0.12029371127291935
S3_RCVCMP0000029	-4.143961881306121	-1.7143629256517987	CD20	0.6898849371925856	0.16983328604397657
S3_RCVCMP0000029	-4.143961881306121	-1.7143629256517987	CD3E	2.5555700223474433	0.6438203139510089
S3_RCVCMP0000029	-4.143961881306121	-1.7143629256517987	CD2	2.3958984157763363	0.4683393079747624
S3_RCVCMP0000030	-2.370296886676533	-1.510979366617493	CD19	0.13830520950665307	0.07805343289713054
S3_RCVCMP0000030	-2.370296886676533	-1.510979366617493	CD20	0.7301362380156214	0.17974220029587956
S3_RCVCMP0000030	-2.370296886676533	-1.510979366617493	CD3E	1.9036809307502949	0.4795910281387598
S3_RCVCMP0000030	-2.370296886676533	-1.510979366617493	CD2	2.810083731967895	0.5493023667927667
S3_RCVCMP0000031	-2.461213681453696	-0.9628359898407657	CD19	0.11827810012111299	0.06675100514242945
S3_RCVCMP0000031	-2.461213681453696	-0.9628359898407657	CD20	0.596702938283526	0.14689409108304347
S3_RCVCMP0000031	-2.461213681453696	-0.9628359898407657	CD3E	2.407606634988022	0.6065441549453975
S3_RCVCMP0000031	-2.461213681453696	-0.9628359898407657	CD2	2.504493497597892	0.4895669798722332
S3_RCVCMP0000032	3.9239814727081055	-0.8448968146619351	CD19	0.8297602642475356	0.46828053214463206
S3_RCVCMP0000032	3.9239814727081055	-0.8448968146619351	CD20	2.227184776921925	0.5482799940973064
S3_RCVCMP0000032	3.9239814727081055	-0.8448968146619351	CD3E	0.4827527178410763	0.12161905314402253
S3_RCVCMP0000032	3.9239814727081055	-0.8448968146619351	CD2	0.4827527178410763	0.09436630213863448
S3_RCVCMP0000033	-3.80249814239445	-0.04554247844448463	CD19	0.14924988136032555	0.08423012872195877
S3_RCVCMP0000033	-3.80249814239445	-0.04554247844448463	CD20	0.5291604543605412	0.13026673574623487
S3_RCVCMP0000033	-3.80249814239445	-0.04554247844448463	CD3E	2.5786654680316325	0.6496387094405501
S3_RCVCMP0000033	-3.80249814239445	-0.04554247844448463	CD2	2.6302359986537764	0.5141465511678078
S3_RCVCMP0000034	-2.257503089554163	-2.0800291712306027	CD19	0.19377919560488874	0.10936053309169481
S3_RCVCMP0000034	-2.257503089554163	-2.0800291712306027	CD20	0.5140394109818789	0.12654429400709188
S3_RCVCMP0000034	-2.257503089554163	-2.0800291712306027	CD3E	2.345547759750302	0.5909097703698989
S3_RCVCMP0000034	-2.257503089554163	-2.0800291712306027	CD2	2.5511348904269884	0.49868422687098796
S3_RCVCMP0000035	4.552520651720332	-0.6528369865097465	CD19	0.654194258962437	0.369198729937619
S3_RCVCMP0000035	4.552520651720332	-0.6528369865097465	CD20	2.162932121488081	0.5324625163976378
S3_RCVCMP0000035	4.552520651720332	-0.6528369865097465	CD3E	0.8026542727531871	0.2022112958593074
S3_RCVCMP0000035	4.552520651720332	-0.6528369865097465	CD2	0.47978561911448553	0.09378630719596323
S3_RCVCMP0000036	4.967024853593852	0.6345216381641676	CD19	1.0817792918602012	0.6105090883265236
S3_RCVCMP0000036	4.967024853593852	0.6345216381641676	CD20	2.585877238749892	0.6365815588761322
S3_RCVCMP0000036	4.967024853593852	0.6345216381641676	CD3E	0.4340016065591415	0.10933727041197865
S3_RCVCMP0000036	4.967024853593852	0.6345216381641676	CD2	0.622231549619555	0.12163098878900501
S3_RCVCMP0000037	-3.820955627335187	1.1486849413913554	CD19	0.06837203628281266	0.038586197621022916
S3_RCVCMP0000037	-3.820955627335187	1.1486849413913554	CD20	0.24924347692123813	0.061357824223292584
S3_RCVCMP0000037	-3.820955627335187	1.1486849413913554	CD3E	2.4244578349440866	0.6107894484616359
S3_RCVCMP0000037	-3.820955627335187	1.1486849413913554	CD2	4.370556473335526	0.8543364696550901
S3_RCVCMP0000039	-5.435327293715658	0.30889404027948497	CD19	0.18530980489804477	0.10458077807325188
S3_RCVCMP0000039	-5.435327293715658	0.30889404027948497	CD20	0.494609804173471	0.12176118628445846
S3_RCVCMP0000039	-5.435327293715658	0.30889404027948497	CD3E	3.126070162183764	0.7875454226064658
S3_RCVCMP0000039	-5.435327293715658	0.30889404027948497	CD2	3.763854880044445	0.7357412059835873
S3_RCVCMP0000040	-3.419825938909323	-1.4175886697125204	CD19	0.11665514775060097	0.06583508155286354
S3_RCVCMP0000040	-3.419825938909323	-1.4175886697125204	CD20	0.5552583357090773	0.1366914142821143
S3_RCVCMP0000040	-3.419825938909323	-1.4175886697125204	CD3E	2.5120597676283922	0.632858851103837
S3_RCVCMP0000040	-3.419825938909323	-1.4175886697125204	CD2	2.8647527532381085	0.5599888180299128
S3_RCVCMP0000043	-4.113125041474944	1.269246839667652	CD19	0.08799435746722638	0.04966018055569974
S3_RCVCMP0000043	-4.113125041474944	1.269246839667652	CD20	0.5246484686303032	0.12915599202385683
S3_RCVCMP0000043	-4.113125041474944	1.269246839667652	CD3E	1.7628545385397325	0.44411287991634907
S3_RCVCMP0000043	-4.113125041474944	1.269246839667652	CD2	3.196851047120235	0.6249058796683366
S3_RCVCMP0000046	4.510321181188021	-1.1378026437827455	CD19	0.1995369707918475	0.11260997048306387
S3_RCVCMP0000046	4.510321181188021	-1.1378026437827455	CD20	1.2640220479607271	0.31117220635486925
S3_RCVCMP0000046	4.510321181188021	-1.1378026437827455	CD3E	0.3267575961184375	0.08231947326006318
S3_RCVCMP0000046	4.510321181188021	-1.1378026437827455	CD2	0.3267575961184375	0.06387308636873862
S3_RCVCMP0000048	-2.9196562595464264	-2.094370311113763	CD19	0.24147145597675224	0.13627596641431783
S3_RCVCMP0000048	-2.9196562595464264	-2.094370311113763	CD20	0.6280685488318972	0.15461555943381344
S3_RCVCMP0000048	-2.9196562595464264	-2.094370311113763	CD3E	2.4740327723184845	0.6232787762692803
S3_RCVCMP0000048	-2.9196562595464264	-2.094370311113763	CD2	2.76366077542415	0.5402278187240018
S3_RCVCMP0000049	4.933241193913999	-1.0315705601945921	CD19	1.3478495030472386	0.7606675201664592
S3_RCVCMP0000049	4.933241193913999	-1.0315705601945921	CD20	2.8768043761028395	0.708200910266936
S3_RCVCMP0000049	4.933241193913999	-1.0315705601945921	CD3E	0.46989034152023695	0.1183786570333215
S3_RCVCMP0000049	4.933241193913999	-1.0315705601945921	CD2	0.3969978513844818	0.07760333149376432
S3_RCVCMP0000052	6.041974129556857	0.57246618657080806	CD19	0.9028183175925405	0.5095113135786822
S3_RCVCMP0000052	6.041974129556857	0.57246618657080806	CD20	2.561448035940615	0.6305676693637481
S3_RCVCMP0000052	6.041974129556857	0.57246618657080806	CD3E	0.6592055255191013	0.16607250229367687
S3_RCVCMP0000052	6.041974129556857	0.57246618657080806	CD2	0.4837650885616908	0.09456419575531892
S3_RCVCMP0000054	-3.781315378803991	-0.12696759854777992	CD19	0.13710639276772713	0.07737687297417832
S3_RCVCMP0000054	-3.781315378803991	-0.12696759854777992	CD20	0.4389405891174897	0.10805674774008299
S3_RCVCMP0000054	-3.781315378803991	-0.12696759854777992	CD3E	2.3172419579174584	0.5837787389118304
S3_RCVCMP0000054	-3.781315378803991	-0.12696759854777992	CD2	3.989211308710612	0.7797928540644086
S3_RCVCMP0000055	-4.582840763622273	1.2339682586904972	CD19	0.13685201168113797	0.07723331137484875
S3_RCVCMP0000055	-4.582840763622273	1.2339682586904972	CD20	0.17860180699269607	0.043967522900843006
S3_RCVCMP0000055	-4.582840763622273	1.2339682586904972	CD3E	2.3357542885704072	0.5884425181973608
S3_RCVCMP0000055	-4.582840763622273	1.2339682586904972	CD2	3.9175524329905906	0.7657853034754619
S3_RCVCMP0000056	-1.774869942370201	-3.815073940618561	CD19	0.41969088294464396	0.2368552441828406
S3_RCVCMP0000056	-1.774869942370201	-3.815073940618561	CD20	0.9239121884131232	0.2274452369011206
S3_RCVCMP0000056	-1.774869942370201	-3.815073940618561	CD3E	1.412515915364524	0.3558526794955282
S3_RCVCMP0000056	-1.774869942370201	-3.815073940618561	CD2	2.9445853855113686	0.5755941373149324
S3_RCVCMP0000057	-3.1396243211238213	-0.1391805551713502	CD19	0.21542364104318337	0.12157571483097894
S3_RCVCMP0000057	-3.1396243211238213	-0.1391805551713502	CD20	0.5885035645890287	0.14487560002320707
S3_RCVCMP0000057	-3.1396243211238213	-0.1391805551713502	CD3E	2.815726111510408	0.7093609853223665
S3_RCVCMP0000057	-3.1396243211238213	-0.1391805551713502	CD2	3.5983323051258114	0.7033856070645593
S3_RCVCMP0000058	-2.4499117134650663	0.8981461731482029	CD19	0.04694996051331433	0.026496511631925374
S3_RCVCMP0000058	-2.4499117134650663	0.8981461731482029	CD20	0.4554195179975711	0.11211346863846658
S3_RCVCMP0000058	-2.4499117134650663	0.8981461731482029	CD3E	3.0670121051618513	0.7726670289484207
S3_RCVCMP0000058	-2.4499117134650663	0.8981461731482029	CD2	1.1515621482498999	0.22510212288217318
S3_RCVCMP0000060	4.426871351723454	-1.1258554020574332	CD19	1.0988670012900799	0.6201526468454567
S3_RCVCMP0000060	4.426871351723454	-1.1258554020574332	CD20	2.4473107002831513	0.6024697682066452
S3_RCVCMP0000060	4.426871351723454	-1.1258554020574332	CD3E	0.3546590761300182	0.08934864462444359
S3_RCVCMP0000060	4.426871351723454	-1.1258554020574332	CD2	0.440447926856039	0.0860967543132817
S3_RCVCMP0000063	6.110160637068078	1.5112759529732758	CD19	0.5988368567126745	0.3379574245864026
S3_RCVCMP0000063	6.110160637068078	1.5112759529732758	CD20	2.147360458988029	0.5286291429334866
S3_RCVCMP0000063	6.110160637068078	1.5112759529732758	CD3E	0.4361023565509383	0.10986650870614555
S3_RCVCMP0000063	6.110160637068078	1.5112759529732758	CD2	0.7813619653615823	0.15273707755120677
S3_RCVCMP0000068	-3.4694701039486575	-1.3122968472631473	CD19	0.05160293959032304	0.029122450245912153
S3_RCVCMP0000068	-3.4694701039486575	-1.3122968472631473	CD20	0.3532314235352701	0.08695718685656688
S3_RCVCMP0000068	-3.4694701039486575	-1.3122968472631473	CD3E	2.1547681842300723	0.542847003498792
S3_RCVCMP0000068	-3.4694701039486575	-1.3122968472631473	CD2	3.338159398147943	0.6525281924073045
S3_RCVCMP0000069	-2.396085988805296	0.1759927488509884	CD19	0.24209912371843073	0.13663019473392743
S3_RCVCMP0000069	-2.396085988805296	0.1759927488509884	CD20	0.8031856735397324	0.19772523632099293
S3_RCVCMP0000069	-2.396085988805296	0.1759927488509884	CD3E	2.7507740488374726	0.6929977250648983
S3_RCVCMP0000069	-2.396085988805296	0.1759927488509884	CD2	3.822481495127835	0.7472012696308019
S3_RCVCMP0000070	3.7928675496092255	-0.7447466958854927	CD19	1.0834590621075988	0.6114570774496776
S3_RCVCMP0000070	3.7928675496092255	-0.7447466958854927	CD20	2.0823246625227765	0.5126188745123083
S3_RCVCMP0000070	3.7928675496092255	-0.7447466958854927	CD3E	0.5446650069105955	0.1372165085209444
S3_RCVCMP0000070	3.7928675496092255	-0.7447466958854927	CD2	0.335197789847406	0.06552293699018794
S3_RCVCMP0000072	-4.704446282695645	0.5849113345962563	CD19	0.05735682431409885	0.03236969202940734
S3_RCVCMP0000072	-4.704446282695645	0.5849113345962563	CD20	0.6497287426539655	0.15994778470042248
S3_RCVCMP0000072	-4.704446282695645	0.5849113345962563	CD3E	2.9243189285808837	0.7367185849841897
S3_RCVCMP0000072	-4.704446282695645	0.5849113345962563	CD2	3.4336350464167653	0.6711913371985134
S3_RCVCMP0000073	5.2261096149065756	-0.11803415075525459	CD19	1.465116212353425	0.8268477404094098
S3_RCVCMP0000073	5.2261096149065756	-0.11803415075525459	CD20	3.110828317359567	0.7658120462896052
S3_RCVCMP0000073	5.2261096149065756	-0.11803415075525459	CD3E	0.2470604646625543	0.0622415134521806
S3_RCVCMP0000073	5.2261096149065756	-0.11803415075525459	CD2	0.5909690939652912	0.11551994637155537
S3_RCVCMP0000075	4.740984883798646	0.6039910450123585	CD19	1.099760898796851	0.6206571236421772
S3_RCVCMP0000075	4.740984883798646	0.6039910450123585	CD20	3.0725983008065754	0.7564007242173598
S3_RCVCMP0000075	4.740984883798646	0.6039910450123585	CD3E	0.3189237765528641	0.08034591271269448
S3_RCVCMP0000075	4.740984883798646	0.6039910450123585	CD2	0.3189237765528641	0.06234176700645631
S3_RCVCMP0000078	4.29430754743217	-2.826045419509229	CD19	1.2319100099192255	0.6952363228943176
S3_RCVCMP0000078	4.29430754743217	-2.826045419509229	CD20	2.74512901812523	0.6757855645610888
S3_RCVCMP0000078	4.29430754743217	-2.826045419509229	CD3E	0.6074747960785694	0.15304006953774515
S3_RCVCMP0000078	4.29430754743217	-2.826045419509229	CD2	0.6289229094052078	0.12293898531790098
S3_RCVCMP0000080	-3.8212938969966896	-1.5852278394666752	CD19	0.14730020049109915	0.08312981380656392
S3_RCVCMP0000080	-3.8212938969966896	-1.5852278394666752	CD20	0.44176883882711954	0.10875299564468867
S3_RCVCMP0000080	-3.8212938969966896	-1.5852278394666752	CD3E	3.1092796414122446	0.7833154158917247
S3_RCVCMP0000080	-3.8212938969966896	-1.5852278394666752	CD2	2.355361865665913	0.46041540782048634
S3_RCVCMP0000083	-3.188563602569971	-1.6574403763555674	CD19	0.1531363630948774	0.08642348963985808
S3_RCVCMP0000083	-3.188563602569971	-1.6574403763555674	CD20	0.7382131427040781	0.18173054239519643
S3_RCVCMP0000083	-3.188563602569971	-1.6574403763555674	CD3E	1.7968648266497207	0.4526810326873788
S3_RCVCMP0000083	-3.188563602569971	-1.6574403763555674	CD2	4.195685552399726	0.8201534986423378
S3_RCVCMP0000084	-3.608874952018038	1.5591182517760633	CD19	0.1888673425769363	0.10658849730153601
S3_RCVCMP0000084	-3.608874952018038	1.5591182517760633	CD20	0.5346169945795053	0.1316100063495748
S3_RCVCMP0000084	-3.608874952018038	1.5591182517760633	CD3E	1.6564677535245922	0.41731104207597153
S3_RCVCMP0000084	-3.608874952018038	1.5591182517760633	CD2	4.426184576713175	0.8652103978935689
S3_RCVCMP0000085	-3.480404724050617	1.3375842360387016	CD19	0.12718501931493326	0.07177768217140695
S3_RCVCMP0000085	-3.480404724050617	1.3375842360387016	CD20	0.4334099517784884	0.10669523618567446
S3_RCVCMP0000085	-3.480404724050617	1.3375842360387016	CD3E	2.2770568709307475	0.5736549797920674
S3_RCVCMP0000085	-3.480404724050617	1.3375842360387016	CD2	4.02286944320219	0.7863721928676355
S3_RCVCMP0000086	5.334464479472051	-1.1297669574674432	CD19	0.5906524392124421	0.3333384960266237
S3_RCVCMP0000086	5.334464479472051	-1.1297669574674432	CD20	1.6234513428566075	0.399655161934455
S3_RCVCMP0000086	5.334464479472051	-1.1297669574674432	CD3E	0.4583792191484961	0.11547867998143264
S3_RCVCMP0000086	5.334464479472051	-1.1297669574674432	CD2	0.4583792191484961	0.08960188164591171
S3_RCVCMP0000088	-4.81255143944028	0.5885087943782205	CD19	0.04560083181055567	0.02573512218718938
S3_RCVCMP0000088	-4.81255143944028	0.5885087943782205	CD20	0.2826160736480737	0.06957336490316793
S3_RCVCMP0000088	-4.81255143944028	0.5885087943782205	CD3E	3.0929541494789725	0.7792025630839471
S3_RCVCMP0000088	-4.81255143944028	0.5885087943782205	CD2	2.6132940846099504	0.5108348229881795
S3_RCVCMP0000090	4.788619944434778	-1.5711061426553135	CD19	0.9584980306997133	0.5409345171314965
S3_RCVCMP0000090	4.788619944434778	-1.5711061426553135	CD20	2.3163835954822205	0.5702386246610964
S3_RCVCMP0000090	4.788619944434778	-1.5711061426553135	CD3E	0.5418989312225765	0.13651965588051593
S3_RCVCMP0000090	4.788619944434778	-1.5711061426553135	CD2	0.410597891036413	0.08026180529093109
S3_RCVCMP0000091	3.5097007195777588	-2.667566977254218	CD19	0.8010777087063169	0.4520933477844722
S3_RCVCMP0000091	3.5097007195777588	-2.667566977254218	CD20	2.9377513598806955	0.723204610118079
S3_RCVCMP0000091	3.5097007195777588	-2.667566977254218	CD3E	0.34310275517006195	0.08643728077078429
S3_RCVCMP0000091	3.5097007195777588	-2.667566977254218	CD2	0.39037346455071126	0.07630842653241188
S3_RCVCMP0000092	-3.9471893373114555	0.3879840433228152	CD19	0.1366853325856346	0.07713924495723054
S3_RCVCMP0000092	-3.9471893373114555	0.3879840433228152	CD20	0.44562007748514326	0.10970107913132549
S3_RCVCMP0000092	-3.9471893373114555	0.3879840433228152	CD3E	2.598958551685544	0.6547511107345262
S3_RCVCMP0000092	-3.9471893373114555	0.3879840433228152	CD2	3.8821543550993796	0.7588658484626605
S3_RCVCMP0000095	-4.192209779318413	1.2350181123299884	CD19	0.08230576786371413	0.04644978849251648
S3_RCVCMP0000095	-4.192209779318413	1.2350181123299884	CD20	0.522538004057336	0.12863644577174557
S3_RCVCMP0000095	-4.192209779318413	1.2350181123299884	CD3E	3.195404841980966	0.8050127879787218
S3_RCVCMP0000095	-4.192209779318413	1.2350181123299884	CD2	3.5162073881539992	0.6873322024090032
S3_RCVCMP0000097	-3.0812502060052207	0.4329335717682741	CD19	0.09864888683983032	0.05567313260863773
S3_RCVCMP0000097	-3.0812502060052207	0.4329335717682741	CD20	0.48370452460755287	0.11907656546718863
S3_RCVCMP0000097	-3.0812502060052207	0.4329335717682741	CD3E	2.1759400182110973	0.5481807868353415
S3_RCVCMP0000097	-3.0812502060052207	0.4329335717682741	CD2	4.114192516507912	0.8042236112218113
S3_RCVCMP0000099	5.916148069143708	2.0704652789085127	CD19	1.0735226351722331	0.6058493911173743
S3_RCVCMP0000099	5.916148069143708	2.0704652789085127	CD20	2.312847762613718	0.5693681865886205
S3_RCVCMP0000099	5.916148069143708	2.0704652789085127	CD3E	0.6051561643631321	0.15245594067963686
S3_RCVCMP0000099	5.916148069143708	2.0704652789085127	CD2	0.4779174592854943	0.09342112782285841
S3_RCVCMP0000101	5.906491544332248	1.8846284968676146	CD19	1.201124401309496	0.6778622670334553
S3_RCVCMP0000101	5.906491544332248	1.8846284968676146	CD20	2.535224284127851	0.6241120045091317
S3_RCVCMP0000101	5.906491544332248	1.8846284968676146	CD3E	0.4432261152983539	0.11166118486573652
S3_RCVCMP0000101	5.906491544332248	1.8846284968676146	CD2	0.5011864800354621	0.09796964999872834
S3_RCVCMP0000102	-4.579085133630234	1.0849273495783534	CD19	0.05727570379434025	0.032323911143292174
S3_RCVCMP0000102	-4.579085133630234	1.0849273495783534	CD20	0.46340519524943546	0.11407935270964199
S3_RCVCMP0000102	-4.579085133630234	1.0849273495783534	CD3E	2.420981658997507	0.6099137014972775
S3_RCVCMP0000102	-4.579085133630234	1.0849273495783534	CD2	4.467316640837663	0.8732507064144935
S3_RCVCMP0000103	-4.71016135886848	2.541517779896002	CD19	0.07278719257144024	0.04107791941757722
S3_RCVCMP0000103	-4.71016135886848	2.541517779896002	CD20	0.4725086780987246	0.11632041396984481
S3_RCVCMP0000103	-4.71016135886848	2.541517779896002	CD3E	2.71093301744947	0.6829606432741226
S3_RCVCMP0000103	-4.71016135886848	2.541517779896002	CD2	4.291367430185123	0.8388569562399832
S3_RCVCMP0000105	-3.5138481394774543	0.14482981619973617	CD19	0.1342164471221553	0.07574591359580332
S3_RCVCMP0000105	-3.5138481394774543	0.14482981619973617	CD20	0.4839320717081035	0.11913258215886123
S3_RCVCMP0000105	-3.5138481394774543	0.14482981619973617	CD3E	3.323775571486206	0.8373530027446888
S3_RCVCMP0000105	-3.5138481394774543	0.14482981619973617	CD2	3.8204396513369328	0.7468021393080274
S3_RCVCMP0000106	-4.6303224168834145	2.327834677262606	CD19	0.06949040718580538	0.039217357420008266
S3_RCVCMP0000106	-4.6303224168834145	2.327834677262606	CD20	0.43159625311748573	0.10624874665258635
S3_RCVCMP0000106	-4.6303224168834145	2.327834677262606	CD3E	2.0992683002432106	0.5288650141890865
S3_RCVCMP0000106	-4.6303224168834145	2.327834677262606	CD2	4.656211485589109	0.9101750101697622
S3_RCVCMP0000108	7.107613905068486	1.7472465265931736	CD19	1.496429889689034	0.8445198152458953
S3_RCVCMP0000108	7.107613905068486	1.7472465265931736	CD20	2.51939779873349	0.6202158997007136
S3_RCVCMP0000108	7.107613905068486	1.7472465265931736	CD3E	0.665362575860175	0.16762363728467236
S3_RCVCMP0000108	7.107613905068486	1.7472465265931736	CD2	0.5809092149630515	0.1135534870512456
S3_RCVCMP0000111	-2.9545096177651846	0.7248464034818088	CD19	0.17263067472904056	0.09742522956303652
S3_RCVCMP0000111	-2.9545096177651846	0.7248464034818088	CD20	0.17263067472904056	0.04249757195820236
S3_RCVCMP0000111	-2.9545096177651846	0.7248464034818088	CD3E	2.963810296550296	0.7466675766776621
S3_RCVCMP0000111	-2.9545096177651846	0.7248464034818088	CD2	2.198129954470624	0.4296804300785815
S3_RCVCMP0000113	4.7654930135984355	3.9570711235802483	CD19	1.5551710514877162	0.8776707670220998
S3_RCVCMP0000113	4.7654930135984355	3.9570711235802483	CD20	2.2738863887351313	0.5597768217133193
S3_RCVCMP0000113	4.7654930135984355	3.9570711235802483	CD3E	0.8088386285976912	0.203769309878323
S3_RCVCMP0000113	4.7654930135984355	3.9570711235802483	CD2	0	0
S3_RCVCMP0000115	5.259437091852959	0.3356621589388714	CD19	1.2974730130441152	0.732237224618824
S3_RCVCMP0000115	5.259437091852959	0.3356621589388714	CD20	2.4775625461728192	0.6099170541515245
S3_RCVCMP0000115	5.259437091852959	0.3356621589388714	CD3E	0.6611704172962307	0.16656751406395473
S3_RCVCMP0000115	5.259437091852959	0.3356621589388714	CD2	0.5454962276991041	0.10663111762218026
S3_RCVCMP0000118	-2.1680330101211305	-3.368040223041887	CD19	0.2713725818497659	0.1531508587643826
S3_RCVCMP0000118	-2.1680330101211305	-3.368040223041887	CD20	0.5962959323585318	0.14679389589112868
S3_RCVCMP0000118	-2.1680330101211305	-3.368040223041887	CD3E	1.071085533777098	0.26983671689470234
S3_RCVCMP0000118	-2.1680330101211305	-3.368040223041887	CD2	4.280464209075418	0.8367256442462897
S3_RCVCMP0000120	6.318868720650516	1.8713049018943353	CD19	1.169474217112389	0.6600002823893276
S3_RCVCMP0000120	6.318868720650516	1.8713049018943353	CD20	2.6670239124289745	0.6565579426170772
S3_RCVCMP0000120	6.318868720650516	1.8713049018943353	CD3E	0.8073068424082691	0.20338340964598514
S3_RCVCMP0000120	6.318868720650516	1.8713049018943353	CD2	0.6031722022758732	0.11790535439373447
S3_RCVCMP0000121	-4.147559684239202	0.816918818007342	CD19	0.08953543055707161	0.050529895047560745
S3_RCVCMP0000121	-4.147559684239202	0.816918818007342	CD20	0.44596480490191853	0.10978594283369685
S3_RCVCMP0000121	-4.147559684239202	0.816918818007342	CD3E	3.3545073056004835	0.8450951951059604
S3_RCVCMP0000121	-4.147559684239202	0.816918818007342	CD2	3.6690787421173483	0.7172147982874102
S3_RCVCMP0000124	-4.4626641658579915	0.9220979610013441	CD19	0.0577801943842187	0.032608623646492696
S3_RCVCMP0000124	-4.4626641658579915	0.9220979610013441	CD20	0.30519718833329323	0.07513229901344574
S3_RCVCMP0000124	-4.4626641658579915	0.9220979610013441	CD3E	3.23543389802874	0.8150972384952322
S3_RCVCMP0000124	-4.4626641658579915	0.9220979610013441	CD2	3.3606488593103396	0.6569243298262231
S3_RCVCMP0000125	-3.7187615665690954	0.513269320186482	CD19	0.14948575559662877	0.08436324586151649
S3_RCVCMP0000125	-3.7187615665690954	0.513269320186482	CD20	0.5912166910945116	0.14554350732924895
S3_RCVCMP0000125	-3.7187615665690954	0.513269320186482	CD3E	2.0574127656899623	0.5183204221172533
S3_RCVCMP0000125	-3.7187615665690954	0.513269320186482	CD2	3.8873178670569746	0.7598751882581275
S3_RCVCMP0000128	5.534783325255877	0.3244757229456742	CD19	1.044539413766093	0.5894925240460872
S3_RCVCMP0000128	5.534783325255877	0.3244757229456742	CD20	3.1048410470989394	0.7643381225554043
S3_RCVCMP0000128	5.534783325255877	0.3244757229456742	CD3E	0.4858863277046547	0.12240849803049676
S3_RCVCMP0000128	5.534783325255877	0.3244757229456742	CD2	0.5070414316558509	0.09911414926967516
S3_RCVCMP0000131	5.4443191751991336	1.2206546551561723	CD19	1.3779531364378372	0.7776566989341605
S3_RCVCMP0000131	5.4443191751991336	1.2206546551561723	CD20	2.81683892351951	0.6934388400834872
S3_RCVCMP0000131	5.4443191751991336	1.2206546551561723	CD3E	0.492093624589045	0.12397229154581761
S3_RCVCMP0000131	5.4443191751991336	1.2206546551561723	CD2	0.4388820179029911	0.08579065756452439
S3_RCVCMP0000133	-3.5799393747305097	-0.6709916001485682	CD19	0.13728221040173424	0.07747609678467005
S3_RCVCMP0000133	-3.5799393747305097	-0.6709916001485682	CD20	0.40567592554231663	0.09986777763862108
S3_RCVCMP0000133	-3.5799393747305097	-0.6709916001485682	CD3E	2.5215931635255266	0.6352605829624203
S3_RCVCMP0000133	-3.5799393747305097	-0.6709916001485682	CD2	1.767468613037136	0.345496712901621
S3_RCVCMP0000136	-2.0030973440177804	-1.7426454160528715	CD19	0.2041063842272044	0.11518874829069749
S3_RCVCMP0000136	-2.0030973440177804	-1.7426454160528715	CD20	1.0092346115298374	0.24844959097516958
S3_RCVCMP0000136	-2.0030973440177804	-1.7426454160528715	CD3E	1.974656438975722	0.49747176456505143
S3_RCVCMP0000136	-2.0030973440177804	-1.7426454160528715	CD2	2.494662671467428	0.4876452947638644
S3_RCVCMP0000137	-3.5379021620144733	2.6587871669843857	CD19	0	0
S3_RCVCMP0000137	-3.5379021620144733	2.6587871669843857	CD20	0.4055919130736351	0.09984709576421617
S3_RCVCMP0000137	-3.5379021620144733	2.6587871669843857	CD3E	1.0988658825215907	0.2768353718695008
S3_RCVCMP0000137	-3.5379021620144733	2.6587871669843857	CD2	2.22496280444589	0.4349255933566475
S3_RCVCMP0000138	-4.574863574259518	1.9162660153785493	CD19	0.08441096744459095	0.04763787139125307
S3_RCVCMP0000138	-4.574863574259518	1.9162660153785493	CD20	0.3950226492877269	0.0972451940512566
S3_RCVCMP0000138	-4.574863574259518	1.9162660153785493	CD3E	2.9310501205413977	0.7384143624754681
S3_RCVCMP0000138	-4.574863574259518	1.9162660153785493	CD2	4.188988227986661	0.8188443361752467
S3_RCVCMP0000139	4.803079028289144	-1.5348667561144624	CD19	0.5070194162213154	0.28613966258204493
S3_RCVCMP0000139	4.803079028289144	-1.5348667561144624	CD20	1.2923517949887704	0.318146317211886
S3_RCVCMP0000139	4.803079028289144	-1.5348667561144624	CD3E	0.40753790177829	0.10267031526251094
S3_RCVCMP0000139	4.803079028289144	-1.5348667561144624	CD2	0.3863963760635522	0.07553100339227974
S3_RCVCMP0000140	-1.9465704698393966	-2.3681596172911785	CD19	0.15779592953972701	0.08905314587717642
S3_RCVCMP0000140	-1.9465704698393966	-2.3681596172911785	CD20	0.6773163173069162	0.166739190346066
S3_RCVCMP0000140	-1.9465704698393966	-2.3681596172911785	CD3E	1.8312634818562563	0.4613470261060296
S3_RCVCMP0000140	-1.9465704698393966	-2.3681596172911785	CD2	2.0066367582530975	0.3922482124153247
S3_RCVCMP0000144	-4.6068134701811925	0.5883072208942793	CD19	0.10838351310495577	0.06116693143714146
S3_RCVCMP0000144	-4.6068134701811925	0.5883072208942793	CD20	0.3769972615240406	0.09280777170575445
S3_RCVCMP0000144	-4.6068134701811925	0.5883072208942793	CD3E	2.6480507496141805	0.6671188228326386
S3_RCVCMP0000144	-4.6068134701811925	0.5883072208942793	CD2	3.689779099791439	0.7212612099065657
S3_RCVCMP0000152	5.183754845275586	1.1041211580329746	CD19	0.8818399670481217	0.4976720467690505
S3_RCVCMP0000152	5.183754845275586	1.1041211580329746	CD20	2.308385687187548	0.5682697295976817
S3_RCVCMP0000152	5.183754845275586	1.1041211580329746	CD3E	0.5623821723516614	0.14167996321670395
S3_RCVCMP0000152	5.183754845275586	1.1041211580329746	CD2	0.5071138782228716	0.09912831079457128
S3_RCVCMP0000154	-4.105456681699501	2.6196814563355244	CD19	0.12575974057545514	0.07097331696456917
S3_RCVCMP0000154	-4.105456681699501	2.6196814563355244	CD20	0.552190134288203	0.1359360959653057
S3_RCVCMP0000154	-4.105456681699501	2.6196814563355244	CD3E	2.0628033985776617	0.5196784748913131
S3_RCVCMP0000154	-4.105456681699501	2.6196814563355244	CD2	2.8783392286842653	0.5626446403579255
S3_RCVCMP0000155	-5.026734862050206	-0.41066862137943494	CD19	0.22627252896128397	0.12769835437683943
S3_RCVCMP0000155	-5.026734862050206	-0.41066862137943494	CD20	0.34093921339020544	0.08393113667177111
S3_RCVCMP0000155	-5.026734862050206	-0.41066862137943494	CD3E	2.3165890295809106	0.583614247810844
S3_RCVCMP0000155	-5.026734862050206	-0.41066862137943494	CD2	3.9529378657580745	0.7727022866770811
S3_RCVCMP0000158	-3.180123688028615	-1.0343572874286742	CD19	0.1910089538061784	0.1077971293477884
S3_RCVCMP0000158	-3.180123688028615	-1.0343572874286742	CD20	0.5775942273282831	0.14218998029784524
S3_RCVCMP0000158	-3.180123688028615	-1.0343572874286742	CD3E	1.8767685804546488	0.4728110465045306
S3_RCVCMP0000158	-3.180123688028615	-1.0343572874286742	CD2	3.142405704960828	0.6142631522048171
S3_RCVCMP0000159	-2.8547147843177796	-0.9778238356543726	CD19	0.17171613503336944	0.09690910321448858
S3_RCVCMP0000159	-2.8547147843177796	-0.9778238356543726	CD20	0.4459812784584552	0.10978999823205188
S3_RCVCMP0000159	-2.8547147843177796	-0.9778238356543726	CD3E	3.05554715682809	0.7697786844416659
S3_RCVCMP0000159	-2.8547147843177796	-0.9778238356543726	CD2	0.8775730039105173	0.17154397308435523
S3_RCVCMP0000161	-3.29995266028885	0.0474786990812404	CD19	0.2368007844364738	0.1336400429451001
S3_RCVCMP0000161	-3.29995266028885	0.0474786990812404	CD20	0.38361487812738354	0.09443687173814314
S3_RCVCMP0000161	-3.29995266028885	0.0474786990812404	CD3E	2.742669496865743	0.6909559593730006
S3_RCVCMP0000161	-3.29995266028885	0.0474786990812404	CD2	2.890364968318119	0.5649953771591679
S3_RCVCMP0000166	3.8754059396167104	-2.536946780446606	CD19	0.873582992059099	0.4930121699246576
S3_RCVCMP0000166	3.8754059396167104	-2.536946780446606	CD20	1.7623357613382349	0.4338452071136224
S3_RCVCMP0000166	3.8754059396167104	-2.536946780446606	CD3E	0.5955503994774769	0.15003597702755841
S3_RCVCMP0000166	3.8754059396167104	-2.536946780446606	CD2	0.255203829996482	0.04988608212520268
S3_RCVCMP0000171	-3.7189903762996512	0.18399019011515697	CD19	0	0
S3_RCVCMP0000171	-3.7189903762996512	0.18399019011515697	CD20	0.22598949311475172	0.055633245716708184
S3_RCVCMP0000171	-3.7189903762996512	0.18399019011515697	CD3E	1.5479905904604252	0.38998257892694194
S3_RCVCMP0000171	-3.7189903762996512	0.18399019011515697	CD2	4.238585385936489	0.8285393626750286
S3_RCVCMP0000172	-2.169092760378763	-1.9167705240445212	CD19	0.1148455278988255	0.06481381097185135
S3_RCVCMP0000172	-2.169092760378763	-1.9167705240445212	CD20	0.6029823124128433	0.14843992385194152
S3_RCVCMP0000172	-2.169092760378763	-1.9167705240445212	CD3E	1.93715298204869	0.4880235838453423
S3_RCVCMP0000172	-2.169092760378763	-1.9167705240445212	CD2	3.1153326367448244	0.6089710321593483
S3_RCVCMP0000174	5.5742688955067985	0.9810093370566276	CD19	0.9732991260893907	0.5492876103369021
S3_RCVCMP0000174	5.5742688955067985	0.9810093370566276	CD20	2.3043269103516226	0.5672705551408955
S3_RCVCMP0000174	5.5742688955067985	0.9810093370566276	CD3E	0.4375367682847995	0.1102278775611383
S3_RCVCMP0000174	5.5742688955067985	0.9810093370566276	CD2	0.4375367682847995	0.08552769429734722
S3_RCVCMP0000175	5.927828424258814	-0.1543747926507584	CD19	0.937487335451905	0.5290769963808557
S3_RCVCMP0000175	5.927828424258814	-0.1543747926507584	CD20	2.845550503765391	0.7005069492097952
S3_RCVCMP0000175	5.927828424258814	-0.1543747926507584	CD3E	0.5160875256150393	0.13001703332803471
S3_RCVCMP0000175	5.927828424258814	-0.1543747926507584	CD2	0.3871801061439353	0.07568420337816757
S3_RCVCMP0000176	-2.843602834273475	-2.311152355648953	CD19	0.09426222184424117	0.05319749005622225
S3_RCVCMP0000176	-2.843602834273475	-2.311152355648953	CD20	0.4656737063385392	0.11463780626025509
S3_RCVCMP0000176	-2.843602834273475	-2.311152355648953	CD3E	2.181366621881038	0.5495479016660514
S3_RCVCMP0000176	-2.843602834273475	-2.311152355648953	CD2	3.102444824050903	0.6064517812434351
S3_RCVCMP0000180	-4.409994895450657	-0.34769264204513667	CD19	0	0
S3_RCVCMP0000180	-4.409994895450657	-0.34769264204513667	CD20	0.3201472280456127	0.07881264371145208
S3_RCVCMP0000180	-4.409994895450657	-0.34769264204513667	CD3E	1.7515966246132169	0.44127669322796986
S3_RCVCMP0000180	-4.409994895450657	-0.34769264204513667	CD2	4.365426144437715	0.8533336163329868
S3_RCVCMP0000181	3.867736092877214	-2.1223840045819014	CD19	1.2126770700167835	0.6843820897859285
S3_RCVCMP0000181	3.867736092877214	-2.1223840045819014	CD20	2.586625477895655	0.6367657575823523
S3_RCVCMP0000181	3.867736092877214	-2.1223840045819014	CD3E	0.49545387872014934	0.12481883452868434
S3_RCVCMP0000181	3.867736092877214	-2.1223840045819014	CD2	0.5744996266675816	0.11230056992966103
S3_RCVCMP0000185	5.376583318761859	0.688299547257584	CD19	1.169216736052905	0.6598549713003932
S3_RCVCMP0000185	5.376583318761859	0.688299547257584	CD20	3.012643240223265	0.7416412122974948
S3_RCVCMP0000185	5.376583318761859	0.688299547257584	CD3E	0.4103248925383123	0.10337243700067716
S3_RCVCMP0000185	5.376583318761859	0.688299547257584	CD2	0.49111316755879836	0.09600056476403339
S3_RCVCMP0000187	-5.164199273783603	4.069694331532317	CD19	0.0292226599337708	0.016491995741538007
S3_RCVCMP0000187	-5.164199273783603	4.069694331532317	CD20	0.3260609488309993	0.08026846131172591
S3_RCVCMP0000187	-5.164199273783603	4.069694331532317	CD3E	3.1932387579858243	0.8044670902026477
S3_RCVCMP0000187	-5.164199273783603	4.069694331532317	CD2	3.4918974100025952	0.6825801986223063
S3_RCVCMP0000189	-3.739343932084072	1.1830695436624445	CD19	0.13872159265552403	0.07828842140035343
S3_RCVCMP0000189	-3.739343932084072	1.1830695436624445	CD20	0.5125954505497111	0.1261888252442711
S3_RCVCMP0000189	-3.739343932084072	1.1830695436624445	CD3E	2.1359413978137836	0.538104003919352
S3_RCVCMP0000189	-3.739343932084072	1.1830695436624445	CD2	3.8586668673569093	0.7542746213543067
S3_RCVCMP0000192	-3.1579424104568603	-0.676634834594024	CD19	0.18501570828048086	0.10441480275904512
S3_RCVCMP0000192	-3.1579424104568603	-0.676634834594024	CD20	0.726096364411691	0.17874767936583888
S3_RCVCMP0000192	-3.1579424104568603	-0.676634834594024	CD3E	2.759092845005503	0.695093464924797
S3_RCVCMP0000192	-3.1579424104568603	-0.676634834594024	CD2	3.7328938553016147	0.729689085907558
S3_RCVCMP0000193	-3.570717391580562	2.187603126359276	CD19	0.16320337079977412	0.0921048700677678
S3_RCVCMP0000193	-3.570717391580562	2.187603126359276	CD20	0.4030442127624232	0.09921991245815771
S3_RCVCMP0000193	-3.570717391580562	2.187603126359276	CD3E	3.193147205135188	0.8044440254521129
S3_RCVCMP0000193	-3.570717391580562	2.187603126359276	CD2	1.3537382764582568	0.26462259142567673
S3_RCVCMP0000194	-4.7300040723608525	1.7333089468620915	CD19	0.04656645552767258	0.026280078131196948
S3_RCVCMP0000194	-4.7300040723608525	1.7333089468620915	CD20	0.5668371941549037	0.1395418542214107
S3_RCVCMP0000194	-4.7300040723608525	1.7333089468620915	CD3E	2.670160806355222	0.672688970998415
S3_RCVCMP0000194	-4.7300040723608525	1.7333089468620915	CD2	1.9603011864517166	0.38319074591792235
S3_RCVCMP0000195	4.755808830323619	-0.18411996826106392	CD19	1.103539342451	0.6227895125758024
S3_RCVCMP0000195	4.755808830323619	-0.18411996826106392	CD20	2.5319240868656925	0.6232995743263443
S3_RCVCMP0000195	4.755808830323619	-0.18411996826106392	CD3E	0.45194542886704353	0.113857826378253
S3_RCVCMP0000195	4.755808830323619	-0.18411996826106392	CD2	0.5257066391896146	0.10276273901037819
S3_RCVCMP0000197	-2.6798833421130697	-0.4522978797725204	CD19	0.12917360587536264	0.07289995376340468
S3_RCVCMP0000197	-2.6798833421130697	-0.4522978797725204	CD20	0.866628321613057	0.21334330944702856
S3_RCVCMP0000197	-2.6798833421130697	-0.4522978797725204	CD3E	2.2369990004896643	0.5635632701155322
S3_RCVCMP0000197	-2.6798833421130697	-0.4522978797725204	CD2	3.001735266424776	0.5867655356937541
S3_RCVCMP0000198	3.147113006729423	-1.3675338842350633	CD19	0.91357443740558	0.5155815988488852
S3_RCVCMP0000198	3.147113006729423	-1.3675338842350633	CD20	3.486035702441953	0.8581791929268722
S3_RCVCMP0000198	3.147113006729423	-1.3675338842350633	CD3E	0.5936606662346099	0.14955989981618592
S3_RCVCMP0000198	3.147113006729423	-1.3675338842350633	CD2	0.8241322634513514	0.16109762058480873
S3_RCVCMP0000201	-2.719845778055854	-0.03963696928862503	CD19	0.24125896978144956	0.13615604846584875
S3_RCVCMP0000201	-2.719845778055854	-0.03963696928862503	CD20	0.5598096044733331	0.13781182855445412
S3_RCVCMP0000201	-2.719845778055854	-0.03963696928862503	CD3E	2.4368131699815283	0.6139021065430875
S3_RCVCMP0000201	-2.719845778055854	-0.03963696928862503	CD2	3.186034521023839	0.6227915144209121
S3_RCVCMP0000203	4.65019125992038	-1.7087685944640236	CD19	0.8534339680991626	0.4816409388972109
S3_RCVCMP0000203	4.65019125992038	-1.7087685944640236	CD20	2.0994936404069273	0.5168454690861042
S3_RCVCMP0000203	4.65019125992038	-1.7087685944640236	CD3E	0.5265613171907481	0.13265567743544063
S3_RCVCMP0000203	4.65019125992038	-1.7087685944640236	CD2	0.35316166531865867	0.06903443353417858
S3_RCVCMP0000205	-3.991438405280994	-0.9816255893688776	CD19	0.14391885404395333	0.08122152923105376
S3_RCVCMP0000205	-3.991438405280994	-0.9816255893688776	CD20	0.4977160631312168	0.12252587346293825
S3_RCVCMP0000205	-3.991438405280994	-0.9816255893688776	CD3E	2.9834287231423073	0.75161001279064
S3_RCVCMP0000205	-3.991438405280994	-0.9816255893688776	CD2	2.100708184328245	0.4106368662489464
S3_RCVCMP0000211	5.566643550367969	1.569136756410819	CD19	1.4086595279572327	0.7949860481215233
S3_RCVCMP0000211	5.566643550367969	1.569136756410819	CD20	3.0750031021320834	0.7569927291871391
S3_RCVCMP0000211	5.566643550367969	1.569136756410819	CD3E	0.5591611140116496	0.14086848758755408
S3_RCVCMP0000211	5.566643550367969	1.569136756410819	CD2	0.7963611858287928	0.1556690568402778
S3_RCVCMP0000214	-3.579423492999685	0.8232213058258858	CD19	0.24715497410581594	0.13948349635833746
S3_RCVCMP0000214	-3.579423492999685	0.8232213058258858	CD20	0.5033261044095914	0.1239069323812934
S3_RCVCMP0000214	-3.579423492999685	0.8232213058258858	CD3E	2.032821700744112	0.512125237866624
S3_RCVCMP0000214	-3.579423492999685	0.8232213058258858	CD2	3.928166788052983	0.7678601492501349
S3_RCVCMP0000215	4.707341613082263	-1.4841595297495869	CD19	0.8974418717874466	0.5064770818720828
S3_RCVCMP0000215	4.707341613082263	-1.4841595297495869	CD20	2.38304490045539	0.5866490546693873
S3_RCVCMP0000215	4.707341613082263	-1.4841595297495869	CD3E	0.3696134699435122	0.09311607906598039
S3_RCVCMP0000215	4.707341613082263	-1.4841595297495869	CD2	0.5780485570957188	0.11299429868285851
S3_RCVCMP0000216	5.055738957742432	-1.2041481320479035	CD19	1.3972587601609077	0.7885519516233475
S3_RCVCMP0000216	5.055738957742432	-1.2041481320479035	CD20	2.725548809796978	0.6709653823212142
S3_RCVCMP0000216	5.055738957742432	-1.2041481320479035	CD3E	0.5956002132748222	0.15004852653094336
S3_RCVCMP0000216	5.055738957742432	-1.2041481320479035	CD2	0.5143395312779298	0.10054074853783643
S3_RCVCMP0000217	-4.165845885982511	1.8712637082363375	CD19	0.06711992778867225	0.03787956215388519
S3_RCVCMP0000217	-4.165845885982511	1.8712637082363375	CD20	0.41915624253204053	0.1031863115097848
S3_RCVCMP0000217	-4.165845885982511	1.8712637082363375	CD3E	1.9061972474193558	0.48022495942364274
S3_RCVCMP0000217	-4.165845885982511	1.8712637082363375	CD2	3.9294885071191072	0.7681185128721857
S3_RCVCMP0000218	4.681444432482053	-0.44215169121460474	CD19	0.977391625013016	0.5515972383780743
S3_RCVCMP0000218	4.681444432482053	-0.44215169121460474	CD20	2.0717163472595987	0.5100073592531585
S3_RCVCMP0000218	4.681444432482053	-0.44215169121460474	CD3E	0.4562868868136517	0.11495156233295123
S3_RCVCMP0000218	4.681444432482053	-0.44215169121460474	CD2	0.4315591290127123	0.08435921260314111
S3_RCVCMP0000221	5.424797751272354	-1.0135429659865245	CD19	0.9105502441625444	0.5138748759770191
S3_RCVCMP0000221	5.424797751272354	-1.0135429659865245	CD20	2.953876027937998	0.7271741204159616
S3_RCVCMP0000221	5.424797751272354	-1.0135429659865245	CD3E	0.5994073006122724	0.15100763942685402
S3_RCVCMP0000221	5.424797751272354	-1.0135429659865245	CD2	0.7205783649315771	0.14085537623442582
S3_RCVCMP0000228	4.415803026364322	0.7682063537827936	CD19	0.8860827313050611	0.500066478015774
S3_RCVCMP0000228	4.415803026364322	0.7682063537827936	CD20	2.3960084732784397	0.5898403783999332
S3_RCVCMP0000228	4.415803026364322	0.7682063537827936	CD3E	0.48470998887321926	0.1221121450332614
S3_RCVCMP0000228	4.415803026364322	0.7682063537827936	CD2	0.30483583675511594	0.0595879207113789
S3_RCVCMP0000231	4.124331771680986	-0.10699820960054203	CD19	1.1092725120268032	0.6260250636325491
S3_RCVCMP0000231	4.124331771680986	-0.10699820960054203	CD20	2.301657856397862	0.5666134974503183
S3_RCVCMP0000231	4.124331771680986	-0.10699820960054203	CD3E	0.6542531884527139	0.16482486862408793
S3_RCVCMP0000231	4.124331771680986	-0.10699820960054203	CD2	0.4798323914197338	0.09379545003312531
S3_RCVCMP0000232	-2.889836054705807	-1.2354763912165365	CD19	0.17743320670136617	0.10013556931361699
S3_RCVCMP0000232	-2.889836054705807	-1.2354763912165365	CD20	0.7170593854573489	0.17652298978503456
S3_RCVCMP0000232	-2.889836054705807	-1.2354763912165365	CD3E	2.5467373380986578	0.6415951111601029
S3_RCVCMP0000232	-2.889836054705807	-1.2354763912165365	CD2	2.3745563321912155	0.46416745469785453
S3_RCVCMP0000233	-3.6702798240379044	-0.44317567701793437	CD19	0.15373174143956808	0.08675949523098139
S3_RCVCMP0000233	-3.6702798240379044	-0.44317567701793437	CD20	0.5096521537125259	0.12546425546935158
S3_RCVCMP0000233	-3.6702798240379044	-0.44317567701793437	CD3E	2.0933960634218494	0.5273856317730842
S3_RCVCMP0000233	-3.6702798240379044	-0.44317567701793437	CD2	3.967411133466594	0.7755314551168228
S3_RCVCMP0000234	4.982388683129167	-2.2554864948815023	CD19	0.5927536162768329	0.334524308792357
S3_RCVCMP0000234	4.982388683129167	-2.2554864948815023	CD20	1.9974966282579785	0.4917362272313458
S3_RCVCMP0000234	4.982388683129167	-2.2554864948815023	CD3E	0.6203199628246203	0.15627613007018132
S3_RCVCMP0000234	4.982388683129167	-2.2554864948815023	CD2	0.30300497808603144	0.05923003279908994
S3_RCVCMP0000235	-3.878426080442987	1.8905733911657177	CD19	0.06852524002161772	0.03867265913457737
S3_RCVCMP0000235	-3.878426080442987	1.8905733911657177	CD20	0.42654627155382246	0.10500556113398586
S3_RCVCMP0000235	-3.878426080442987	1.8905733911657177	CD3E	2.388249616406392	0.6016675748981276
S3_RCVCMP0000235	-3.878426080442987	1.8905733911657177	CD2	4.055372592332981	0.7927257603939877
S3_RCVCMP0000236	3.6141682175121956	-4.00467218236241	CD19	0.30109758453143237	0.16992635486070912
S3_RCVCMP0000236	3.6141682175121956	-4.00467218236241	CD20	1.6104953008351244	0.3964656921083903
S3_RCVCMP0000236	3.6141682175121956	-4.00467218236241	CD3E	0.7859816152110497	0.19801098222308913
S3_RCVCMP0000236	3.6141682175121956	-4.00467218236241	CD2	0.6115134411660749	0.11953586177408322
S3_RCVCMP0000237	4.293291819663387	-1.0739248943862136	CD19	0.7839726998670401	0.44244002623278406
S3_RCVCMP0000237	4.293291819663387	-1.0739248943862136	CD20	1.830448900889012	0.4506130443123221
S3_RCVCMP0000237	4.293291819663387	-1.0739248943862136	CD3E	0.42890173017240024	0.10805246741784778
S3_RCVCMP0000237	4.293291819663387	-1.0739248943862136	CD2	0.38937795760872096	0.07611382937035117
S3_RCVCMP0000239	-3.7419861874486076	-2.194328530045876	CD19	0.14158196020027558	0.07990268818764068
S3_RCVCMP0000239	-3.7419861874486076	-2.194328530045876	CD20	0.44319843135995335	0.10910492737194614
S3_RCVCMP0000239	-3.7419861874486076	-2.194328530045876	CD3E	1.2769296581373506	0.3216946693717214
S3_RCVCMP0000239	-3.7419861874486076	-2.194328530045876	CD2	3.269510233212037	0.6391089663719178
S3_RCVCMP0000246	5.300420972477903	1.013886910379423	CD19	1.0775691922854125	0.6081330916028774
S3_RCVCMP0000246	5.300420972477903	1.013886910379423	CD20	2.4862593737682346	0.6120580065467136
S3_RCVCMP0000246	5.300420972477903	1.013886910379423	CD3E	0.404279122180151	0.10184933658236356
S3_RCVCMP0000246	5.300420972477903	1.013886910379423	CD2	0.3275079333389246	0.06401975887049273
S3_RCVCMP0000247	-3.0764869302617073	-0.3369502844102407	CD19	0.22727922444199872	0.12826648943431196
S3_RCVCMP0000247	-3.0764869302617073	-0.3369502844102407	CD20	0.5089050424393196	0.12528033441856667
S3_RCVCMP0000247	-3.0764869302617073	-0.3369502844102407	CD3E	2.005599000065473	0.5052670701998205
S3_RCVCMP0000247	-3.0764869302617073	-0.3369502844102407	CD2	3.720074070928706	0.7271831328579383
S3_RCVCMP0000250	5.595983634587849	1.6846802640813332	CD19	1.0885034428332052	0.6143039060968282
S3_RCVCMP0000250	5.595983634587849	1.6846802640813332	CD20	2.0785515354990722	0.5116900202548075
S3_RCVCMP0000250	5.595983634587849	1.6846802640813332	CD3E	0.464329982716801	0.1169778455043069
S3_RCVCMP0000250	5.595983634587849	1.6846802640813332	CD2	0.4004234587318385	0.07827295361292017
S3_RCVCMP0000251	-4.416758114271092	2.7530069415984015	CD19	0.12791256795143957	0.07218827891524264
S3_RCVCMP0000251	-4.416758114271092	2.7530069415984015	CD20	0.36705292752896496	0.09035971286455807
S3_RCVCMP0000251	-4.416758114271092	2.7530069415984015	CD3E	3.0681533390013187	0.7729545380060446
S3_RCVCMP0000251	-4.416758114271092	2.7530069415984015	CD2	3.9199160966619355	0.7662473416824382
S3_RCVCMP0000254	3.7874704130309524	-1.5987085472411982	CD19	0.28074752705702766	0.15844166927874778
S3_RCVCMP0000254	3.7874704130309524	-1.5987085472411982	CD20	1.5325861729341586	0.3772863152429003
S3_RCVCMP0000254	3.7874704130309524	-1.5987085472411982	CD3E	0.5754251405934142	0.14496585553615793
S3_RCVCMP0000254	3.7874704130309524	-1.5987085472411982	CD2	0.45958369441723584	0.08983732698454536
S3_RCVCMP0000255	-3.879288967839517	0.21469235876012965	CD19	0.14241851763864366	0.08037480474863773
S3_RCVCMP0000255	-3.879288967839517	0.21469235876012965	CD20	0.37787283134156646	0.09302331619912528
S3_RCVCMP0000255	-3.879288967839517	0.21469235876012965	CD3E	2.2979703317675106	0.5789236716314555
S3_RCVCMP0000255	-3.879288967839517	0.21469235876012965	CD2	3.762431777474574	0.7354630243760693
S3_RCVCMP0000262	5.743526618655618	2.6897211842636373	CD19	1.0391363031446437	0.586443243879191
S3_RCVCMP0000262	5.743526618655618	2.6897211842636373	CD20	2.535673314247235	0.6242225450595865
S3_RCVCMP0000262	5.743526618655618	2.6897211842636373	CD3E	0.4042718783352729	0.10184751165311379
S3_RCVCMP0000262	5.743526618655618	2.6897211842636373	CD2	0.8687462181180451	0.16981855320742426
S3_RCVCMP0000265	4.522836301414504	-1.150052581981403	CD19	1.055310835130027	0.5955714448447728
S3_RCVCMP0000265	4.522836301414504	-1.150052581981403	CD20	2.897201967857732	0.7132223128927334
S3_RCVCMP0000265	4.522836301414504	-1.150052581981403	CD3E	0.36874645640374815	0.09289765385184444
S3_RCVCMP0000265	4.522836301414504	-1.150052581981403	CD2	0.6056188223049646	0.11838360853162141
S3_RCVCMP0000268	-3.8890925673328205	-0.40262857616263825	CD19	0.07046090322847445	0.03976506309222127
S3_RCVCMP0000268	-3.8890925673328205	-0.40262857616263825	CD20	0.25619950957661014	0.06307023424995367
S3_RCVCMP0000268	-3.8890925673328205	-0.40262857616263825	CD3E	2.2783245844043005	0.5739743526440753
S3_RCVCMP0000268	-3.8890925673328205	-0.40262857616263825	CD2	3.670037342713773	0.717402181165164
S3_RCVCMP0000270	-3.2800276320506647	-1.9838295218807054	CD19	0.10318410241010148	0.05823261063156176
S3_RCVCMP0000270	-3.2800276320506647	-1.9838295218807054	CD20	0.8347969249719789	0.2055071756231437
S3_RCVCMP0000270	-3.2800276320506647	-1.9838295218807054	CD3E	1.9375929244274759	0.4881344177641758
S3_RCVCMP0000270	-3.2800276320506647	-1.9838295218807054	CD2	3.9769677127780136	0.7773995317063161
S3_RCVCMP0000274	4.927208768943713	0.38234655147092317	CD19	1.7139141889408964	0.9672584757662577
S3_RCVCMP0000274	4.927208768943713	0.38234655147092317	CD20	2.893971926534129	0.712427153435741
S3_RCVCMP0000274	4.927208768943713	0.38234655147092317	CD3E	0.3215184414304655	0.08099958212557973
S3_RCVCMP0000274	4.927208768943713	0.38234655147092317	CD2	0.42586142634102847	0.08324545164035099
S3_RCVCMP0000276	-1.1687378161879807	-0.7071971693172797	CD19	0.025001767452726035	0.014109907971956326
S3_RCVCMP0000276	-1.1687378161879807	-0.7071971693172797	CD20	0.5358347420974674	0.13190978686571275
S3_RCVCMP0000276	-1.1687378161879807	-0.7071971693172797	CD3E	2.7281186092813945	0.6872901795544473
S3_RCVCMP0000276	-1.1687378161879807	-0.7071971693172797	CD2	1.3508778860416362	0.2640634553373365
S3_RCVCMP0000279	-3.532169227078835	-1.5724624461997863	CD19	0.07956099595458119	0.044900758844308386
S3_RCVCMP0000279	-3.532169227078835	-1.5724624461997863	CD20	0.7698130230351894	0.1895096824023233
S3_RCVCMP0000279	-3.532169227078835	-1.5724624461997863	CD3E	2.1345266626161687	0.5377475921399364
S3_RCVCMP0000279	-3.532169227078835	-1.5724624461997863	CD2	2.5375649094428945	0.49603162880527996
S3_RCVCMP0000281	5.661500132525342	2.261714617933769	CD19	1.098721955477084	0.620070789309706
S3_RCVCMP0000281	5.661500132525342	2.261714617933769	CD20	3.217330152120554	0.7920302684771723
S3_RCVCMP0000281	5.661500132525342	2.261714617933769	CD3E	0.6825332582915278	0.17194941746562473
S3_RCVCMP0000281	5.661500132525342	2.261714617933769	CD2	0.7650608666953337	0.14955061304239936
S3_RCVCMP0000283	4.271071635475725	-0.7918728038437924	CD19	0.7914210865546109	0.44664357107815894
S3_RCVCMP0000283	4.271071635475725	-0.7918728038437924	CD20	2.3790074375949466	0.5856551272071354
S3_RCVCMP0000283	4.271071635475725	-0.7918728038437924	CD3E	0.35475695581532163	0.0893733032834396
S3_RCVCMP0000283	4.271071635475725	-0.7918728038437924	CD2	0.4939344317504599	0.09655205263615531
S3_RCVCMP0000284	-2.89400538401738	0.6356492877223756	CD19	0.1715886350743864	0.09683714779409358
S3_RCVCMP0000284	-2.89400538401738	0.6356492877223756	CD20	0.22281215207335045	0.05485105981750666
S3_RCVCMP0000284	-2.89400538401738	0.6356492877223756	CD3E	2.5824646921287577	0.6505958413639926
S3_RCVCMP0000284	-2.89400538401738	0.6356492877223756	CD2	1.4158101393238225	0.2767561164147751
S3_RCVCMP0000285	-3.217065808228508	1.5307103453177873	CD19	0.12981522595963596	0.07326205617713097
S3_RCVCMP0000285	-3.217065808228508	1.5307103453177873	CD20	0.24469833185748363	0.0602389174605718
S3_RCVCMP0000285	-3.217065808228508	1.5307103453177873	CD3E	2.408665457353054	0.6068109022235045
S3_RCVCMP0000285	-3.217065808228508	1.5307103453177873	CD2	4.135908389005019	0.8084685310524661
S3_RCVCMP0000290	6.154017831661085	3.39185330394756	CD19	1.6833441728557716	0.9500060909307486
S3_RCVCMP0000290	6.154017831661085	3.39185330394756	CD20	3.220672121773922	0.7928529820305373
S3_RCVCMP0000290	6.154017831661085	3.39185330394756	CD3E	0.4975194903473767	0.12533922047573845
S3_RCVCMP0000290	6.154017831661085	3.39185330394756	CD2	0.4975194903473767	0.09725284355920658
S3_RCVCMP0000296	-5.068087560365551	1.5203798685742431	CD19	0.07152026610160615	0.04036292133072615
S3_RCVCMP0000296	-5.068087560365551	1.5203798685742431	CD20	0.5111811237595316	0.12584065158027768
S3_RCVCMP0000296	-5.068087560365551	1.5203798685742431	CD3E	2.953048139130073	0.74395628506425
S3_RCVCMP0000296	-5.068087560365551	1.5203798685742431	CD2	3.0293676351098666	0.5921669852470672
S3_RCVCMP0000297	3.885736245710734	-3.5407967037813926	CD19	1.4703011584434098	0.8297738980223694
S3_RCVCMP0000297	3.885736245710734	-3.5407967037813926	CD20	2.781004533632385	0.6846172643977254
S3_RCVCMP0000297	3.885736245710734	-3.5407967037813926	CD3E	0	0
S3_RCVCMP0000297	3.885736245710734	-3.5407967037813926	CD2	0.3799039599099237	0.07426189545829862
S3_RCVCMP0000301	5.949424979570567	4.352752069599641	CD19	1.6687444943186729	0.9417666686191812
S3_RCVCMP0000301	5.949424979570567	4.352752069599641	CD20	3.040368545089855	0.7484665238504988
S3_RCVCMP0000301	5.949424979570567	4.352752069599641	CD3E	0.5409185091219394	0.13627265984475212
S3_RCVCMP0000301	5.949424979570567	4.352752069599641	CD2	0.16500239092586236	0.032253915721781434
S3_RCVCMP0000302	-1.772692592879514	-2.267684550032609	CD19	0.09832910843180545	0.05549266361110861
S3_RCVCMP0000302	-1.772692592879514	-2.267684550032609	CD20	0.6440100300220577	0.1585399734758864
S3_RCVCMP0000302	-1.772692592879514	-2.267684550032609	CD3E	1.5946048219866844	0.4017260212562013
S3_RCVCMP0000302	-1.772692592879514	-2.267684550032609	CD2	3.635298177293588	0.7106115273605708
S3_RCVCMP0000303	-1.967334963041027	-2.352873784502203	CD19	0.13969512794330405	0.07883784229005658
S3_RCVCMP0000303	-1.967334963041027	-2.352873784502203	CD20	0.6803154948852401	0.16747751663222749
S3_RCVCMP0000303	-1.967334963041027	-2.352873784502203	CD3E	1.4044841449509562	0.3538292495350782
S3_RCVCMP0000303	-1.967334963041027	-2.352873784502203	CD2	1.4669039333654423	0.2867436985199637
S3_RCVCMP0000305	5.638027027394271	2.8830739697751815	CD19	1.6899719968715992	0.9537465459643567
S3_RCVCMP0000305	5.638027027394271	2.8830739697751815	CD20	2.9986458287584883	0.7381953820481106
S3_RCVCMP0000305	5.638027027394271	2.8830739697751815	CD3E	0.5519031643364088	0.13904000494075036
S3_RCVCMP0000305	5.638027027394271	2.8830739697751815	CD2	0.6035638683374125	0.11798191549123786
S3_RCVCMP0000306	-2.7432836347878573	-0.1149571640121888	CD19	0.05680198367061961	0.03205656415021256
S3_RCVCMP0000306	-2.7432836347878573	-0.1149571640121888	CD20	0.3429678089834989	0.08443052872556106
S3_RCVCMP0000306	-2.7432836347878573	-0.1149571640121888	CD3E	2.4390258569731973	0.614459544931077
S3_RCVCMP0000306	-2.7432836347878573	-0.1149571640121888	CD2	3.5624505846598042	0.6963716118044354
S3_RCVCMP0000307	4.442804338406349	-1.0420233922714177	CD19	0.6377524748061519	0.3599197034936442
S3_RCVCMP0000307	4.442804338406349	-1.0420233922714177	CD20	2.3019459520790297	0.5666844197644463
S3_RCVCMP0000307	4.442804338406349	-1.0420233922714177	CD3E	0.40522843687856436	0.10208849578435224
S3_RCVCMP0000307	4.442804338406349	-1.0420233922714177	CD2	0.3811424315371602	0.07450398625022327
S3_RCVCMP0000308	-4.07635495974693	0.02607412253345538	CD19	0.22962433736089438	0.1295899689655903
S3_RCVCMP0000308	-4.07635495974693	0.02607412253345538	CD20	0.4162432015193949	0.10246919000025927
S3_RCVCMP0000308	-4.07635495974693	0.02607412253345538	CD3E	2.2088453381381936	0.5564705668925758
S3_RCVCMP0000308	-4.07635495974693	0.02607412253345538	CD2	3.339556572306075	0.6528013056470107
S3_RCVCMP0000311	4.128195337406409	-1.7765414934245514	CD19	0.708336453100597	0.39975422478948136
S3_RCVCMP0000311	4.128195337406409	-1.7765414934245514	CD20	2.3297618258851718	0.5735320272392606
S3_RCVCMP0000311	4.128195337406409	-1.7765414934245514	CD3E	0.5141025914598195	0.12951697231627976
S3_RCVCMP0000311	4.128195337406409	-1.7765414934245514	CD2	0.5405473567566235	0.10566373487456623
S3_RCVCMP0000314	6.455818596453046	3.3297948808526225	CD19	1.5046505128020846	0.8491591766757062
S3_RCVCMP0000314	6.455818596453046	3.3297948808526225	CD20	2.6935689289489204	0.6630926952122271
S3_RCVCMP0000314	6.455818596453046	3.3297948808526225	CD3E	0.3729045711124408	0.0939452004632794
S3_RCVCMP0000314	6.455818596453046	3.3297948808526225	CD2	0.582721138642876	0.11390767363809098
S3_RCVCMP0000318	-1.8139314625387912	-4.513124341190704	CD19	0.13966483586558687	0.07882074676152337
S3_RCVCMP0000318	-1.8139314625387912	-4.513124341190704	CD20	0.5303216670313269	0.1305525987257601
S3_RCVCMP0000318	-1.8139314625387912	-4.513124341190704	CD3E	1.8556696657753897	0.4674956336009356
S3_RCVCMP0000318	-1.8139314625387912	-4.513124341190704	CD2	3.3836707929896175	0.6614245525471018
S3_RCVCMP0000321	5.408271215501871	-2.1353158847802822	CD19	0.6708660351613551	0.3786075538673903
S3_RCVCMP0000321	5.408271215501871	-2.1353158847802822	CD20	1.8786092412928066	0.46246897626099953
S3_RCVCMP0000321	5.408271215501871	-2.1353158847802822	CD3E	0.4832621082261804	0.1217473829783818
S3_RCVCMP0000321	5.408271215501871	-2.1353158847802822	CD2	0.3906663080196265	0.07636567023968828
S3_RCVCMP0000323	-2.827159914239162	-2.7797380106412586	CD19	0.08270382005644349	0.046674431802957085
S3_RCVCMP0000323	-2.827159914239162	-2.7797380106412586	CD20	0.5743526077872699	0.14139197055872121
S3_RCVCMP0000323	-2.827159914239162	-2.7797380106412586	CD3E	2.7655217883502328	0.6967130974476324
S3_RCVCMP0000323	-2.827159914239162	-2.7797380106412586	CD2	3.242649093737708	0.6338582731914456
S3_RCVCMP0000328	5.342493842092516	0.4909544982189579	CD19	0.15520093521100925	0.08758864416803969
S3_RCVCMP0000328	5.342493842092516	0.4909544982189579	CD20	1.7406403757670175	0.4285043184742139
S3_RCVCMP0000328	5.342493842092516	0.4909544982189579	CD3E	0.6094737036989232	0.15354365086028435
S3_RCVCMP0000328	5.342493842092516	0.4909544982189579	CD2	0.28951929613867483	0.05659391312506518
S3_RCVCMP0000329	-2.7677366465992184	0.7358622460350548	CD19	0.16765505133300856	0.09461720455624968
S3_RCVCMP0000329	-2.7677366465992184	0.7358622460350548	CD20	0.782272860240077	0.1925769983879285
S3_RCVCMP0000329	-2.7677366465992184	0.7358622460350548	CD3E	2.5329479556026797	0.6381211759949078
S3_RCVCMP0000329	-2.7677366465992184	0.7358622460350548	CD2	2.7474177168707823	0.5370526996320628
S3_RCVCMP0000330	5.300001937117466	-1.0648363949570752	CD19	0.7206752272241078	0.4067176911803549
S3_RCVCMP0000330	5.300001937117466	-1.0648363949570752	CD20	2.119233895832041	0.5217050511199391
S3_RCVCMP0000330	5.300001937117466	-1.0648363949570752	CD3E	0.5457352463865647	0.13748613209196608
S3_RCVCMP0000330	5.300001937117466	-1.0648363949570752	CD2	0.37975176115086273	0.07423214433820777
S3_RCVCMP0000333	-3.9208744589625537	1.111566811627332	CD19	0.05926402126470462	0.033446030872584166
S3_RCVCMP0000333	-3.9208744589625537	1.111566811627332	CD20	0.2664150678581285	0.06558506206861019
S3_RCVCMP0000333	-3.9208744589625537	1.111566811627332	CD3E	2.6306418602085224	0.6627330315826716
S3_RCVCMP0000333	-3.9208744589625537	1.111566811627332	CD2	4.09501964352022	0.8004757853508074
S3_RCVCMP0000351	3.742256963554497	-2.9581983271698613	CD19	0.5078582492455059	0.28661306338451004
S3_RCVCMP0000351	3.742256963554497	-2.9581983271698613	CD20	1.0168992125313612	0.2503364336994098
S3_RCVCMP0000351	3.742256963554497	-2.9581983271698613	CD3E	0.6027631039802313	0.15185306113669728
S3_RCVCMP0000351	3.742256963554497	-2.9581983271698613	CD2	0.2858284955037795	0.055872452230130036
S3_RCVCMP0000355	-3.8764419084638866	0.833590952819384	CD19	0	0
S3_RCVCMP0000355	-3.8764419084638866	0.833590952819384	CD20	0.4862494474065038	0.11970306501569727
S3_RCVCMP0000355	-3.8764419084638866	0.833590952819384	CD3E	2.7546685840366436	0.6939788685486211
S3_RCVCMP0000355	-3.8764419084638866	0.833590952819384	CD2	3.850703010881495	0.7527178829692625
S3_RCVCMP0000356	3.8829306148040006	-1.092687876472317	CD19	0.16768645098281945	0.09463492515020452
S3_RCVCMP0000356	3.8829306148040006	-1.092687876472317	CD20	0.7962023214194786	0.19600610089094397
S3_RCVCMP0000356	3.8829306148040006	-1.092687876472317	CD3E	0.54827344360863	0.13812557570653727
S3_RCVCMP0000356	3.8829306148040006	-1.092687876472317	CD2	0.5124689451674453	0.10017509488627808
S3_RCVCMP0000368	5.597167907647865	-0.5740257139860871	CD19	1.25214654741887	0.7066569427497308
S3_RCVCMP0000368	5.597167907647865	-0.5740257139860871	CD20	3.0206057043427266	0.7436013818468089
S3_RCVCMP0000368	5.597167907647865	-0.5740257139860871	CD3E	0.5213741520721907	0.1313488839428179
S3_RCVCMP0000368	5.597167907647865	-0.5740257139860871	CD2	0.4366229420456488	0.08534906370698708
S3_RCVCMP0000370	6.134152658191463	1.4683575756937226	CD19	1.4815267741125302	0.8361091462930901
S3_RCVCMP0000370	6.134152658191463	1.4683575756937226	CD20	3.2431876470163927	0.7983957695778287
S3_RCVCMP0000370	6.134152658191463	1.4683575756937226	CD3E	0.4163415594383202	0.10488820543536226
S3_RCVCMP0000370	6.134152658191463	1.4683575756937226	CD2	0.5735781918389916	0.11212045204689769
S3_RCVCMP0000375	5.6285908819385675	-0.04207971546219689	CD19	1.3501322223429728	0.7619557874559426
S3_RCVCMP0000375	5.6285908819385675	-0.04207971546219689	CD20	3.2535033564779505	0.8009352522383151
S3_RCVCMP0000375	5.6285908819385675	-0.04207971546219689	CD3E	0.4359102757343945	0.10981811811988502
S3_RCVCMP0000375	5.6285908819385675	-0.04207971546219689	CD2	0.6100749231048923	0.1192546668165478
S3_RCVCMP0000378	5.105935739513776	1.2315454074558312	CD19	0.7790868542390958	0.43968266788578597
S3_RCVCMP0000378	5.105935739513776	1.2315454074558312	CD20	2.4714830917498656	0.6084204368660299
S3_RCVCMP0000378	5.105935739513776	1.2315454074558312	CD3E	0.37109873185047626	0.09349025851670142
S3_RCVCMP0000378	5.105935739513776	1.2315454074558312	CD2	0.5482110065691457	0.10716179022871804
S3_RCVCMP0000383	-4.316348000837445	0.7210623544839864	CD19	0.18184931051532044	0.10262782585217248
S3_RCVCMP0000383	-4.316348000837445	0.7210623544839864	CD20	0.44366839816501347	0.10922062203714604
S3_RCVCMP0000383	-4.316348000837445	0.7210623544839864	CD3E	1.8846631604762227	0.47479991432797314
S3_RCVCMP0000383	-4.316348000837445	0.7210623544839864	CD2	2.275746600693423	0.4448525785052203
S3_RCVCMP0000392	4.486947449943347	-0.999954048457905	CD19	1.4378958341772616	0.8114857452323194
S3_RCVCMP0000392	4.486947449943347	-0.999954048457905	CD20	2.9942591006354204	0.737115473773618
S3_RCVCMP0000392	4.486947449943347	-0.999954048457905	CD3E	0.484818041579917	0.12213936656385577
S3_RCVCMP0000392	4.486947449943347	-0.999954048457905	CD2	0.5535475532616781	0.10820495406592348
S3_RCVCMP0000395	-1.867971332110237	0.0488055162162464	CD19	0.3259427372390313	0.18394787629579465
S3_RCVCMP0000395	-1.867971332110237	0.0488055162162464	CD20	0.7682584170958393	0.18912697534358142
S3_RCVCMP0000395	-1.867971332110237	0.0488055162162464	CD3E	1.1168206845191089	0.2813586939298966
S3_RCVCMP0000395	-1.867971332110237	0.0488055162162464	CD2	2.9020629479006237	0.5672820449186596
S3_RCVCMP0000398	-3.2012315117609376	0.3983153653293032	CD19	0.058728883294341755	0.033144022323452725
S3_RCVCMP0000398	-3.2012315117609376	0.3983153653293032	CD20	0.3096339436163924	0.07622452278654047
S3_RCVCMP0000398	-3.2012315117609376	0.3983153653293032	CD3E	2.5677952640942903	0.6469001978558734
S3_RCVCMP0000398	-3.2012315117609376	0.3983153653293032	CD2	4.563359985363801	0.8920248218839836
S3_RCVCMP0000407	-2.6497995300680266	-0.7128801344175276	CD19	0.24503777422800188	0.13828864101498306
S3_RCVCMP0000407	-2.6497995300680266	-0.7128801344175276	CD20	0.6308924433994803	0.1553107352058864
S3_RCVCMP0000407	-2.6497995300680266	-0.7128801344175276	CD3E	2.438765615418122	0.6143939827284269
S3_RCVCMP0000407	-2.6497995300680266	-0.7128801344175276	CD2	3.803809376699778	0.7435513289799645
S3_RCVCMP0000408	5.460860681355103	0.02435995788814648	CD19	1.7331540260668286	0.9781166013670032
S3_RCVCMP0000408	5.460860681355103	0.02435995788814648	CD20	2.226247348416242	0.5480492214641202
S3_RCVCMP0000408	5.460860681355103	0.02435995788814648	CD3E	0.5313782460996923	0.13386919796327476
S3_RCVCMP0000408	5.460860681355103	0.02435995788814648	CD2	0.26278466063875006	0.05136794836522991
S3_RCVCMP0000409	4.891131745714354	-1.4692188158927435	CD19	0.8809864495891631	0.49719035871155076
S3_RCVCMP0000409	4.891131745714354	-1.4692188158927435	CD20	2.08770673494033	0.5139438129116295
S3_RCVCMP0000409	4.891131745714354	-1.4692188158927435	CD3E	0.5477944069484495	0.1380048928333409
S3_RCVCMP0000409	4.891131745714354	-1.4692188158927435	CD2	0.493631701212843	0.09649287624972892
S3_RCVCMP0000411	3.255584888791092	-4.18584695623413	CD19	0.2986124823290802	0.16852387147858838
S3_RCVCMP0000411	3.255584888791092	-4.18584695623413	CD20	0.8177548003691743	0.2013118093143164
S3_RCVCMP0000411	3.255584888791092	-4.18584695623413	CD3E	0.6992913983596916	0.17617126656604956
S3_RCVCMP0000411	3.255584888791092	-4.18584695623413	CD2	0.6673450875954744	0.13044957768109253
S3_RCVCMP0000414	-4.325163434398278	-0.8574982788057641	CD19	0.03599199949719983	0.020312315982957272
S3_RCVCMP0000414	-4.325163434398278	-0.8574982788057641	CD20	0.46144261568079564	0.11359621223317175
S3_RCVCMP0000414	-4.325163434398278	-0.8574982788057641	CD3E	2.220186893541293	0.5593278252327754
S3_RCVCMP0000414	-4.325163434398278	-0.8574982788057641	CD2	3.9536127581659524	0.7728342115705497
S3_RCVCMP0000418	-3.7272604668419027	-0.6736398963586151	CD19	0.17126935133079285	0.096656957963612
S3_RCVCMP0000418	-3.7272604668419027	-0.6736398963586151	CD20	0.715954162610274	0.17625091017028974
S3_RCVCMP0000418	-3.7272604668419027	-0.6736398963586151	CD3E	2.691191799754845	0.6779872726120837
S3_RCVCMP0000418	-3.7272604668419027	-0.6736398963586151	CD2	3.9116565444110667	0.7646328020342287
S3_RCVCMP0000432	-3.2051722556893547	-1.047926064140618	CD19	0.1381946377104428	0.07799103099407426
S3_RCVCMP0000432	-3.2051722556893547	-1.047926064140618	CD20	0.6096538249797151	0.1500822917904652
S3_RCVCMP0000432	-3.2051722556893547	-1.047926064140618	CD3E	1.9876630905685633	0.5007485076942664
S3_RCVCMP0000432	-3.2051722556893547	-1.047926064140618	CD2	3.280498698144491	0.6412569414397601
S3_RCVCMP0000447	-3.7632898905246144	1.4135756201088723	CD19	0.08182510628981018	0.04617852404746218
S3_RCVCMP0000447	-3.7632898905246144	1.4135756201088723	CD20	0.46804039664593694	0.11522042920255247
S3_RCVCMP0000447	-3.7632898905246144	1.4135756201088723	CD3E	2.7862437346208413	0.7019335413552364
S3_RCVCMP0000447	-3.7632898905246144	1.4135756201088723	CD2	2.6208398997338094	0.5123098445541788
S3_RCVCMP0000449	-2.738042726060571	-2.100131632756063	CD19	0.11094363318239472	0.06261175163867816
S3_RCVCMP0000449	-2.738042726060571	-2.100131632756063	CD20	0.566822619158083	0.13953826620336493
S3_RCVCMP0000449	-2.738042726060571	-2.100131632756063	CD3E	2.44753989580657	0.6166044719363086
S3_RCVCMP0000449	-2.738042726060571	-2.100131632756063	CD2	3.546843294014663	0.693320769727002
S3_RCVCMP0000458	-3.1152342215676803	1.549943138340832	CD19	0.029661422140046353	0.016739614009479525
S3_RCVCMP0000458	-3.1152342215676803	1.549943138340832	CD20	0.5611247049334612	0.13813557505271862
S3_RCVCMP0000458	-3.1152342215676803	1.549943138340832	CD3E	2.7664652268472376	0.6969507762684136
S3_RCVCMP0000458	-3.1152342215676803	1.549943138340832	CD2	3.9831332949573315	0.7786047516238676
S3_RCVCMP0000461	-2.224178148441048	-2.1404235217549257	CD19	0.13845519905280196	0.07813808046042454
S3_RCVCMP0000461	-2.224178148441048	-2.1404235217549257	CD20	0.5264972148792165	0.12961110944067147
S3_RCVCMP0000461	-2.224178148441048	-2.1404235217549257	CD3E	3.060782712644933	0.7710976689188009
S3_RCVCMP0000461	-2.224178148441048	-2.1404235217549257	CD2	3.2368221413298364	0.6327192470790133
S3_RCVCMP0000464	4.236924913778784	-1.7987805091074847	CD19	1.338829933309652	0.7555772680798968
S3_RCVCMP0000464	4.236924913778784	-1.7987805091074847	CD20	2.5799518596154134	0.63512287126721
S3_RCVCMP0000464	4.236924913778784	-1.7987805091074847	CD3E	0.6121395313833756	0.1542152481954131
S3_RCVCMP0000464	4.236924913778784	-1.7987805091074847	CD2	0.5327697186878515	0.10414339761534795
S3_RCVCMP0000472	5.841540247492087	3.5813669013357163	CD19	1.668783960199358	0.9417889414423147
S3_RCVCMP0000472	5.841540247492087	3.5813669013357163	CD20	1.8535034478234238	0.45628852619783716
S3_RCVCMP0000472	5.841540247492087	3.5813669013357163	CD3E	0.4982610920126106	0.12552605089429958
S3_RCVCMP0000472	5.841540247492087	3.5813669013357163	CD2	0.27984775946994134	0.054703365195043915
S3_RCVCMP0000480	-3.7552582901855462	-0.013183741452167136	CD19	0.06536273232597724	0.03688787761341233
S3_RCVCMP0000480	-3.7552582901855462	-0.013183741452167136	CD20	0.4749387372057497	0.11691863680553481
S3_RCVCMP0000480	-3.7552582901855462	-0.013183741452167136	CD3E	3.6556011406437796	0.9209492416439712
S3_RCVCMP0000480	-3.7552582901855462	-0.013183741452167136	CD2	3.1850436103182727	0.6225978157102097
S3_RCVCMP0000482	-3.6925518074701924	-0.8779288648830411	CD19	0.10926629773746566	0.061665136611928566
S3_RCVCMP0000482	-3.6925518074701924	-0.8779288648830411	CD20	0.2974180723840258	0.07321726542892151
S3_RCVCMP0000482	-3.6925518074701924	-0.8779288648830411	CD3E	2.0180252829299667	0.5083976020440286
S3_RCVCMP0000482	-3.6925518074701924	-0.8779288648830411	CD2	3.3632682216281995	0.6574363508398036
S3_RCVCMP0000483	-2.679374567608515	-0.2376573069523954	CD19	0.17869630392529265	0.10084840634095654
S3_RCVCMP0000483	-2.679374567608515	-0.2376573069523954	CD20	0.3982014120798398	0.09802772995171526
S3_RCVCMP0000483	-2.679374567608515	-0.2376573069523954	CD3E	1.893331819956413	0.4769837946440147
S3_RCVCMP0000483	-2.679374567608515	-0.2376573069523954	CD2	3.649837778471253	0.7134536623646838
S3_RCVCMP0000486	-3.455178815902255	-1.2787045076988484	CD19	0.22868557206065848	0.12906017074157913
S3_RCVCMP0000486	-3.455178815902255	-1.2787045076988484	CD20	0.3443800390180152	0.08477818621811037
S3_RCVCMP0000486	-3.455178815902255	-1.2787045076988484	CD3E	1.7892174241667278	0.4507544358716173
S3_RCVCMP0000486	-3.455178815902255	-1.2787045076988484	CD2	4.105334569185875	0.8024921000310352
S3_RCVCMP0000492	5.8753388170386645	4.639095959815948	CD19	1.3098313277370348	0.7392117188554927
S3_RCVCMP0000492	5.8753388170386645	4.639095959815948	CD20	2.877759306743968	0.7084359915101749
S3_RCVCMP0000492	5.8753388170386645	4.639095959815948	CD3E	0.6662599481744396	0.1678497107321023
S3_RCVCMP0000492	5.8753388170386645	4.639095959815948	CD2	0.964444191193005	0.18852515703895253
S3_RCVCMP0000495	5.176636118183056	0.865546066810214	CD19	1.2174930874242906	0.6871000401284294
S3_RCVCMP0000495	5.176636118183056	0.865546066810214	CD20	2.5726411618159872	0.633323151105753
S3_RCVCMP0000495	5.176636118183056	0.865546066810214	CD3E	0.657933588544628	0.16575206542242296
S3_RCVCMP0000495	5.176636118183056	0.865546066810214	CD2	0.5446206636054667	0.10645996634172464
S3_RCVCMP0000499	6.071946693719384	3.602465619692491	CD19	1.585736284224903	0.8949204523444912
S3_RCVCMP0000499	6.071946693719384	3.602465619692491	CD20	2.416855307522299	0.5949723738565327
S3_RCVCMP0000499	6.071946693719384	3.602465619692491	CD3E	0.6221147599721183	0.15672829019605378
S3_RCVCMP0000499	6.071946693719384	3.602465619692491	CD2	0.5417734551073986	0.10590340699477378
S3_RCVCMP0000506	3.748520737173762	-1.4127095828803302	CD19	0.9517246371711428	0.5371119090088234
S3_RCVCMP0000506	3.748520737173762	-1.4127095828803302	CD20	2.341466934636547	0.5764135470052055
S3_RCVCMP0000506	3.748520737173762	-1.4127095828803302	CD3E	0.5605970815484839	0.14123024839328574
S3_RCVCMP0000506	3.748520737173762	-1.4127095828803302	CD2	0.49229651551489456	0.09623188023183542
S3_RCVCMP0000518	4.426273318314802	-0.4866062209131427	CD19	0.6113828478652484	0.3450378352379502
S3_RCVCMP0000518	4.426273318314802	-0.4866062209131427	CD20	3.9673282630540125	0.9766619901450521
S3_RCVCMP0000518	4.426273318314802	-0.4866062209131427	CD3E	0.5193097343420936	0.13082879877219272
S3_RCVCMP0000518	4.426273318314802	-0.4866062209131427	CD2	0.8593960987323853	0.16799083446370516
S3_RCVCMP0000524	6.46777679953541	2.2971023675305773	CD19	1.6333981239415503	0.921818717575044
S3_RCVCMP0000524	6.46777679953541	2.2971023675305773	CD20	2.690394772489002	0.6623112932813495
S3_RCVCMP0000524	6.46777679953541	2.2971023675305773	CD3E	0.6011687045152659	0.15145138685067855
S3_RCVCMP0000524	6.46777679953541	2.2971023675305773	CD2	0.7414607637120274	0.1449373724197775
S3_RCVCMP0000543	4.955061963087962	-0.15553361386564468	CD19	0.8862208464678829	0.5001444241946045
S3_RCVCMP0000543	4.955061963087962	-0.15553361386564468	CD20	2.450777373868555	0.603323180906228
S3_RCVCMP0000543	4.955061963087962	-0.15553361386564468	CD3E	0.4595370741117536	0.11577037636988434
S3_RCVCMP0000543	4.955061963087962	-0.15553361386564468	CD2	0.39616692806066117	0.0774409063876347
S3_RCVCMP0000553	4.599435908005579	-1.6051697928158568	CD19	0.8502935346891506	0.479868615140856
S3_RCVCMP0000553	4.599435908005579	-1.6051697928158568	CD20	2.855426936959437	0.7029382924864935
S3_RCVCMP0000553	4.599435908005579	-1.6051697928158568	CD3E	0.43571097913420326	0.1097679096737918
S3_RCVCMP0000553	4.599435908005579	-1.6051697928158568	CD2	0.7616306110915662	0.14888008230325514
S3_RCVCMP0000572	5.788444093284597	1.0593172149934313	CD19	1.5578235516275691	0.8791677225049349
S3_RCVCMP0000572	5.788444093284597	1.0593172149934313	CD20	2.1304740857533213	0.524472118912226
S3_RCVCMP0000572	5.788444093284597	1.0593172149934313	CD3E	0.5322969146096944	0.13410063652428245
S3_RCVCMP0000572	5.788444093284597	1.0593172149934313	CD2	0.43609300230192233	0.08524547349998544
S3_RCVCMP0000575	4.999278425242599	-1.3721785882193016	CD19	0.6758601689234698	0.3814260253181115
S3_RCVCMP0000575	4.999278425242599	-1.3721785882193016	CD20	2.475389266157158	0.6093820442293548
S3_RCVCMP0000575	4.999278425242599	-1.3721785882193016	CD3E	0.42314656975612164	0.10660257985709005
S3_RCVCMP0000575	4.999278425242599	-1.3721785882193016	CD2	0.5320061688453287	0.10399414237042744
S3_RCVCMP0000576	5.581727985673759	0.6043667125706925	CD19	1.4170162634941554	0.799702225471581
S3_RCVCMP0000576	5.581727985673759	0.6043667125706925	CD20	3.0693876228742374	0.7556103315673959
S3_RCVCMP0000576	5.581727985673759	0.6043667125706925	CD3E	0.5604913571174641	0.14120361342113621
S3_RCVCMP0000576	5.581727985673759	0.6043667125706925	CD2	0.7265664001923137	0.14202589008913494
S3_RCVCMP0000578	6.236046101004929	1.8682036496761827	CD19	1.121624960214615	0.6329962470693977
S3_RCVCMP0000578	6.236046101004929	1.8682036496761827	CD20	2.8493447329242487	0.7014409983117729
S3_RCVCMP0000578	6.236046101004929	1.8682036496761827	CD3E	0.38554660869856666	0.09713008701950988
S3_RCVCMP0000578	6.236046101004929	1.8682036496761827	CD2	0.7988964992732	0.15616464836295427
S3_RCVCMP0000591	4.406877335702266	-2.409383379496915	CD19	0.6818488501347795	0.3848057760067273
S3_RCVCMP0000591	4.406877335702266	-2.409383379496915	CD20	1.2732512754629948	0.3134442229620676
S3_RCVCMP0000591	4.406877335702266	-2.409383379496915	CD3E	0.480812311785186	0.12113021001893838
S3_RCVCMP0000591	4.406877335702266	-2.409383379496915	CD2	0.5719590750269749	0.11180395446825368
S3_RCVCMP0000613	-3.3045813939733506	0.554813815915028	CD19	0	0
S3_RCVCMP0000613	-3.3045813939733506	0.554813815915028	CD20	0.413159853847127	0.101710143036097
S3_RCVCMP0000613	-3.3045813939733506	0.554813815915028	CD3E	1.5219405577978824	0.3834198394752455
S3_RCVCMP0000613	-3.3045813939733506	0.554813815915028	CD2	1.652610379493865	0.323044748636922
S3_RCVCMP0000635	4.535381298565632	-1.2248923650606665	CD19	0.6325867614786582	0.3570044000136698
S3_RCVCMP0000635	4.535381298565632	-1.2248923650606665	CD20	2.673918145331008	0.6582551390122756
S3_RCVCMP0000635	4.535381298565632	-1.2248923650606665	CD3E	0.6325867614786582	0.15936648333444525
S3_RCVCMP0000635	4.535381298565632	-1.2248923650606665	CD2	0.659788940211439	0.1289725364119418
S3_RCVCMP0000636	5.058489434907286	-0.8632156538740196	CD19	1.1827911919450678	0.6675158026304162
S3_RCVCMP0000636	5.058489434907286	-0.8632156538740196	CD20	2.717782057087292	0.669053392272635
S3_RCVCMP0000636	5.058489434907286	-0.8632156538740196	CD3E	0.39905702202144866	0.10053374196579692
S3_RCVCMP0000636	5.058489434907286	-0.8632156538740196	CD2	0.4240533452451906	0.0828920161843187
S3_RCVCMP0000656	-3.2259593525887076	1.696408353088251	CD19	0	0
S3_RCVCMP0000656	-3.2259593525887076	1.696408353088251	CD20	0.44177907716415854	0.1087555160800964
S3_RCVCMP0000656	-3.2259593525887076	1.696408353088251	CD3E	0.2450897865670365	0.06174504394476823
S3_RCVCMP0000656	-3.2259593525887076	1.696408353088251	CD2	4.02520407723622	0.7868285564933519
S3_RCVCMP0000657	5.1818466356238435	-2.391623595056896	CD19	0.7919559308701126	0.4469454139012843
S3_RCVCMP0000657	5.1818466356238435	-2.391623595056896	CD20	2.2754887534594745	0.5601712858506052
S3_RCVCMP0000657	5.1818466356238435	-2.391623595056896	CD3E	0.680800446039227	0.17151287308666474
S3_RCVCMP0000657	5.1818466356238435	-2.391623595056896	CD2	0.5557261530418429	0.10863081682649704
S3_RCVCMP0000677	5.173221644954023	3.372400633375186	CD19	1.2000455148212863	0.6772533905174406
S3_RCVCMP0000677	5.173221644954023	3.372400633375186	CD20	2.636303350237803	0.648995269851273
S3_RCVCMP0000677	5.173221644954023	3.372400633375186	CD3E	0.4947413275655609	0.12463932275477806
S3_RCVCMP0000677	5.173221644954023	3.372400633375186	CD2	0.5878380123776774	0.11490789680622336
S3_RCVCMP0000689	-3.2861705089978477	1.7869517409425395	CD19	0.28603303722669426	0.16142458087569186
S3_RCVCMP0000689	-3.2861705089978477	1.7869517409425395	CD20	0.5081858605531506	0.12510328891951808
S3_RCVCMP0000689	-3.2861705089978477	1.7869517409425395	CD3E	2.7207400995748685	0.6854313244285046
S3_RCVCMP0000689	-3.2861705089978477	1.7869517409425395	CD2	3.093349608360361	0.6046738899128424
S3_RCVCMP0000707	-3.097861613749428	0.7006027556206904	CD19	0	0
S3_RCVCMP0000707	-3.097861613749428	0.7006027556206904	CD20	0.67179283851599	0.1653794410561705
S3_RCVCMP0000707	-3.097861613749428	0.7006027556206904	CD3E	2.1711507881684295	0.5469742444347456
S3_RCVCMP0000707	-3.097861613749428	0.7006027556206904	CD2	4.165485338905467	0.8142500984833587
S3_RCVCMP0000715	5.227646731681762	-1.0107157551735222	CD19	0.7276678472677518	0.41066402119423223
S3_RCVCMP0000715	5.227646731681762	-1.0107157551735222	CD20	1.9980889296742053	0.49188203777223927
S3_RCVCMP0000715	5.227646731681762	-1.0107157551735222	CD3E	0.5016564748089435	0.12638144378074098
S3_RCVCMP0000715	5.227646731681762	-1.0107157551735222	CD2	0.3164588488126492	0.061859934160598366
S3_RCVCMP0000839	4.90874345679533	-0.14159884531032632	CD19	0.8412227140770788	0.4747494392942499
S3_RCVCMP0000839	4.90874345679533	-0.14159884531032632	CD20	2.046735314424554	0.5038576222949739
S3_RCVCMP0000839	4.90874345679533	-0.14159884531032632	CD3E	0.8412227140770788	0.21192777624709194
S3_RCVCMP0000839	4.90874345679533	-0.14159884531032632	CD2	0.3644581343312147	0.07124261583650902
S3_RCVCMP0000846	3.5143384290435784	-0.7791130669954743	CD19	0.7873568965935274	0.4443499193817392
S3_RCVCMP0000846	3.5143384290435784	-0.7791130669954743	CD20	1.359476048214751	0.3346707140845111
S3_RCVCMP0000846	3.5143384290435784	-0.7791130669954743	CD3E	0.40479274638434093	0.1019787330354064
S3_RCVCMP0000846	3.5143384290435784	-0.7791130669954743	CD2	0.40479274638434093	0.07912704205925883
S3_RCVCMP0001030	4.481949487090527	-0.14081025166667221	CD19	0.6537579658927036	0.36895250514273675
S3_RCVCMP0001030	4.481949487090527	-0.14081025166667221	CD20	1.304100117341943	0.3210384751402251
S3_RCVCMP0001030	4.481949487090527	-0.14081025166667221	CD3E	0.4619754876804392	0.11638468166209134
S3_RCVCMP0001030	4.481949487090527	-0.14081025166667221	CD2	0.5134779181592113	0.10037232433040531
S3_RCVCMP0001176	-3.385607136167027	-0.220747255737291	CD19	0	0
S3_RCVCMP0001176	-3.385607136167027	-0.220747255737291	CD20	0.46684284188131675	0.11492561966268815
S3_RCVCMP0001176	-3.385607136167027	-0.220747255737291	CD3E	1.3495690357767312	0.33999458152753625
S3_RCVCMP0001176	-3.385607136167027	-0.220747255737291	CD2	4.035450483804053	0.7888314773724711
S3_RCVCMP0001434	4.603291853666074	0.5081832418555192	CD19	0.6998337190857749	0.3949556522611187
S3_RCVCMP0001434	4.603291853666074	0.5081832418555192	CD20	1.5020000427099538	0.36975673643446255
S3_RCVCMP0001434	4.603291853666074	0.5081832418555192	CD3E	0.6422832146607375	0.16180929393141852
S3_RCVCMP0001434	4.603291853666074	0.5081832418555192	CD2	0.44661340908856206	0.08730195469368886
S3_RCVCMP0002163	-4.349323399713409	3.21534828045006	CD19	0.13185166474492124	0.07441133347943484
S3_RCVCMP0002163	-4.349323399713409	3.21534828045006	CD20	0.447090786569335	0.11006313277696593
S3_RCVCMP0002163	-4.349323399713409	3.21534828045006	CD3E	2.552478182245894	0.6430413920480836
S3_RCVCMP0002163	-4.349323399713409	3.21534828045006	CD2	4.457460288447566	0.8713240315491746
S4_RCVCMP0000000	5.95756950429731	2.9711124077810678	CD19	1.2765341016521534	0.7204202155480787
S4_RCVCMP0000000	5.95756950429731	2.9711124077810678	CD20	2.949131635949914	0.7260061637927949
S4_RCVCMP0000000	5.95756950429731	2.9711124077810678	CD3E	0.33916901169309943	0.08544625961378449
S4_RCVCMP0000000	5.95756950429731	2.9711124077810678	CD2	0.5462729062229911	0.10678293920192708
S4_RCVCMP0000002	-4.273892982469707	1.11997304741404	CD19	0	0
S4_RCVCMP0000002	-4.273892982469707	1.11997304741404	CD20	0.1112291296917764	0.02738196992130103
S4_RCVCMP0000002	-4.273892982469707	1.11997304741404	CD3E	1.8015433629942654	0.4538596882170008
S4_RCVCMP0000002	-4.273892982469707	1.11997304741404	CD2	1.277684466349088	0.24975593908314386
S4_RCVCMP0000003	-4.304935121478558	1.8717092650062455	CD19	0	0
S4_RCVCMP0000003	-4.304935121478558	1.8717092650062455	CD20	0.3489798414787779	0.0859105483338039
S4_RCVCMP0000003	-4.304935121478558	1.8717092650062455	CD3E	2.530052904464145	0.6373918307934002
S4_RCVCMP0000003	-4.304935121478558	1.8717092650062455	CD2	1.9237651165373542	0.3760488414084753
S4_RCVCMP0000005	-2.7868580836405052	-1.1962737221758588	CD19	0	0
S4_RCVCMP0000005	-2.7868580836405052	-1.1962737221758588	CD20	0.3516029559152828	0.08655629680634469
S4_RCVCMP0000005	-2.7868580836405052	-1.1962737221758588	CD3E	1.8400569641273454	0.46356235281083064
S4_RCVCMP0000005	-2.7868580836405052	-1.1962737221758588	CD2	3.060812818459543	0.5983137464420134
S4_RCVCMP0000006	-3.0612478753116816	-2.1427134013826366	CD19	0.2748632280296776	0.15512082734577762
S4_RCVCMP0000006	-3.0612478753116816	-2.1427134013826366	CD20	0.49023584891879296	0.12068442238679429
S4_RCVCMP0000006	-3.0612478753116816	-2.1427134013826366	CD3E	2.3352791082521627	0.5883228068456857
S4_RCVCMP0000006	-3.0612478753116816	-2.1427134013826366	CD2	3.390556179595207	0.6627704765548837
S4_RCVCMP0000008	-3.5633205630925353	2.8481013379398954	CD19	0	0
S4_RCVCMP0000008	-3.5633205630925353	2.8481013379398954	CD20	0.4878709607860471	0.12010224309709265
S4_RCVCMP0000008	-3.5633205630925353	2.8481013379398954	CD3E	3.0940513687489646	0.779478983627584
S4_RCVCMP0000008	-3.5633205630925353	2.8481013379398954	CD2	1.5889977973008886	0.3106100508523364
S4_RCVCMP0000010	5.463801968567697	1.467585808582518	CD19	1.6069999411109848	0.9069207336196918
S4_RCVCMP0000010	5.463801968567697	1.467585808582518	CD20	3.1684688172690443	0.7800017683448227
S4_RCVCMP0000010	5.463801968567697	1.467585808582518	CD3E	0.2977071954225028	0.07500085630458674
S4_RCVCMP0000010	5.463801968567697	1.467585808582518	CD2	0.7946589392592367	0.15533630943532156
S4_RCVCMP0000012	4.621146186934622	-1.1253022499087453	CD19	1.6077195109034252	0.9073268274516553
S4_RCVCMP0000012	4.621146186934622	-1.1253022499087453	CD20	2.978969696041231	0.7333515855019681
S4_RCVCMP0000012	4.621146186934622	-1.1253022499087453	CD3E	0.4787551620846041	0.12061195587035657
S4_RCVCMP0000012	4.621146186934622	-1.1253022499087453	CD2	0.21963786256514672	0.04293380882990639
S4_RCVCMP0000013	5.923809635810048	0.42560142427180053	CD19	1.322613297614571	0.7464253056154436
S4_RCVCMP0000013	5.923809635810048	0.42560142427180053	CD20	2.9667255201827896	0.7303373602176741
S4_RCVCMP0000013	5.923809635810048	0.42560142427180053	CD3E	0.3391865048587853	0.08545066663661126
S4_RCVCMP0000013	5.923809635810048	0.42560142427180053	CD2	0.5291457413658162	0.10343499903720192
S4_RCVCMP0000014	-3.3209237274384904	0.76672507050483	CD19	0.19431562243365127	0.10966326901633851
S4_RCVCMP0000014	-3.3209237274384904	0.76672507050483	CD20	0.35694626237079374	0.0878716919465434
S4_RCVCMP0000014	-3.3209237274384904	0.76672507050483	CD3E	2.5616542672886378	0.6453531072041543
S4_RCVCMP0000014	-3.3209237274384904	0.76672507050483	CD2	2.1345408087039655	0.4172503135398495
S4_RCVCMP0000015	-3.6097636098649235	0.869491417261623	CD19	0	0
S4_RCVCMP0000015	-3.6097636098649235	0.869491417261623	CD20	0.8355980887236627	0.20570440311032653
S4_RCVCMP0000015	-3.6097636098649235	0.869491417261623	CD3E	2.874652729981259	0.7242062658946931
S4_RCVCMP0000015	-3.6097636098649235	0.869491417261623	CD2	4.017222620204817	0.785268377631801
S4_RCVCMP0000016	-3.3569632162648135	-0.8727100982872494	CD19	0.12405358448342364	0.07001043682060029
S4_RCVCMP0000016	-3.3569632162648135	-0.8727100982872494	CD20	0.33377545595349606	0.08216758973762679
S4_RCVCMP0000016	-3.3569632162648135	-0.8727100982872494	CD3E	1.9751356033948555	0.49759247962433883
S4_RCVCMP0000016	-3.3569632162648135	-0.8727100982872494	CD2	3.877087777708586	0.7578754569947335
S4_RCVCMP0000018	-2.872719208950597	0.09113533583874031	CD19	0.12281177189979842	0.069309611916661
S4_RCVCMP0000018	-2.872719208950597	0.09113533583874031	CD20	0.17898881364532035	0.044062794746904076
S4_RCVCMP0000018	-2.872719208950597	0.09113533583874031	CD3E	3.8514601613236965	0.9702916643056883
S4_RCVCMP0000018	-2.872719208950597	0.09113533583874031	CD2	1.5664209536278797	0.30619683229830796
S4_RCVCMP0000019	4.166669985551779	-2.453625057191287	CD19	0.49433838712908923	0.2789830424023183
S4_RCVCMP0000019	4.166669985551779	-2.453625057191287	CD20	1.3313139509741352	0.3277378746233001
S4_RCVCMP0000019	4.166669985551779	-2.453625057191287	CD3E	0.3443350703805196	0.08674773579989543
S4_RCVCMP0000019	4.166669985551779	-2.453625057191287	CD2	0.49433838712908923	0.09663101599338038
S4_RCVCMP0000020	-2.873598625676571	-0.24451910566023952	CD19	0.14898911492944103	0.08408296351258256
S4_RCVCMP0000020	-2.873598625676571	-0.24451910566023952	CD20	0.6911923725054836	0.1701551455650483
S4_RCVCMP0000020	-2.873598625676571	-0.24451910566023952	CD3E	3.094610562419464	0.779619860317071
S4_RCVCMP0000020	-2.873598625676571	-0.24451910566023952	CD2	4.052696620020444	0.7922026735165305
S4_RCVCMP0000021	-0.9700648879176166	-0.2510644781431881	CD19	0.11002292976408866	0.062092146753690416
S4_RCVCMP0000021	-0.9700648879176166	-0.2510644781431881	CD20	0.29929760042757036	0.07367996059247438
S4_RCVCMP0000021	-0.9700648879176166	-0.2510644781431881	CD3E	1.690010818539674	0.42576148814477155
S4_RCVCMP0000021	-0.9700648879176166	-0.2510644781431881	CD2	3.1193861316956006	0.6097633908869243
S4_RCVCMP0000023	3.2411620436011623	-2.3305629886827752	CD19	0.22368414343534412	0.12623758238797858
S4_RCVCMP0000023	3.2411620436011623	-2.3305629886827752	CD20	0.6627058649916633	0.1631424439996596
S4_RCVCMP0000023	3.2411620436011623	-2.3305629886827752	CD3E	0.40636593268948795	0.10237506312694224
S4_RCVCMP0000023	3.2411620436011623	-2.3305629886827752	CD2	0.4865471567631337	0.09510802177382736
S4_RCVCMP0000028	-4.659308423883524	1.9272404589106507	CD19	0.1594925676607905	0.09001065449312463
S4_RCVCMP0000028	-4.659308423883524	1.9272404589106507	CD20	0.32862724177077607	0.08090022168134256
S4_RCVCMP0000028	-4.659308423883524	1.9272404589106507	CD3E	2.1921132093429243	0.5522552707669216
S4_RCVCMP0000028	-4.659308423883524	1.9272404589106507	CD2	4.313550383118935	0.843193178826654
S4_RCVCMP0000030	-5.295926206800669	2.4896833956915696	CD19	0	0
S4_RCVCMP0000030	-5.295926206800669	2.4896833956915696	CD20	0.2213946612197072	0.054502107236238294
S4_RCVCMP0000030	-5.295926206800669	2.4896833956915696	CD3E	2.416807207076091	0.6088620390802365
S4_RCVCMP0000030	-5.295926206800669	2.4896833956915696	CD2	3.8801595902100363	0.7584759209090982
S4_RCVCMP0000031	-4.28502919668213	3.5090247691225716	CD19	0	0
S4_RCVCMP0000031	-4.28502919668213	3.5090247691225716	CD20	0.5282289108991549	0.13003741187117854
S4_RCVCMP0000031	-4.28502919668213	3.5090247691225716	CD3E	2.6160312836361443	0.6590522144211082
S4_RCVCMP0000031	-4.28502919668213	3.5090247691225716	CD2	3.885876019265712	0.7595933424201243
S4_RCVCMP0000033	-4.180882299648055	-0.3874168403468245	CD19	0.08168765416550945	0.04610095205867777
S4_RCVCMP0000033	-4.180882299648055	-0.3874168403468245	CD20	0.41257374909724703	0.10156585796728079
S4_RCVCMP0000033	-4.180882299648055	-0.3874168403468245	CD3E	2.37847471729007	0.5992050015532857
S4_RCVCMP0000033	-4.180882299648055	-0.3874168403468245	CD2	3.936109128801877	0.7694126818389723
S4_RCVCMP0000037	5.173406742788943	-0.7284150049149128	CD19	1.1445603209639061	0.6459399651520499
S4_RCVCMP0000037	5.173406742788943	-0.7284150049149128	CD20	2.809044416122175	0.6915200174900119
S4_RCVCMP0000037	5.173406742788943	-0.7284150049149128	CD3E	0.33112056029972264	0.08341862724308408
S4_RCVCMP0000037	5.173406742788943	-0.7284150049149128	CD2	0.517603997635818	0.10117887155043706
S4_RCVCMP0000038	-4.25520655014669	0.07698036364569047	CD19	0.10239028648376605	0.05778461551727855
S4_RCVCMP0000038	-4.25520655014669	0.07698036364569047	CD20	0.6504661150191478	0.16012930826336116
S4_RCVCMP0000038	-4.25520655014669	0.07698036364569047	CD3E	2.2810533252919263	0.5746617995931315
S4_RCVCMP0000038	-4.25520655014669	0.07698036364569047	CD2	4.4712756852787034	0.8740246023866887
S4_RCVCMP0000039	-1.8502260358249627	-3.020390743678473	CD19	0.1574124328331817	0.08883671704880922
S4_RCVCMP0000039	-1.8502260358249627	-3.020390743678473	CD20	0.6526285740529738	0.16066165431681273
S4_RCVCMP0000039	-1.8502260358249627	-3.020390743678473	CD3E	1.419922529465668	0.35771861491275947
S4_RCVCMP0000039	-1.8502260358249627	-3.020390743678473	CD2	3.008848042448609	0.5881559087491585
S4_RCVCMP0000041	5.378585420130109	0.31271800380265874	CD19	1.2007056606065984	0.6776259480294822
S4_RCVCMP0000041	5.378585420130109	0.31271800380265874	CD20	2.6817541013068498	0.660184165261332
S4_RCVCMP0000041	5.378585420130109	0.31271800380265874	CD3E	0.32068758730280744	0.08079026648928778
S4_RCVCMP0000041	5.378585420130109	0.31271800380265874	CD2	0.43185197385085977	0.08441645657806877
S4_RCVCMP0000042	-3.925682234144313	-0.1172695172633913	CD19	0.04970221049885233	0.028049761580561508
S4_RCVCMP0000042	-3.925682234144313	-0.1172695172633913	CD20	0.37749268189308194	0.09292973243385762
S4_RCVCMP0000042	-3.925682234144313	-0.1172695172633913	CD3E	2.8028304216272186	0.7061121965838041
S4_RCVCMP0000042	-3.925682234144313	-0.1172695172633913	CD2	4.347490234669236	0.8498275863971785
S4_RCVCMP0000043	-4.588736931539087	-0.16260555590693668	CD19	0.22657574198280855	0.12786947459214823
S4_RCVCMP0000043	-4.588736931539087	-0.16260555590693668	CD20	0.2919704733265157	0.0718761959271696
S4_RCVCMP0000043	-4.588736931539087	-0.16260555590693668	CD3E	2.6842563614323316	0.6762400396898228
S4_RCVCMP0000043	-4.588736931539087	-0.16260555590693668	CD2	3.974354889244126	0.7768887888644396
S4_RCVCMP0000045	-3.674347277166036	-1.4784352217877514	CD19	0.09239487441467388	0.05214364054607528
S4_RCVCMP0000045	-3.674347277166036	-1.4784352217877514	CD20	0.5734525719451807	0.14117040311119672
S4_RCVCMP0000045	-3.674347277166036	-1.4784352217877514	CD3E	2.837231170098843	0.7147787173550905
S4_RCVCMP0000045	-3.674347277166036	-1.4784352217877514	CD2	2.6974670809126398	0.5272885768614589
S4_RCVCMP0000046	-2.8435658067353735	-2.2128052862767156	CD19	0.19792920327209268	0.11170261656150872
S4_RCVCMP0000046	-2.8435658067353735	-2.2128052862767156	CD20	0.5841276769835071	0.14379836042666058
S4_RCVCMP0000046	-2.8435658067353735	-2.2128052862767156	CD3E	1.6246353110119085	0.40929155016100605
S4_RCVCMP0000046	-2.8435658067353735	-2.2128052862767156	CD2	3.523005897485393	0.6886611440429886
S4_RCVCMP0000047	-4.025605264475474	1.0526620781007223	CD19	0.039107265124293834	0.02207043613944655
S4_RCVCMP0000047	-4.025605264475474	1.0526620781007223	CD20	0.5175992424958612	0.12742063997609185
S4_RCVCMP0000047	-4.025605264475474	1.0526620781007223	CD3E	3.0398031455697363	0.765812323049662
S4_RCVCMP0000047	-4.025605264475474	1.0526620781007223	CD2	3.2334851736820855	0.6320669518445446
S4_RCVCMP0000050	-3.1711132037211853	0.7074355313475	CD19	0.0526063738850141	0.02968874483211558
S4_RCVCMP0000050	-3.1711132037211853	0.7074355313475	CD20	0.5319161183272385	0.13094511476491832
S4_RCVCMP0000050	-3.1711132037211853	0.7074355313475	CD3E	1.9218494233076262	0.4841681848904786
S4_RCVCMP0000050	-3.1711132037211853	0.7074355313475	CD2	4.105716599879681	0.8025667776507472
S4_RCVCMP0000054	4.452830810674041	1.8503808216332278	CD19	1.0069399441651135	0.5682730219901897
S4_RCVCMP0000054	4.452830810674041	1.8503808216332278	CD20	2.839586791289266	0.6990388248426167
S4_RCVCMP0000054	4.452830810674041	1.8503808216332278	CD3E	0.48963069842581625	0.12335181083827217
S4_RCVCMP0000054	4.452830810674041	1.8503808216332278	CD2	0.6665825810150342	0.13030052636829142
S4_RCVCMP0000056	-1.656878140415192	-1.7420420706251107	CD19	0.26093012104411634	0.14725758896867416
S4_RCVCMP0000056	-1.656878140415192	-1.7420420706251107	CD20	0.7504786502681171	0.18475001903875804
S4_RCVCMP0000056	-1.656878140415192	-1.7420420706251107	CD3E	2.4905850190967342	0.6274487550310356
S4_RCVCMP0000056	-1.656878140415192	-1.7420420706251107	CD2	1.1510443483539634	0.22500090571731532
S4_RCVCMP0000057	-2.4395560133664747	-1.1812410568527392	CD19	0.11262761056764158	0.063562115087087
S4_RCVCMP0000057	-2.4395560133664747	-1.1812410568527392	CD20	0.6067749630621404	0.14937358436235668
S4_RCVCMP0000057	-2.4395560133664747	-1.1812410568527392	CD3E	1.5717115978208471	0.39595857108230176
S4_RCVCMP0000057	-2.4395560133664747	-1.1812410568527392	CD2	3.6120710297477983	0.7060711903679032
S4_RCVCMP0000060	-4.408832248589937	1.3270595341092721	CD19	0.09290192251273922	0.05242979639544014
S4_RCVCMP0000060	-4.408832248589937	1.3270595341092721	CD20	0.3633182565995865	0.08944032558410757
S4_RCVCMP0000060	-4.408832248589937	1.3270595341092721	CD3E	2.7125512604606397	0.6833683244232946
S4_RCVCMP0000060	-4.408832248589937	1.3270595341092721	CD2	3.9608192867578964	0.7742429109508854
S4_RCVCMP0000065	-2.957824947798188	-0.8071012787395713	CD19	0.21781658502713147	0.1229261881308925
S4_RCVCMP0000065	-2.957824947798188	-0.8071012787395713	CD20	0.7101398504844098	0.1748195646209301
S4_RCVCMP0000065	-2.957824947798188	-0.8071012787395713	CD3E	2.138098243523643	0.5386473743102717
S4_RCVCMP0000065	-2.957824947798188	-0.8071012787395713	CD2	2.918950992891902	0.5705832430212926
S4_RCVCMP0000069	-1.7065269261358467	-0.030658814042837327	CD19	0.21459504792840836	0.12110809298713217
S4_RCVCMP0000069	-1.7065269261358467	-0.030658814042837327	CD20	0.8904228172500611	0.21920094912856194
S4_RCVCMP0000069	-1.7065269261358467	-0.030658814042837327	CD3E	2.2977796435377145	0.578875631877154
S4_RCVCMP0000069	-1.7065269261358467	-0.030658814042837327	CD2	3.3097201391360707	0.6469690156086423
S4_RCVCMP0000070	5.600545674236454	1.7501659309715363	CD19	1.1526045488904155	0.6504797768258888
S4_RCVCMP0000070	5.600545674236454	1.7501659309715363	CD20	2.8018134269430557	0.6897399196977108
S4_RCVCMP0000070	5.600545674236454	1.7501659309715363	CD3E	0.573081713794602	0.1443754800957908
S4_RCVCMP0000070	5.600545674236454	1.7501659309715363	CD2	0.8055645576168831	0.15746809003212203
S4_RCVCMP0000072	-2.9231183462079833	0.22896767770094484	CD19	0.21277172876757416	0.12007909111310384
S4_RCVCMP0000072	-2.9231183462079833	0.22896767770094484	CD20	0.5824059633013621	0.1433745154106272
S4_RCVCMP0000072	-2.9231183462079833	0.22896767770094484	CD3E	1.1422846226906247	0.28777377961514633
S4_RCVCMP0000072	-2.9231183462079833	0.22896767770094484	CD2	4.811131306952908	0.9404580311239646
S4_RCVCMP0000073	-3.5118769429703334	-0.5168140013819125	CD19	0.2025943016650554	0.1143353947892595
S4_RCVCMP0000073	-3.5118769429703334	-0.5168140013819125	CD20	0.49569845581309563	0.12202918646151263
S4_RCVCMP0000073	-3.5118769429703334	-0.5168140013819125	CD3E	2.4103611037649255	0.6072380834768824
S4_RCVCMP0000073	-3.5118769429703334	-0.5168140013819125	CD2	2.29119807624409	0.4478729625577903
S4_RCVCMP0000077	-2.1742356390443724	-0.1779226323836872	CD19	0.03761708123988569	0.021229441297379945
S4_RCVCMP0000077	-2.1742356390443724	-0.1779226323836872	CD20	0.5690970905195125	0.1400981870314619
S4_RCVCMP0000077	-2.1742356390443724	-0.1779226323836872	CD3E	1.2933606438786387	0.3258340990511961
S4_RCVCMP0000077	-2.1742356390443724	-0.1779226323836872	CD2	2.793213544428808	0.5460046593835399
S4_RCVCMP0000082	4.713913348375609	-0.9891692439987066	CD19	0.5869059301566099	0.3312241295885769
S4_RCVCMP0000082	4.713913348375609	-0.9891692439987066	CD20	1.714817984023714	0.42214745893597494
S4_RCVCMP0000082	4.713913348375609	-0.9891692439987066	CD3E	0.44698274784053627	0.11260758677276969
S4_RCVCMP0000082	4.713913348375609	-0.9891692439987066	CD2	0.5604438821485609	0.10955301702100602
S4_RCVCMP0000083	-3.677425839123186	0.09135895688569856	CD19	0.1344114205059454	0.07585594807666396
S4_RCVCMP0000083	-3.677425839123186	0.09135895688569856	CD20	0.3247144924207411	0.0799369957232762
S4_RCVCMP0000083	-3.677425839123186	0.09135895688569856	CD3E	2.3645117583158033	0.5956873375676047
S4_RCVCMP0000083	-3.677425839123186	0.09135895688569856	CD2	1.5761614435852283	0.30810085890307604
S4_RCVCMP0000088	-4.299415886591846	0.9612245346490493	CD19	0.0933677890771856	0.05269271118192389
S4_RCVCMP0000088	-4.299415886591846	0.9612245346490493	CD20	0.4306518695996468	0.10601626186059619
S4_RCVCMP0000088	-4.299415886591846	0.9612245346490493	CD3E	2.317514986270891	0.5838475224703662
S4_RCVCMP0000088	-4.299415886591846	0.9612245346490493	CD2	3.3686208031818166	0.6584826490986081
S4_RCVCMP0000089	4.7085692591667625	1.9116164404531646	CD19	1.3415744161445418	0.7571261345871998
S4_RCVCMP0000089	4.7085692591667625	1.9116164404531646	CD20	2.38763495320532	0.5877790166378396
S4_RCVCMP0000089	4.7085692591667625	1.9116164404531646	CD3E	0.1031486445199212	0.025986058733556392
S4_RCVCMP0000089	4.7085692591667625	1.9116164404531646	CD2	0.7862814117302529	0.15369870851717393
S4_RCVCMP0000091	-3.468647128806452	1.6620545101908728	CD19	0.09730271620670039	0.05491341256948736
S4_RCVCMP0000091	-3.468647128806452	1.6620545101908728	CD20	0.34272117159234655	0.0843698124577568
S4_RCVCMP0000091	-3.468647128806452	1.6620545101908728	CD3E	2.615353815974137	0.65888154117051
S4_RCVCMP0000091	-3.468647128806452	1.6620545101908728	CD2	1.636830484991816	0.31996016674382466
S4_RCVCMP0000093	4.4346676530919495	-1.6057254504443006	CD19	0.67748044832592	0.3823404404009914
S4_RCVCMP0000093	4.4346676530919495	-1.6057254504443006	CD20	2.0651127224757992	0.508381703674421
S4_RCVCMP0000093	4.4346676530919495	-1.6057254504443006	CD3E	0.4406155361509764	0.11100350619852681
S4_RCVCMP0000093	4.4346676530919495	-1.6057254504443006	CD2	0.4626436193895367	0.09043546717886479
S4_RCVCMP0000094	-2.9033598400647374	-2.5681943245085788	CD19	0.08384076613721636	0.04731607462277431
S4_RCVCMP0000094	-2.9033598400647374	-2.5681943245085788	CD20	0.7456316819962456	0.1835568105708175
S4_RCVCMP0000094	-2.9033598400647374	-2.5681943245085788	CD3E	1.8274790779778929	0.46039362781454113
S4_RCVCMP0000094	-2.9033598400647374	-2.5681943245085788	CD2	3.1534971125714804	0.6164312500384457
S4_RCVCMP0000095	4.266750319437747	0.8580345976682816	CD19	0.7246152612828051	0.4089412746961887
S4_RCVCMP0000095	4.266750319437747	0.8580345976682816	CD20	4.062130300028152	1
S4_RCVCMP0000095	4.266750319437747	0.8580345976682816	CD3E	0.4936970369801721	0.12437623644265912
S4_RCVCMP0000095	4.266750319437747	0.8580345976682816	CD2	1.0939398873480803	0.21383838581510936
S4_RCVCMP0000100	5.686935279608574	0.7899501575353709	CD19	0.8609953825211347	0.4859082716701272
S4_RCVCMP0000100	5.686935279608574	0.7899501575353709	CD20	2.1953345242459035	0.5404392183654692
S4_RCVCMP0000100	5.686935279608574	0.7899501575353709	CD3E	0.35076826598001953	0.08836843958588436
S4_RCVCMP0000100	5.686935279608574	0.7899501575353709	CD2	0.38708248656717004	0.07566512114800039
S4_RCVCMP0000101	-2.7906452972624707	-1.3391214237677083	CD19	0.19657666061565185	0.11093930043009478
S4_RCVCMP0000101	-2.7906452972624707	-1.3391214237677083	CD20	0.5386846611448478	0.13261136924660308
S4_RCVCMP0000101	-2.7906452972624707	-1.3391214237677083	CD3E	1.0406042308098848	0.2621576152170419
S4_RCVCMP0000101	-2.7906452972624707	-1.3391214237677083	CD2	3.610021692991861	0.7056705953544574
S4_RCVCMP0000107	-3.7107990585260553	-0.4440985918330156	CD19	0.14180789281174885	0.0800301947074009
S4_RCVCMP0000107	-3.7107990585260553	-0.4440985918330156	CD20	0.4758744908243321	0.11714899712129719
S4_RCVCMP0000107	-3.7107990585260553	-0.4440985918330156	CD3E	2.028419381618933	0.5110161692609899
S4_RCVCMP0000107	-3.7107990585260553	-0.4440985918330156	CD2	3.751689537166706	0.7333631801761826
S4_RCVCMP0000110	-2.268124000991744	-2.104755576410882	CD19	0.12454331044947056	0.0702868168135534
S4_RCVCMP0000110	-2.268124000991744	-2.104755576410882	CD20	0.7855803472872654	0.1933912231426503
S4_RCVCMP0000110	-2.268124000991744	-2.104755576410882	CD3E	1.84138150417877	0.46389604188383265
S4_RCVCMP0000110	-2.268124000991744	-2.104755576410882	CD2	2.6357400413161423	0.5152224563541806
S4_RCVCMP0000119	-4.443070156944561	3.203396461610205	CD19	0	0
S4_RCVCMP0000119	-4.443070156944561	3.203396461610205	CD20	0.21993261600542116	0.054142186429592606
S4_RCVCMP0000119	-4.443070156944561	3.203396461610205	CD3E	2.510872217540623	0.6325596736742795
S4_RCVCMP0000119	-4.443070156944561	3.203396461610205	CD2	3.9417859613130273	0.7705223631978538
S4_RCVCMP0000120	-3.874009074858042	1.9695597778558325	CD19	0.15815991259614873	0.08925856205181977
S4_RCVCMP0000120	-3.874009074858042	1.9695597778558325	CD20	0.4962654990305936	0.12216877903378782
S4_RCVCMP0000120	-3.874009074858042	1.9695597778558325	CD3E	2.9838220062268945	0.7517090919145836
S4_RCVCMP0000120	-3.874009074858042	1.9695597778558325	CD2	3.6322604987226015	0.7100177357914385
S4_RCVCMP0000121	-4.5591356237259095	0.07719112659050245	CD19	0.03993494279448892	0.02253754134626754
S4_RCVCMP0000121	-4.5591356237259095	0.07719112659050245	CD20	0.21870040307552074	0.05383884487260417
S4_RCVCMP0000121	-4.5591356237259095	0.07719112659050245	CD3E	2.149225259184727	0.541450584026152
S4_RCVCMP0000121	-4.5591356237259095	0.07719112659050245	CD2	3.7613419461765267	0.7352499891185743
S4_RCVCMP0000128	4.10370906938877	1.0839688075516245	CD19	0.6895860871905326	0.3891723354117898
S4_RCVCMP0000128	4.10370906938877	1.0839688075516245	CD20	2.5583650944893526	0.6298087224015493
S4_RCVCMP0000128	4.10370906938877	1.0839688075516245	CD3E	0.44939649599265424	0.11321567814945122
S4_RCVCMP0000128	4.10370906938877	1.0839688075516245	CD2	0.44939649599265424	0.08784597984355057
S4_RCVCMP0000129	-3.0331204855302345	1.0518025301848983	CD19	0.054739851878379465	0.03089278683448598
S4_RCVCMP0000129	-3.0331204855302345	1.0518025301848983	CD20	0.29087304603131553	0.07160603539214379
S4_RCVCMP0000129	-3.0331204855302345	1.0518025301848983	CD3E	2.196084222738316	0.5532556812696933
S4_RCVCMP0000129	-3.0331204855302345	1.0518025301848983	CD2	2.580949679236517	0.50451228596836994
S4_RCVCMP0000131	-3.634469856305072	-0.9924863521748389	CD19	0.16367812909199875	0.09237280295790762
S4_RCVCMP0000131	-3.634469856305072	-0.9924863521748389	CD20	0.5879300681918721	0.1447344188313697
S4_RCVCMP0000131	-3.634469856305072	-0.9924863521748389	CD3E	1.4968928255608362	0.3771096078276685
S4_RCVCMP0000131	-3.634469856305072	-0.9924863521748389	CD2	2.612001394209996	0.5105821337575537
S4_RCVCMP0000132	-3.4779208978447467	-0.92111341849708	CD19	0.21243527960616704	0.1198892138688781
S4_RCVCMP0000132	-3.4779208978447467	-0.92111341849708	CD20	0.33251928179593027	0.0818583494954915
S4_RCVCMP0000132	-3.4779208978447467	-0.92111341849708	CD3E	2.582394789086843	0.65057823081214
S4_RCVCMP0000132	-3.4779208978447467	-0.92111341849708	CD2	3.7174119267222143	0.7266627490356579
S4_RCVCMP0000133	4.996056238076963	-1.76241373432914	CD19	1.4472316569381303	0.8167544767428987
S4_RCVCMP0000133	4.996056238076963	-1.76241373432914	CD20	2.929279265175815	0.7211189816228971
S4_RCVCMP0000133	4.996056238076963	-1.76241373432914	CD3E	0.37050035859891817	0.09333951138345553
S4_RCVCMP0000133	4.996056238076963	-1.76241373432914	CD2	0.5793083638938447	0.11324055997679781
S4_RCVCMP0000135	4.1189599400878665	-0.47459284221438247	CD19	0.8938400161325362	0.5044443515095134
S4_RCVCMP0000135	4.1189599400878665	-0.47459284221438247	CD20	2.158959822408659	0.531484630710565
S4_RCVCMP0000135	4.1189599400878665	-0.47459284221438247	CD3E	0.756345963119431	0.19054492390071037
S4_RCVCMP0000135	4.1189599400878665	-0.47459284221438247	CD2	0.4873785906271018	0.09527054667801929
S4_RCVCMP0000136	4.7273131624790095	0.8859995646867324	CD19	0.8692327927894765	0.4905571070387994
S4_RCVCMP0000136	4.7273131624790095	0.8859995646867324	CD20	1.4226045384667458	0.35021144901651396
S4_RCVCMP0000136	4.7273131624790095	0.8859995646867324	CD3E	0.48832351248891753	0.12302249375717984
S4_RCVCMP0000136	4.7273131624790095	0.8859995646867324	CD2	0.8149947933481593	0.15931146955411804
S4_RCVCMP0000137	4.645027973486082	-1.1992104053932617	CD19	0.7050015013525319	0.3978721233602489
S4_RCVCMP0000137	4.645027973486082	-1.1992104053932617	CD20	2.0636194768035487	0.5080141020560682
S4_RCVCMP0000137	4.645027973486082	-1.1992104053932617	CD3E	0.3638043859915276	0.09165260664259554
S4_RCVCMP0000137	4.645027973486082	-1.1992104053932617	CD2	0.2566003715745984	0.05015907171104916
S4_RCVCMP0000138	-5.212787765417667	1.0572324531533208	CD19	0.10689914316024005	0.06032921772926546
S4_RCVCMP0000138	-5.212787765417667	1.0572324531533208	CD20	0.5820782315073052	0.1432938356269052
S4_RCVCMP0000138	-5.212787765417667	1.0572324531533208	CD3E	2.6044099423585814	0.6561244701118445
S4_RCVCMP0000138	-5.212787765417667	1.0572324531533208	CD2	5.1157320664304455	1
S4_RCVCMP0000144	6.101943164203935	3.8208754148240756	CD19	1.3763994096927226	0.7767798432707124
S4_RCVCMP0000144	6.101943164203935	3.8208754148240756	CD20	3.217825813199155	0.7921522884622519
S4_RCVCMP0000144	6.101943164203935	3.8208754148240756	CD3E	0.5846213498897793	0.14728264056046592
S4_RCVCMP0000144	6.101943164203935	3.8208754148240756	CD2	0.6240765766308012	0.1219916462642769
S4_RCVCMP0000146	4.522232721553543	1.0733775376111727	CD19	0.5941231114083967	0.3352971921619406
S4_RCVCMP0000146	4.522232721553543	1.0733775376111727	CD20	1.7496746350484242	0.4307283385361366
S4_RCVCMP0000146	4.522232721553543	1.0733775376111727	CD3E	0.8220340523391043	0.20709361004682694
S4_RCVCMP0000146	4.522232721553543	1.0733775376111727	CD2	0.5941231114083967	0.11613647933343628
S4_RCVCMP0000152	-2.036412035077936	-2.999134674696004	CD19	0.10177447413240953	0.05743707786330813
S4_RCVCMP0000152	-2.036412035077936	-2.999134674696004	CD20	0.6750869756404861	0.16619037937700015
S4_RCVCMP0000152	-2.036412035077936	-2.999134674696004	CD3E	1.902834504076655	0.47937778933802494
S4_RCVCMP0000152	-2.036412035077936	-2.999134674696004	CD2	3.0423134332485926	0.5946975708935824
S4_RCVCMP0000154	-3.905252661632149	1.6762995387474398	CD19	0	0
S4_RCVCMP0000154	-3.905252661632149	1.6762995387474398	CD20	0.43068754215041727	0.1060250435953353
S4_RCVCMP0000154	-3.905252661632149	1.6762995387474398	CD3E	2.2181241430452223	0.5588081600855206
S4_RCVCMP0000154	-3.905252661632149	1.6762995387474398	CD2	3.8063960254883846	0.7440569553018707
S4_RCVCMP0000158	-2.795643412127755	1.0728691035383233	CD19	0.05505743210327379	0.031072015273253154
S4_RCVCMP0000158	-2.795643412127755	1.0728691035383233	CD20	0.37349986412409425	0.09194679553275427
S4_RCVCMP0000158	-2.795643412127755	1.0728691035383233	CD3E	2.8376018181332197	0.7148720940701759
S4_RCVCMP0000158	-2.795643412127755	1.0728691035383233	CD2	3.256602015376861	0.6365857267519462
S4_RCVCMP0000165	4.329925977707857	1.4058643829751505	CD19	0.33943270504931833	0.19156102623440227
S4_RCVCMP0000165	4.329925977707857	1.4058643829751505	CD20	2.8964118355630775	0.7130278010882625
S4_RCVCMP0000165	4.329925977707857	1.4058643829751505	CD3E	0.5923880588101329	0.14923929403962788
S4_RCVCMP0000165	4.329925977707857	1.4058643829751505	CD2	0.33943270504931833	0.06635075892200917
S4_RCVCMP0000171	4.763173873736575	-1.7912096951017302	CD19	1.023235843647006	0.5774697174815993
S4_RCVCMP0000171	4.763173873736575	-1.7912096951017302	CD20	2.4343103291110912	0.5992693855965724
S4_RCVCMP0000171	4.763173873736575	-1.7912096951017302	CD3E	0.7098401225442	0.17882878831535168
S4_RCVCMP0000171	4.763173873736575	-1.7912096951017302	CD2	0.33079920611440844	0.06466312187949026
S4_RCVCMP0000172	-3.729505910859175	0.014680456247139718	CD19	0.09200249563390088	0.05192219906209524
S4_RCVCMP0000172	-3.729505910859175	0.014680456247139718	CD20	0.5983552010958025	0.14730083894444637
S4_RCVCMP0000172	-3.729505910859175	0.014680456247139718	CD3E	1.8999688132717407	0.4786558408343359
S4_RCVCMP0000172	-3.729505910859175	0.014680456247139718	CD2	2.960614606492177	0.5787274564123089
S4_RCVCMP0000173	-3.220608124257353	-0.9633637621601016	CD19	0.18612265902522476	0.10503951751840594
S4_RCVCMP0000173	-3.220608124257353	-0.9633637621601016	CD20	0.5978910052347693	0.1471865649485999
S4_RCVCMP0000173	-3.220608124257353	-0.9633637621601016	CD3E	2.3296008705405797	0.5868922982882243
S4_RCVCMP0000173	-3.220608124257353	-0.9633637621601016	CD2	2.3813371339195046	0.46549293493025073
S4_RCVCMP0000177	5.180280396280245	-2.0146258475437073	CD19	1.4010100384173818	0.7906690095903945
S4_RCVCMP0000177	5.180280396280245	-2.0146258475437073	CD20	2.441391929107741	0.6010127073202997
S4_RCVCMP0000177	5.180280396280245	-2.0146258475437073	CD3E	0.5366069111605929	0.13518644646424188
S4_RCVCMP0000177	5.180280396280245	-2.0146258475437073	CD2	0.5041416427113418	0.0985473117365804
S4_RCVCMP0000178	-3.716208387647675	-1.251917621397009	CD19	0.1703897440252132	0.09616054593367625
S4_RCVCMP0000178	-3.716208387647675	-1.251917621397009	CD20	0.4429540151917466	0.1090447579164747
S4_RCVCMP0000178	-3.716208387647675	-1.251917621397009	CD3E	2.086807156307669	0.5257256998558405
S4_RCVCMP0000178	-3.716208387647675	-1.251917621397009	CD2	3.0736246706234627	0.6008181489395545
S4_RCVCMP0000179	-4.8981737206401545	1.6261316536704986	CD19	0.09774578693551292	0.055163462379783104
S4_RCVCMP0000179	-4.8981737206401545	1.6261316536704986	CD20	0.39149104966020387	0.09637579810216591
S4_RCVCMP0000179	-4.8981737206401545	1.6261316536704986	CD3E	3.0697485497426755	0.7733564166755147
S4_RCVCMP0000179	-4.8981737206401545	1.6261316536704986	CD2	2.492354080789006	0.48719402197466366
S4_RCVCMP0000180	-3.7048928513176342	-0.004222036185606559	CD19	0.06900284619384245	0.03894219924407848
S4_RCVCMP0000180	-3.7048928513176342	-0.004222036185606559	CD20	0.5596799093151367	0.1377799006869026
S4_RCVCMP0000180	-3.7048928513176342	-0.004222036185606559	CD3E	2.426833659983366	0.6113879859344132
S4_RCVCMP0000180	-3.7048928513176342	-0.004222036185606559	CD2	3.633021490173479	0.7101664909336147
S4_RCVCMP0000181	-3.069932049203311	-1.1139969510083196	CD19	0.2672364998234872	0.1508166343194267
S4_RCVCMP0000181	-3.069932049203311	-1.1139969510083196	CD20	0.5971491606648328	0.1470039404350703
S4_RCVCMP0000181	-3.069932049203311	-1.1139969510083196	CD3E	2.050749427142228	0.5166417388183219
S4_RCVCMP0000181	-3.069932049203311	-1.1139969510083196	CD2	1.5278188142513396	0.2986510619422238
S4_RCVCMP0000182	-2.830182148649979	-2.3976414740578247	CD19	0.13100586695953975	0.07393400206927823
S4_RCVCMP0000182	-2.830182148649979	-2.3976414740578247	CD20	0.7346739531182327	0.18085927797863624
S4_RCVCMP0000182	-2.830182148649979	-2.3976414740578247	CD3E	2.146939120141546	0.5408746409904904
S4_RCVCMP0000182	-2.830182148649979	-2.3976414740578247	CD2	3.8696673540401663	0.7564249463792317
S4_RCVCMP0000184	-3.241738287290091	-0.47869742382554387	CD19	0.13196247065209354	0.07447386750451553
S4_RCVCMP0000184	-3.241738287290091	-0.47869742382554387	CD20	0.44741413453975354	0.11014273336742861
S4_RCVCMP0000184	-3.241738287290091	-0.47869742382554387	CD3E	1.7930627983921128	0.45172319431665975
S4_RCVCMP0000184	-3.241738287290091	-0.47869742382554387	CD2	3.4389025097317156	0.6722209969317735
S4_RCVCMP0000186	4.4170831436675995	0.5795324301497801	CD19	0.6895207263418169	0.38913544859720395
S4_RCVCMP0000186	4.4170831436675995	0.5795324301497801	CD20	1.7764170046162548	0.43731167476433325
S4_RCVCMP0000186	4.4170831436675995	0.5795324301497801	CD3E	0.5721917173196311	0.1441512648307343
S4_RCVCMP0000186	4.4170831436675995	0.5795324301497801	CD2	0.6614536450669936	0.12929794533366357
S4_RCVCMP0000187	-4.516383371636706	2.4321730408697895	CD19	0	0
S4_RCVCMP0000187	-4.516383371636706	2.4321730408697895	CD20	0.1366785389127175	0.03364701002126157
S4_RCVCMP0000187	-4.516383371636706	2.4321730408697895	CD3E	3.030076166784069	0.7633618221904326
S4_RCVCMP0000187	-4.516383371636706	2.4321730408697895	CD2	2.6774197150986825	0.5233698091164652
S4_RCVCMP0000189	-3.1448635031648187	0.7857442563083099	CD19	0.21605571878950647	0.12193243196502172
S4_RCVCMP0000189	-3.1448635031648187	0.7857442563083099	CD20	0.3936239894898523	0.0969008772286611
S4_RCVCMP0000189	-3.1448635031648187	0.7857442563083099	CD3E	2.063488555396858	0.5198510852579175
S4_RCVCMP0000189	-3.1448635031648187	0.7857442563083099	CD2	4.085708998002653	0.7986557827790028
S4_RCVCMP0000193	5.246372138704904	0.08906202192740299	CD19	0.936149979684857	0.5283222510679697
S4_RCVCMP0000193	5.246372138704904	0.08906202192740299	CD20	1.7701752565842581	0.43577510464693614
S4_RCVCMP0000193	5.246372138704904	0.08906202192740299	CD3E	0.7713150347780828	0.19431605610626654
S4_RCVCMP0000193	5.246372138704904	0.08906202192740299	CD2	0.796592628837546	0.15571429826530706
S4_RCVCMP0000198	-3.853299804727942	0.8357947883487566	CD19	0.14950511794217933	0.08437417312553316
S4_RCVCMP0000198	-3.853299804727942	0.8357947883487566	CD20	0.3576919994656484	0.0880552747072563
S4_RCVCMP0000198	-3.853299804727942	0.8357947883487566	CD3E	2.490983683142678	0.6275491897712211
S4_RCVCMP0000198	-3.853299804727942	0.8357947883487566	CD2	4.71272502352648	0.9212220191224425
S4_RCVCMP0000200	-3.2162909770184016	0.1990770910494185	CD19	0	0
S4_RCVCMP0000200	-3.2162909770184016	0.1990770910494185	CD20	0.6463324680646869	0.1591117025616356
S4_RCVCMP0000200	-3.2162909770184016	0.1990770910494185	CD3E	3.2036297157865192	0.807084866141086
S4_RCVCMP0000200	-3.2162909770184016	0.1990770910494185	CD2	1.5114205820921314	0.2954456102206972
S4_RCVCMP0000203	4.3310240214822135	-2.450474170069783	CD19	0.5685856407393413	0.32088495664066274
S4_RCVCMP0000203	4.3310240214822135	-2.450474170069783	CD20	1.538729707201638	0.37879870746415345
S4_RCVCMP0000203	4.3310240214822135	-2.450474170069783	CD3E	0.519199983052959	0.1308011493206773
S4_RCVCMP0000203	4.3310240214822135	-2.450474170069783	CD2	0.2273394971687618	0.04443928927798407
S4_RCVCMP0000204	-2.4138549378567418	-1.1274632744671318	CD19	0.0801698766928479	0.045244384597930995
S4_RCVCMP0000204	-2.4138549378567418	-1.1274632744671318	CD20	0.7931423114142229	0.195252799106106
S4_RCVCMP0000204	-2.4138549378567418	-1.1274632744671318	CD3E	2.4438554341130834	0.6156762519057488
S4_RCVCMP0000204	-2.4138549378567418	-1.1274632744671318	CD2	2.9460040402779955	0.5758714494861339
S4_RCVCMP0000213	-4.257639579501292	0.6532376189967714	CD19	0	0
S4_RCVCMP0000213	-4.257639579501292	0.6532376189967714	CD20	0.4123081293382553	0.10150046869136566
S4_RCVCMP0000213	-4.257639579501292	0.6532376189967714	CD3E	2.409922175531462	0.6071275050499172
S4_RCVCMP0000213	-4.257639579501292	0.6532376189967714	CD2	3.6112578847871384	0.7059122404952163
S4_RCVCMP0000217	5.419238493053826	0.8068947767568886	CD19	0.7745698389565715	0.43713346131209674
S4_RCVCMP0000217	5.419238493053826	0.8068947767568886	CD20	2.4543034176390424	0.6041912091352739
S4_RCVCMP0000217	5.419238493053826	0.8068947767568886	CD3E	0.5118509118534327	0.1289497105866366
S4_RCVCMP0000217	5.419238493053826	0.8068947767568886	CD2	0.5764854998757327	0.11268875937788927
S4_RCVCMP0000224	-3.1956014846188645	0.6791271200803642	CD19	0.08205924562772653	0.0463106620859773
S4_RCVCMP0000224	-3.1956014846188645	0.6791271200803642	CD20	0.8254035497979973	0.2031947497578492
S4_RCVCMP0000224	-3.1956014846188645	0.6791271200803642	CD3E	2.3005442745167315	0.5795721205545545
S4_RCVCMP0000224	-3.1956014846188645	0.6791271200803642	CD2	2.2202824174012874	0.4340106926183318
S4_RCVCMP0000234	-4.293173612310986	1.9603923200747984	CD19	0.20385329187454604	0.11504591399663537
S4_RCVCMP0000234	-4.293173612310986	1.9603923200747984	CD20	0.4037704524889481	0.09939869542987083
S4_RCVCMP0000234	-4.293173612310986	1.9603923200747984	CD3E	2.409652969558143	0.6070596844569598
S4_RCVCMP0000234	-4.293173612310986	1.9603923200747984	CD2	3.5025269854763033	0.6846580196136478
S4_RCVCMP0000235	-3.808362565264531	0.7150674321015823	CD19	0.08803991470934205	0.049685891077762785
S4_RCVCMP0000235	-3.808362565264531	0.7150674321015823	CD20	0.5248692407205927	0.12921034086891678
S4_RCVCMP0000235	-3.808362565264531	0.7150674321015823	CD3E	3.9693839522775725	1
S4_RCVCMP0000235	-3.808362565264531	0.7150674321015823	CD2	3.123222855550045	0.6105133761880743
S4_RCVCMP0000237	5.030568066943402	0.8381078771083721	CD19	0.2399699857082376	0.13542860202892273
S4_RCVCMP0000237	5.030568066943402	0.8381078771083721	CD20	1.56798111928755	0.38599971036790304
S4_RCVCMP0000237	5.030568066943402	0.8381078771083721	CD3E	0.2399699857082376	0.060455221413022155
S4_RCVCMP0000237	5.030568066943402	0.8381078771083721	CD2	0.4333539021001881	0.08471004667032243
S4_RCVCMP0000239	-3.995597347611466	0.6471614694543837	CD19	0.08140229703046269	0.04593990892753658
S4_RCVCMP0000239	-3.995597347611466	0.6471614694543837	CD20	0.22667464610015545	0.05580191410861057
S4_RCVCMP0000239	-3.995597347611466	0.6471614694543837	CD3E	2.1051840905911	0.5303553689693277
S4_RCVCMP0000239	-3.995597347611466	0.6471614694543837	CD2	2.9784634812680406	0.5822164731442423
S4_RCVCMP0000240	-2.914532734097367	-1.9854980733771328	CD19	0.1140875709352555	0.06438605309341744
S4_RCVCMP0000240	-2.914532734097367	-1.9854980733771328	CD20	0.39433749049365474	0.09707652422939801
S4_RCVCMP0000240	-2.914532734097367	-1.9854980733771328	CD3E	2.102986097011458	0.5298016322670919
S4_RCVCMP0000240	-2.914532734097367	-1.9854980733771328	CD2	3.7680971155153924	0.7365704588482526
S4_RCVCMP0000241	-2.858644979483229	-1.815942984793489	CD19	0.24249361413357515	0.13685282793232154
S4_RCVCMP0000241	-2.858644979483229	-1.815942984793489	CD20	0.6006312261579714	0.14786114225676333
S4_RCVCMP0000241	-2.858644979483229	-1.815942984793489	CD3E	1.903300949134914	0.47949530003083446
S4_RCVCMP0000241	-2.858644979483229	-1.815942984793489	CD2	3.36888222368865	0.6585337503884018
S4_RCVCMP0000242	-4.13319661938292	3.2743591842370496	CD19	0.0435111479867137	0.024555795705545735
S4_RCVCMP0000242	-4.13319661938292	3.2743591842370496	CD20	0.42765681133859706	0.10527894965250947
S4_RCVCMP0000242	-4.13319661938292	3.2743591842370496	CD3E	1.6534175933868185	0.4165426205338772
S4_RCVCMP0000242	-4.13319661938292	3.2743591842370496	CD2	4.085643550873797	0.7986429894723938
S4_RCVCMP0000243	-2.505286771852003	-1.8277447120913928	CD19	0.14599596980011362	0.08239376284301492
S4_RCVCMP0000243	-2.505286771852003	-1.8277447120913928	CD20	0.7420995555237995	0.18268728492501987
S4_RCVCMP0000243	-2.505286771852003	-1.8277447120913928	CD3E	2.181498932368353	0.5495812344171549
S4_RCVCMP0000243	-2.505286771852003	-1.8277447120913928	CD2	3.6401407818322737	0.7115581376356599
S4_RCVCMP0000250	-3.5944591709857763	0.8197373175465802	CD19	0.115449892849123	0.06515488821154242
S4_RCVCMP0000250	-3.5944591709857763	0.8197373175465802	CD20	0.3984492852419791	0.09808875043698566
S4_RCVCMP0000250	-3.5944591709857763	0.8197373175465802	CD3E	2.61268085056104	0.6582081456398097
S4_RCVCMP0000250	-3.5944591709857763	0.8197373175465802	CD2	2.7448972404379512	0.5365600083808203
S4_RCVCMP0000251	-4.91895261695507	0.048721548188750054	CD19	0.2426404558190443	0.13693569898023183
S4_RCVCMP0000251	-4.91895261695507	0.048721548188750054	CD20	0.3924257711092577	0.09660590432230547
S4_RCVCMP0000251	-4.91895261695507	0.048721548188750054	CD3E	2.342325047128823	0.5900978779804942
S4_RCVCMP0000251	-4.91895261695507	0.048721548188750054	CD2	3.3473288450286423	0.6543205941127943
S4_RCVCMP0000254	4.406232723479897	-0.7804509281778812	CD19	1.2439672381277371	0.7020408970405516
S4_RCVCMP0000254	4.406232723479897	-0.7804509281778812	CD20	2.7404535295607557	0.6746345703242861
S4_RCVCMP0000254	4.406232723479897	-0.7804509281778812	CD3E	0.39415720283057604	0.09929933903330632
S4_RCVCMP0000254	4.406232723479897	-0.7804509281778812	CD2	0.6484561724949456	0.1267572586043218
S4_RCVCMP0000258	-2.053248527213082	-2.7139210641047415	CD19	0.1800107376214812	0.10159021543599461
S4_RCVCMP0000258	-2.053248527213082	-2.7139210641047415	CD20	0.7808747351252006	0.19223281319158786
S4_RCVCMP0000258	-2.053248527213082	-2.7139210641047415	CD3E	2.3668999051507056	0.5962889792489372
S4_RCVCMP0000258	-2.053248527213082	-2.7139210641047415	CD2	2.2067830775026205	0.4313719031502027
S4_RCVCMP0000260	-3.30040335785476	-0.0279498029797081	CD19	0.19789196922816213	0.11168160328977593
S4_RCVCMP0000260	-3.30040335785476	-0.0279498029797081	CD20	0	0
S4_RCVCMP0000260	-3.30040335785476	-0.0279498029797081	CD3E	2.751215555812765	0.6931089531498104
S4_RCVCMP0000260	-3.30040335785476	-0.0279498029797081	CD2	3.3826257588179147	0.6612202740277945
S4_RCVCMP0000261	-4.383305997443185	2.276234121139669	CD19	0	0
S4_RCVCMP0000261	-4.383305997443185	2.276234121139669	CD20	0.22484674910969094	0.05535192928403421
S4_RCVCMP0000261	-4.383305997443185	2.276234121139669	CD3E	2.8263807084109756	0.7120451794010103
S4_RCVCMP0000261	-4.383305997443185	2.276234121139669	CD2	4.7822732829202685	0.9348169960466965
S4_RCVCMP0000262	-3.874221449548444	-0.9986001739490996	CD19	0.2005493991010035	0.11318134089907167
S4_RCVCMP0000262	-3.874221449548444	-0.9986001739490996	CD20	0.2875152861617889	0.07077943466259472
S4_RCVCMP0000262	-3.874221449548444	-0.9986001739490996	CD3E	2.184209840055761	0.5502641886790757
S4_RCVCMP0000262	-3.874221449548444	-0.9986001739490996	CD2	3.98626938863792	0.779217780930302
S4_RCVCMP0000269	4.869876885802972	-1.559665854364158	CD19	1.0606322351828594	0.5985746111276925
S4_RCVCMP0000269	4.869876885802972	-1.559665854364158	CD20	2.4658789914284167	0.6070408404701659
S4_RCVCMP0000269	4.869876885802972	-1.559665854364158	CD3E	0.3676119752828358	0.0926118459948692
S4_RCVCMP0000269	4.869876885802972	-1.559665854364158	CD2	0.6059691555667505	0.1184520900817176
S4_RCVCMP0000270	5.127599719813828	1.7443618220727057	CD19	0.7490288757801349	0.4227192547718566
S4_RCVCMP0000270	5.127599719813828	1.7443618220727057	CD20	2.236668404929295	0.5506146380665814
S4_RCVCMP0000270	5.127599719813828	1.7443618220727057	CD3E	0.6707314481237162	0.16897620794250973
S4_RCVCMP0000270	5.127599719813828	1.7443618220727057	CD2	0.7490288757801349	0.14641675249086636
S4_RCVCMP0000271	-4.5500511489151165	2.279690468368557	CD19	0.04524529520889147	0.025534472823514214
S4_RCVCMP0000271	-4.5500511489151165	2.279690468368557	CD20	0.3150120451435043	0.07754848364694779
S4_RCVCMP0000271	-4.5500511489151165	2.279690468368557	CD3E	2.730997413059363	0.6880154315866466
S4_RCVCMP0000271	-4.5500511489151165	2.279690468368557	CD2	3.8936466213346663	0.7611123043141503
S4_RCVCMP0000273	4.484403056724845	-0.9032873757377295	CD19	0.9821081213376921	0.5542590233585595
S4_RCVCMP0000273	4.484403056724845	-0.9032873757377295	CD20	2.485752252527067	0.611933165341801
S4_RCVCMP0000273	4.484403056724845	-0.9032873757377295	CD3E	0.2694727234190914	0.06788779484647033
S4_RCVCMP0000273	4.484403056724845	-0.9032873757377295	CD2	0.5551816322302747	0.1085243763787767
S4_RCVCMP0000278	-2.457976053979558	-0.4260967884569769	CD19	0.12983481508336203	0.0732731114248669
S4_RCVCMP0000278	-2.457976053979558	-0.4260967884569769	CD20	0.5266210611941402	0.12964159746192547
S4_RCVCMP0000278	-2.457976053979558	-0.4260967884569769	CD3E	3.3746239927202994	0.8501631571276926
S4_RCVCMP0000278	-2.457976053979558	-0.4260967884569769	CD2	4.013622283385322	0.7845646001913991
S4_RCVCMP0000283	4.666250337274557	-0.8987914837568513	CD19	0.4082157271095861	0.2303791663174387
S4_RCVCMP0000283	4.666250337274557	-0.8987914837568513	CD20	2.748540405288617	0.6766253670566816
S4_RCVCMP0000283	4.666250337274557	-0.8987914837568513	CD3E	0.6098847747850369	0.15364721128453554
S4_RCVCMP0000283	4.666250337274557	-0.8987914837568513	CD2	0.15533044310055913	0.03036328742074691
S4_RCVCMP0000284	6.385554400354735	1.1971672472072072	CD19	0.5075999307165827	0.28646727966432106
S4_RCVCMP0000284	6.385554400354735	1.1971672472072072	CD20	2.382950074984887	0.586625710890754
S4_RCVCMP0000284	6.385554400354735	1.1971672472072072	CD3E	0.6467295403689032	0.16292944903901765
S4_RCVCMP0000284	6.385554400354735	1.1971672472072072	CD2	0.4565616749509457	0.08924659638586512
S4_RCVCMP0000285	4.568733666047769	-0.9914769355669797	CD19	0.7517175477780716	0.4242366240750227
S4_RCVCMP0000285	4.568733666047769	-0.9914769355669797	CD20	2.392387622361617	0.588949010903229
S4_RCVCMP0000285	4.568733666047769	-0.9914769355669797	CD3E	0.32915088957233724	0.08292241152017442
S4_RCVCMP0000285	4.568733666047769	-0.9914769355669797	CD2	0.39691830822580604	0.07758778275945946
S4_RCVCMP0000289	5.596133905251708	2.8240367985799537	CD19	1.066890864495631	0.6021067087604207
S4_RCVCMP0000289	5.596133905251708	2.8240367985799537	CD20	3.2266740441236754	0.7943305127610784
S4_RCVCMP0000289	5.596133905251708	2.8240367985799537	CD3E	0.46156994754896197	0.11628251464162849
S4_RCVCMP0000289	5.596133905251708	2.8240367985799537	CD2	0.3645890415955606	0.07126820499220483
S4_RCVCMP0000297	-3.0228848806915734	1.2001826772286586	CD19	0.1338419530481687	0.07553456546091705
S4_RCVCMP0000297	-3.0228848806915734	1.2001826772286586	CD20	0.9734040397208189	0.23962895520955416
S4_RCVCMP0000297	-3.0228848806915734	1.2001826772286586	CD3E	2.3119382044649477	0.5824425735228744
S4_RCVCMP0000297	-3.0228848806915734	1.2001826772286586	CD2	3.978103539199148	0.7776215578809448
S4_RCVCMP0000298	5.046377232441722	-1.2027822151970107	CD19	1.3329016586389717	0.7522316082102918
S4_RCVCMP0000298	5.046377232441722	-1.2027822151970107	CD20	2.5976725444705866	0.6394852829936508
S4_RCVCMP0000298	5.046377232441722	-1.2027822151970107	CD3E	0.4231728824359128	0.10660920876477635
S4_RCVCMP0000298	5.046377232441722	-1.2027822151970107	CD2	0.4231728824359128	0.08271990732524544
S4_RCVCMP0000299	-3.8006426883549347	-1.3629928343848867	CD19	0.1011850954706477	0.05710445823176334
S4_RCVCMP0000299	-3.8006426883549347	-1.3629928343848867	CD20	0.5259876641880039	0.12948567016285978
S4_RCVCMP0000299	-3.8006426883549347	-1.3629928343848867	CD3E	1.0332500568848038	0.2603048909622211
S4_RCVCMP0000299	-3.8006426883549347	-1.3629928343848867	CD2	2.7566929074332416	0.5388657716307556
S4_RCVCMP0000304	-3.810523340731638	-0.005665611828780091	CD19	0.050129035617970163	0.028290643076730102
S4_RCVCMP0000304	-3.810523340731638	-0.005665611828780091	CD20	0.5117978520413606	0.12599247543531866
S4_RCVCMP0000304	-3.810523340731638	-0.005665611828780091	CD3E	2.357230152068122	0.593852895161623
S4_RCVCMP0000304	-3.810523340731638	-0.005665611828780091	CD2	3.2212075866992924	0.629666985070804
S4_RCVCMP0000307	-3.908863257005641	3.5579351293365042	CD19	0.11740803804734935	0.06625998002534894
S4_RCVCMP0000307	-3.908863257005641	3.5579351293365042	CD20	0.31753303128923027	0.07816909055995315
S4_RCVCMP0000307	-3.908863257005641	3.5579351293365042	CD3E	1.6790082347968238	0.4229896263457795
S4_RCVCMP0000307	-3.908863257005641	3.5579351293365042	CD2	3.778041795667356	0.7385143996220903
S4_RCVCMP0000309	-3.538735244567437	1.5424497345842938	CD19	0.14071638698866137	0.07941419638873246
S4_RCVCMP0000309	-3.538735244567437	1.5424497345842938	CD20	0.3738329833550566	0.0920288015754851
S4_RCVCMP0000309	-3.538735244567437	1.5424497345842938	CD3E	2.6809415374954417	0.6754049418568234
S4_RCVCMP0000309	-3.538735244567437	1.5424497345842938	CD2	3.8390337028018147	0.7504368197845318
S4_RCVCMP0000310	-2.5411145473166616	-1.2786805996169188	CD19	0.07473129170949148	0.04217508424714897
S4_RCVCMP0000310	-2.5411145473166616	-1.2786805996169188	CD20	0.658107726882744	0.1620104916078598
S4_RCVCMP0000310	-2.5411145473166616	-1.2786805996169188	CD3E	2.3987764650690107	0.6043195855852214
S4_RCVCMP0000310	-2.5411145473166616	-1.2786805996169188	CD2	2.6928034394584466	0.526376949474873
S4_RCVCMP0000313	-3.8648446335069484	0.30231263445800655	CD19	0.13929995071024717	0.07861482148156422
S4_RCVCMP0000313	-3.8648446335069484	0.30231263445800655	CD20	0.2991861031252382	0.0736525126048184
S4_RCVCMP0000313	-3.8648446335069484	0.30231263445800655	CD3E	2.5063407368712927	0.6314180656253201
S4_RCVCMP0000313	-3.8648446335069484	0.30231263445800655	CD2	3.7246381865002234	0.7280753053783616
S4_RCVCMP0000316	6.047047016760055	2.2324158016922357	CD19	1.7719298738459144	1
S4_RCVCMP0000316	6.047047016760055	2.2324158016922357	CD20	3.811407422455998	0.9382779824737733
S4_RCVCMP0000316	6.047047016760055	2.2324158016922357	CD3E	0.47213714790198574	0.11894469105995166
S4_RCVCMP0000316	6.047047016760055	2.2324158016922357	CD2	0.9305766969262769	0.18190489354060255
S4_RCVCMP0000318	-2.1249853018119693	-2.23912729664503	CD19	0.07795017440243279	0.043991681359965194
S4_RCVCMP0000318	-2.1249853018119693	-2.23912729664503	CD20	0.679466783775457	0.16726858411478035
S4_RCVCMP0000318	-2.1249853018119693	-2.23912729664503	CD3E	2.86437187436698	0.7216162278087124
S4_RCVCMP0000318	-2.1249853018119693	-2.23912729664503	CD2	0.6998049212226137	0.1367946780901115
S4_RCVCMP0000324	-3.343418331083872	1.12441597104138	CD19	0.1840635866933058	0.10387746682875319
S4_RCVCMP0000324	-3.343418331083872	1.12441597104138	CD20	0.9090686714955852	0.22379111558516107
S4_RCVCMP0000324	-3.343418331083872	1.12441597104138	CD3E	2.819185775176113	0.7102325723765036
S4_RCVCMP0000324	-3.343418331083872	1.12441597104138	CD2	4.023595328139958	0.7865140855485544
S4_RCVCMP0000329	5.340995992961737	0.508620544761552	CD19	0.8324583223696373	0.46980319856722913
S4_RCVCMP0000329	5.340995992961737	0.508620544761552	CD20	2.5214888607345403	0.6207306695004503
S4_RCVCMP0000329	5.340995992961737	0.508620544761552	CD3E	0.7592124894648671	0.19126708290067088
S4_RCVCMP0000329	5.340995992961737	0.508620544761552	CD2	0.8324583223696373	0.16272516065339865
S4_RCVCMP0000330	-4.746739863419238	-1.2507971557094266	CD19	0	0
S4_RCVCMP0000330	-4.746739863419238	-1.2507971557094266	CD20	0.09305467297384191	0.02290785033980742
S4_RCVCMP0000330	-4.746739863419238	-1.2507971557094266	CD3E	2.5341004523420643	0.6384115224953323
S4_RCVCMP0000330	-4.746739863419238	-1.2507971557094266	CD2	3.6339801162102536	0.7103538787843321
S4_RCVCMP0000331	-2.1194104458438887	-2.2192737647929417	CD19	0.33285227213815016	0.18784731667495705
S4_RCVCMP0000331	-2.1194104458438887	-2.2192737647929417	CD20	0.5821499322932706	0.1433114866574408
S4_RCVCMP0000331	-2.1194104458438887	-2.2192737647929417	CD3E	2.213279721923436	0.5575877134922889
S4_RCVCMP0000331	-2.1194104458438887	-2.2192737647929417	CD2	2.7192219616074707	0.5315411218369057
S4_RCVCMP0000340	-2.690336432825431	-1.5551206124510375	CD19	0.050381179705540215	0.028432942211301823
S4_RCVCMP0000340	-2.690336432825431	-1.5551206124510375	CD20	0.6304321858828785	0.15519743073689915
S4_RCVCMP0000340	-2.690336432825431	-1.5551206124510375	CD3E	1.8108294263373133	0.45619911001511626
S4_RCVCMP0000340	-2.690336432825431	-1.5551206124510375	CD2	2.8433560522978856	0.5558062884012349
S4_RCVCMP0000348	-3.945421243144474	1.2979617350804449	CD19	0.17847066594088076	0.10072106609586991
S4_RCVCMP0000348	-3.945421243144474	1.2979617350804449	CD20	0.23152202532969907	0.05699522374456933
S4_RCVCMP0000348	-3.945421243144474	1.2979617350804449	CD3E	3.6826580682262695	0.9277656463827885
S4_RCVCMP0000348	-3.945421243144474	1.2979617350804449	CD2	1.8872389416548525	0.36890887113478027
S4_RCVCMP0000349	-4.09149922133502	-0.8756269685526679	CD19	0.15115978040717026	0.08530799251049537
S4_RCVCMP0000349	-4.09149922133502	-0.8756269685526679	CD20	0.5024284588725401	0.12368595337009697
S4_RCVCMP0000349	-4.09149922133502	-0.8756269685526679	CD3E	2.2668203246845025	0.5710761044881625
S4_RCVCMP0000349	-4.09149922133502	-0.8756269685526679	CD2	3.8829586572056036	0.7590230697744453
S4_RCVCMP0000354	-3.015124227086939	-1.1862799682606575	CD19	0.20807029246067735	0.11742580535033689
S4_RCVCMP0000354	-3.015124227086939	-1.1862799682606575	CD20	0.6748553113810123	0.16613334913858752
S4_RCVCMP0000354	-3.015124227086939	-1.1862799682606575	CD3E	2.123822118138996	0.5350508148551311
S4_RCVCMP0000354	-3.015124227086939	-1.1862799682606575	CD2	3.063060264619108	0.5987530669792075
S4_RCVCMP0000360	-4.352660705527349	-1.4405251997036004	CD19	0	0
S4_RCVCMP0000360	-4.352660705527349	-1.4405251997036004	CD20	0.3301467995029555	0.08127430070391081
S4_RCVCMP0000360	-4.352660705527349	-1.4405251997036004	CD3E	2.682789581321601	0.6758705163259042
S4_RCVCMP0000360	-4.352660705527349	-1.4405251997036004	CD2	3.8367818916605145	0.7499966460005926
S4_RCVCMP0000365	4.315389826921607	-0.6559183304290935	CD19	0.9293379764512357	0.5244778533103789
S4_RCVCMP0000365	4.315389826921607	-0.6559183304290935	CD20	2.266911388903424	0.5580597424183349
S4_RCVCMP0000365	4.315389826921607	-0.6559183304290935	CD3E	0.5689525863845007	0.1433352362041078
S4_RCVCMP0000365	4.315389826921607	-0.6559183304290935	CD2	0.43660191294743883	0.08534495303466554
S4_RCVCMP0000367	4.417103055652086	0.06694982840161234	CD19	1.165356444617517	0.6576763910459673
S4_RCVCMP0000367	4.417103055652086	0.06694982840161234	CD20	2.3516270832059623	0.5789147342687812
S4_RCVCMP0000367	4.417103055652086	0.06694982840161234	CD3E	0.439393930547907	0.11069574922219086
S4_RCVCMP0000367	4.417103055652086	0.06694982840161234	CD2	0.5154436779417321	0.10075658209781659
S4_RCVCMP0000371	-2.743643045116885	-0.9979605642386106	CD19	0.06504818506847686	0.03671036084926541
S4_RCVCMP0000371	-2.743643045116885	-0.9979605642386106	CD20	0.5534913082765833	0.13625641409699424
S4_RCVCMP0000371	-2.743643045116885	-0.9979605642386106	CD3E	2.3619000468200158	0.5950293736298282
S4_RCVCMP0000371	-2.743643045116885	-0.9979605642386106	CD2	3.5303159342943506	0.690090076738062
S4_RCVCMP0000374	-2.8507073590795065	-1.9299212387445828	CD19	0.17621478768749035	0.09944794672095124
S4_RCVCMP0000374	-2.8507073590795065	-1.9299212387445828	CD20	0.6498729547271569	0.1599832862876538
S4_RCVCMP0000374	-2.8507073590795065	-1.9299212387445828	CD3E	2.8098984026537748	0.707892820759125
S4_RCVCMP0000374	-2.8507073590795065	-1.9299212387445828	CD2	3.721377206481583	0.7274378638594753
S4_RCVCMP0000395	-4.678627175780618	1.7498365681995007	CD19	0	0
S4_RCVCMP0000395	-4.678627175780618	1.7498365681995007	CD20	0.43739206486495424	0.10767553784818841
S4_RCVCMP0000395	-4.678627175780618	1.7498365681995007	CD3E	1.717788654577654	0.4327595100977855
S4_RCVCMP0000395	-4.678627175780618	1.7498365681995007	CD2	3.8750483828249735	0.7574768053732002
S4_RCVCMP0000414	4.954327765346156	-0.23873121214187956	CD19	0.3934394857746865	0.22204009965740873
S4_RCVCMP0000414	4.954327765346156	-0.23873121214187956	CD20	1.8785180883425658	0.4624465365696287
S4_RCVCMP0000414	4.954327765346156	-0.23873121214187956	CD3E	0.6750540778131495	0.1700652005271029
S4_RCVCMP0000414	4.954327765346156	-0.23873121214187956	CD2	0.6117320014780051	0.11957858494822372
S4_RCVCMP0000423	-3.4227667105354085	-1.7538237937624979	CD19	0.09047651868181562	0.05106100417249548
S4_RCVCMP0000423	-3.4227667105354085	-1.7538237937624979	CD20	0.44991240464006144	0.110757748129582
S4_RCVCMP0000423	-3.4227667105354085	-1.7538237937624979	CD3E	2.849993994527255	0.7179940335305612
S4_RCVCMP0000423	-3.4227667105354085	-1.7538237937624979	CD2	2.55601131700844	0.4996374485249231
S4_RCVCMP0000426	-3.067520757260499	2.0372159237797516	CD19	0	0
S4_RCVCMP0000426	-3.067520757260499	2.0372159237797516	CD20	0.1822934137811032	0.04487630881260501
S4_RCVCMP0000426	-3.067520757260499	2.0372159237797516	CD3E	2.11610699213293	0.5331071565699105
S4_RCVCMP0000426	-3.067520757260499	2.0372159237797516	CD2	4.206017690919096	0.8221731780127978
S4_RCVCMP0000431	-2.9923792490555075	-0.7179577668097205	CD19	0.12601192012302215	0.07111563611121782
S4_RCVCMP0000431	-2.9923792490555075	-0.7179577668097205	CD20	0.7923865411585622	0.19506674641950078
S4_RCVCMP0000431	-2.9923792490555075	-0.7179577668097205	CD3E	2.416491502024184	0.6087825040552295
S4_RCVCMP0000431	-2.9923792490555075	-0.7179577668097205	CD2	2.4401763117860447	0.4769945493820013
S4_RCVCMP0000434	-2.89973414740406	-2.0743400881315477	CD19	0.08123205874147144	0.045843833856223655
S4_RCVCMP0000434	-2.89973414740406	-2.0743400881315477	CD20	0.35284659745468167	0.08686245181555015
S4_RCVCMP0000434	-2.89973414740406	-2.0743400881315477	CD3E	2.52642189496432	0.6364770768810857
S4_RCVCMP0000434	-2.89973414740406	-2.0743400881315477	CD2	2.95017139069508	0.5766860641616034
S4_RCVCMP0000448	3.8233933896266943	-2.2540518549822326	CD19	0.7686925446902383	0.4338165725609766
S4_RCVCMP0000448	3.8233933896266943	-2.2540518549822326	CD20	1.3908130285815619	0.34238513436457785
S4_RCVCMP0000448	3.8233933896266943	-2.2540518549822326	CD3E	0.5331116154871872	0.13430588270033586
S4_RCVCMP0000448	3.8233933896266943	-2.2540518549822326	CD2	0.590466857846126	0.11542177154288111
S4_RCVCMP0000453	5.075533765560038	-1.7500474856128792	CD19	0.7271846705001634	0.4103913372834747
S4_RCVCMP0000453	5.075533765560038	-1.7500474856128792	CD20	1.6788215964175706	0.4132860032594069
S4_RCVCMP0000453	5.075533765560038	-1.7500474856128792	CD3E	0.554027503241648	0.1395751859488814
S4_RCVCMP0000453	5.075533765560038	-1.7500474856128792	CD2	0.4011213660461407	0.07840937735545389
S4_RCVCMP0000457	6.374431524726119	1.6642598594838303	CD19	0.8859547191087971	0.49999423351098093
S4_RCVCMP0000457	6.374431524726119	1.6642598594838303	CD20	2.9512473442129696	0.7265270009168628
S4_RCVCMP0000457	6.374431524726119	1.6642598594838303	CD3E	0.4511517350868366	0.11365787248370683
S4_RCVCMP0000457	6.374431524726119	1.6642598594838303	CD2	0.7061695755259253	0.1380388117196025
S4_RCVCMP0000476	3.8150037261085696	-1.9619654242949898	CD19	0.528340750657465	0.29817249455291317
S4_RCVCMP0000476	3.8150037261085696	-1.9619654242949898	CD20	1.4801407443464019	0.3643754963586825
S4_RCVCMP0000476	3.8150037261085696	-1.9619654242949898	CD3E	0.7149935711458981	0.18012708766448396
S4_RCVCMP0000476	3.8150037261085696	-1.9619654242949898	CD2	0.4756757821104601	0.09298293498048027
S4_RCVCMP0000480	-3.7895969212211607	-0.3057065277105095	CD19	0.04820534151659431	0.027204993960605352
S4_RCVCMP0000480	-3.7895969212211607	-0.3057065277105095	CD20	0.4338888153219023	0.10681312101655017
S4_RCVCMP0000480	-3.7895969212211607	-0.3057065277105095	CD3E	2.2296775094508456	0.5617187796034421
S4_RCVCMP0000480	-3.7895969212211607	-0.3057065277105095	CD2	3.9970216073483025	0.7813195756628563
S4_RCVCMP0000495	-3.2084989408612508	2.101939180680481	CD19	0.24322980935978175	0.13726830443456522
S4_RCVCMP0000495	-3.2084989408612508	2.101939180680481	CD20	0.33172802152163594	0.08166356000922396
S4_RCVCMP0000495	-3.2084989408612508	2.101939180680481	CD3E	2.843027636730794	0.7162390111189691
S4_RCVCMP0000495	-3.2084989408612508	2.101939180680481	CD2	1.7090658548530564	0.3340804077813197
S4_RCVCMP0000496	-1.8291841286463513	-1.7741032606015947	CD19	0.0929471358042034	0.05245531280674486
S4_RCVCMP0000496	-1.8291841286463513	-1.7741032606015947	CD20	0.3290266450684702	0.08099854528698645
S4_RCVCMP0000496	-1.8291841286463513	-1.7741032606015947	CD3E	2.184893455027821	0.5504364106108108
S4_RCVCMP0000496	-1.8291841286463513	-1.7741032606015947	CD2	3.285209565292954	0.6421778002899284
S4_RCVCMP0000506	-3.762754732493794	1.5425385110862768	CD19	0	0
S4_RCVCMP0000506	-3.762754732493794	1.5425385110862768	CD20	0.12327013824805003	0.030346180241238373
S4_RCVCMP0000506	-3.762754732493794	1.5425385110862768	CD3E	2.6381859341811094	0.6646335970263996
S4_RCVCMP0000506	-3.762754732493794	1.5425385110862768	CD2	3.7138875533201996	0.725973820578059
S4_RCVCMP0000509	-3.2204046520239453	-0.15722181260811235	CD19	0.05721744993773853	0.03229103520533235
S4_RCVCMP0000509	-3.2204046520239453	-0.15722181260811235	CD20	0.3860024809663996	0.09502464284903034
S4_RCVCMP0000509	-3.2204046520239453	-0.15722181260811235	CD3E	3.1339492380545186	0.7895303844961398
S4_RCVCMP0000509	-3.2204046520239453	-0.15722181260811235	CD2	1.3870910545215438	0.27114224054533037
S4_RCVCMP0000558	-1.601602254520217	0.06864280463373786	CD19	0.19392468268708724	0.10944263966055283
S4_RCVCMP0000558	-1.601602254520217	0.06864280463373786	CD20	0.7275603075230749	0.179108067389673
S4_RCVCMP0000558	-1.601602254520217	0.06864280463373786	CD3E	1.5571092967656899	0.39227983875740824
S4_RCVCMP0000558	-1.601602254520217	0.06864280463373786	CD2	2.9873182883425913	0.583947370493745
S4_RCVCMP0000567	4.312681388676897	-0.962100589581023	CD19	1.1291113846860683	0.6372212587823072
S4_RCVCMP0000567	4.312681388676897	-0.962100589581023	CD20	2.6757610222438317	0.6587088115379478
S4_RCVCMP0000567	4.312681388676897	-0.962100589581023	CD3E	0.4971148669879525	0.1252372844160655
S4_RCVCMP0000567	4.312681388676897	-0.962100589581023	CD2	0.39405257177212055	0.07702760165214727
S4_RCVCMP0000575	-4.931645129197937	0.2585443507007746	CD19	0	0
S4_RCVCMP0000575	-4.931645129197937	0.2585443507007746	CD20	0.3361697880725939	0.08275701743744264
S4_RCVCMP0000575	-4.931645129197937	0.2585443507007746	CD3E	2.455767615297883	0.6186772670073403
S4_RCVCMP0000575	-4.931645129197937	0.2585443507007746	CD2	3.5389644433202565	0.6917806478847914
S4_RCVCMP0000600	-3.479390427079463	3.1967392331432722	CD19	0	0
S4_RCVCMP0000600	-3.479390427079463	3.1967392331432722	CD20	0.1277593503246522	0.031451317630989524
S4_RCVCMP0000600	-3.479390427079463	3.1967392331432722	CD3E	1.9056445516113039	0.4800857197293484
S4_RCVCMP0000600	-3.479390427079463	3.1967392331432722	CD2	2.922088890520627	0.571196624955291
S4_RCVCMP0000643	5.6621841616344275	2.3737971800238844	CD19	0.9989548088032083	0.5637665595845565
S4_RCVCMP0000643	5.6621841616344275	2.3737971800238844	CD20	2.961854258973864	0.7291381714056137
S4_RCVCMP0000643	5.6621841616344275	2.3737971800238844	CD3E	0.4292309068806087	0.10813539633381208
S4_RCVCMP0000643	5.6621841616344275	2.3737971800238844	CD2	0.35687730644315657	0.0697607501348622
S4_RCVCMP0000682	4.3063191525822635	-0.03653067125411286	CD19	0.5637043929654749	0.31813019312213153
S4_RCVCMP0000682	4.3063191525822635	-0.03653067125411286	CD20	0.9804942042257186	0.24137438531179647
S4_RCVCMP0000682	4.3063191525822635	-0.03653067125411286	CD3E	0.374525939080618	0.09435366887743894
S4_RCVCMP0000682	4.3063191525822635	-0.03653067125411286	CD2	0.7936581443478347	0.1551406786050892
S4_RCVCMP0000701	4.892561083383266	-0.0964586143711494	CD19	0.7123530479307587	0.4020210158682072
S4_RCVCMP0000701	4.892561083383266	-0.0964586143711494	CD20	2.6839407598026375	0.6607224686475558
S4_RCVCMP0000701	4.892561083383266	-0.0964586143711494	CD3E	0.7780797759822169	0.19602028560017895
S4_RCVCMP0000701	4.892561083383266	-0.0964586143711494	CD2	0.6048766721095679	0.11823853639223658
S4_RCVCMP0000707	5.452578472525959	0.570924861289168	CD19	0.6778392163818628	0.38254291345663444
S4_RCVCMP0000707	5.452578472525959	0.570924861289168	CD20	2.0797903548121264	0.5119949881464197
S4_RCVCMP0000707	5.452578472525959	0.570924861289168	CD3E	0.6778392163818628	0.1707668556459319
S4_RCVCMP0000707	5.452578472525959	0.570924861289168	CD2	0.7816559679269288	0.1527945478333734
S4_RCVCMP0000709	5.451995618615704	0.3367068327976243	CD19	0.7247065297132496	0.4089927826208485
S4_RCVCMP0000709	5.451995618615704	0.3367068327976243	CD20	1.764205481147918	0.43430548772295446
S4_RCVCMP0000709	5.451995618615704	0.3367068327976243	CD3E	0.39453444966620105	0.09939437817292106
S4_RCVCMP0000709	5.451995618615704	0.3367068327976243	CD2	0.45769819919448484	0.08946875896763852
S4_RCVCMP0000729	5.59146582503784	3.0459127347718478	CD19	1.3450308534387179	0.7590767971643108
S4_RCVCMP0000729	5.59146582503784	3.0459127347718478	CD20	2.9590000278329067	0.7284355274897015
S4_RCVCMP0000729	5.59146582503784	3.0459127347718478	CD3E	0.44958469494060527	0.11326309078330414
S4_RCVCMP0000729	5.59146582503784	3.0459127347718478	CD2	0.9066114710480888	0.17722028035778
S4_RCVCMP0000807	-1.853815129410349	-3.6275078730937635	CD19	0.2654757276631563	0.14982293124668086
S4_RCVCMP0000807	-1.853815129410349	-3.6275078730937635	CD20	0.7608955472077782	0.18731441165304444
S4_RCVCMP0000807	-1.853815129410349	-3.6275078730937635	CD3E	1.8793023534805282	0.4734493755390463
S4_RCVCMP0000807	-1.853815129410349	-3.6275078730937635	CD2	3.331652362423111	0.6512562267061429
S4_RCVCMP0000914	-3.857918489611352	-1.1938390970537611	CD19	0.24333140299960812	0.13732563945742698
S4_RCVCMP0000914	-3.857918489611352	-1.1938390970537611	CD20	0.24333140299960812	0.059902412041760875
S4_RCVCMP0000914	-3.857918489611352	-1.1938390970537611	CD3E	2.1436004192144558	0.5400335278688498
S4_RCVCMP0000914	-3.857918489611352	-1.1938390970537611	CD2	2.9587701791692425	0.5783669161613765
S4_RCVCMP0000938	-4.39241847762342	1.9840428716918002	CD19	0	0
S4_RCVCMP0000938	-4.39241847762342	1.9840428716918002	CD20	0.2781306298620369	0.06846915517705311
S4_RCVCMP0000938	-4.39241847762342	1.9840428716918002	CD3E	1.83056751534891	0.46117169247347767
S4_RCVCMP0000938	-4.39241847762342	1.9840428716918002	CD2	1.5562519241154147	0.3042090367334866
S4_RCVCMP0001439	4.953693523738513	0.780602433627523	CD19	0.7365476551460352	0.41567539777823326
S4_RCVCMP0001439	4.953693523738513	0.780602433627523	CD20	2.4600732515556807	0.6056116052059264
S4_RCVCMP0001439	4.953693523738513	0.780602433627523	CD3E	0.2407304115602634	0.06064679417624388
S4_RCVCMP0001439	4.953693523738513	0.780602433627523	CD2	0.5969303304207179	0.11668522171788252

## Sheet: 2C
marker	jurkat	daudi	ratio_jurkat_daudi	ratio_daudi_jurkat
HLA-DR	87	3163	0.027505532722099272	36.35632183908046
CD22	27.5	690	0.03985507246376811	25.09090909090909
CD40	9	134	0.06716417910447761	14.88888888888889
CD19	2	26	0.07692307692307693	13
CD20	13	162	0.08024691358024691	12.461538461538462
CD37	62.5	757	0.08256274768824307	12.112
CD11a	6.5	66	0.09848484848484848	10.153846153846153
CD45RA	14	81	0.1728395061728395	5.785714285714286
CD86	39	224	0.17410714285714285	5.743589743589744
CD32	21	119	0.17647058823529413	5.666666666666667
CD72	8	40	0.2	5
CD38	530.5	2119	0.2503539405379896	3.994344957587182
CD127	2	7	0.2857142857142857	3.5
CD11c	8	20	0.4	2.5
CD27	49.5	121	0.4090909090909091	2.4444444444444446
CD62P	1	2	0.5	2
CD36	6	9	0.6666666666666666	1.5
CD84	19.5	27	0.7222222222222222	1.3846153846153846
CD229	51	67	0.7611940298507462	1.3137254901960784
CD44	66	83	0.7951807228915663	1.2575757575757576
CD52	4	5	0.8	1.25
CD150	6	7	0.8571428571428571	1.1666666666666667
CD16	11	12	0.9166666666666666	1.0909090909090908
CD71	209.5	217	0.9654377880184332	1.035799522673031
CD11b	2	2	1	1
CD137	2	2	1	1
CD14	3	3	1	1
CD152	11	11	1	1
CD154	2	2	1	1
CD163	3	3	1	1
CD200	2	2	1	1
CD244	2	2	1	1
CD25	4	4	1	1
CD268	7	7	1	1
CD33	2	2	1	1
CD41	3	3	1	1
CD53	17	17	1	1
CD64	2	2	1	1
CD8	2	2	1	1
CD274	32	30	1.0666666666666667	0.9375
CD26	79.5	74	1.0743243243243243	0.9308176100628931
CD48	8	7	1.1428571428571428	0.875
ACTB	13	11	1.1818181818181819	0.8461538461538461
CD197	87	72	1.2083333333333333	0.8275862068965517
CD18	19.5	16	1.21875	0.8205128205128205
CD328	5	4	1.25	0.8
CD4	20	16	1.25	0.8
CD35	4	3	1.3333333333333333	0.75
CD45RB	11	8	1.375	0.7272727272727273
CD29	7	5	1.4	0.7142857142857143
CD279	4.5	3	1.5	0.6666666666666666
CD314	3	2	1.5	0.6666666666666666
CD9	5	3	1.6666666666666667	0.6
CD43	9	5	1.8	0.5555555555555556
CD102	68.5	36	1.9027777777777777	0.5255474452554745
CD45	1077	558	1.9301075268817205	0.5181058495821727
CD158	2	1	2	0.5
CD161	2	1	2	0.5
CD278	2	1	2	0.5
CD55	25.5	12	2.125	0.47058823529411764
CD54	141	63	2.238095238095238	0.44680851063829785
CD50	10	4	2.5	0.4
CD337	10	3	3.3333333333333335	0.3
CD5	35.5	9	3.9444444444444446	0.2535211267605634
CD7	169	38	4.447368421052632	0.22485207100591717
CD162	20	4	5	0.2
CD49D	190.5	32	5.953125	0.1679790026246719
CD82	508	75	6.773333333333333	0.14763779527559054
CD47	1449.5	179	8.097765363128492	0.12349085891686788
CD3E	195.5	11	17.772727272727273	0.056265984654731455
CD69	121.5	5	24.3	0.0411522633744856
CD59	1072.5	24	44.6875	0.022377622377622378
CD2	571.5	11	51.95454545454545	0.019247594050743656
CD1d	296	5	59.2	0.016891891891891893
HLA-ABC	3059	47	65.08510638297872	0.015364498202026806
B2M	934	5	186.8	0.0053533190578158455
