# Supplementary material for: Molecular pixelation: spatial proteomics of single cells by sequencing
Source: Nat Methods. 2024 May 8;21(6):1044–52. doi: 10.1038/s41592-024-02268-9 (PMC11166577; doi:10.1038/s41592-024-02268-9)
Supplement: Supplementary file 13 — Statistical aource data of Extended Data fig. 3. [file 41592_2024_2268_MOESM13_ESM.xlsx]

## Sheet: 3A
sample	morans_i	morans_p_value	morans_p_adjusted	morans_z	marker	component	stimulation	experiment
S1	-0.016126805323547395	0.17735487175135078	0.7705609194308357	-1.3489442559242	B2M	RCVCMP0000830	Control	CD3
S1	-0.006781841976429168	0.5902227044920598	0.999988777714364	-0.5385133305342598	CD11a	RCVCMP0000830	Control	CD3
S1	8.359173756551466e-4	0.8911479694518034	0.999988777714364	0.1368517605879662	CD127	RCVCMP0000830	Control	CD3
S1	-0.0051609472912882495	0.6919157696778708	0.999988777714364	-0.39625656042263063	CD18	RCVCMP0000830	Control	CD3
S1	-0.0020146829194040454	0.8990771789837059	0.999988777714364	-0.12682718496642803	CD197	RCVCMP0000830	Control	CD3
S1	-0.01807540682332035	0.1271796433733522	0.6380978733615957	-1.525318629388499	CD2	RCVCMP0000830	Control	CD3
S1	-0.007385081013423378	0.5425017391270124	0.999988777714364	-0.6090342469365178	CD229	RCVCMP0000830	Control	CD3
S1	0.03968202233345259	2.1606650175209907e-4	0.0033660727836940553	3.699450821382772	CD26	RCVCMP0000830	Control	CD3
S1	-0.01164893636397702	0.32504583858038183	0.999988777714364	-0.9841417154127494	CD27	RCVCMP0000830	Control	CD3
S1	0.003967167561721091	0.6667287803651516	0.999988777714364	0.4306418859367092	CD274	RCVCMP0000830	Control	CD3
S1	-0.01569075354033465	0.16979642340060608	0.7522316341178894	-1.37285823229366	CD29	RCVCMP0000830	Control	CD3
S1	0.010323190573866336	0.3229273469238816	0.999988777714364	0.9884601392625505	CD37	RCVCMP0000830	Control	CD3
S1	-0.003225647203872892	0.8180908622826049	0.999988777714364	-0.23000116778216526	CD38	RCVCMP0000830	Control	CD3
S1	0.023499496871633514	0.0321636962255063	0.24078899506568102	2.142370295715004	CD3E	RCVCMP0000830	Control	CD3
S1	-0.0031298390501554012	0.8076374667672968	0.999988777714364	-0.2434749778451936	CD4	RCVCMP0000830	Control	CD3
S1	-0.0029817761929912157	0.8187939925967065	0.999988777714364	-0.22909639852197425	CD43	RCVCMP0000830	Control	CD3
S1	0.018233896119703105	0.09959306564601778	0.5449054166960335	1.6468296475489812	CD44	RCVCMP0000830	Control	CD3
S1	0.008368497424058598	0.43389055592442616	0.999988777714364	0.7825514587586132	CD45	RCVCMP0000830	Control	CD3
S1	0.0013573828565777207	0.8568363747193251	0.999988777714364	0.18040277654549683	CD45RA	RCVCMP0000830	Control	CD3
S1	0.011473184688913533	0.2902001776235359	0.9760587614352316	1.0576825845581344	CD45RB	RCVCMP0000830	Control	CD3
S1	-0.00910475096172621	0.45644036129774146	0.999988777714364	-0.7447210661632059	CD47	RCVCMP0000830	Control	CD3
S1	-0.005967936296504866	0.61101821279938	0.999988777714364	-0.5086205628093442	CD48	RCVCMP0000830	Control	CD3
S1	-0.010109892983302487	0.38499457910425205	0.999988777714364	-0.8687304557455506	CD49D	RCVCMP0000830	Control	CD3
S1	-0.0049757207712206545	0.682960758419995	0.999988777714364	-0.40842625879550964	CD5	RCVCMP0000830	Control	CD3
S1	7.314189056696654e-4	0.9022170640902043	0.999988777714364	0.12286113258044047	CD52	RCVCMP0000830	Control	CD3
S1	7.279408742340116e-4	0.9061761856765749	0.999988777714364	0.1178630314176161	CD54	RCVCMP0000830	Control	CD3
S1	-0.0016002606882746227	0.9044768714804181	0.999988777714364	-0.1200079232453568	CD55	RCVCMP0000830	Control	CD3
S1	-0.005156002104372822	0.67635079821067	0.999988777714364	-0.41744793657205975	CD59	RCVCMP0000830	Control	CD3
S1	0.0070380658693682705	0.5021039852053715	0.999988777714364	0.6711829558514861	CD7	RCVCMP0000830	Control	CD3
S1	-0.006349157483018996	0.6162391602047675	0.999988777714364	-0.5011875148882028	CD8	RCVCMP0000830	Control	CD3
S1	-0.006325044641619068	0.5926313120042825	0.999988777714364	-0.5350268194228464	CD82	RCVCMP0000830	Control	CD3
S1	0.006863335458237791	0.48244509984709794	0.999988777714364	0.7023753721764854	CD86	RCVCMP0000830	Control	CD3
S1	0.048311186403161226	2.0648862930405798e-5	3.892473434949638e-4	4.257756554639699	HLA-ABC	RCVCMP0000830	Control	CD3
S1	-0.0071085891947390515	0.5695692689598089	0.999988777714364	-0.5686859726074898	HLA-DR	RCVCMP0000830	Control	CD3
S1	-0.0021998210716378088	0.8782723330845855	0.999988777714364	-0.15315970545174765	TCRb	RCVCMP0000830	Control	CD3
S1	0.009304607598407306	0.1592143344337802	0.7275916874841014	1.4077188616167178	B2M	RCVCMP0000228	Control	CD3
S1	0.010799215006699501	0.10414484994012319	0.5606440811836083	1.6250831160792618	CD11a	RCVCMP0000228	Control	CD3
S1	0.0081555314281788	0.21307847006013514	0.847932259496406	1.2451449600815563	CD127	RCVCMP0000228	Control	CD3
S1	-3.4783911867622013e-6	0.9563414509752368	0.999988777714364	0.05474520999771627	CD18	RCVCMP0000228	Control	CD3
S1	8.488048143510349e-4	0.8577672685397162	0.999988777714364	0.17921706013764555	CD197	RCVCMP0000228	Control	CD3
S1	-0.0015717210923979624	0.8621938850437161	0.999988777714364	-0.17358211976654528	CD2	RCVCMP0000228	Control	CD3
S1	-1.5888439817471385e-4	0.9741017180046854	0.999988777714364	0.032464384620902696	CD229	RCVCMP0000228	Control	CD3
S1	0.003851613627839619	0.5373757307147315	0.999988777714364	0.6167862375791641	CD26	RCVCMP0000228	Control	CD3
S1	-0.00251172123073976	0.7560436320504859	0.999988777714364	-0.31068035644479125	CD27	RCVCMP0000228	Control	CD3
S1	-0.007128847880116617	0.31835721683940255	0.999988777714364	-0.9978394504824047	CD274	RCVCMP0000228	Control	CD3
S1	0.004706311689922801	0.4542877517592283	0.999988777714364	0.7482858597139299	CD29	RCVCMP0000228	Control	CD3
S1	-0.004862226388990142	0.5065731475172719	0.999988777714364	-0.6641830704624159	CD37	RCVCMP0000228	Control	CD3
S1	0.04530638979591627	2.948308264194566e-11	1.0368320627832968e-9	6.6491295979168985	CD38	RCVCMP0000228	Control	CD3
S1	2.467801205195448e-4	0.9273270590412195	0.999988777714364	0.09120832637633888	CD3E	RCVCMP0000228	Control	CD3
S1	0.010160284825011577	0.12543377800961153	0.6339296337450893	1.5323593693763857	CD4	RCVCMP0000228	Control	CD3
S1	-0.0027511315131655053	0.727721857504524	0.999988777714364	-0.3481575612408338	CD43	RCVCMP0000228	Control	CD3
S1	0.004166340340676386	0.5083070997929962	0.999988777714364	0.66147600179709	CD44	RCVCMP0000228	Control	CD3
S1	0.0043892628828418115	0.48821963894600895	0.999988777714364	0.6931432803418807	CD45	RCVCMP0000228	Control	CD3
S1	0.003793481954246668	0.542724857903107	0.999988777714364	0.6086976606672964	CD45RA	RCVCMP0000228	Control	CD3
S1	-0.004595529773133199	0.5385371348468313	0.999988777714364	-0.6150266287437707	CD45RB	RCVCMP0000228	Control	CD3
S1	0.009491977906878288	0.15043969117862566	0.7066887078671543	1.43798013305541	CD47	RCVCMP0000228	Control	CD3
S1	0.005780343426537892	0.36587730877655344	0.999988777714364	0.9042227319887064	CD48	RCVCMP0000228	Control	CD3
S1	-0.008117415505776928	0.24687348689708388	0.910551665509251	-1.1579768423359695	CD49D	RCVCMP0000228	Control	CD3
S1	-8.995612889504402e-4	0.9396096331935085	0.999988777714364	-0.07576051132374292	CD5	RCVCMP0000228	Control	CD3
S1	-0.01086507293333268	0.1257681964183799	0.6346033832540982	-1.5310048401823866	CD52	RCVCMP0000228	Control	CD3
S1	0.01395645793938857	0.03673447960133447	0.2661401520391856	2.0887028561568624	CD54	RCVCMP0000228	Control	CD3
S1	0.02871633046891744	1.886757774749448e-5	3.582913416950469e-4	4.277886969547889	CD55	RCVCMP0000228	Control	CD3
S1	0.012282747250374162	0.06544076621079098	0.4090536616824255	1.842235114228502	CD59	RCVCMP0000228	Control	CD3
S1	0.006536580592121212	0.3141985503776521	0.999988777714364	1.0064512513136188	CD7	RCVCMP0000228	Control	CD3
S1	-0.0012283685844210587	0.8904240502706728	0.999988777714364	-0.13776765228459362	CD8	RCVCMP0000228	Control	CD3
S1	9.545665118031285e-4	0.8457479371816945	0.999988777714364	0.19454656675529025	CD82	RCVCMP0000228	Control	CD3
S1	0.002645789421437661	0.6571592214438247	0.999988777714364	0.4438386792445639	CD86	RCVCMP0000228	Control	CD3
S1	-0.0016645448288584346	0.8518151358412742	0.999988777714364	-0.1868029474833551	HLA-ABC	RCVCMP0000228	Control	CD3
S1	0.029717755954553924	1.0914937743855546e-5	2.1470105800619263e-4	4.398205955344994	HLA-DR	RCVCMP0000228	Control	CD3
S1	-0.0019238684375576204	0.819484479941507	0.999988777714364	-0.22820808037521847	TCRb	RCVCMP0000228	Control	CD3
S1	-0.0017688862311896392	0.7740324248704692	0.999988777714364	-0.2871043456191419	B2M	RCVCMP0000614	Control	CD3
S1	0.05692912184103078	0	0	10.951916415486272	CD11a	RCVCMP0000614	Control	CD3
S1	0.014750858660147834	0.0038694156486167586	0.04325347796328563	2.8886157686878033	CD127	RCVCMP0000614	Control	CD3
S1	0.019449593098180944	1.5795614610425446e-4	0.0025363135805392496	3.778215533177749	CD18	RCVCMP0000614	Control	CD3
S1	0.008875570037099932	0.0790830457503251	0.4678577754944544	1.7560314083970217	CD197	RCVCMP0000614	Control	CD3
S1	0.011926380917056023	0.019463642514288226	0.1633550483168352	2.336529873620658	CD2	RCVCMP0000614	Control	CD3
S1	0.002471119484497003	0.5933040326977252	0.999988777714364	0.5340542043585337	CD229	RCVCMP0000614	Control	CD3
S1	0.017411412425746838	6.848201580322844e-4	0.009509371244613376	3.39558536237323	CD26	RCVCMP0000614	Control	CD3
S1	0.004857861269570989	0.3251250828848442	0.999988777714364	0.9839805364939767	CD27	RCVCMP0000614	Control	CD3
S1	-0.004143278297355569	0.4534036240538143	0.999988777714364	-0.7497527615647269	CD274	RCVCMP0000614	Control	CD3
S1	-0.0015360039346980063	0.8071059188696986	0.999988777714364	-0.24416127336495486	CD29	RCVCMP0000614	Control	CD3
S1	0.033150883481511136	1.0782064130410163e-10	3.6498758849545183e-9	6.455558391097056	CD37	RCVCMP0000614	Control	CD3
S1	0.013079378411939877	0.010363128559678136	0.0994973275163362	2.56347124193994	CD38	RCVCMP0000614	Control	CD3
S1	0.011300975813128358	0.026234205828856938	0.20628083401617245	2.222727122924192	CD3E	RCVCMP0000614	Control	CD3
S1	0.14120766605716972	0	0	27.113715080446912	CD4	RCVCMP0000614	Control	CD3
S1	0.0229840428882551	7.99591368205732e-6	1.6048872551654498e-4	4.465293298888039	CD43	RCVCMP0000614	Control	CD3
S1	0.014606061334864646	0.004388389380874269	0.04815433893224833	2.848804089390704	CD44	RCVCMP0000614	Control	CD3
S1	0.004994397855204541	0.3136530418802952	0.999988777714364	1.0075864389236553	CD45	RCVCMP0000614	Control	CD3
S1	0.06712101777553826	0	0	12.927114365755305	CD45RA	RCVCMP0000614	Control	CD3
S1	0.018514126296472488	3.1361413169306296e-4	0.004723116291026565	3.6037869694599234	CD45RB	RCVCMP0000614	Control	CD3
S1	0.015009495426685145	0.00338664602188099	0.03863084230546973	2.930272749658094	CD47	RCVCMP0000614	Control	CD3
S1	0.014377347882241646	0.004872736264172728	0.052590050737665615	2.815328726509533	CD48	RCVCMP0000614	Control	CD3
S1	-2.317761586046461e-4	0.9942123632229785	0.999988777714364	0.007253790606480872	CD49D	RCVCMP0000614	Control	CD3
S1	-0.002624698962013813	0.6498762236428566	0.999988777714364	-0.4539341492943244	CD5	RCVCMP0000614	Control	CD3
S1	0.012240555292498075	0.016157070291509035	0.14130683288647622	2.405348032942511	CD52	RCVCMP0000614	Control	CD3
S1	-2.564400345915367e-4	0.9980510570144732	0.999988777714364	0.0024426402255790136	CD54	RCVCMP0000614	Control	CD3
S1	0.11591440402117906	0	0	22.351926443639314	CD55	RCVCMP0000614	Control	CD3
S1	0.010021156265270082	0.048530995911938435	0.3287675459602968	1.9726890883072694	CD59	RCVCMP0000614	Control	CD3
S1	0.026185183940123792	3.8949794234355295e-7	9.33428891318526e-6	5.074020072891068	CD7	RCVCMP0000614	Control	CD3
S1	0.15885196088018969	0	0	30.492001242138908	CD8	RCVCMP0000614	Control	CD3
S1	0.008667081874928238	0.0860975460603135	0.4942489273925302	1.7163524929434115	CD82	RCVCMP0000614	Control	CD3
S1	0.014792254061610282	0.0036794599838452235	0.04154625322062538	2.9044099781101953	CD86	RCVCMP0000614	Control	CD3
S1	0.017198680517372302	8.269038514747695e-4	0.011285737482072487	3.343628510941788	HLA-ABC	RCVCMP0000614	Control	CD3
S1	0.04431497354143786	0	0	8.55614669862381	HLA-DR	RCVCMP0000614	Control	CD3
S1	-0.001014763084993575	0.8850918260550604	0.999988777714364	-0.14451751576848768	TCRb	RCVCMP0000614	Control	CD3
S1	-0.005945812099552726	0.5962506411347404	0.999988777714364	-0.5297999482156048	B2M	RCVCMP0000333	Control	CD3
S1	0.012304156142660002	0.19878874968736127	0.8195643076725517	1.2850101141732768	CD11a	RCVCMP0000333	Control	CD3
S1	0.003992780772667164	0.6410492913050567	0.999988777714364	0.46623221670251924	CD127	RCVCMP0000333	Control	CD3
S1	0.0037117938361901663	0.6648758365610306	0.999988777714364	0.43319124799131864	CD18	RCVCMP0000333	Control	CD3
S1	0.0061298723131451745	0.49758155323701825	0.999988777714364	0.6782999139408417	CD197	RCVCMP0000333	Control	CD3
S1	-0.0023070033045737856	0.866200605238	0.999988777714364	-0.1684864466764658	CD2	RCVCMP0000333	Control	CD3
S1	-0.00383396207851772	0.7348850708615126	0.999988777714364	-0.3386345245312594	CD229	RCVCMP0000333	Control	CD3
S1	-0.0037957093670073065	0.7477859731884025	0.999988777714364	-0.3215601025819878	CD26	RCVCMP0000333	Control	CD3
S1	0.00837824512563721	0.3681321224530345	0.999988777714364	0.899977692036019	CD27	RCVCMP0000333	Control	CD3
S1	-0.006702561918867817	0.5233749423046492	0.999988777714364	-0.6381516885548674	CD274	RCVCMP0000333	Control	CD3
S1	-0.007293274125060357	0.4821996372049354	0.999988777714364	-0.7027691315539736	CD29	RCVCMP0000333	Control	CD3
S1	4.70839880536911e-4	0.9105358296487991	0.999988777714364	0.11236269928219347	CD37	RCVCMP0000333	Control	CD3
S1	-0.006367346099318094	0.5644330193747915	0.999988777714364	-0.5762695232306947	CD38	RCVCMP0000333	Control	CD3
S1	-0.012662195540954886	0.2257095424606742	0.873284383686688	-1.2114850982039558	CD3E	RCVCMP0000333	Control	CD3
S1	0.007491214815399628	0.40682960343788577	0.999988777714364	0.8294857385780051	CD4	RCVCMP0000333	Control	CD3
S1	-0.0029231791722982613	0.8137961521099096	0.999988777714364	-0.23553160417546407	CD43	RCVCMP0000333	Control	CD3
S1	0.003962570792438537	0.6473525119521382	0.999988777714364	0.45744321056234205	CD44	RCVCMP0000333	Control	CD3
S1	0.01888391335755542	0.05252662658088725	0.34753733820188226	1.9387923617886071	CD45	RCVCMP0000333	Control	CD3
S1	-0.01044246904370169	0.32669972008276116	0.999988777714364	-0.9807830875877632	CD45RA	RCVCMP0000333	Control	CD3
S1	0.008127551966816977	0.3785462878270396	0.999988777714364	0.8805779678850337	CD45RB	RCVCMP0000333	Control	CD3
S1	-0.0039060075316315794	0.741085407267549	0.999988777714364	-0.3304163259732327	CD47	RCVCMP0000333	Control	CD3
S1	0.003013114828667482	0.7136968630204821	0.999988777714364	0.36689564103085925	CD48	RCVCMP0000333	Control	CD3
S1	0.007214921426267854	0.4346796592658424	0.999988777714364	0.7812088672774172	CD5	RCVCMP0000333	Control	CD3
S1	0.01210685393531287	0.2014692729422125	0.8255801455119134	1.2773767389226933	CD52	RCVCMP0000333	Control	CD3
S1	2.8242052738384076e-5	0.9485881430372134	0.999988777714364	0.06447986011289686	CD54	RCVCMP0000333	Control	CD3
S1	-7.771177057239717e-5	0.9566602384164768	0.999988777714364	0.054345074394438135	CD55	RCVCMP0000333	Control	CD3
S1	0.020879756837776993	0.03115891384446523	0.23526596224601973	2.155037320986642	CD59	RCVCMP0000333	Control	CD3
S1	-0.007768347260219102	0.47102678860085534	0.999988777714364	-0.7208094041838253	CD7	RCVCMP0000333	Control	CD3
S1	0.010331810184118799	0.2761066862099879	0.9548368709455827	1.0891070389617825	CD8	RCVCMP0000333	Control	CD3
S1	0.006465501612006587	0.47411520044131716	0.999988777714364	0.7157994364722008	CD82	RCVCMP0000333	Control	CD3
S1	0.04243963096039715	1.1312563219512128e-5	2.2213097010325312e-4	4.390432108638346	CD86	RCVCMP0000333	Control	CD3
S1	0.008370143494556373	0.3716686023252005	0.999988777714364	0.8933521806371434	HLA-ABC	RCVCMP0000333	Control	CD3
S1	-0.004203257857835117	0.7159393519407804	0.999988777714364	-0.3638910718052071	HLA-DR	RCVCMP0000333	Control	CD3
S1	-0.008735844887039738	0.4030431149595374	0.999988777714364	-0.8361987261031686	TCRb	RCVCMP0000333	Control	CD3
S1	0.006553118999172352	0.4073898764539843	0.999988777714364	0.8284956164166912	B2M	RCVCMP0000378	Control	CD3
S1	0.011713751932662053	0.14775002538179005	0.6995507141503251	1.4475246939993698	CD11a	RCVCMP0000378	Control	CD3
S1	-0.005820124282765451	0.5104758066041348	0.999988777714364	-0.6580969951212963	CD127	RCVCMP0000378	Control	CD3
S1	-0.004650169951945683	0.6059691960771273	0.999988777714364	-0.5158356572874725	CD18	RCVCMP0000378	Control	CD3
S1	0.004121650819185526	0.5887119227948319	0.999988777714364	0.5407035622164422	CD197	RCVCMP0000378	Control	CD3
S1	-0.009167734041537437	0.2902584962771215	0.9761490905938475	-1.0575547173922195	CD2	RCVCMP0000378	Control	CD3
S1	0.005760353911372859	0.45033150155605606	0.999988777714364	0.7548624779064113	CD229	RCVCMP0000378	Control	CD3
S1	0.006670601909211032	0.39795750903424265	0.999988777714364	0.8452746540826895	CD26	RCVCMP0000378	Control	CD3
S1	-0.006341668646591837	0.47187884481990816	0.999988777714364	-0.7194254106822572	CD27	RCVCMP0000378	Control	CD3
S1	0.006670862153378621	0.38159167255022197	0.999988777714364	0.8749673474269859	CD274	RCVCMP0000378	Control	CD3
S1	0.009391717002464738	0.22857121448285156	0.8765562072934007	1.2040475139609912	CD29	RCVCMP0000378	Control	CD3
S1	0.0024676052363356623	0.7289418348647052	0.999988777714364	0.3465334703550845	CD37	RCVCMP0000378	Control	CD3
S1	-0.0019656046315898556	0.8463520431221571	0.999988777714364	-0.19377502548452527	CD38	RCVCMP0000378	Control	CD3
S1	-0.0017714970526076584	0.8651096722912279	0.999988777714364	-0.16987343621865378	CD3E	RCVCMP0000378	Control	CD3
S1	0.016999874344157388	0.03738549121004198	0.26980574697585585	2.081529233137748	CD4	RCVCMP0000378	Control	CD3
S1	0.007557872109553276	0.3343693777943253	0.999988777714364	0.965350316045393	CD43	RCVCMP0000378	Control	CD3
S1	0.05694542128614191	5.973221917088267e-12	2.2121404486968817e-10	6.880287538813358	CD44	RCVCMP0000378	Control	CD3
S1	-0.002455542985880997	0.8015980592394227	0.999988777714364	-0.25127945368242877	CD45	RCVCMP0000378	Control	CD3
S1	0.02389429050227653	0.00356652493363363	0.04042101836598521	2.914155248480679	CD45RA	RCVCMP0000378	Control	CD3
S1	0.007164424679751293	0.3635151422959768	0.999988777714364	0.9086874278905466	CD45RB	RCVCMP0000378	Control	CD3
S1	0.021042725284956407	0.010149883203992571	0.09778645749250857	2.570680795412968	CD47	RCVCMP0000378	Control	CD3
S1	-0.0075046173011096735	0.38628072771615474	0.999988777714364	-0.866381970646681	CD48	RCVCMP0000378	Control	CD3
S1	-0.004483939915718962	0.6082772430258221	0.999988777714364	-0.5125341258649315	CD49D	RCVCMP0000378	Control	CD3
S1	-0.011659757366324068	0.17341728205901652	0.7609230518318535	-1.361305131373378	CD5	RCVCMP0000378	Control	CD3
S1	0.016233971564744258	0.04441599149887687	0.3081232862393077	2.0101436108784814	CD52	RCVCMP0000378	Control	CD3
S1	-0.009376196394589252	0.27829873793044513	0.9589505400548963	-1.0841490046192603	CD54	RCVCMP0000378	Control	CD3
S1	-0.008711545739408535	0.3101273719990283	0.9970953891439036	-1.014954804333554	CD55	RCVCMP0000378	Control	CD3
S1	0.006015427436983571	0.44435163218927065	0.999988777714364	0.7648655122646992	CD59	RCVCMP0000378	Control	CD3
S1	0.005211963927297596	0.5036306529931096	0.999988777714364	0.6687881091166759	CD7	RCVCMP0000378	Control	CD3
S1	-3.3646530751520545e-4	0.9375315338200165	0.999988777714364	0.0783727693253683	CD8	RCVCMP0000378	Control	CD3
S1	0.0170552173725821	0.03531867870468086	0.25839904815428555	2.10468566980192	CD82	RCVCMP0000378	Control	CD3
S1	-0.0038246932378988956	0.6682383984365008	0.999988777714364	-0.42856695438960674	CD86	RCVCMP0000378	Control	CD3
S1	0.009360989866765144	0.24403696352196524	0.9056702275970618	1.1649556053157613	HLA-ABC	RCVCMP0000378	Control	CD3
S1	0.0019929892809857786	0.7759346821832143	0.999988777714364	0.28462078929981327	HLA-DR	RCVCMP0000378	Control	CD3
S1	-0.003611261202498288	0.6772124548428772	0.999988777714364	-0.4162699830018045	TCRb	RCVCMP0000378	Control	CD3
S1	0.020331951161906087	4.554020661926561e-4	0.006583076759094963	3.5057035904282277	B2M	RCVCMP0000306	Control	CD3
S1	0.04098843048675743	2.1873614031164834e-12	8.331134518195307e-11	7.021992892494806	CD11a	RCVCMP0000306	Control	CD3
S1	0.0057755928298123625	0.2986503741428188	0.9845921619821643	1.0393319636969778	CD127	RCVCMP0000306	Control	CD3
S1	0.02217002515087395	1.3045512834541917e-4	0.002133613699011377	3.8255978030955937	CD18	RCVCMP0000306	Control	CD3
S1	0.0014793768963691342	0.7607618235620464	0.999988777714364	0.30448053037045936	CD197	RCVCMP0000306	Control	CD3
S1	0.06300693068186285	0	0	10.771247325709721	CD2	RCVCMP0000306	Control	CD3
S1	0.005947920052657303	0.2835398894542518	0.966167844841933	1.0724011548950223	CD229	RCVCMP0000306	Control	CD3
S1	0.007016857945018728	0.2127592890964709	0.8476409619886852	1.2460139083773085	CD26	RCVCMP0000306	Control	CD3
S1	0.02021573140676956	4.624598559468396e-4	0.006676452573197172	3.5016077917748576	CD27	RCVCMP0000306	Control	CD3
S1	0.005195726225031357	0.3426305259040334	0.999988777714364	0.9489805078272974	CD274	RCVCMP0000306	Control	CD3
S1	0.006792967008839557	0.22673770257492598	0.8744328469653204	1.2088051760470233	CD29	RCVCMP0000306	Control	CD3
S1	-7.038370570462001e-4	0.9454673458758066	0.999988777714364	-0.06839984416986304	CD37	RCVCMP0000306	Control	CD3
S1	-0.006360132201715197	0.29776280955758094	0.9830314152850972	-1.0412429439755646	CD38	RCVCMP0000306	Control	CD3
S1	0.05465631160201296	0	0	9.351996859964489	CD3E	RCVCMP0000306	Control	CD3
S1	0.17157352588909935	0	0	29.229765691493878	CD4	RCVCMP0000306	Control	CD3
S1	-0.0060973392955198154	0.3239152693996371	0.999988777714364	-0.9864440268378375	CD43	RCVCMP0000306	Control	CD3
S1	0.006059586367337238	0.2793199450608732	0.9601963693082425	1.0818482900928093	CD44	RCVCMP0000306	Control	CD3
S1	1.571877292934868e-4	0.9375021803778156	0.999988777714364	0.0784096716211324	CD45	RCVCMP0000306	Control	CD3
S1	-0.0026710028357397816	0.6644118165562465	0.999988777714364	-0.4338301076382584	CD45RA	RCVCMP0000306	Control	CD3
S1	0.022003765948912478	1.4362727357930538e-4	0.0023296983973650994	3.8018368911940024	CD45RB	RCVCMP0000306	Control	CD3
S1	-0.001281863081143816	0.8677407173944942	0.999988777714364	-0.16652893098798377	CD47	RCVCMP0000306	Control	CD3
S1	0.012798368716802809	0.024918462678667597	0.19862981238550298	2.2426644199180013	CD48	RCVCMP0000306	Control	CD3
S1	-0.011110559688683201	0.06489362857554515	0.4065444968339588	-1.8459901987620155	CD49D	RCVCMP0000306	Control	CD3
S1	0.013673401536323654	0.017097609388075696	0.14760465825254931	2.3846019598302957	CD5	RCVCMP0000306	Control	CD3
S1	0.0053714569264376975	0.33269600649826603	0.999988777714364	0.9686977680592113	CD52	RCVCMP0000306	Control	CD3
S1	0.006252376750106972	0.26472120653765696	0.9380089240678822	1.115301584770418	CD54	RCVCMP0000306	Control	CD3
S1	0.016628175094330684	0.0036925125380227186	0.04163746286980889	2.903301255831397	CD55	RCVCMP0000306	Control	CD3
S1	0.04048800525934987	3.902433931557425e-12	1.4630412720561147e-10	6.94066947950613	CD59	RCVCMP0000306	Control	CD3
S1	-0.0060393612415151005	0.32919937563778945	0.999988777714364	-0.9757277926531007	CD7	RCVCMP0000306	Control	CD3
S1	0.0065559455581555804	0.23560681960652063	0.8885057779450698	1.186039199191967	CD8	RCVCMP0000306	Control	CD3
S1	0.018814754853972757	0.0011190747682188196	0.01475600794218112	3.258741773097372	CD82	RCVCMP0000306	Control	CD3
S1	-8.42989790250425e-4	0.9257123403842177	0.999988777714364	-0.09324070113068604	CD86	RCVCMP0000306	Control	CD3
S1	0.010982411082551274	0.0551874777284036	0.36008995651319903	1.917397294222802	HLA-ABC	RCVCMP0000306	Control	CD3
S1	-2.8179841553798153e-5	0.9624477861435417	0.999988777714364	0.04708210941314469	HLA-DR	RCVCMP0000306	Control	CD3
S1	0.014191838418546241	0.01196969601076181	0.1117806004865536	2.5130364703609427	TCRb	RCVCMP0000306	Control	CD3
S1	-0.008748127071672452	0.33551411880149773	0.999988777714364	-0.9630665662394925	B2M	RCVCMP0000762	Control	CD3
S1	-0.02036697721439597	0.018612317798685957	0.1576725171007609	-2.353206038406479	CD11a	RCVCMP0000762	Control	CD3
S1	2.4109915389642568e-4	0.9105209869965294	0.999988777714364	0.11238141961106217	CD127	RCVCMP0000762	Control	CD3
S1	-0.0062428972095828535	0.5059674672982083	0.999988777714364	-0.6651298134139763	CD18	RCVCMP0000762	Control	CD3
S1	-0.0039857599805864724	0.6921921266401883	0.999988777714364	-0.39588193743484384	CD197	RCVCMP0000762	Control	CD3
S1	-0.009029394080624913	0.3182065089298244	0.999988777714364	-0.9981502449446326	CD2	RCVCMP0000762	Control	CD3
S1	0.011688589474609719	0.13248355572339454	0.6545774737401897	1.5043799813989525	CD229	RCVCMP0000762	Control	CD3
S1	0.015597746540526286	0.050777443433417835	0.3392796047793493	1.9533558537164355	CD26	RCVCMP0000762	Control	CD3
S1	0.0030874585101858627	0.6499703532360139	0.999988777714364	0.4538033763900672	CD27	RCVCMP0000762	Control	CD3
S1	0.014017621280000753	0.06679731997765703	0.4152074778187857	1.8330353114468925	CD274	RCVCMP0000762	Control	CD3
S1	-0.0029529770078804756	0.7842336791290961	0.999988777714364	-0.27380604333985015	CD29	RCVCMP0000762	Control	CD3
S1	2.6707513614096154e-4	0.9069014596876201	0.999988777714364	0.11694774876310977	CD37	RCVCMP0000762	Control	CD3
S1	0.0044927400624625614	0.5280625812118305	0.999988777714364	0.6309662668503998	CD38	RCVCMP0000762	Control	CD3
S1	-0.0011939577485040838	0.951969645847662	0.999988777714364	-0.06023352404810176	CD3E	RCVCMP0000762	Control	CD3
S1	-3.188855406600636e-4	0.9643610906023694	0.999988777714364	0.044681611942876655	CD4	RCVCMP0000762	Control	CD3
S1	-5.269551691700487e-4	0.9840416231645055	0.999988777714364	0.020002192988472476	CD43	RCVCMP0000762	Control	CD3
S1	-0.00376623217323198	0.7127971142304964	0.999988777714364	-0.3681020877407167	CD44	RCVCMP0000762	Control	CD3
S1	-0.003742007116938562	0.715431877234439	0.999988777714364	-0.36457071660703017	CD45	RCVCMP0000762	Control	CD3
S1	-0.016330335792557573	0.05878361861039813	0.37807368760230087	-1.8898081840840915	CD45RA	RCVCMP0000762	Control	CD3
S1	-0.01011769982780188	0.25599139277437233	0.9248164871683036	-1.1359167850276848	CD45RB	RCVCMP0000762	Control	CD3
S1	0.00903469348749629	0.24356804904782337	0.9046847168253048	1.1661147618089507	CD47	RCVCMP0000762	Control	CD3
S1	0.0025106986576365394	0.6997025413479383	0.999988777714364	0.38572203562134466	CD48	RCVCMP0000762	Control	CD3
S1	-0.0012564896756676602	0.945243567885411	0.999988777714364	-0.06868096784445796	CD49D	RCVCMP0000762	Control	CD3
S1	-0.0035815305800624077	0.7286319273694695	0.999988777714364	-0.3469459469324999	CD5	RCVCMP0000762	Control	CD3
S1	-0.009148743901178756	0.30928865849905396	0.9964153343366867	-1.0167157762964003	CD52	RCVCMP0000762	Control	CD3
S1	-0.011026528764956387	0.21435390518550868	0.8509847494018314	-1.2416820232281744	CD54	RCVCMP0000762	Control	CD3
S1	-5.41309176924946e-4	0.9853470649982339	0.999988777714364	0.01836576300444821	CD55	RCVCMP0000762	Control	CD3
S1	0.010237933169191155	0.19071446933596015	0.8022711520570157	1.308468448808619	CD59	RCVCMP0000762	Control	CD3
S1	0.01434563607214583	0.07148974323265067	0.4361955738447078	1.8023539005105664	CD7	RCVCMP0000762	Control	CD3
S1	-0.0012031440283379168	0.931506052221731	0.999988777714364	-0.0859501409693895	CD8	RCVCMP0000762	Control	CD3
S1	-6.057023654809598e-4	0.9916773135823529	0.999988777714364	0.010431129710465767	CD82	RCVCMP0000762	Control	CD3
S1	0.0072889635560560405	0.3291613858477618	0.999988777714364	0.9758044364403051	CD86	RCVCMP0000762	Control	CD3
S1	0.018877926405244338	0.019300253077076723	0.16230926218725233	2.3396803020848167	HLA-ABC	RCVCMP0000762	Control	CD3
S1	0.012713804227223851	0.10560784789128297	0.565395072426124	1.61825410108716	HLA-DR	RCVCMP0000762	Control	CD3
S1	0.004067592692425096	0.5610843085635049	0.999988777714364	0.5812316955289017	TCRb	RCVCMP0000762	Control	CD3
S1	-0.011849266865233589	0.13060423762313222	0.6492203817943347	-1.5117234218225388	B2M	RCVCMP0000554	Control	CD3
S1	-0.0065599578427136835	0.4220137276921523	0.999988777714364	-0.802932538694011	CD11a	RCVCMP0000554	Control	CD3
S1	-0.0031568374992751373	0.7270979017503103	0.999988777714364	-0.34898855511693233	CD127	RCVCMP0000554	Control	CD3
S1	-0.015853720087378335	0.03984773232473326	0.28336071166094834	-2.055323879701576	CD18	RCVCMP0000554	Control	CD3
S1	-0.012497914294637013	0.1071160441074855	0.5703145738986175	-1.6112922272320995	CD197	RCVCMP0000554	Control	CD3
S1	-0.007341186356728168	0.363286788160216	0.999988777714364	-0.909119996948066	CD2	RCVCMP0000554	Control	CD3
S1	-0.01331013075541809	0.07794921941264285	0.46287015195386133	-1.7627111490170093	CD229	RCVCMP0000554	Control	CD3
S1	0.0085806029641212	0.21693938791187106	0.8560611378184743	1.234707488424755	CD26	RCVCMP0000554	Control	CD3
S1	-0.011843128963296801	0.12896633974039096	0.6440429725788408	-1.5181906665182776	CD27	RCVCMP0000554	Control	CD3
S1	-0.0015628925616947037	0.8787979199190781	0.999988777714364	-0.1524932423648339	CD274	RCVCMP0000554	Control	CD3
S1	-0.013929241377386128	0.06784826690480862	0.41979155936168694	-1.8260132441253465	CD29	RCVCMP0000554	Control	CD3
S1	-0.007531666780473868	0.33160871276721027	0.999988777714364	-0.9708786464807857	CD37	RCVCMP0000554	Control	CD3
S1	0.012331207022609529	0.08156373531288308	0.47675130341992744	1.741684105184735	CD38	RCVCMP0000554	Control	CD3
S1	0.0037213193527196775	0.5634659544434586	0.999988777714364	0.5777010732519734	CD3E	RCVCMP0000554	Control	CD3
S1	-0.003596189238002689	0.6853299799802075	0.999988777714364	-0.40520071431741117	CD4	RCVCMP0000554	Control	CD3
S1	-0.001351321328702262	0.9149505217438079	0.999988777714364	-0.10679637703710546	CD43	RCVCMP0000554	Control	CD3
S1	-0.005517280266242559	0.5064644196162846	0.999988777714364	-0.6643529799378836	CD44	RCVCMP0000554	Control	CD3
S1	-0.007549931059612687	0.34965660575202273	0.999988777714364	-0.9352555714244116	CD45	RCVCMP0000554	Control	CD3
S1	-1.513164860430268e-4	0.9543923544476978	0.999988777714364	0.057191869892163356	CD45RA	RCVCMP0000554	Control	CD3
S1	-0.0075027511260679575	0.3480829198773142	0.999988777714364	-0.9383142866312091	CD45RB	RCVCMP0000554	Control	CD3
S1	0.007910572308844578	0.25408773987200606	0.9215963292578777	1.1404767349861964	CD47	RCVCMP0000554	Control	CD3
S1	-0.0017617355642949404	0.8720733912990956	0.999988777714364	-0.16102540518151792	CD48	RCVCMP0000554	Control	CD3
S1	0.001720033690851246	0.7454371696138198	0.999988777714364	0.3246616405605817	CD49D	RCVCMP0000554	Control	CD3
S1	0.005503032065428253	0.41243065041925875	0.999988777714364	0.8196237143983576	CD5	RCVCMP0000554	Control	CD3
S1	-0.01569547791629703	0.040460431838338834	0.286845206381516	-2.049017212544982	CD52	RCVCMP0000554	Control	CD3
S1	-0.005287140178062268	0.5263940940806509	0.999988777714364	-0.6335200466262909	CD54	RCVCMP0000554	Control	CD3
S1	0.013807502966185124	0.049980315021428856	0.3357999130247675	1.960132418149156	CD55	RCVCMP0000554	Control	CD3
S1	-5.31955490875767e-4	0.9953126254913738	0.999988777714364	0.005874786531244276	CD59	RCVCMP0000554	Control	CD3
S1	0.011147681471528711	0.11476295130150271	0.5967923029858666	1.577141581428374	CD7	RCVCMP0000554	Control	CD3
S1	-5.847500090148352e-4	0.985593750751827	0.999988777714364	-0.018056536988232216	CD8	RCVCMP0000554	Control	CD3
S1	0.016632112949557496	0.019626412485026057	0.16430924320734866	2.3334142804599063	CD82	RCVCMP0000554	Control	CD3
S1	0.004981950749715799	0.44127829560030074	0.999988777714364	0.7700364089171788	CD86	RCVCMP0000554	Control	CD3
S1	-0.013092645249260558	0.0932901879166176	0.5213256887431882	-1.678291595732974	HLA-ABC	RCVCMP0000554	Control	CD3
S1	-0.0012804383533679743	0.9237742001614033	0.999988777714364	-0.0956806616874178	HLA-DR	RCVCMP0000554	Control	CD3
S1	-0.0032639406322726885	0.7111742911000942	0.999988777714364	-0.3702794403491599	TCRb	RCVCMP0000554	Control	CD3
S1	0.02329289232888363	0.00947828876379253	0.0925141777035015	2.594303096808926	B2M	RCVCMP0000439	Control	CD3
S1	0.004294787022156361	0.5974143036961692	0.999988777714364	0.5281225165698097	CD11a	RCVCMP0000439	Control	CD3
S1	-0.003470751258849121	0.7495215719494502	0.999988777714364	-0.3192702740080381	CD127	RCVCMP0000439	Control	CD3
S1	0.011072704285249852	0.20320351137099069	0.8291973857939394	1.2724775058263849	CD18	RCVCMP0000439	Control	CD3
S1	0.0014318039574801762	0.8274599055060814	0.999988777714364	0.21796047744505564	CD197	RCVCMP0000439	Control	CD3
S1	0.013141299327790264	0.1350500889202979	0.662087297419585	1.4944804464979593	CD2	RCVCMP0000439	Control	CD3
S1	0.0030331789799197713	0.6866532656501871	0.999988777714364	0.40340098038101613	CD229	RCVCMP0000439	Control	CD3
S1	-0.0031477072645129524	0.7777458842793346	0.999988777714364	-0.2822577438265946	CD26	RCVCMP0000439	Control	CD3
S1	-0.0024167729775897806	0.8385661507002495	0.999988777714364	-0.20372788421700658	CD27	RCVCMP0000439	Control	CD3
S1	0.0016420011584760952	0.7983675094558829	0.999988777714364	0.25546042056384444	CD274	RCVCMP0000439	Control	CD3
S1	0.008734628922906449	0.3021449198313504	0.989458695525412	1.0318446048685406	CD29	RCVCMP0000439	Control	CD3
S1	0.024940557347412937	0.0036870322459066074	0.041592031773814785	2.9037663332759487	CD37	RCVCMP0000439	Control	CD3
S1	-8.564017978946303e-4	0.9739954305576406	0.999988777714364	-0.03259766668639445	CD38	RCVCMP0000439	Control	CD3
S1	9.371564952923893e-4	0.8698090820014295	0.999988777714364	0.16390099728061633	CD3E	RCVCMP0000439	Control	CD3
S1	0.018008490591505878	0.04330877207190964	0.3028271410807285	2.020719866793621	CD4	RCVCMP0000439	Control	CD3
S1	-0.01459716645317424	0.12084639638615814	0.6190360113386714	-1.5512307463346877	CD43	RCVCMP0000439	Control	CD3
S1	0.006130791196942993	0.4654321639322514	0.999988777714364	0.7299313244217597	CD44	RCVCMP0000439	Control	CD3
S1	0.008557671209598229	0.3213956064704955	0.999988777714364	0.9915940222639612	CD45	RCVCMP0000439	Control	CD3
S1	0.02637839082414991	0.0025707770336176328	0.030585303592212055	3.01488382661401	CD45RA	RCVCMP0000439	Control	CD3
S1	0.01568243343713405	0.07382153120610635	0.4457116399006735	1.7877179068971645	CD45RB	RCVCMP0000439	Control	CD3
S1	-4.033349113634999e-4	0.986447307895286	0.999988777714364	0.01698659747636181	CD47	RCVCMP0000439	Control	CD3
S1	0.006958074331110269	0.40777535839943435	0.999988777714364	0.8278148588373444	CD48	RCVCMP0000439	Control	CD3
S1	0.004949505232266943	0.5412066581627271	0.999988777714364	0.6109893088282298	CD49D	RCVCMP0000439	Control	CD3
S1	0.00629995419783713	0.45236190692907385	0.999988777714364	0.7514832012286384	CD5	RCVCMP0000439	Control	CD3
S1	0.00969117306767672	0.25950549165289427	0.9295060429699646	1.1275607005422246	CD52	RCVCMP0000439	Control	CD3
S1	-0.008584299674200978	0.3805513977111209	0.999988777714364	-0.876880778141855	CD54	RCVCMP0000439	Control	CD3
S1	-0.004981036143366147	0.623461971508386	0.999988777714364	-0.4909497743006272	CD55	RCVCMP0000439	Control	CD3
S1	-0.003434351951568047	0.7539382759929856	0.999988777714364	-0.313450692655047	CD59	RCVCMP0000439	Control	CD3
S1	-0.004826901124635919	0.6415964903322608	0.999988777714364	-0.46546780075452693	CD7	RCVCMP0000439	Control	CD3
S1	-0.0022012179856490677	0.8272045190715382	0.999988777714364	-0.21828826257593567	CD8	RCVCMP0000439	Control	CD3
S1	8.270664617956714e-4	0.8788148430066256	0.999988777714364	0.15247178440578438	CD82	RCVCMP0000439	Control	CD3
S1	-0.002843259666080227	0.7926692424813216	0.999988777714364	-0.26284604717223525	CD86	RCVCMP0000439	Control	CD3
S1	-0.007701736554196711	0.4373313624662891	0.999988777714364	-0.7767074974333193	HLA-ABC	RCVCMP0000439	Control	CD3
S1	0.009918684634441047	0.24748418057031163	0.9113265237221053	1.1564817001417913	HLA-DR	RCVCMP0000439	Control	CD3
S1	-0.007446830956196073	0.4279355364717323	0.999988777714364	-0.7927293328471601	TCRb	RCVCMP0000439	Control	CD3
S1	0.02746210656471241	3.433328199520247e-8	9.262239709245636e-7	5.517767715419432	B2M	RCVCMP0000092	Control	CD3
S1	0.002516723984873026	0.5812408522408739	0.999988777714364	0.5515731269291744	CD11a	RCVCMP0000092	Control	CD3
S1	-0.003633237851679403	0.4994574346188224	0.999988777714364	-0.6753436861998083	CD127	RCVCMP0000092	Control	CD3
S1	-0.0022631351921001156	0.6884256082088549	0.999988777714364	-0.400992551001181	CD18	RCVCMP0000092	Control	CD3
S1	0.010831621253574826	0.02689686426857607	0.2102451830136956	2.2130113338622	CD197	RCVCMP0000092	Control	CD3
S1	0.004308388288201828	0.36322895569970326	0.999988777714364	0.9092295754239441	CD2	RCVCMP0000092	Control	CD3
S1	0.002492309903815566	0.5816154991444151	0.999988777714364	0.5510265139059182	CD229	RCVCMP0000092	Control	CD3
S1	1.8833286745678865e-4	0.9296168390902702	0.999988777714364	0.08832692555085399	CD26	RCVCMP0000092	Control	CD3
S1	0.025671641278374336	2.2983210445914892e-7	5.64530376022586e-6	5.173432557469566	CD27	RCVCMP0000092	Control	CD3
S1	0.006486080133941725	0.17285709299303242	0.7595593406370564	1.3630806544038503	CD274	RCVCMP0000092	Control	CD3
S1	0.01188202893576084	0.01470193777063078	0.13167634420089563	2.43963918869717	CD29	RCVCMP0000092	Control	CD3
S1	0.007516057657692966	0.11341953544986838	0.5928450628143862	1.5830084630784211	CD37	RCVCMP0000092	Control	CD3
S1	0.039136400210910055	3.9968028886505635e-15	1.8057889866279652e-13	7.852648642187472	CD38	RCVCMP0000092	Control	CD3
S1	0.010823171819520864	0.02704259149520194	0.21123633240034198	2.2109024716090206	CD3E	RCVCMP0000092	Control	CD3
S1	0.13519858883290792	0	0	26.998761141584147	CD4	RCVCMP0000092	Control	CD3
S1	0.004525211228190016	0.3375971936749358	0.999988777714364	0.9589236815584451	CD43	RCVCMP0000092	Control	CD3
S1	0.023222894284723804	2.8825840701074412e-6	6.178363129521577e-5	4.6790135412563805	CD44	RCVCMP0000092	Control	CD3
S1	-0.001459373607134331	0.8103105243449986	0.999988777714364	-0.24002545339765158	CD45	RCVCMP0000092	Control	CD3
S1	0.016165437507560422	0.0010550011493801748	0.013988270685187671	3.2754330557150175	CD45RA	RCVCMP0000092	Control	CD3
S1	0.0016333462103260235	0.7058898279070716	0.999988777714364	0.37738188388704147	CD45RB	RCVCMP0000092	Control	CD3
S1	6.388641887448093e-4	0.858706639819294	0.999988777714364	0.17802080101171674	CD47	RCVCMP0000092	Control	CD3
S1	0.002100480813985135	0.6363204667781448	0.999988777714364	0.47284962482053655	CD48	RCVCMP0000092	Control	CD3
S1	-0.0022867611419794525	0.676943268331226	0.999988777714364	-0.4166379203946129	CD49D	RCVCMP0000092	Control	CD3
S1	0.010256691288760118	0.036001621604080825	0.2621923623413143	2.0969091137997276	CD5	RCVCMP0000092	Control	CD3
S1	0.01599588039201327	0.0011521644926160146	0.015156508859839511	3.250465000665766	CD52	RCVCMP0000092	Control	CD3
S1	0.00792322263880547	0.1030137928051682	0.5565271533523037	1.6304151123401185	CD54	RCVCMP0000092	Control	CD3
S1	0.004519610918204138	0.33546688514123213	0.999988777714364	0.9631606976760013	CD55	RCVCMP0000092	Control	CD3
S1	0.011197021029911323	0.022389243727924724	0.18255467383516605	2.2836987134296094	CD59	RCVCMP0000092	Control	CD3
S1	0.017200299357888284	5.013923248060603e-4	0.007161311280794409	3.480011465495548	CD7	RCVCMP0000092	Control	CD3
S1	0.1332599272427234	0	0	26.603559700328635	CD8	RCVCMP0000092	Control	CD3
S1	0.009745070135929417	0.04528555383980115	0.312536602144445	2.0019923542328066	CD82	RCVCMP0000092	Control	CD3
S1	-0.0042639436517249866	0.41917957856315735	0.999988777714364	-0.807845412997867	CD86	RCVCMP0000092	Control	CD3
S1	0.044613476265008195	0	0	8.931926944297937	HLA-ABC	RCVCMP0000092	Control	CD3
S1	0.03374780008086156	1.0384360038528939e-11	3.7706940317777695e-10	6.801072572399541	HLA-DR	RCVCMP0000092	Control	CD3
S1	0.007802908150817006	0.10440050541189283	0.5614818507124113	1.6238842929459971	TCRb	RCVCMP0000092	Control	CD3
S1	0.027577447445525118	0.001906923882508016	0.023566594559795446	3.1043580793244367	B2M	RCVCMP0000310	Control	CD3
S1	0.004850924312555422	0.5447165866069092	0.999988777714364	0.6056960814175103	CD11a	RCVCMP0000310	Control	CD3
S1	-0.0066172283559438405	0.5034580393942918	0.999988777714364	-0.6690586913821038	CD127	RCVCMP0000310	Control	CD3
S1	-0.016186738683817238	0.08591874657926304	0.4937096833022084	-1.7173308051603096	CD18	RCVCMP0000310	Control	CD3
S1	-0.01085702461040396	0.25733925971023774	0.9257963760841447	-1.1327023756367265	CD197	RCVCMP0000310	Control	CD3
S1	0.019580087494500516	0.02574080712590221	0.203563440777986	2.2300999654581917	CD2	RCVCMP0000310	Control	CD3
S1	-0.0038721980257606166	0.6931168606208288	0.999988777714364	-0.3946287933784831	CD229	RCVCMP0000310	Control	CD3
S1	-0.004975788050983513	0.6316479216247333	0.999988777714364	-0.4794086772579786	CD26	RCVCMP0000310	Control	CD3
S1	-0.015100597019397354	0.10998278507856334	0.5800431099000034	-1.5982705208535453	CD27	RCVCMP0000310	Control	CD3
S1	0.011263094482536635	0.17568044828860385	0.766790981113171	1.3541753280392366	CD274	RCVCMP0000310	Control	CD3
S1	0.011069732446155214	0.16948090133457594	0.7515449194717141	1.3738736821080366	CD29	RCVCMP0000310	Control	CD3
S1	-0.004830660676639262	0.6206721148438411	0.999988777714364	-0.49489801088973634	CD37	RCVCMP0000310	Control	CD3
S1	-0.015218495061842169	0.10454539935597242	0.561720545299877	-1.6232058891314953	CD38	RCVCMP0000310	Control	CD3
S1	0.020064047758874947	0.022102089547629156	0.18078569654656157	2.288608844635795	CD3E	RCVCMP0000310	Control	CD3
S1	0.0037789065638130282	0.6256973167477784	0.999988777714364	0.4877918048593705	CD4	RCVCMP0000310	Control	CD3
S1	-0.003181640083752282	0.7766021154951823	0.999988777714364	-0.2837498158422056	CD43	RCVCMP0000310	Control	CD3
S1	-0.003775618687484075	0.7307522428951323	0.999988777714364	-0.3441250526788605	CD44	RCVCMP0000310	Control	CD3
S1	0.011197424391647441	0.1924809743239284	0.8051062642917041	1.303274761567487	CD45	RCVCMP0000310	Control	CD3
S1	-0.014738795336899195	0.12064109131786838	0.6186101300420411	-1.5520883241976091	CD45RA	RCVCMP0000310	Control	CD3
S1	-0.0018319274042312918	0.8956392676070092	0.999988777714364	-0.13117197181487628	CD45RB	RCVCMP0000310	Control	CD3
S1	-0.0037834310992287666	0.7296126102670468	0.999988777714364	-0.34564089234994555	CD47	RCVCMP0000310	Control	CD3
S1	0.019840070297545028	0.020169729177450968	0.16801750762176684	2.3231754476772473	CD48	RCVCMP0000310	Control	CD3
S1	-0.0011500916444400198	0.9470062627187448	0.999988777714364	-0.06646670740338145	CD49D	RCVCMP0000310	Control	CD3
S1	0.006742240871481443	0.412372342717543	0.999988777714364	0.8197259683013319	CD5	RCVCMP0000310	Control	CD3
S1	-0.004626265483175914	0.6587049210596809	0.999988777714364	-0.44170191872102876	CD52	RCVCMP0000310	Control	CD3
S1	-0.0037861535025082126	0.7293952421726408	0.999988777714364	-0.3459301064850239	CD54	RCVCMP0000310	Control	CD3
S1	-0.0018587706111396075	0.8520176999655416	0.999988777714364	-0.18654460881180926	CD55	RCVCMP0000310	Control	CD3
S1	0.006720029528450859	0.4164141309642999	0.999988777714364	0.8126580642407691	CD59	RCVCMP0000310	Control	CD3
S1	0.003276495326192989	0.664146403104422	0.999988777714364	0.4341956067112708	CD7	RCVCMP0000310	Control	CD3
S1	-0.0023678443461153764	0.846026836736171	0.999988777714364	-0.19419035242396476	CD82	RCVCMP0000310	Control	CD3
S1	-0.0015299951446682133	0.9174270308885122	0.999988777714364	-0.1036752973036324	CD86	RCVCMP0000310	Control	CD3
S1	0.014812350752019737	0.08900773537631901	0.5044748065136488	1.700655289675383	HLA-ABC	RCVCMP0000310	Control	CD3
S1	0.002240770353179832	0.7439968796357159	0.999988777714364	0.326565052399085	HLA-DR	RCVCMP0000310	Control	CD3
S1	-0.0052335408217716855	0.5743680200595844	0.999988777714364	-0.5616301704186621	TCRb	RCVCMP0000310	Control	CD3
S1	-0.003779901791250525	0.5974049439901268	0.999988777714364	-0.5281360027503086	B2M	RCVCMP0000085	Control	CD3
S1	0.0066010739873372335	0.2881741976235208	0.9729511861877624	1.0621354524048372	CD11a	RCVCMP0000085	Control	CD3
S1	0.0082300491078425	0.18501789228916343	0.7890718491654654	1.3254622193458487	CD127	RCVCMP0000085	Control	CD3
S1	-0.01164142241435713	0.0824165832969667	0.4799486505825619	-1.7368333912202216	CD18	RCVCMP0000085	Control	CD3
S1	-1.997887467310174e-4	0.9838501621154683	0.999988777714364	0.02024220241388252	CD197	RCVCMP0000085	Control	CD3
S1	0.0064884222440924465	0.295726217163669	0.9817700765403287	1.0456422884368968	CD2	RCVCMP0000085	Control	CD3
S1	-0.006815743822743147	0.30822699780682117	0.9959590444527137	-1.018949382247215	CD229	RCVCMP0000085	Control	CD3
S1	0.026489689662673302	3.760350762105347e-5	6.786672946874658e-4	4.121731654827587	CD26	RCVCMP0000085	Control	CD3
S1	0.0013422173507048902	0.7971751026384568	0.999988777714364	0.25700475466534395	CD27	RCVCMP0000085	Control	CD3
S1	0.0049872762140715605	0.4066027693969423	0.999988777714364	0.8298868341265311	CD274	RCVCMP0000085	Control	CD3
S1	0.00472203953003584	0.43413977528429104	0.999988777714364	0.7821272811429435	CD29	RCVCMP0000085	Control	CD3
S1	0.0767118432585442	0	0	11.967059221923082	CD37	RCVCMP0000085	Control	CD3
S1	-2.231610627420192e-5	0.9620848909452353	0.999988777714364	0.04753744037869709	CD38	RCVCMP0000085	Control	CD3
S1	-0.006327056077086941	0.35704519485975983	0.999988777714364	-0.9210100215851029	CD3E	RCVCMP0000085	Control	CD3
S1	0.0020826321496490276	0.7115454206282636	0.999988777714364	0.3697813389144705	CD4	RCVCMP0000085	Control	CD3
S1	0.0077311758848024135	0.21031199038120474	0.8431367651745125	1.2527080084928726	CD43	RCVCMP0000085	Control	CD3
S1	0.005843325250975424	0.34344625541191354	0.999988777714364	0.9473778862184818	CD44	RCVCMP0000085	Control	CD3
S1	0.019562020919084103	0.002313156432254715	0.02785689359548763	3.046768684440039	CD45	RCVCMP0000085	Control	CD3
S1	0.017187094134805847	0.007246176398722826	0.07369220524083885	2.6853136783848632	CD45RA	RCVCMP0000085	Control	CD3
S1	0.004746393217679504	0.4341102563094372	0.999988777714364	0.7821775158323393	CD45RB	RCVCMP0000085	Control	CD3
S1	0.0026243868090718198	0.650171462290172	0.999988777714364	0.4535240044406055	CD47	RCVCMP0000085	Control	CD3
S1	-0.002233612433544808	0.7693228143826908	0.999988777714364	-0.29326079964879836	CD48	RCVCMP0000085	Control	CD3
S1	-0.001744252632100435	0.8255114669052552	0.999988777714364	-0.22046186776238721	CD49D	RCVCMP0000085	Control	CD3
S1	0.008845165449015984	0.15896264458617182	0.727036936898968	1.4085690207679018	CD5	RCVCMP0000085	Control	CD3
S1	0.004647328240661582	0.4433901146689181	0.999988777714364	0.7664810642706084	CD52	RCVCMP0000085	Control	CD3
S1	-0.002493992416121655	0.7398581915926999	0.999988777714364	-0.3320411436529107	CD54	RCVCMP0000085	Control	CD3
S1	5.387534100332738e-4	0.893209889090067	0.999988777714364	0.13424367715420638	CD55	RCVCMP0000085	Control	CD3
S1	-0.005221079724302147	0.45352207800025157	0.999988777714364	-0.749556134965127	CD59	RCVCMP0000085	Control	CD3
S1	0.027759311180170373	1.577969609312113e-5	3.0291768664082703e-4	4.317513219101164	CD7	RCVCMP0000085	Control	CD3
S1	0.06906798202667809	0	0	11.19213528204916	CD8	RCVCMP0000085	Control	CD3
S1	0.012512749998835416	0.04811880044330219	0.32656990067733915	1.976317750488551	CD82	RCVCMP0000085	Control	CD3
S1	0.0011467245478732555	0.8181146195830458	0.999988777714364	0.22997059445475254	CD86	RCVCMP0000085	Control	CD3
S1	0.011701002871526391	0.06538659395888491	0.4087913686553703	1.8426057488323901	HLA-ABC	RCVCMP0000085	Control	CD3
S1	0.016881794213909077	0.00792981016988481	0.07970042470056246	2.65504384162956	HLA-DR	RCVCMP0000085	Control	CD3
S1	0.003563570982065949	0.5409527473748286	0.999988777714364	0.6113728877912308	TCRb	RCVCMP0000085	Control	CD3
S1	0.014885619306878288	0.004211781317693619	0.04649067811904539	2.8618485358185746	B2M	RCVCMP0000695	Control	CD3
S1	0.07733002681300682	0	0	14.638583067168222	CD11a	RCVCMP0000695	Control	CD3
S1	0.004095215565330375	0.40567971477230147	0.999988777714364	0.8315203893654528	CD127	RCVCMP0000695	Control	CD3
S1	0.011859593236648223	0.021751625160015164	0.17839849552477896	2.2946772910165247	CD18	RCVCMP0000695	Control	CD3
S1	0.008021610694193966	0.11585132126071662	0.6007708444435191	1.5724280156356056	CD197	RCVCMP0000695	Control	CD3
S1	-0.0022866325188373093	0.7070356171162678	0.999988777714364	-0.3758403112900336	CD2	RCVCMP0000695	Control	CD3
S1	4.46238149026768e-4	0.887790885783778	0.999988777714364	0.14110007325255852	CD229	RCVCMP0000695	Control	CD3
S1	0.015558574835552725	0.002762406511428228	0.032472825700879795	2.9930100515421327	CD26	RCVCMP0000695	Control	CD3
S1	0.012801874657665604	0.013337351520045448	0.12190040719071842	2.4746320237764627	CD27	RCVCMP0000695	Control	CD3
S1	0.00938131327135705	0.06465364551618147	0.40542037801765113	1.8476454821096138	CD274	RCVCMP0000695	Control	CD3
S1	0.03501077000483884	2.4741320103771614e-11	8.755968876893973e-10	6.6748925330812074	CD29	RCVCMP0000695	Control	CD3
S1	0.008502836207029192	0.09427936328413944	0.5251004497404266	1.6732435345075143	CD37	RCVCMP0000695	Control	CD3
S1	0.0031866800509985065	0.5108301970191182	0.999988777714364	0.657545543041931	CD38	RCVCMP0000695	Control	CD3
S1	-0.0025774826303725535	0.6663635149447693	0.999988777714364	-0.4311442123025184	CD3E	RCVCMP0000695	Control	CD3
S1	0.002750546098263351	0.5658501484105634	0.999988777714364	0.5741738717068754	CD4	RCVCMP0000695	Control	CD3
S1	-8.365055273771049e-4	0.9178323471778109	0.999988777714364	-0.10316458474261236	CD43	RCVCMP0000695	Control	CD3
S1	0.009961772461259202	0.05294354593219763	0.34932932090343805	1.9353811075045109	CD44	RCVCMP0000695	Control	CD3
S1	0.004519401791501992	0.3641671186951623	0.999988777714364	0.9074533298706339	CD45	RCVCMP0000695	Control	CD3
S1	0.010858622559342385	0.03358607717700823	0.24904740607469714	2.12500642031271	CD45RA	RCVCMP0000695	Control	CD3
S1	3.02804391353031e-4	0.9101269832153231	0.999988777714364	0.11287837219438304	CD45RB	RCVCMP0000695	Control	CD3
S1	-0.001142530693472662	0.8728025959899783	0.999988777714364	-0.16009962573847136	CD47	RCVCMP0000695	Control	CD3
S1	0.006055687963088383	0.23020338144689956	0.880124277811202	1.1998351203217152	CD48	RCVCMP0000695	Control	CD3
S1	0.007131567273005404	0.1584641204231656	0.7260462963797949	1.4102559498980045	CD49D	RCVCMP0000695	Control	CD3
S1	9.555699664229293e-4	0.8132241515166643	0.999988777714364	0.23626872796835052	CD5	RCVCMP0000695	Control	CD3
S1	0.012755491938264803	0.01352155072478034	0.12307993385397525	2.46972882996467	CD52	RCVCMP0000695	Control	CD3
S1	0.010701425280530048	0.03781349153842872	0.2721529050192321	2.0768707340245993	CD54	RCVCMP0000695	Control	CD3
S1	0.012076021864032485	0.01881847033770856	0.15913315863179517	2.3491075492205247	CD55	RCVCMP0000695	Control	CD3
S1	0.019564200754812657	1.8017576971018912e-4	0.002856948851230507	3.7453035783453785	CD59	RCVCMP0000695	Control	CD3
S1	0.01897714828393367	2.746811794274162e-4	0.004199110139749072	3.638077123699081	CD7	RCVCMP0000695	Control	CD3
S1	-0.002680077914420677	0.630971794534537	0.999988777714364	-0.4803594896893512	CD8	RCVCMP0000695	Control	CD3
S1	0.019628632094887424	1.6585220052500738e-4	0.0026516551200461897	3.7660475777188895	CD82	RCVCMP0000695	Control	CD3
S1	0.005588682931479853	0.2603579563384053	0.9305077660228368	1.1255454797891298	CD86	RCVCMP0000695	Control	CD3
S1	0.012291311453595072	0.017666980453516112	0.15138798019023955	2.3725247291565035	HLA-ABC	RCVCMP0000695	Control	CD3
S1	0.016372656430376248	0.001584464390373519	0.01993471752172681	3.158751668722283	HLA-DR	RCVCMP0000695	Control	CD3
S1	0.0036100691986651486	0.45628155308469553	0.999988777714364	0.7449837342400512	TCRb	RCVCMP0000695	Control	CD3
S1	0.012424892227306005	0.04406825149389948	0.3066641013852132	2.0134410428157605	B2M	RCVCMP0000748	Control	CD3
S1	0.0068789341304357	0.2509904416277382	0.9165476652765104	1.1479470056588863	CD11a	RCVCMP0000748	Control	CD3
S1	0.006112134811099557	0.2996256920325342	0.9854397348736225	1.03723641265563	CD127	RCVCMP0000748	Control	CD3
S1	2.9713260011221394e-5	0.9373918652968163	0.999988777714364	0.07854835749497925	CD18	RCVCMP0000748	Control	CD3
S1	1.8916496510824207e-4	0.9171356893745934	0.999988777714364	0.10404241439806855	CD197	RCVCMP0000748	Control	CD3
S1	-0.0024337584335584195	0.7589455789444823	0.999988777714364	-0.3068657246272003	CD2	RCVCMP0000748	Control	CD3
S1	0.004803348158414416	0.399911089864013	0.999988777714364	0.8417800338800606	CD229	RCVCMP0000748	Control	CD3
S1	0.014321749372277754	0.020356176285768024	0.1693178697816715	2.3197172826924004	CD26	RCVCMP0000748	Control	CD3
S1	-0.005531604407484315	0.42804009599040704	0.999988777714364	-0.7925499205294236	CD27	RCVCMP0000748	Control	CD3
S1	-0.0028656541038878263	0.700974268990013	0.999988777714364	-0.3840056376920301	CD274	RCVCMP0000748	Control	CD3
S1	0.01079459888498366	0.07432524811921537	0.44786446756357295	1.784605996297015	CD29	RCVCMP0000748	Control	CD3
S1	0.022910874564552666	2.052790210462785e-4	0.0032144697594052186	3.712429783234536	CD37	RCVCMP0000748	Control	CD3
S1	0.013022031719727012	0.03436513849164924	0.25308193391155404	2.1157610129444744	CD38	RCVCMP0000748	Control	CD3
S1	-0.005020514104325742	0.4753127724817	0.999988777714364	-0.7138615867518102	CD3E	RCVCMP0000748	Control	CD3
S1	-0.003516830961683852	0.6344255022374856	0.999988777714364	-0.47550720045229344	CD4	RCVCMP0000748	Control	CD3
S1	0.004819481322867518	0.40386045474355337	0.999988777714364	0.8347464990975927	CD43	RCVCMP0000748	Control	CD3
S1	0.010401893976784848	0.08931379915844362	0.505141790115673	1.6990285778638838	CD44	RCVCMP0000748	Control	CD3
S1	0.006231587461385721	0.2953102892442776	0.9817700765403287	1.0465432461857733	CD45	RCVCMP0000748	Control	CD3
S1	9.409008472496859e-4	0.8244083427077089	0.999988777714364	0.2218786608219409	CD45RA	RCVCMP0000748	Control	CD3
S1	-0.008877178300190377	0.18718452549509146	0.7944663703156906	-1.3189538980856168	CD45RB	RCVCMP0000748	Control	CD3
S1	-0.0022064993123932677	0.7861291599959432	0.999988777714364	-0.2713404999058151	CD47	RCVCMP0000748	Control	CD3
S1	-0.007895178688893386	0.2407183451829561	0.8997015278049091	-1.173193182903143	CD48	RCVCMP0000748	Control	CD3
S1	-0.0011195510664875593	0.9177742406963579	0.999988777714364	-0.10323779926615709	CD49D	RCVCMP0000748	Control	CD3
S1	0.009856130527572806	0.10574062497883818	0.5657266216985332	1.6176380451518342	CD5	RCVCMP0000748	Control	CD3
S1	0.004339336656115779	0.44971156917401034	0.999988777714364	0.7558959720054077	CD52	RCVCMP0000748	Control	CD3
S1	0.008862850893226542	0.1439691975866666	0.6893785912143421	1.4611685282332907	CD54	RCVCMP0000748	Control	CD3
S1	0.007377813587556235	0.21532052131735413	0.853708637278979	1.2390674467900882	CD55	RCVCMP0000748	Control	CD3
S1	0.006782472547754212	0.2561716899912958	0.9251749740257381	1.1354861301829087	CD59	RCVCMP0000748	Control	CD3
S1	-0.0010564252935807829	0.9271269504372625	0.999988777714364	-0.09146017357946823	CD7	RCVCMP0000748	Control	CD3
S1	-0.0016129972308262693	0.8276376056307736	0.999988777714364	-0.21773241548909977	CD8	RCVCMP0000748	Control	CD3
S1	0.006394423039305513	0.27907601730727594	0.9598712193925978	1.0823973229694674	CD82	RCVCMP0000748	Control	CD3
S1	0.007860280127240589	0.18080737054181895	0.7784529267450561	1.3382732744572674	CD86	RCVCMP0000748	Control	CD3
S1	0.022419499649334047	3.5226087123474414e-4	0.005241485203585777	3.5734854161577094	HLA-ABC	RCVCMP0000748	Control	CD3
S1	-0.005196506822018013	0.4563108639340898	0.999988777714364	-0.7449352503582238	HLA-DR	RCVCMP0000748	Control	CD3
S1	0.002225139137885857	0.6666406837381103	0.999988777714364	0.4307630296923274	TCRb	RCVCMP0000748	Control	CD3
S1	0.009005341069908756	0.10855719367318617	0.5751521264416205	1.6047120280365061	B2M	RCVCMP0000024	Control	CD3
S1	0.0934264008026817	0	0	16.30882286205768	CD11a	RCVCMP0000024	Control	CD3
S1	0.007029071116566064	0.20415047116883978	0.8311751944863902	1.2698151828360582	CD127	RCVCMP0000024	Control	CD3
S1	0.020767570610429716	2.568858999449919e-4	0.00394316426036133	3.6552955126023208	CD18	RCVCMP0000024	Control	CD3
S1	0.010990184709358834	0.05041662807569702	0.33767679614593865	1.956412098626133	CD197	RCVCMP0000024	Control	CD3
S1	0.010646089383393184	0.0585095018937829	0.37684486608348555	1.8918610100153013	CD2	RCVCMP0000024	Control	CD3
S1	-0.004709452014326456	0.4287336619264661	0.999988777714364	-0.7913604849047315	CD229	RCVCMP0000024	Control	CD3
S1	0.05254996220127999	0	0	9.214051473004606	CD26	RCVCMP0000024	Control	CD3
S1	0.026410214162300633	3.3144493993830793e-6	7.027514340845226e-5	4.650304725445537	CD27	RCVCMP0000024	Control	CD3
S1	0.007170074296417303	0.19434291546026472	0.8093552017283496	1.2978382712385412	CD274	RCVCMP0000024	Control	CD3
S1	0.008147125106408186	0.14430177852038995	0.6898585239303349	1.45995741333323	CD29	RCVCMP0000024	Control	CD3
S1	0.013861350339428518	0.013829260757398432	0.12557358852642855	2.4616680157989745	CD37	RCVCMP0000024	Control	CD3
S1	0.006381228015156529	0.24825532610858247	0.9117954563712098	1.1545974141226694	CD38	RCVCMP0000024	Control	CD3
S1	0.02616055037793887	4.077690782144927e-6	8.575189051220479e-5	4.607382709350338	CD3E	RCVCMP0000024	Control	CD3
S1	-0.004463600808431587	0.4523052474025657	0.999988777714364	-0.7515773852348075	CD4	RCVCMP0000024	Control	CD3
S1	0.009346917071560951	0.09523163874970697	0.5282074277172697	1.6684237404090554	CD43	RCVCMP0000024	Control	CD3
S1	0.01822016393780886	0.0013229713095805895	0.017087869009818117	3.2109496102511184	CD44	RCVCMP0000024	Control	CD3
S1	-9.65397072213855e-4	0.8957079593902005	0.999988777714364	-0.13108513607473857	CD45	RCVCMP0000024	Control	CD3
S1	0.013515618032326255	0.01679817596294031	0.14531941422823738	2.3910956494372475	CD45RA	RCVCMP0000024	Control	CD3
S1	0.0025789015761306976	0.6262736426277618	0.999988777714364	0.4869783936650757	CD45RB	RCVCMP0000024	Control	CD3
S1	0.009792879093666468	0.0807812369765164	0.47420864639979365	1.7461710312048095	CD47	RCVCMP0000024	Control	CD3
S1	0.00623455959125084	0.2591392772823844	0.9291768088397716	1.1284278364776212	CD48	RCVCMP0000024	Control	CD3
S1	0.010451034030844034	0.06184479591364567	0.39295918056423296	1.8674068359428257	CD49D	RCVCMP0000024	Control	CD3
S1	0.020995213181767284	1.9767184208285826e-4	0.0031055164716527507	3.721973411075443	CD5	RCVCMP0000024	Control	CD3
S1	0.040673696298827756	8.877343304902752e-13	3.488316625643653e-11	7.146871717117585	CD52	RCVCMP0000024	Control	CD3
S1	0.007188879985363065	0.1970641180936874	0.8157158271091197	1.2899612342067102	CD54	RCVCMP0000024	Control	CD3
S1	0.030619961377913507	6.38151778087348e-8	1.673037069583894e-6	5.40776753356345	CD55	RCVCMP0000024	Control	CD3
S1	0.020521348398095635	2.9555912983125765e-4	0.004487539277832506	3.6191615161495125	CD59	RCVCMP0000024	Control	CD3
S1	0.00495422355343934	0.3674888385945394	0.999988777714364	0.9011871188090207	CD7	RCVCMP0000024	Control	CD3
S1	0.16559909313222546	0	0	28.879832562687675	CD8	RCVCMP0000024	Control	CD3
S1	0.014539153930799523	0.00987532711850525	0.09555377936428823	2.5801644655492413	CD82	RCVCMP0000024	Control	CD3
S1	0.0030701904369140353	0.5642182522546286	0.999988777714364	0.576587341742859	CD86	RCVCMP0000024	Control	CD3
S1	0.02862744662514108	5.152322086754424e-7	1.215178274322418e-5	5.020551923501476	HLA-ABC	RCVCMP0000024	Control	CD3
S1	0.025704348568995828	6.2613568552194465e-6	1.2766380399262598e-4	4.5173661958194975	HLA-DR	RCVCMP0000024	Control	CD3
S1	0.011019004096097277	0.047987099206292294	0.3258081716340417	1.9774826549966629	TCRb	RCVCMP0000024	Control	CD3
S1	0.039463968069739064	5.136143586659259e-6	1.0607831655630187e-4	4.559148535530774	B2M	RCVCMP0000095	Control	CD3
S1	0.009487803481903897	0.245386804176436	0.9075679205725697	1.1616275060062493	CD11a	RCVCMP0000095	Control	CD3
S1	-0.010015418179498956	0.28915137289987713	0.9743135570227509	-1.0599851111585	CD127	RCVCMP0000095	Control	CD3
S1	0.009801865370163115	0.229727866471646	0.8790786651736469	1.201060158106836	CD18	RCVCMP0000095	Control	CD3
S1	-0.003199117268749397	0.7803720536996724	0.999988777714364	-0.2788342174760966	CD197	RCVCMP0000095	Control	CD3
S1	-0.006473373122864027	0.5157692062752655	0.999988777714364	-0.6498808231112592	CD2	RCVCMP0000095	Control	CD3
S1	-5.616590825918648e-5	0.9343215535389096	0.999988777714364	0.08240890680243185	CD229	RCVCMP0000095	Control	CD3
S1	-0.005705236984372486	0.5734001034858311	0.999988777714364	-0.5630510775880415	CD26	RCVCMP0000095	Control	CD3
S1	0.0037715755661118476	0.6067073909606011	0.999988777714364	0.5147791010202247	CD27	RCVCMP0000095	Control	CD3
S1	6.197929371969615e-4	0.8738851979625091	0.999988777714364	0.15872543502728273	CD274	RCVCMP0000095	Control	CD3
S1	-0.001921391362081491	0.8943873084055479	0.999988777714364	-0.13275479219709663	CD29	RCVCMP0000095	Control	CD3
S1	0.03733381947654987	9.19401884713622e-6	1.8245794723371282e-4	4.43530929995408	CD37	RCVCMP0000095	Control	CD3
S1	0.006588932215367161	0.3983597505085825	0.999988777714364	0.8445542702479696	CD38	RCVCMP0000095	Control	CD3
S1	0.01426232165645042	0.08724187645276471	0.4981656959070887	1.7101297830584916	CD3E	RCVCMP0000095	Control	CD3
S1	-0.007992084643492017	0.4117565071176168	0.999988777714364	-0.8208064797292145	CD4	RCVCMP0000095	Control	CD3
S1	0.0013750411289405774	0.8072906859090361	0.999988777714364	0.24392270274055342	CD43	RCVCMP0000095	Control	CD3
S1	0.0025292076867329573	0.7093908654528482	0.999988777714364	0.3726743011947169	CD44	RCVCMP0000095	Control	CD3
S1	0.013718166116351216	0.10090720419728672	0.549044740666498	1.6404713331513678	CD45	RCVCMP0000095	Control	CD3
S1	0.00940246187116594	0.24826600450015102	0.9117954563712098	1.1545713503554558	CD45RA	RCVCMP0000095	Control	CD3
S1	-3.8432588587885533e-4	0.9660092657739667	0.999988777714364	0.042613961699526755	CD45RB	RCVCMP0000095	Control	CD3
S1	-0.007507531119211034	0.4416143645060041	0.999988777714364	-0.7694699709569919	CD47	RCVCMP0000095	Control	CD3
S1	-0.0011236653779490144	0.9667480303745762	0.999988777714364	-0.041687234668498475	CD48	RCVCMP0000095	Control	CD3
S1	-0.0029758607450373546	0.7942836106375377	0.999988777714364	-0.26075219700075125	CD49D	RCVCMP0000095	Control	CD3
S1	0.00916111630089446	0.25621437851643813	0.9252293364633624	1.1353841959317084	CD5	RCVCMP0000095	Control	CD3
S1	-0.01184021348088039	0.20112702519549774	0.8246823853668179	-1.2783472199251793	CD52	RCVCMP0000095	Control	CD3
S1	-0.00951867638318184	0.3176695200080838	0.999988777714364	-0.9992584245925903	CD54	RCVCMP0000095	Control	CD3
S1	0.004978478099980239	0.5099570600809247	0.999988777714364	0.6589045559427934	CD55	RCVCMP0000095	Control	CD3
S1	-0.010782650913368608	0.2547027124374279	0.9226771556413842	-1.139001059146852	CD59	RCVCMP0000095	Control	CD3
S1	0.009396737891756695	0.2482835622785502	0.9117954563712098	1.1545284971186096	CD7	RCVCMP0000095	Control	CD3
S1	-0.0029659615022752436	7.54813196256527e-4	0.010373723726384345	-3.3688542924478426	CD8	RCVCMP0000095	Control	CD3
S1	-0.0057847518818341225	0.5666232566171514	0.999988777714364	-0.5730316614598735	CD82	RCVCMP0000095	Control	CD3
S1	0.007201901871792651	0.3553741863757196	0.999988777714364	0.9242153861857314	CD86	RCVCMP0000095	Control	CD3
S1	0.03630288044074953	2.6708878700709704e-5	4.913112912203627e-4	4.199852609556385	HLA-ABC	RCVCMP0000095	Control	CD3
S1	0.011519296997415116	0.15956388021604684	0.7281950852989412	1.4065398492919283	HLA-DR	RCVCMP0000095	Control	CD3
S1	0.01131660410605574	0.15453508133244487	0.7161794003223868	1.4236939654919099	TCRb	RCVCMP0000095	Control	CD3
S1	-0.0043039881526475594	0.6420110535815271	0.999988777714364	-0.46488885293249615	B2M	RCVCMP0000650	Control	CD3
S1	-0.0014598539187849868	0.9174247264894229	0.999988777714364	-0.10367820100347173	CD11a	RCVCMP0000650	Control	CD3
S1	0.008953458747532712	0.21635255078330928	0.855374944966928	1.2362852529334398	CD127	RCVCMP0000650	Control	CD3
S1	-0.012751867128087152	0.12361813063565513	0.627537740038074	-1.5397630134664038	CD18	RCVCMP0000650	Control	CD3
S1	-5.185084462084088e-5	0.9387596997729517	0.999988777714364	0.07682884975948755	CD197	RCVCMP0000650	Control	CD3
S1	-8.604925743868668e-4	0.978007836528	0.999988777714364	-0.02756658037421276	CD2	RCVCMP0000650	Control	CD3
S1	0.003626097717615477	0.5805865466444415	0.999988777714364	0.5525281598869659	CD229	RCVCMP0000650	Control	CD3
S1	0.0066628721758581946	0.30943015095280324	0.9964153343366867	1.0164184761867374	CD26	RCVCMP0000650	Control	CD3
S1	-0.008224404848525973	0.3331271565953995	0.999988777714364	-0.9678342479646228	CD27	RCVCMP0000650	Control	CD3
S1	-0.004243790710693891	0.5766329936943848	0.999988777714364	-0.5583095955487173	CD274	RCVCMP0000650	Control	CD3
S1	0.01590492593137859	0.033696420236326574	0.2496950980725935	2.1236858637083404	CD29	RCVCMP0000650	Control	CD3
S1	-0.004341827998541767	0.5662964984528347	0.999988777714364	-0.573514331204839	CD37	RCVCMP0000650	Control	CD3
S1	0.007560915877157882	0.29702905540827507	0.9825225820212228	1.0428256369684354	CD38	RCVCMP0000650	Control	CD3
S1	0.0026508567877415916	0.673935371175435	0.999988777714364	0.42075311497276024	CD3E	RCVCMP0000650	Control	CD3
S1	-0.0046839488759109335	0.6076841352741945	0.999988777714364	-0.5133819985168923	CD4	RCVCMP0000650	Control	CD3
S1	0.012075795322602022	0.09922584251994482	0.5432513461529407	1.6486183718546308	CD43	RCVCMP0000650	Control	CD3
S1	0.01096453076000433	0.1363249275947087	0.6664921949729149	1.4896171592387786	CD44	RCVCMP0000650	Control	CD3
S1	0.0017943266915532868	0.7567752240531345	0.999988777714364	0.3097182489586876	CD45	RCVCMP0000650	Control	CD3
S1	0.003099015738872956	0.6169926864299287	0.999988777714364	0.5001170144092975	CD45RA	RCVCMP0000650	Control	CD3
S1	-0.003883559108222399	0.67992840336987	0.999988777714364	-0.4125608314802857	CD45RB	RCVCMP0000650	Control	CD3
S1	-0.004659355992625393	0.6067141560361721	0.999988777714364	-0.5147694210284169	CD47	RCVCMP0000650	Control	CD3
S1	-5.089181990008281e-4	0.9860741726470295	0.999988777714364	0.01745432250783539	CD48	RCVCMP0000650	Control	CD3
S1	6.321454094556708e-4	0.8686157511122305	0.999988777714364	0.16541702899184965	CD49D	RCVCMP0000650	Control	CD3
S1	0.007976099483974953	0.2731179774323069	0.9513004806769114	1.0959104226523035	CD5	RCVCMP0000650	Control	CD3
S1	0.0011104094692612964	0.8207017676965562	0.999988777714364	0.2266424667979593	CD52	RCVCMP0000650	Control	CD3
S1	-0.0033181793892637407	0.7332314842036386	0.999988777714364	-0.3408301066516274	CD54	RCVCMP0000650	Control	CD3
S1	0.03798106788288502	2.8182631228723665e-7	6.827252611479302e-6	5.135211893063362	CD55	RCVCMP0000650	Control	CD3
S1	-0.004300861640560241	0.6417911850573537	0.999988777714364	-0.46519588534143264	CD59	RCVCMP0000650	Control	CD3
S1	-0.002581926345042676	0.8039346864927499	0.999988777714364	-0.24825813773753325	CD7	RCVCMP0000650	Control	CD3
S1	-2.126492108935996e-4	0.4483054062636489	0.999988777714364	0.7582431958397458	CD8	RCVCMP0000650	Control	CD3
S1	0.02906072416056854	1.4219948783744663e-4	0.0023076571271497216	3.8043109078208803	CD82	RCVCMP0000650	Control	CD3
S1	0.00568639198566768	0.3935280472312246	0.999988777714364	0.8532367142794595	CD86	RCVCMP0000650	Control	CD3
S1	-0.002383435132371483	0.8251379076068862	0.999988777714364	-0.2209415974263478	HLA-ABC	RCVCMP0000650	Control	CD3
S1	-0.0050983571286147035	0.5646596930308652	0.999988777714364	-0.575934148212505	HLA-DR	RCVCMP0000650	Control	CD3
S1	0.005164825323248223	0.2988483692095554	0.9845921619821643	1.038906185863429	TCRb	RCVCMP0000650	Control	CD3
S1	8.979884077161285e-4	0.8960292763334949	0.999988777714364	0.13067896094809608	B2M	RCVCMP0001152	Control	CD3
S1	-0.009401431343188129	0.42289554641179017	0.999988777714364	-0.8014078943925043	CD11a	RCVCMP0001152	Control	CD3
S1	-0.004389277718294648	0.6818188870280346	0.999988777714364	-0.40998236084580325	CD127	RCVCMP0001152	Control	CD3
S1	-0.0041453952574584335	0.7517037121202733	0.999988777714364	-0.31639368169016835	CD18	RCVCMP0001152	Control	CD3
S1	-0.009401807485457818	0.4265167903890019	0.999988777714364	-0.7951662686715756	CD197	RCVCMP0001152	Control	CD3
S1	0.012073921963703198	0.2624146515898196	0.934813802998039	1.1207021855523667	CD2	RCVCMP0001152	Control	CD3
S1	-0.0015652123755833772	0.9029105330745528	0.999988777714364	-0.12198546054569129	CD229	RCVCMP0001152	Control	CD3
S1	0.011730735497141518	0.25352810189575736	0.920803815953518	1.1418217927723293	CD26	RCVCMP0001152	Control	CD3
S1	5.391844347348643e-4	0.9202273734109647	0.999988777714364	0.1001473134478871	CD27	RCVCMP0001152	Control	CD3
S1	-0.0025118981656594153	0.8496018049256953	0.999988777714364	-0.189626519196422	CD274	RCVCMP0001152	Control	CD3
S1	-0.012374435888259197	0.29153521259480186	0.9781179655741301	-1.0547597602395007	CD29	RCVCMP0001152	Control	CD3
S1	-0.005518648057327173	0.6390659186212675	0.999988777714364	-0.4690052007189147	CD37	RCVCMP0001152	Control	CD3
S1	-0.0012758277152925383	0.9502959800577495	0.999988777714364	-0.0623350962324672	CD38	RCVCMP0001152	Control	CD3
S1	0.005455597021929455	0.580079721050925	0.999988777714364	0.5532682755944821	CD3E	RCVCMP0001152	Control	CD3
S1	0.021791791753010447	0.04818915930811696	0.3268486354287779	1.9756965199870689	CD4	RCVCMP0001152	Control	CD3
S1	-0.0021311058052599693	0.8474519816298002	0.999988777714364	-0.19237052142799216	CD43	RCVCMP0001152	Control	CD3
S1	-0.0017231881104950192	0.9192082418877516	0.999988777714364	-0.10143110964795289	CD44	RCVCMP0001152	Control	CD3
S1	-0.008213824337854541	0.5010729576634956	0.999988777714364	-0.6728024833491719	CD45	RCVCMP0001152	Control	CD3
S1	0.027691903483925823	0.01155529132592803	0.10866842648897317	2.525441818993981	CD45RB	RCVCMP0001152	Control	CD3
S1	0.004475876869103409	0.6531460992148495	0.999988777714364	0.44939588505677963	CD47	RCVCMP0001152	Control	CD3
S1	-0.004292515924805825	0.7244941710854312	0.999988777714364	-0.3524588537054473	CD48	RCVCMP0001152	Control	CD3
S1	0.012573174729632777	0.23343859100706554	0.8846364963355083	1.1915478314414667	CD49D	RCVCMP0001152	Control	CD3
S1	0.0050444243175652775	0.6164800743372894	0.999988777714364	0.5008451967189265	CD5	RCVCMP0001152	Control	CD3
S1	0.009123764094756502	0.3702123366560848	0.999988777714364	0.8960756956441887	CD52	RCVCMP0001152	Control	CD3
S1	-0.01348643462223474	0.25324077411625123	0.9205294613073557	-1.1425131718583934	CD54	RCVCMP0001152	Control	CD3
S1	-0.00157776821271049	0.9147628521316019	0.999988777714364	-0.10703293417146738	CD55	RCVCMP0001152	Control	CD3
S1	0.024235742591767213	0.02745979213479166	0.21359813682172166	2.204918812625744	CD59	RCVCMP0001152	Control	CD3
S1	0.009363357960749835	0.3775029924943145	0.999988777714364	0.8825064515221157	CD7	RCVCMP0001152	Control	CD3
S1	-5.08436376693674e-4	0.8590915187752561	0.999988777714364	0.1775307436937489	CD8	RCVCMP0001152	Control	CD3
S1	-0.016390767716461363	0.1609746226049954	0.731244150636722	-1.4018011913953898	CD82	RCVCMP0001152	Control	CD3
S1	-0.007753867957285079	0.5033629847064429	0.999988777714364	-0.6692077162756734	CD86	RCVCMP0001152	Control	CD3
S1	0.004103728040273124	0.6794237509809786	0.999988777714364	0.4132496009176284	HLA-ABC	RCVCMP0001152	Control	CD3
S1	-0.00764589909095094	0.5238434233464834	0.999988777714364	-0.6374321024073731	HLA-DR	RCVCMP0001152	Control	CD3
S1	-0.0024440672450804744	0.854834775592425	0.999988777714364	-0.1829531542836401	TCRb	RCVCMP0001152	Control	CD3
S1	-1.523111556574095e-4	0.9561156457463986	0.999988777714364	0.05502864149212868	B2M	RCVCMP0000124	Control	CD3
S1	-0.001967642210687216	0.8420119967884017	0.999988777714364	-0.19932056063183742	CD11a	RCVCMP0000124	Control	CD3
S1	-0.0040171721624354595	0.6231990237811535	0.999988777714364	-0.49132157343190014	CD127	RCVCMP0000124	Control	CD3
S1	-0.001981227962365125	0.8409271440910984	0.999988777714364	-0.20070769285897402	CD18	RCVCMP0000124	Control	CD3
S1	0.003720513476993389	0.5473712429527635	0.999988777714364	0.6017039158652737	CD197	RCVCMP0000124	Control	CD3
S1	0.016135428657498833	0.019791557836187357	0.16540228776777746	2.330276199772237	CD2	RCVCMP0000124	Control	CD3
S1	-0.010145195083725288	0.1744020673548764	0.7636080185529364	-1.3581942099546025	CD229	RCVCMP0000124	Control	CD3
S1	0.02310696447904464	9.580723641071653e-4	0.012850682963919788	3.302558104995809	CD26	RCVCMP0000124	Control	CD3
S1	-5.383204793821269e-4	0.9990800529440715	0.999988777714364	0.001152982906233509	CD27	RCVCMP0000124	Control	CD3
S1	-0.004021193684541593	0.6114903601209998	0.999988777714364	-0.5079472172344853	CD274	RCVCMP0000124	Control	CD3
S1	0.006457497945529236	0.3270275006949799	0.999988777714364	0.9801187583418012	CD29	RCVCMP0000124	Control	CD3
S1	0.005377618163367645	0.39970126945974815	0.999988777714364	0.8421548733663788	CD37	RCVCMP0000124	Control	CD3
S1	0.01465866056969542	0.03206013289593401	0.24017480179525058	2.1436600815426434	CD38	RCVCMP0000124	Control	CD3
S1	0.023645438262174558	7.034440080564419e-4	0.009751802047917856	3.388233307118303	CD3E	RCVCMP0000124	Control	CD3
S1	-0.006314080324037035	0.420579410321124	0.999988777714364	-0.8054164359052588	CD4	RCVCMP0000124	Control	CD3
S1	0.018456133436500616	0.007057087713963073	0.07216378728642936	2.694138292888132	CD43	RCVCMP0000124	Control	CD3
S1	0.0020985239454726617	0.7111911561769553	0.999988777714364	0.37025680335178823	CD44	RCVCMP0000124	Control	CD3
S1	-0.019621717542352025	0.007740875868328383	0.07803576729773137	-2.663167989600089	CD45	RCVCMP0000124	Control	CD3
S1	0.007852048044876046	0.20616157459371065	0.8361094313534632	1.2641907374547232	CD45RA	RCVCMP0000124	Control	CD3
S1	6.226875139073833e-4	0.8698351945321758	0.999988777714364	0.16386782761714436	CD45RB	RCVCMP0000124	Control	CD3
S1	-0.016440750912411692	0.0262228245348882	0.20628083401617245	-2.222895837420255	CD47	RCVCMP0000124	Control	CD3
S1	0.0041065791436428025	0.5140053785024512	0.999988777714364	0.6526136575710472	CD48	RCVCMP0000124	Control	CD3
S1	0.014541607421526548	0.03378598158944679	0.2500115209063908	2.122616733396803	CD49D	RCVCMP0000124	Control	CD3
S1	6.611686995923078e-4	0.8651623248490314	0.999988777714364	0.16980648736310974	CD5	RCVCMP0000124	Control	CD3
S1	0.001597138823064777	0.7638428650428806	0.999988777714364	0.3004382842791407	CD52	RCVCMP0000124	Control	CD3
S1	-0.004132826158210103	0.6159064971489221	0.999988777714364	-0.5016602969191386	CD54	RCVCMP0000124	Control	CD3
S1	0.0493222087039898	2.0048407378681077e-12	7.662107655603468e-11	7.034151159186552	CD55	RCVCMP0000124	Control	CD3
S1	0.008404858213709178	0.21096179114911173	0.844696929296526	1.250925138947012	CD59	RCVCMP0000124	Control	CD3
S1	0.0031751046449763603	0.6020349954669384	0.999988777714364	0.5214763227724872	CD7	RCVCMP0000124	Control	CD3
S1	0.013847954889450459	0.004617031978707997	0.05025149987489111	2.8326055544454274	CD8	RCVCMP0000124	Control	CD3
S1	0.03877269235905366	3.549579519201984e-8	9.560448328508707e-7	5.511911227579556	CD82	RCVCMP0000124	Control	CD3
S1	-0.003075676133282802	0.7136709144037843	0.999988777714364	-0.3669304272825289	CD86	RCVCMP0000124	Control	CD3
S1	-0.00684534423774607	0.37917966331161657	0.999988777714364	-0.8794087983559852	HLA-ABC	RCVCMP0000124	Control	CD3
S1	0.047477901720395094	1.4128254122169892e-11	5.069665806603707e-10	6.756585257447487	HLA-DR	RCVCMP0000124	Control	CD3
S1	-0.003905964302953286	0.6247860392859665	0.999988777714364	-0.48907861709273154	TCRb	RCVCMP0000124	Control	CD3
S1	0.008978483491306699	0.16531960083537367	0.7417623881487494	1.3874007355740074	B2M	RCVCMP0000122	Control	CD3
S1	0.06616189032079955	0	0	9.898941749993805	CD11a	RCVCMP0000122	Control	CD3
S1	0.012003837271826575	0.06471604775541762	0.40565971967864184	1.847214575514657	CD127	RCVCMP0000122	Control	CD3
S1	6.823899463523907e-4	0.8781237743320811	0.999988777714364	0.15334809563461535	CD18	RCVCMP0000122	Control	CD3
S1	-0.007826775257394784	0.2642092778184274	0.9372178864254217	-1.1164974109364034	CD197	RCVCMP0000122	Control	CD3
S1	0.002307628026102513	0.6926757027402293	0.999988777714364	0.3952265466711505	CD2	RCVCMP0000122	Control	CD3
S1	0.001075345421556591	0.829910908120151	0.999988777714364	0.21481583298869203	CD229	RCVCMP0000122	Control	CD3
S1	0.025298806103132714	1.3192952606844166e-4	0.0021545700503635894	3.822828531076488	CD26	RCVCMP0000122	Control	CD3
S1	0.004475506811211386	0.4714798980740418	0.999988777714364	0.720073247505342	CD27	RCVCMP0000122	Control	CD3
S1	0.002915136451880414	0.622853839771947	0.999988777714364	0.4918097549969364	CD274	RCVCMP0000122	Control	CD3
S1	-0.0100265503807547	0.14752988114262192	0.6991016122822137	-1.4483117566735544	CD29	RCVCMP0000122	Control	CD3
S1	0.01011768494249382	0.11399221625921108	0.594353746790551	1.5805008331052806	CD37	RCVCMP0000122	Control	CD3
S1	0.07150882237985087	0	0	10.70895259072153	CD38	RCVCMP0000122	Control	CD3
S1	8.694260292560691e-4	0.856271152549547	0.999988777714364	0.1811228461247736	CD3E	RCVCMP0000122	Control	CD3
S1	0.020501137424615803	0.001920882095005183	0.023712836157329838	3.1021998833810955	CD4	RCVCMP0000122	Control	CD3
S1	0.002085440057012604	0.7142589114241933	0.999988777714364	0.36614227785203923	CD43	RCVCMP0000122	Control	CD3
S1	0.013737610946949846	0.03587933968904866	0.26141554155596525	2.0982922163986726	CD44	RCVCMP0000122	Control	CD3
S1	0.042445155747492795	1.9348744828562303e-10	6.458391107830881e-9	6.366422916754011	CD45	RCVCMP0000122	Control	CD3
S1	0.0364119903264311	4.2653507614787145e-8	1.136888123784515e-6	5.479497665199693	CD45RA	RCVCMP0000122	Control	CD3
S1	-0.003520702434538273	0.6352852006609396	0.999988777714364	-0.4743011092055574	CD45RB	RCVCMP0000122	Control	CD3
S1	0.013592101509443406	0.0378164017488416	0.2721529050192321	2.076839212203871	CD47	RCVCMP0000122	Control	CD3
S1	0.0017060716469302	0.7588796756532765	0.999988777714364	0.30695230527355083	CD48	RCVCMP0000122	Control	CD3
S1	-0.0030673706659686867	0.6808062246685598	0.999988777714364	-0.4113632123621408	CD49D	RCVCMP0000122	Control	CD3
S1	0.013760993418035928	0.03536637098505668	0.2586349353885349	2.104138458004858	CD5	RCVCMP0000122	Control	CD3
S1	-0.0036645558388245163	0.6202172634232387	0.999988777714364	-0.495542452178256	CD52	RCVCMP0000122	Control	CD3
S1	-0.0017257131539891752	0.8370619872618542	0.999988777714364	-0.20565298337335566	CD54	RCVCMP0000122	Control	CD3
S1	-0.01296264759754266	0.05801790096375621	0.37461548820937207	-1.8955626431416561	CD55	RCVCMP0000122	Control	CD3
S1	0.010374520304126113	0.11048242273438613	0.5819149866675454	1.5960285345779188	CD59	RCVCMP0000122	Control	CD3
S1	0.011204513684270546	0.08527925813523463	0.491144965218972	1.7208433253690667	CD7	RCVCMP0000122	Control	CD3
S1	-5.075783559850633e-4	0.9765649721725741	0.999988777714364	-0.029375675998035006	CD8	RCVCMP0000122	Control	CD3
S1	0.00868522373711026	0.17786532886346818	0.7721413188388133	1.3473568557443387	CD82	RCVCMP0000122	Control	CD3
S1	-0.004922885210023595	0.49041787019607164	0.999988777714364	-0.6896443497298168	CD86	RCVCMP0000122	Control	CD3
S1	0.002360948472580549	0.6871424293891633	0.999988777714364	0.4027360244596125	HLA-ABC	RCVCMP0000122	Control	CD3
S1	0.013942470888575644	0.032328152790618514	0.2416958971141396	2.1403294351428688	HLA-DR	RCVCMP0000122	Control	CD3
S1	0.007447202346600577	0.23634336825503977	0.8905812986141474	1.184176081315455	TCRb	RCVCMP0000122	Control	CD3
S1	-0.011893679633424236	0.04464580639147909	0.30916703204713136	-2.00797633583568	B2M	RCVCMP0000204	Control	CD3
S1	0.0021188764054704025	0.6491018780303792	0.999988777714364	0.45501023154455417	CD11a	RCVCMP0000204	Control	CD3
S1	-0.003571319109939239	0.5829162635894609	0.999988777714364	-0.5491299635803278	CD127	RCVCMP0000204	Control	CD3
S1	-0.00838518779717825	0.16350551761971688	0.7375372169752764	-1.3933779908514825	CD18	RCVCMP0000204	Control	CD3
S1	-0.0015623078694229741	0.8465845676084884	0.999988777714364	-0.19347808476698364	CD197	RCVCMP0000204	Control	CD3
S1	-0.0012402965536548024	0.8920128365011094	0.999988777714364	-0.13575769417702346	CD2	RCVCMP0000204	Control	CD3
S1	-0.009088218221356279	0.12698937252522655	0.6378810506784784	-1.526082287994668	CD229	RCVCMP0000204	Control	CD3
S1	-0.009514538317012102	0.11151805207292023	0.5859244712293734	-1.5914068129040237	CD26	RCVCMP0000204	Control	CD3
S1	0.008960638284260178	0.09441080832974702	0.5255411136794375	1.6725759315199926	CD27	RCVCMP0000204	Control	CD3
S1	-3.1173100039123786e-4	0.9773304615194391	0.999988777714364	0.028415876724652858	CD274	RCVCMP0000204	Control	CD3
S1	-0.0011642891542128838	0.9015169769916366	0.999988777714364	-0.12374525715793859	CD29	RCVCMP0000204	Control	CD3
S1	0.012769161606558482	0.017910635692037102	0.15308403684802402	2.3674604196067506	CD37	RCVCMP0000204	Control	CD3
S1	-0.005729739797034109	0.33487882403437763	0.999988777714364	-0.9643333534961127	CD38	RCVCMP0000204	Control	CD3
S1	3.917511070656833e-4	0.8794190195402702	0.999988777714364	0.1517057528972271	CD3E	RCVCMP0000204	Control	CD3
S1	-3.8487274554974507e-4	0.9875662828460343	0.999988777714364	0.015583984254673116	CD4	RCVCMP0000204	Control	CD3
S1	-0.0010085488103075996	0.9236250911702557	0.999988777714364	-0.09586840116744999	CD43	RCVCMP0000204	Control	CD3
S1	0.010653994051396895	0.05006485563798879	0.3361655238476187	1.9594094433038363	CD44	RCVCMP0000204	Control	CD3
S1	-0.018982536281842283	0.0011385032663617021	0.014988576820496825	-3.2538551217520424	CD45	RCVCMP0000204	Control	CD3
S1	0.006191893677667702	0.22630332952704735	0.8738649560825857	1.2099363189879442	CD45RA	RCVCMP0000204	Control	CD3
S1	0.0033468190577159713	0.5009285035915763	0.999988777714364	0.6730295312349723	CD45RB	RCVCMP0000204	Control	CD3
S1	-0.004462843661254675	0.4812134670515943	0.999988777714364	-0.7043521981348981	CD47	RCVCMP0000204	Control	CD3
S1	6.674458353843892e-4	0.8409857837794668	0.999988777714364	0.20063270416460702	CD48	RCVCMP0000204	Control	CD3
S1	-0.0040512970789085894	0.5206313039789203	0.999988777714364	-0.642372572130001	CD49D	RCVCMP0000204	Control	CD3
S1	-6.927019110482999e-4	0.9679826587044806	0.999988777714364	-0.040138561781303664	CD5	RCVCMP0000204	Control	CD3
S1	0.015811380231044864	0.0030139938232740526	0.03497590960464194	2.9663070838643275	CD52	RCVCMP0000204	Control	CD3
S1	-0.012976303605207337	0.02761133504045522	0.21452770615442104	-2.2027647333141185	CD54	RCVCMP0000204	Control	CD3
S1	0.0012281943011500053	0.7477782265924249	0.999988777714364	0.32157032667468727	CD55	RCVCMP0000204	Control	CD3
S1	-0.0026902807630238617	0.69527321427770294	0.999988777714364	-0.39170903395497536	CD59	RCVCMP0000204	Control	CD3
S1	-0.008074219387816483	0.17943359659793257	0.7761132207911569	-1.342501030113472	CD7	RCVCMP0000204	Control	CD3
S1	0.025300618177410077	5.646079346499633e-6	1.158952117973398e-4	4.539227128812889	CD8	RCVCMP0000204	Control	CD3
S1	-0.0015381755287857397	0.8498836846845175	0.999988777714364	-0.18926683839595912	CD82	RCVCMP0000204	Control	CD3
S1	-0.007261262825936076	0.2223779427109459	0.8663010407283871	-1.2202293523785588	CD86	RCVCMP0000204	Control	CD3
S1	-0.014507013818620995	0.013610019425375758	0.12375063561709805	-2.46739483238121	HLA-ABC	RCVCMP0000204	Control	CD3
S1	-4.8618826841301846e-4	0.9975178915831231	0.999988777714364	-0.0031108665867781355	HLA-DR	RCVCMP0000204	Control	CD3
S1	0.002797066365099364	0.5582192312743137	0.999988777714364	0.5854885977086918	TCRb	RCVCMP0000204	Control	CD3
S1	0.012232774864936992	0.044498867418792054	0.30852609929539276	2.009360959039509	B2M	RCVCMP0000816	Control	CD3
S1	0.01056403263941173	0.08118151181353683	0.4754024547849221	1.743871428036166	CD11a	RCVCMP0000816	Control	CD3
S1	-0.005524743725987986	0.41002415488178423	0.999988777714364	-0.8238511236813679	CD127	RCVCMP0000816	Control	CD3
S1	-0.003088881203693169	0.6657956757439292	0.999988777714364	-0.43192534167565044	CD18	RCVCMP0000816	Control	CD3
S1	0.00316435416117606	0.5704918040082676	0.999988777714364	0.5673273420149212	CD197	RCVCMP0000816	Control	CD3
S1	-0.013735616549670381	0.03325865922569825	0.24732711066573781	-2.128946835419703	CD2	RCVCMP0000816	Control	CD3
S1	0.008082098822012928	0.17065773699150455	0.7540517852367138	1.3700934347002198	CD229	RCVCMP0000816	Control	CD3
S1	0.0047475450974628595	0.41255866839709165	0.999988777714364	0.8193992400162374	CD26	RCVCMP0000816	Control	CD3
S1	-0.01082584881436111	0.09486993287446023	0.5271619058429965	-1.6702498903792873	CD27	RCVCMP0000816	Control	CD3
S1	-0.008653827081433262	0.1810308189494957	0.7791143832896472	-1.337587875561594	CD274	RCVCMP0000816	Control	CD3
S1	-7.811815013719018e-4	0.9483984032659538	0.999988777714364	-0.06471816035009487	CD29	RCVCMP0000816	Control	CD3
S1	0.002051860380221028	0.6920079832842458	0.999988777714364	0.396131551650429	CD37	RCVCMP0000816	Control	CD3
S1	0.0024015932458737533	0.6564953979400368	0.999988777714364	0.44475696439582507	CD38	RCVCMP0000816	Control	CD3
S1	0.010427612797010875	0.08355189754052361	0.48402131744637816	1.7304388511304385	CD3E	RCVCMP0000816	Control	CD3
S1	-0.0021276614631068704	0.7749487968732	0.999988777714364	-0.28590772506215917	CD4	RCVCMP0000816	Control	CD3
S1	0.004020994473340123	0.4802686262836473	0.999988777714364	0.7058705775174146	CD43	RCVCMP0000816	Control	CD3
S1	0.019666814039915277	0.0013888358747540241	0.01783538022665515	3.196961239722306	CD44	RCVCMP0000816	Control	CD3
S1	0.013682191448317574	0.025074863749130483	0.19959397881368007	2.240247434416022	CD45	RCVCMP0000816	Control	CD3
S1	0.0026342375681914416	0.6303501307753026	0.999988777714364	0.48123409570895465	CD45RA	RCVCMP0000816	Control	CD3
S1	-0.00832543593536775	0.20360611769512105	0.8301314883084385	-1.2713445000711943	CD45RB	RCVCMP0000816	Control	CD3
S1	0.004802405129119524	0.40727152296614433	0.999988777714364	0.8287047046375573	CD47	RCVCMP0000816	Control	CD3
S1	-0.005656726002382768	0.3971340497851371	0.999988777714364	-0.8467507768822424	CD48	RCVCMP0000816	Control	CD3
S1	-0.005974890432394419	0.35941366891382265	0.999988777714364	-0.9164829064229983	CD49D	RCVCMP0000816	Control	CD3
S1	0.010535304466040275	0.08073834711834116	0.47420864639979365	1.7464179844414298	CD5	RCVCMP0000816	Control	CD3
S1	0.0035295308216814632	0.5305908212711796	0.999988777714364	0.6271043723094569	CD52	RCVCMP0000816	Control	CD3
S1	0.0035301570633036778	0.5322058368924476	0.999988777714364	0.6246423210235174	CD54	RCVCMP0000816	Control	CD3
S1	0.0027097747939184105	0.6208804457987149	0.999988777714364	0.4946029126522023	CD55	RCVCMP0000816	Control	CD3
S1	0.012884891102728441	0.03359576234586181	0.2490594613766846	2.124890362330275	CD59	RCVCMP0000816	Control	CD3
S1	0.003105108767014462	0.5775616956881899	0.999988777714364	0.5569498474167104	CD7	RCVCMP0000816	Control	CD3
S1	0.008884396948066704	0.139846600453843	0.6762854740133194	1.4763625133777147	CD8	RCVCMP0000816	Control	CD3
S1	-0.0010480326852655188	0.9150754919202839	0.999988777714364	-0.10663885571947623	CD82	RCVCMP0000816	Control	CD3
S1	0.0036010532417948956	0.5188681768854617	0.999988777714364	0.6450910601442912	CD86	RCVCMP0000816	Control	CD3
S1	-0.004864345721567861	0.47543964057399546	0.999988777714364	-0.7136564523822136	HLA-ABC	RCVCMP0000816	Control	CD3
S1	-0.001564428348488025	0.8499495944668973	0.999988777714364	-0.18918274052621	HLA-DR	RCVCMP0000816	Control	CD3
S1	2.0989874836674713e-4	0.9233269012350869	0.999988777714364	0.09624385495636008	TCRb	RCVCMP0000816	Control	CD3
S1	0.04020534131387368	5.228254075158034e-4	0.007454715425136961	3.468781022973006	B2M	RCVCMP0000357	Control	CD3
S1	0.0048265306081611975	0.6399415887984949	0.999988777714364	0.46778046931674255	CD11a	RCVCMP0000357	Control	CD3
S1	0.015083388179317017	0.17371350060994262	0.7615877587978921	1.3603679967675095	CD127	RCVCMP0000357	Control	CD3
S1	0.005818079876025236	0.5790664101269196	0.999988777714364	0.5547489198356721	CD18	RCVCMP0000357	Control	CD3
S1	-0.009880677475306956	0.42900956037561666	0.999988777714364	-0.7908876421653954	CD197	RCVCMP0000357	Control	CD3
S1	-0.007324781142676937	0.572502933556204	0.999988777714364	-0.5643691441721959	CD2	RCVCMP0000357	Control	CD3
S1	-0.006998382914183251	0.5506793475921469	0.999988777714364	-0.5967424480383425	CD229	RCVCMP0000357	Control	CD3
S1	0.01106598476279706	0.3166955764155617	0.999988777714364	1.0012714815690271	CD26	RCVCMP0000357	Control	CD3
S1	0.018083591876534102	0.10509532149901646	0.5639503555803128	1.6206378884726262	CD27	RCVCMP0000357	Control	CD3
S1	0.010357084290017821	0.33353851626766495	0.999988777714364	0.9670110369325962	CD274	RCVCMP0000357	Control	CD3
S1	0.0041740402146814345	0.6706124456615259	0.999988777714364	0.42530761144295026	CD29	RCVCMP0000357	Control	CD3
S1	-0.01724132237774225	0.14425134955839947	0.6897458023584933	-1.4601409159238696	CD37	RCVCMP0000357	Control	CD3
S1	-0.011689200281094464	0.34801712343426905	0.999988777714364	-0.9384423639421374	CD38	RCVCMP0000357	Control	CD3
S1	-0.01178723203365169	0.34065420406734614	0.999988777714364	-0.95287342939647	CD3E	RCVCMP0000357	Control	CD3
S1	0.005788991475750355	0.5828487493972008	0.999988777714364	0.5492283524867628	CD4	RCVCMP0000357	Control	CD3
S1	0.015574768370477424	0.14458325745397538	0.6904154723009045	1.458934060260379	CD43	RCVCMP0000357	Control	CD3
S1	0.022823053782444105	0.045489161385036336	0.3136252025798248	2.000102828804111	CD44	RCVCMP0000357	Control	CD3
S1	0.004249175303523678	0.6756684071124366	0.999988777714364	0.41838123091719415	CD45	RCVCMP0000357	Control	CD3
S1	0.006226182153544358	0.5567445650592069	0.999988777714364	0.5876837794303114	CD45RA	RCVCMP0000357	Control	CD3
S1	-0.007244614323937711	0.5702828203511465	0.999988777714364	-0.5676350234219952	CD45RB	RCVCMP0000357	Control	CD3
S1	-0.023835389378619513	0.04880319877914655	0.3299439200175782	-1.9703069816038352	CD47	RCVCMP0000357	Control	CD3
S1	0.02083038097399621	0.06454018295632546	0.40508826119137986	1.8484298560075134	CD48	RCVCMP0000357	Control	CD3
S1	0.006749957245119558	0.503539621623792	0.999988777714364	0.6689308001951458	CD49D	RCVCMP0000357	Control	CD3
S1	-0.01735831299466398	0.15311733243150788	0.7129241050161477	-1.428606612830321	CD5	RCVCMP0000357	Control	CD3
S1	-0.017680486926912698	0.1439480126342571	0.6893785912143421	-1.4612457472409324	CD52	RCVCMP0000357	Control	CD3
S1	-0.006534686882892753	0.6178408698999545	0.999988777714364	-0.49891272385756524	CD54	RCVCMP0000357	Control	CD3
S1	-0.009203209280347523	0.4551886525040668	0.999988777714364	-0.7467927832627583	CD55	RCVCMP0000357	Control	CD3
S1	0.029718776822293718	0.009647271150514447	0.09375684325805514	2.5882222565441695	CD59	RCVCMP0000357	Control	CD3
S1	0.023874470454707145	0.03624517493043222	0.2633931433679055	2.0941662295976515	CD7	RCVCMP0000357	Control	CD3
S1	-0.0023310811873762157	0.8724780663898605	0.999988777714364	-0.16051162314551826	CD8	RCVCMP0000357	Control	CD3
S1	0.042264905946102056	2.4987428176070914e-4	0.0038471393758554564	3.66238874740622	CD82	RCVCMP0000357	Control	CD3
S1	-0.0014880883780271842	0.9444299251268573	0.999988777714364	-0.06970316183258168	CD86	RCVCMP0000357	Control	CD3
S1	0.05445148696762447	2.9471743931974714e-6	6.300667401651223e-5	4.674467402958822	HLA-ABC	RCVCMP0000357	Control	CD3
S1	0.007415158111761705	0.4777441536109426	0.999988777714364	0.7099354697840503	HLA-DR	RCVCMP0000357	Control	CD3
S1	-0.007356547475149715	0.5366412794367059	0.999988777714364	-0.6178999690012164	TCRb	RCVCMP0000357	Control	CD3
S1	0.02977108613048985	0.016004609030322303	0.14026657217962313	2.40881042405695	B2M	RCVCMP0000196	Control	CD3
S1	-0.02497995842608741	0.05729598840079975	0.3708123710942151	-1.9010459945397502	CD11a	RCVCMP0000196	Control	CD3
S1	0.025080423768465938	0.03839283485002731	0.27541326718321496	2.070635897400175	CD127	RCVCMP0000196	Control	CD3
S1	-0.01023588291229385	0.4580393332600097	0.999988777714364	-0.7420792297882967	CD18	RCVCMP0000196	Control	CD3
S1	-0.005990710151166188	0.6826800118065048	0.999988777714364	-0.40880875855447063	CD197	RCVCMP0000196	Control	CD3
S1	0.021287112152651038	0.0809391901081955	0.47439830980957237	1.7452624782900774	CD2	RCVCMP0000196	Control	CD3
S1	0.029470359330584166	0.014542075149411193	0.13073419278387147	2.443586696968969	CD229	RCVCMP0000196	Control	CD3
S1	-0.001307852910826744	0.9705733815418974	0.999988777714364	-0.03688916174434636	CD26	RCVCMP0000196	Control	CD3
S1	-0.0039000680318755695	0.8083533992596564	0.999988777714364	-0.24255079965804674	CD27	RCVCMP0000196	Control	CD3
S1	0.010596798580083592	0.3547416614940575	0.999988777714364	0.9254311891052988	CD274	RCVCMP0000196	Control	CD3
S1	0.08757575583230377	1.0205170042354439e-12	3.991342147756825e-11	7.1277071064842215	CD29	RCVCMP0000196	Control	CD3
S1	0.017602458679038722	0.13115736750546914	0.6507325192569726	1.5095536044077413	CD37	RCVCMP0000196	Control	CD3
S1	-0.010949230498000603	0.4233247553924948	0.999988777714364	-0.8006664756416297	CD38	RCVCMP0000196	Control	CD3
S1	0.0010913612259572823	0.8787032819936256	0.999988777714364	0.15261324166347132	CD3E	RCVCMP0000196	Control	CD3
S1	-0.006666216882900931	0.6466731110426547	0.999988777714364	-0.45838883578368445	CD4	RCVCMP0000196	Control	CD3
S1	0.00484138574583247	0.6471980749526591	0.999988777714364	0.45765812799161304	CD43	RCVCMP0000196	Control	CD3
S1	0.007903638321191803	0.49034881190877533	0.999988777714364	0.6897541414116761	CD44	RCVCMP0000196	Control	CD3
S1	0.013231917483790002	0.26833054222106467	0.9448294302712478	1.1069153185408063	CD45	RCVCMP0000196	Control	CD3
S1	0.015295706622477184	0.2020132892727502	0.8268985097887765	1.275836592384461	CD45RA	RCVCMP0000196	Control	CD3
S1	0.02762782694490953	0.023594330176563316	0.19066246197952286	2.2636714424397	CD45RB	RCVCMP0000196	Control	CD3
S1	0.008794526214701472	0.4463324594044882	0.999988777714364	0.7615435798138968	CD47	RCVCMP0000196	Control	CD3
S1	0.00952144061399561	0.4034810185018438	0.999988777714364	0.8354204519392522	CD48	RCVCMP0000196	Control	CD3
S1	-0.005759732111342848	0.6724624669820085	0.999988777714364	-0.42277083700419404	CD49D	RCVCMP0000196	Control	CD3
S1	-0.007480197938137846	0.5981960126818842	0.999988777714364	-0.5269965091020217	CD5	RCVCMP0000196	Control	CD3
S1	0.007981276182421315	0.48398593417961777	0.999988777714364	0.6999061215874474	CD52	RCVCMP0000196	Control	CD3
S1	-0.007136333338892313	0.6181423655509444	0.999988777714364	-0.49848482058020427	CD54	RCVCMP0000196	Control	CD3
S1	-0.006528649217399829	0.6178373252334859	0.999988777714364	-0.498917755234199	CD55	RCVCMP0000196	Control	CD3
S1	-0.017858065186516506	0.1787444392787566	0.7742508840229645	-1.3446309626142137	CD59	RCVCMP0000196	Control	CD3
S1	0.002719975164957917	0.7785696021336281	0.999988777714364	0.28118357471391203	CD7	RCVCMP0000196	Control	CD3
S1	0.08983976890105512	0	0	11.133273107929853	CD8	RCVCMP0000196	Control	CD3
S1	0.011077977876957799	0.34275935425779736	0.999988777714364	0.9487272433977709	CD82	RCVCMP0000196	Control	CD3
S1	0.011592586656025224	0.31385790650673573	0.999988777714364	1.007159969300479	CD86	RCVCMP0000196	Control	CD3
S1	0.02123091364824979	0.08255410352874959	0.48058230430168797	1.736055037088535	HLA-ABC	RCVCMP0000196	Control	CD3
S1	0.010184135395364835	0.37309172142800673	0.999988777714364	0.8906970433007104	HLA-DR	RCVCMP0000196	Control	CD3
S1	0.004705723341023164	0.6381866066383046	0.999988777714364	0.4702357339278403	TCRb	RCVCMP0000196	Control	CD3
S1	0.0016804780791387182	0.7406990337025814	0.999988777714364	0.33092778529397776	B2M	RCVCMP0000005	Control	CD3
S1	-5.928704177888902e-4	0.957564325365387	0.999988777714364	-0.053210329700955454	CD11a	RCVCMP0000005	Control	CD3
S1	0.013939215365628907	0.015748435152585616	0.13845637092264018	2.414693971473515	CD127	RCVCMP0000005	Control	CD3
S1	-0.0022838558195542196	0.7341672402996868	0.999988777714364	-0.33958743701747546	CD18	RCVCMP0000005	Control	CD3
S1	-3.201842973438648e-5	0.9667286293700308	0.999988777714364	0.04171157137139757	CD197	RCVCMP0000005	Control	CD3
S1	0.01015527890097468	0.07752525383991693	0.4610067448146677	1.7652291948941001	CD2	RCVCMP0000005	Control	CD3
S1	0.004959681742525554	0.3705609049803775	0.999988777714364	0.8954231969389472	CD229	RCVCMP0000005	Control	CD3
S1	-0.009354410098832542	0.12361090865014276	0.627537740038074	-1.539792631373285	CD26	RCVCMP0000005	Control	CD3
S1	0.00783292221292582	0.16936333175885587	0.7515449194717141	1.3742524207143747	CD27	RCVCMP0000005	Control	CD3
S1	-0.0014594703188021544	0.8393210463460273	0.999988777714364	-0.20276201816006834	CD274	RCVCMP0000005	Control	CD3
S1	0.0049810246880472265	0.36839099948147247	0.999988777714364	0.8994913531800828	CD29	RCVCMP0000005	Control	CD3
S1	-0.003657502700430663	0.5627528882941203	0.999988777714364	-0.5787573865425273	CD37	RCVCMP0000005	Control	CD3
S1	0.0026547514220472816	0.6175583449587645	0.999988777714364	0.49931378553007777	CD38	RCVCMP0000005	Control	CD3
S1	0.0013719728972228062	0.7793222385142324	0.999988777714364	0.28020238298707395	CD3E	RCVCMP0000005	Control	CD3
S1	0.10769640572933463	0	0	18.26251577853571	CD4	RCVCMP0000005	Control	CD3
S1	-0.008711132518446482	0.15122941464576667	0.7089534462557258	-1.4352024536126338	CD43	RCVCMP0000005	Control	CD3
S1	0.0052635847473511575	0.3484803426245622	0.999988777714364	0.9375410028810979	CD44	RCVCMP0000005	Control	CD3
S1	-0.004276169415042863	0.4992919232707753	0.999988777714364	-0.675604280206393	CD45	RCVCMP0000005	Control	CD3
S1	0.02072014826163752	3.832663455900498e-4	0.005627795607021612	3.551345906492909	CD45RA	RCVCMP0000005	Control	CD3
S1	-4.804509351054773e-4	0.9725886960549751	0.999988777714364	-0.03436173554130275	CD45RB	RCVCMP0000005	Control	CD3
S1	0.011455653172402061	0.046880513020000514	0.3200474501216552	1.9873780971704198	CD47	RCVCMP0000005	Control	CD3
S1	0.006990077435917328	0.2167190397987131	0.855504861858403	1.2352995536589946	CD48	RCVCMP0000005	Control	CD3
S1	6.999426824418092e-4	0.8656658642333872	0.999988777714364	0.1691662646434267	CD49D	RCVCMP0000005	Control	CD3
S1	0.007774017812657647	0.17203768094709648	0.7575495883766729	1.3656855524128944	CD5	RCVCMP0000005	Control	CD3
S1	0.012434825469522732	0.031134144419932674	0.23520889540733828	2.155353983157193	CD52	RCVCMP0000005	Control	CD3
S1	-0.009455315792166082	0.1202157460190656	0.6171818059696204	-1.553868671219126	CD54	RCVCMP0000005	Control	CD3
S1	0.01697359956866218	0.0033012329827082354	0.03778050756465693	2.938200643556826	CD55	RCVCMP0000005	Control	CD3
S1	0.011876542208533418	0.039663001066168935	0.2823469301922751	2.057241503751447	CD59	RCVCMP0000005	Control	CD3
S1	0.0038782562063521707	0.4816372160755795	0.999988777714364	0.703671751670382	CD7	RCVCMP0000005	Control	CD3
S1	0.24575057047848767	0	0	41.59686057747095	CD8	RCVCMP0000005	Control	CD3
S1	0.0038394688130280372	0.48470034429857645	0.999988777714364	0.6987626972059323	CD82	RCVCMP0000005	Control	CD3
S1	0.005983527296272353	0.2847726820175871	0.9674634554779843	1.069659323290821	CD86	RCVCMP0000005	Control	CD3
S1	0.014124642460426952	0.014946608929522265	0.13340376442321406	2.433670144423746	HLA-ABC	RCVCMP0000005	Control	CD3
S1	0.002088604285287757	0.6872874416261099	0.999988777714364	0.4025389329857626	HLA-DR	RCVCMP0000005	Control	CD3
S1	0.01784944192416137	0.0018326474799457149	0.02272414999300096	3.116092545790809	TCRb	RCVCMP0000005	Control	CD3
S1	0.010251590790047336	0.049164006306471775	0.33151294403511955	1.9671666078390884	B2M	RCVCMP0000170	Control	CD3
S1	0.012891742383584825	0.0138862339261685	0.12598840802552716	2.4601929457720058	CD11a	RCVCMP0000170	Control	CD3
S1	-0.0026531087319021937	0.6572713402680664	0.999988777714364	-0.443683619177412	CD127	RCVCMP0000170	Control	CD3
S1	0.0017470825130498694	0.7040113194094595	0.999988777714364	0.37991121856750165	CD18	RCVCMP0000170	Control	CD3
S1	-0.0013410278440556282	0.8431482662050184	0.999988777714364	-0.19786809616584605	CD197	RCVCMP0000170	Control	CD3
S1	-0.007792613852568723	0.160549211536834	0.7305010944606776	-1.4032268226229803	CD2	RCVCMP0000170	Control	CD3
S1	0.01008257268363884	0.049494399078224394	0.3334721245199989	1.9643078742864926	CD229	RCVCMP0000170	Control	CD3
S1	0.012429452327956688	0.017331321488889717	0.1492312810680198	2.3796025155592684	CD26	RCVCMP0000170	Control	CD3
S1	0.02216569067360228	2.648010715566862e-5	4.876388929948458e-4	4.201799966033765	CD27	RCVCMP0000170	Control	CD3
S1	0.005994341347372068	0.2358014273980502	0.8891086820429467	1.1855465339517912	CD274	RCVCMP0000170	Control	CD3
S1	0.007321915749306776	0.1523493699085552	0.7109708050137328	1.4312821419351096	CD29	RCVCMP0000170	Control	CD3
S1	0.014394336381833104	0.0055928846088346695	0.05897454608477981	2.7707412812026186	CD37	RCVCMP0000170	Control	CD3
S1	-0.0058801803925619955	0.29251705203017175	0.979317838491812	-1.0526159325343505	CD38	RCVCMP0000170	Control	CD3
S1	0.0018180614556703558	0.6938613924797514	0.999988777714364	0.39362029866954706	CD3E	RCVCMP0000170	Control	CD3
S1	0.006449836001882608	0.19895430968521488	0.819789702640161	1.2845364748031554	CD4	RCVCMP0000170	Control	CD3
S1	-8.554896119906205e-4	0.9145479768690804	0.999988777714364	-0.10730379132416647	CD43	RCVCMP0000170	Control	CD3
S1	0.026675920167165176	4.6607562165235095e-7	1.1082205779331717e-5	5.039776579837206	CD44	RCVCMP0000170	Control	CD3
S1	0.005490914791470701	0.280920136441964	0.9620410895042786	1.0782546340569255	CD45	RCVCMP0000170	Control	CD3
S1	0.020185554187863733	1.307493748685662e-4	0.0021373819927855116	3.8250427901080752	CD45RA	RCVCMP0000170	Control	CD3
S1	0.010358155863907651	0.04607726595169748	0.31643503318910354	1.9946848207552377	CD45RB	RCVCMP0000170	Control	CD3
S1	0.00225074919104217	0.6353944703063836	0.999988777714364	0.47414786168072537	CD47	RCVCMP0000170	Control	CD3
S1	0.0064991254010304065	0.20284988845943186	0.8282274931657005	1.2734740127550606	CD48	RCVCMP0000170	Control	CD3
S1	-0.0062241560971216005	0.25523355440802553	0.9235939718285078	-1.1377292530193681	CD49D	RCVCMP0000170	Control	CD3
S1	0.002007442639398977	0.667954339307177	0.999988777714364	0.4289572452454115	CD5	RCVCMP0000170	Control	CD3
S1	0.010979196550637742	0.03441293793970335	0.2533782162488077	2.115199612825105	CD52	RCVCMP0000170	Control	CD3
S1	0.010309047222800957	0.04757410783580607	0.3238579821543211	1.981153092098005	CD54	RCVCMP0000170	Control	CD3
S1	0.02727141197436277	2.3553576555812583e-7	5.760045211921472e-6	5.168852443077328	CD55	RCVCMP0000170	Control	CD3
S1	0.010033129196935968	0.053677670645632336	0.35271339264869966	1.9294286434419634	CD59	RCVCMP0000170	Control	CD3
S1	0.004261518501803986	0.39544042144116864	0.999988777714364	0.8497925696054845	CD7	RCVCMP0000170	Control	CD3
S1	0.004448546173953841	0.37685881346642214	0.999988777714364	0.8836988274608147	CD8	RCVCMP0000170	Control	CD3
S1	0.0026603117437217112	0.5804490501114536	0.999988777714364	0.55272891567939475	CD82	RCVCMP0000170	Control	CD3
S1	0.008712199547458286	0.08826922451480135	0.5020668310450279	1.704599072265975	CD86	RCVCMP0000170	Control	CD3
S1	0.02909384787358708	4.139175979744891e-8	1.1050675647996748e-6	5.484808482404771	HLA-ABC	RCVCMP0000170	Control	CD3
S1	0.029068093069327373	3.7270672104128266e-8	1.0014435054857162e-6	5.503319202695308	HLA-DR	RCVCMP0000170	Control	CD3
S1	0.017607718214457644	6.631670511811905e-4	0.009235511525164341	3.4043706305762518	TCRb	RCVCMP0000170	Control	CD3
S1	-0.0011771038629453626	0.943717552385926	0.999988777714364	-0.07059818824724873	B2M	RCVCMP0000288	Control	CD3
S1	-0.01657391671672798	0.042604235179201824	0.2989618925936906	-2.027569199706328	CD11a	RCVCMP0000288	Control	CD3
S1	0.012871341536032048	0.0844585502555808	0.48776743212119883	1.725382570531918	CD127	RCVCMP0000288	Control	CD3
S1	0.006800804618563367	0.3443693142993678	0.999988777714364	0.9455673296051441	CD18	RCVCMP0000288	Control	CD3
S1	-0.005066463472043179	0.5694780917326754	0.999988777714364	-0.5688203075945409	CD197	RCVCMP0000288	Control	CD3
S1	0.004124984903430453	0.5456769906118879	0.999988777714364	0.6042506807535654	CD2	RCVCMP0000288	Control	CD3
S1	-0.008045341460119336	0.33291453682584937	0.999988777714364	-0.9682599988591892	CD229	RCVCMP0000288	Control	CD3
S1	0.0027832538339368227	0.6635597145378334	0.999988777714364	0.4350037375223344	CD26	RCVCMP0000288	Control	CD3
S1	0.0011618099147816365	0.8196812787940835	0.999988777714364	0.22795492989487856	CD27	RCVCMP0000288	Control	CD3
S1	0.010827112667173877	0.12871156097945002	0.6431705516038205	1.5192023858089747	CD274	RCVCMP0000288	Control	CD3
S1	-2.0155077563006193e-4	0.9561715434937241	0.999988777714364	0.054958478037950884	CD29	RCVCMP0000288	Control	CD3
S1	0.00763743799820842	0.2838368059715646	0.9665543537264185	1.0717400516307811	CD37	RCVCMP0000288	Control	CD3
S1	0.017060110970902848	0.02416145512765766	0.19393463347371154	2.2545521288560915	CD38	RCVCMP0000288	Control	CD3
S1	0.014360886404557833	0.056084474410399876	0.36442366669782356	1.9103786758859673	CD3E	RCVCMP0000288	Control	CD3
S1	-0.022526518438080435	0.005371611537450849	0.056910184386809164	-2.7838605984134706	CD4	RCVCMP0000288	Control	CD3
S1	-0.010497218124356836	0.20542371808590987	0.8347692693839437	-1.2662496468166893	CD43	RCVCMP0000288	Control	CD3
S1	-0.011260155979271129	0.17569615122763782	0.766790981113171	-1.3541260981312904	CD44	RCVCMP0000288	Control	CD3
S1	-5.681793027797874e-4	0.9945947532139552	0.999988777714364	0.006774524030805389	CD45	RCVCMP0000288	Control	CD3
S1	0.003345773768869371	0.6111529873824113	0.999988777714364	0.5084283326235529	CD45RA	RCVCMP0000288	Control	CD3
S1	0.009478258109818026	0.1963357753610766	0.8135056216972133	1.2920617081034627	CD45RB	RCVCMP0000288	Control	CD3
S1	-0.021678367608285114	0.00733427153379372	0.07449759608006067	-2.6812727261303984	CD47	RCVCMP0000288	Control	CD3
S1	-0.007436394603411294	0.38139263545710866	0.999988777714364	-0.875333198577841	CD48	RCVCMP0000288	Control	CD3
S1	-0.0012570686064329066	0.9335717242173703	0.999988777714364	-0.08335191179778298	CD49D	RCVCMP0000288	Control	CD3
S1	9.878412471191493e-4	0.8365126390289082	0.999988777714364	0.2063562547672931	CD5	RCVCMP0000288	Control	CD3
S1	-0.00844459593863081	0.31707335023533767	0.999988777714364	-1.000490174517201	CD52	RCVCMP0000288	Control	CD3
S1	0.0038640926781748895	0.5673889176470861	0.999988777714364	0.5719011902270967	CD54	RCVCMP0000288	Control	CD3
S1	0.006380990520519112	0.3652002228468554	0.999988777714364	0.9055006364692716	CD55	RCVCMP0000288	Control	CD3
S1	9.332915688754193e-4	0.8431845094957919	0.999988777714364	0.19782177416891478	CD59	RCVCMP0000288	Control	CD3
S1	0.010269207890696939	0.1653427611733127	0.7417623881487494	1.3873247441659127	CD7	RCVCMP0000288	Control	CD3
S1	-0.0016696789014617513	0.07220756578069547	0.43873246970728524	-1.7978072012623243	CD8	RCVCMP0000288	Control	CD3
S1	-0.0035482208296378154	0.7085520064864912	0.999988777714364	-0.37380149589362943	CD82	RCVCMP0000288	Control	CD3
S1	-3.072520061181333e-5	0.9388244884076138	0.999988777714364	0.07674740949843113	CD86	RCVCMP0000288	Control	CD3
S1	0.01786790051705334	0.018833235920492797	0.15918149593087058	2.3488155063958898	HLA-ABC	RCVCMP0000288	Control	CD3
S1	-0.006833836936605472	0.4254024021085835	0.999988777714364	-0.7970837347140578	HLA-DR	RCVCMP0000288	Control	CD3
S1	-7.079160186600064e-4	0.9910514527349279	0.999988777714364	-0.011215575924262181	TCRb	RCVCMP0000288	Control	CD3
S1	0.01812586558979054	0.06344237702844846	0.4002991595430505	1.856078449143645	B2M	RCVCMP0000089	Control	CD3
S1	0.014102874372675607	0.14543409288817966	0.6932917550624188	1.4558499903736823	CD11a	RCVCMP0000089	Control	CD3
S1	-0.006786221261087937	0.5069667423867434	0.999988777714364	-0.663568158622708	CD127	RCVCMP0000089	Control	CD3
S1	0.022244312655090446	0.02276371776524755	0.18520206732994476	2.27737707702876	CD18	RCVCMP0000089	Control	CD3
S1	0.0194830056958699	0.04257516279833107	0.2989427725969787	2.0278538857593986	CD197	RCVCMP0000089	Control	CD3
S1	0.005838337848892764	0.5322573299631093	0.999988777714364	0.6245638834459039	CD2	RCVCMP0000089	Control	CD3
S1	-0.011132698869049131	0.26485619965449325	0.9382203690861052	-1.1149865168394637	CD229	RCVCMP0000089	Control	CD3
S1	0.07286753840125286	1.0302869668521453e-13	4.263656039955868e-12	7.436988321699469	CD26	RCVCMP0000089	Control	CD3
S1	0.0016132504004495462	0.8402126460400996	0.999988777714364	0.20162148693994295	CD27	RCVCMP0000089	Control	CD3
S1	0.0047697806548489576	0.5815645164417529	0.999988777714364	0.5511008884226323	CD274	RCVCMP0000089	Control	CD3
S1	0.027274351364599755	0.005028841008982932	0.05387538180471666	2.805180497673195	CD29	RCVCMP0000089	Control	CD3
S1	0.029541396276843164	0.001973677321392975	0.02423945085947007	3.0941649328905676	CD37	RCVCMP0000089	Control	CD3
S1	0.0414409225642343	2.173935160509899e-5	4.081950377942283e-4	4.24623407821624	CD38	RCVCMP0000089	Control	CD3
S1	0.018732189512507606	0.05327986805262386	0.35078794543437447	1.9326456232993718	CD3E	RCVCMP0000089	Control	CD3
S1	0.10822679450513838	0	0	10.948502135292262	CD4	RCVCMP0000089	Control	CD3
S1	-0.009836750118853052	0.3328163129687136	0.999988777714364	-0.9684567420837257	CD43	RCVCMP0000089	Control	CD3
S1	0.005046803628244537	0.5855989502544805	0.999988777714364	0.545224751438778	CD44	RCVCMP0000089	Control	CD3
S1	0.0018144794761790204	0.8261702171435226	0.999988777714364	0.21961601575637696	CD45	RCVCMP0000089	Control	CD3
S1	0.029262696874039776	0.002455360225083414	0.02937920120642159	3.028789103104557	CD45RA	RCVCMP0000089	Control	CD3
S1	-0.006237385029143069	0.5544435557764346	0.999988777714364	-0.5911147227943724	CD45RB	RCVCMP0000089	Control	CD3
S1	0.06974969949973953	1.283417816466681e-12	4.9962261718009316e-11	7.096085040390453	CD47	RCVCMP0000089	Control	CD3
S1	-0.0038703417025915533	0.7175112207805568	0.999988777714364	-0.3617869822718097	CD48	RCVCMP0000089	Control	CD3
S1	0.007506345639528529	0.41946524442689004	0.999988777714364	0.8073493410675087	CD49D	RCVCMP0000089	Control	CD3
S1	0.012123674646605027	0.20150772387080673	0.8256366524869341	1.2772677822530067	CD5	RCVCMP0000089	Control	CD3
S1	0.00573953460077882	0.5295972343833033	0.999988777714364	0.6286209608181864	CD52	RCVCMP0000089	Control	CD3
S1	-0.014908147158333288	0.14370596681697867	0.6886819443266002	-1.4621286217434248	CD54	RCVCMP0000089	Control	CD3
S1	-0.0015053797555928847	0.9012234202166485	0.999988777714364	-0.12411601228920027	CD55	RCVCMP0000089	Control	CD3
S1	0.029252005201366796	0.0028362257153671244	0.03321231225070862	2.9849522744785904	CD59	RCVCMP0000089	Control	CD3
S1	-0.015404121237438678	0.12780757209065385	0.6400702626810771	-1.522804706688502	CD7	RCVCMP0000089	Control	CD3
S1	0.04723440769709652	1.7107285614770262e-6	3.785425083257724e-5	4.784899563269884	CD8	RCVCMP0000089	Control	CD3
S1	0.06329355499347418	8.803358042541731e-11	3.0012996324465845e-9	6.486191043618653	CD82	RCVCMP0000089	Control	CD3
S1	-0.0025414194665170117	0.8120048220757038	0.999988777714364	-0.2378404784603818	CD86	RCVCMP0000089	Control	CD3
S1	0.02349684883929407	0.016640678205149806	0.14436726240741393	2.3945521200518445	HLA-ABC	RCVCMP0000089	Control	CD3
S1	0.00535944169504987	0.561162788902982	0.999988777714364	0.5811152386817874	HLA-DR	RCVCMP0000089	Control	CD3
S1	0.008741304031140755	0.29155209436758844	0.9781179655741301	1.0547228582496933	TCRb	RCVCMP0000089	Control	CD3
S1	-0.024365999462090945	0.04014511830701189	0.2850516258325453	-2.052252616964442	B2M	RCVCMP0000481	Control	CD3
S1	8.082757860158973e-4	0.9064339915707103	0.999988777714364	0.1175376737812343	CD11a	RCVCMP0000481	Control	CD3
S1	0.023146354022896762	0.03484004593606049	0.2556795041414663	2.1102126206745955	CD127	RCVCMP0000481	Control	CD3
S1	0.004000830487421111	0.6937395665497124	0.999988777714364	0.3937852887776838	CD18	RCVCMP0000481	Control	CD3
S1	-0.012823468303009207	0.2748882695296754	0.9531852887204715	-1.091874495169351	CD197	RCVCMP0000481	Control	CD3
S1	-0.012300158071281039	0.3098738888980883	0.9968737999336124	-1.0154866881588218	CD2	RCVCMP0000481	Control	CD3
S1	-0.00231291465310163	0.8760068222836416	0.999988777714364	-0.15603323756816673	CD229	RCVCMP0000481	Control	CD3
S1	-0.004868116079715238	0.7068384655826887	0.999988777714364	-0.3761055000322092	CD26	RCVCMP0000481	Control	CD3
S1	-0.0029698779358958397	0.8298886093275972	0.999988777714364	-0.21484443279304802	CD27	RCVCMP0000481	Control	CD3
S1	-0.003433459427655413	0.7815773835042772	0.999988777714364	-0.2772640216679603	CD274	RCVCMP0000481	Control	CD3
S1	-0.01718603154554914	0.14560883714460532	0.6937296511689542	-1.4552182966459277	CD29	RCVCMP0000481	Control	CD3
S1	-0.005215609428312632	0.6703403088158675	0.999988777714364	-0.4256809998218683	CD37	RCVCMP0000481	Control	CD3
S1	-0.004081140982198723	0.7537326886286335	0.999988777714364	-0.3137213437516744	CD38	RCVCMP0000481	Control	CD3
S1	-0.015025136532463745	0.20554174129156755	0.8349104533730151	-1.2659199551168805	CD3E	RCVCMP0000481	Control	CD3
S1	-0.006530111615545261	0.6061016086133909	0.999988777714364	-0.5156460968312825	CD4	RCVCMP0000481	Control	CD3
S1	-0.012802207471537638	0.28021106141779595	0.960793335232117	-1.0798453303271545	CD43	RCVCMP0000481	Control	CD3
S1	0.003688383756066685	0.7143743909953852	0.999988777714364	0.3659875161156844	CD44	RCVCMP0000481	Control	CD3
S1	0.004544408255349171	0.6605792893631062	0.999988777714364	0.4391135113983883	CD45	RCVCMP0000481	Control	CD3
S1	-0.005074283077100161	0.6797636486961001	0.999988777714364	-0.4127856736083575	CD45RA	RCVCMP0000481	Control	CD3
S1	-0.0026889125852103558	0.8527242471221357	0.999988777714364	-0.18564361639483573	CD45RB	RCVCMP0000481	Control	CD3
S1	0.014861399723625488	0.18142096911351646	0.7800908657217746	1.3363926448800358	CD47	RCVCMP0000481	Control	CD3
S1	-0.010846945716046991	0.3548620215538968	0.999988777714364	-0.925199734571987	CD48	RCVCMP0000481	Control	CD3
S1	-0.006985718105321938	0.5741046754732311	0.999988777714364	-0.5620166494128452	CD49D	RCVCMP0000481	Control	CD3
S1	0.00771116651603944	0.4726489812903365	0.999988777714364	0.7181756639147545	CD5	RCVCMP0000481	Control	CD3
S1	-0.0013514897661305073	0.943865421610941	0.999988777714364	-0.07041240045495849	CD52	RCVCMP0000481	Control	CD3
S1	0.0033132484998534247	0.7379132821982428	0.999988777714364	0.33461797707320234	CD54	RCVCMP0000481	Control	CD3
S1	-0.0033390917601003626	0.7885539881626055	0.999988777714364	-0.2681888096954027	CD55	RCVCMP0000481	Control	CD3
S1	-0.007606309661282176	0.5422571398258376	0.999988777714364	-0.6094033169943339	CD59	RCVCMP0000481	Control	CD3
S1	4.3044653377643193e-4	0.9316794712606544	0.999988777714364	0.08573199017197468	CD7	RCVCMP0000481	Control	CD3
S1	-0.002974278008538148	0.8231442025931089	0.999988777714364	-0.22350280201219647	CD8	RCVCMP0000481	Control	CD3
S1	0.007034725945566411	0.5092692062323825	0.999988777714364	0.659976038481216	CD82	RCVCMP0000481	Control	CD3
S1	0.0104526007292188	0.31975825697106064	0.999988777714364	0.9949547823135726	CD86	RCVCMP0000481	Control	CD3
S1	-0.03300017394578121	0.005175222854582413	0.055173058842404976	-2.795919878718141	HLA-ABC	RCVCMP0000481	Control	CD3
S1	0.010735377519389022	0.32412805579409554	0.999988777714364	0.986010305528208	HLA-DR	RCVCMP0000481	Control	CD3
S1	-0.00513941169268368	0.6654301982143299	0.999988777714364	-0.4324282382588111	TCRb	RCVCMP0000481	Control	CD3
S1	2.579720358690294e-4	0.9164265140220065	0.999988777714364	0.10493609925832782	B2M	RCVCMP0000116	Control	CD3
S1	0.017950634883024393	0.0128273157042198	0.11836981876008122	2.488527941786861	CD11a	RCVCMP0000116	Control	CD3
S1	0.006415339064214569	0.34738617213884915	0.999988777714364	0.9396713366682152	CD127	RCVCMP0000116	Control	CD3
S1	7.92592369248128e-4	0.8589517581078019	0.999988777714364	0.17770869272670844	CD18	RCVCMP0000116	Control	CD3
S1	8.255378725691049e-4	0.8552709536929071	0.999988777714364	0.18239728835445365	CD197	RCVCMP0000116	Control	CD3
S1	0.011443295383532922	0.10648494024883859	0.5678144299848121	1.6141959036496247	CD2	RCVCMP0000116	Control	CD3
S1	-0.0027656481983155934	0.7588207382395281	0.999988777714364	-0.3070297364265591	CD229	RCVCMP0000116	Control	CD3
S1	0.008218129678850624	0.23680357042277933	0.8915819539118567	1.1830140720966928	CD26	RCVCMP0000116	Control	CD3
S1	0.01350258612002947	0.05770976199190003	0.37291355370137447	1.8978961625102597	CD27	RCVCMP0000116	Control	CD3
S1	-0.0050637462990488595	0.523928015342005	0.999988777714364	-0.6373022044182014	CD274	RCVCMP0000116	Control	CD3
S1	0.019603582691983108	0.005087856547321801	0.05437328928414134	2.8014180257247676	CD29	RCVCMP0000116	Control	CD3
S1	-0.0018318434637018938	0.852577888682849	0.999988777714364	-0.1858302409988361	CD37	RCVCMP0000116	Control	CD3
S1	0.0032461926376876247	0.6115094359987994	0.999988777714364	0.507920017309188	CD38	RCVCMP0000116	Control	CD3
S1	0.0030107343215684326	0.6326399785677097	0.999988777714364	0.4780143681842506	CD3E	RCVCMP0000116	Control	CD3
S1	0.02264918337578339	0.0018013719251921412	0.02240272313651846	3.121164802952588	CD4	RCVCMP0000116	Control	CD3
S1	0.002921688897495039	0.633769019599842	0.999988777714364	0.47642866136776474	CD43	RCVCMP0000116	Control	CD3
S1	0.00832131440854819	0.232492680574516	0.8827971478909177	1.1939623894040847	CD44	RCVCMP0000116	Control	CD3
S1	-0.009394186029765267	0.23204970053138496	0.882507152268635	-1.1950955497553526	CD45	RCVCMP0000116	Control	CD3
S1	0.003159969041055814	0.6187103085441812	0.999988777714364	0.4976790047494973	CD45RA	RCVCMP0000116	Control	CD3
S1	0.009377334548578198	0.17857489333520782	0.7739479266621556	1.3451559028710187	CD45RB	RCVCMP0000116	Control	CD3
S1	0.004451538927637503	0.5016387210147215	0.999988777714364	0.6719135698655181	CD47	RCVCMP0000116	Control	CD3
S1	-0.010112595540382302	0.1930027434168038	0.8062537934884116	-1.3017474199551011	CD48	RCVCMP0000116	Control	CD3
S1	0.005980238786248529	0.3537785837768719	0.999988777714364	0.9272849933242591	CD49D	RCVCMP0000116	Control	CD3
S1	0.006969849396440116	0.31145274020329694	0.9987227566868451	1.0121784454745117	CD5	RCVCMP0000116	Control	CD3
S1	-0.002114407715959676	0.8295972620032317	0.999988777714364	-0.2152181228366521	CD52	RCVCMP0000116	Control	CD3
S1	-0.011525724337555627	0.13637240182513402	0.6666099636010603	-1.4894367327087885	CD54	RCVCMP0000116	Control	CD3
S1	0.003345461911715791	0.5986607712714913	0.999988777714364	0.5263273673839585	CD55	RCVCMP0000116	Control	CD3
S1	-0.006113533135377973	0.45005105885939023	0.999988777714364	-0.7553299061747776	CD59	RCVCMP0000116	Control	CD3
S1	-0.01031235987409829	0.1862564675002778	0.7924998510615998	-1.3217348260624542	CD7	RCVCMP0000116	Control	CD3
S1	-0.001220076012105028	0.8943824556982041	0.999988777714364	-0.13276092799692948	CD8	RCVCMP0000116	Control	CD3
S1	0.014539601869576755	0.039645660787971826	0.2822835128712269	2.0574218953840653	CD82	RCVCMP0000116	Control	CD3
S1	0.008705380461200327	0.20716974324735582	0.8376480823851915	1.2613861849891195	CD86	RCVCMP0000116	Control	CD3
S1	0.007034905850433526	0.30887162506587096	0.9961834265829727	1.0175925588743333	HLA-ABC	RCVCMP0000116	Control	CD3
S1	0.04475074997049524	7.006071278681247e-10	2.2169778860016018e-8	6.165951133488474	HLA-DR	RCVCMP0000116	Control	CD3
S1	-0.001662143348543131	0.8755433234828336	0.999988777714364	-0.15662128891643132	TCRb	RCVCMP0000116	Control	CD3
S1	0.0017578260646866468	0.7970522746091109	0.999988777714364	0.25716386895820087	B2M	RCVCMP0000499	Control	CD3
S1	0.009758421346484605	0.27345037861879407	0.9519450053911974	1.0951512510153345	CD11a	RCVCMP0000499	Control	CD3
S1	0.02541653673949632	0.004926796523756716	0.05303672695139906	2.811781457839795	CD127	RCVCMP0000499	Control	CD3
S1	0.0023576385049304954	0.7484473593954342	0.999988777714364	0.3206873173223476	CD18	RCVCMP0000499	Control	CD3
S1	-0.00753699915355133	0.47178991050798735	0.999988777714364	-0.7195698020991345	CD197	RCVCMP0000499	Control	CD3
S1	0.011602938572430348	0.19748276573400503	0.8165401400529523	1.2887564640989853	CD2	RCVCMP0000499	Control	CD3
S1	-0.006079957372117386	0.564073219991585	0.999988777714364	-0.5768019975710462	CD229	RCVCMP0000499	Control	CD3
S1	0.01401330810796289	0.12144690276926995	0.6205617914854072	1.548728903216198	CD26	RCVCMP0000499	Control	CD3
S1	0.010744524724943368	0.22827631367503098	0.8764105498056037	1.204810893433343	CD27	RCVCMP0000499	Control	CD3
S1	-0.013223341679416068	0.17486593564085517	0.764373502979526	-1.356733400598593	CD274	RCVCMP0000499	Control	CD3
S1	-0.005701093773785302	0.598885832497458	0.999988777714364	-0.5260034174929333	CD29	RCVCMP0000499	Control	CD3
S1	0.0020212314318640854	0.7718201884103513	0.999988777714364	0.28999483574554996	CD37	RCVCMP0000499	Control	CD3
S1	0.012414007022583698	0.16642712995376296	0.7448949042409132	1.383775752009876	CD38	RCVCMP0000499	Control	CD3
S1	-0.010457188733914982	0.30586895659160174	0.9936561021151297	-1.0239286928208564	CD3E	RCVCMP0000499	Control	CD3
S1	-0.006198501302806696	0.5656483456901596	0.999988777714364	-0.5744721435816984	CD4	RCVCMP0000499	Control	CD3
S1	-0.012129785855729455	0.22344181259612717	0.8684130922913587	-1.2174269548168113	CD43	RCVCMP0000499	Control	CD3
S1	0.008397426252885686	0.3397946890843304	0.999988777714364	0.9545709986418649	CD44	RCVCMP0000499	Control	CD3
S1	0.02145213811059372	0.020596769068254472	0.17102163483037983	2.3152954414193077	CD45	RCVCMP0000499	Control	CD3
S1	0.021939806769516648	0.012803551307360106	0.11821569062854634	2.489187246523833	CD45RA	RCVCMP0000499	Control	CD3
S1	0.014872973342706573	0.10130035298647244	0.5502895534048533	1.638581954971582	CD45RB	RCVCMP0000499	Control	CD3
S1	0.005617024616401867	0.5077875479807454	0.999988777714364	0.6622866233838355	CD47	RCVCMP0000499	Control	CD3
S1	0.006900004705425108	0.42441926181671885	0.999988777714364	0.7987778060432428	CD48	RCVCMP0000499	Control	CD3
S1	-0.007737479513588487	0.45822833508264715	0.999988777714364	-0.7417673015739404	CD49D	RCVCMP0000499	Control	CD3
S1	0.002622214698528356	0.727028023423965	0.999988777714364	0.349081635144662	CD5	RCVCMP0000499	Control	CD3
S1	0.0063759540908086875	0.45542694627964875	0.999988777714364	0.7463981337709203	CD52	RCVCMP0000499	Control	CD3
S1	0.005249998598087891	0.5323405486654593	0.999988777714364	0.6244371274553464	CD54	RCVCMP0000499	Control	CD3
S1	0.04706351247815179	5.035069454706331e-7	1.190459677077071e-5	5.0249716365429	CD55	RCVCMP0000499	Control	CD3
S1	0.04499193947602109	1.706381115296196e-6	3.778302470833422e-5	4.785410619216747	CD59	RCVCMP0000499	Control	CD3
S1	0.003474976621849381	0.6608606654354805	0.999988777714364	0.438725199620406	CD7	RCVCMP0000499	Control	CD3
S1	-8.237758737425628e-4	0.8106972951344946	0.999988777714364	-0.23952657125897103	CD8	RCVCMP0000499	Control	CD3
S1	-0.009322575605195359	0.3652926506971256	0.999988777714364	-0.905326104770184	CD82	RCVCMP0000499	Control	CD3
S1	-0.005362402824724245	0.6211270491739015	0.999988777714364	-0.4942536576577337	CD86	RCVCMP0000499	Control	CD3
S1	0.009605863366389127	0.28138149962773973	0.962539207728323	1.0772211030747438	HLA-ABC	RCVCMP0000499	Control	CD3
S1	-0.00656562221444433	0.5328550803634773	0.999988777714364	-0.6236536323229921	HLA-DR	RCVCMP0000499	Control	CD3
S1	0.015647167136202105	0.07306928660265966	0.4428114948143803	1.7923976773180375	TCRb	RCVCMP0000499	Control	CD3
S1	-0.00404250505397385	0.5634777786912055	0.999988777714364	-0.5776835626263241	B2M	RCVCMP0000193	Control	CD3
S1	-0.006076833064079408	0.3638213916836863	0.999988777714364	-0.9081075693806079	CD11a	RCVCMP0000193	Control	CD3
S1	0.001672641274214349	0.725841064792597	0.999988777714364	0.3506631624916779	CD127	RCVCMP0000193	Control	CD3
S1	-0.004129218012039176	0.5534614578094896	0.999988777714364	-0.5925812090032769	CD18	RCVCMP0000193	Control	CD3
S1	-0.008436511976785802	0.19323569422454345	0.8068518092970179	-1.301066497329473	CD197	RCVCMP0000193	Control	CD3
S1	-1.925633343872974e-4	0.9642774104858551	0.999988777714364	0.0447865944057328	CD2	RCVCMP0000193	Control	CD3
S1	-0.00948792657592616	0.13863320048305508	0.6737322879551182	-1.480900084648559	CD229	RCVCMP0000193	Control	CD3
S1	2.1238904593719985e-4	0.9107274272432804	0.999988777714364	0.11212104991373979	CD26	RCVCMP0000193	Control	CD3
S1	-0.004242144639415799	0.5406799538161828	0.999988777714364	-0.6117850929161573	CD27	RCVCMP0000193	Control	CD3
S1	0.012133858695625506	0.03324842508831982	0.24730593724324804	2.129070535419247	CD274	RCVCMP0000193	Control	CD3
S1	-0.002829626832919843	0.7016016218191222	0.999988777714364	-0.3831593424795489	CD29	RCVCMP0000193	Control	CD3
S1	-5.80860610517473e-4	0.9852880911165537	0.999988777714364	-0.018439688320832787	CD37	RCVCMP0000193	Control	CD3
S1	-0.00504915849160338	0.4562539329711146	0.999988777714364	-0.7450294230319532	CD38	RCVCMP0000193	Control	CD3
S1	-0.010831892930341848	0.09270625798149122	0.5186970437194658	-1.6812917581642366	CD3E	RCVCMP0000193	Control	CD3
S1	-0.005561122281239731	0.4102565005124418	0.999988777714364	-0.8234423284516168	CD4	RCVCMP0000193	Control	CD3
S1	-0.007422190671055998	0.25604480478995806	0.9248164871683036	-1.135789184043324	CD43	RCVCMP0000193	Control	CD3
S1	-3.229078960249156e-4	0.9811024868023508	0.999988777714364	0.02368673521656049	CD44	RCVCMP0000193	Control	CD3
S1	-0.021430207934458344	7.021883155756336e-4	0.009738426933370604	-3.388723290284612	CD45	RCVCMP0000193	Control	CD3
S1	-0.006931348844115727	0.273940821324829	0.9522663615713729	-1.0940322793647042	CD45RA	RCVCMP0000193	Control	CD3
S1	-0.008504919424730722	0.1925796945434145	0.8054048900926705	-1.3029855509405013	CD45RB	RCVCMP0000193	Control	CD3
S1	-4.642179420740444e-4	0.999374338411811	0.999988777714364	7.841505940137764e-4	CD47	RCVCMP0000193	Control	CD3
S1	-0.0021335532599151895	0.7827877757753361	0.999988777714364	-0.2756879185376842	CD48	RCVCMP0000193	Control	CD3
S1	-7.41924818948786e-5	0.9488470586841278	0.999988777714364	0.06415468558929799	CD49D	RCVCMP0000193	Control	CD3
S1	0.0035579126813402974	0.5115546756567777	0.999988777714364	0.6564188338354077	CD5	RCVCMP0000193	Control	CD3
S1	0.010237270631127424	0.08161661180114566	0.47694930118529505	1.741382168011031	CD52	RCVCMP0000193	Control	CD3
S1	-0.010230843472993925	0.11373079341495256	0.5934670545173757	-1.5816443064417447	CD54	RCVCMP0000193	Control	CD3
S1	-0.006942906854936136	0.2695544854827576	0.9469750453379058	-1.1040891082939066	CD55	RCVCMP0000193	Control	CD3
S1	0.007954921590032644	0.17295314356542058	0.7596822741310306	1.362775916232524	CD59	RCVCMP0000193	Control	CD3
S1	0.004841688442819975	0.38360068224730837	0.999988777714364	0.871281109672921	CD7	RCVCMP0000193	Control	CD3
S1	-0.0012972034609292475	0.04647492274455821	0.31825198170690616	-1.9910542558993953	CD8	RCVCMP0000193	Control	CD3
S1	0.03792871519920084	4.73659111932534e-10	1.5203867122137395e-8	6.227591836206133	CD82	RCVCMP0000193	Control	CD3
S1	-0.0055997144791854955	0.3982847368150345	0.999988777714364	-0.844688580804777	CD86	RCVCMP0000193	Control	CD3
S1	-0.0275048063064051	1.2377015022641358e-5	2.416152104623965e-4	-4.370838791698376	HLA-ABC	RCVCMP0000193	Control	CD3
S1	-0.0030142545300845917	0.6783436645019487	0.999988777714364	-0.41472440500397784	HLA-DR	RCVCMP0000193	Control	CD3
S1	-0.004865607423641332	0.4660373474443924	0.999988777714364	-0.7289416639671461	TCRb	RCVCMP0000193	Control	CD3
S1	0.04751379733199924	8.390004713199062e-8	2.169026778325802e-6	5.3585337888560405	B2M	RCVCMP0000657	Control	CD3
S1	0.017735575641991238	0.04336642626573206	0.30310325364309887	2.0201635451365756	CD11a	RCVCMP0000657	Control	CD3
S1	-3.337470276714661e-4	0.9947425430887855	0.999988777714364	-0.006589292756016042	CD127	RCVCMP0000657	Control	CD3
S1	-0.0019137958209028201	0.8532497159222889	0.999988777714364	-0.18497363373528206	CD18	RCVCMP0000657	Control	CD3
S1	0.012062332372186927	0.16191095607967476	0.733804913847493	1.3986733610421689	CD197	RCVCMP0000657	Control	CD3
S1	0.013637329068398535	0.11777896157585932	0.6079435483500145	1.5641644156182866	CD2	RCVCMP0000657	Control	CD3
S1	-0.001357525108385657	0.8922794318943379	0.999988777714364	-0.1354204808710586	CD229	RCVCMP0000657	Control	CD3
S1	0.040294156428918426	4.84528658861727e-6	1.006923337680432e-4	4.571377434970977	CD26	RCVCMP0000657	Control	CD3
S1	-0.011056923907089107	0.22331453248917466	0.8681313554580908	-1.2177617267702718	CD27	RCVCMP0000657	Control	CD3
S1	-0.0029808379614904646	0.7559437522554978	0.999988777714364	-0.3108117294069865	CD274	RCVCMP0000657	Control	CD3
S1	-0.007582218183669509	0.40394325972725564	0.999988777714364	-0.8345994716778264	CD29	RCVCMP0000657	Control	CD3
S1	0.041834749206110064	2.1465132351572436e-6	4.703083547109251e-5	4.739117207319036	CD37	RCVCMP0000657	Control	CD3
S1	0.06592052374179717	8.926193117986259e-14	3.712298377603254e-12	7.455940427261838	CD38	RCVCMP0000657	Control	CD3
S1	0.0011254361797229506	0.8733583381980501	0.999988777714364	0.15939416195171188	CD3E	RCVCMP0000657	Control	CD3
S1	0.055567327125812464	3.6548009063608333e-10	1.1902634196892446e-8	6.268099954588358	CD4	RCVCMP0000657	Control	CD3
S1	-0.0023293353911018173	0.8072936956193951	0.999988777714364	-0.24391881672688195	CD43	RCVCMP0000657	Control	CD3
S1	0.017072093816248673	0.05147421085875292	0.3424692180723746	1.9475050838346908	CD44	RCVCMP0000657	Control	CD3
S1	0.018297715394069474	0.03733309501417992	0.2696019603062402	2.0821026449190345	CD45	RCVCMP0000657	Control	CD3
S1	0.007691635316445812	0.3683550223516545	0.999988777714364	0.8995589288189337	CD45RA	RCVCMP0000657	Control	CD3
S1	-0.004363912919704629	0.6429785396866341	0.999988777714364	-0.46353834019208684	CD45RB	RCVCMP0000657	Control	CD3
S1	0.012987392912488968	0.1350903862577979	0.662087297419585	1.4943261775675591	CD47	RCVCMP0000657	Control	CD3
S1	-0.0063716739587327065	0.48160271042358427	0.999988777714364	-0.7037271478674868	CD48	RCVCMP0000657	Control	CD3
S1	0.011508505456263685	0.17763563300876073	0.7713441449416731	1.3480707348550776	CD49D	RCVCMP0000657	Control	CD3
S1	0.013589792624661373	0.11714480259491422	0.6057909864187725	1.5668711917546976	CD5	RCVCMP0000657	Control	CD3
S1	0.0090682944437836515	0.2891847843313293	0.9743135570227509	1.0599116736551193	CD52	RCVCMP0000657	Control	CD3
S1	0.0035532219040958894	0.6667722483159295	0.999988777714364	0.4305821144579747	CD54	RCVCMP0000657	Control	CD3
S1	0.05890900000069557	9.04587516004085e-12	3.3025829278408686e-10	6.82092218699103	CD55	RCVCMP0000657	Control	CD3
S1	0.025913837572517005	0.0032213706777308726	0.03704852934378285	2.94578419325983	CD59	RCVCMP0000657	Control	CD3
S1	-0.004185226120737915	0.6596006649836017	0.999988777714364	-0.44046457377306625	CD7	RCVCMP0000657	Control	CD3
S1	0.045304837788166394	1.5330340330521608e-7	3.861884604405816e-6	5.2485471536418125	CD8	RCVCMP0000657	Control	CD3
S1	0.016921940324217403	0.05236654613838465	0.3470268404922763	1.9401081632935533	CD82	RCVCMP0000657	Control	CD3
S1	-0.0016193833394561883	0.877635573112844	0.999988777714364	-0.15396723126599202	CD86	RCVCMP0000657	Control	CD3
S1	0.09053800049703352	0	0	10.179302694285374	HLA-ABC	RCVCMP0000657	Control	CD3
S1	0.03928267996624182	8.561007393881326e-6	1.71010719892454e-4	4.450651749852726	HLA-DR	RCVCMP0000657	Control	CD3
S1	0.005211544117413087	0.5067958994631172	0.999988777714364	0.6638350350729696	TCRb	RCVCMP0000657	Control	CD3
S1	0.003795734549394446	0.6045371472300731	0.999988777714364	0.5178869505703051	B2M	RCVCMP0000634	Control	CD3
S1	0.0034368916794525225	0.6342068898411557	0.999988777714364	0.4758140072244152	CD11a	RCVCMP0000634	Control	CD3
S1	0.004910334881959869	0.5134472184325058	0.999988777714364	0.6534794732671038	CD127	RCVCMP0000634	Control	CD3
S1	0.00662554981277366	0.39271709681979416	0.999988777714364	0.8547002776123106	CD18	RCVCMP0000634	Control	CD3
S1	8.230030285714974e-4	0.8654039334692021	0.999988777714364	0.1694992865793932	CD197	RCVCMP0000634	Control	CD3
S1	-0.009794070171321057	0.27951552145008873	0.9602963108735757	-1.0814083219646626	CD2	RCVCMP0000634	Control	CD3
S1	-3.474472865146685e-4	0.9745275901269421	0.999988777714364	0.031930356329048296	CD229	RCVCMP0000634	Control	CD3
S1	0.007742647679954712	0.32394534202337	0.999988777714364	0.9863827187194593	CD26	RCVCMP0000634	Control	CD3
S1	-0.010650117626916583	0.2363805141160129	0.8905812986141474	-1.1840822287938189	CD27	RCVCMP0000634	Control	CD3
S1	-0.0026815902461397117	0.8030437467088705	0.999988777714364	-0.24940987578784132	CD274	RCVCMP0000634	Control	CD3
S1	0.0022406037145091583	0.7344326435471573	0.999988777714364	0.3392350811272616	CD29	RCVCMP0000634	Control	CD3
S1	1.309012112140509e-5	0.940373820127953	0.999988777714364	0.07480002726218664	CD37	RCVCMP0000634	Control	CD3
S1	-0.006526381250239033	0.4853882384164442	0.999988777714364	-0.6976625747802583	CD38	RCVCMP0000634	Control	CD3
S1	0.007825859319656769	0.3208849301241399	0.999988777714364	0.9926410136196002	CD3E	RCVCMP0000634	Control	CD3
S1	-0.0032180180838708612	0.7593214683685671	0.999988777714364	-0.3063719427222798	CD4	RCVCMP0000634	Control	CD3
S1	0.007717027558126777	0.3218483661193283	0.999988777714364	0.9906666802468507	CD43	RCVCMP0000634	Control	CD3
S1	-0.020203938718231663	0.021116042420781304	0.17433883704200673	-2.305903188812623	CD44	RCVCMP0000634	Control	CD3
S1	0.009780088619565142	0.22205723251859277	0.8657568519261637	1.2210760348387937	CD45	RCVCMP0000634	Control	CD3
S1	0.009287025439818157	0.24403609165646145	0.9056702275970618	1.1649577591148108	CD45RA	RCVCMP0000634	Control	CD3
S1	0.005976517476175942	0.43386909138184215	0.999988777714364	0.7825879985351135	CD45RB	RCVCMP0000634	Control	CD3
S1	0.011622521171069336	0.14971354312155238	0.704760926626329	1.440544027519243	CD47	RCVCMP0000634	Control	CD3
S1	-0.0015705745364632132	0.9097394786675344	0.999988777714364	-0.11336715455848678	CD48	RCVCMP0000634	Control	CD3
S1	0.004560228596681227	0.5124912911081716	0.999988777714364	0.6549634431855333	CD49D	RCVCMP0000634	Control	CD3
S1	-9.505664209900965e-4	0.968075492419215	0.999988777714364	-0.0400221184824764	CD5	RCVCMP0000634	Control	CD3
S1	0.008325637853224538	0.2886391979780274	0.9734904308531174	1.0611115753265503	CD52	RCVCMP0000634	Control	CD3
S1	-0.013928053180424631	0.11578555863048878	0.6005243559086187	-1.5727118330653744	CD54	RCVCMP0000634	Control	CD3
S1	-0.0019481329109447571	0.8723565058451779	0.999988777714364	-0.16066595391948657	CD55	RCVCMP0000634	Control	CD3
S1	0.007949812821581439	0.31367038658816604	0.999988777714364	1.007550325096602	CD59	RCVCMP0000634	Control	CD3
S1	-0.007710068724581019	0.4033957960880352	0.999988777714364	-0.8355718757720855	CD7	RCVCMP0000634	Control	CD3
S1	-0.003817119152852388	0.6454671269991925	0.999988777714364	-0.4600683973279308	CD8	RCVCMP0000634	Control	CD3
S1	0.008178934045066854	0.29940381764462987	0.9852684263967345	1.0377127277009865	CD82	RCVCMP0000634	Control	CD3
S1	-0.010491152289634568	0.2356149913855351	0.8885057779450698	-1.1860185058871957	CD86	RCVCMP0000634	Control	CD3
S1	0.01586765405936838	0.05284269058099844	0.3489256198576581	1.9362042466383924	HLA-ABC	RCVCMP0000634	Control	CD3
S1	0.017786878058233063	0.02916009365893668	0.2233661634467126	2.1813154336168497	HLA-DR	RCVCMP0000634	Control	CD3
S1	-4.2234198083780834e-4	0.9819459671535449	0.999988777714364	0.02262930581017002	TCRb	RCVCMP0000634	Control	CD3
S1	-0.006478088380906034	0.38990365103007174	0.999988777714364	-0.8597921068662011	B2M	RCVCMP0000881	Control	CD3
S1	-0.019132928255986524	0.007435979484277616	0.07541628511182377	-2.6766611577392316	CD11a	RCVCMP0000881	Control	CD3
S1	-0.011322808916820607	0.11777194810116894	0.6079435483500145	-1.564194288560555	CD127	RCVCMP0000881	Control	CD3
S1	-0.003960966589184595	0.6173683241272958	0.999988777714364	-0.499583577060981	CD18	RCVCMP0000881	Control	CD3
S1	-0.01408158314434339	0.04962944906527774	0.3341130756598499	-1.9631439577607657	CD197	RCVCMP0000881	Control	CD3
S1	-3.147745884337365e-4	0.9801301226174608	0.999988777714364	0.02490577282222406	CD2	RCVCMP0000881	Control	CD3
S1	3.5576850036781935e-4	0.9006845807965271	0.999988777714364	0.12479659792881985	CD229	RCVCMP0000881	Control	CD3
S1	0.0010109752704160813	0.8291175656613798	0.999988777714364	0.21583345998952308	CD26	RCVCMP0000881	Control	CD3
S1	0.008561025883645466	0.19192797698528175	0.8043812701680108	1.3048968412401467	CD27	RCVCMP0000881	Control	CD3
S1	0.017720496484671874	0.008053050309455578	0.08067267244472272	2.649837461774884	CD274	RCVCMP0000881	Control	CD3
S1	0.004712145419231381	0.44575643582261204	0.999988777714364	0.7625087282402904	CD29	RCVCMP0000881	Control	CD3
S1	0.07698924227912032	0	0	11.328315207871917	CD37	RCVCMP0000881	Control	CD3
S1	-4.0627186951649883e-4	0.9905964720570117	0.999988777714364	0.011785847360444603	CD38	RCVCMP0000881	Control	CD3
S1	0.0022480104579372215	0.6939599368206282	0.999988777714364	0.3934868468956085	CD3E	RCVCMP0000881	Control	CD3
S1	-0.013125103985642149	0.06966607269225314	0.4278197711580803	-1.8140756961983873	CD4	RCVCMP0000881	Control	CD3
S1	0.004387414028646866	0.480042347459984	0.999988777714364	0.7062344539739046	CD43	RCVCMP0000881	Control	CD3
S1	-0.018889099241103647	0.00816103162410879	0.08162739666558522	-2.6453340093486375	CD44	RCVCMP0000881	Control	CD3
S1	-0.01596559602540154	0.026339779167800188	0.20685654861805827	-2.2211651279515623	CD45	RCVCMP0000881	Control	CD3
S1	0.004003506803425587	0.5181953775637038	0.999988777714364	0.6461296766809262	CD45RA	RCVCMP0000881	Control	CD3
S1	-0.014486888657196157	0.04347345356656699	0.3035977788809129	-2.0191324629499574	CD45RB	RCVCMP0000881	Control	CD3
S1	0.0010408003731894383	0.8257092630262088	0.999988777714364	0.22020787598573033	CD47	RCVCMP0000881	Control	CD3
S1	-0.0025951637209656606	0.760794325952475	0.999988777714364	-0.30443786222251457	CD48	RCVCMP0000881	Control	CD3
S1	-0.005267395625481545	0.4676550280942259	0.999988777714364	-0.7262997573379173	CD49D	RCVCMP0000881	Control	CD3
S1	-6.156720210584635e-4	0.9853328384810766	0.999988777714364	-0.01838359630979165	CD5	RCVCMP0000881	Control	CD3
S1	-9.915189076413443e-4	0.9419984157453054	0.999988777714364	-0.07275834900724026	CD52	RCVCMP0000881	Control	CD3
S1	0.0023892489897104	0.6786172138517763	0.999988777714364	0.41435080186305406	CD54	RCVCMP0000881	Control	CD3
S1	-0.0038683930873918636	0.6114640024943532	0.999988777714364	-0.5079848006830313	CD55	RCVCMP0000881	Control	CD3
S1	-0.009727707903655746	0.18381613220646054	0.7858985881363758	-1.3290965080273924	CD59	RCVCMP0000881	Control	CD3
S1	-0.0062593215028585595	0.4067634893885578	0.999988777714364	-0.8296026298730171	CD7	RCVCMP0000881	Control	CD3
S1	-7.334927048604552e-4	0.9604050313747479	0.999988777714364	-0.04964531952775711	CD8	RCVCMP0000881	Control	CD3
S1	0.01538838053088618	0.021510084932984785	0.17693762493154733	2.2989093927848723	CD82	RCVCMP0000881	Control	CD3
S1	-4.553710190283882e-6	0.9437169612811294	0.999988777714364	0.0705989309357807	CD86	RCVCMP0000881	Control	CD3
S1	-0.010302912177778002	0.15898623015596325	0.7270454855062823	-1.4084893100836375	HLA-ABC	RCVCMP0000881	Control	CD3
S1	0.0033463828783465406	0.579273739738484	0.999988777714364	0.5544458720976412	HLA-DR	RCVCMP0000881	Control	CD3
S1	-2.13084072539109e-4	0.9677413613593691	0.999988777714364	0.04044122871264749	TCRb	RCVCMP0000881	Control	CD3
S1	0.004638388193534414	0.48759754564531343	0.999988777714364	0.6941350085518615	B2M	RCVCMP0000604	Control	CD3
S1	5.189368438992299e-4	0.8960822720837511	0.999988777714364	0.13061197136050462	CD11a	RCVCMP0000604	Control	CD3
S1	-0.005410184740799081	0.4929020182430581	0.999988777714364	-0.6857004574493177	CD127	RCVCMP0000604	Control	CD3
S1	-0.008266571081170281	0.28244790772363904	0.964412305526081	-1.074836562626809	CD18	RCVCMP0000604	Control	CD3
S1	0.0110216422651633	0.11518698853662412	0.5985325452766784	1.575300977214418	CD197	RCVCMP0000604	Control	CD3
S1	-0.009778523814368965	0.2004925144954981	0.8238970041481257	-1.2801496366852632	CD2	RCVCMP0000604	Control	CD3
S1	0.012407076194612943	0.07309844857947234	0.44286336590520353	1.79221552586084	CD229	RCVCMP0000604	Control	CD3
S1	0.012968235144972423	0.0663227570089211	0.4130244758001617	1.836236023798536	CD26	RCVCMP0000604	Control	CD3
S1	0.010187099144239554	0.1444021290815689	0.6900374759459996	1.4595924005398693	CD27	RCVCMP0000604	Control	CD3
S1	0.008339820980447393	0.22150585279129897	0.8651065964961074	1.2225337399442415	CD274	RCVCMP0000604	Control	CD3
S1	0.003916196575189151	0.5457952459024349	0.999988777714364	0.6040727947665125	CD29	RCVCMP0000604	Control	CD3
S1	-5.080797968676658e-4	0.9918850985712737	0.999988777714364	-0.010170696028806301	CD37	RCVCMP0000604	Control	CD3
S1	-0.005786364210598921	0.46286103651042565	0.999988777714364	-0.7341439062441378	CD38	RCVCMP0000604	Control	CD3
S1	-0.005083275409982326	0.5228704544830134	0.999988777714364	-0.6389269507580956	CD3E	RCVCMP0000604	Control	CD3
S1	0.02813718676460285	9.219152002648556e-5	0.0015478836002842077	3.910273903389823	CD4	RCVCMP0000604	Control	CD3
S1	0.0033866455933196427	0.5972579145672634	0.999988777714364	0.5283478665993911	CD43	RCVCMP0000604	Control	CD3
S1	0.01726080979520813	0.015263701573219102	0.13554733818827647	2.4260610690830635	CD44	RCVCMP0000604	Control	CD3
S1	0.019317390183135913	0.00689869730802406	0.07069528226976966	2.701695195677448	CD45	RCVCMP0000604	Control	CD3
S1	0.00949592249952433	0.17019724315781426	0.753010903089793	1.3715703054142228	CD45RA	RCVCMP0000604	Control	CD3
S1	-0.0017773208256531637	0.853553233110151	0.999988777714364	-0.18458668142621582	CD45RB	RCVCMP0000604	Control	CD3
S1	-9.668130755908431e-4	0.9418527122240099	0.999988777714364	-0.07294144650559639	CD47	RCVCMP0000604	Control	CD3
S1	0.007256146142106013	0.28843248109462616	0.9731508444973505	1.0615666046334153	CD48	RCVCMP0000604	Control	CD3
S1	0.005251112019247387	0.42817736594822975	0.999988777714364	0.7923144195181613	CD49D	RCVCMP0000604	Control	CD3
S1	-0.004205549628480095	0.6040646792649611	0.999988777714364	-0.5185642003706008	CD5	RCVCMP0000604	Control	CD3
S1	-0.0017733122441596718	0.8537655584385764	0.999988777714364	-0.1843160055243464	CD52	RCVCMP0000604	Control	CD3
S1	-0.0030703528113226694	0.7177713583556766	0.999988777714364	-0.36143891911575093	CD54	RCVCMP0000604	Control	CD3
S1	-1.6826750252619104e-4	0.9704743998287728	0.999988777714364	0.03701330164580668	CD55	RCVCMP0000604	Control	CD3
S1	-1.2379251123615823e-4	0.9659268585695238	0.999988777714364	0.04271733786190609	CD59	RCVCMP0000604	Control	CD3
S1	8.462503244769259e-4	0.8603347875488072	0.999988777714364	0.17594800946448003	CD7	RCVCMP0000604	Control	CD3
S1	0.019652268622134882	0.0056967823351119495	0.05995679842729109	2.764742057523967	CD82	RCVCMP0000604	Control	CD3
S1	0.005770109881261823	0.3859911943080552	0.999988777714364	0.8669102365594754	CD86	RCVCMP0000604	Control	CD3
S1	0.007324422941216676	0.28852369079671236	0.9732478230914995	1.0613658049365207	HLA-ABC	RCVCMP0000604	Control	CD3
S1	-4.553207555429232e-4	0.9978379994239505	0.999988777714364	-0.002709669202714046	HLA-DR	RCVCMP0000604	Control	CD3
S1	0.05248318372439841	9.459100169806334e-14	3.9193219626849785e-12	7.448149491060836	TCRb	RCVCMP0000604	Control	CD3
S1	0.010563103762723092	0.01807743245911797	0.15419474173218103	2.364028282629337	B2M	RCVCMP0000161	Control	CD3
S1	0.007177519527642601	0.10527785247889931	0.5640675045635184	1.6197878716815444	CD11a	RCVCMP0000161	Control	CD3
S1	-0.003831022955785007	0.4216085595339698	0.999988777714364	-0.8036336912065458	CD127	RCVCMP0000161	Control	CD3
S1	0.004329753647955159	0.3197007662504796	0.999988777714364	0.9950729897743523	CD18	RCVCMP0000161	Control	CD3
S1	0.010413623552406407	0.01950942824586277	0.16361626960000994	2.3356511914933993	CD197	RCVCMP0000161	Control	CD3
S1	0.009408006773283736	0.03472362833959175	0.2551047516307202	2.111566734343241	CD2	RCVCMP0000161	Control	CD3
S1	0.002733968559654153	0.5172355597291409	0.999988777714364	0.6476125783648384	CD229	RCVCMP0000161	Control	CD3
S1	0.033226317140420854	1.8895995879120164e-13	7.677415607245922e-12	7.356434419313439	CD26	RCVCMP0000161	Control	CD3
S1	-0.0033682645451101187	0.4837653102997669	0.999988777714364	-0.7002594184409282	CD27	RCVCMP0000161	Control	CD3
S1	-6.642556429097503e-4	0.9161029999450123	0.999988777714364	-0.10534381131926202	CD274	RCVCMP0000161	Control	CD3
S1	0.005741042857879139	0.18825508095071664	0.7970249258355685	1.315758593516306	CD29	RCVCMP0000161	Control	CD3
S1	0.007506380685164601	0.08837325316828393	0.5021466637510146	1.7040419348633271	CD37	RCVCMP0000161	Control	CD3
S1	0.017221389251886883	1.2536727662193492e-4	0.002056428737886212	3.835385940331413	CD38	RCVCMP0000161	Control	CD3
S1	0.0037153977049929686	0.3900767638873268	0.999988777714364	0.8594781607485842	CD3E	RCVCMP0000161	Control	CD3
S1	0.10110566980283733	0	0	22.279653655097754	CD4	RCVCMP0000161	Control	CD3
S1	-0.00228363073482062	0.6432936959452493	0.999988777714364	-0.4630985965456168	CD43	RCVCMP0000161	Control	CD3
S1	0.004970769597502967	0.25632474895574653	0.9253277046955487	1.1351207013642295	CD44	RCVCMP0000161	Control	CD3
S1	-9.247235446706662e-4	0.8714159736918398	0.999988777714364	-0.16186016389007518	CD45	RCVCMP0000161	Control	CD3
S1	0.021732553965609972	1.4154044905012597e-6	3.1867065862469184e-5	4.82282316165474	CD45RA	RCVCMP0000161	Control	CD3
S1	-0.003366190182947938	0.4835927552082956	0.999988777714364	-0.7005358010903489	CD45RB	RCVCMP0000161	Control	CD3
S1	0.017165947334076555	1.3331898355728455e-4	0.002173021543580491	3.8202453593935295	CD47	RCVCMP0000161	Control	CD3
S1	0.0030447813200335343	0.4753402739825001	0.999988777714364	0.7138171167324239	CD48	RCVCMP0000161	Control	CD3
S1	9.62207608731448e-4	0.7972346272971367	0.999988777714364	0.2569276473755926	CD49D	RCVCMP0000161	Control	CD3
S1	0.007059769621082445	0.11031942885931745	0.5811776803746797	1.5967590428144647	CD5	RCVCMP0000161	Control	CD3
S1	-0.0038499737000604	0.41959666469581447	0.999988777714364	-0.8071211904330392	CD52	RCVCMP0000161	Control	CD3
S1	0.0017018193819238739	0.6773133235422759	0.999988777714364	0.41613212520758697	CD54	RCVCMP0000161	Control	CD3
S1	0.007795975268882361	0.07729807718728132	0.4601462173102759	1.766583076963281	CD55	RCVCMP0000161	Control	CD3
S1	0.02228835875302945	7.515791689005624e-7	1.7485836689104884e-5	4.947538305509256	CD59	RCVCMP0000161	Control	CD3
S1	8.104622856829057e-4	0.8259801294801734	0.999988777714364	0.21986007698024734	CD7	RCVCMP0000161	Control	CD3
S1	0.1897918063948209	0	0	41.80413487055887	CD8	RCVCMP0000161	Control	CD3
S1	0.022660614853171907	4.826755564124596e-7	1.1452512369335746e-5	5.033074452701152	CD82	RCVCMP0000161	Control	CD3
S1	0.008965911275735178	0.04269922512129121	0.29949393892365744	2.0266401716328217	CD86	RCVCMP0000161	Control	CD3
S1	0.007795987978628896	0.07917056869160843	0.4681298956599009	1.7555190288853715	HLA-ABC	RCVCMP0000161	Control	CD3
S1	0.02324952302049036	2.323857131170115e-7	5.698081137768998e-6	5.1713685539471514	HLA-DR	RCVCMP0000161	Control	CD3
S1	0.01669244388600803	1.861124942355019e-4	0.0029460331888937915	3.73715730711918	TCRb	RCVCMP0000161	Control	CD3
S1	-0.001360521854107179	0.9428564738952242	0.999988777714364	-0.07168012440472181	B2M	RCVCMP0000717	Control	CD3
S1	-0.0035981617921116123	0.7909857420299974	0.999988777714364	-0.2650307908460043	CD11a	RCVCMP0000717	Control	CD3
S1	-0.010754157911972265	0.3666894241240243	0.999988777714364	-0.9026919234588298	CD127	RCVCMP0000717	Control	CD3
S1	0.007175862922095611	0.5036033760865057	0.999988777714364	0.6688308640611808	CD18	RCVCMP0000717	Control	CD3
S1	-0.009030855121079647	0.44906526896932863	0.999988777714364	-0.7569742844361784	CD197	RCVCMP0000717	Control	CD3
S1	-0.004794095787424716	0.713223709446889	0.999988777714364	-0.36753001206641356	CD2	RCVCMP0000717	Control	CD3
S1	-0.011015808114840736	0.3525487908937307	0.999988777714364	-0.9296568339076713	CD229	RCVCMP0000717	Control	CD3
S1	0.003492129076174709	0.7282394130580947	0.999988777714364	0.3474684551868649	CD26	RCVCMP0000717	Control	CD3
S1	-0.015831953960247228	0.1820640400763307	0.7820042458292726	-1.334426744097446	CD27	RCVCMP0000717	Control	CD3
S1	-0.008841728615457201	0.44187949977384	0.999988777714364	-0.7690232645032278	CD274	RCVCMP0000717	Control	CD3
S1	0.009413170190588151	0.3886698256206427	0.999988777714364	0.8620321512632321	CD29	RCVCMP0000717	Control	CD3
S1	0.13744679450730093	0	0	12.366376408817802	CD37	RCVCMP0000717	Control	CD3
S1	0.006304997646027402	0.5218386113569611	0.999988777714364	0.6405138138101967	CD38	RCVCMP0000717	Control	CD3
S1	-0.01724213817096463	0.14630433285043382	0.6953904120532688	-1.4527098432731482	CD3E	RCVCMP0000717	Control	CD3
S1	0.004296225527178435	0.6787750163047401	0.999988777714364	0.41413530767027623	CD4	RCVCMP0000717	Control	CD3
S1	-0.020557889086530216	0.07919384216018989	0.4681339963646049	-1.7553828581666993	CD43	RCVCMP0000717	Control	CD3
S1	-0.001824521852135693	0.9110455224031964	0.999988777714364	-0.11171987198675418	CD44	RCVCMP0000717	Control	CD3
S1	-0.008973124440575672	0.46868395151399744	0.999988777714364	-0.7246220114020699	CD45	RCVCMP0000717	Control	CD3
S1	-0.002115879914927747	0.8813687013687993	0.999988777714364	-0.14923436865560205	CD45RA	RCVCMP0000717	Control	CD3
S1	-0.010258622826812357	0.3925665384955951	0.999988777714364	-0.8549721993772762	CD45RB	RCVCMP0000717	Control	CD3
S1	-0.01334636074265788	0.2692135795012124	0.9464455978285299	-1.1048754084533983	CD47	RCVCMP0000717	Control	CD3
S1	-0.00701337157051307	0.5669163422911481	0.999988777714364	-0.572598844469385	CD48	RCVCMP0000717	Control	CD3
S1	-8.898471536467281e-4	0.36574346881194963	0.999988777714364	-0.9044752189679577	CD49D	RCVCMP0000717	Control	CD3
S1	-0.014178639030199896	0.23323555709850086	0.8846364963355083	-1.192065515910756	CD5	RCVCMP0000717	Control	CD3
S1	0.022822389967576243	0.04136153736909831	0.29177052456385216	2.039887446484599	CD52	RCVCMP0000717	Control	CD3
S1	-0.011329383749605135	0.35253420747792796	0.999988777714364	-0.9296849915931138	CD54	RCVCMP0000717	Control	CD3
S1	0.01815127926539829	0.08421161388448861	0.48651876858296533	1.7267553309634371	CD55	RCVCMP0000717	Control	CD3
S1	0.019369466565664916	0.0865547847404875	0.4959059000657519	1.7138581278783762	CD59	RCVCMP0000717	Control	CD3
S1	-0.012717664852669923	0.28629105603011973	0.969808628601422	-1.0662933470195763	CD7	RCVCMP0000717	Control	CD3
S1	-2.3663841178261688e-4	0.47638218766820506	0.999988777714364	0.7121333769729998	CD8	RCVCMP0000717	Control	CD3
S1	0.00716838749096673	0.5079038209481255	0.999988777714364	0.6621051727456245	CD82	RCVCMP0000717	Control	CD3
S1	-0.0034529644652422182	0.7836138817199142	0.999988777714364	-0.27461260425066986	CD86	RCVCMP0000717	Control	CD3
S1	-0.004286137579175791	0.7470888581534691	0.999988777714364	-0.32248030193045474	HLA-ABC	RCVCMP0000717	Control	CD3
S1	0.006458749366055697	0.539761867201747	0.999988777714364	0.6131731336285225	HLA-DR	RCVCMP0000717	Control	CD3
S1	-0.0032670830601158308	0.7970378693530591	0.999988777714364	-0.257182530289231	TCRb	RCVCMP0000717	Control	CD3
S1	-0.010682976950914523	0.35655602638783923	0.999988777714364	-0.9219473744553414	B2M	RCVCMP0000150	Control	CD3
S1	-0.007639692859749318	0.5213043460367235	0.999988777714364	-0.6413360900001882	CD11a	RCVCMP0000150	Control	CD3
S1	-0.02057347204832139	0.06477168863126971	0.4059324903942866	-1.8468306472556382	CD127	RCVCMP0000150	Control	CD3
S1	0.005127522989804953	0.5899948976057616	0.999988777714364	0.5388434243265562	CD18	RCVCMP0000150	Control	CD3
S1	0.010511095283961774	0.29752600703798615	0.9829162413286697	1.0417534370826826	CD197	RCVCMP0000150	Control	CD3
S1	0.008150254901999334	0.4133595858751149	0.999988777714364	0.8179957993600925	CD2	RCVCMP0000150	Control	CD3
S1	0.0011241872093575606	0.8622541655410445	0.999988777714364	0.17350542306543054	CD229	RCVCMP0000150	Control	CD3
S1	-0.0064003581027648375	0.5972529323070921	0.999988777714364	-0.5283550462636483	CD26	RCVCMP0000150	Control	CD3
S1	-0.009531834151703078	0.41225395461951597	0.999988777714364	-0.8199336112453457	CD27	RCVCMP0000150	Control	CD3
S1	0.0013200981796729018	0.8508980144534322	0.999988777714364	0.18797274780602585	CD274	RCVCMP0000150	Control	CD3
S1	0.014036017166364522	0.16701084950779377	0.7463102283330789	1.3818725116662507	CD29	RCVCMP0000150	Control	CD3
S1	-0.001323870913378003	0.9521490583821081	0.999988777714364	-0.06000825703322436	CD37	RCVCMP0000150	Control	CD3
S1	-0.004337434748498434	0.7357272058195852	0.999988777714364	-0.33751699104443095	CD38	RCVCMP0000150	Control	CD3
S1	0.00823423039964888	0.4062644865962657	0.999988777714364	0.8304852452538325	CD3E	RCVCMP0000150	Control	CD3
S1	0.014538308661920463	0.15975465404698097	0.7284795966805524	1.405897196113863	CD4	RCVCMP0000150	Control	CD3
S1	-0.014566536136589911	0.19432712456841916	0.8093552017283496	-1.2978842163091138	CD43	RCVCMP0000150	Control	CD3
S1	-0.00417485590835378	0.7476427048040899	0.999988777714364	-0.3217491961375061	CD44	RCVCMP0000150	Control	CD3
S1	1.3160220758992358e-4	0.9393424964936479	0.999988777714364	0.07609628401938898	CD45	RCVCMP0000150	Control	CD3
S1	-0.010409275804689819	0.3578876340018078	0.999988777714364	-0.9193976194916804	CD45RA	RCVCMP0000150	Control	CD3
S1	-0.015037721975380586	0.1828549321428926	0.7838412641756597	-1.3320159962658786	CD45RB	RCVCMP0000150	Control	CD3
S1	-0.012912899996277302	0.25797577000951244	0.9275297779874381	-1.1311884790152027	CD47	RCVCMP0000150	Control	CD3
S1	-0.009210903924115459	0.426756833546561	0.999988777714364	-0.7947536223990023	CD48	RCVCMP0000150	Control	CD3
S1	-0.01407716626235676	0.20281250952743513	0.8282274931657005	-1.2735794202487585	CD49D	RCVCMP0000150	Control	CD3
S1	-4.096080248166098e-4	0.9789943729900825	0.999988777714364	0.026329691166352944	CD5	RCVCMP0000150	Control	CD3
S1	-0.004316839770826282	0.7355017571244613	0.999988777714364	-0.337816125550473	CD52	RCVCMP0000150	Control	CD3
S1	-0.009670872062059462	0.4051361877786972	0.999988777714364	-0.8324833227941878	CD54	RCVCMP0000150	Control	CD3
S1	0.016714980632621574	0.10058907207801915	0.5481030768986139	1.6420044972232009	CD55	RCVCMP0000150	Control	CD3
S1	0.003594671976466489	0.6913185460608195	0.999988777714364	0.3970663327561727	CD59	RCVCMP0000150	Control	CD3
S1	0.0022117619606002556	0.7880241530284307	0.999988777714364	0.26887723873943126	CD7	RCVCMP0000150	Control	CD3
S1	0.003131218442954798	0.6188287126861627	0.999988777714364	0.49751104985404304	CD8	RCVCMP0000150	Control	CD3
S1	-0.013194250337540897	0.2446619890363706	0.9063891480523018	-1.1634129717874189	CD82	RCVCMP0000150	Control	CD3
S1	0.005474575641903764	0.562961873271882	0.999988777714364	0.5784477360586885	CD86	RCVCMP0000150	Control	CD3
S1	-0.005896847940188853	0.6311157167688113	0.999988777714364	-0.48015706083801585	HLA-ABC	RCVCMP0000150	Control	CD3
S1	0.024987361267922597	0.016179553097020127	0.14146650773965444	2.404839880955633	HLA-DR	RCVCMP0000150	Control	CD3
S1	-0.005875982173475309	0.6239012846991971	0.999988777714364	-0.49032875175571844	TCRb	RCVCMP0000150	Control	CD3
S1	0.02010157568665792	0.02991580288657225	0.22793608667263368	2.1712033679808385	B2M	RCVCMP0000201	Control	CD3
S1	0.020330616413217446	0.02812158892489469	0.21738228483411437	2.1955860039294355	CD11a	RCVCMP0000201	Control	CD3
S1	0.010781020149396772	0.2262926526083553	0.8738649560825857	1.2099641420546066	CD127	RCVCMP0000201	Control	CD3
S1	-0.0159861697324958	0.11118981682336453	0.5846662246716278	-1.592867953317637	CD18	RCVCMP0000201	Control	CD3
S1	0.015368408164512065	0.090612611715009	0.5105384765410277	1.6921750000449416	CD197	RCVCMP0000201	Control	CD3
S1	0.009118665889603809	0.3024465489337138	0.9897955045700689	1.031201048804139	CD2	RCVCMP0000201	Control	CD3
S1	-0.01351794948276774	0.17349228443592157	0.7610519117702068	-1.3610677363759487	CD229	RCVCMP0000201	Control	CD3
S1	0.007233801710038609	0.404308434430551	0.999988777714364	0.8339512874613219	CD26	RCVCMP0000201	Control	CD3
S1	0.013662142914691387	0.13198949002754246	0.6534865626489343	1.506302681761643	CD27	RCVCMP0000201	Control	CD3
S1	-0.0038615253959863555	0.741405924342662	0.999988777714364	-0.3299921093097805	CD274	RCVCMP0000201	Control	CD3
S1	0.00746539136387221	0.3889497227926655	0.999988777714364	0.8615236110946625	CD29	RCVCMP0000201	Control	CD3
S1	6.608437630929743e-4	0.8797580139096133	0.999988777714364	0.1512759831475763	CD37	RCVCMP0000201	Control	CD3
S1	-0.012848830644437282	0.20407562085010533	0.8310628531327501	-1.2700252926727424	CD38	RCVCMP0000201	Control	CD3
S1	0.007327801900835181	0.39737783863649256	0.999988777714364	0.8463135718775494	CD3E	RCVCMP0000201	Control	CD3
S1	-0.004446250855587295	0.7008550021939943	0.999988777714364	-0.3841665589856581	CD4	RCVCMP0000201	Control	CD3
S1	0.004749366356492081	0.56193423938055	0.999988777714364	0.5799709036402991	CD43	RCVCMP0000201	Control	CD3
S1	0.02550606025869234	0.006220372871198032	0.06469458321057438	2.735932793019974	CD44	RCVCMP0000201	Control	CD3
S1	0.01101993611729327	0.22030627540182746	0.8620007423179048	1.2257141182658968	CD45	RCVCMP0000201	Control	CD3
S1	-0.013663467546231498	0.1679855944111347	0.7490688336066239	-1.378705430751596	CD45RA	RCVCMP0000201	Control	CD3
S1	5.592352491262458e-4	0.8899054753609703	0.999988777714364	0.13842381649428875	CD45RB	RCVCMP0000201	Control	CD3
S1	0.009727565770491367	0.27363353964407233	0.9519450053911974	1.0947331988280704	CD47	RCVCMP0000201	Control	CD3
S1	0.007281227883007099	0.3965817537137166	0.999988777714364	0.8477418504683467	CD48	RCVCMP0000201	Control	CD3
S1	-0.0010013313604070606	0.6726733323804408	0.999988777714364	-0.422481868447939	CD49D	RCVCMP0000201	Control	CD3
S1	-0.010954960473223696	0.28479226708065164	0.9674634554779843	-1.0696158293858729	CD5	RCVCMP0000201	Control	CD3
S1	-0.0066856303182905065	0.534999778621574	0.999988777714364	-0.6203919384041487	CD52	RCVCMP0000201	Control	CD3
S1	-0.0030768139288687006	0.8084710516757121	0.999988777714364	-0.24239894512603857	CD54	RCVCMP0000201	Control	CD3
S1	0.004378937739703329	0.5855533647514186	0.999988777714364	0.5452910411162059	CD55	RCVCMP0000201	Control	CD3
S1	-0.007046911116561646	0.5117246400574826	0.999988777714364	-0.6561546258813858	CD59	RCVCMP0000201	Control	CD3
S1	-0.006487057874570012	0.5501717502002583	0.999988777714364	-0.5975027819350034	CD7	RCVCMP0000201	Control	CD3
S1	0.002432110981246804	0.7383773988363873	0.999988777714364	0.33400286222775333	CD82	RCVCMP0000201	Control	CD3
S1	0.005034241076584573	0.5385701435379522	0.999988777714364	0.6149766461033371	CD86	RCVCMP0000201	Control	CD3
S1	0.061005987573385996	1.299056417991551e-10	4.370965810848154e-9	6.4272820146010545	HLA-ABC	RCVCMP0000201	Control	CD3
S1	0.0035065357959126325	0.6531635761670074	0.999988777714364	0.4493716537071971	HLA-DR	RCVCMP0000201	Control	CD3
S1	-0.00607183964313956	0.5627040365615275	0.999988777714364	-0.5788297775585475	TCRb	RCVCMP0000201	Control	CD3
S1	0.007167194603877708	0.5036438924824487	0.999988777714364	0.668767357437633	B2M	RCVCMP0000492	Control	CD3
S1	0.0031724342891131007	0.7501795219389327	0.999988777714364	0.3184026585016439	CD11a	RCVCMP0000492	Control	CD3
S1	0.04471297396916204	5.5345121449557055e-5	9.680769702245145e-4	4.031826154707514	CD127	RCVCMP0000492	Control	CD3
S1	-0.007157377714995462	0.5531608430841833	0.999988777714364	-0.593030346992329	CD18	RCVCMP0000492	Control	CD3
S1	0.010843435905645033	0.31484873090171117	0.999988777714364	1.0050999360346728	CD197	RCVCMP0000492	Control	CD3
S1	0.0077742725007555235	0.4695231667225199	0.999988777714364	0.7232551094778238	CD2	RCVCMP0000492	Control	CD3
S1	-0.0035655708037724714	0.7779037305299165	0.999988777714364	-0.2820518792649566	CD229	RCVCMP0000492	Control	CD3
S1	0.02588113413309759	0.019910200426694447	0.1662692941095793	2.3280358442505604	CD26	RCVCMP0000492	Control	CD3
S1	-0.014195555785221414	0.22425973022897172	0.8700882498940485	-1.2152789168499913	CD27	RCVCMP0000492	Control	CD3
S1	-0.007329180838382304	0.5267689832850898	0.999988777714364	-0.6329458833080974	CD274	RCVCMP0000492	Control	CD3
S1	-0.003303132699271189	0.7988512843773777	0.999988777714364	-0.2548340380790677	CD29	RCVCMP0000492	Control	CD3
S1	-0.00654962138898427	0.5816043177278992	0.999988777714364	-0.5510428253037477	CD37	RCVCMP0000492	Control	CD3
S1	-0.011817516263071147	0.3157451689137275	0.999988777714364	-1.0032398108555811	CD38	RCVCMP0000492	Control	CD3
S1	0.009438448621577934	0.3808903321720558	0.999988777714364	0.8762570063234075	CD3E	RCVCMP0000492	Control	CD3
S1	0.025945728190274887	0.020509617561659033	0.1703402347672495	2.316891965299228	CD4	RCVCMP0000492	Control	CD3
S1	-0.008173060566410704	0.48403234966893915	0.999988777714364	-0.6998318050977735	CD43	RCVCMP0000492	Control	CD3
S1	0.0029934877308364005	0.7613758406524083	0.999988777714364	0.3036745610189735	CD44	RCVCMP0000492	Control	CD3
S1	-0.004732135813909963	0.707539367884797	0.999988777714364	-0.3751628355637345	CD45	RCVCMP0000492	Control	CD3
S1	0.0118774868784092	0.26546410100813844	0.9394791371724595	1.1135690715260844	CD45RA	RCVCMP0000492	Control	CD3
S1	0.022760531930887076	0.039322009875930375	0.2804562353294148	2.0608012008970418	CD45RB	RCVCMP0000492	Control	CD3
S1	0.008698950648518637	0.4202945638264963	0.999988777714364	0.8059103139001904	CD47	RCVCMP0000492	Control	CD3
S1	5.67132465298956e-4	0.9263236320885606	0.999988777714364	0.09247125052609789	CD48	RCVCMP0000492	Control	CD3
S1	-0.007838970342263536	0.49930007348490857	0.999988777714364	-0.6755914467981443	CD49D	RCVCMP0000492	Control	CD3
S1	0.0017327801641764784	0.8452638262001262	0.999988777714364	0.195164938577958	CD5	RCVCMP0000492	Control	CD3
S1	-6.116367756970528e-5	0.9719569517652762	0.999988777714364	0.035153988030586496	CD52	RCVCMP0000492	Control	CD3
S1	-0.012892830613030922	0.27150642976779493	0.9493225861301311	-1.0996000280102431	CD54	RCVCMP0000492	Control	CD3
S1	-0.0043135440022057615	0.7178485009188587	0.999988777714364	-0.3613357110580314	CD55	RCVCMP0000492	Control	CD3
S1	0.0115266265710641	0.2918190484492009	0.9783506832596433	1.0541395121997723	CD59	RCVCMP0000492	Control	CD3
S1	0.0151576895696263	0.16946852423314063	0.7515449194717141	1.3739135444189912	CD7	RCVCMP0000492	Control	CD3
S1	-0.0054626294489294545	0.6497813676874089	0.999988777714364	-0.4540659391769151	CD8	RCVCMP0000492	Control	CD3
S1	0.016121572067107074	0.14232028917181405	0.6840977690140937	1.4672050294772185	CD82	RCVCMP0000492	Control	CD3
S1	-0.008927136360146358	0.445253130612673	0.999988777714364	-0.7633526161991683	CD86	RCVCMP0000492	Control	CD3
S1	0.012617759946262496	0.251566708820923	0.917307039168085	1.146552279144211	HLA-ABC	RCVCMP0000492	Control	CD3
S1	0.0017476719734291263	0.8446557160310535	0.999988777714364	0.19594180467488662	HLA-DR	RCVCMP0000492	Control	CD3
S1	0.002211818989004847	0.8027966132299986	0.999988777714364	0.24972940939366733	TCRb	RCVCMP0000492	Control	CD3
S1	-0.018010141337844118	0.0022681144656155863	0.02740317726248438	-3.0526749886799966	B2M	RCVCMP0000087	Control	CD3
S1	4.482376433417355e-4	0.8705987406230415	0.999988777714364	0.16289800627588388	CD11a	RCVCMP0000087	Control	CD3
S1	0.008068916199441256	0.1337575752194935	0.6580162622454586	1.499447513788306	CD127	RCVCMP0000087	Control	CD3
S1	0.001999005824579775	0.6675794840597975	0.999988777714364	0.4294723879638859	CD18	RCVCMP0000087	Control	CD3
S1	0.007520434886029592	0.15932019382284457	0.7278286951805656	1.4073615930493648	CD197	RCVCMP0000087	Control	CD3
S1	-0.004613081169208888	0.4697572699617871	0.999988777714364	-0.7228740464613576	CD2	RCVCMP0000087	Control	CD3
S1	0.007457015778811922	0.14450846448245036	0.6902552264813747	1.459205830722045	CD229	RCVCMP0000087	Control	CD3
S1	0.003207588380274538	0.5197080887544083	0.999988777714364	0.6437954436549371	CD26	RCVCMP0000087	Control	CD3
S1	-0.004873836307170283	0.41152862084454245	0.999988777714364	-0.8212065594821777	CD27	RCVCMP0000087	Control	CD3
S1	0.008832402228904497	0.09616087479297808	0.5321272606932419	1.6637576276656696	CD274	RCVCMP0000087	Control	CD3
S1	0.002568543400626978	0.5971205921668006	0.999988777714364	0.5285457644163393	CD29	RCVCMP0000087	Control	CD3
S1	0.0026773453163573034	0.5807096115885029	0.999988777714364	0.5523484942371253	CD37	RCVCMP0000087	Control	CD3
S1	0.012366658694716991	0.021814111401453617	0.17886716522392007	2.293589111826284	CD38	RCVCMP0000087	Control	CD3
S1	4.93452184197919e-4	0.867392673894505	0.999988777714364	0.16697124569187582	CD3E	RCVCMP0000087	Control	CD3
S1	-3.844429853757624e-4	0.9890969357766268	0.999988777714364	0.013665389838339965	CD4	RCVCMP0000087	Control	CD3
S1	0.0016010829168968666	0.7184486002001018	0.999988777714364	0.36053297715006166	CD43	RCVCMP0000087	Control	CD3
S1	-0.0066449670491419794	0.2818277025119795	0.9630815200978424	-1.0762226271118054	CD44	RCVCMP0000087	Control	CD3
S1	-0.01919104904597206	0.0011204368486004291	0.014762339730143159	-3.2583966361942616	CD45	RCVCMP0000087	Control	CD3
S1	-0.0016378162163336667	0.8138006444801157	0.999988777714364	-0.23552581546998852	CD45RA	RCVCMP0000087	Control	CD3
S1	0.008075374670739705	0.13572736985698208	0.6646214151589737	1.4918923447366876	CD45RB	RCVCMP0000087	Control	CD3
S1	-0.006787308599923238	0.2701211107393877	0.9474473196903049	-1.102783694379491	CD47	RCVCMP0000087	Control	CD3
S1	-0.0013725322730842669	0.8736920035345366	0.999988777714364	-0.15897064252595092	CD48	RCVCMP0000087	Control	CD3
S1	0.006387643780586341	0.18350802657395415	0.7852876870109565	1.3300310943187712	CD49D	RCVCMP0000087	Control	CD3
S1	-0.0077598416075681026	0.20346606710051818	0.8298014935385855	-1.2717384421744282	CD5	RCVCMP0000087	Control	CD3
S1	-0.002992139337558678	0.6581695568313839	0.999988777714364	-0.4424417724071025	CD52	RCVCMP0000087	Control	CD3
S1	-0.008485638901078542	0.1622092210787036	0.7342621028250295	-1.3976798724405104	CD54	RCVCMP0000087	Control	CD3
S1	0.007508678393847477	0.1536297330473897	0.7140593964589143	1.426827116379699	CD55	RCVCMP0000087	Control	CD3
S1	-0.008852206490088003	0.14397488305417366	0.6893785912143421	-1.4611478062256518	CD59	RCVCMP0000087	Control	CD3
S1	-0.0037162176873730933	0.5670522495568849	0.999988777714364	-0.5723981785545047	CD7	RCVCMP0000087	Control	CD3
S1	-0.003839724442111183	0.4729378969412513	0.999988777714364	-0.717707112398484	CD8	RCVCMP0000087	Control	CD3
S1	4.899010809371574e-4	0.8681895295693853	0.999988777714364	0.16595860144336413	CD82	RCVCMP0000087	Control	CD3
S1	-0.004189081134795493	0.4972099327143935	0.999988777714364	-0.6788862592507638	CD86	RCVCMP0000087	Control	CD3
S1	-0.010642019121168517	0.07657561411905554	0.4568202040434534	-1.7709103309882028	HLA-ABC	RCVCMP0000087	Control	CD3
S1	0.019279076663502117	5.417720393321446e-4	0.0076921060664973985	3.4592051728605875	HLA-DR	RCVCMP0000087	Control	CD3
S1	1.5973757928487e-4	0.9070015224321977	0.999988777714364	0.11682147910109139	TCRb	RCVCMP0000087	Control	CD3
S1	-0.004417232381036135	0.6266045171987562	0.999988777714364	-0.4865115515777435	B2M	RCVCMP0000643	Control	CD3
S1	0.008729804140602784	0.2514391095906672	0.9171856559147904	1.1468609124002063	CD11a	RCVCMP0000643	Control	CD3
S1	-0.004801064945269419	0.5891662213669839	0.999988777714364	-0.5400446778241993	CD127	RCVCMP0000643	Control	CD3
S1	4.7727107147202484e-4	0.9029382404356525	0.999988777714364	0.12195047525990979	CD18	RCVCMP0000643	Control	CD3
S1	-0.004964899968228885	0.5760613103576353	0.999988777714364	-0.5591471324266749	CD197	RCVCMP0000643	Control	CD3
S1	0.007004599536616629	0.34996151191175784	0.999988777714364	0.9346639480225829	CD2	RCVCMP0000643	Control	CD3
S1	-0.0026091361318784814	0.7827638733117546	0.999988777714364	-0.2757190363092438	CD229	RCVCMP0000643	Control	CD3
S1	0.014543861813803051	0.05998101181714821	0.38366532186211405	1.8809331593730583	CD26	RCVCMP0000643	Control	CD3
S1	-0.004522787178821746	0.6149463016721772	0.999988777714364	-0.5030255601128917	CD27	RCVCMP0000643	Control	CD3
S1	-0.0077602321142996806	0.34401094865316406	0.999988777714364	-0.9462698863577356	CD274	RCVCMP0000643	Control	CD3
S1	-0.005662821586514784	0.5135061941803598	0.999988777714364	-0.6533879671821509	CD29	RCVCMP0000643	Control	CD3
S1	0.05258234915960873	1.5338619263616238e-11	5.492209992797947e-10	6.744659143625501	CD37	RCVCMP0000643	Control	CD3
S1	7.138268481649704e-4	0.8787668378012554	0.999988777714364	0.1525326537255014	CD38	RCVCMP0000643	Control	CD3
S1	0.010012312226656819	0.1895289260391979	0.7993498255059596	1.3119739444684062	CD3E	RCVCMP0000643	Control	CD3
S1	0.009116224647605038	0.2322906785816934	0.8827003175168499	1.1944789282014654	CD4	RCVCMP0000643	Control	CD3
S1	0.004114653218886114	0.560602606741955	0.999988777714364	0.5819466648606623	CD43	RCVCMP0000643	Control	CD3
S1	0.05873797102652205	1.7008616737257398e-13	6.918973022437915e-12	7.370487925892011	CD44	RCVCMP0000643	Control	CD3
S1	-0.01093750768141459	0.19486213104152306	0.8110130886547925	-1.2963290885773375	CD45	RCVCMP0000643	Control	CD3
S1	-8.090559874178101e-4	0.9687744452008011	0.999988777714364	-0.03914542448602701	CD45RA	RCVCMP0000643	Control	CD3
S1	0.0010011681379190802	0.8499379863778787	0.999988777714364	0.18919755182013265	CD45RB	RCVCMP0000643	Control	CD3
S1	-0.011024561061197986	0.18956999150753273	0.799422313349375	-1.3118522495892975	CD47	RCVCMP0000643	Control	CD3
S1	0.0028201201041551135	0.6746669411636834	0.999988777714364	0.41975157877481467	CD48	RCVCMP0000643	Control	CD3
S1	-0.0031681133256992577	0.7313096118919818	0.999988777714364	-0.34338397722395797	CD49D	RCVCMP0000643	Control	CD3
S1	0.0020775529128143973	0.7476152928179505	0.999988777714364	0.32178537730737694	CD5	RCVCMP0000643	Control	CD3
S1	-5.767476696576749e-4	0.992276247194959	0.999988777714364	-0.009680439775373143	CD52	RCVCMP0000643	Control	CD3
S1	-0.010185650902932206	0.2276990735829092	0.8756188013418582	-1.2063071713056	CD54	RCVCMP0000643	Control	CD3
S1	0.04821680972011391	5.832587746112949e-10	1.8579372516852086e-8	6.194889636988529	CD55	RCVCMP0000643	Control	CD3
S1	0.012828639695334524	0.09657551704285461	0.5337160341825238	1.6616871595231641	CD59	RCVCMP0000643	Control	CD3
S1	-0.006715152719780056	0.43864271281522216	0.999988777714364	-0.7744872370483437	CD7	RCVCMP0000643	Control	CD3
S1	-9.537575964244751e-4	0.9365948024294276	0.999988777714364	-0.07955045376430919	CD8	RCVCMP0000643	Control	CD3
S1	0.009310611759254543	0.21570176814218245	0.8541951137593606	1.2380385472608135	CD82	RCVCMP0000643	Control	CD3
S1	0.024629808928959867	0.0015433491135530275	0.019483327666908676	3.1664065781889668	CD86	RCVCMP0000643	Control	CD3
S1	-0.005860955465616533	0.5055366582470394	0.999988777714364	-0.6658035769951454	HLA-ABC	RCVCMP0000643	Control	CD3
S1	0.16994160143635526	0	0	21.26848336568058	HLA-DR	RCVCMP0000643	Control	CD3
S1	-0.006815709284086215	0.4194965772585769	0.999988777714364	-0.807294942253279	TCRb	RCVCMP0000643	Control	CD3
S1	0.01750410425953055	3.0581972966192694e-4	0.004622365114831446	3.610319781801414	B2M	RCVCMP0000446	Control	CD3
S1	0.022617589741709968	3.2830577936238114e-6	6.965367038829631e-5	4.652266889240516	CD11a	RCVCMP0000446	Control	CD3
S1	-0.0038090646904959825	0.463638484763518	0.999988777714364	-0.7328687496909638	CD127	RCVCMP0000446	Control	CD3
S1	0.0088506958828878015	0.06407717794331158	0.4033922227085612	1.8516424857297338	CD18	RCVCMP0000446	Control	CD3
S1	0.015115293410238302	0.0017475772980120041	0.02182287965689813	3.130081636252981	CD197	RCVCMP0000446	Control	CD3
S1	0.005042825071815363	0.28329898255628017	0.9661582017349772	1.0729378938443732	CD2	RCVCMP0000446	Control	CD3
S1	-0.0010410365695943304	0.8663041773965662	0.999988777714364	-0.1683547840673143	CD229	RCVCMP0000446	Control	CD3
S1	0.013273092865218652	0.005937739027544797	0.062141158144161386	2.751199937591785	CD26	RCVCMP0000446	Control	CD3
S1	0.002709187775450232	0.5499696149428785	0.999988777714364	0.5978056580022166	CD27	RCVCMP0000446	Control	CD3
S1	0.001923263149089638	0.6601841822140195	0.999988777714364	0.43965888903762734	CD274	RCVCMP0000446	Control	CD3
S1	0.018984258676975282	8.736789436003534e-5	0.0014720632789530061	3.9232348932226735	CD29	RCVCMP0000446	Control	CD3
S1	0.043226409992925076	0	0	8.90152330812398	CD37	RCVCMP0000446	Control	CD3
S1	0.013359473502723608	0.005539299704522493	0.05848319609199261	2.7738747687717904	CD38	RCVCMP0000446	Control	CD3
S1	0.0029924159624542986	0.5121144721359707	0.999988777714364	0.6555488087498819	CD3E	RCVCMP0000446	Control	CD3
S1	0.005524745630148663	0.241743390287827	0.9012558020345365	1.1706403024949246	CD4	RCVCMP0000446	Control	CD3
S1	0.001294580222567586	0.756438699009164	0.999988777714364	0.31016077317163226	CD43	RCVCMP0000446	Control	CD3
S1	0.005900964934910068	0.21208070512459276	0.8463323907049001	1.2478644398477203	CD44	RCVCMP0000446	Control	CD3
S1	0.0012286334106957446	0.7676046023691847	0.999988777714364	0.295509622932802	CD45	RCVCMP0000446	Control	CD3
S1	0.044176725270097646	0	0	9.055616387572709	CD45RA	RCVCMP0000446	Control	CD3
S1	-0.006840780943003866	0.17636149198586826	0.7680029123562543	-1.3520432124199224	CD45RB	RCVCMP0000446	Control	CD3
S1	-0.005093413431930491	0.3207068599295214	0.999988777714364	-0.9930063500326435	CD47	RCVCMP0000446	Control	CD3
S1	0.007958610471145308	0.09463168618471673	0.526449687899324	1.6714557795689662	CD48	RCVCMP0000446	Control	CD3
S1	0.0065209786366661445	0.16675231482763087	0.7457521704667718	1.3827148561736216	CD49D	RCVCMP0000446	Control	CD3
S1	0.011049773206512277	0.021452293483492646	0.17659241050746258	2.2999281057305483	CD5	RCVCMP0000446	Control	CD3
S1	0.007495909032736037	0.11514258957696044	0.5984876193831794	1.5754934482306673	CD52	RCVCMP0000446	Control	CD3
S1	0.006046386262003354	0.20121335679204755	0.8249353382367083	1.278102303684441	CD54	RCVCMP0000446	Control	CD3
S1	0.007849557710711523	0.09764892477249432	0.5378723844123622	1.6563600577683328	CD55	RCVCMP0000446	Control	CD3
S1	0.007357612407635714	0.122436902951647	0.6239054314087564	1.5446253825006862	CD59	RCVCMP0000446	Control	CD3
S1	0.008137775420417945	0.08831782929315102	0.5021466637510146	1.7043386979471518	CD7	RCVCMP0000446	Control	CD3
S1	3.531649790528399e-4	0.9003585985564575	0.999988777714364	0.12520836057057025	CD8	RCVCMP0000446	Control	CD3
S1	0.011953154043184802	0.012990287193257899	0.11964286793482289	2.484035459774481	CD82	RCVCMP0000446	Control	CD3
S1	0.002836631136828614	0.5312020754438564	0.999988777714364	0.6261720841261921	CD86	RCVCMP0000446	Control	CD3
S1	0.022742535080413018	2.9104356451536972e-6	6.226100636683747e-5	4.677041365537836	HLA-ABC	RCVCMP0000446	Control	CD3
S1	0.024080233852026463	6.887571342151233e-7	1.6102583866192816e-5	4.964507250262794	HLA-DR	RCVCMP0000446	Control	CD3
S1	-0.0029402823464601945	0.5766687657653988	0.999988777714364	-0.5582572011873083	TCRb	RCVCMP0000446	Control	CD3
S1	-0.008086998545616217	0.13025278527570858	0.6484207142815804	-1.5131058051875446	B2M	RCVCMP0000165	Control	CD3
S1	0.0011758810891884506	0.7649186322174637	0.999988777714364	0.2990280646271312	CD11a	RCVCMP0000165	Control	CD3
S1	-0.0054831379393069325	0.3097670207396819	0.9968737999336124	-1.0157110158246656	CD127	RCVCMP0000165	Control	CD3
S1	-0.008271560252510269	0.12071417379273182	0.6188010755484411	-1.5517829212538468	CD18	RCVCMP0000165	Control	CD3
S1	0.005214958421697712	0.272987375769012	0.9513004806769114	1.0962088769105527	CD197	RCVCMP0000165	Control	CD3
S1	-0.0016163953527277685	0.8035105335942117	0.999988777714364	-0.248806408638589	CD2	RCVCMP0000165	Control	CD3
S1	-0.00079467863880400085	0.9260141519849502	0.999988777714364	-0.09286079524091606	CD229	RCVCMP0000165	Control	CD3
S1	-0.007310645762641061	0.1720799716527286	0.7576361613574041	-1.3655508840415285	CD26	RCVCMP0000165	Control	CD3
S1	0.0027894479259966652	0.5373725612004323	0.999988777714364	0.6167910422273628	CD27	RCVCMP0000165	Control	CD3
S1	0.0033439417292540456	0.46335014163856303	0.999988777714364	0.733341545741556	CD274	RCVCMP0000165	Control	CD3
S1	-0.008584751895103597	0.10627225612088961	0.5669942410631496	-1.615177525328837	CD29	RCVCMP0000165	Control	CD3
S1	0.0014261374881305083	0.7258377000048828	0.999988777714364	0.35066764704698916	CD37	RCVCMP0000165	Control	CD3
S1	0.005332643785844844	0.25233425067509563	0.9192576434493896	1.1446980713104462	CD38	RCVCMP0000165	Control	CD3
S1	0.005346693693618518	0.2651949084287193	0.9387249248556876	1.1141964724671212	CD3E	RCVCMP0000165	Control	CD3
S1	-0.009940924929525521	0.06057209495409845	0.3864125699253548	-1.8766061419862614	CD4	RCVCMP0000165	Control	CD3
S1	0.0013022966658212433	0.7467748669927101	0.999988777714364	0.32289486280733987	CD43	RCVCMP0000165	Control	CD3
S1	5.4270376276354e-4	0.8621918643380577	0.999988777714364	0.17358469078919558	CD44	RCVCMP0000165	Control	CD3
S1	-0.012413767061864171	0.018329569334151065	0.1558629375428172	-2.3588924056305305	CD45	RCVCMP0000165	Control	CD3
S1	-0.002042082997526332	0.7020635458514681	0.999988777714364	-0.3825363851308639	CD45RA	RCVCMP0000165	Control	CD3
S1	-0.0033833311762952872	0.5508810302905368	0.999988777714364	-0.5964404417940827	CD45RB	RCVCMP0000165	Control	CD3
S1	-0.0018359573188089383	0.7695860019543879	0.999988777714364	-0.2929164667877144	CD47	RCVCMP0000165	Control	CD3
S1	0.01420216088481765	0.004305721167501497	0.04736222427050789	2.8548496158937327	CD48	RCVCMP0000165	Control	CD3
S1	-0.00710986243285051	0.17536737764876942	0.765765545363656	-1.3551575140656584	CD49D	RCVCMP0000165	Control	CD3
S1	0.0027895922085206942	0.5362238985168712	0.999988777714364	0.618533232450606	CD5	RCVCMP0000165	Control	CD3
S1	-0.0023384504542326946	0.692594263811573	0.999988777714364	-0.39533690896926765	CD52	RCVCMP0000165	Control	CD3
S1	-0.00598087808329196	0.27003397208745605	0.947340181443565	-1.1029843255946623	CD54	RCVCMP0000165	Control	CD3
S1	-0.0010298275732769575	0.8922420048451858	0.999988777714364	-0.13546782096526677	CD55	RCVCMP0000165	Control	CD3
S1	0.012399349899997464	0.012498210234435092	0.11587286612608506	2.4977562393397754	CD59	RCVCMP0000165	Control	CD3
S1	0.011547686332030545	0.01787528433252117	0.15292272917123856	2.36819143016681	CD7	RCVCMP0000165	Control	CD3
S1	0.007031204770992771	0.14882528751359936	0.7025552454410312	1.4436932268610012	CD82	RCVCMP0000165	Control	CD3
S1	-0.0012420561455454367	0.8582765279234634	0.999988777714364	-0.17856850296269208	CD86	RCVCMP0000165	Control	CD3
S1	-0.019438616237209473	1.902246099508024e-4	0.0030040234511994877	-3.731656717507542	HLA-ABC	RCVCMP0000165	Control	CD3
S1	0.002935994323584988	0.5190761452349013	0.999988777714364	0.6447701551852719	HLA-DR	RCVCMP0000165	Control	CD3
S1	-0.003604070031266866	0.5139306327251572	0.999988777714364	-0.652729574544854	TCRb	RCVCMP0000165	Control	CD3
S1	0.012527659325037294	0.21256308655112477	0.8473921855971787	1.246548523612178	B2M	RCVCMP0000299	Control	CD3
S1	0.02247128466474299	0.02715445886704604	0.21186299893028065	2.2092902508120758	CD11a	RCVCMP0000299	Control	CD3
S1	5.573739127342018e-4	0.9231055199287705	0.999988777714364	0.09652260704125472	CD127	RCVCMP0000299	Control	CD3
S1	0.0017668359016509295	0.8323872443807685	0.999988777714364	0.21164084112717704	CD18	RCVCMP0000299	Control	CD3
S1	-0.010906317206771371	0.3017083788705561	0.9887328520171641	-1.032776766511409	CD197	RCVCMP0000299	Control	CD3
S1	-5.349081432996799e-4	0.9908478662856253	0.999988777714364	-0.011470750115796326	CD2	RCVCMP0000299	Control	CD3
S1	-0.010224736314386825	0.32955863788667683	0.999988777714364	-0.9750032700686859	CD229	RCVCMP0000299	Control	CD3
S1	0.03789189888603896	2.1398706230146836e-4	0.003336782887187172	3.701904624357093	CD26	RCVCMP0000299	Control	CD3
S1	-0.0015537225413092583	0.9107322081826694	0.999988777714364	-0.1121150201150124	CD27	RCVCMP0000299	Control	CD3
S1	0.0014566100115038219	0.8472977096344376	0.999988777714364	0.19256748735633192	CD274	RCVCMP0000299	Control	CD3
S1	0.022869231577024828	0.020802694733370153	0.1723467995492451	2.3115463747206597	CD29	RCVCMP0000299	Control	CD3
S1	-0.0047790611302515025	0.6598392271398391	0.999988777714364	-0.4401351472843982	CD37	RCVCMP0000299	Control	CD3
S1	-0.0019874045405200475	0.8740548880222005	0.999988777714364	-0.15851006776988277	CD38	RCVCMP0000299	Control	CD3
S1	-0.006407435106605593	0.5570209567276009	0.999988777714364	-0.5872721286049939	CD3E	RCVCMP0000299	Control	CD3
S1	-0.0022761141368148313	0.8530842213449595	0.999988777714364	-0.1851846334805435	CD4	RCVCMP0000299	Control	CD3
S1	-0.0010464573891077113	0.9470504389393383	0.999988777714364	-0.06641121838859661	CD43	RCVCMP0000299	Control	CD3
S1	0.013167031640593702	0.18840885401262275	0.7971363608604318	1.3153007266847043	CD44	RCVCMP0000299	Control	CD3
S1	-0.003247827856468239	0.7850320620671126	0.999988777714364	-0.2727673460951943	CD45	RCVCMP0000299	Control	CD3
S1	-0.008172828478351163	0.44973149691088765	0.999988777714364	-0.7558627377635243	CD45RA	RCVCMP0000299	Control	CD3
S1	0.009210007282112848	0.3499786754769407	0.999988777714364	0.9346306544961972	CD45RB	RCVCMP0000299	Control	CD3
S1	0.013918579820123445	0.16272159755988236	0.7356747574429736	1.395976414854375	CD47	RCVCMP0000299	Control	CD3
S1	-0.0025676513373393377	0.8294579633207713	0.999988777714364	-0.21539680175234333	CD48	RCVCMP0000299	Control	CD3
S1	-0.002198384307138503	0.8510481152347564	0.999988777714364	-0.1877812747337885	CD49D	RCVCMP0000299	Control	CD3
S1	-0.007638227987517924	0.4730925151906844	0.999988777714364	-0.7174564236000802	CD5	RCVCMP0000299	Control	CD3
S1	-0.001634607573667304	0.9035198401722311	0.999988777714364	-0.12121614042830425	CD52	RCVCMP0000299	Control	CD3
S1	-0.00557230699731066	0.6180081794405585	0.999988777714364	-0.49867525542247754	CD54	RCVCMP0000299	Control	CD3
S1	0.009199980165935937	0.32149947767135556	0.999988777714364	0.9913811979791	CD55	RCVCMP0000299	Control	CD3
S1	-0.008652585325788104	0.4237082630281065	0.999988777714364	-0.8000043738643675	CD59	RCVCMP0000299	Control	CD3
S1	0.0021469864863165066	0.8037762149978518	0.999988777714364	0.24846297330990116	CD7	RCVCMP0000299	Control	CD3
S1	0.053866726815419576	1.603416950324288e-7	4.0240476821519364e-06	5.2402701447633735	CD8	RCVCMP0000299	Control	CD3
S1	-0.009426014140825558	0.3700773498626855	0.999988777714364	-0.8963284852116822	CD82	RCVCMP0000299	Control	CD3
S1	-0.004548696376100418	0.673315248396084	0.999988777714364	-0.42160240795723375	CD86	RCVCMP0000299	Control	CD3
S1	0.01748068211621653	0.08481914335453977	0.4892591489260229	1.7233837953201545	HLA-ABC	RCVCMP0000299	Control	CD3
S1	0.014443851361058233	0.1464449988227141	0.6958319778009716	1.452203611455414	HLA-DR	RCVCMP0000299	Control	CD3
S1	-0.004841605598779218	0.6516400456012381	0.999988777714364	-0.45148498331760417	TCRb	RCVCMP0000299	Control	CD3
S1	-0.024502856535877623	3.549591164842787e-4	0.005274601092222445	-3.5714877770972078	B2M	RCVCMP0000018	Control	CD3
S1	0.005868090869103935	0.3345096809943593	0.999988777714364	0.9650701415684274	CD11a	RCVCMP0000018	Control	CD3
S1	-0.00946809050892889	0.17239732499023108	0.7585282298509074	-1.3645411094733677	CD127	RCVCMP0000018	Control	CD3
S1	-2.1893466560953738e-4	0.9587640911348174	0.999988777714364	0.05170457582862969	CD18	RCVCMP0000018	Control	CD3
S1	-0.009355835624064598	0.18572969425751995	0.7913242915240564	-1.323317861452496	CD197	RCVCMP0000018	Control	CD3
S1	-0.008150845004104288	0.2569100542630356	0.9256448242221447	-1.133724678930497	CD2	RCVCMP0000018	Control	CD3
S1	0.008834951770636952	0.1523175759935751	0.7109708050137328	1.4313931308117007	CD229	RCVCMP0000018	Control	CD3
S1	-0.0019890256022766	0.8279334915697971	0.999988777714364	-0.21735269790401024	CD26	RCVCMP0000018	Control	CD3
S1	-0.01785749970183729	0.009559368021225109	0.09318063503738902	-2.5913734953146523	CD27	RCVCMP0000018	Control	CD3
S1	-0.007568557024342919	0.2856337726734517	0.968341448933047	-1.0677489472424047	CD274	RCVCMP0000018	Control	CD3
S1	0.0022489031971472573	0.6738006037259174	0.999988777714364	0.42093766073581285	CD29	RCVCMP0000018	Control	CD3
S1	-0.004016880322851008	0.5925748463551873	0.999988777714364	-0.5351084800952786	CD37	RCVCMP0000018	Control	CD3
S1	-0.016846359273404915	0.013991278953898312	0.1268383504190527	-2.4574872180558214	CD38	RCVCMP0000018	Control	CD3
S1	-0.004779044937074003	0.5283472901504189	0.999988777714364	-0.6305309036454552	CD3E	RCVCMP0000018	Control	CD3
S1	-0.0057040997876540754	0.4429744546100922	0.999988777714364	-0.7671800803072586	CD4	RCVCMP0000018	Control	CD3
S1	-0.008414525571754651	0.23730508072197176	0.8927673668379473	-1.1817495761519476	CD43	RCVCMP0000018	Control	CD3
S1	-0.008264784241600048	0.25006162552435707	0.9145524536737984	-1.150199710317966	CD44	RCVCMP0000018	Control	CD3
S1	-0.016965543756220995	0.01440265974558391	0.12982946839590837	-2.4470606581960714	CD45	RCVCMP0000018	Control	CD3
S1	7.831393732254303e-4	0.8401127578247578	0.999988777714364	0.20174925052462217	CD45RB	RCVCMP0000018	Control	CD3
S1	-0.007904141983116687	0.27205678120771803	0.9502741397860225	-1.0983383283571166	CD47	RCVCMP0000018	Control	CD3
S1	0.0012036669588086678	0.7892360008691806	0.999988777714364	0.26730283925658754	CD48	RCVCMP0000018	Control	CD3
S1	-0.01669112139092341	0.015174529308321647	0.1349702621448726	-2.428186703681597	CD49D	RCVCMP0000018	Control	CD3
S1	0.0017253207842655288	0.7310957176517539	0.999988777714364	0.34366834777818583	CD5	RCVCMP0000018	Control	CD3
S1	-0.0037935204309113143	0.6281027226652367	0.999988777714364	-0.48439900750004633	CD52	RCVCMP0000018	Control	CD3
S1	-0.008045963426384245	0.2630434989734941	0.935635628478002	-1.1192265559607968	CD54	RCVCMP0000018	Control	CD3
S1	0.0023215088353937077	0.6308161514370718	0.999988777714364	0.48057842627253194	CD55	RCVCMP0000018	Control	CD3
S1	0.013030650320820984	0.04214164070407156	0.2964908637580077	2.0321187000839185	CD59	RCVCMP0000018	Control	CD3
S1	-0.012744599818955836	0.06762620280977957	0.4188820802717133	-1.827489504638305	CD7	RCVCMP0000018	Control	CD3
S1	-0.002161868496399131	0.7372767694383036	0.999988777714364	-0.3354617823086742	CD8	RCVCMP0000018	Control	CD3
S1	-0.005726529130653258	0.44000790111397037	0.999988777714364	-0.7721798719994208	CD82	RCVCMP0000018	Control	CD3
S1	0.023880961186689306	1.5384533703088898e-4	0.0024786275449745583	3.7847788266285805	CD86	RCVCMP0000018	Control	CD3
S1	-0.031157003245142992	5.004354841510824e-6	1.0354808142085345e-4	-4.5646050840882	HLA-ABC	RCVCMP0000018	Control	CD3
S1	-0.0020999022478237453	0.8165524623261056	0.999988777714364	-0.23198139754669156	HLA-DR	RCVCMP0000018	Control	CD3
S1	0.010309501967963753	0.08342797121261736	0.48365270317166087	1.7311334183138265	TCRb	RCVCMP0000018	Control	CD3
S1	-0.006461863552380169	0.5008500045925888	0.999988777714364	-0.6731529277818068	B2M	RCVCMP0001153	Control	CD3
S1	0.006814491766270529	0.38894535409713704	0.999988777714364	0.8615315467877496	CD11a	RCVCMP0001153	Control	CD3
S1	0.0019028316356009814	0.7665577890024207	0.999988777714364	0.2968804411951654	CD127	RCVCMP0001153	Control	CD3
S1	0.03347506679506333	7.218746947557086e-5	0.0012387310561622945	3.968958439636768	CD18	RCVCMP0001153	Control	CD3
S1	-0.013547956316647732	0.12779923516008773	0.6400702626810771	-1.522838020728059	CD197	RCVCMP0001153	Control	CD3
S1	0.013835011983664349	0.09315083082852915	0.52063383394129	1.6790062236510663	CD2	RCVCMP0001153	Control	CD3
S1	0.009130115548991357	0.24778911204168175	0.9117954563712098	1.1557361127791528	CD229	RCVCMP0001153	Control	CD3
S1	-0.009621575832587222	0.29307800770216885	0.9799523306056683	-1.0513932652249591	CD26	RCVCMP0001153	Control	CD3
S1	0.02702073314508585	0.00131328648100415	0.017001667746719944	3.2130604441626858	CD27	RCVCMP0001153	Control	CD3
S1	-0.008426389346938963	0.33560966538709136	0.999988777714364	-0.9628761785963834	CD274	RCVCMP0001153	Control	CD3
S1	0.005749684209302063	0.4309468436522641	0.999988777714364	0.7875724348145908	CD29	RCVCMP0001153	Control	CD3
S1	-0.0014212662595557964	0.9230384425386194	0.999988777714364	-0.09660706895996161	CD37	RCVCMP0001153	Control	CD3
S1	0.009646987394317198	0.23137892532679105	0.8808254065193486	1.196814346028658	CD38	RCVCMP0001153	Control	CD3
S1	0.004095856501197535	0.5827446198142385	0.999988777714364	0.5493801116840977	CD3E	RCVCMP0001153	Control	CD3
S1	-0.005031648401677495	0.6114277693415195	0.999988777714364	-0.5080364668563013	CD4	RCVCMP0001153	Control	CD3
S1	-0.004914146360773617	0.6143125332062258	0.999988777714364	-0.5039272036980565	CD43	RCVCMP0001153	Control	CD3
S1	-0.013158248452432809	0.1468711913445613	0.6968888254357153	-1.4506720878589179	CD44	RCVCMP0001153	Control	CD3
S1	-0.0038879986270367356	0.7071803182733991	0.999988777714364	-0.3756456904246889	CD45	RCVCMP0001153	Control	CD3
S1	0.0066903175313563126	0.39566866621610486	0.999988777714364	0.849382179027583	CD45RA	RCVCMP0001153	Control	CD3
S1	-0.00607580398204197	0.5245085162564529	0.999988777714364	-0.6364110872307023	CD45RB	RCVCMP0001153	Control	CD3
S1	-0.0059622067853039714	0.5363477055273382	0.999988777714364	-0.6183453626971529	CD47	RCVCMP0001153	Control	CD3
S1	-4.687589039106667e-4	0.9842616330263383	0.999988777714364	0.019726397109604627	CD48	RCVCMP0001153	Control	CD3
S1	-0.001785930566729792	0.8712409862975212	0.999988777714364	-0.1620823738364752	CD49D	RCVCMP0001153	Control	CD3
S1	-0.0077505720003523204	0.40666607520877884	0.999988777714364	-0.8297748812409778	CD5	RCVCMP0001153	Control	CD3
S1	-0.011608544694699798	0.19935739839380218	0.8208444644971225	-1.2833845088947886	CD52	RCVCMP0001153	Control	CD3
S1	-0.007445513459953698	0.4293901484505025	0.999988777714364	-0.7902356693629389	CD54	RCVCMP0001153	Control	CD3
S1	-0.004954688507879347	0.6142591987117948	0.999988777714364	-0.5040030997819008	CD55	RCVCMP0001153	Control	CD3
S1	4.715345175521612e-4	0.8977159050033978	0.999988777714364	0.12854725412489296	CD59	RCVCMP0001153	Control	CD3
S1	-0.002213320516618714	0.8551884368325688	0.999988777714364	-0.18250244361922893	CD7	RCVCMP0001153	Control	CD3
S1	-0.0010406284464857982	0.44385492820948513	0.999988777714364	-0.7656998300627443	CD8	RCVCMP0001153	Control	CD3
S1	-0.012854263514513504	0.1521216126373869	0.7108140316609873	-1.432077605795994	CD82	RCVCMP0001153	Control	CD3
S1	-0.002605367184015468	0.7811979225816076	0.999988777714364	-0.2777582754933458	CD86	RCVCMP0001153	Control	CD3
S1	0.012604369028224222	0.12591725210395555	0.6349726891381726	1.5304020086447934	HLA-ABC	RCVCMP0001153	Control	CD3
S1	0.04573642877948436	4.8594926305156605e-8	1.2901740981525282e-6	5.456376398380792	HLA-DR	RCVCMP0001153	Control	CD3
S1	-0.006839802174576621	0.38129485577290534	0.999988777714364	-0.8755129708632737	TCRb	RCVCMP0001153	Control	CD3
S1	0.09821407981537729	0	0	16.376856188268974	B2M	RCVCMP0000190	Control	CD3
S1	0.00840761584708548	0.1473826581915112	0.6985669071709356	1.4488386112074723	CD11a	RCVCMP0000190	Control	CD3
S1	-0.003661412223845779	0.5746480507336342	0.999988777714364	-0.5612192952797241	CD127	RCVCMP0000190	Control	CD3
S1	0.014119905633636564	0.016244244898853122	0.14177296010654422	2.4033811835368963	CD18	RCVCMP0000190	Control	CD3
S1	-0.0011016477770046935	0.8942616878939558	0.999988777714364	-0.13291362933176704	CD197	RCVCMP0000190	Control	CD3
S1	0.00563244582299723	0.3229510287340802	0.999988777714364	0.9884117633788515	CD2	RCVCMP0000190	Control	CD3
S1	-0.0010029583048109538	0.9069490654395186	0.999988777714364	-0.1168876746018131	CD229	RCVCMP0000190	Control	CD3
S1	0.01808647636857271	0.002165082274300456	0.026367693510842113	3.0666002019599183	CD26	RCVCMP0000190	Control	CD3
S1	-5.81528548783945e-4	0.9634522329925057	0.999988777714364	-0.04582186295551012	CD27	RCVCMP0000190	Control	CD3
S1	0.018784015396280846	0.0012830499552280994	0.016655769465328246	3.2197442756920616	CD274	RCVCMP0000190	Control	CD3
S1	0.03161265071066499	1.0005908057664215e-7	2.568924814896781e-6	5.3266165583975384	CD29	RCVCMP0000190	Control	CD3
S1	0.012800240965726819	0.026197843165197465	0.2062256269286729	2.2232663792992047	CD37	RCVCMP0000190	Control	CD3
S1	0.04260256143837646	8.608669332943464e-13	3.3867172808180285e-11	7.151099652138982	CD38	RCVCMP0000190	Control	CD3
S1	0.007488388135873403	0.19333499569406887	0.8071657713981458	1.3007764192749363	CD3E	RCVCMP0000190	Control	CD3
S1	0.13381910700002944	0	0	22.319299144796886	CD4	RCVCMP0000190	Control	CD3
S1	0.009883592071687338	0.08567157987594065	0.4925637682752219	1.7186859052246322	CD43	RCVCMP0000190	Control	CD3
S1	0.06726688773156433	0	0	11.245325425357882	CD44	RCVCMP0000190	Control	CD3
S1	7.147336938280423e-4	0.8651850888900989	0.999988777714364	0.16977754263275685	CD45	RCVCMP0000190	Control	CD3
S1	0.004495245553425129	0.42299180662598324	0.999988777714364	0.8012415754795779	CD45RA	RCVCMP0000190	Control	CD3
S1	0.018889906590053504	0.0013515731846089896	0.017390207012884074	3.2047979573677994	CD45RB	RCVCMP0000190	Control	CD3
S1	-0.0037324492037933807	0.5680910816869746	0.999988777714364	-0.5708651121465705	CD47	RCVCMP0000190	Control	CD3
S1	0.005747255874688384	0.3107387634180969	0.9980956217681999	1.0136731011014317	CD48	RCVCMP0000190	Control	CD3
S1	-5.821170578216028e-4	0.9622506639376776	0.999988777714364	-0.04732944088259048	CD49D	RCVCMP0000190	Control	CD3
S1	-0.0028306358763767274	0.6740712072254654	0.999988777714364	-0.42056712040546906	CD5	RCVCMP0000190	Control	CD3
S1	0.005274009486097846	0.35085782541849886	0.999988777714364	0.9329266810340024	CD52	RCVCMP0000190	Control	CD3
S1	0.02601920471996674	1.157549124042312e-5	2.268945381956239e-4	4.385433699508183	CD54	RCVCMP0000190	Control	CD3
S1	-2.688613393652295e-4	0.9948158167388013	0.999988777714364	0.006497455888515388	CD55	RCVCMP0000190	Control	CD3
S1	2.446958387206943e-4	0.9268214448284686	0.999988777714364	0.09184467965126852	CD59	RCVCMP0000190	Control	CD3
S1	-0.010505273217858732	0.08893786539585981	0.5042423023857732	-1.7010272763265255	CD7	RCVCMP0000190	Control	CD3
S1	0.028495694680308964	1.266650224485133e-6	2.874995448511035e-5	4.844916367597189	CD8	RCVCMP0000190	Control	CD3
S1	0.04178350112454039	2.2719603975929203e-12	8.623918611226007e-11	7.016688373980476	CD82	RCVCMP0000190	Control	CD3
S1	0.004172508006448912	0.44654710994735236	0.999988777714364	0.7611841064330634	CD86	RCVCMP0000190	Control	CD3
S1	0.11813196534902036	0	0	19.685438056476904	HLA-ABC	RCVCMP0000190	Control	CD3
S1	0.010475546719557494	0.07093711228135291	0.4335017343736852	1.8058798302552812	HLA-DR	RCVCMP0000190	Control	CD3
S1	0.010823057960549859	0.05945074739959377	0.38107439636052076	1.8848451486731443	TCRb	RCVCMP0000190	Control	CD3
S1	-0.0065095250865224	0.5299130176706635	0.999988777714364	-0.6281387997742423	B2M	RCVCMP0000148	Control	CD3
S1	-0.0045779858669315	0.6736084142113549	0.999988777714364	-0.4212008630407822	CD11a	RCVCMP0000148	Control	CD3
S1	-0.006984842675552403	0.49182331674816404	0.999988777714364	-0.6874117159163224	CD127	RCVCMP0000148	Control	CD3
S1	-0.010127521246590818	0.3064218368137279	0.9940245239992265	-1.0227589385111604	CD18	RCVCMP0000148	Control	CD3
S1	-8.859035894068071e-4	0.9798338550840802	0.999988777714364	-0.025277206017952702	CD197	RCVCMP0000148	Control	CD3
S1	0.005918935297192722	0.47976367384672436	0.999988777714364	0.7066827144460557	CD2	RCVCMP0000148	Control	CD3
S1	-0.0017627804112340586	0.899701046973906	0.999988777714364	-0.12603900784824332	CD229	RCVCMP0000148	Control	CD3
S1	0.012502577697811717	0.15587845245828014	0.7203112090891319	1.4190705375136898	CD26	RCVCMP0000148	Control	CD3
S1	-0.004780532020661878	0.6569190476371655	0.999988777714364	-0.4441708749711231	CD27	RCVCMP0000148	Control	CD3
S1	-0.0034881885670734023	0.7543237565428439	0.999988777714364	-0.31294327812879313	CD274	RCVCMP0000148	Control	CD3
S1	0.0168711937160899	0.05465539692730936	0.3575240394156683	1.9216056516196776	CD29	RCVCMP0000148	Control	CD3
S1	0.014539868534370632	0.08217384559275986	0.47902341562102213	1.7382098416757807	CD37	RCVCMP0000148	Control	CD3
S1	-0.002924022601802634	0.8035961504922192	0.999988777714364	-0.24869573202357478	CD38	RCVCMP0000148	Control	CD3
S1	-0.007467497827973126	0.4621850480016707	0.999988777714364	-0.7352536213389638	CD3E	RCVCMP0000148	Control	CD3
S1	-0.00890221188542516	0.3760903509719098	0.999988777714364	-0.8851228977003416	CD4	RCVCMP0000148	Control	CD3
S1	-0.004893823897500758	0.643315653972304	0.999988777714364	-0.4630679614219109	CD43	RCVCMP0000148	Control	CD3
S1	-0.013565215095014562	0.16537826799430555	0.7417871160478772	-1.3872082582533503	CD44	RCVCMP0000148	Control	CD3
S1	-0.004673171034363213	0.6662998982178002	0.999988777714364	-0.4312317114736527	CD45	RCVCMP0000148	Control	CD3
S1	-0.013364787905037893	0.17087583302196852	0.7548162044784911	-1.3693950106604564	CD45RA	RCVCMP0000148	Control	CD3
S1	0.01351936469646874	0.1248274390701023	0.632238703877149	1.534822480981167	CD45RB	RCVCMP0000148	Control	CD3
S1	-2.8451340614177057e-4	0.9684460609351557	0.999988777714364	0.03955731191816818	CD47	RCVCMP0000148	Control	CD3
S1	7.59872855313543e-4	0.8774349379336228	0.999988777714364	0.1542216934249354	CD48	RCVCMP0000148	Control	CD3
S1	-0.007064617885393731	0.44294154268061003	0.999988777714364	-0.7672354443546086	CD49D	RCVCMP0000148	Control	CD3
S1	-0.001825211029222653	0.898487363256444	0.999988777714364	-0.12757241387524207	CD5	RCVCMP0000148	Control	CD3
S1	0.024201668351277652	0.007068500413129897	0.07225841994845063	2.6935996875762678	CD52	RCVCMP0000148	Control	CD3
S1	-0.005394764640296854	0.6091908371268148	0.999988777714364	-0.5112288246497027	CD54	RCVCMP0000148	Control	CD3
S1	0.0017040795931519447	0.7853534127052484	0.999988777714364	0.2723493516080615	CD55	RCVCMP0000148	Control	CD3
S1	0.01190571253144088	0.17736421961366466	0.7705609194308357	1.3489151557338364	CD59	RCVCMP0000148	Control	CD3
S1	-0.01672446832616622	0.0842132759024548	0.48651876858296533	-1.7267460806460884	CD7	RCVCMP0000148	Control	CD3
S1	-0.0013409603906409681	0.16943730162163306	0.7515449194717141	-1.374014111221924	CD8	RCVCMP0000148	Control	CD3
S1	0.01176684762723264	0.1744734922971849	0.7637549749761314	1.3579690904538733	CD82	RCVCMP0000148	Control	CD3
S1	-0.004630823987348865	0.6557935008137803	0.999988777714364	-0.4457283259391368	CD86	RCVCMP0000148	Control	CD3
S1	-0.01218123316960002	0.21637931720563408	0.855374944966928	-1.2362132220009434	HLA-ABC	RCVCMP0000148	Control	CD3
S1	2.571083129443916e-4	0.9206222774452968	0.999988777714364	0.09964989878354322	HLA-DR	RCVCMP0000148	Control	CD3
S1	-0.009401939374440036	0.3193133706591327	0.999988777714364	-0.995869881975213	TCRb	RCVCMP0000148	Control	CD3
S1	0.01764432589904051	0.18387477645306705	0.7858985881363758	1.3289187520910575	B2M	RCVCMP0000427	Control	CD3
S1	0.00416734064195617	0.7265377244015676	0.999988777714364	0.34973481327295003	CD11a	RCVCMP0000427	Control	CD3
S1	0.004508309339342449	0.7002314863379511	0.999988777714364	0.38500800281569675	CD127	RCVCMP0000427	Control	CD3
S1	-0.006140603635341705	0.6862400441997402	0.999988777714364	-0.40396284141854527	CD18	RCVCMP0000427	Control	CD3
S1	-0.010220025135720253	0.4703256874422026	0.999988777714364	-0.7219492378499516	CD197	RCVCMP0000427	Control	CD3
S1	-0.018904420307985476	0.18234205938587145	0.7826448469461014	-1.3335784194992426	CD2	RCVCMP0000427	Control	CD3
S1	-0.002742678360987667	0.8729950698874462	0.999988777714364	-0.1598552887688864	CD229	RCVCMP0000427	Control	CD3
S1	0.023422135309716454	0.07985996051850752	0.4708366034289111	1.7514991910005042	CD26	RCVCMP0000427	Control	CD3
S1	0.0229839300508556	0.07627473413973673	0.45566791188015837	1.7727222993621305	CD27	RCVCMP0000427	Control	CD3
S1	-0.004885690393284317	0.7384524056798851	0.999988777714364	-0.3339034641210116	CD274	RCVCMP0000427	Control	CD3
S1	-0.002403567918266647	0.8947310797296909	0.999988777714364	-0.13232013784118743	CD29	RCVCMP0000427	Control	CD3
S1	-0.00812313801305529	0.568192190546003	0.999988777714364	-0.570715971466335	CD37	RCVCMP0000427	Control	CD3
S1	-0.0048728688275132305	0.7304204675339541	0.999988777714364	-0.34456626951383806	CD38	RCVCMP0000427	Control	CD3
S1	-0.003620109221512402	0.8236406648061698	0.999988777714364	-0.22286488751527328	CD3E	RCVCMP0000427	Control	CD3
S1	-0.003557143178197249	0.8201234935742767	0.999988777714364	-0.22738614404887464	CD4	RCVCMP0000427	Control	CD3
S1	-0.0028820049662631837	0.8500963218849877	0.999988777714364	-0.188995527851016	CD43	RCVCMP0000427	Control	CD3
S1	0.007834095921225704	0.5360599712572529	0.999988777714364	0.6187820158840284	CD44	RCVCMP0000427	Control	CD3
S1	-0.008723197142083809	0.5559608100152795	0.999988777714364	-0.588851626664971	CD45	RCVCMP0000427	Control	CD3
S1	0.00743552538371008	0.5347585083958528	0.999988777714364	0.6207585363538333	CD45RA	RCVCMP0000427	Control	CD3
S1	0.007086708408719579	0.5700162793661399	0.999988777714364	0.568027523036904	CD45RB	RCVCMP0000427	Control	CD3
S1	0.011974790474651793	0.3535809779600201	0.999988777714364	0.9276657539353182	CD47	RCVCMP0000427	Control	CD3
S1	-0.005098249844748727	0.7259116637364453	0.999988777714364	-0.35056907055366154	CD48	RCVCMP0000427	Control	CD3
S1	-0.008622240795363117	0.5307473149933694	0.999988777714364	-0.6268656353525833	CD49D	RCVCMP0000427	Control	CD3
S1	-4.882504493278423e-4	0.7626975856627765	0.999988777714364	0.3019402842559927	CD5	RCVCMP0000427	Control	CD3
S1	-0.004375150402480964	0.765674220912637	0.999988777714364	-0.29803792146791097	CD52	RCVCMP0000427	Control	CD3
S1	-0.009828187367963112	0.5015032972832782	0.999988777714364	-0.6721262959528284	CD54	RCVCMP0000427	Control	CD3
S1	-0.005895823504862036	0.6689557489989361	0.999988777714364	-0.4275816212131253	CD55	RCVCMP0000427	Control	CD3
S1	0.039279364093926385	0.0034852812357928364	0.039634419325104746	2.921341000806508	CD59	RCVCMP0000427	Control	CD3
S1	-0.003094869096324796	0.854656197505872	0.999988777714364	-0.1831807507267969	CD7	RCVCMP0000427	Control	CD3
S1	0.021312506106811777	0.10668074178780507	0.5685394069267631	1.6132935748920167	CD8	RCVCMP0000427	Control	CD3
S1	0.014754061317358997	0.2543266823682422	0.9219927448842858	1.139903078488163	CD82	RCVCMP0000427	Control	CD3
S1	-0.003128716476084897	0.8339233406096109	0.999988777714364	-0.2096724354812206	CD86	RCVCMP0000427	Control	CD3
S1	-0.0025112090695917407	0.891025639420004	0.999988777714364	-0.13700652262921886	HLA-ABC	RCVCMP0000427	Control	CD3
S1	0.013278086213056393	0.29175834660984723	0.978245136319587	1.0542721258886758	HLA-DR	RCVCMP0000427	Control	CD3
S1	-0.006274137798382581	0.6569151185058784	0.999988777714364	-0.4441763099454543	TCRb	RCVCMP0000427	Control	CD3
S1	9.818237561916442e-4	0.8450053897163663	0.999988777714364	0.19549507904320068	B2M	RCVCMP0001066	Control	CD3
S1	-0.013710644714973158	0.1381921416681674	0.6727547929196708	-1.4825570269671604	CD11a	RCVCMP0001066	Control	CD3
S1	0.002587672175825714	0.7023752764433668	0.999988777714364	0.38211606469734294	CD127	RCVCMP0001066	Control	CD3
S1	-2.8410913289652045e-4	0.9592919319635573	0.999988777714364	0.05104215187806235	CD18	RCVCMP0001066	Control	CD3
S1	-0.009587482225235784	0.30887229950236905	0.9961834265829727	-1.0175911402889242	CD197	RCVCMP0001066	Control	CD3
S1	0.015044915484857762	0.07078323275979548	0.4329895577498982	1.806865629224925	CD2	RCVCMP0001066	Control	CD3
S1	-2.6868927266564433e-5	0.9332826573044206	0.999988777714364	0.08371546966936999	CD229	RCVCMP0001066	Control	CD3
S1	0.004311193852373559	0.5620597926332351	0.999988777714364	0.579784735454633	CD26	RCVCMP0001066	Control	CD3
S1	0.004895072039263606	0.5180970460115919	0.999988777714364	0.6462815318373223	CD27	RCVCMP0001066	Control	CD3
S1	0.0062207426638925065	0.4201854362877686	0.999988777714364	0.8060995755819345	CD274	RCVCMP0001066	Control	CD3
S1	0.0039864429961238195	0.5837291163397327	0.999988777714364	0.5479458043721906	CD29	RCVCMP0001066	Control	CD3
S1	0.01162611682607866	0.1527017610890098	0.7117224362381955	1.4300531640439846	CD37	RCVCMP0001066	Control	CD3
S1	0.004374629961893268	0.5592223799074869	0.999988777714364	0.5839969264385787	CD38	RCVCMP0001066	Control	CD3
S1	0.008240070395029617	0.30380446768703373	0.9915137328796234	1.0283090662552423	CD3E	RCVCMP0001066	Control	CD3
S1	-0.011802123887529858	0.20598837545384652	0.8358120011900773	-1.2646735496264516	CD4	RCVCMP0001066	Control	CD3
S1	-0.0016921540693296962	0.9109267849517434	0.999988777714364	-0.11186962017696962	CD43	RCVCMP0001066	Control	CD3
S1	-0.010381864000474967	0.26938286230259445	0.9468418737037857	-1.1044848720627862	CD44	RCVCMP0001066	Control	CD3
S1	-0.02210643845601232	0.014675951334000067	0.1315844067249567	-2.4402782915042556	CD45	RCVCMP0001066	Control	CD3
S1	-0.0031101104933288727	0.7850472571895468	0.999988777714364	-0.2727475800781281	CD45RA	RCVCMP0001066	Control	CD3
S1	0.012596563551274139	0.12604596464306272	0.6354303343299348	1.529881898775898	CD45RB	RCVCMP0001066	Control	CD3
S1	0.006841509325759199	0.3862679212647202	0.999988777714364	0.8664053314464535	CD47	RCVCMP0001066	Control	CD3
S1	0.004717637542567608	0.5307736213983354	0.999988777714364	0.6268255074674602	CD48	RCVCMP0001066	Control	CD3
S1	-0.0019397461553201543	0.8821854823822174	0.999988777714364	-0.1481993023506758	CD49D	RCVCMP0001066	Control	CD3
S1	0.0019546263232998284	0.7581080335401607	0.999988777714364	0.3079662238175851	CD5	RCVCMP0001066	Control	CD3
S1	0.002074396074832527	0.7475768265238703	0.999988777714364	0.3218361498046598	CD52	RCVCMP0001066	Control	CD3
S1	-0.011629772584921544	0.21106002995602724	0.8447195149907754	-1.250655945256175	CD54	RCVCMP0001066	Control	CD3
S1	0.012434819072920973	0.12488008236331516	0.6323140165519402	1.5346082604870905	CD55	RCVCMP0001066	Control	CD3
S1	0.005001500722233639	0.5123997176739075	0.999988777714364	0.6551056763481172	CD59	RCVCMP0001066	Control	CD3
S1	0.0064665086348405145	0.40970858281445954	0.999988777714364	0.824406570358379	CD7	RCVCMP0001066	Control	CD3
S1	0.04391430276752701	5.797320401512707e-9	1.6877259975847295e-7	5.82250171608807	CD8	RCVCMP0001066	Control	CD3
S1	-1.4376077546527933e-4	0.946227654877785	0.999988777714364	0.06744473748945666	CD82	RCVCMP0001066	Control	CD3
S1	8.55307124906811e-4	0.8539749172654285	0.999988777714364	0.18404912459034808	CD86	RCVCMP0001066	Control	CD3
S1	-0.015324225799159742	0.09568876945088253	0.5299527398587421	-1.666123747825292	HLA-ABC	RCVCMP0001066	Control	CD3
S1	0.01397513792182473	0.08990063669783965	0.5074664333176486	1.6959220844067069	HLA-DR	RCVCMP0001066	Control	CD3
S1	-0.005294817277637398	0.5915172471726974	0.999988777714364	-0.5366386412746306	TCRb	RCVCMP0001066	Control	CD3
S1	0.012392140252369491	0.31160311547459507	0.9987227566868451	1.0118639345613725	B2M	RCVCMP0000397	Control	CD3
S1	0.008062387075736222	0.4966255931284791	0.999988777714364	0.6798087064793898	CD11a	RCVCMP0000397	Control	CD3
S1	-0.004206217172311948	0.7917876541750469	0.999988777714364	-0.26398996129311875	CD127	RCVCMP0000397	Control	CD3
S1	0.009287686892718862	0.43544795960340665	0.999988777714364	0.7799030219206887	CD18	RCVCMP0000397	Control	CD3
S1	-0.0030124468026482974	0.8640396689541577	0.999988777714364	-0.17123413379436195	CD197	RCVCMP0000397	Control	CD3
S1	0.004215972882055693	0.6994303019579835	0.999988777714364	0.3860896133487657	CD2	RCVCMP0000397	Control	CD3
S1	0.00814319319691358	0.47304349526059775	0.999988777714364	0.7175358967060363	CD229	RCVCMP0000397	Control	CD3
S1	0.023295604850811922	0.060805452165177964	0.3876796292207185	1.874907484955672	CD26	RCVCMP0000397	Control	CD3
S1	0.007194913901592696	0.5379797990949582	0.999988777714364	0.6158707935753241	CD27	RCVCMP0000397	Control	CD3
S1	-0.006736738576566375	0.6400228520164992	0.999988777714364	-0.46766684840691836	CD274	RCVCMP0000397	Control	CD3
S1	0.0035746579359082382	0.7289723090817812	0.999988777714364	0.34649291336964194	CD29	RCVCMP0000397	Control	CD3
S1	0.006217924726801144	0.5725162449720713	0.999988777714364	0.5643495807012399	CD37	RCVCMP0000397	Control	CD3
S1	-0.011421649286701776	0.415020181163939	0.999988777714364	-0.8150910729491908	CD38	RCVCMP0000397	Control	CD3
S1	0.011870711950358017	0.3296283137302227	0.999988777714364	0.9748628143525792	CD3E	RCVCMP0000397	Control	CD3
S1	-0.007473210514145679	0.6089894015336048	0.999988777714364	-0.5115165516347366	CD4	RCVCMP0000397	Control	CD3
S1	-0.00567653722208466	0.7024210787747274	0.999988777714364	-0.3820543130352611	CD43	RCVCMP0000397	Control	CD3
S1	0.007174352379602761	0.5399932194623385	0.999988777714364	0.6128232445336951	CD44	RCVCMP0000397	Control	CD3
S1	0.01849995933867998	0.1390345059814624	0.6744473752340188	1.4793960096943604	CD45	RCVCMP0000397	Control	CD3
S1	0.005576450590296106	0.6242424145964884	0.999988777714364	0.4898466536301302	CD45RA	RCVCMP0000397	Control	CD3
S1	-0.008048216852220272	0.5733436278942292	0.999988777714364	-0.563134019167633	CD45RB	RCVCMP0000397	Control	CD3
S1	0.0030414635472340444	0.7670657220574832	0.999988777714364	0.2962152255039788	CD47	RCVCMP0000397	Control	CD3
S1	0.0066363281930518275	0.5633362263331843	0.999988777714364	0.5778932003112415	CD48	RCVCMP0000397	Control	CD3
S1	0.00613644646290586	0.57053009585404	0.999988777714364	0.5672709717112702	CD49D	RCVCMP0000397	Control	CD3
S1	-0.012160787923220897	0.3815417683914062	0.999988777714364	-0.8750590655277394	CD5	RCVCMP0000397	Control	CD3
S1	0.0038936231133476157	0.7150437271893388	0.999988777714364	0.3650906673376907	CD52	RCVCMP0000397	Control	CD3
S1	0.0022252056882700218	0.8150630826722187	0.999988777714364	0.2338993953004844	CD54	RCVCMP0000397	Control	CD3
S1	-0.0018283103577027091	0.9356163836825243	0.999988777714364	-0.08078066653632059	CD55	RCVCMP0000397	Control	CD3
S1	0.011401297372858606	0.34792575881131627	0.999988777714364	0.9386202370110484	CD59	RCVCMP0000397	Control	CD3
S1	-0.01231509087086554	0.375938588891079	0.999988777714364	-0.8854043466923861	CD7	RCVCMP0000397	Control	CD3
S1	0.00939935804284176	0.4275732819199569	0.999988777714364	0.793351118177235	CD82	RCVCMP0000397	Control	CD3
S1	0.005933281769825671	0.5941656066525165	0.999988777714364	0.5328092837879487	CD86	RCVCMP0000397	Control	CD3
S1	0.03831883352112291	0.0027151008605177385	0.031976644045333055	2.9982777726210808	HLA-ABC	RCVCMP0000397	Control	CD3
S1	0.011356419806599106	0.3449620302829044	0.999988777714364	0.9444063646861385	HLA-DR	RCVCMP0000397	Control	CD3
S1	0.0012638284365713026	0.8677339631865462	0.999988777714364	0.16653751433317673	TCRb	RCVCMP0000397	Control	CD3
S1	-0.007002948812435194	0.35807688014455996	0.999988777714364	-0.9190357370129845	B2M	RCVCMP0000117	Control	CD3
S1	0.022706004126601672	9.036499539065712e-4	0.012198910002757298	3.3189240755929847	CD11a	RCVCMP0000117	Control	CD3
S1	-0.00435730579559731	0.5618223510811677	0.999988777714364	-0.5801368266101008	CD127	RCVCMP0000117	Control	CD3
S1	-0.006981809048233445	0.3593349951685152	0.999988777714364	-0.9166329821600651	CD18	RCVCMP0000117	Control	CD3
S1	0.006978739632230061	0.2929178543959894	0.9799523306056683	1.05174217738792	CD197	RCVCMP0000117	Control	CD3
S1	0.0076602781485078	0.25439232861094796	0.9221308758733139	1.1397455397401615	CD2	RCVCMP0000117	Control	CD3
S1	-0.007655831298587373	0.3068790596317519	0.9940245239992265	-1.0217926271736466	CD229	RCVCMP0000117	Control	CD3
S1	6.272356948887361e-4	0.8750354479300535	0.999988777714364	0.15726570424785835	CD26	RCVCMP0000117	Control	CD3
S1	-0.006499199524778291	0.39451344691909684	0.999988777714364	-0.8514607693572811	CD27	RCVCMP0000117	Control	CD3
S1	0.004196130560804353	0.5047319256659464	0.999988777714364	0.6670629484889457	CD274	RCVCMP0000117	Control	CD3
S1	0.0024588547375098933	0.680219625087277	0.999988777714364	0.41216344968554547	CD29	RCVCMP0000117	Control	CD3
S1	-0.001106467187363521	0.9255354280100224	0.999988777714364	-0.09346339614935895	CD37	RCVCMP0000117	Control	CD3
S1	-0.01108190268305187	0.12398365579241144	0.6290117915251012	-1.5382657281674093	CD38	RCVCMP0000117	Control	CD3
S1	0.006250378231255681	0.3427206054859595	0.999988777714364	0.9488034134399134	CD3E	RCVCMP0000117	Control	CD3
S1	-0.013640043400145	0.0641424291511953	0.4035753402655266	-1.8511885726976662	CD4	RCVCMP0000117	Control	CD3
S1	-0.0011907005355950642	0.916906665374364	0.999988777714364	-0.1043310155374876	CD43	RCVCMP0000117	Control	CD3
S1	0.009733241470855882	0.1526350294151475	0.7116858566406404	1.4302857275618535	CD44	RCVCMP0000117	Control	CD3
S1	0.0024370724283187466	0.6849239505231111	0.999988777714364	0.4057531974234047	CD45	RCVCMP0000117	Control	CD3
S1	0.014198674369082407	0.007651354544877753	0.07717978270803323	2.6670796090251807	CD45RA	RCVCMP0000117	Control	CD3
S1	0.004357747939794421	0.49881767253889486	0.999988777714364	0.676351231873709	CD45RB	RCVCMP0000117	Control	CD3
S1	0.006682348994724774	0.31444083781455	0.999988777714364	1.005947473810651	CD47	RCVCMP0000117	Control	CD3
S1	0.004192891909899533	0.5108910491322074	0.999988777714364	0.6574508737344621	CD48	RCVCMP0000117	Control	CD3
S1	-0.002129631970436835	1.8982715066853324e-5	3.600693018261657e-4	-4.276532153367047	CD49D	RCVCMP0000117	Control	CD3
S1	0.006507939945836392	0.3280514175424085	0.999988777714364	0.9780463155860367	CD5	RCVCMP0000117	Control	CD3
S1	0.016139096907481828	0.01925791474212435	0.16203461363447627	2.340500458982851	CD52	RCVCMP0000117	Control	CD3
S1	-0.00389169222281033	0.6288554869536609	0.999988777714364	-0.4833383884821495	CD54	RCVCMP0000117	Control	CD3
S1	-0.0021501189843385112	0.8060867793281374	0.999988777714364	-0.24547743330821908	CD55	RCVCMP0000117	Control	CD3
S1	0.008678273272355357	0.19722179936974582	0.8158111962004769	1.289507244599299	CD59	RCVCMP0000117	Control	CD3
S1	0.009810397251204863	0.14657851748931283	0.6962687552532213	1.4517234455507864	CD7	RCVCMP0000117	Control	CD3
S1	-2.2987725207319293e-4	0.5670593438550915	0.999988777714364	0.5723877045169191	CD8	RCVCMP0000117	Control	CD3
S1	0.06471835291130776	0	0	9.15895326599161	CD82	RCVCMP0000117	Control	CD3
S1	0.0031288812019368566	0.5966220206535588	0.999988777714364	0.529264439034426	CD86	RCVCMP0000117	Control	CD3
S1	-0.009030328218513906	0.22878185978399068	0.8770202486625657	-1.2035026673740215	HLA-ABC	RCVCMP0000117	Control	CD3
S1	0.037316109443019316	1.0246350878873045e-7	2.628640467998396e-6	5.322299823667491	HLA-DR	RCVCMP0000117	Control	CD3
S1	-0.0011124902862247113	0.9220489544531993	0.999988777714364	-0.09785308426745752	TCRb	RCVCMP0000117	Control	CD3
S1	0.01278088024826073	0.24408920408639112	0.9056702275970618	1.16482656353148	B2M	RCVCMP0000047	Control	CD3
S1	0.02749944204407679	0.014957420377755604	0.1334363486368613	2.4334083777364524	CD11a	RCVCMP0000047	Control	CD3
S1	-0.001713261660901531	0.9333173257726528	0.999988777714364	-0.08367186674393955	CD127	RCVCMP0000047	Control	CD3
S1	-0.015439628112915788	0.20373750870297058	0.830200590782224	-1.270975095428774	CD18	RCVCMP0000047	Control	CD3
S1	-0.006424236639136441	0.6208227331598075	0.999988777714364	-0.4946846575818056	CD197	RCVCMP0000047	Control	CD3
S1	0.0026869156341348516	0.7662232030505154	0.999988777714364	0.2973187042188869	CD2	RCVCMP0000047	Control	CD3
S1	0.008518635079484312	0.3970432263781656	0.999988777714364	0.8469136987604113	CD229	RCVCMP0000047	Control	CD3
S1	0.019483791157859826	0.07914435966365474	0.4680575900334742	1.7556724142456142	CD26	RCVCMP0000047	Control	CD3
S1	0.009486171963587465	0.3752187945133101	0.999988777714364	0.8867401912340882	CD27	RCVCMP0000047	Control	CD3
S1	0.004625381307005528	0.634288471213504	0.999988777714364	0.4756995084000679	CD274	RCVCMP0000047	Control	CD3
S1	0.012599011718736758	0.199743412352958	0.8222316122174698	1.2822829341392683	CD29	RCVCMP0000047	Control	CD3
S1	-0.006207703879183309	0.6135155388309705	0.999988777714364	-0.5050616458650886	CD37	RCVCMP0000047	Control	CD3
S1	-0.004531052042537567	0.7438744807331681	0.999988777714364	-0.3267268628425984	CD38	RCVCMP0000047	Control	CD3
S1	0.023890148179232237	0.03242202797059157	0.2422403349721431	2.1391684549132695	CD3E	RCVCMP0000047	Control	CD3
S1	-0.006454975144987534	0.624074271473329	0.999988777714364	-0.4900842658390687	CD4	RCVCMP0000047	Control	CD3
S1	-0.00380177225917808	0.7631004363522818	0.999988777714364	-0.30141188002051744	CD43	RCVCMP0000047	Control	CD3
S1	0.014322094928784035	0.1935416366763465	0.8078171047831677	1.300173133162228	CD44	RCVCMP0000047	Control	CD3
S1	-0.005123204593280726	0.7073885805629858	0.999988777714364	-0.37536560577039	CD45	RCVCMP0000047	Control	CD3
S1	0.018425566791696112	0.09748792792596883	0.5372507553964627	1.657156058190268	CD45RA	RCVCMP0000047	Control	CD3
S1	-0.0057580750531956385	0.6637938329629255	0.999988777714364	-0.4346812184014786	CD45RB	RCVCMP0000047	Control	CD3
S1	0.00865218734175183	0.4161539444705822	0.999988777714364	0.8131118299389747	CD47	RCVCMP0000047	Control	CD3
S1	0.018638754012975822	0.08661112636145751	0.4960064829721581	1.713551505492315	CD48	RCVCMP0000047	Control	CD3
S1	-0.008769737721495691	0.42738625484672255	0.999988777714364	-0.7936722575258109	CD49D	RCVCMP0000047	Control	CD3
S1	-0.015280277053307548	0.20809395797206176	0.8383891042450475	-1.2588238660573132	CD5	RCVCMP0000047	Control	CD3
S1	-0.004237941965260552	0.7613704674462858	0.999988777714364	-0.30368161312512143	CD52	RCVCMP0000047	Control	CD3
S1	0.01835287025504947	0.09894153571215125	0.5423155982493634	1.6500068467417395	CD54	RCVCMP0000047	Control	CD3
S1	-0.005267769894588384	0.6716898236738977	0.999988777714364	-0.4238299642651778	CD55	RCVCMP0000047	Control	CD3
S1	0.005728866552895992	0.5747335273565601	0.999988777714364	0.5610938985387639	CD59	RCVCMP0000047	Control	CD3
S1	-0.0068489679177586625	0.5988539672461609	0.999988777714364	-0.5260492805220973	CD7	RCVCMP0000047	Control	CD3
S1	0.00759105682665725	0.43880920404829804	0.999988777714364	0.7742056222414062	CD8	RCVCMP0000047	Control	CD3
S1	0.02808635550562339	0.011854480950991508	0.11095224147560658	2.5164467580490917	CD82	RCVCMP0000047	Control	CD3
S1	0.001961975082911604	0.8086000817648284	0.999988777714364	0.24223241180364782	CD86	RCVCMP0000047	Control	CD3
S1	0.004295337332361568	0.6636917917971956	0.999988777714364	0.4348217836951686	HLA-ABC	RCVCMP0000047	Control	CD3
S1	0.02034652139063347	0.06306417021761845	0.39858889082794946	1.858738805067505	HLA-DR	RCVCMP0000047	Control	CD3
S1	0.02758477647408604	0.011043435897354348	0.10479682267787024	2.5413213754968766	TCRb	RCVCMP0000047	Control	CD3
S1	0.013571679478864299	0.08062745993006448	0.473907210194862	1.7470569500103243	B2M	RCVCMP0000436	Control	CD3
S1	0.014464294901305349	0.06316095999846993	0.3989746754318443	1.8580567203657117	CD11a	RCVCMP0000436	Control	CD3
S1	-0.004807579240623502	0.6015156266377322	0.999988777714364	-0.5222222059438715	CD127	RCVCMP0000436	Control	CD3
S1	-0.003191646361193323	0.7490530051334096	0.999988777714364	-0.3198883031034042	CD18	RCVCMP0000436	Control	CD3
S1	0.00367760803808277	0.5929299548746398	0.999988777714364	0.5345949811482837	CD197	RCVCMP0000436	Control	CD3
S1	0.0059430379392156	0.41775385849602964	0.999988777714364	0.8103242203986551	CD2	RCVCMP0000436	Control	CD3
S1	0.008060223471602962	0.269676283230754	0.9471771177383984	1.1038083470578637	CD229	RCVCMP0000436	Control	CD3
S1	-4.573789765021102e-4	0.9846222806176246	0.999988777714364	0.01927430643233855	CD26	RCVCMP0000436	Control	CD3
S1	-0.002191254271533449	0.844854901968564	0.999988777714364	-0.19568732988454524	CD27	RCVCMP0000436	Control	CD3
S1	0.02457171323692043	0.0013308916189840314	0.017176916157273087	3.209233929760353	CD274	RCVCMP0000436	Control	CD3
S1	-0.006494820856027577	0.41674043265896854	0.999988777714364	-0.8120892299142745	CD29	RCVCMP0000436	Control	CD3
S1	0.035253826820907455	3.075089973103573e-6	6.549041807222298e-5	4.665739557705323	CD37	RCVCMP0000436	Control	CD3
S1	0.005081702423700377	0.4823821806650366	0.999988777714364	0.7024762937238969	CD38	RCVCMP0000436	Control	CD3
S1	0.012767324523655348	0.09779701922284811	0.5383842966825974	1.6556287749220093	CD3E	RCVCMP0000436	Control	CD3
S1	0.0059933556939942975	0.4155717067552067	0.999988777714364	0.8141278605975987	CD4	RCVCMP0000436	Control	CD3
S1	-4.433775408889094e-4	0.9828407289966032	0.999988777714364	0.021507614976005587	CD43	RCVCMP0000436	Control	CD3
S1	-0.005776110024437323	0.5233355552573666	0.999988777714364	-0.6382122020538284	CD44	RCVCMP0000436	Control	CD3
S1	0.04659653611245148	6.050469680829451e-9	1.7583652295528577e-7	5.815356783507282	CD45	RCVCMP0000436	Control	CD3
S1	-0.005818445463404369	0.5203305454390257	0.999988777714364	-0.6428359622215835	CD45RA	RCVCMP0000436	Control	CD3
S1	-0.0020172797532441917	0.8613441123802332	0.999988777714364	-0.17466342012167205	CD45RB	RCVCMP0000436	Control	CD3
S1	-0.005441570844398319	0.5498823369784924	0.999988777714364	-0.5979364507863594	CD47	RCVCMP0000436	Control	CD3
S1	0.01221406834815023	0.1108874946000038	0.5834358685704113	1.59421675693356	CD48	RCVCMP0000436	Control	CD3
S1	-0.009099705265022295	0.26466608465262975	0.9380089240678822	-1.115430268637318	CD49D	RCVCMP0000436	Control	CD3
S1	0.0058640642753728985	0.42313951880699996	0.999988777714364	0.8009864006740852	CD5	RCVCMP0000436	Control	CD3
S1	-0.003593387109003353	0.7104989122497736	0.999988777714364	-0.37118611762518966	CD52	RCVCMP0000436	Control	CD3
S1	0.012605709978401788	0.10250125838710278	0.5545636117553029	1.6328466240704866	CD54	RCVCMP0000436	Control	CD3
S1	0.007735234581232921	0.29163589910687016	0.9781244646288036	1.0545396901194974	CD55	RCVCMP0000436	Control	CD3
S1	0.026341474104573985	8.812698686904152e-4	0.011916007243088212	3.3259207323150948	CD59	RCVCMP0000436	Control	CD3
S1	-0.0018886623901532402	0.8746828706610298	0.999988777714364	-0.1577131085292373	CD7	RCVCMP0000436	Control	CD3
S1	-0.0030714537791633116	0.6694539611091175	0.999988777714364	-0.426897534893792	CD8	RCVCMP0000436	Control	CD3
S1	0.08945165597593631	0	0	11.290893162604542	CD82	RCVCMP0000436	Control	CD3
S1	0.0017470489838539206	0.7667329917561518	0.999988777714364	0.29665097167913435	CD86	RCVCMP0000436	Control	CD3
S1	0.02378337732531732	0.002658365338908064	0.03143744725584708	3.004707303027874	HLA-ABC	RCVCMP0000436	Control	CD3
S1	0.037915976403538124	1.37667033395239e-6	3.107858807174111e-5	4.828352808284992	HLA-DR	RCVCMP0000436	Control	CD3
S1	-0.00421634380697835	0.631421134627693	0.999988777714364	-0.47972755104798964	TCRb	RCVCMP0000436	Control	CD3
S1	-0.0025291154280565028	0.7927369254860787	0.999988777714364	-0.26275823861603337	B2M	RCVCMP0001055	Control	CD3
S1	0.005983001738798617	0.2992387819823201	0.9852096959224024	1.0380671753692257	CD11a	RCVCMP0001055	Control	CD3
S1	-9.012800464980748e-4	0.5869641242381971	0.999988777714364	-0.5432406463720492	CD127	RCVCMP0001055	Control	CD3
S1	-0.0012823944519220248	0.9262521383129649	0.999988777714364	-0.09256123897999399	CD18	RCVCMP0001055	Control	CD3
S1	-0.004373209048765464	0.6006366110335781	0.999988777714364	-0.5234852525991873	CD197	RCVCMP0001055	Control	CD3
S1	0.01855685165898268	0.00870633968102763	0.08610917169309425	2.623374958599611	CD2	RCVCMP0001055	Control	CD3
S1	9.485041269171009e-4	0.8266904739079612	0.999988777714364	0.2189481039431472	CD229	RCVCMP0001055	Control	CD3
S1	-0.007395644450582619	0.3102543765287271	0.997142273422001	-1.0146884185540967	CD26	RCVCMP0001055	Control	CD3
S1	0.004367229608414615	0.43329312649649676	0.999988777714364	0.7835688725068507	CD27	RCVCMP0001055	Control	CD3
S1	0.005714911227364185	0.35136408295585486	0.999988777714364	0.9319466777278227	CD274	RCVCMP0001055	Control	CD3
S1	0.003410943454410903	0.5818028752084536	0.999988777714364	0.5507531923930561	CD29	RCVCMP0001055	Control	CD3
S1	0.009129467235623488	0.16946997489205606	0.7515449194717141	1.373908872241503	CD37	RCVCMP0001055	Control	CD3
S1	0.008799659312712147	0.19754656406608073	0.8167030647528176	1.2885730315875263	CD38	RCVCMP0001055	Control	CD3
S1	0.0050714156474250555	0.43635000705213267	0.999988777714364	0.7783715478920645	CD3E	RCVCMP0001055	Control	CD3
S1	-0.015166467237298416	0.04638182860133763	0.3178745628954315	-1.9919018441374552	CD4	RCVCMP0001055	Control	CD3
S1	0.009360999292744343	0.15526532567445472	0.718438076744472	1.4211769438658497	CD43	RCVCMP0001055	Control	CD3
S1	-0.0012081326390256401	0.9341411787047382	0.999988777714364	-0.08263574419298597	CD44	RCVCMP0001055	Control	CD3
S1	-0.0033495056074700565	0.7076642301796265	0.999988777714364	-0.37499493953213864	CD45	RCVCMP0001055	Control	CD3
S1	-0.0012035749148705877	0.9086248707891065	0.999988777714364	-0.11477322670117789	CD45RA	RCVCMP0001055	Control	CD3
S1	0.0013944887803255565	0.7832883841348315	0.999988777714364	0.27503625551868366	CD45RB	RCVCMP0001055	Control	CD3
S1	6.477923399032616e-4	0.8632155015431235	0.999988777714364	0.17228242377768674	CD47	RCVCMP0001055	Control	CD3
S1	-0.010519884887480192	0.16399254054337187	0.7386393468117244	-1.3917684045009524	CD48	RCVCMP0001055	Control	CD3
S1	0.001680649998631765	0.7535206204185965	0.999988777714364	0.31400055081557415	CD49D	RCVCMP0001055	Control	CD3
S1	-0.0019779265512146833	0.8506574471532566	0.999988777714364	-0.18827963706832082	CD5	RCVCMP0001055	Control	CD3
S1	-0.008230400155188696	0.29219211456144367	0.9791347454948853	-1.0533248913624687	CD52	RCVCMP0001055	Control	CD3
S1	0.005987522595693025	0.3663826006237092	0.999988777714364	0.9032700260465434	CD54	RCVCMP0001055	Control	CD3
S1	-6.47978658761316e-4	0.9403758661591514	0.999988777714364	-0.07479745575882282	CD55	RCVCMP0001055	Control	CD3
S1	0.01396055252135768	0.04625479724074899	0.3173938013574576	1.9930607319220475	CD59	RCVCMP0001055	Control	CD3
S1	0.003918457889245702	0.4899407796301565	0.999988777714364	0.6904030175641813	CD7	RCVCMP0001055	Control	CD3
S1	0.004902727861999345	0.4498952709832269	0.999988777714364	0.7555896371542193	CD82	RCVCMP0001055	Control	CD3
S1	-0.004703558990782998	0.5403559218211575	0.999988777714364	-0.6122748570741587	CD86	RCVCMP0001055	Control	CD3
S1	-0.0028709148825271395	0.7569104932367885	0.999988777714364	-0.30954038957520513	HLA-ABC	RCVCMP0001055	Control	CD3
S1	-0.008359316024758149	0.2863918504628672	0.9699658838286627	-1.0660703303918702	HLA-DR	RCVCMP0001055	Control	CD3
S1	-0.0013223427632021903	0.9167205297127452	0.999988777714364	-0.10456557798418656	TCRb	RCVCMP0001055	Control	CD3
S1	0.006679875470357834	0.3331291231566973	0.999988777714364	0.9678303109312187	B2M	RCVCMP0000019	Control	CD3
S1	0.022422597105517614	0.001994299189470361	0.02444735762952558	3.091079964065874	CD11a	RCVCMP0000019	Control	CD3
S1	-0.0112646091384578	0.1434656765454917	0.6877535530878313	-1.4630062215640685	CD127	RCVCMP0000019	Control	CD3
S1	0.006201650776466125	0.3637625887458218	0.999988777714364	0.9082188843108449	CD18	RCVCMP0000019	Control	CD3
S1	-0.0037246402856070393	0.6612276615461565	0.999988777714364	-0.43821882767712234	CD197	RCVCMP0000019	Control	CD3
S1	-0.0014677032789833957	0.8960265051912703	0.999988777714364	-0.13068246384273938	CD2	RCVCMP0000019	Control	CD3
S1	0.010853421379497913	0.11480930699382763	0.5969406412247795	1.5769401066189686	CD229	RCVCMP0000019	Control	CD3
S1	0.002677990963553334	0.6660571506526465	0.999988777714364	0.43156561958439743	CD26	RCVCMP0000019	Control	CD3
S1	0.007058224351756522	0.30507854545981505	0.9924875349978586	1.0256034397104359	CD27	RCVCMP0000019	Control	CD3
S1	-0.0013315598464469342	0.9074564473919431	0.999988777714364	-0.11624743054371026	CD274	RCVCMP0000019	Control	CD3
S1	-0.011645910249555485	0.1233376030668831	0.6268122809593922	-1.5409144723396149	CD29	RCVCMP0000019	Control	CD3
S1	-0.004332265380498491	0.5902106328977552	0.999988777714364	-0.5385308208874078	CD37	RCVCMP0000019	Control	CD3
S1	-0.005736719790053333	0.4717084468592777	0.999988777714364	-0.7197020775091584	CD38	RCVCMP0000019	Control	CD3
[truncated: 38,987 more rows]

## Sheet: 3B
sample	morans_i	morans_p_value	morans_p_adjusted	morans_z	marker	component	stimulation	experiment
S4	-0.00539831305449616	0.453287360633277	0.9991705193261322	-0.7499457802117884	B2M	RCVCMP0000611	Control	Rituximab
S4	-0.008386874662017586	0.22987543024403467	0.9991705193261322	-1.2006798064853073	CD11a	RCVCMP0000611	Control	Rituximab
S4	-0.008444199705157019	0.21970955392345992	0.9991705193261322	-1.2273008029981531	CD18	RCVCMP0000611	Control	Rituximab
S4	-0.010696852015214598	0.12159238202889375	0.7540849044162172	-1.5481242607598027	CD19	RCVCMP0000611	Control	Rituximab
S4	-0.0036173304676810963	0.6184581936531177	0.9991705193261322	-0.49803667356833237	CD197	RCVCMP0000611	Control	Rituximab
S4	0.007754071867884605	0.2230864524486611	0.9991705193261322	1.2183619642025074	CD20	RCVCMP0000611	Control	Rituximab
S4	0.005611151563928313	0.37272792043512815	0.9991705193261322	0.8913751950179757	CD22	RCVCMP0000611	Control	Rituximab
S4	0.0018022363669759193	0.7419245798845893	0.9991705193261322	0.3293057745136322	CD26	RCVCMP0000611	Control	Rituximab
S4	0.009124736246846744	0.15193895874086927	0.8507521562191209	1.432716197227626	CD27	RCVCMP0000611	Control	Rituximab
S4	0.005691363954072291	0.36283239258918076	0.9991705193261322	0.9099812605811727	CD29	RCVCMP0000611	Control	Rituximab
S4	-0.002519212137664518	0.7476555361068044	0.9991705193261322	-0.32173226020394635	CD32	RCVCMP0000611	Control	Rituximab
S4	-0.002524753657279277	0.7469898985531525	0.9991705193261322	-0.32261095178559746	CD37	RCVCMP0000611	Control	Rituximab
S4	0.007791456451964663	0.22140673569312463	0.9991705193261322	1.222796055460112	CD38	RCVCMP0000611	Control	Rituximab
S4	-0.009821282756272169	0.15880257329562775	0.8706558187311904	-1.4091102404022255	CD40	RCVCMP0000611	Control	Rituximab
S4	-0.0017370767833906774	0.83265683498103	0.9991705193261322	-0.21129531949764163	CD44	RCVCMP0000611	Control	Rituximab
S4	-0.01567097506219494	0.02223662977612784	0.2454714178676456	-2.2863014387546152	CD45	RCVCMP0000611	Control	Rituximab
S4	-0.008720224978180724	0.21168343208569795	0.9977443363757071	-1.2489498088462676	CD45RA	RCVCMP0000611	Control	Rituximab
S4	-0.005906446762210222	0.3975981572903523	0.9991705193261322	-0.8459185968689075	CD47	RCVCMP0000611	Control	Rituximab
S4	0.003986072223314602	0.5147505444424998	0.9991705193261322	0.6514585210137745	CD48	RCVCMP0000611	Control	Rituximab
S4	-0.00539349978148294	0.4486126309024039	0.9991705193261322	-0.7577300077606456	CD49D	RCVCMP0000611	Control	Rituximab
S4	-0.00493578924996713	0.49585142831787254	0.9991705193261322	-0.6810317063125542	CD54	RCVCMP0000611	Control	Rituximab
S4	-0.0029384440392629402	0.6930361814362378	0.9991705193261322	-0.3947381002728867	CD55	RCVCMP0000611	Control	Rituximab
S4	6.152494748934812e-4	0.8835701603744783	0.9991705193261322	0.14644493028224587	CD59	RCVCMP0000611	Control	Rituximab
S4	-0.004221492671244371	0.5648728577024174	0.9991705193261322	-0.5756188195058318	CD71	RCVCMP0000611	Control	Rituximab
S4	0.0025269375673936056	0.6653647715911029	0.9991705193261322	0.4325182767420744	CD72	RCVCMP0000611	Control	Rituximab
S4	0.019001377897031203	0.0038948767537816398	0.06251277189819532	2.8865525691768896	CD82	RCVCMP0000611	Control	Rituximab
S4	-0.008437053026982059	0.22589712141419604	0.9991705193261322	-1.2109955207237426	CD84	RCVCMP0000611	Control	Rituximab
S4	-0.008754606792834367	0.21105261741834214	0.9961878612309942	-1.2506762539090914	CD86	RCVCMP0000611	Control	Rituximab
S4	0.014818970610015162	0.023671430345619804	0.2568310187668165	2.262420584200053	HLA-ABC	RCVCMP0000611	Control	Rituximab
S4	-0.00514246121319149	0.4766356761444187	0.9991705193261322	-0.7117240431716197	HLA-DR	RCVCMP0000611	Control	Rituximab
S4	0.003417057005003754	0.483577283318696	0.9991705193261322	0.7005605851339095	B2M	RCVCMP0000002	Control	Rituximab
S4	0.0019151023592476604	0.679060260481712	0.9991705193261322	0.41374582852187597	CD11a	RCVCMP0000002	Control	Rituximab
S4	-0.005223906087389929	0.3338689823905844	0.9991705193261322	-0.9663501840767127	CD18	RCVCMP0000002	Control	Rituximab
S4	-0.0021006535337747276	0.7212212518372454	0.9991705193261322	-0.35682709374141675	CD19	RCVCMP0000002	Control	Rituximab
S4	-0.0038237745037135213	0.4846222645734155	0.9991705193261322	-0.698887620521856	CD197	RCVCMP0000002	Control	Rituximab
S4	-6.740346724445996e-4	0.9334579359413001	0.9991705193261322	-0.08349502137127479	CD20	RCVCMP0000002	Control	Rituximab
S4	-0.0021855163057407103	0.7097156505374668	0.9991705193261322	-0.37223800697207793	CD22	RCVCMP0000002	Control	Rituximab
S4	-3.6691441105351363e-4	0.9806086753316827	0.9994069256472053	-0.024305814337580937	CD26	RCVCMP0000002	Control	Rituximab
S4	0.010947932423979692	0.030308669749477435	0.3057399817152673	2.166032941982021	CD27	RCVCMP0000002	Control	Rituximab
S4	0.0014471105046104291	0.7459130307979778	0.9991705193261322	0.32403302608934503	CD29	RCVCMP0000002	Control	Rituximab
S4	-0.002461543559505241	0.6703404573174813	0.9991705193261322	-0.42568079605240106	CD32	RCVCMP0000002	Control	Rituximab
S4	-0.004867791134561316	0.3750460605582059	0.9991705193261322	-0.887060998416615	CD37	RCVCMP0000002	Control	Rituximab
S4	-8.842909131778424e-4	0.9014811311903337	0.9991705193261322	-0.12379052862827113	CD38	RCVCMP0000002	Control	Rituximab
S4	0.004046941349708948	0.41147875443517323	0.9991705193261322	0.8212941230510873	CD40	RCVCMP0000002	Control	Rituximab
S4	-0.004991163077997003	0.35284558963935997	0.9991705193261322	-0.9290839344155243	CD44	RCVCMP0000002	Control	Rituximab
S4	-0.001165155884491547	0.8595001552253863	0.9991705193261322	-0.17701048317457257	CD45	RCVCMP0000002	Control	Rituximab
S4	-0.004243829849556766	0.4429066873820676	0.9991705193261322	-0.7672940800779712	CD45RA	RCVCMP0000002	Control	Rituximab
S4	-5.337175787737271e-4	0.9543793065163189	0.9991705193261322	-0.0572082498234302	CD47	RCVCMP0000002	Control	Rituximab
S4	-0.011607154789891324	0.02906477887034025	0.29712719800570764	-2.182606796221873	CD48	RCVCMP0000002	Control	Rituximab
S4	-0.008583014305988512	0.10901391963787155	0.709703831453853	-1.602641075620886	CD49D	RCVCMP0000002	Control	Rituximab
S4	0.03696516122649128	1.0440537323574972e-12	7.742537084512529e-11	7.1245844693818166	CD54	RCVCMP0000002	Control	Rituximab
S4	-0.003977420315350155	0.4684593726721341	0.9991705193261322	-0.7249880319044383	CD55	RCVCMP0000002	Control	Rituximab
S4	-0.0017383997945248344	0.773920317372365	0.9991705193261322	-0.2872507664741016	CD59	RCVCMP0000002	Control	Rituximab
S4	0.004131603724831205	0.4020934121370221	0.9991705193261322	0.8378883503566037	CD71	RCVCMP0000002	Control	Rituximab
S4	0.012887269466024257	0.011804407931826688	0.15302903243043908	2.517938055792046	CD72	RCVCMP0000002	Control	Rituximab
S4	0.012158072330331855	0.01756589107398865	0.20795867883694677	2.374643829098793	CD82	RCVCMP0000002	Control	Rituximab
S4	0.005943413535687478	0.23312107705572083	0.9991705193261322	1.1923575516036384	CD84	RCVCMP0000002	Control	Rituximab
S4	-0.0015428436914814055	0.8032354828752573	0.9991705193261322	-0.24916198621247634	CD86	RCVCMP0000002	Control	Rituximab
S4	0.004754530491206812	0.33878991843412276	0.9991705193261322	0.9565589465049468	HLA-ABC	RCVCMP0000002	Control	Rituximab
S4	-0.018550038443501157	4.5666830580768833e-4	0.00993919617699624	-3.504964421918994	HLA-DR	RCVCMP0000002	Control	Rituximab
S4	-0.006672476007183732	0.21400105785643586	0.9991705193261322	-1.2426385491489036	B2M	RCVCMP0000121	Control	Rituximab
S4	-0.007952841669990543	0.13552534467828406	0.7999045856181698	-1.4926632998926508	CD11a	RCVCMP0000121	Control	Rituximab
S4	-0.006010662959418031	0.25968928277149506	0.9991705193261322	-1.1271258324892648	CD18	RCVCMP0000121	Control	Rituximab
S4	0.002493070169269382	0.6057161940745319	0.9991705193261322	0.5161979039687319	CD19	RCVCMP0000121	Control	Rituximab
S4	0.0060450567237453155	0.2250145322424668	0.9991705193261322	1.213301597839668	CD197	RCVCMP0000121	Control	Rituximab
S4	-0.005788650475869025	0.27581219504060095	0.9991705193261322	-1.0897751679998786	CD20	RCVCMP0000121	Control	Rituximab
S4	0.03505177303740267	1.3608225657435469e-11	9.073496454675816e-10	6.762019179875583	CD22	RCVCMP0000121	Control	Rituximab
S4	0.003270114196457591	0.5017551400682494	0.9991705193261322	0.6717307209775432	CD26	RCVCMP0000121	Control	Rituximab
S4	1.6613305153530172e-4	0.9446939427417378	0.9991705193261322	0.06937146383798598	CD27	RCVCMP0000121	Control	Rituximab
S4	0.005100850554130832	0.30953306443832895	0.9991705193261322	1.01620229358246	CD29	RCVCMP0000121	Control	Rituximab
S4	-0.006743343120317077	0.20800189130705093	0.988479807818363	-1.2590787436699225	CD32	RCVCMP0000121	Control	Rituximab
S4	0.0055851903883187785	0.2659881187112638	0.9991705193261322	1.112349011034254	CD37	RCVCMP0000121	Control	Rituximab
S4	-0.004033549460222761	0.44595098158014324	0.9991705193261322	-0.7621826803629621	CD38	RCVCMP0000121	Control	Rituximab
S4	0.0021072275441348294	0.6596418864613502	0.9991705193261322	0.4404076483091334	CD40	RCVCMP0000121	Control	Rituximab
S4	0.008409025533665137	0.09341849508394295	0.647375045346553	1.6776343891808574	CD44	RCVCMP0000121	Control	Rituximab
S4	0.00864090060167958	0.08960839520190156	0.6311831218775898	1.6974670515082437	CD45	RCVCMP0000121	Control	Rituximab
S4	2.671313583130205e-4	0.9299247276308196	0.9991705193261322	0.08793954291469774	CD45RA	RCVCMP0000121	Control	Rituximab
S4	-0.003271927439540834	0.5494545215143096	0.9991705193261322	-0.5985777134059344	CD47	RCVCMP0000121	Control	Rituximab
S4	-0.005455617905108942	0.3099545446501918	0.9991705193261322	-1.015317416962517	CD48	RCVCMP0000121	Control	Rituximab
S4	-0.0028998203341698463	0.6024621956185612	0.9991705193261322	-0.5208630235648019	CD49D	RCVCMP0000121	Control	Rituximab
S4	0.24613627074897287	0	0	47.23003308576192	CD54	RCVCMP0000121	Control	Rituximab
S4	0.001159958096845404	0.7861664516628291	0.9991705193261322	0.2712920094252553	CD55	RCVCMP0000121	Control	Rituximab
S4	2.0376084676047386e-5	0.9677172436779917	0.9991705193261322	0.04047148049034477	CD59	RCVCMP0000121	Control	Rituximab
S4	9.884102773410198e-4	0.8210486839898763	0.9991705193261322	0.226196382581797	CD71	RCVCMP0000121	Control	Rituximab
S4	0.007986734179049396	0.11567560816340983	0.7330036422537559	1.5731866389010098	CD72	RCVCMP0000121	Control	Rituximab
S4	0.0631063325085676	0	0	12.136560035384479	CD82	RCVCMP0000121	Control	Rituximab
S4	0.0018321085179032791	0.696407951584888	0.9991705193261322	0.39017391138179414	CD84	RCVCMP0000121	Control	Rituximab
S4	0.013259415169713648	0.009913520610988602	0.13350722692772785	2.5788312344668705	CD86	RCVCMP0000121	Control	Rituximab
S4	7.096240212782502e-4	0.86305944601871	0.9991705193261322	0.1724809380395743	HLA-ABC	RCVCMP0000121	Control	Rituximab
S4	-0.01873430447875058	3.784956388951947e-4	0.008496300705269756	-3.5546409070520264	HLA-DR	RCVCMP0000121	Control	Rituximab
S4	-0.005104683286827819	0.40653195192450053	0.9991705193261322	-0.8300120833025197	B2M	RCVCMP0000174	Control	Rituximab
S4	0.002623187610552444	0.6276997808656688	0.9991705193261322	0.4849669625592598	CD11a	RCVCMP0000174	Control	Rituximab
S4	0.001192513761986519	0.809225956834194	0.9991705193261322	0.241424718277577	CD18	RCVCMP0000174	Control	Rituximab
S4	-0.002094889792250803	0.748447499940121	0.9991705193261322	-0.32068713188130643	CD19	RCVCMP0000174	Control	Rituximab
S4	0.008328334585937297	0.14641748297672108	0.8342390931257452	1.452302606812938	CD197	RCVCMP0000174	Control	Rituximab
S4	-0.006262180737892334	0.30156669537795144	0.9991705193261322	-1.0330795013377816	CD20	RCVCMP0000174	Control	Rituximab
S4	-4.7059213260337596e-4	0.9647634500111478	0.9991705193261322	-0.04417683124062827	CD22	RCVCMP0000174	Control	Rituximab
S4	8.459928839870372e-4	0.8574866855022454	0.9991705193261322	0.1795744232866231	CD26	RCVCMP0000174	Control	Rituximab
S4	0.002455662205018667	0.6494669674523823	0.9991705193261322	0.4545028133911222	CD27	RCVCMP0000174	Control	Rituximab
S4	-0.003404049746077568	0.5874209206930903	0.9991705193261322	-0.5425772289947597	CD29	RCVCMP0000174	Control	Rituximab
S4	-0.004187066988556055	0.49941514614251126	0.9991705193261322	-0.6754102641206269	CD32	RCVCMP0000174	Control	Rituximab
S4	0.0035111584024780412	0.5273190286544887	0.9991705193261322	0.6321038361801535	CD37	RCVCMP0000174	Control	Rituximab
S4	-0.005425531371256827	0.37353704067906757	0.9991705193261322	-0.8898674927408164	CD38	RCVCMP0000174	Control	Rituximab
S4	-0.0033339001421822064	0.5962969924126085	0.9991705193261322	-0.529733103884452	CD40	RCVCMP0000174	Control	Rituximab
S4	-0.005370114465021493	0.37942848739065016	0.9991705193261322	-0.8789498142335537	CD44	RCVCMP0000174	Control	Rituximab
S4	-0.0013501690326953434	0.8464910397794476	0.9991705193261322	-0.1935975205471624	CD45	RCVCMP0000174	Control	Rituximab
S4	-0.0025570162247615614	0.6897027402689939	0.9991705193261322	-0.39925850282266734	CD45RA	RCVCMP0000174	Control	Rituximab
S4	-0.0032399554383829438	0.603580484270365	0.9991705193261322	-0.5192585069158057	CD47	RCVCMP0000174	Control	Rituximab
S4	-0.0011249902511262279	0.8762923449725794	0.9991705193261322	-0.15567101538200676	CD48	RCVCMP0000174	Control	Rituximab
S4	-9.74413707295519e-4	0.8965555639960388	0.9991705193261322	-0.13001372991010465	CD49D	RCVCMP0000174	Control	Rituximab
S4	0.013719960631281006	0.018156205650773583	0.2129307456778981	2.3624170186400266	CD54	RCVCMP0000174	Control	Rituximab
S4	-0.004290497889328446	0.4842401717707778	0.9991705193261322	-0.6994991056032113	CD55	RCVCMP0000174	Control	Rituximab
S4	0.002965597640687078	0.5894635430377606	0.9991705193261322	0.5396135891868254	CD59	RCVCMP0000174	Control	Rituximab
S4	0.004795368771295039	0.39368367884787325	0.9991705193261322	0.8529560470154679	CD71	RCVCMP0000174	Control	Rituximab
S4	0.006149271112050968	0.27935574927726714	0.9991705193261322	1.0817677293635786	CD72	RCVCMP0000174	Control	Rituximab
S4	0.0048398886725020285	0.3916353587762007	0.9991705193261322	0.856655399864123	CD82	RCVCMP0000174	Control	Rituximab
S4	-0.0030781682780940058	0.6221345117494017	0.9991705193261322	-0.4928274521525164	CD84	RCVCMP0000174	Control	Rituximab
S4	-0.0059644506460955005	0.3290719152062699	0.9991705193261322	-0.9759849646639871	CD86	RCVCMP0000174	Control	Rituximab
S4	0.027991355794319696	1.7342630977967843e-6	6.38834291926127e-5	4.782154488546746	HLA-ABC	RCVCMP0000174	Control	Rituximab
S4	0.02815900576875259	1.5054042579176752e-6	5.6330447419500684e-5	4.810516963586843	HLA-DR	RCVCMP0000174	Control	Rituximab
S4	-0.013217798417076597	0.014234389817303397	0.17700428289696035	-2.4512933397721857	B2M	RCVCMP0000352	Control	Rituximab
S4	-0.004210191304440231	0.45119295001310145	0.9991705193261322	-0.7534276875600754	CD11a	RCVCMP0000352	Control	Rituximab
S4	-0.0021454310915233737	0.7147152935001966	0.9991705193261322	-0.3655307014560868	CD18	RCVCMP0000352	Control	Rituximab
S4	0.0022046127859059366	0.6446921450156373	0.9991705193261322	0.4611483918193493	CD19	RCVCMP0000352	Control	Rituximab
S4	-0.0063037248900069875	0.24612299501887558	0.9991705193261322	-1.159817800827646	CD197	RCVCMP0000352	Control	Rituximab
S4	0.005084364178860707	0.310581038285604	0.9991705193261322	1.0140035920590775	CD20	RCVCMP0000352	Control	Rituximab
S4	0.0028420404245665404	0.5618444790431962	0.9991705193261322	0.5801040110347228	CD22	RCVCMP0000352	Control	Rituximab
S4	0.0022120668352259864	0.6430955614463574	0.9991705193261322	0.46337504700073745	CD26	RCVCMP0000352	Control	Rituximab
S4	-0.004516682555742199	0.41222321021577624	0.9991705193261322	-0.81998754017224	CD27	RCVCMP0000352	Control	Rituximab
S4	1.1498880659351439e-5	0.9640296014241914	0.9991705193261322	0.04509749082113256	CD29	RCVCMP0000352	Control	Rituximab
S4	9.849561505489316e-4	0.8188430423686164	0.9991705193261322	0.22903328959455463	CD32	RCVCMP0000352	Control	Rituximab
S4	0.0031484490609068358	0.5212803114713107	0.9991705193261322	0.6413730912698742	CD37	RCVCMP0000352	Control	Rituximab
S4	3.1235840747436555e-4	0.9179465156513555	0.9991705193261322	0.10302073337498756	CD38	RCVCMP0000352	Control	Rituximab
S4	-0.006820528869841285	0.21342218040638905	0.9990695032503174	-1.244210282339481	CD40	RCVCMP0000352	Control	Rituximab
S4	0.017832684116635356	5.425592228471832e-4	0.011572193390959854	3.458814108850331	CD44	RCVCMP0000352	Control	Rituximab
S4	-0.006625952976581459	0.2261456879705973	0.9991705193261322	-1.2103472135831932	CD45	RCVCMP0000352	Control	Rituximab
S4	0.0058002136526055246	0.2542670569520673	0.9991705193261322	1.140046192896181	CD45RA	RCVCMP0000352	Control	Rituximab
S4	-0.005904143123794754	0.27786365517699674	0.9991705193261322	-1.0851309636074549	CD47	RCVCMP0000352	Control	Rituximab
S4	-0.008744044714997838	0.1074045074608507	0.7037288974879767	-1.6099695340765068	CD48	RCVCMP0000352	Control	Rituximab
S4	0.0013096232488963267	0.771054766095562	0.9991705193261322	0.290995493520972	CD49D	RCVCMP0000352	Control	Rituximab
S4	0.010887142406532503	0.035965550799196055	0.34803872801806	2.097316685306917	CD54	RCVCMP0000352	Control	Rituximab
S4	-0.0030865828495287638	0.5859576993639615	0.9991705193261322	-0.5447031480545996	CD55	RCVCMP0000352	Control	Rituximab
S4	-4.998005275602438e-5	0.973343310992379	0.9991705193261322	0.03341542270299009	CD59	RCVCMP0000352	Control	Rituximab
S4	7.309386382042386e-4	0.8563869914447819	0.9991705193261322	0.18097526454215973	CD71	RCVCMP0000352	Control	Rituximab
S4	-0.01012153543816351	0.061540981548932824	0.5026213833580173	-1.8695885137837445	CD72	RCVCMP0000352	Control	Rituximab
S4	-0.0039302334713282915	0.48449636980706734	0.9991705193261322	-0.6990890682787129	CD82	RCVCMP0000352	Control	Rituximab
S4	0.0031805019798803796	0.5171772242940313	0.9991705193261322	0.6477027514771863	CD84	RCVCMP0000352	Control	Rituximab
S4	-0.0034983629892334275	0.5368884981332245	0.9991705193261322	-0.6175249978592513	CD86	RCVCMP0000352	Control	Rituximab
S4	-0.005214554027519994	0.346652739536489	0.9991705193261322	-0.9411017095951505	HLA-ABC	RCVCMP0000352	Control	Rituximab
S4	-0.038330544571622674	6.507083831872017e-13	4.906515896045779e-11	-7.189412220744507	HLA-DR	RCVCMP0000352	Control	Rituximab
S4	-0.004246904379035934	0.4965323508522116	0.9991705193261322	-0.6799559536446818	B2M	RCVCMP0000347	Control	Rituximab
S4	0.004270643619207782	0.4525771561124312	0.9991705193261322	0.7511254575308584	CD11a	RCVCMP0000347	Control	Rituximab
S4	-0.0037722028882301805	0.5409021350746028	0.9991705193261322	-0.6114493577346795	CD18	RCVCMP0000347	Control	Rituximab
S4	0.012824116169419916	0.027342154804897323	0.28424887876787913	2.2065980288325733	CD19	RCVCMP0000347	Control	Rituximab
S4	2.3223378399178088e-4	0.9419295432299113	0.9991705193261322	0.07284489695621803	CD197	RCVCMP0000347	Control	Rituximab
S4	-0.0037883270823599944	0.536328076766836	0.9991705193261322	-0.6183751467144769	CD20	RCVCMP0000347	Control	Rituximab
S4	-0.0037019081797396223	0.5557651365848676	0.9991705193261322	-0.5891433183772092	CD22	RCVCMP0000347	Control	Rituximab
S4	-0.00337967485835091	0.5724319461157369	0.9991705193261322	-0.5644734763709509	CD26	RCVCMP0000347	Control	Rituximab
S4	0.005785886909145441	0.2937328951261451	0.9991705193261322	1.0499678484705397	CD27	RCVCMP0000347	Control	Rituximab
S4	0.006870758093578695	0.23309217476506516	0.9991705193261322	1.192431296695158	CD29	RCVCMP0000347	Control	Rituximab
S4	-0.006034058241547717	0.3243849847364402	0.9991705193261322	-0.9854868557752428	CD32	RCVCMP0000347	Control	Rituximab
S4	1.0533024462254188e-4	0.9600257739192994	0.9991705193261322	0.05012124002100826	CD37	RCVCMP0000347	Control	Rituximab
S4	-6.335649824970737e-5	0.9829106195587924	0.99961295912506265	0.021419999966745457	CD38	RCVCMP0000347	Control	Rituximab
S4	-0.006419598838510946	0.2962400246274991	0.9991705193261322	-1.0445304805073177	CD40	RCVCMP0000347	Control	Rituximab
S4	-0.0026441416359006173	0.6525245600325533	0.9991705193261322	-0.4502578050286395	CD44	RCVCMP0000347	Control	Rituximab
S4	-0.006319670851196102	0.302343872401338	0.9991705193261322	-1.0314200715687818	CD45	RCVCMP0000347	Control	Rituximab
S4	0.0037658291624345333	0.5054204913813809	0.9991705193261322	0.66598530783893	CD45RA	RCVCMP0000347	Control	Rituximab
S4	-0.004362460794031898	0.47493179985176315	0.9991705193261322	-0.7144777660926366	CD47	RCVCMP0000347	Control	Rituximab
S4	0.006014496181261768	0.294747214354226	0.9991705193261322	1.04776429993987	CD48	RCVCMP0000347	Control	Rituximab
S4	-0.0016517009829713357	0.8034801974020717	0.9991705193261322	-0.24884562484168932	CD49D	RCVCMP0000347	Control	Rituximab
S4	0.015393912416542562	0.008990117804611009	0.12313803539750648	2.6124297056228745	CD54	RCVCMP0000347	Control	Rituximab
S4	-0.0033277267159439114	0.5814948572631538	0.9991705193261322	-0.5512025134589226	CD55	RCVCMP0000347	Control	Rituximab
S4	-0.0031540220356558978	0.6180857968344058	0.9991705193261322	-0.49856509981899017	CD59	RCVCMP0000347	Control	Rituximab
S4	-0.0026167638090099	0.6823999929461799	0.9991705193261322	-0.4091903263832056	CD71	RCVCMP0000347	Control	Rituximab
S4	-0.0019912361294504672	0.7614194859077172	0.9991705193261322	-0.30361727902385754	CD72	RCVCMP0000347	Control	Rituximab
S4	0.01203500537028263	0.04032060981495711	0.3771088876345832	2.050449265902106	CD82	RCVCMP0000347	Control	Rituximab
S4	0.003333162608160519	0.5532204295038534	0.9991705193261322	0.5929413114947046	CD84	RCVCMP0000347	Control	Rituximab
S4	-0.007747514506086802	0.20507238404902972	0.9828253107777962	-1.2672318958380817	CD86	RCVCMP0000347	Control	Rituximab
S4	9.420397758798358e-4	0.8494522737549206	0.9991705193261322	0.18981733210846527	HLA-ABC	RCVCMP0000347	Control	Rituximab
S4	-0.015989896991040614	0.008097338580774487	0.11290549048092008	-2.6479838816495165	HLA-DR	RCVCMP0000347	Control	Rituximab
S4	-0.010246365914288989	0.10595285763007821	0.6992981967830393	-1.6166546062709448	B2M	RCVCMP0000031	Control	Rituximab
S4	0.001974603538905276	0.7069815139139886	0.9991705193261322	0.3759130829340826	CD11a	RCVCMP0000031	Control	Rituximab
S4	-0.007473849086401638	0.2410784479337995	0.9991705193261322	-1.1722954744259226	CD18	RCVCMP0000031	Control	Rituximab
S4	-0.011285029434143494	0.07275096049203149	0.557257229335588	-1.794389883573017	CD19	RCVCMP0000031	Control	Rituximab
S4	8.72800005731844e-4	0.8434938205387299	0.9991705193261322	0.19742646570266692	CD197	RCVCMP0000031	Control	Rituximab
S4	5.328116733002172e-4	0.8869118915880649	0.9991705193261322	0.14221283801372728	CD20	RCVCMP0000031	Control	Rituximab
S4	-0.0015654413682500076	0.839796691546425	0.9991705193261322	-0.20215354175095657	CD22	RCVCMP0000031	Control	Rituximab
S4	-0.0017881087289858511	0.8089777563678774	0.9991705193261322	-0.24174500279914526	CD26	RCVCMP0000031	Control	Rituximab
S4	9.910875253519105e-4	0.8289082273056336	0.9991705193261322	0.21610201727837874	CD27	RCVCMP0000031	Control	Rituximab
S4	0.0024146830984363597	0.6545347889994089	0.9991705193261322	0.44747132283216456	CD29	RCVCMP0000031	Control	Rituximab
S4	0.005262838111121977	0.3611408558152198	0.9991705193261322	0.9131933594820012	CD32	RCVCMP0000031	Control	Rituximab
S4	-0.006890575482679856	0.28351384490181775	0.9991705193261322	-1.0724591670875492	CD37	RCVCMP0000031	Control	Rituximab
S4	0.009227297766568915	0.11925234356686576	0.744850635148707	1.5579194514284467	CD38	RCVCMP0000031	Control	Rituximab
S4	0.004674935866108515	0.415171694581681	0.9991705193261322	0.8148263868992769	CD40	RCVCMP0000031	Control	Rituximab
S4	3.4940243511770577e-4	0.9115055583173073	0.9991705193261322	0.11113971181341413	CD44	RCVCMP0000031	Control	Rituximab
S4	-0.0011831608615676607	0.8886984786376763	0.9991705193261322	-0.13995128724381475	CD45	RCVCMP0000031	Control	Rituximab
S4	-0.014381708797464378	0.021726983412552883	0.24132739361347666	-2.295107167770071	CD45RA	RCVCMP0000031	Control	Rituximab
S4	0.004308251210403027	0.4453866313203261	0.9991705193261322	0.7631287236395506	CD47	RCVCMP0000031	Control	Rituximab
S4	7.844767786553414e-4	0.8557722538909163	0.9991705193261322	0.18175850033068688	CD48	RCVCMP0000031	Control	Rituximab
S4	-0.0017381838640224143	0.8172050520740142	0.9991705193261322	-0.23114127280663732	CD49D	RCVCMP0000031	Control	Rituximab
S4	0.046323802428103675	2.90878432451791e-14	2.3854154661283736e-12	7.602695300935397	CD54	RCVCMP0000031	Control	Rituximab
S4	0.0037686166751205955	0.5018672785341534	0.9991705193261322	0.6715546164542704	CD55	RCVCMP0000031	Control	Rituximab
S4	0.006489545548761633	0.2651883314176109	0.9991705193261322	1.1142118068443916	CD59	RCVCMP0000031	Control	Rituximab
S4	-0.0038336724984650984	0.5673861328668768	0.9991705193261322	-0.571905300530985	CD71	RCVCMP0000031	Control	Rituximab
S4	-0.005752182852874461	0.3762717990452332	0.9991705193261322	-0.8847864868194337	CD72	RCVCMP0000031	Control	Rituximab
S4	0.007985472168981702	0.17557619297689264	0.9121842904487347	1.3545022596292686	CD82	RCVCMP0000031	Control	Rituximab
S4	-0.008155770114616743	0.20004971084666057	0.9708754539615274	-1.2814099507056254	CD84	RCVCMP0000031	Control	Rituximab
S4	-0.006543845590133182	0.3107201816869293	0.9991705193261322	-1.0137120307667482	CD86	RCVCMP0000031	Control	Rituximab
S4	-0.0055785814389706	0.3920757539048335	0.9991705193261322	-0.8558590394090608	HLA-ABC	RCVCMP0000031	Control	Rituximab
S4	-0.022591791037639072	2.863601129383178e-4	0.006640362990427246	-3.6273363910356298	HLA-DR	RCVCMP0000031	Control	Rituximab
S4	-1.7717976992445033e-4	0.9899996299536764	0.9998124233993858	0.012533933328788363	B2M	RCVCMP0000087	Control	Rituximab
S4	-0.006495281165376475	0.21586470949099923	0.9991705193261322	-1.2375992046927389	CD11a	RCVCMP0000087	Control	Rituximab
S4	-0.004415404305659134	0.40461452943537035	0.9991705193261322	-0.8334082393833527	CD18	RCVCMP0000087	Control	Rituximab
S4	0.0011215772566515888	0.7880856201908164	0.9991705193261322	0.2687973662734197	CD19	RCVCMP0000087	Control	Rituximab
S4	-8.047844871472953e-4	0.9117932632087281	0.9991705193261322	-0.11077690064447876	CD197	RCVCMP0000087	Control	Rituximab
S4	0.0012277609890692161	0.7706116771770044	0.9991705193261322	0.29157488904827417	CD20	RCVCMP0000087	Control	Rituximab
S4	0.014827157982850331	0.0033074520753888503	0.05422725146587922	2.9376171288936557	CD22	RCVCMP0000087	Control	Rituximab
S4	0.008045939232900876	0.10415657691265445	0.6923231129203803	1.6250280746737435	CD26	RCVCMP0000087	Control	Rituximab
S4	6.369887848493607e-4	0.8627238427133415	0.9991705193261322	0.17290787350312517	CD27	RCVCMP0000087	Control	Rituximab
S4	0.0034045291453090837	0.4763002723515626	0.9991705193261322	0.7122656795337798	CD29	RCVCMP0000087	Control	Rituximab
S4	-5.07014271923788e-4	0.9586782939016816	0.9991705193261322	-0.05181225084445807	CD32	RCVCMP0000087	Control	Rituximab
S4	0.016203624846522758	0.0013784969224455157	0.025929699769271182	3.1991159975309698	CD37	RCVCMP0000087	Control	Rituximab
S4	-0.003094332220646596	0.574718005555594	0.9991705193261322	-0.5611166688254838	CD38	RCVCMP0000087	Control	Rituximab
S4	0.011703042471623876	0.020365347873575912	0.2308826270026492	2.3195478849537308	CD40	RCVCMP0000087	Control	Rituximab
S4	-0.0028056138781566336	0.6158898183120107	0.9991705193261322	-0.5016840038984588	CD44	RCVCMP0000087	Control	Rituximab
S4	-0.005846717939039057	0.2724027935984754	0.9991705193261322	-1.0975459774021208	CD45	RCVCMP0000087	Control	Rituximab
S4	-9.284725377451886e-4	0.8932644489961806	0.9991705193261322	-0.13417467783091042	CD45RA	RCVCMP0000087	Control	Rituximab
S4	-0.0033681519898866316	0.537416007237977	0.9991705193261322	-0.616725183873011	CD47	RCVCMP0000087	Control	Rituximab
S4	-0.005857547537821063	0.2738967287769346	0.9991705193261322	-1.0941328228630354	CD48	RCVCMP0000087	Control	Rituximab
S4	4.333770543222762e-5	0.9555734127793447	0.9991705193261322	0.05570927226146826	CD49D	RCVCMP0000087	Control	Rituximab
S4	0.03071702726473627	1.83169990286558e-9	1.0002016237518732e-7	6.012069286203218	CD54	RCVCMP0000087	Control	Rituximab
S4	-0.002583852558989458	0.64346755606868	0.9991705193261322	-0.46285604446765194	CD55	RCVCMP0000087	Control	Rituximab
S4	0.002112052461827318	0.6468596522340986	0.9991705193261322	0.458129157345548	CD59	RCVCMP0000087	Control	Rituximab
S4	0.0016798090872188307	0.7084827950649395	0.9991705193261322	0.3738945181164301	CD71	RCVCMP0000087	Control	Rituximab
S4	0.0014754156958196455	0.7380462893498598	0.9991705193261322	0.3344416837255038	CD72	RCVCMP0000087	Control	Rituximab
S4	0.04224126313035559	2.220446049250313e-16	2.0788926136106056e-14	8.252809304288961	CD82	RCVCMP0000087	Control	Rituximab
S4	0.004407542215144549	0.36544733700005994	0.9991705193261322	0.9050340719880314	CD84	RCVCMP0000087	Control	Rituximab
S4	-0.005049548066103407	0.35036674161770864	0.9991705193261322	-0.933878168189638	CD86	RCVCMP0000087	Control	Rituximab
S4	0.011259679071224321	0.02551981564828054	0.27035844300653644	2.233441931074901	HLA-ABC	RCVCMP0000087	Control	Rituximab
S4	-0.0010828187831219101	0.8702626589044515	0.9991705193261322	-0.16332486298051785	HLA-DR	RCVCMP0000087	Control	Rituximab
S4	-0.01893802100214482	0.00330584946288937	0.05422075724899573	-2.937767400501606	B2M	RCVCMP0000176	Control	Rituximab
S4	-0.003637538585999707	0.5936692969165369	0.9991705193261322	-0.533526319408845	CD11a	RCVCMP0000176	Control	Rituximab
S4	-0.0033165773054666895	0.6273734300448042	0.9991705193261322	-0.4854270756797858	CD18	RCVCMP0000176	Control	Rituximab
S4	3.9508456345492034e-4	0.9091039125303026	0.9991705193261322	0.11416889035029058	CD19	RCVCMP0000176	Control	Rituximab
S4	0.004906295636417468	0.4043067539189251	0.9991705193261322	0.8339542695628334	CD197	RCVCMP0000176	Control	Rituximab
S4	5.987100014865932e-4	0.8825089950909271	0.9991705193261322	0.14778937460266275	CD20	RCVCMP0000176	Control	Rituximab
S4	5.200279014669269e-4	0.8938943150941825	0.9991705193261322	0.13337816224446644	CD22	RCVCMP0000176	Control	Rituximab
S4	0.001085000592157555	0.8222596765783567	0.9991705193261322	0.22463957325214548	CD26	RCVCMP0000176	Control	Rituximab
S4	0.006876609326675886	0.2520383589544677	0.9991705193261322	1.145412412481081	CD27	RCVCMP0000176	Control	Rituximab
S4	0.001663291592927371	0.7524785908426894	0.9991705193261322	0.3153728335835551	CD29	RCVCMP0000176	Control	Rituximab
S4	-5.159199413974992e-4	0.9758535663043097	0.9991705193261322	-0.03026768761901321	CD32	RCVCMP0000176	Control	Rituximab
S4	-0.009980722787340678	0.1267925270200462	0.7728273652896889	-1.526873271969163	CD37	RCVCMP0000176	Control	Rituximab
S4	0.0030965589415991508	0.588262879014247	0.9991705193261322	0.5413550561673903	CD38	RCVCMP0000176	Control	Rituximab
S4	0.0014471835294287622	0.7796627600879713	0.9991705193261322	0.2797585428825601	CD40	RCVCMP0000176	Control	Rituximab
S4	8.311321342279095e-4	0.8538504244704745	0.9991705193261322	0.18420782065713098	CD44	RCVCMP0000176	Control	Rituximab
S4	0.017250434174605114	0.005298198390009334	0.08014171512858279	2.788321205004636	CD45	RCVCMP0000176	Control	Rituximab
S4	-0.0016107242873522973	0.8379169086602192	0.9991705193261322	-0.2045587217056189	CD45RA	RCVCMP0000176	Control	Rituximab
S4	-8.468019539412875e-4	0.9335506747825978	0.9991705193261322	-0.08337838518400315	CD47	RCVCMP0000176	Control	Rituximab
S4	-0.0010093455973398673	0.9135180706607962	0.9991705193261322	-0.10860213074732558	CD48	RCVCMP0000176	Control	Rituximab
S4	0.0058063440725232484	0.3297888236052078	0.9991705193261322	0.9745393244477789	CD49D	RCVCMP0000176	Control	Rituximab
S4	0.017383221440181642	0.005190970036635045	0.07883395195144892	2.794937807607957	CD54	RCVCMP0000176	Control	Rituximab
S4	0.0016356555299102198	0.7524002807324561	0.9991705193261322	0.3154759866893653	CD55	RCVCMP0000176	Control	Rituximab
S4	0.00843045151276788	0.16598712342151023	0.889619716942477	1.3852137306594663	CD59	RCVCMP0000176	Control	Rituximab
S4	-0.009955238372374426	0.12837184066094995	0.7781265874430929	-1.5205538294589729	CD71	RCVCMP0000176	Control	Rituximab
S4	-0.004905585410166764	0.4684183086276551	0.9991705193261322	-0.7250549689359431	CD72	RCVCMP0000176	Control	Rituximab
S4	0.013042875076032441	0.03483888223207021	0.3394751447331386	2.1102261371897066	CD82	RCVCMP0000176	Control	Rituximab
S4	0.0024477189562429487	0.6594135215635244	0.9991705193261322	0.4407230304483101	CD84	RCVCMP0000176	Control	Rituximab
S4	0.02092003742672433	7.950151427309482e-4	0.0160791991513631	3.354524494456856	CD86	RCVCMP0000176	Control	Rituximab
S4	-0.013159745191668447	0.04281279108728357	0.3939407926827444	-2.0255317556573287	HLA-ABC	RCVCMP0000176	Control	Rituximab
S4	-0.008541338549525976	0.1947365961547749	0.9591147285458801	-1.2966937050173912	HLA-DR	RCVCMP0000176	Control	Rituximab
S4	-0.018461102836968894	0.004915492875177319	0.07547053290415741	-2.812520247284441	B2M	RCVCMP0000916	Control	Rituximab
S4	-0.017470071618468034	0.007655690303646567	0.10754820951731063	-2.666889215921848	CD11a	RCVCMP0000916	Control	Rituximab
S4	-0.00561044404785167	0.40878329170330785	0.9991705193261322	-0.8260366679286548	CD18	RCVCMP0000916	Control	Rituximab
S4	0.0026484797624602274	0.6433989710442101	0.9991705193261322	0.4629517241111967	CD19	RCVCMP0000916	Control	Rituximab
S4	0.004862379025852845	0.410835215167483	0.9991705193261322	0.8224247198031149	CD197	RCVCMP0000916	Control	Rituximab
S4	0.0070686821315623935	0.2453274737021678	0.9991705193261322	1.1617735179560162	CD20	RCVCMP0000916	Control	Rituximab
S4	0.0032714484857426064	0.5767413151083849	0.9991705193261322	0.5581509448799075	CD22	RCVCMP0000916	Control	Rituximab
S4	-0.010491436489310942	0.10520563138147751	0.6963977706536109	-1.6201240535257826	CD26	RCVCMP0000916	Control	Rituximab
S4	-3.5215519092164063e-4	0.9965949623027843	0.9998346820867317	-0.0042675948378102695	CD27	RCVCMP0000916	Control	Rituximab
S4	-0.0016110064651646318	0.841548496918191	0.9991705193261322	-0.19991316139163434	CD29	RCVCMP0000916	Control	Rituximab
S4	-0.012839622516911274	0.05082425130627014	0.44050951855424886	-1.952960707296024	CD32	RCVCMP0000916	Control	Rituximab
S4	0.012373634578819357	0.048527948382766306	0.4269471418013934	1.9727158213403568	CD37	RCVCMP0000916	Control	Rituximab
S4	-0.008841173970416777	0.18618217040744345	0.9389056148544989	-1.3219578997330257	CD38	RCVCMP0000916	Control	Rituximab
S4	-0.006837219945025341	0.3123614002660039	0.9991705193261322	-1.010279499193618	CD40	RCVCMP0000916	Control	Rituximab
S4	-6.749533640188043e-4	0.9554315318401658	0.9991705193261322	-0.05588737068340596	CD44	RCVCMP0000916	Control	Rituximab
S4	-0.0119600302524962	0.07075128626208937	0.5480115140672693	-1.8070705084596084	CD45	RCVCMP0000916	Control	Rituximab
S4	-6.486250618373547e-4	0.9598762502991406	0.9991705193261322	-0.05030887650680859	CD45RA	RCVCMP0000916	Control	Rituximab
S4	-0.005461561783466655	0.4217080074418238	0.9991705193261322	-0.8034615578141501	CD47	RCVCMP0000916	Control	Rituximab
S4	-0.007082355953402398	0.29247446353086004	0.9991705193261322	-1.0527088233372752	CD48	RCVCMP0000916	Control	Rituximab
S4	-0.004374468924284023	0.5287314990658197	0.9991705193261322	-0.6299435792460385	CD49D	RCVCMP0000916	Control	Rituximab
S4	0.08261228299771058	0	0	12.865643915601629	CD54	RCVCMP0000916	Control	Rituximab
S4	0.0031142049851332833	0.5862370498352809	0.9991705193261322	0.544297088956793	CD55	RCVCMP0000916	Control	Rituximab
S4	-0.009962186073906133	0.1339166424293788	0.7940643766692551	-1.4988342287446699	CD59	RCVCMP0000916	Control	Rituximab
S4	0.0034542251389295593	0.5574943356827289	0.9991705193261322	0.5865673209123404	CD71	RCVCMP0000916	Control	Rituximab
S4	-0.009809172923958194	0.14064154409513907	0.8167085954666885	-1.4734061829272618	CD72	RCVCMP0000916	Control	Rituximab
S4	0.04573919104870692	8.895106873296754e-13	6.673557644172891e-11	7.146588207165111	CD82	RCVCMP0000916	Control	Rituximab
S4	-0.0012020422818544174	0.8906693278486353	0.9991705193261322	-0.1374573178630779	CD84	RCVCMP0000916	Control	Rituximab
S4	-0.0034516791362156846	0.6274684501445013	0.9991705193261322	-0.4852930988322621	CD86	RCVCMP0000916	Control	Rituximab
S4	-0.02720482730546789	3.071126394863632e-5	8.927323427242667e-4	-4.168127130847796	HLA-ABC	RCVCMP0000916	Control	Rituximab
S4	-0.02754683057373426	2.4305933590003938e-5	7.200452574388774e-4	-4.221149802422339	HLA-DR	RCVCMP0000916	Control	Rituximab
S4	-0.001578252114937709	0.8556952229995914	0.9991705193261322	-0.18185665307472634	B2M	RCVCMP0000647	Control	Rituximab
S4	-0.0018148552293818364	0.8267015531866051	0.9991705193261322	-0.2189338812968112	CD11a	RCVCMP0000647	Control	Rituximab
S4	0.0011129344828964592	0.819990699564985	0.9991705193261322	0.22755693872832966	CD18	RCVCMP0000647	Control	Rituximab
S4	0.003105966694045677	0.5989626503938497	0.9991705193261322	0.5258928595544	CD19	RCVCMP0000647	Control	Rituximab
S4	-0.0036079680322023255	0.6218473654161603	0.9991705193261322	-0.4932338460686772	CD197	RCVCMP0000647	Control	Rituximab
S4	-0.004554429551519545	0.5230364712853982	0.9991705193261322	-0.6386717851767783	CD20	RCVCMP0000647	Control	Rituximab
S4	0.0027523915318619085	0.6383315278095087	0.9991705193261322	0.47003287831998486	CD22	RCVCMP0000647	Control	Rituximab
S4	0.009856429302974395	0.11720663194459169	0.7379190304833216	1.5666067806677795	CD26	RCVCMP0000647	Control	Rituximab
S4	-0.0033744968750449343	0.6455435521726913	0.9991705193261322	-0.45996192230144023	CD27	RCVCMP0000647	Control	Rituximab
S4	0.003937746815443355	0.5156081896034439	0.9991705193261322	0.6501300971415395	CD29	RCVCMP0000647	Control	Rituximab
S4	-0.0037482179167302567	0.6095751704690566	0.9991705193261322	-0.5106799671666771	CD32	RCVCMP0000647	Control	Rituximab
S4	0.0062954877456110475	0.3143005673883792	0.9991705193261322	1.0062391007495441	CD37	RCVCMP0000647	Control	Rituximab
S4	-0.010509560918025415	0.12593308183681876	0.7693061168277142	-1.5303380205183659	CD38	RCVCMP0000647	Control	Rituximab
S4	-0.007652671037936209	0.27308747740663053	0.9991705193261322	-1.0959801133532383	CD40	RCVCMP0000647	Control	Rituximab
S4	0.0050113371960194344	0.41282113222031835	0.9991705193261322	0.8189391492920475	CD44	RCVCMP0000647	Control	Rituximab
S4	0.010205898876756464	0.11077735489313945	0.7153807054027427	1.594708864235752	CD45	RCVCMP0000647	Control	Rituximab
S4	-7.867449317931109e-4	0.9497299998775434	0.9991705193261322	-0.06304584248742151	CD45RA	RCVCMP0000647	Control	Rituximab
S4	-0.003049884829171279	0.6828752220279481	0.9991705193261322	-0.4085427904653176	CD47	RCVCMP0000647	Control	Rituximab
S4	0.003630976353078164	0.5449691861636716	0.9991705193261322	0.6053157984856004	CD48	RCVCMP0000647	Control	Rituximab
S4	0.005994527106153238	0.3349904954630132	0.9991705193261322	0.9641105669248091	CD49D	RCVCMP0000647	Control	Rituximab
S4	0.008338228015566754	0.19012572141075212	0.9475712454473995	1.310207286559543	CD54	RCVCMP0000647	Control	Rituximab
S4	-0.003301273076881216	0.6493009431351551	0.9991705193261322	-0.4547335471452525	CD55	RCVCMP0000647	Control	Rituximab
S4	-0.001691086122788868	0.8420658343571015	0.9991705193261322	-0.19925173196252088	CD59	RCVCMP0000647	Control	Rituximab
S4	0.0029594357960883223	0.6159141073172607	0.9991705193261322	0.5016494800652979	CD71	RCVCMP0000647	Control	Rituximab
S4	-0.0068796906029780155	0.32621212999801374	0.9991705193261322	-0.9817721122628131	CD72	RCVCMP0000647	Control	Rituximab
S4	0.0044889722801238685	0.4646630890975123	0.9991705193261322	0.7311900299509637	CD82	RCVCMP0000647	Control	Rituximab
S4	-0.007142560541532011	0.30591555073774435	0.9991705193261322	-1.0238300573685364	CD84	RCVCMP0000647	Control	Rituximab
S4	-0.011136261967714436	0.10503882763347391	0.6960191579580401	-1.6209012085642187	CD86	RCVCMP0000647	Control	Rituximab
S4	-0.014414685826906722	0.03462058839199921	0.3377875037638829	-2.112768484098148	HLA-ABC	RCVCMP0000647	Control	Rituximab
S4	-0.027371170200445334	4.869531714555852e-5	0.001349178515734525	-4.061802257609736	HLA-DR	RCVCMP0000647	Control	Rituximab
S4	0.006601934731297587	0.2899277971175711	0.9991705193261322	1.0582800243899753	B2M	RCVCMP0000956	Control	Rituximab
S4	0.0025786945461736387	0.6586582705293544	0.9991705193261322	0.4417663784181211	CD11a	RCVCMP0000956	Control	Rituximab
S4	0.013631248833180225	0.03002555026604381	0.30378825960911227	2.169753163056704	CD18	RCVCMP0000956	Control	Rituximab
S4	0.004623850367878355	0.44795825427330493	0.9991705193261322	0.7588233189885147	CD19	RCVCMP0000956	Control	Rituximab
S4	-0.0027660582496046087	0.6963425576752751	0.9991705193261322	-0.39026235414306126	CD197	RCVCMP0000956	Control	Rituximab
S4	-0.0038862244480471365	0.5783783465897543	0.9991705193261322	-0.5557550079521155	CD20	RCVCMP0000956	Control	Rituximab
S4	0.021692806436466493	7.247897694333538e-4	0.01485470123914772	3.380025985316894	CD22	RCVCMP0000956	Control	Rituximab
S4	0.002726669640174073	0.6367412348448074	0.9991705193261322	0.4722599759913507	CD26	RCVCMP0000956	Control	Rituximab
S4	-0.009460905145583048	0.1472245918402483	0.8363384094679255	-1.4494047181626313	CD27	RCVCMP0000956	Control	Rituximab
S4	0.005919270871558056	0.33826215942769755	0.9991705193261322	0.9576046382343253	CD29	RCVCMP0000956	Control	Rituximab
S4	0.0018642286311851767	0.7400438713714315	0.9991705193261322	0.33179524984443964	CD32	RCVCMP0000956	Control	Rituximab
S4	0.022524635194800618	4.467782535069187e-4	0.009751439879845034	3.510789367629595	CD37	RCVCMP0000956	Control	Rituximab
S4	0.035889475463698334	2.681249910985173e-8	1.2956491505341256e-6	5.561070407270923	CD38	RCVCMP0000956	Control	Rituximab
S4	-0.010930266795251269	0.10231396850556894	0.68483612520707	-1.6337375581234708	CD40	RCVCMP0000956	Control	Rituximab
S4	-0.001750265637509475	0.8166281109756797	0.9991705193261322	-0.2318840013335291	CD44	RCVCMP0000956	Control	Rituximab
S4	0.0158307218520753	0.013155045978507474	0.16631313080518534	2.479544104516918	CD45	RCVCMP0000956	Control	Rituximab
S4	-5.49150619769354e-4	0.968171300153916	0.9991705193261322	-0.03990194537627686	CD45RA	RCVCMP0000956	Control	Rituximab
S4	0.0030623866990274824	0.6037542371297373	0.9991705193261322	0.5190093269704626	CD47	RCVCMP0000956	Control	Rituximab
S4	-0.005436027056479663	0.42767157926548716	0.9991705193261322	-0.7931823671463611	CD48	RCVCMP0000956	Control	Rituximab
S4	0.003736219866291174	0.5332736138555056	0.9991705193261322	0.623016599226059	CD49D	RCVCMP0000956	Control	Rituximab
S4	0.06107921822325184	0	0	9.425290158820399	CD54	RCVCMP0000956	Control	Rituximab
S4	-0.004183646000347199	0.546543447175083	0.9991705193261322	-0.602947752668634	CD55	RCVCMP0000956	Control	Rituximab
S4	0.009807719011273586	0.12059081049744336	0.7501870187922348	1.5522985258385744	CD59	RCVCMP0000956	Control	Rituximab
S4	0.046951883074797834	3.865796571744795e-13	2.9748098961337515e-11	7.26015947818699	CD71	RCVCMP0000956	Control	Rituximab
S4	0.003438884593803636	0.5664918917338728	0.9991705193261322	0.5732256906113533	CD72	RCVCMP0000956	Control	Rituximab
S4	0.056790379937572834	0	0	8.766288248295838	CD82	RCVCMP0000956	Control	Rituximab
S4	-0.0019105652477155225	0.8014307914197232	0.9991705193261322	-0.25149582272179466	CD84	RCVCMP0000956	Control	Rituximab
S4	0.016505546216597628	0.009900273579940722	0.13336879337006477	2.579293133180228	CD86	RCVCMP0000956	Control	Rituximab
S4	-0.00752869721749795	0.2664218365560026	0.9991705193261322	-1.1113404449449176	HLA-ABC	RCVCMP0000956	Control	Rituximab
S4	-0.02451926752537431	1.9943664386987768e-4	0.00480572802976531	-3.71972901017611	HLA-DR	RCVCMP0000956	Control	Rituximab
S4	-0.007100828318391504	0.11395859568569215	0.7271474215696444	-1.5806477749807029	B2M	RCVCMP0000110	Control	Rituximab
S4	-0.00804624260779547	0.07034394269265036	0.5459856277388095	-1.809689558252788	CD11a	RCVCMP0000110	Control	Rituximab
S4	-4.4306019831881667e-4	0.9429659049651647	0.9991705193261322	-0.07154262077695045	CD18	RCVCMP0000110	Control	Rituximab
S4	-0.0015462132774583981	0.7473903927783325	0.9991705193261322	-0.3220822395137559	CD19	RCVCMP0000110	Control	Rituximab
S4	0.0027479218012310676	0.5088545423615503	0.9991705193261322	0.6606223341640519	CD197	RCVCMP0000110	Control	Rituximab
S4	0.005510786060126566	0.19599287105287333	0.9615632778511055	1.2930525893944003	CD20	RCVCMP0000110	Control	Rituximab
S4	8.472761870318983e-4	0.8246101356933666	0.9991705193261322	0.22161945562190308	CD22	RCVCMP0000110	Control	Rituximab
S4	0.009378362901703406	0.028882682171540663	0.29564414183952564	2.185084081757458	CD26	RCVCMP0000110	Control	Rituximab
S4	-0.004481551056205328	0.31516389052559945	0.9991705193261322	-1.0044455779366877	CD27	RCVCMP0000110	Control	Rituximab
S4	-0.0030452308718930243	0.5075918881193295	0.9991705193261322	-0.6625920110573094	CD29	RCVCMP0000110	Control	Rituximab
S4	0.003981852344744387	0.35057590477738154	0.9991705193261322	0.93347280601461	CD32	RCVCMP0000110	Control	Rituximab
S4	9.040970395813482e-4	0.814405134504153	0.9991705193261322	0.23474696342032036	CD37	RCVCMP0000110	Control	Rituximab
S4	-0.0016311673903031563	0.7316231611184654	0.9991705193261322	-0.34296716639737157	CD38	RCVCMP0000110	Control	Rituximab
S4	0.004419488096326541	0.302295948611488	0.9991705193261322	1.031522316354919	CD40	RCVCMP0000110	Control	Rituximab
S4	0.004619777637884463	0.273446090967965	0.9991705193261322	1.0951610395702227	CD44	RCVCMP0000110	Control	Rituximab
S4	0.0017570306283075697	0.6683118802743231	0.9991705193261322	0.4284660026264356	CD45	RCVCMP0000110	Control	Rituximab
S4	0.004970316612491067	0.2463667055727452	0.9991705193261322	1.1592195474385172	CD45RA	RCVCMP0000110	Control	Rituximab
S4	-0.002340926426030651	0.6111899748570513	0.9991705193261322	-0.508375580345382	CD47	RCVCMP0000110	Control	Rituximab
S4	5.739421514984368e-4	0.8730315622899316	0.9991705193261322	0.15980896437931888	CD48	RCVCMP0000110	Control	Rituximab
S4	-0.001199157032756619	0.8076393734544252	0.9991705193261322	-0.24347251627771418	CD49D	RCVCMP0000110	Control	Rituximab
S4	0.03574787070565048	4.440892098500626e-16	4.0980224005465736e-14	8.134906243043309	CD54	RCVCMP0000110	Control	Rituximab
S4	0.008120729528584454	0.05900033223536161	0.48787265048089545	1.8881908613102196	CD55	RCVCMP0000110	Control	Rituximab
S4	0.0012811213443737644	0.7481843188053121	0.9991705193261322	0.32103440435341474	CD59	RCVCMP0000110	Control	Rituximab
S4	1.339816036578384e-4	0.9523181322084322	0.9991705193261322	0.05979597389358749	CD71	RCVCMP0000110	Control	Rituximab
S4	-0.010137007266331724	0.02315964249564729	0.2533924963425423	-2.27079084389244	CD72	RCVCMP0000110	Control	Rituximab
S4	0.011460597478047289	0.008574236911844002	0.1183070945097542	2.6285792705192588	CD82	RCVCMP0000110	Control	Rituximab
S4	-0.007761282902862502	0.08252438390444258	0.6021506433943253	-1.7362231588374226	CD84	RCVCMP0000110	Control	Rituximab
S4	0.004653117820575912	0.27811787328993454	0.9991705193261322	1.0845570796353303	CD86	RCVCMP0000110	Control	Rituximab
S4	-3.8441532618728745e-4	0.9539407811377986	0.9991705193261322	-0.05775876869042496	HLA-ABC	RCVCMP0000110	Control	Rituximab
S4	-0.0023194116155660343	0.6195637108778687	0.9991705193261322	-0.49646877713694426	HLA-DR	RCVCMP0000110	Control	Rituximab
S4	-0.0065712983446899915	0.16159008136906983	0.8792497869784198	-1.399743703898803	B2M	RCVCMP0000399	Control	Rituximab
S4	-0.002214834567843904	0.650682694779557	0.9991705193261322	-0.4528139817744615	CD11a	RCVCMP0000399	Control	Rituximab
S4	0.0088493457320238	0.04940117520046772	0.43192389367879747	1.9651128713164372	CD18	RCVCMP0000399	Control	Rituximab
S4	3.516716653496285e-4	0.9151860289081517	0.9991705193261322	0.10649952922685663	CD19	RCVCMP0000399	Control	Rituximab
S4	0.005050063591316891	0.25294577290105913	0.9991705193261322	1.1432235837183569	CD197	RCVCMP0000399	Control	Rituximab
S4	-0.00545689586129944	0.24008114892594978	0.9991705193261322	-1.1747839849726593	CD20	RCVCMP0000399	Control	Rituximab
S4	3.095070638451222e-5	0.9709490981404871	0.9991705193261322	0.03641795439203958	CD22	RCVCMP0000399	Control	Rituximab
S4	-9.884422205709304e-4	0.8513336719577228	0.9991705193261322	-0.18741702898727625	CD26	RCVCMP0000399	Control	Rituximab
S4	-0.003214992104866019	0.49813520190255256	0.9991705193261322	-0.6774267956538148	CD27	RCVCMP0000399	Control	Rituximab
S4	-0.0036593034186216005	0.4429044110515682	0.9991705193261322	-0.7672979095526753	CD29	RCVCMP0000399	Control	Rituximab
S4	-0.010469335237096485	0.024273475776097845	0.26103868142028297	-2.2527728359470633	CD32	RCVCMP0000399	Control	Rituximab
S4	0.0017423388064880163	0.6813519012218587	0.9991705193261322	0.41061903854598847	CD37	RCVCMP0000399	Control	Rituximab
S4	-0.00619198177453323	0.18417739417757084	0.9347802964511881	-1.3280021574829963	CD38	RCVCMP0000399	Control	Rituximab
S4	-0.012694615636794632	0.006299766542546086	0.09203885189272469	-2.7317565860069664	CD40	RCVCMP0000399	Control	Rituximab
S4	0.002349377271095858	0.5829443321533039	0.9991705193261322	0.549089060629555	CD44	RCVCMP0000399	Control	Rituximab
S4	-0.00413652113059604	0.3836357421834523	0.9991705193261322	-0.8712168849763501	CD45	RCVCMP0000399	Control	Rituximab
S4	0.0036415643978462025	0.4106776563065946	0.9991705193261322	0.8227016860298062	CD45RA	RCVCMP0000399	Control	Rituximab
S4	-0.0038099865638115257	0.417054116219426	0.9991705193261322	-0.8115426401093143	CD47	RCVCMP0000399	Control	Rituximab
S4	-0.0026582139654250775	0.5824734928405138	0.9991705193261322	-0.5497753134511469	CD48	RCVCMP0000399	Control	Rituximab
S4	-0.003054205618642245	0.5247007446219927	0.9991705193261322	-0.6361161120829074	CD49D	RCVCMP0000399	Control	Rituximab
S4	0.06123281110063963	0	0	13.350068253772161	CD54	RCVCMP0000399	Control	Rituximab
S4	0.0015671095036170818	0.7014472548067501	0.9991705193261322	0.3833675571786374	CD55	RCVCMP0000399	Control	Rituximab
S4	-0.004833666187512962	0.30594268153639015	0.9991705193261322	-1.023772628591973	CD59	RCVCMP0000399	Control	Rituximab
S4	0.0015676920227093573	0.7102742607236148	0.9991705193261322	0.37148777364124025	CD71	RCVCMP0000399	Control	Rituximab
S4	0.004515311549887852	0.3108234189356436	0.9991705193261322	1.0134957629552919	CD72	RCVCMP0000399	Control	Rituximab
S4	0.02533483878879779	3.0051847677015076e-8	1.439797478256991e-6	5.541134384640137	CD82	RCVCMP0000399	Control	Rituximab
S4	-0.002792233936251515	0.5623461359717508	0.9991705193261322	-0.5793602256667699	CD84	RCVCMP0000399	Control	Rituximab
S4	-0.006281744555008455	0.1812631316337311	0.927644546704862	-1.3368759522672808	CD86	RCVCMP0000399	Control	Rituximab
S4	-0.01329469957329104	0.004208481301774504	0.06645437445598953	-2.862096966197332	HLA-ABC	RCVCMP0000399	Control	Rituximab
S4	-0.026888524002415502	5.9282920542507635e-9	3.0657933822558035e-7	-5.81876808077822	HLA-DR	RCVCMP0000399	Control	Rituximab
S4	-7.66959587087809e-4	0.9328224546162407	0.9991705193261322	-0.08429428691812797	B2M	RCVCMP0000620	Control	Rituximab
S4	-0.004609517454592908	0.4688934789612138	0.9991705193261322	-0.7242806093062514	CD11a	RCVCMP0000620	Control	Rituximab
S4	0.00726588663939232	0.20820983971636764	0.9890022404453612	1.2585031749092106	CD18	RCVCMP0000620	Control	Rituximab
S4	0.0028067334898538095	0.610780223266888	0.9991705193261322	0.5089600553031084	CD19	RCVCMP0000620	Control	Rituximab
S4	-7.966428364987219e-4	0.9271372459810481	0.9991705193261322	-0.09144721595468486	CD197	RCVCMP0000620	Control	Rituximab
S4	8.204082302747459e-4	0.85694182457063794	0.9991705193261322	0.18026844817655682	CD20	RCVCMP0000620	Control	Rituximab
S4	0.0028553671436499233	0.6066513330271306	0.9991705193261322	0.5148593148903018	CD22	RCVCMP0000620	Control	Rituximab
S4	0.00647096909025911	0.2539387438964904	0.9991705193261322	1.1408346366775257	CD26	RCVCMP0000620	Control	Rituximab
S4	-0.007374036262693464	0.2311428116724651	0.9991705193261322	-1.1974202063748838	CD27	RCVCMP0000620	Control	Rituximab
S4	-0.0024271757784083874	0.7189449253975344	0.9991705193261322	-0.35986923407547505	CD29	RCVCMP0000620	Control	Rituximab
S4	-1.803933988666422e-4	0.9898491234136721	0.9998124233993858	0.012722580344854592	CD32	RCVCMP0000620	Control	Rituximab
S4	-4.5507178070747936e-5	0.9719888658817364	0.9991705193261322	0.035113964922677696	CD37	RCVCMP0000620	Control	Rituximab
S4	0.008881772276831347	0.1156363221995318	0.7328580340779803	1.5733563759163602	CD38	RCVCMP0000620	Control	Rituximab
S4	0.009865857429185079	0.09409979329996965	0.6501913762147349	1.674156768744087	CD40	RCVCMP0000620	Control	Rituximab
S4	-0.0039056317860433456	0.5354106800238021	0.9991705193261322	-0.6197677862540528	CD44	RCVCMP0000620	Control	Rituximab
S4	-0.00532410718333296	0.4013251754234952	0.9991705193261322	-0.8392568787788265	CD45	RCVCMP0000620	Control	Rituximab
S4	0.0035389439389212846	0.5283978677214012	0.9991705193261322	0.6304535753603823	CD45RA	RCVCMP0000620	Control	Rituximab
S4	2.920504676596986e-4	0.9267068034971595	0.9991705193261322	0.09198896949802154	CD47	RCVCMP0000620	Control	Rituximab
S4	-0.0025682642444900226	0.7012361587471339	0.9991705193261322	-0.38365231656920973	CD48	RCVCMP0000620	Control	Rituximab
S4	-0.0013284534962300471	0.858041325964946	0.9991705193261322	-0.17886803039549787	CD49D	RCVCMP0000620	Control	Rituximab
S4	0.009306523617286169	0.11366053791147257	0.7261735248424193	1.581951959483419	CD54	RCVCMP0000620	Control	Rituximab
S4	-0.00637297701860792	0.3079587818893449	0.9991705193261322	-1.019514481020434	CD55	RCVCMP0000620	Control	Rituximab
S4	-0.01025985744580821	0.09742171728349626	0.6640367364807123	-1.6574837216899192	CD59	RCVCMP0000620	Control	Rituximab
S4	0.007528264940089331	0.19763723586332071	0.964995369371755	1.2883124072541863	CD71	RCVCMP0000620	Control	Rituximab
S4	0.0014198252629754708	0.7812049374434789	0.9991705193261322	0.2777491379100914	CD72	RCVCMP0000620	Control	Rituximab
S4	0.015294617109863714	0.010083923985236831	0.1352750877303114	2.5729381045546544	CD82	RCVCMP0000620	Control	Rituximab
S4	0.00616181277129595	0.2815830029881159	0.9991705193261322	1.076770062567466	CD84	RCVCMP0000620	Control	Rituximab
S4	0.003833378910258645	0.49867669191136765	0.9991705193261322	0.6765733511364529	CD86	RCVCMP0000620	Control	Rituximab
S4	0.004168701323252137	0.4642822206163535	0.9991705193261322	0.7318138069993512	HLA-ABC	RCVCMP0000620	Control	Rituximab
S4	0.0023769400119171905	0.6631804137770716	0.9991705193261322	0.43552635439908144	HLA-DR	RCVCMP0000620	Control	Rituximab
S4	-0.01124759843875771	0.04568360502695041	0.41126226160079155	-1.9983049884048099	B2M	RCVCMP0000206	Control	Rituximab
S4	-0.0027535880944392025	0.6518996750031105	0.9991705193261322	-0.451124702194477	CD11a	RCVCMP0000206	Control	Rituximab
S4	0.0013837860676992099	0.7600902759766972	0.9991705193261322	0.3053622417651682	CD18	RCVCMP0000206	Control	Rituximab
S4	-0.01547146727680167	0.005533971660184944	0.08287127171233302	-2.7741878305062557	CD19	RCVCMP0000206	Control	Rituximab
S4	0.0010161453812357263	0.8125645810606128	0.9991705193261322	0.23711886041433688	CD197	RCVCMP0000206	Control	Rituximab
S4	-0.0032469709669347624	0.5857367467683018	0.9991705193261322	-0.5450243846139807	CD20	RCVCMP0000206	Control	Rituximab
S4	-0.012721719408260782	0.023360645216569744	0.2549563104343357	-2.267484491761284	CD22	RCVCMP0000206	Control	Rituximab
S4	2.4963587226136747e-4	0.9227818312785372	0.9991705193261322	0.09693019283830687	CD26	RCVCMP0000206	Control	Rituximab
S4	0.00373900220781769	0.4620537530123938	0.9991705193261322	0.7354692625996637	CD27	RCVCMP0000206	Control	Rituximab
S4	0.003638537110608563	0.4746243091556963	0.9991705193261322	0.7149752947682873	CD29	RCVCMP0000206	Control	Rituximab
S4	-0.00681275021982907	0.23302405094235223	0.9991705193261322	-1.1926051424041055	CD32	RCVCMP0000206	Control	Rituximab
S4	-0.001211356867829507	0.8650684648880461	0.9991705193261322	-0.169925832845954	CD37	RCVCMP0000206	Control	Rituximab
S4	-0.00957766821972851	0.08989241102343891	0.6320956824270515	-1.695965515009482	CD38	RCVCMP0000206	Control	Rituximab
S4	-0.004218107523916847	0.47302204922418656	0.9991705193261322	-0.7175706673182899	CD40	RCVCMP0000206	Control	Rituximab
S4	0.00651272357951953	0.21409579498161446	0.9991705193261322	1.2423816167638806	CD44	RCVCMP0000206	Control	Rituximab
S4	-0.010512358230808	0.06207436284929888	0.5051593756099194	-1.8657642017152818	CD45	RCVCMP0000206	Control	Rituximab
S4	-0.008601268334267421	0.12907977128160425	0.7799469259338625	-1.5177407325800822	CD45RA	RCVCMP0000206	Control	Rituximab
S4	0.005586925996778902	0.2817817046279518	0.9991705193261322	1.0763255077725276	CD47	RCVCMP0000206	Control	Rituximab
S4	-0.0015324063593123369	0.8188187403017309	0.9991705193261322	-0.22906455725844843	CD48	RCVCMP0000206	Control	Rituximab
S4	-0.010276113988858871	0.06775012078280761	0.5346251848954124	-1.8266652191234758	CD49D	RCVCMP0000206	Control	Rituximab
S4	0.15184132279891274	0	0	27.72204063502255	CD54	RCVCMP0000206	Control	Rituximab
S4	0.007763371487091667	0.13915942832140238	0.8123960390703849	1.4789284887795182	CD55	RCVCMP0000206	Control	Rituximab
S4	-0.004596873071142944	0.43090884874896485	0.9991705193261322	-0.787637370941333	CD59	RCVCMP0000206	Control	Rituximab
S4	-0.0071327421408911695	0.21162408424171353	0.9976278554308828	-1.2491120763600714	CD71	RCVCMP0000206	Control	Rituximab
S4	-0.012543600442596696	0.025306315731319504	0.2689843493295881	-2.236694469306774	CD72	RCVCMP0000206	Control	Rituximab
S4	-0.005898186819283036	0.30594456126126	0.9991705193261322	-1.0237686498330838	CD82	RCVCMP0000206	Control	Rituximab
S4	1.0285931211485638e-4	0.9441908419789544	0.9991705193261322	0.0700035400761244	CD84	RCVCMP0000206	Control	Rituximab
S4	-0.012684160391929255	0.023731457638670725	0.2572338896000633	-2.2614491580841	CD86	RCVCMP0000206	Control	Rituximab
S4	-0.027178544016673727	9.571036823275906e-7	3.7111509476964554e-5	-4.900259059638025	HLA-ABC	RCVCMP0000206	Control	Rituximab
S4	-0.03269252478620377	3.5410245112032677e-9	1.8765759614796563e-7	-5.904320837809446	HLA-DR	RCVCMP0000206	Control	Rituximab
S4	0.007103545784524412	0.22174782776518454	0.9991705193261322	1.2218937011179103	B2M	RCVCMP0000736	Control	Rituximab
S4	-0.005730713617039106	0.3583924479152073	0.9991705193261322	-0.9184325658321799	CD11a	RCVCMP0000736	Control	Rituximab
S4	-0.005097576235553873	0.4112177794268621	0.9991705193261322	-0.8217524882644776	CD18	RCVCMP0000736	Control	Rituximab
S4	-0.005261633563980139	0.4001758339226854	0.9991705193261322	-0.8413072432035797	CD19	RCVCMP0000736	Control	Rituximab
S4	-0.002232384023658099	0.7349682603096737	0.9991705193261322	-0.33852411131433957	CD197	RCVCMP0000736	Control	Rituximab
S4	-5.370162124056896e-6	0.9698913679598882	0.9991705193261322	0.03774453440062655	CD20	RCVCMP0000736	Control	Rituximab
S4	-0.001516384221014141	0.8298245724039572	0.9991705193261322	-0.2149265657278459	CD22	RCVCMP0000736	Control	Rituximab
S4	0.009651729109323761	0.09280838717571949	0.6450688077718698	1.68076593816485	CD26	RCVCMP0000736	Control	Rituximab
S4	0.01034481552044663	0.07328713254172792	0.5592670634106389	1.7910384032511615	CD27	RCVCMP0000736	Control	Rituximab
S4	0.00833531544594949	0.1523125663809457	0.8517361826826485	1.4314106203975594	CD29	RCVCMP0000736	Control	Rituximab
S4	0.0020755697941428454	0.7006351925255081	0.9991705193261322	0.38446316429815575	CD32	RCVCMP0000736	Control	Rituximab
S4	0.02947227449692156	7.082609789765826e-7	2.8092893552698696e-5	4.959084663173153	CD37	RCVCMP0000736	Control	Rituximab
S4	-0.0031211515418379525	0.6268489696388406	0.9991705193261322	-0.48616671348749196	CD38	RCVCMP0000736	Control	Rituximab
S4	-0.005992320247879941	0.33654266163825075	0.9991705193261322	-0.9610189064848874	CD40	RCVCMP0000736	Control	Rituximab
S4	0.002257370750193638	0.6732144743154993	0.9991705193261322	0.4217404524350626	CD44	RCVCMP0000736	Control	Rituximab
S4	-0.013399293329920072	0.02791871648033154	0.28829667247842355	-2.1984266474384744	CD45	RCVCMP0000736	Control	Rituximab
S4	-0.002618490536191297	0.6897495886889656	0.9991705193261322	-0.3991949164221917	CD45RA	RCVCMP0000736	Control	Rituximab
S4	-0.0016675516863647005	0.8089310083016328	0.9991705193261322	-0.2418053305287933	CD47	RCVCMP0000736	Control	Rituximab
S4	0.0068444865932508845	0.23739239416432723	0.9991705193261322	1.181529619200689	CD48	RCVCMP0000736	Control	Rituximab
S4	0.010437974943214185	0.07430576886164952	0.5643571493396197	1.7847260162391152	CD49D	RCVCMP0000736	Control	Rituximab
S4	0.19327070761313855	0	0	32.2598882650271	CD54	RCVCMP0000736	Control	Rituximab
S4	-0.012777736693880664	0.0355449503774837	0.34448783048611553	-2.1020950504244347	CD55	RCVCMP0000736	Control	Rituximab
S4	2.757478717981259e-4	0.9330449230251734	0.9991705193261322	0.08401447505917685	CD59	RCVCMP0000736	Control	Rituximab
S4	-0.007181956138433801	0.24607380980914462	0.9991705193261322	-1.1599385895628291	CD71	RCVCMP0000736	Control	Rituximab
S4	-0.0015193577097696541	0.8291980434385149	0.9991705193261322	-0.21573022030281833	CD72	RCVCMP0000736	Control	Rituximab
S4	0.07124930375495428	0	0	11.919074586370817	CD82	RCVCMP0000736	Control	Rituximab
S4	0.009354147228108551	0.10677761987392542	0.701445145027658	1.6128476087428751	CD84	RCVCMP0000736	Control	Rituximab
S4	-0.01138648716383215	0.06280196846870743	0.5087791777150279	-1.8605909171638433	CD86	RCVCMP0000736	Control	Rituximab
S4	-0.01083737178837113	0.07701824904230778	0.5771552629583644	-1.768255204320557	HLA-ABC	RCVCMP0000736	Control	Rituximab
S4	-0.017876952734227316	0.003267203308767535	0.05372377823697035	-2.941411364060591	HLA-DR	RCVCMP0000736	Control	Rituximab
S4	0.024466044352824543	3.5417887688060645e-4	0.008040032774873838	3.572063961871926	B2M	RCVCMP0000560	Control	Rituximab
S4	-0.0018712879084909404	0.8127238447981742	0.9991705193261322	-0.2369135667933429	CD11a	RCVCMP0000560	Control	Rituximab
S4	0.003477750031318921	0.586831480520452	0.9991705193261322	0.5434333330839831	CD18	RCVCMP0000560	Control	Rituximab
S4	0.008913112565293754	0.18373116990002147	0.9342111204028454	1.3293541108667806	CD19	RCVCMP0000560	Control	Rituximab
S4	-0.009102413157456135	0.19244512232291655	0.9531862256737684	-1.3033798205307925	CD197	RCVCMP0000560	Control	Rituximab
S4	0.02704599842241593	6.255217964690196e-5	0.0016913928720407787	4.002970215521359	CD20	RCVCMP0000560	Control	Rituximab
S4	0.026569602968569025	1.057870609160183e-4	0.0027228353479758663	3.876920140961041	CD22	RCVCMP0000560	Control	Rituximab
S4	0.0020314804226064225	0.7372371164562803	0.9991705193261322	0.3355143569357872	CD26	RCVCMP0000560	Control	Rituximab
S4	0.0036493022165848647	0.564674967362877	0.9991705193261322	0.5759115514037582	CD27	RCVCMP0000560	Control	Rituximab
S4	0.015579660229075917	0.02188158086562808	0.24280450471637677	2.2924171927150083	CD29	RCVCMP0000560	Control	Rituximab
S4	0.010602603110000743	0.11592578272513387	0.7337612219250023	1.5721068087273646	CD32	RCVCMP0000560	Control	Rituximab
S4	0.011976136493990276	0.07685274556680777	0.5766843188800035	1.7692465103126662	CD37	RCVCMP0000560	Control	Rituximab
S4	0.011503745470804431	0.0882825250380459	0.6260717492835384	1.704527810282719	CD38	RCVCMP0000560	Control	Rituximab
S4	0.016680712379159846	0.014367289706376907	0.17831151599132233	2.4479467259882037	CD40	RCVCMP0000560	Control	Rituximab
S4	0.0018185672682681123	0.7596705946128788	0.9991705193261322	0.30591338479974534	CD44	RCVCMP0000560	Control	Rituximab
S4	-5.784638015579399e-4	0.9622014569979064	0.9991705193261322	-0.04739118183951148	CD45	RCVCMP0000560	Control	Rituximab
S4	0.002967150766505193	0.6408784785013808	0.9991705193261322	0.4664708913894058	CD45RA	RCVCMP0000560	Control	Rituximab
S4	-3.7840698684302214e-4	0.9850565234068355	0.9996494436821677	-0.01872996553212226	CD47	RCVCMP0000560	Control	Rituximab
S4	-0.002005125232802851	0.7990635424212261	0.9991705193261322	-0.2545592420067761	CD48	RCVCMP0000560	Control	Rituximab
S4	-0.004952660782755166	0.4950284297744162	0.9991705193261322	-0.682332970114306	CD49D	RCVCMP0000560	Control	Rituximab
S4	0.09023017047802315	0	0	13.0794464803154	CD54	RCVCMP0000560	Control	Rituximab
S4	0.0032819724481726238	0.6067906451081364	0.9991705193261322	0.5146599779213104	CD55	RCVCMP0000560	Control	Rituximab
S4	-0.007460187841681057	0.29598344311598745	0.9991705193261322	-1.0450855257512202	CD59	RCVCMP0000560	Control	Rituximab
S4	0.013044674450380222	0.05454896104090445	0.46262130763884624	1.922451576927973	CD71	RCVCMP0000560	Control	Rituximab
S4	0.016332097592552795	0.016449426320911842	0.19702484511241422	2.398788197779384	CD72	RCVCMP0000560	Control	Rituximab
S4	0.03041830856290053	9.268629684422436e-6	2.996634661999599e-4	4.433567903998479	CD82	RCVCMP0000560	Control	Rituximab
S4	0.007457958516533223	0.2617097702583282	0.9991705193261322	1.12235913962727	CD84	RCVCMP0000560	Control	Rituximab
S4	0.012542644397991548	0.06436584726625272	0.5170484483335888	1.849637270366158	CD86	RCVCMP0000560	Control	Rituximab
S4	0.051884065490134475	4.929390229335695e-14	4.005909528143692e-12	7.533962435428183	HLA-ABC	RCVCMP0000560	Control	Rituximab
S4	0.03840218365932361	2.3305139373874795e-8	1.1322518523912792e-6	5.5854831439150185	HLA-DR	RCVCMP0000560	Control	Rituximab
S4	-0.007652097834659364	0.15732881419998979	0.866842395689932	-1.4141127021215385	B2M	RCVCMP0000242	Control	Rituximab
S4	-0.00672064191306299	0.21519772732639364	0.9991705193261322	-1.2393991196084861	CD11a	RCVCMP0000242	Control	Rituximab
S4	6.689104194280849e-4	0.8701549534971971	0.9991705193261322	0.16346166569153323	CD18	RCVCMP0000242	Control	Rituximab
S4	-0.009699382599983252	0.07068676232645499	0.5476061194536954	-1.8074845447448964	CD19	RCVCMP0000242	Control	Rituximab
S4	-0.003868473452454741	0.47912680928565154	0.9991705193261322	-0.7077076765404143	CD197	RCVCMP0000242	Control	Rituximab
S4	0.008853555759470147	0.08580326782968872	0.6151117363427125	1.7179635288020574	CD20	RCVCMP0000242	Control	Rituximab
S4	-0.001521801340605156	0.8000369024415481	0.9991705193261322	-0.25329934471533944	CD22	RCVCMP0000242	Control	Rituximab
S4	0.002472903817849475	0.6076552566039157	0.9991705193261322	0.5134232912181997	CD26	RCVCMP0000242	Control	Rituximab
S4	-0.0040976730525547666	0.4547735094571401	0.9991705193261322	-0.7474805991052031	CD27	RCVCMP0000242	Control	Rituximab
S4	0.008766993916889893	0.08916552415086199	0.6295895475495293	1.6998160895001664	CD29	RCVCMP0000242	Control	Rituximab
S4	-0.009028077118324243	0.09354847227200525	0.648075897010007	-1.6769693665492376	CD32	RCVCMP0000242	Control	Rituximab
S4	0.002256382445912634	0.6435333493893762	0.9991705193261322	0.46276426337663423	CD37	RCVCMP0000242	Control	Rituximab
S4	-0.007235340242444446	0.18106002343046668	0.9272749234148345	-1.3374983410378485	CD38	RCVCMP0000242	Control	Rituximab
S4	-0.007284530974144602	0.17874000026287595	0.9212725784853361	-1.3446447017653704	CD40	RCVCMP0000242	Control	Rituximab
S4	0.004428358693529968	0.3749456717745725	0.9991705193261322	0.88724748572063	CD44	RCVCMP0000242	Control	Rituximab
S4	-0.004646766022608889	0.39760472345459785	0.9991705193261322	-0.8459068274406454	CD45	RCVCMP0000242	Control	Rituximab
S4	-0.007589572116501153	0.1602511242240794	0.8753720095575699	-1.4042274702560158	CD45RA	RCVCMP0000242	Control	Rituximab
S4	-0.006778950555311339	0.20795218333599397	0.988479807818363	-1.2592163893644914	CD47	RCVCMP0000242	Control	Rituximab
S4	-0.008843764982050195	0.10062449481821217	0.6775791776642558	-1.6418335945179532	CD48	RCVCMP0000242	Control	Rituximab
S4	-0.004899827248317339	0.3696844286487381	0.9991705193261322	-0.897064634426438	CD49D	RCVCMP0000242	Control	Rituximab
S4	0.0054936089224922715	0.2821731213969634	0.9991705193261322	1.075450413432942	CD54	RCVCMP0000242	Control	Rituximab
S4	0.0034237147385665343	0.4919261900283334	0.9991705193261322	0.6872484303499092	CD55	RCVCMP0000242	Control	Rituximab
S4	0.010276689468069032	0.0472450982577608	0.4194277593699191	1.9840963652707275	CD59	RCVCMP0000242	Control	Rituximab
S4	0.004892273004408251	0.3359142971272011	0.9991705193261322	0.9622693974493406	CD71	RCVCMP0000242	Control	Rituximab
S4	-0.0017015653258039465	0.7735814996669306	0.9991705193261322	-0.2876933254212169	CD72	RCVCMP0000242	Control	Rituximab
S4	0.012185480362859996	0.019112292948821663	0.2206851092291998	2.3433334552261487	CD82	RCVCMP0000242	Control	Rituximab
S4	-0.0029617904948788546	0.597425952361874	0.9991705193261322	-0.52810573241528	CD84	RCVCMP0000242	Control	Rituximab
S4	-0.0032099700795027693	0.5665733684002903	0.9991705193261322	-0.5731053450375211	CD86	RCVCMP0000242	Control	Rituximab
S4	-0.012423259793823804	0.020470221376734817	0.23160416633193923	-2.31761560440201	HLA-ABC	RCVCMP0000242	Control	Rituximab
S4	-0.02165434861376268	4.792273138849437e-5	0.0013302639854968555	-4.065533394228392	HLA-DR	RCVCMP0000242	Control	Rituximab
S4	0.007881447716275018	0.19095702951544302	0.9500286622853991	1.3077532088090416	B2M	RCVCMP0000066	Control	Rituximab
S4	0.00988230506239211	0.10243490243609887	0.6855434870406973	1.6331621296735137	CD11a	RCVCMP0000066	Control	Rituximab
S4	-0.018902632867392785	0.0027151446397947064	0.04592344753947087	-2.998272858936487	CD18	RCVCMP0000066	Control	Rituximab
S4	0.00524142907742125	0.3741871958549339	0.9991705193261322	0.8886574677265995	CD19	RCVCMP0000066	Control	Rituximab
S4	0.010470919476838252	0.08389756623405864	0.6073521369485249	1.7285058884648048	CD197	RCVCMP0000066	Control	Rituximab
S4	4.6238109067354456e-4	0.9031608824562318	0.9991705193261322	0.12166935701634038	CD20	RCVCMP0000066	Control	Rituximab
S4	1.2662508356288708e-4	0.9467874853389262	0.9991705193261322	0.066741513045487	CD22	RCVCMP0000066	Control	Rituximab
S4	0.002803578741770939	0.6191422236273878	0.9991705193261322	0.49706640598920926	CD26	RCVCMP0000066	Control	Rituximab
S4	-0.0033735164418752877	0.6202058727609694	0.9991705193261322	-0.495558593304394	CD27	RCVCMP0000066	Control	Rituximab
S4	-0.003088024405887768	0.6536289143500569	0.9991705193261322	-0.44872657112965675	CD29	RCVCMP0000066	Control	Rituximab
S4	-0.007734366674922617	0.23275927290147636	0.9991705193261322	-1.1932811740763658	CD32	RCVCMP0000066	Control	Rituximab
S4	0.004004033004826325	0.4911984452695628	0.9991705193261322	0.688403937008331	CD37	RCVCMP0000066	Control	Rituximab
S4	0.0038683315719059957	0.5039511588121708	0.9991705193261322	0.6682858266572826	CD38	RCVCMP0000066	Control	Rituximab
S4	-0.005798047375879595	0.3778930324989168	0.9991705193261322	-0.8817850966211136	CD40	RCVCMP0000066	Control	Rituximab
S4	0.0053884796403059305	0.36180768330015356	0.9991705193261322	0.9119259816963825	CD44	RCVCMP0000066	Control	Rituximab
S4	-0.006372028977881992	0.32965557247601307	0.9991705193261322	-0.9748078701736669	CD45	RCVCMP0000066	Control	Rituximab
S4	0.001340693287955815	0.7935159340301081	0.9991705193261322	0.26174773741956103	CD45RA	RCVCMP0000066	Control	Rituximab
S4	0.00815795852273304	0.17144020260031856	0.9020633069732251	1.3675907846830535	CD47	RCVCMP0000066	Control	Rituximab
S4	-0.0015306696503790238	0.842001923359635	0.9991705193261322	-0.19933343911724383	CD48	RCVCMP0000066	Control	Rituximab
S4	-2.552067600065403e-4	0.9955264188903461	0.9998346820867317	0.005606831825605426	CD49D	RCVCMP0000066	Control	Rituximab
S4	0.05807531937589747	0	0	9.344776055769236	CD54	RCVCMP0000066	Control	Rituximab
S4	0.0019644661340431292	0.7138307454522903	0.9991705193261322	0.36671616768967663	CD55	RCVCMP0000066	Control	Rituximab
S4	-0.0038850175043616156	0.5644740257419012	0.9991705193261322	-0.5762088474570529	CD59	RCVCMP0000066	Control	Rituximab
S4	0.0031862608034024784	0.5774893849025264	0.9991705193261322	0.5570556834129479	CD71	RCVCMP0000066	Control	Rituximab
S4	0.005353772610618682	0.3652202421264401	0.9991705193261322	0.9054628316825866	CD72	RCVCMP0000066	Control	Rituximab
S4	0.012072483979485455	0.047810225208400725	0.4225352056766035	1.979051349180836	CD82	RCVCMP0000066	Control	Rituximab
S4	-0.00758710017880096	0.23769449257081043	0.9991705193261322	-1.1807690242044424	CD84	RCVCMP0000066	Control	Rituximab
S4	-0.009485396954894117	0.14094610750516928	0.8175165295924507	-1.4722769411052876	CD86	RCVCMP0000066	Control	Rituximab
S4	0.012893178942256577	0.03488984409092799	0.33975072447373866	2.109634572028283	HLA-ABC	RCVCMP0000066	Control	Rituximab
S4	0.004468402704547555	0.44637579945694306	0.9991705193261322	0.7614709906805729	HLA-DR	RCVCMP0000066	Control	Rituximab
S4	-0.012970929412345395	0.0019754059320720267	0.03521409860663105	-3.093905204653549	B2M	RCVCMP0000011	Control	Rituximab
S4	-1.355185470899023e-4	0.998537369413576	0.9998346820867317	-0.0018331366183103805	CD11a	RCVCMP0000011	Control	Rituximab
S4	-0.0037767829611936345	0.37285645781241883	0.9991705193261322	-0.8911355451064639	CD18	RCVCMP0000011	Control	Rituximab
S4	-1.8481596682062986e-4	0.98904030660979	0.9998124233993858	-0.01373637063547214	CD19	RCVCMP0000011	Control	Rituximab
S4	0.004403931253518279	0.2683830715297595	0.9991705193261322	1.1067938413934137	CD197	RCVCMP0000011	Control	Rituximab
S4	0.002541029582953272	0.5171686331701086	0.9991705193261322	0.6477160318158957	CD20	RCVCMP0000011	Control	Rituximab
S4	0.010502253868468415	0.010390226549861659	0.13837067016631263	2.5625645696101307	CD22	RCVCMP0000011	Control	Rituximab
S4	-0.005233601192264365	0.21193617219751582	0.9977443363757071	-1.2482591405712389	CD26	RCVCMP0000011	Control	Rituximab
S4	-0.0025335311647699857	0.5569215727694709	0.9991705193261322	-0.5874201371201213	CD27	RCVCMP0000011	Control	Rituximab
S4	0.003448015247717606	0.3879163773836152	0.9991705193261322	0.8634021870615267	CD29	RCVCMP0000011	Control	Rituximab
S4	-0.001339553969317807	0.7699423832564285	0.9991705193261322	-0.29245026229302445	CD32	RCVCMP0000011	Control	Rituximab
S4	0.004980571578521151	0.217766091418218	0.9991705193261322	1.2324900225961961	CD37	RCVCMP0000011	Control	Rituximab
S4	-0.004607269824024261	0.27432576952558574	0.9991705193261322	-1.0931549577650879	CD38	RCVCMP0000011	Control	Rituximab
S4	0.003073510442924074	0.4405482153358298	0.9991705193261322	0.7712677980532693	CD40	RCVCMP0000011	Control	Rituximab
S4	-0.0013819575574133159	0.7587341935515378	0.9991705193261322	-0.3071434409682319	CD44	RCVCMP0000011	Control	Rituximab
S4	-0.007490960385745088	0.07503273822649353	0.5680544568562365	-1.7802641684522567	CD45	RCVCMP0000011	Control	Rituximab
S4	0.00424441684468457	0.29065570045555233	0.9991705193261322	1.0566842827988714	CD45RA	RCVCMP0000011	Control	Rituximab
S4	0.005002159573106446	0.2100595412187216	0.9936921876178263	1.253401732701295	CD47	RCVCMP0000011	Control	Rituximab
S4	-0.0013288720971345392	0.7716652134821705	0.9991705193261322	-0.2901974152826824	CD48	RCVCMP0000011	Control	Rituximab
S4	-0.0023987118822741144	0.5825470632349544	0.9991705193261322	-0.5496680668338829	CD49D	RCVCMP0000011	Control	Rituximab
S4	0.012329198440194821	0.002690694782522929	0.04557852375672085	3.0010283890829568	CD54	RCVCMP0000011	Control	Rituximab
S4	-3.315339284317857e-4	0.9598383296994092	0.9991705193261322	-0.05035646316988608	CD55	RCVCMP0000011	Control	Rituximab
S4	0.0018057007593807917	0.6407104484685211	0.9991705193261322	0.46670570367367253	CD59	RCVCMP0000011	Control	Rituximab
S4	-0.0031251258204852135	0.46912255984607787	0.9991705193261322	-0.7239074435957077	CD71	RCVCMP0000011	Control	Rituximab
S4	-0.007849750961329359	0.06262733441030689	0.5079358253743353	-1.861828028330012	CD72	RCVCMP0000011	Control	Rituximab
S4	0.021450610169944307	2.0063077510457106e-7	8.570672084790327e-6	5.198752200642975	CD82	RCVCMP0000011	Control	Rituximab
S4	-6.108666028244811e-4	0.9071987881168788	0.9991705193261322	-0.11657255403162113	CD84	RCVCMP0000011	Control	Rituximab
S4	-0.01054780600126021	0.012049940184201108	0.15547640306574728	-2.5106784487984624	CD86	RCVCMP0000011	Control	Rituximab
S4	-0.00942905291914172	0.025052718245073578	0.26711012050619376	-2.2405888712111124	HLA-ABC	RCVCMP0000011	Control	Rituximab
S4	-0.025841686093518158	5.858324941799845e-10	3.3623642769410605e-8	-6.194196111157816	HLA-DR	RCVCMP0000011	Control	Rituximab
S4	-0.002544308789081531	0.5741185378898399	0.9991705193261322	-0.5619963031280596	B2M	RCVCMP0000209	Control	Rituximab
S4	0.00115543001429038	0.7634181970510001	0.9991705193261322	0.30099514452514964	CD11a	RCVCMP0000209	Control	Rituximab
S4	-1.8482489611009579e-4	0.9901408189446224	0.9998124233993858	-0.012356965465495952	CD18	RCVCMP0000209	Control	Rituximab
S4	0.0023296356950132575	0.5653199416842056	0.9991705193261322	0.5749576461318318	CD19	RCVCMP0000209	Control	Rituximab
S4	-0.0015839951838483599	0.7324558141732522	0.9991705193261322	-0.3418605834912795	CD197	RCVCMP0000209	Control	Rituximab
S4	0.00484132399738082	0.2435199770240657	0.9991705193261322	1.1662336844127168	CD20	RCVCMP0000209	Control	Rituximab
S4	5.736367865790682e-4	0.869342293555279	0.9991705193261322	0.16449396972076677	CD22	RCVCMP0000209	Control	Rituximab
S4	0.005119937037299922	0.21637525790456902	0.9991705193261322	1.2362241455451315	CD26	RCVCMP0000209	Control	Rituximab
S4	-4.1219054408722427e-4	0.9476611607665039	0.9991705193261322	-0.06564412175346349	CD27	RCVCMP0000209	Control	Rituximab
S4	0.019189365728966512	6.568395957806672e-6	2.1897901657554292e-4	4.507215352384017	CD29	RCVCMP0000209	Control	Rituximab
S4	-0.0011210061319650514	0.8176251515735955	0.9991705193261322	-0.2306005354743581	CD32	RCVCMP0000209	Control	Rituximab
S4	0.010101568812656305	0.016930424962633195	0.20165738081652154	2.3882151967274305	CD37	RCVCMP0000209	Control	Rituximab
S4	0.008951855582672011	0.033892418068983465	0.33263272942129657	2.121349304729369	CD38	RCVCMP0000209	Control	Rituximab
S4	-0.002341261327554838	0.6067621322949244	0.9991705193261322	-0.5147007742816511	CD40	RCVCMP0000209	Control	Rituximab
S4	-0.00176397959356118	0.7001849123743931	0.9991705193261322	-0.3850708660007362	CD44	RCVCMP0000209	Control	Rituximab
S4	-0.007372006557515196	0.09131619901912132	0.6389148347998307	-1.688495255192571	CD45	RCVCMP0000209	Control	Rituximab
S4	0.004998476911162596	0.23108148432199016	0.9991705193261322	1.197577642387517	CD45RA	RCVCMP0000209	Control	Rituximab
S4	-3.855637561863562e-4	0.952600931857922	0.9991705193261322	-0.059440906635233166	CD47	RCVCMP0000209	Control	Rituximab
S4	0.0036489310228479854	0.3774390102894847	0.9991705193261322	0.8826248265043611	CD48	RCVCMP0000209	Control	Rituximab
S4	0.012599918360317734	0.002953907634126285	0.04942241588891856	2.972494228855407	CD49D	RCVCMP0000209	Control	Rituximab
S4	0.12246430177396546	0	0	28.564736180685102	CD54	RCVCMP0000209	Control	Rituximab
S4	0.006256935213158716	0.1320721658455315	0.7887472602123834	1.5059805535026174	CD55	RCVCMP0000209	Control	Rituximab
S4	3.183679919426824e-5	0.9695051382182029	0.9991705193261322	0.03822895097958003	CD59	RCVCMP0000209	Control	Rituximab
S4	0.003040042192206659	0.4595223186438737	0.9991705193261322	0.7396336485886895	CD71	RCVCMP0000209	Control	Rituximab
S4	-0.0026558670425524244	0.5562440152987687	0.9991705193261322	-0.5884295393316993	CD72	RCVCMP0000209	Control	Rituximab
S4	0.015929513924778586	1.8212951367124752e-4	0.0044218802508837725	3.7425951782751916	CD82	RCVCMP0000209	Control	Rituximab
S4	0.0017159956090738264	0.6658626851596079	0.9991705193261322	0.43183314866362854	CD84	RCVCMP0000209	Control	Rituximab
S4	0.006059000025150931	0.1491315273474756	0.8417376066960296	1.442605875386392	CD86	RCVCMP0000209	Control	Rituximab
S4	-0.008313700169799734	0.056639291011520314	0.4750809092366685	-1.906084132655199	HLA-ABC	RCVCMP0000209	Control	Rituximab
S4	-0.01947756304275384	6.579068283909429e-6	2.1917222289020736e-4	-4.506870744039551	HLA-DR	RCVCMP0000209	Control	Rituximab
S4	0.008832289326816402	0.07815154022331572	0.5827327389473715	1.7615134401833406	B2M	RCVCMP0000163	Control	Rituximab
S4	-0.00512183913139246	0.33054908141898687	0.9991705193261322	-0.973008492268709	CD11a	RCVCMP0000163	Control	Rituximab
S4	-0.0017262159475121145	0.7610038988548379	0.9991705193261322	-0.30416275460546915	CD18	RCVCMP0000163	Control	Rituximab
S4	-0.0011492891382276263	0.8487794973730758	0.9991705193261322	-0.19067593049480422	CD19	RCVCMP0000163	Control	Rituximab
S4	0.00902190813662978	0.07095079421020323	0.5490339678318022	1.8057922645729412	CD197	RCVCMP0000163	Control	Rituximab
S4	-0.005010480916455425	0.34043359070547985	0.9991705193261322	-0.9533088856787812	CD20	RCVCMP0000163	Control	Rituximab
S4	-0.0063125045213562716	0.2299982869780649	0.9991705193261322	-1.2003632707174992	CD22	RCVCMP0000163	Control	Rituximab
S4	0.012181434282970662	0.01533742148635664	0.1876058033742154	2.4243120181940374	CD26	RCVCMP0000163	Control	Rituximab
S4	-1.2198563436718491e-4	0.9913304270854786	0.9998346820867317	0.01086591211397247	CD27	RCVCMP0000163	Control	Rituximab
S4	0.006540025351883769	0.18813391873548824	0.9433303993348647	1.3161195543437856	CD29	RCVCMP0000163	Control	Rituximab
S4	0.0017728446917120585	0.7026186347696382	0.9991705193261322	0.3817879805962851	CD32	RCVCMP0000163	Control	Rituximab
S4	0.0023202008530926145	0.6242030411555335	0.9991705193261322	0.48990229190458207	CD37	RCVCMP0000163	Control	Rituximab
S4	-0.002805870063511885	0.6059989800542256	0.9991705193261322	-0.5157930172296635	CD38	RCVCMP0000163	Control	Rituximab
S4	0.0030422039181701227	0.5290269400850851	0.9991705193261322	0.6294920984417302	CD40	RCVCMP0000163	Control	Rituximab
S4	0.007651778019405121	0.12466411372850295	0.7647290842149771	1.5354875467645919	CD44	RCVCMP0000163	Control	Rituximab
S4	0.012753056920274045	0.011363053947647916	0.14861922130596547	2.5313310665259334	CD45	RCVCMP0000163	Control	Rituximab
S4	-0.0024490182979302892	0.6560094231096325	0.9991705193261322	-0.44542946444579784	CD45RA	RCVCMP0000163	Control	Rituximab
S4	-0.002047665597073117	0.7118044675274772	0.9991705193261322	-0.3694337205085764	CD47	RCVCMP0000163	Control	Rituximab
S4	0.006634994123751178	0.18183722359161614	0.9280823200689642	1.335119544725417	CD48	RCVCMP0000163	Control	Rituximab
S4	2.362809727692987e-4	0.9352553219862558	0.9991705193261322	0.08123467749243504	CD49D	RCVCMP0000163	Control	Rituximab
S4	0.21874411831838966	0	0	42.81378410309338	CD54	RCVCMP0000163	Control	Rituximab
S4	7.107936638881039e-4	0.8604379000219342	0.9991705193261322	0.17581676272950522	CD55	RCVCMP0000163	Control	Rituximab
S4	0.008988311155223265	0.07260623872542338	0.5567939166635899	1.7952979673891192	CD59	RCVCMP0000163	Control	Rituximab
S4	0.013724578019613548	0.006500038391518137	0.09450395513258657	2.7214288092711874	CD71	RCVCMP0000163	Control	Rituximab
S4	0.005078099989560084	0.30391613516227234	0.9991705193261322	1.0280716287312672	CD72	RCVCMP0000163	Control	Rituximab
S4	0.059020918247659926	0	0	11.575813143602806	CD82	RCVCMP0000163	Control	Rituximab
S4	-0.006307590843547062	0.2288097867182961	0.9991705193261322	-1.2034304595181082	CD84	RCVCMP0000163	Control	Rituximab
S4	0.007260005356178439	0.14585348766473571	0.8328660401084146	1.4543348688945241	CD86	RCVCMP0000163	Control	Rituximab
S4	0.007862592054270659	0.11598556281949168	0.7339328630115399	1.571849050668253	HLA-ABC	RCVCMP0000163	Control	Rituximab
S4	0.011839463549078378	0.01881217435568483	0.2183981181980047	2.3492321359979287	HLA-DR	RCVCMP0000163	Control	Rituximab
S4	-0.010512677761122517	0.15358002072826532	0.8553608259115631	-1.4269995625208673	B2M	RCVCMP0000431	Control	Rituximab
S4	-0.00573892212527267	0.44615509606372483	0.9991705193261322	-0.7618406829110022	CD11a	RCVCMP0000431	Control	Rituximab
S4	-0.005663402479634004	0.44229685077131176	0.9991705193261322	-0.7683204119385011	CD18	RCVCMP0000431	Control	Rituximab
S4	-0.006352036851820977	0.3964389016070601	0.9991705193261322	-0.8479983285152031	CD19	RCVCMP0000431	Control	Rituximab
S4	-0.008354655317655758	0.2567603013655999	0.9991705193261322	-1.1340816469254862	CD197	RCVCMP0000431	Control	Rituximab
S4	0.005225944559713206	0.41544622891783956	0.9991705193261322	0.814346935079419	CD20	RCVCMP0000431	Control	Rituximab
S4	-0.00989014869962618	0.17964125587587376	0.9229539315264396	-1.3418604241535204	CD22	RCVCMP0000431	Control	Rituximab
S4	0.006957524651694629	0.2916638496481738	0.9991705193261322	1.0544786077855148	CD26	RCVCMP0000431	Control	Rituximab
S4	0.00804061354687262	0.22667086443639728	0.9991705193261322	1.2089791273379726	CD27	RCVCMP0000431	Control	Rituximab
S4	-0.006789694564238122	0.365440861790289	0.9991705193261322	-0.9050462950100431	CD29	RCVCMP0000431	Control	Rituximab
S4	-0.009103409925005409	0.21658008103616888	0.9991705193261322	-1.235673152210978	CD32	RCVCMP0000431	Control	Rituximab
S4	-0.0041909687488922215	0.592694340186088	0.9991705193261322	-0.5349356722233803	CD37	RCVCMP0000431	Control	Rituximab
S4	-0.00399159098715772	0.6100907180236171	0.9991705193261322	-0.5099439672026478	CD38	RCVCMP0000431	Control	Rituximab
S4	-0.026217933043530085	2.6484727167349367e-4	0.006192630795529035	-3.647458305834516	CD40	RCVCMP0000431	Control	Rituximab
S4	0.011531255371012475	0.08919006887890646	0.6296264051866253	1.699685655812983	CD44	RCVCMP0000431	Control	Rituximab
S4	-0.012741930205110637	0.07925862804858226	0.5876724541335236	-1.7550039737793948	CD45	RCVCMP0000431	Control	Rituximab
S4	0.0023132117044863247	0.6960309558776312	0.9991705193261322	0.39068382560067516	CD45RA	RCVCMP0000431	Control	Rituximab
S4	-0.005509564066209795	0.46470141016657274	0.9991705193261322	-0.7311272843987371	CD47	RCVCMP0000431	Control	Rituximab
S4	0.0039168786676137225	0.5378003802067082	0.9991705193261322	0.6161426425637923	CD48	RCVCMP0000431	Control	Rituximab
S4	-0.010671873059610187	0.14295148057879428	0.8226712174684357	-1.4648879879801755	CD49D	RCVCMP0000431	Control	Rituximab
S4	0.029513112973956142	2.3084753721924756e-5	6.884066571090236e-4	4.232753443754969	CD54	RCVCMP0000431	Control	Rituximab
S4	-0.005531279069716841	0.4576854106937175	0.9991705193261322	-0.7426635371475344	CD55	RCVCMP0000431	Control	Rituximab
S4	-0.009461565278916556	0.2002729146812553	0.9712589499318228	-1.2807744105094407	CD59	RCVCMP0000431	Control	Rituximab
S4	0.003262692380293865	0.6021380579247664	0.9991705193261322	0.521328345789467	CD71	RCVCMP0000431	Control	Rituximab
S4	-0.0037515870039854797	0.6368888968249631	0.9991705193261322	-0.4720530868723194	CD72	RCVCMP0000431	Control	Rituximab
S4	0.047637172680608686	1.0538903083556761e-11	7.100724206522352e-10	6.798943495917909	CD82	RCVCMP0000431	Control	Rituximab
S4	-0.008229245055615638	0.2656989808394298	0.9991705193261322	-1.1130220003843407	CD84	RCVCMP0000431	Control	Rituximab
S4	-0.001978626902687966	0.8255020545682517	0.9991705193261322	-0.22047395458330335	CD86	RCVCMP0000431	Control	Rituximab
S4	-0.015628030746709164	0.03155229415999252	0.3145430566881242	-2.150036924589764	HLA-ABC	RCVCMP0000431	Control	Rituximab
S4	-0.03983319718805269	2.521167858180792e-8	1.222236068464345e-6	-5.571802743477643	HLA-DR	RCVCMP0000431	Control	Rituximab
S4	0.003203925884612861	0.4418345860813142	0.9991705193261322	0.7690989254052296	B2M	RCVCMP0000091	Control	Rituximab
S4	0.013592947213850877	0.001416223469591138	0.026529838567497185	3.1913240387748725	CD11a	RCVCMP0000091	Control	Rituximab
S4	0.00424802792199037	0.3103480777541858	0.9991705193261322	1.0144919309724367	CD18	RCVCMP0000091	Control	Rituximab
S4	-0.002509218021725008	0.5767764915111234	0.9991705193261322	-0.5580994275272605	CD19	RCVCMP0000091	Control	Rituximab
S4	0.0027229563939086474	0.5094117257123632	0.9991705193261322	0.6597539710770729	CD197	RCVCMP0000091	Control	Rituximab
S4	5.821738693326896e-4	0.8721385127492809	0.9991705193261322	0.16094272306955948	CD20	RCVCMP0000091	Control	Rituximab
S4	0.0021480568237179616	0.6002294698120858	0.9991705193261322	0.5240705517674329	CD22	RCVCMP0000091	Control	Rituximab
S4	0.003533914402699261	0.39582614068639765	0.9991705193261322	0.849099118841918	CD26	RCVCMP0000091	Control	Rituximab
S4	0.00600769366344614	0.15382088532028138	0.8562753110731383	1.426164426732028	CD27	RCVCMP0000091	Control	Rituximab
S4	-0.0019133256228868625	0.674874392433694	0.9991705193261322	-0.41946764985105345	CD29	RCVCMP0000091	Control	Rituximab
S4	0.006416647589116892	0.12942336958272982	0.7812338789856116	1.5163796980867679	CD32	RCVCMP0000091	Control	Rituximab
S4	0.013419708596345309	0.0016702556207539576	0.03050032003115923	3.1433507602302395	CD37	RCVCMP0000091	Control	Rituximab
S4	0.04234014986922607	0	0	9.871496970519354	CD38	RCVCMP0000091	Control	Rituximab
S4	-0.00830810544741411	0.05693837246155502	0.47650101646597437	-1.9037836062653117	CD40	RCVCMP0000091	Control	Rituximab
S4	0.004889065881820211	0.24356220714805277	0.9991705193261322	1.1661292128671619	CD44	RCVCMP0000091	Control	Rituximab
S4	-0.0024829513773203292	0.5810279631352886	0.9991705193261322	-0.5518838073832973	CD45	RCVCMP0000091	Control	Rituximab
S4	-9.748450799201947e-4	0.840261971578159	0.9991705193261322	-0.20155839755272512	CD45RA	RCVCMP0000091	Control	Rituximab
S4	-0.002135347707209308	0.6363896990500444	0.9991705193261322	-0.47275259397644165	CD47	RCVCMP0000091	Control	Rituximab
S4	0.015035276105246008	4.3092374681719114e-4	0.009437482057487607	3.520383193490842	CD48	RCVCMP0000091	Control	Rituximab
S4	-1.498489462953727e-4	0.9923229267404706	0.9998346820867317	-0.009621932916292736	CD49D	RCVCMP0000091	Control	Rituximab
S4	0.046595333325271854	0	0	10.843962483758725	CD54	RCVCMP0000091	Control	Rituximab
S4	0.010225455783086371	0.016104399688556814	0.19429039516879013	2.406540921451696	CD55	RCVCMP0000091	Control	Rituximab
S4	-0.00880326771146271	0.043347733158703355	0.3970251239956662	-2.0203438517301047	CD59	RCVCMP0000091	Control	Rituximab
S4	-0.006290376444096743	0.1509748900968036	0.8481014451187943	-1.4360964782225991	CD71	RCVCMP0000091	Control	Rituximab
S4	-0.004740833078876185	0.28185210242656533	0.9991705193261322	-1.0761680579352182	CD72	RCVCMP0000091	Control	Rituximab
S4	0.032709324309445	2.531308496145357e-14	2.079652720599129e-12	7.620686415489651	CD82	RCVCMP0000091	Control	Rituximab
S4	-0.007044814540990456	0.1062698814564512	0.7004091221317098	-1.6151884941363996	CD84	RCVCMP0000091	Control	Rituximab
S4	-0.006957170440593625	0.11175508007845515	0.7181018468583525	-1.5903537906454372	CD86	RCVCMP0000091	Control	Rituximab
S4	-0.01305840459473645	0.002641172441962106	0.04485800814126116	-3.006680448464883	HLA-ABC	RCVCMP0000091	Control	Rituximab
S4	-0.002325134335827684	0.6068004154580064	0.9991705193261322	-0.5146459986239126	HLA-DR	RCVCMP0000091	Control	Rituximab
S4	-0.014976783076409731	0.02057122791918653	0.2322566868299722	-2.3157627171961908	B2M	RCVCMP0000064	Control	Rituximab
S4	0.00929242132766694	0.12416170524194126	0.7627349750799787	1.5375376390645217	CD11a	RCVCMP0000064	Control	Rituximab
S4	2.319347436992047e-4	0.922703821187177	0.9991705193261322	0.09702842483959266	CD18	RCVCMP0000064	Control	Rituximab
S4	0.005018015875617914	0.3883929668517845	0.9991705193261322	0.8625353904223415	CD19	RCVCMP0000064	Control	Rituximab
S4	0.0046021222129903954	0.4255158033818176	0.9991705193261322	0.7968884775657776	CD197	RCVCMP0000064	Control	Rituximab
S4	0.0015632368621931838	0.7517767180814166	0.9991705193261322	0.3162974874276477	CD20	RCVCMP0000064	Control	Rituximab
S4	2.6417117899113377e-4	0.9210210934679814	0.9991705193261322	0.09914758166406333	CD22	RCVCMP0000064	Control	Rituximab
S4	-0.001671879152444815	0.831949658938777	0.9991705193261322	-0.21220172768074336	CD26	RCVCMP0000064	Control	Rituximab
S4	0.0014537107326874376	0.7699610827656067	0.9991705193261322	0.292425802060651	CD27	RCVCMP0000064	Control	Rituximab
S4	-0.011256244627697275	0.08179094286538274	0.5982060106380558	-1.7403878195504028	CD29	RCVCMP0000064	Control	Rituximab
S4	-0.005990412858687991	0.3701370969205402	0.9991705193261322	-0.8962165899206818	CD32	RCVCMP0000064	Control	Rituximab
S4	0.00849187855992097	0.15774734871179952	0.8681330481769391	1.412688451299595	CD37	RCVCMP0000064	Control	Rituximab
S4	0.002936261816104656	0.5990477123436933	0.9991705193261322	0.5257704440993513	CD38	RCVCMP0000064	Control	Rituximab
S4	-0.017260877647224983	0.0074109539814590135	0.10496321207903185	-2.6777905733395317	CD40	RCVCMP0000064	Control	Rituximab
S4	-0.0035327765623974286	0.6043923202812966	0.9991705193261322	-0.5180945246173089	CD44	RCVCMP0000064	Control	Rituximab
S4	0.007995211485673394	0.1841911306064663	0.9347802964511881	1.327960577870774	CD45	RCVCMP0000064	Control	Rituximab
S4	-0.005893860427009143	0.37885919129869594	0.9991705193261322	-0.8800002182917478	CD45RA	RCVCMP0000064	Control	Rituximab
S4	-0.003003771499033349	0.6713374828969927	0.9991705193261322	-0.42431310525594307	CD47	RCVCMP0000064	Control	Rituximab
S4	-0.0056862149538158	0.3955684278585746	0.9991705193261322	-0.8495623928161501	CD48	RCVCMP0000064	Control	Rituximab
S4	0.026583330420171015	1.4954634073527373e-5	4.634905208719449e-4	4.329355524935005	CD49D	RCVCMP0000064	Control	Rituximab
S4	0.027843325534867902	7.839094609218833e-6	2.571451910498499e-4	4.469531958712018	CD54	RCVCMP0000064	Control	Rituximab
S4	0.001638304260489835	0.7475064855456977	0.9991705193261322	0.32192899653583307	CD55	RCVCMP0000064	Control	Rituximab
S4	0.005527951640821266	0.34964727582940336	0.9991705193261322	0.9352736798627053	CD59	RCVCMP0000064	Control	Rituximab
S4	-0.023997350884051014	1.780574336346193e-4	0.00433103029434758	-3.7482715259722146	CD71	RCVCMP0000064	Control	Rituximab
S4	-0.009493614565530713	0.14713462540548108	0.8362501663996863	-1.449727136114215	CD72	RCVCMP0000064	Control	Rituximab
S4	0.025560356785145774	3.979919751584404e-5	0.001127016973132975	4.108642283938853	CD82	RCVCMP0000064	Control	Rituximab
S4	0.003240012642527957	0.5654801818360067	0.9991705193261322	0.5747207350140322	CD84	RCVCMP0000064	Control	Rituximab
S4	-0.00811784002923834	0.21885009389501953	0.9991705193261322	-1.2295915553190981	CD86	RCVCMP0000064	Control	Rituximab
S4	-0.01417776816681159	0.028591583039569823	0.2933320423493808	-2.189072333512541	HLA-ABC	RCVCMP0000064	Control	Rituximab
S4	-0.04026285569675036	2.596065522505904e-10	1.5576393135035425e-8	-6.321160296033475	HLA-DR	RCVCMP0000064	Control	Rituximab
S4	-0.011960743860122774	0.046791129708970106	0.4172209065716501	-1.988185937101226	B2M	RCVCMP0000139	Control	Rituximab
S4	-0.009523217724286735	0.11338243778996726	0.7252215704926173	-1.5831712483514224	CD11a	RCVCMP0000139	Control	Rituximab
S4	-0.0027484786333578084	0.6712271119274036	0.9991705193261322	-0.42446446984407704	CD18	RCVCMP0000139	Control	Rituximab
S4	0.007315945653762532	0.19210512618578246	0.9527871505119815	1.304376844621537	CD19	RCVCMP0000139	Control	Rituximab
S4	0.0030657967054895465	0.5585975432016315	0.9991705193261322	0.5849258990836265	CD197	RCVCMP0000139	Control	Rituximab
S4	-0.0023634485324849123	0.7214347878495635	0.9991705193261322	-0.3565418885864975	CD20	RCVCMP0000139	Control	Rituximab
S4	-0.0012346763563110918	0.872357146896431	0.9991705193261322	-0.16066514004393176	CD22	RCVCMP0000139	Control	Rituximab
S4	0.007610486163600537	0.17291187888158666	0.9057254246790017	1.3629068205520316	CD26	RCVCMP0000139	Control	Rituximab
S4	0.007232943204781019	0.19517511524171693	0.9596465731906738	1.2954207747359345	CD27	RCVCMP0000139	Control	Rituximab
S4	-0.0077933847901984505	0.19834812406929436	0.966536018647207	-1.286272076762687	CD29	RCVCMP0000139	Control	Rituximab
S4	6.795586915953019e-4	0.8681939769385822	0.9991705193261322	0.1659529502047658	CD32	RCVCMP0000139	Control	Rituximab
S4	0.02708684068412376	3.0093655065677183e-6	1.0640510296235504e-4	4.670179574807484	CD37	RCVCMP0000139	Control	Rituximab
S4	0.00565589867321588	0.306646313649658	0.9991705193261322	1.0222844017178383	CD38	RCVCMP0000139	Control	Rituximab
S4	-0.018469650823134832	0.001952071295652513	0.034881146730267966	-3.0974290326083675	CD40	RCVCMP0000139	Control	Rituximab
S4	-0.006564190514670011	0.27507783915643447	0.9991705193261322	-1.091443366172403	CD44	RCVCMP0000139	Control	Rituximab
S4	-0.003616242391668767	0.5698839258853532	0.9991705193261322	-0.5682224549986349	CD45	RCVCMP0000139	Control	Rituximab
S4	-0.008336846716658654	0.16799994851496092	0.8937480292091119	-1.3786588955295938	CD45RA	RCVCMP0000139	Control	Rituximab
S4	-0.006917853301954131	0.2552830881325969	0.9991705193261322	-1.1376106725772555	CD47	RCVCMP0000139	Control	Rituximab
S4	0.008773339905294749	0.12096010423214487	0.7515296040773229	1.5507562688462748	CD48	RCVCMP0000139	Control	Rituximab
S4	0.01254811263798276	0.027300134464534942	0.2840346731270048	2.2071993601223454	CD49D	RCVCMP0000139	Control	Rituximab
S4	0.05560271233072703	0	0	9.524387577303955	CD54	RCVCMP0000139	Control	Rituximab
S4	0.0033734734085208856	0.5238516843651921	0.9991705193261322	0.6374194164576209	CD55	RCVCMP0000139	Control	Rituximab
S4	0.008325365912964499	0.1415311875030858	0.8188752368798945	1.4701128690509302	CD59	RCVCMP0000139	Control	Rituximab
S4	-0.009138162356609329	0.13135906414038323	0.7866033903485903	-1.5087641545325177	CD71	RCVCMP0000139	Control	Rituximab
S4	-0.004005683193890188	0.5260483154761	0.9991705193261322	-0.6340498106804265	CD72	RCVCMP0000139	Control	Rituximab
S4	0.06898605531360737	0	0	11.807717585760077	CD82	RCVCMP0000139	Control	Rituximab
S4	0.004684469638552843	0.3917106435280133	0.9991705193261322	0.8565192249925876	CD84	RCVCMP0000139	Control	Rituximab
S4	6.728835094206238e-4	0.8693106666597472	0.9991705193261322	0.16453414820657725	CD86	RCVCMP0000139	Control	Rituximab
S4	-0.018903770033619614	0.0015205738474674626	0.028155990401807898	-3.1707281263058458	HLA-ABC	RCVCMP0000139	Control	Rituximab
S4	-0.0167325930708747	0.005099003912454168	0.07773040563965071	-2.8007117705206537	HLA-DR	RCVCMP0000139	Control	Rituximab
S4	-0.009798988717204702	0.13339018612354245	0.7923017399407875	-1.5008661453511656	B2M	RCVCMP0000179	Control	Rituximab
S4	-0.0025572394914736363	0.7103203375721889	0.9991705193261322	-0.3714259001357223	CD11a	RCVCMP0000179	Control	Rituximab
S4	-0.012763401428333546	0.04777303224568939	0.42236374656027886	-1.9793818337822184	CD18	RCVCMP0000179	Control	Rituximab
S4	-0.0017640263101112914	0.8059941274749456	0.9991705193261322	-0.24559710888843814	CD19	RCVCMP0000179	Control	Rituximab
S4	0.022278828182902013	4.094125966749296e-4	0.0090680148322185	3.5339409108994477	CD197	RCVCMP0000179	Control	Rituximab
S4	0.0013565160002007776	0.8032788060315794	0.9991705193261322	0.24910597720624925	CD20	RCVCMP0000179	Control	Rituximab
S4	-0.004191993400157859	0.5312409987308102	0.9991705193261322	-0.6261127365536433	CD22	RCVCMP0000179	Control	Rituximab
S4	0.032443199188698486	2.7849668726709353e-7	1.170780273693469e-5	5.137446519515761	CD26	RCVCMP0000179	Control	Rituximab
S4	0.014089549420714803	0.02424368169010238	0.26083578050112544	2.2532453777665182	CD27	RCVCMP0000179	Control	Rituximab
S4	5.395086841890063e-4	0.9055899286604487	0.9991705193261322	0.11860294927953877	CD29	RCVCMP0000179	Control	Rituximab
S4	-0.0014360111525346924	0.8480902579621483	0.9991705193261322	-0.19155568482326163	CD32	RCVCMP0000179	Control	Rituximab
S4	0.0055459478160629645	0.36287258567060965	0.9991705193261322	0.9099050512049073	CD37	RCVCMP0000179	Control	Rituximab
S4	0.011610903700667051	0.060873302899344894	0.498303872315459	1.8744145986428389	CD38	RCVCMP0000179	Control	Rituximab
S4	-0.010859052118727912	0.09546216710772845	0.6562813934407002	-1.6672627651242218	CD40	RCVCMP0000179	Control	Rituximab
S4	0.015882009410863727	0.011327252210940886	0.1482804294668463	2.532437621283738	CD44	RCVCMP0000179	Control	Rituximab
S4	0.0026730500962428186	0.6498957575999018	0.9991705193261322	0.4539070104075106	CD45	RCVCMP0000179	Control	Rituximab
S4	-0.002780292705565059	0.6867650301515784	0.9991705193261322	-0.4032490350372324	CD45RA	RCVCMP0000179	Control	Rituximab
S4	-1.0487333355895816e-4	0.9857075265580739	0.9997095592019913	0.017913917097009478	CD47	RCVCMP0000179	Control	Rituximab
S4	-0.0018603326860324803	0.7964395987530739	0.9991705193261322	-0.25795764087496736	CD48	RCVCMP0000179	Control	Rituximab
S4	0.013832716997872219	0.02748296310122056	0.2855374692734473	2.2045887900559906	CD49D	RCVCMP0000179	Control	Rituximab
S4	0.08866454943270707	0	0	13.923637908502332	CD54	RCVCMP0000179	Control	Rituximab
S4	2.3347244858153355e-4	0.9432167701814602	0.9991705193261322	0.07122740573623397	CD55	RCVCMP0000179	Control	Rituximab
S4	0.0026544299625303664	0.6525760391893776	0.9991705193261322	0.45018640356785516	CD59	RCVCMP0000179	Control	Rituximab
S4	-0.017140785654316752	0.00799222683655349	0.11157833924657155	-2.6523980137190106	CD71	RCVCMP0000179	Control	Rituximab
S4	0.005024255344697708	0.41108609164625287	0.9991705193261322	0.8219838445345922	CD72	RCVCMP0000179	Control	Rituximab
S4	0.027176812857131593	1.751104957969929e-5	5.338850529930028e-4	4.294470837876051	CD82	RCVCMP0000179	Control	Rituximab
S4	-0.002422344907827242	0.7271135702341713	0.9991705193261322	-0.3489676846412349	CD84	RCVCMP0000179	Control	Rituximab
S4	-0.014172734167307072	0.028820497541795314	0.2952343650622935	-2.185933135969207	CD86	RCVCMP0000179	Control	Rituximab
S4	0.0016808156068366432	0.7663128201402054	0.9991705193261322	0.29720131217399914	HLA-ABC	RCVCMP0000179	Control	Rituximab
S4	-0.021815679820412142	7.172324177718185e-4	0.014744933602317257	-3.3829057511898344	HLA-DR	RCVCMP0000179	Control	Rituximab
S4	-0.01803993667708218	0.00302654280673594	0.05041246617298485	-2.9650291190159566	B2M	RCVCMP0000400	Control	Rituximab
S4	-0.006387909608088479	0.30619188876303804	0.9991705193261322	-1.0232452801934722	CD11a	RCVCMP0000400	Control	Rituximab
S4	-0.0059033198143409096	0.3389999518826583	0.9991705193261322	-0.9561430810506352	CD18	RCVCMP0000400	Control	Rituximab
S4	-0.009182350350566843	0.13671803569799285	0.8040974380667187	-1.4881246050715127	CD19	RCVCMP0000400	Control	Rituximab
S4	-0.0021915163070857697	0.7456435174426339	0.9991705193261322	-0.3243890385383074	CD197	RCVCMP0000400	Control	Rituximab
S4	0.004087808775106002	0.46184132577964254	0.9991705193261322	0.7358182293725658	CD20	RCVCMP0000400	Control	Rituximab
S4	-0.00950863802067435	0.1236412748659143	0.7610309005581195	-1.5396681063328996	CD22	RCVCMP0000400	Control	Rituximab
S4	-0.011861052162105621	0.049754801966624886	0.43366578750584217	-1.9620659894808328	CD26	RCVCMP0000400	Control	Rituximab
S4	-6.375518547009733e-4	0.9539685324768523	0.9991705193261322	-0.057723929515230345	CD27	RCVCMP0000400	Control	Rituximab
S4	0.006036244892461411	0.28875837815791927	0.9991705193261322	1.0608493333691122	CD29	RCVCMP0000400	Control	Rituximab
S4	-0.010167608454682559	0.0986790719948115	0.6693792445957478	-1.651291475965426	CD32	RCVCMP0000400	Control	Rituximab
S4	-0.007238975543766464	0.24583962722901065	0.9991705193261322	-1.1605139259555581	CD37	RCVCMP0000400	Control	Rituximab
S4	-0.01140755098979731	0.06330656964746317	0.5112783939678098	-1.8570322240385082	CD38	RCVCMP0000400	Control	Rituximab
S4	-0.007405100459135746	0.2347561831326357	0.9991705193261322	-1.1881960408975414	CD40	RCVCMP0000400	Control	Rituximab
S4	-0.0028912473643416554	0.6514809329446976	0.9991705193261322	-0.45170580887089296	CD44	RCVCMP0000400	Control	Rituximab
S4	0.017606372983899263	0.002714188960311281	0.04592344753947087	2.9983801386485394	CD45	RCVCMP0000400	Control	Rituximab
S4	0.007008617702034819	0.22011220656109742	0.9991705193261322	1.2262298093543074	CD45RA	RCVCMP0000400	Control	Rituximab
S4	-3.278028209632619e-4	0.9959006014240596	0.9998346820867317	-0.0051378567941188814	CD47	RCVCMP0000400	Control	Rituximab
S4	0.0025300089308814898	0.6350315710064651	0.9991705193261322	0.4746568604233098	CD48	RCVCMP0000400	Control	Rituximab
S4	-0.007130116939606058	0.2511405003590298	0.9991705193261322	-1.147583606911342	CD49D	RCVCMP0000400	Control	Rituximab
S4	0.0028608575886023995	0.5976144792518023	0.9991705193261322	0.527834111303745	CD54	RCVCMP0000400	Control	Rituximab
S4	0.005466875678047372	0.3301469656256226	0.9991705193261322	0.9738178961824252	CD55	RCVCMP0000400	Control	Rituximab
S4	0.011684833406207509	0.0449466958104916	0.4065830333581909	2.0051529727921604	CD59	RCVCMP0000400	Control	Rituximab
S4	-0.010835285815498578	0.07783236046016186	0.5812287467678046	-1.7634040901626555	CD71	RCVCMP0000400	Control	Rituximab
S4	-0.006737830985842467	0.2803382072847581	0.9991705193261322	-1.079559897932232	CD72	RCVCMP0000400	Control	Rituximab
S4	8.625285949784093e-4	0.8463021437468059	0.9991705193261322	0.1938387507038766	CD82	RCVCMP0000400	Control	Rituximab
S4	-0.0019257689898354961	0.7843088148884589	0.9991705193261322	-0.27370827904307526	CD84	RCVCMP0000400	Control	Rituximab
S4	-0.008983465092136657	0.14599080160289526	0.8333229503379889	-1.4538395281218275	CD86	RCVCMP0000400	Control	Rituximab
S4	-0.025475200658995695	2.5857925105252897e-5	7.605072998887861e-4	-4.20717818690781	HLA-ABC	RCVCMP0000400	Control	Rituximab
S4	-0.04042472942949448	2.0131664533082643e-11	1.316909758539642e-9	-6.705065065212961	HLA-DR	RCVCMP0000400	Control	Rituximab
S4	-0.008289773899812483	0.1498002465996636	0.8443525752149608	-1.4402373956058636	B2M	RCVCMP0000334	Control	Rituximab
S4	0.016813400029468562	0.0021659043663224686	0.038006927849485256	3.0664867099099027	CD11a	RCVCMP0000334	Control	Rituximab
S4	0.002789427473464122	0.5893383279399007	0.9991705193261322	0.5397951271494068	CD18	RCVCMP0000334	Control	Rituximab
S4	-0.007248177088319354	0.20843413488778495	0.9896492363293244	-1.2578828278640988	CD19	RCVCMP0000334	Control	Rituximab
S4	-0.0022717574874380657	0.7090007595395897	0.9991705193261322	-0.37319843678182263	CD197	RCVCMP0000334	Control	Rituximab
S4	0.008383070682283588	0.11935846444062137	0.745202749647336	1.5574719954829401	CD20	RCVCMP0000334	Control	Rituximab
S4	0.0011085946466493067	0.8124304878421265	0.9991705193261322	0.23729171656450687	CD22	RCVCMP0000334	Control	Rituximab
S4	0.0074624726884573896	0.16176244080206326	0.8798843003685213	1.3991685646988212	CD26	RCVCMP0000334	Control	Rituximab
S4	-0.0010810571140548542	0.8757968419602737	0.9991705193261322	-0.15629963762758947	CD27	RCVCMP0000334	Control	Rituximab
S4	0.0051355743944700855	0.3384937442618394	0.9991705193261322	0.957145651550677	CD29	RCVCMP0000334	Control	Rituximab
S4	5.922292477048407e-4	0.8845998488065954	0.9991705193261322	0.14514061860406618	CD32	RCVCMP0000334	Control	Rituximab
S4	-5.848511310903766e-4	0.9479235944704747	0.9991705193261322	-0.0653145040128734	CD37	RCVCMP0000334	Control	Rituximab
S4	0.001351074163489473	0.7782440741327208	0.9991705193261322	0.28160804060090555	CD38	RCVCMP0000334	Control	Rituximab
S4	0.0053346334390610445	0.32143810977769105	0.9991705193261322	0.9915069307530276	CD40	RCVCMP0000334	Control	Rituximab
S4	0.010428917961910636	0.05026092432450624	0.436587628285498	1.9577366331229302	CD44	RCVCMP0000334	Control	Rituximab
S4	1.6576588386585186e-4	0.9450316416368729	0.9991705193261322	0.06894720763603979	CD45	RCVCMP0000334	Control	Rituximab
S4	0.0046535003503333835	0.38306202923473354	0.9991705193261322	0.8722682957313108	CD45RA	RCVCMP0000334	Control	Rituximab
S4	-0.01099888558674171	0.051805356447560326	0.44643005153468096	-1.9447476589227506	CD47	RCVCMP0000334	Control	Rituximab
S4	-0.010080249859754175	0.07729383454590344	0.5787379081127791	-1.7666083922299425	CD48	RCVCMP0000334	Control	Rituximab
S4	-0.005798229296651664	0.3182412499319116	0.9991705193261322	-0.9980785924368025	CD49D	RCVCMP0000334	Control	Rituximab
S4	0.14583218386428196	0	0	26.07176656212789	CD54	RCVCMP0000334	Control	Rituximab
S4	0.010911786178880063	0.04332303245152613	0.3970251239956662	2.020582206130852	CD55	RCVCMP0000334	Control	Rituximab
S4	-3.2587389413829727e-4	0.984902811988651	0.9996388679015038	-0.01892264836914501	CD59	RCVCMP0000334	Control	Rituximab
S4	0.008731999830738161	0.10980862955474979	0.7122978943692921	1.5990538871899558	CD71	RCVCMP0000334	Control	Rituximab
S4	-0.010683912674655854	0.061596304904957336	0.5028406798235754	-1.869190576210325	CD72	RCVCMP0000334	Control	Rituximab
S4	0.02837020215317687	3.3296017720729765e-7	1.3880547647213317e-5	5.103765868066226	CD82	RCVCMP0000334	Control	Rituximab
S4	0.0027711533839093827	0.5909073934865758	0.9991705193261322	0.537521564247828	CD84	RCVCMP0000334	Control	Rituximab
S4	-0.010610025565710985	0.06362522776770775	0.5129741183855017	-1.8547969499692702	CD86	RCVCMP0000334	Control	Rituximab
S4	-0.010584298697554046	0.06437218665835401	0.5170484483335888	-1.8495933177300865	HLA-ABC	RCVCMP0000334	Control	Rituximab
S4	-0.018434745794566675	0.00115171301127577	0.022251927225594628	-3.250576443592808	HLA-DR	RCVCMP0000334	Control	Rituximab
S4	-0.017306149609847856	6.36195076370556e-4	0.013279427186294839	-3.4156947985387935	B2M	RCVCMP0000050	Control	Rituximab
S4	-0.0013671137306907255	0.8129586937949331	0.9991705193261322	-0.23661086072300314	CD11a	RCVCMP0000050	Control	Rituximab
S4	-0.004181377342390597	0.4136837803418889	0.9991705193261322	-0.8174281741579313	CD18	RCVCMP0000050	Control	Rituximab
S4	0.0066423893593695145	0.17071371540078228	0.9003740578703135	1.3699141074077887	CD19	RCVCMP0000050	Control	Rituximab
S4	-0.002204511733438384	0.6842132806775112	0.9991705193261322	-0.40672050212337596	CD197	RCVCMP0000050	Control	Rituximab
S4	-0.005706032151818391	0.268763297327666	0.9991705193261322	-1.1059150331707597	CD20	RCVCMP0000050	Control	Rituximab
S4	-0.01405413606574199	0.005647037941322665	0.08422764191272505	-2.7676019538052192	CD22	RCVCMP0000050	Control	Rituximab
S4	-0.0033181608566942257	0.5261248062828225	0.9991705193261322	-0.6339326045317711	CD26	RCVCMP0000050	Control	Rituximab
S4	-7.962555728857973e-4	0.9038531845219898	0.9991705193261322	-0.12079528532985329	CD27	RCVCMP0000050	Control	Rituximab
S4	1.6484189810392618e-4	0.9417179433448137	0.9991705193261322	0.07311080522521654	CD29	RCVCMP0000050	Control	Rituximab
S4	0.00561402411479959	0.24503275458402562	0.9991705193261322	1.1624991873688646	CD32	RCVCMP0000050	Control	Rituximab
S4	0.0011048454491444453	0.7941948062190789	0.9991705193261322	0.26086734734639794	CD37	RCVCMP0000050	Control	Rituximab
S4	-0.0013602708517540343	0.8162469785267913	0.9991705193261322	-0.23237472458796513	CD38	RCVCMP0000050	Control	Rituximab
S4	-0.012245827640535329	0.016147543497248312	0.19454975999097562	-2.4055635431757896	CD40	RCVCMP0000050	Control	Rituximab
S4	-0.001547081497279508	0.7833164767179199	0.9991705193261322	-0.2749996896816621	CD44	RCVCMP0000050	Control	Rituximab
S4	-0.0022910384304069857	0.6759888127518962	0.9991705193261322	-0.4179429724047937	CD45	RCVCMP0000050	Control	Rituximab
S4	-0.008420263620940763	0.09972081206297141	0.6735988718036878	-1.6462086350879064	CD45RA	RCVCMP0000050	Control	Rituximab
S4	-0.006722945919013425	0.18978595149960653	0.9474932328965056	-1.3112125855178667	CD47	RCVCMP0000050	Control	Rituximab
S4	0.008992681057729827	0.06554269447328065	0.5232052923665992	1.8415384287903043	CD48	RCVCMP0000050	Control	Rituximab
S4	9.662168787558185e-4	0.8152593160794033	0.9991705193261322	0.2336466401916266	CD49D	RCVCMP0000050	Control	Rituximab
S4	0.03925701719216664	3.3306690738754696e-15	2.923442737889914e-13	7.880241173022966	CD54	RCVCMP0000050	Control	Rituximab
S4	-0.005234876772307072	0.3113635491157156	0.9991705193261322	-1.0123650365594645	CD55	RCVCMP0000050	Control	Rituximab
S4	-0.002387744396707729	0.6620705274638519	0.9991705193261322	-0.43705628760709214	CD59	RCVCMP0000050	Control	Rituximab
S4	-0.004706196571322593	0.3676169637308201	0.9991705193261322	-0.9009461278793651	CD71	RCVCMP0000050	Control	Rituximab
S4	-0.0036187477712556083	0.4939379446229555	0.9991705193261322	-0.6840589457346142	CD72	RCVCMP0000050	Control	Rituximab
S4	-0.002775558260003291	0.6070589055172483	0.9991705193261322	-0.5142761907158357	CD82	RCVCMP0000050	Control	Rituximab
S4	-0.0019756141677108635	0.7211826873577909	0.9991705193261322	-0.35687860472004324	CD84	RCVCMP0000050	Control	Rituximab
S4	-0.007205108747387833	0.1618367016861485	0.8799687082608002	-1.3989209091679717	CD86	RCVCMP0000050	Control	Rituximab
S4	-0.02752826084373678	4.850088501309538e-8	2.2610267349465837e-6	-5.456720513447928	HLA-ABC	RCVCMP0000050	Control	Rituximab
S4	-0.032044042959954444	2.0389210042961295e-10	1.2282722511135129e-8	-6.358380356464506	HLA-DR	RCVCMP0000050	Control	Rituximab
S4	-0.0062833061874245	0.21743077973834612	0.9991705193261322	-1.2333886976848738	B2M	RCVCMP0000168	Control	Rituximab
S4	-0.00431319141567971	0.4006780668043807	0.9991705193261322	-0.8404108517110468	CD11a	RCVCMP0000168	Control	Rituximab
S4	-0.005178016330714338	0.3060372012169911	0.9991705193261322	-1.0235725816143808	CD18	RCVCMP0000168	Control	Rituximab
S4	0.002438980822244169	0.6032009136606837	0.9991705193261322	0.519802963439751	CD19	RCVCMP0000168	Control	Rituximab
S4	0.005023962769780393	0.298111959276784	0.9991705193261322	1.0404907501237608	CD197	RCVCMP0000168	Control	Rituximab
S4	0.005035435307598924	0.29603945982623414	0.9991705193261322	1.044964321161561	CD20	RCVCMP0000168	Control	Rituximab
S4	0.0018285660467887658	0.6922535709347806	0.9991705193261322	0.39579865254753754	CD22	RCVCMP0000168	Control	Rituximab
S4	0.011930221369397045	0.015052075758146266	0.1847692664766712	2.4311236731437558	CD26	RCVCMP0000168	Control	Rituximab
S4	3.52409687991949e-4	0.9208572895751195	0.9991705193261322	0.09935389305746853	CD27	RCVCMP0000168	Control	Rituximab
S4	-0.004199738619664041	0.41368614126564107	0.9991705193261322	-0.8174240414327631	CD29	RCVCMP0000168	Control	Rituximab
S4	-0.003935153911897137	0.44529506282688125	0.9991705193261322	-0.7632822880252063	CD32	RCVCMP0000168	Control	Rituximab
S4	0.005337080429388774	0.27074413103038153	0.9991705193261322	1.1013505210484078	CD37	RCVCMP0000168	Control	Rituximab
S4	0.0028401767908919407	0.5473353774925871	0.9991705193261322	0.6017577876077426	CD38	RCVCMP0000168	Control	Rituximab
S4	0.026361709183501475	1.0274948225585945e-7	4.626815363304934e-6	5.321792946732784	CD40	RCVCMP0000168	Control	Rituximab
S4	0.007978465169335805	0.10195785173419991	0.683164731912173	1.6354351842208228	CD44	RCVCMP0000168	Control	Rituximab
S4	0.007160314220953685	0.14193250123577683	0.8201680089412127	1.4686324762026917	CD45	RCVCMP0000168	Control	Rituximab
S4	0.0026544964390851984	0.5735513862447676	0.9991705193261322	0.5628289187225473	CD45RA	RCVCMP0000168	Control	Rituximab
S4	-7.771047528275826e-4	0.8977931181315663	0.9991705193261322	-0.12844967956744058	CD47	RCVCMP0000168	Control	Rituximab
S4	0.0024726661798917474	0.5986713523943372	0.9991705193261322	0.5263121358307832	CD48	RCVCMP0000168	Control	Rituximab
S4	0.0028538610247112518	0.5461529903115823	0.9991705193261322	0.6035347726568117	CD49D	RCVCMP0000168	Control	Rituximab
S4	0.0952779369843201	0	0	19.16211429271045	CD54	RCVCMP0000168	Control	Rituximab
S4	-0.004838871137148917	0.3417848045527583	0.9991705193261322	-0.9506446303589419	CD55	RCVCMP0000168	Control	Rituximab
S4	0.014284952882806084	0.003736316248545979	0.0603125187534685	2.8996063044304283	CD59	RCVCMP0000168	Control	Rituximab
S4	0.013583766153238159	0.005831221550936183	0.08628748649952983	2.7571241024881306	CD71	RCVCMP0000168	Control	Rituximab
S4	0.020007953047700377	5.1285970492420674e-5	0.0014139825238830583	4.049687965591216	CD72	RCVCMP0000168	Control	Rituximab
S4	0.026028946368373062	1.4732855979637804e-7	6.434349346209163e-6	5.2558672208260315	CD82	RCVCMP0000168	Control	Rituximab
S4	0.010771777054986664	0.02778875844248696	0.2877481116141392	2.200255699713541	CD84	RCVCMP0000168	Control	Rituximab
S4	0.0167939876819605	6.70587705485115e-4	0.013894057853619671	3.4013302134139383	CD86	RCVCMP0000168	Control	Rituximab
S4	9.322619263265706e-4	0.8294262953639107	0.9991705193261322	0.21543742331249843	HLA-ABC	RCVCMP0000168	Control	Rituximab
S4	-0.010203688835480583	0.04333976632700104	0.3970251239956662	-2.0204207167215387	HLA-DR	RCVCMP0000168	Control	Rituximab
S4	0.014179469457132264	0.018691363165600272	0.21722003120301947	2.3516298765608683	B2M	RCVCMP0000481	Control	Rituximab
S4	9.348611070361415e-4	0.8416298558562785	0.9991705193261322	0.19980913607568612	CD11a	RCVCMP0000481	Control	Rituximab
S4	0.019799535443782927	9.052839233567589e-4	0.018089577374678853	3.3184195619577284	CD18	RCVCMP0000481	Control	Rituximab
S4	0.0014084052208596868	0.7841615342764019	0.9991705193261322	0.2738999184254093	CD19	RCVCMP0000481	Control	Rituximab
S4	-0.007831740426218295	0.21203397863598883	0.9977443363757071	-1.2479920225754404	CD197	RCVCMP0000481	Control	Rituximab
S4	0.004818590625525903	0.4025468566820023	0.9991705193261322	0.8370813252592862	CD20	RCVCMP0000481	Control	Rituximab
S4	0.027161240524312236	7.952044505543654e-6	2.604700292121952e-4	4.466470975209671	CD22	RCVCMP0000481	Control	Rituximab
S4	0.00355526649676992	0.5263311613002166	0.9991705193261322	0.633616452091756	CD26	RCVCMP0000481	Control	Rituximab
S4	-0.01139626559049832	0.06548854645048972	0.5230238630682438	-1.8419084222712063	CD27	RCVCMP0000481	Control	Rituximab
S4	-9.841584416697639e-4	0.9063203247116584	0.9991705193261322	-0.11768112273082466	CD29	RCVCMP0000481	Control	Rituximab
S4	0.0012275688761910172	0.8076479768046705	0.9991705193261322	0.2434614092156897	CD32	RCVCMP0000481	Control	Rituximab
S4	0.01666608557811449	0.005674564923333181	0.08455402773693406	2.766016582206298	CD37	RCVCMP0000481	Control	Rituximab
S4	0.008513456317920349	0.14961795452670867	0.8437483845438936	1.4408822392176237	CD38	RCVCMP0000481	Control	Rituximab
S4	0.008129140643775524	0.17176985703147052	0.9030577181790226	1.3665389729340318	CD40	RCVCMP0000481	Control	Rituximab
S4	-0.003971808894297185	0.5409861166885572	0.9991705193261322	-0.6113224721699725	CD44	RCVCMP0000481	Control	Rituximab
S4	0.0011453503741136915	0.8179584384645171	0.9991705193261322	0.23017158825394177	CD45	RCVCMP0000481	Control	Rituximab
S4	-0.011810041496493309	0.058495820589592844	0.4854666994083661	-1.891963676708442	CD45RA	RCVCMP0000481	Control	Rituximab
S4	-0.001350584044857629	0.8569298141391208	0.9991705193261322	-0.18028374762309318	CD47	RCVCMP0000481	Control	Rituximab
S4	0.0014227604484450113	0.7828185049248249	0.9991705193261322	0.2756479137374985	CD48	RCVCMP0000481	Control	Rituximab
S4	0.010687274101242237	0.07268859995424126	0.5568744769764068	1.794780994983244	CD49D	RCVCMP0000481	Control	Rituximab
S4	0.05888686264870737	0	0	9.630073381690872	CD54	RCVCMP0000481	Control	Rituximab
S4	0.002709526472543459	0.62210419841828	0.9991705193261322	0.4928703503135727	CD55	RCVCMP0000481	Control	Rituximab
S4	0.011816896653494127	0.04880861798266145	0.42849370817362875	1.9702596703403237	CD59	RCVCMP0000481	Control	Rituximab
S4	-0.01815384095204147	0.003559479054101938	0.057936613071836694	-2.9147725046110255	CD71	RCVCMP0000481	Control	Rituximab
S4	0.0031673369123535067	0.5758881289543989	0.9991705193261322	0.5594009268781803	CD72	RCVCMP0000481	Control	Rituximab
S4	0.01877285650147807	0.0019361919869478328	0.03461116463541591	3.0998491911952315	CD82	RCVCMP0000481	Control	Rituximab
S4	0.010639086871020427	0.0739551396658471	0.5629302892407115	1.7868908005364823	CD84	RCVCMP0000481	Control	Rituximab
S4	0.00978974664033711	0.10159766321978592	0.6820084847874913	1.6371570283519297	CD86	RCVCMP0000481	Control	Rituximab
S4	0.02254566153543771	2.045487123594203e-4	0.004913104828130598	3.71333144924902	HLA-ABC	RCVCMP0000481	Control	Rituximab
S4	0.008505751486915984	0.15340864788426734	0.8549702542628005	1.4275943601344576	HLA-DR	RCVCMP0000481	Control	Rituximab
S4	0.007743643291262329	0.055431826991179545	0.46781339060725047	1.9154760001015008	B2M	RCVCMP0000001	Control	Rituximab
S4	0.0016419873348684267	0.6685594501258354	0.9991705193261322	0.42812591515913095	CD11a	RCVCMP0000001	Control	Rituximab
S4	0.007798069141522338	0.05189153370974897	0.4468625574035192	1.9440324862358183	CD18	RCVCMP0000001	Control	Rituximab
S4	0.005609908446744996	0.16199177030056444	0.8803857972315111	1.3984040412343228	CD19	RCVCMP0000001	Control	Rituximab
S4	0.0148003529429686	2.689581435260102e-4	0.006273516892366757	3.6434976169927196	CD197	RCVCMP0000001	Control	Rituximab
S4	0.008784949330759973	0.029491957001844815	0.30012874720627397	2.1768473745329007	CD20	RCVCMP0000001	Control	Rituximab
S4	0.014177382266277828	4.906447676957804e-4	0.010590384010373205	3.485812503663593	CD22	RCVCMP0000001	Control	Rituximab
S4	0.013683316508115701	7.462757668852404e-4	0.015223619139274945	3.371988454665829	CD26	RCVCMP0000001	Control	Rituximab
S4	-0.0019933000389570944	0.6448633757634425	0.9991705193261322	-0.4609097229041135	CD27	RCVCMP0000001	Control	Rituximab
S4	-0.004603012373461516	0.2724018601005336	0.9991705193261322	-1.0975481141384618	CD29	RCVCMP0000001	Control	Rituximab
S4	0.02214527607958651	5.5004357957244565e-8	2.553611411775383e-6	5.434324645943892	CD32	RCVCMP0000001	Control	Rituximab
S4	0.04204549496732147	0	0	10.294078105588444	CD37	RCVCMP0000001	Control	Rituximab
S4	0.05305345208326681	0	0	12.991450397051745	CD38	RCVCMP0000001	Control	Rituximab
S4	0.056550192832578526	0	0	13.820200983261516	CD40	RCVCMP0000001	Control	Rituximab
S4	0.011001211105709466	0.0066134166113140935	0.09593510087555047	2.7157082640925885	CD44	RCVCMP0000001	Control	Rituximab
S4	0.005379947601082728	0.18013633711517407	0.9248631314927365	1.340335370411319	CD45	RCVCMP0000001	Control	Rituximab
S4	-0.0027947566672278414	0.5117313603328246	0.9991705193261322	-0.6561441802222395	CD45RA	RCVCMP0000001	Control	Rituximab
S4	-0.0029072299625438744	0.4923751243813803	0.9991705193261322	-0.6865360738296188	CD47	RCVCMP0000001	Control	Rituximab
S4	-0.0030068709293033084	0.4785903683267668	0.9991705193261322	-0.7085715953098006	CD48	RCVCMP0000001	Control	Rituximab
S4	0.006353761789271514	0.11416617453207567	0.7280584480589585	1.5797410766775983	CD49D	RCVCMP0000001	Control	Rituximab
S4	0.15121448683650998	0	0	36.910610945148925	CD54	RCVCMP0000001	Control	Rituximab
S4	0.0039591515739910025	0.3161057303667394	0.9991705193261322	1.0024926174342121	CD55	RCVCMP0000001	Control	Rituximab
S4	0.0015485570597594503	0.6856256338291937	0.9991705193261322	0.40479849679635305	CD59	RCVCMP0000001	Control	Rituximab
S4	-0.0024194536710481734	0.5728961422846837	0.9991705193261322	-0.5637913456617326	CD71	RCVCMP0000001	Control	Rituximab
S4	-1.1824887878115021e-4	0.9982500652809948	0.9998346820867317	-0.002193219681016046	CD72	RCVCMP0000001	Control	Rituximab
S4	0.011391298672456624	0.005024381128914568	0.07675827178004618	2.805466452286661	CD82	RCVCMP0000001	Control	Rituximab
S4	-2.2365826978786325e-4	0.9776871031647987	0.9991705193261322	-0.027968715036857602	CD84	RCVCMP0000001	Control	Rituximab
S4	0.04991719803451089	0	0	12.203637214099233	CD86	RCVCMP0000001	Control	Rituximab
S4	0.003941666453309801	0.3231309218016083	0.9991705193261322	0.988044363328272	HLA-ABC	RCVCMP0000001	Control	Rituximab
S4	-0.016729701585754018	5.0411799380807176e-5	0.001391536290742074	-4.053709558100019	HLA-DR	RCVCMP0000001	Control	Rituximab
S4	0.00965249610866111	0.16911143993809175	0.8961186203861444	1.3750645292552695	B2M	RCVCMP0000261	Control	Rituximab
S4	-9.358953016315659e-4	0.9335791957257902	0.9991705193261322	-0.08334251506886965	CD11a	RCVCMP0000261	Control	Rituximab
S4	-0.0038709703482823973	0.6137340578997386	0.9991705193261322	-0.5047505411004493	CD18	RCVCMP0000261	Control	Rituximab
S4	0.010676401049959984	0.1265344071514909	0.771882212215013	1.5279119244402208	CD19	RCVCMP0000261	Control	Rituximab
S4	0.013114442175481729	0.06258789027042666	0.5077992036022702	1.8621078462581786	CD197	RCVCMP0000261	Control	Rituximab
S4	0.005479149586464817	0.40894534973982477	0.9991705193261322	0.8257510096714734	CD20	RCVCMP0000261	Control	Rituximab
S4	0.03602695872235602	5.026437015498431e-7	2.031367621191542e-5	5.0253009386321805	CD22	RCVCMP0000261	Control	Rituximab
S4	-0.0013136426973524768	0.8907075635761315	0.9991705193261322	-0.13740894177524446	CD26	RCVCMP0000261	Control	Rituximab
S4	-0.002451571092188277	0.7644612145393599	0.9991705193261322	-0.29962761912429453	CD27	RCVCMP0000261	Control	Rituximab
S4	0.008663118169757083	0.20928713422765433	0.9919960929344072	1.2555280438966288	CD29	RCVCMP0000261	Control	Rituximab
S4	0.0027813421471061155	0.6669508212250117	0.9991705193261322	0.43033658033002165	CD32	RCVCMP0000261	Control	Rituximab
S4	0.006742731395487291	0.32755368156546627	0.9991705193261322	0.9790532250183667	CD37	RCVCMP0000261	Control	Rituximab
S4	-0.001312078069494954	0.8904050256589296	0.9991705193261322	-0.13779172349336868	CD38	RCVCMP0000261	Control	Rituximab
S4	-0.0032031997241351432	0.6928841223073723	0.9991705193261322	-0.3949441279588693	CD40	RCVCMP0000261	Control	Rituximab
S4	0.004781519736891926	0.4719625855671914	0.9991705193261322	0.7192894651103391	CD44	RCVCMP0000261	Control	Rituximab
S4	-0.009873995655390029	0.18758706611997433	0.9421281572900811	-1.3177508498367967	CD45	RCVCMP0000261	Control	Rituximab
S4	-0.006982420485219747	0.3576782195463646	0.9991705193261322	-0.9197982088442942	CD45RA	RCVCMP0000261	Control	Rituximab
S4	-0.004146270585394857	0.5940127703360267	0.9991705193261322	-0.5330300624267018	CD47	RCVCMP0000261	Control	Rituximab
S4	-0.012001640860594907	0.10658370839969832	0.7008345729435806	-1.6137405778194702	CD48	RCVCMP0000261	Control	Rituximab
S4	-0.011658260029546506	0.11024185599987338	0.7135315216824715	-1.5971070094173168	CD49D	RCVCMP0000261	Control	Rituximab
S4	0.0650424301749235	0	0	9.000585163768895	CD54	RCVCMP0000261	Control	Rituximab
S4	0.011863665788244682	0.090718155778992	0.6363155799450446	1.6916215454338575	CD55	RCVCMP0000261	Control	Rituximab
S4	-0.0017474483682525027	0.8450718940384534	0.9991705193261322	-0.19541012086181833	CD59	RCVCMP0000261	Control	Rituximab
S4	0.0027419365432589933	0.6712239775229831	0.9991705193261322	0.4244687685605633	CD71	RCVCMP0000261	Control	Rituximab
S4	0.005843625072049912	0.3928656484101716	0.9991705193261322	0.8544320421133546	CD72	RCVCMP0000261	Control	Rituximab
S4	0.017130529920880506	0.016168376603709955	0.19469636778422436	2.4050924122512796	CD82	RCVCMP0000261	Control	Rituximab
S4	-0.01327813529975723	0.07076800643525488	0.5480465637084878	-1.8069632692080502	CD84	RCVCMP0000261	Control	Rituximab
S4	0.004286364637955674	0.5244628221953067	0.9991705193261322	0.6364812130845752	CD86	RCVCMP0000261	Control	Rituximab
S4	0.018191656957671817	0.010766969640182866	0.142541222670961	2.55017228680072	HLA-ABC	RCVCMP0000261	Control	Rituximab
S4	0.02406162017738329	7.845868222939867e-4	0.015875430794188097	3.358175851301792	HLA-DR	RCVCMP0000261	Control	Rituximab
S4	0.0035886972683312744	0.563784971691992	0.9991705193261322	0.5772287000390653	B2M	RCVCMP0000626	Control	Rituximab
S4	1.6973137476762056e-4	0.9366060409773032	0.9991705193261322	0.07953632370249228	CD11a	RCVCMP0000626	Control	Rituximab
S4	-0.004460471825951085	0.5423912892620216	0.9991705193261322	-0.6092008918309056	CD18	RCVCMP0000626	Control	Rituximab
S4	-9.344827086899078e-4	0.9343002071460118	0.9991705193261322	-0.08243575156790012	CD19	RCVCMP0000626	Control	Rituximab
S4	0.005302408114638237	0.4047949713645913	0.9991705193261322	0.8330882295679939	CD197	RCVCMP0000626	Control	Rituximab
S4	0.014408986288548097	0.029728676975553814	0.30163266814674666	2.173686636075096	CD20	RCVCMP0000626	Control	Rituximab
S4	0.006036179831516903	0.34969779991368255	0.9991705193261322	0.9351756213797752	CD22	RCVCMP0000626	Control	Rituximab
S4	0.002105349284942393	0.7161065818746501	0.9991705193261322	0.36366714288323504	CD26	RCVCMP0000626	Control	Rituximab
S4	0.01650715891439653	0.013036895199062037	0.16517566119138652	2.4827598300229927	CD27	RCVCMP0000626	Control	Rituximab
S4	0.004394248317105945	0.4836756280064973	0.9991705193261322	0.7004030564953294	CD29	RCVCMP0000626	Control	Rituximab
S4	-0.01144057653225719	0.10588716734183792	0.6990699721378282	-1.6169588333599432	CD32	RCVCMP0000626	Control	Rituximab
S4	0.0056137674880724275	0.3823603801681039	0.9991705193261322	0.873555479936569	CD37	RCVCMP0000626	Control	Rituximab
S4	0.004886325731280634	0.4338221072198398	0.9991705193261322	0.7826679848219696	CD38	RCVCMP0000626	Control	Rituximab
S4	-0.009568402871790118	0.180049642091187	0.9246292898614952	-1.3406022015775219	CD40	RCVCMP0000626	Control	Rituximab
S4	0.0018528473468926593	0.7440765095751098	0.9991705193261322	0.3264597867992747	CD44	RCVCMP0000626	Control	Rituximab
S4	-0.002346861866451238	0.7726904371656006	0.9991705193261322	-0.28885748804756795	CD45	RCVCMP0000626	Control	Rituximab
S4	0.005040999685541737	0.4281009197175787	0.9991705193261322	0.7924455656229737	CD45RA	RCVCMP0000626	Control	Rituximab
S4	0.0027781797521493567	0.6415857546596497	0.9991705193261322	0.4654827954584129	CD47	RCVCMP0000626	Control	Rituximab
S4	-0.009528190409249853	0.17961710469161207	0.9229539315264396	-1.3419348995957534	CD48	RCVCMP0000626	Control	Rituximab
S4	0.016548685883446906	0.012939685102456133	0.16432686397096824	2.4854249969256124	CD49D	RCVCMP0000626	Control	Rituximab
S4	0.0086198181537068385	0.18998910937982716	0.9474932328965056	1.3106113300988935	CD54	RCVCMP0000626	Control	Rituximab
S4	-0.0022054715939856273	0.7823306190544503	0.9991705193261322	-0.2762831210092783	CD55	RCVCMP0000626	Control	Rituximab
S4	0.017095583234498054	0.010419872376913109	0.1386642181280649	2.5615750561539032	CD59	RCVCMP0000626	Control	Rituximab
S4	-0.004972334697688193	0.5021693813498715	0.9991705193261322	-0.6710802916497236	CD71	RCVCMP0000626	Control	Rituximab
S4	-0.01035613699799451	0.14401470403107539	0.8256556731014787	-1.461002687004263	CD72	RCVCMP0000626	Control	Rituximab
S4	-0.0011770123933648497	0.9065618688957701	0.9991705193261322	-0.11737629394274075	CD82	RCVCMP0000626	Control	Rituximab
S4	0.005999341577338743	0.35036454249743265	0.9991705193261322	0.9338824309416565	CD84	RCVCMP0000626	Control	Rituximab
S4	-0.00743872968418549	0.30260901813962326	0.9991705193261322	-1.030854581306697	CD86	RCVCMP0000626	Control	Rituximab
S4	3.030694587130461e-4	0.9216524307853984	0.9991705193261322	0.09835245020587283	HLA-ABC	RCVCMP0000626	Control	Rituximab
S4	-0.010101718994898161	0.15624877876094267	0.8641176615206454	-1.417801319766441	HLA-DR	RCVCMP0000626	Control	Rituximab
S4	0.004267491129223224	0.3796921611798769	0.9991705193261322	0.8784636401271759	B2M	RCVCMP0000014	Control	Rituximab
S4	-8.315699098145635e-4	0.899986758338464	0.9991705193261322	-0.12567807438443687	CD11a	RCVCMP0000014	Control	Rituximab
S4	0.004634452009615736	0.3391741453747563	0.9991705193261322	0.9557983039784934	CD18	RCVCMP0000014	Control	Rituximab
S4	0.006122771016563682	0.21255821318044887	0.9983123559120871	1.2465618071707256	CD19	RCVCMP0000014	Control	Rituximab
S4	0.007247193491231548	0.13867705122768603	0.8110207807719845	1.4807355709614811	CD197	RCVCMP0000014	Control	Rituximab
S4	-0.0051395277365205	0.32796639355062807	0.9991705193261322	-0.9782182470970107	CD20	RCVCMP0000014	Control	Rituximab
S4	-0.0017749582794953755	0.755578430466513	0.9991705193261322	-0.31129228677617254	CD22	RCVCMP0000014	Control	Rituximab
S4	-0.001251474179425257	0.833012059463329	0.9991705193261322	-0.21084008344459282	CD26	RCVCMP0000014	Control	Rituximab
S4	-0.0019608990837513495	0.7265479806016597	0.9991705193261322	-0.3497211483990323	CD27	RCVCMP0000014	Control	Rituximab
S4	0.005749146660958301	0.241100312402857	0.9991705193261322	1.1722409984027293	CD29	RCVCMP0000014	Control	Rituximab
S4	0.0033426519594776842	0.4856340254857159	0.9991705193261322	0.6972697017615653	CD32	RCVCMP0000014	Control	Rituximab
S4	0.03720452843004184	1.7141843500212417e-13	1.3444231184983351e-11	7.369416398240015	CD37	RCVCMP0000014	Control	Rituximab
S4	0.005336175929874685	0.2760859869156649	0.9991705193261322	1.089153984754872	CD38	RCVCMP0000014	Control	Rituximab
S4	-9.467601535055036e-4	0.8821505635387235	0.9991705193261322	-0.14824355002268055	CD40	RCVCMP0000014	Control	Rituximab
S4	-0.008749803042080664	0.08810389729509606	0.6254822648050552	-1.7054855913268783	CD44	RCVCMP0000014	Control	Rituximab
S4	-0.0048180714903496655	0.36231561685816216	0.9991705193261322	-0.9109615809789938	CD45	RCVCMP0000014	Control	Rituximab
S4	-0.00244047666007814	0.6579458123793362	0.9991705193261322	-0.44275105076597265	CD45RA	RCVCMP0000014	Control	Rituximab
S4	-0.0049556019927025526	0.34429314898970365	0.9991705193261322	-0.945716608573291	CD47	RCVCMP0000014	Control	Rituximab
S4	-6.506970375380938e-4	0.92807527363052	0.9991705193261322	-0.09026671008381765	CD48	RCVCMP0000014	Control	Rituximab
S4	-0.001285279784552037	0.8291430458474431	0.9991705193261322	-0.21580077287334593	CD49D	RCVCMP0000014	Control	Rituximab
S4	0.03825708838303105	3.68594044175552e-14	3.0117484264089647e-12	7.571483235640654	CD54	RCVCMP0000014	Control	Rituximab
S4	-2.338391615929821e-4	0.9936870219325282	0.9998346820867317	-0.007912227215057641	CD55	RCVCMP0000014	Control	Rituximab
S4	8.721720957939967e-4	0.8335589079327774	0.9991705193261322	0.21013935805005182	CD59	RCVCMP0000014	Control	Rituximab
S4	6.082274912004258e-4	0.8744256729634996	0.9991705193261322	0.15803950044698978	CD71	RCVCMP0000014	Control	Rituximab
S4	0.002913876503782718	0.5399210432526513	0.9991705193261322	0.6129323932638829	CD72	RCVCMP0000014	Control	Rituximab
S4	0.02591867186673404	2.7156022119889656e-7	1.143759732022344e-5	5.142185892147436	CD82	RCVCMP0000014	Control	Rituximab
S4	0.003075331492480902	0.5173387977778039	0.9991705193261322	0.6474530090846562	CD84	RCVCMP0000014	Control	Rituximab
S4	-0.0032689082206765413	0.544720025671145	0.9991705193261322	-0.6056909033958426	CD86	RCVCMP0000014	Control	Rituximab
S4	-0.011230275547670214	0.029805171036392124	0.30215303098927637	-2.172669896610727	HLA-ABC	RCVCMP0000014	Control	Rituximab
S4	-0.02118806290024188	3.581071768080332e-5	0.0010263607478158809	-4.132968913493803	HLA-DR	RCVCMP0000014	Control	Rituximab
S4	-0.007496866666835378	0.15789492234778613	0.8681999033781364	-1.4121869487212482	B2M	RCVCMP0000402	Control	Rituximab
S4	-0.006618516223483204	0.21296450689814694	0.9985002545647078	-1.2454551090403148	CD11a	RCVCMP0000402	Control	Rituximab
S4	-0.005757113135047892	0.2732452017321585	0.9991705193261322	-1.0956197802655459	CD18	RCVCMP0000402	Control	Rituximab
S4	0.005478322418984892	0.26933520189252236	0.9991705193261322	1.1045948078625958	CD19	RCVCMP0000402	Control	Rituximab
S4	0.014568663643983319	0.003620577183543361	0.058811655912145114	2.9094565424875887	CD197	RCVCMP0000402	Control	Rituximab
S4	0.007686541993003686	0.1216777256683037	0.7542340677977336	1.5477698178508097	CD20	RCVCMP0000402	Control	Rituximab
S4	-0.006120670877189903	0.25176254903457784	0.9991705193261322	-1.1460787989432464	CD22	RCVCMP0000402	Control	Rituximab
S4	7.128690146443729e-4	0.8564714167877545	0.9991705193261322	0.1808677070759809	CD26	RCVCMP0000402	Control	Rituximab
S4	0.0032293999166071526	0.5005403049801074	0.9991705193261322	0.6736398602992026	CD27	RCVCMP0000402	Control	Rituximab
S4	-0.0033919475901946507	0.5360956188734876	0.9991705193261322	-0.6187279121889553	CD29	RCVCMP0000402	Control	Rituximab
S4	0.00897814612182535	0.07479279297084296	0.5670020438781516	1.781732937396534	CD32	RCVCMP0000402	Control	Rituximab
S4	0.009731150791427884	0.053652907749004664	0.4575444157733442	1.9296283158081324	CD37	RCVCMP0000402	Control	Rituximab
S4	-0.0029892259834136256	0.5880995366663838	0.9991705193261322	-0.5415920979594852	CD38	RCVCMP0000402	Control	Rituximab
S4	0.006580025035318434	0.188530063464331	0.9445419233095915	1.314940013839983	CD40	RCVCMP0000402	Control	Rituximab
S4	-0.0018464336680588417	0.7455865422573629	0.9991705193261322	-0.3244643049151523	CD44	RCVCMP0000402	Control	Rituximab
S4	0.0012236670098592069	0.7813022620065466	0.9991705193261322	0.27762236499122106	CD45	RCVCMP0000402	Control	Rituximab
S4	0.0026089033808751358	0.5847767521895555	0.9991705193261322	0.5464207466758372	CD45RA	RCVCMP0000402	Control	Rituximab
S4	0.001603913441465944	0.7217695973025895	0.9991705193261322	0.3560947653256039	CD47	RCVCMP0000402	Control	Rituximab
S4	-0.004439324508983279	0.41086946753600817	0.9991705193261322	-0.8223645173245675	CD48	RCVCMP0000402	Control	Rituximab
S4	-8.008493460506117e-4	0.9079918800584459	0.9991705193261322	-0.11557184212956831	CD49D	RCVCMP0000402	Control	Rituximab
S4	0.04750074257880045	0	0	9.24383811594758	CD54	RCVCMP0000402	Control	Rituximab
S4	-0.007490657753460495	0.1522751246320748	0.8516794151792708	-1.431541351095009	CD55	RCVCMP0000402	Control	Rituximab
S4	-0.0046190310742675374	0.39181261082767305	0.9991705193261322	-0.8563348121152526	CD59	RCVCMP0000402	Control	Rituximab
S4	-0.013811112536384063	0.008375956060995978	0.11592715287377865	-2.6365268927546524	CD71	RCVCMP0000402	Control	Rituximab
S4	0.007475120202737805	0.1360526318326727	0.802178598079285	1.4906529613404402	CD72	RCVCMP0000402	Control	Rituximab
S4	9.64967352419776e-4	0.8203004728060161	0.9991705193261322	0.22715853030120414	CD82	RCVCMP0000402	Control	Rituximab
S4	0.00729646431035512	0.14267820739339987	0.8220459795204347	1.4658901809652896	CD84	RCVCMP0000402	Control	Rituximab
S4	0.004884617178732401	0.32384913516448455	0.9991705193261322	0.9865788656811264	CD86	RCVCMP0000402	Control	Rituximab
S4	-0.00879627214176724	0.09615467270188244	0.6590774478982536	-1.6637886512714366	HLA-ABC	RCVCMP0000402	Control	Rituximab
S4	-0.009136842395012825	0.08367783741668107	0.6066272001138324	-1.7297338528781565	HLA-DR	RCVCMP0000402	Control	Rituximab
S4	-0.00592164064585934	0.41923307581926217	0.9991705193261322	-0.8077524974220814	B2M	RCVCMP0000973	Control	Rituximab
S4	-0.003438761033273167	0.6516592847688787	0.9991705193261322	-0.45145828360362517	CD11a	RCVCMP0000973	Control	Rituximab
S4	-0.003651518970895539	0.6299008880641742	0.9991705193261322	-0.48186635525013255	CD18	RCVCMP0000973	Control	Rituximab
S4	-0.004467265651956449	0.5488116813145127	0.9991705193261322	-0.5995417447681136	CD19	RCVCMP0000973	Control	Rituximab
S4	0.009988434946058791	0.11281801864909458	0.722703857194852	1.5856531220670707	CD197	RCVCMP0000973	Control	Rituximab
S4	0.0049682826056112175	0.4324152236935823	0.9991705193261322	0.785065401886114	CD20	RCVCMP0000973	Control	Rituximab
S4	-0.016850782084718217	0.016546323651441413	0.19776377257866412	-2.3966366240743926	CD22	RCVCMP0000973	Control	Rituximab
S4	1.6677918533667305e-4	0.9366423717568002	0.9991705193261322	0.07949064565360234	CD26	RCVCMP0000973	Control	Rituximab
S4	3.3867919189073056e-4	0.9179932416321614	0.9991705193261322	0.10296185962617499	CD27	RCVCMP0000973	Control	Rituximab
S4	-0.006411128823707484	0.37858322908111064	0.9991705193261322	-0.8805097437071305	CD29	RCVCMP0000973	Control	Rituximab
S4	0.001304430687996649	0.8088414295298305	0.9991705193261322	0.24192093314765561	CD32	RCVCMP0000973	Control	Rituximab
S4	0.0020106708715104875	0.7297614025683039	0.9991705193261322	0.3454429368329828	CD37	RCVCMP0000973	Control	Rituximab
S4	-8.611305156687569e-4	0.9417550908134898	0.9991705193261322	-0.07306412326158336	CD38	RCVCMP0000973	Control	Rituximab
S4	0.002799733098565759	0.6461858140347252	0.9991705193261322	0.4590673333587525	CD40	RCVCMP0000973	Control	Rituximab
S4	-0.004147349625597621	0.5698770225359797	0.9991705193261322	-0.5682326229355636	CD44	RCVCMP0000973	Control	Rituximab
S4	-0.010748561271749973	0.13067908458538355	0.78485082757259494	-1.5114293957359304	CD45	RCVCMP0000973	Control	Rituximab
S4	-0.0042598332198817155	0.5696069311086673	0.9991705193261322	-0.5686304864805315	CD45RA	RCVCMP0000973	Control	Rituximab
S4	-0.011984631236731883	0.08721610267768293	0.6213511262831156	-1.710269209897933	CD47	RCVCMP0000973	Control	Rituximab
S4	0.004459591064924362	0.48265931263266504	0.9991705193261322	0.7020318312842565	CD48	RCVCMP0000973	Control	Rituximab
S4	-0.008161215648726712	0.25508418848383796	0.9991705193261322	-1.1380869219991383	CD49D	RCVCMP0000973	Control	Rituximab
S4	0.03599795672219726	1.2872722976453588e-7	5.722059056002218e-6	5.2806488004567225	CD54	RCVCMP0000973	Control	Rituximab
S4	-0.003433615527705713	0.6443418462011233	0.9991705193261322	-0.461636735516487	CD55	RCVCMP0000973	Control	Rituximab
S4	0.011073092976467405	0.09643193986814169	0.6600139167947437	1.6624032891347564	CD59	RCVCMP0000973	Control	Rituximab
S4	-0.013511493168076824	0.05576301248638399	0.46937437369134605	-1.9128831552218017	CD71	RCVCMP0000973	Control	Rituximab
S4	-0.005816917860054699	0.42694183697666765	0.9991705193261322	-0.7944356845081658	CD72	RCVCMP0000973	Control	Rituximab
S4	-0.008519992598549164	0.23584807984637235	0.9991705193261322	-1.185428472286977	CD82	RCVCMP0000973	Control	Rituximab
S4	-0.007724018972403261	0.2817846767093939	0.9991705193261322	-1.0763188599550366	CD84	RCVCMP0000973	Control	Rituximab
S4	-0.009870148829004175	0.16709721135656563	0.8916348466354855	-1.381591350253415	CD86	RCVCMP0000973	Control	Rituximab
S4	-0.015333601199799946	0.02968803491596492	0.3013734558670575	-2.1742277553536313	HLA-ABC	RCVCMP0000973	Control	Rituximab
S4	-0.03292812650426077	2.2602247449310675e-6	8.138982374775815e-5	-4.728645634276852	HLA-DR	RCVCMP0000973	Control	Rituximab
S4	0.004306841651466253	0.3352908868707476	0.9991705193261322	0.9635115178437125	B2M	RCVCMP0000214	Control	Rituximab
S4	0.002591242703122019	0.553155626288452	0.9991705193261322	0.5930381422809572	CD11a	RCVCMP0000214	Control	Rituximab
S4	0.0016169197604830935	0.7017132526733603	0.9991705193261322	0.3830087818983307	CD18	RCVCMP0000214	Control	Rituximab
S4	0.00370370643090849	0.40412202930864805	0.9991705193261322	0.8342821123070844	CD19	RCVCMP0000214	Control	Rituximab
S4	0.019016023257333894	2.9266830274377043e-5	8.540593198250027e-4	4.179097421650616	CD197	RCVCMP0000214	Control	Rituximab
S4	0.007799116052018605	0.08342462151224006	0.6056708385719012	1.7311522039016571	CD20	RCVCMP0000214	Control	Rituximab
S4	0.009248268546344012	0.04142687475930962	0.38457101545862304	2.0392320386228624	CD22	RCVCMP0000214	Control	Rituximab
S4	0.0237381234448407	1.8774676835420223e-7	8.074009349127127e-6	5.211077725503089	CD26	RCVCMP0000214	Control	Rituximab
S4	0.005540851804037403	0.2154216422724915	0.9991705193261322	1.2387944162510711	CD27	RCVCMP0000214	Control	Rituximab
S4	-0.004730161487208306	0.31545379392890693	0.9991705193261322	-1.0038440382421758	CD29	RCVCMP0000214	Control	Rituximab
S4	0.012769575697336806	0.004996525564672005	0.07647951596606264	2.807257681183708	CD32	RCVCMP0000214	Control	Rituximab
S4	0.014317197925728945	0.001668890247324084	0.030487775493798514	3.1435901091696294	CD37	RCVCMP0000214	Control	Rituximab
S4	0.020001818939126368	1.1592414271399676e-5	3.6791179191857445e-4	4.3851157067572855	CD38	RCVCMP0000214	Control	Rituximab
S4	0.012892866846350756	0.004632261798331649	0.07185842085503084	2.8315525715575336	CD40	RCVCMP0000214	Control	Rituximab
S4	0.012614599142162581	0.005430943394080234	0.081707390048599	2.780295619355272	CD44	RCVCMP0000214	Control	Rituximab
S4	0.011081170388935734	0.014708659994840056	0.18149565627899839	2.43947402639317	CD45	RCVCMP0000214	Control	Rituximab
S4	0.00310597311095443	0.48159396023205714	0.9991705193261322	0.7037411959770207	CD45RA	RCVCMP0000214	Control	Rituximab
S4	-0.0013579697911703219	0.7867908935147909	0.9991705193261322	-0.27048014024043693	CD47	RCVCMP0000214	Control	Rituximab
S4	8.181858732401316e-4	0.8374094272670467	0.9991705193261322	0.20520824586804196	CD48	RCVCMP0000214	Control	Rituximab
S4	0.007177082206428359	0.11106661016336661	0.716064880253639	1.593417287048517	CD49D	RCVCMP0000214	Control	Rituximab
S4	0.06289275114108411	0	0	13.708219653492616	CD54	RCVCMP0000214	Control	Rituximab
S4	0.002553802677053828	0.557451699356813	0.9991705193261322	0.586630789632557	CD55	RCVCMP0000214	Control	Rituximab
S4	0.003846800575165302	0.38696692207323524	0.9991705193261322	0.8651309445162826	CD59	RCVCMP0000214	Control	Rituximab
S4	0.030367043378843894	3.271338755439501e-11	2.115308829776276e-9	6.633808802155224	CD71	RCVCMP0000214	Control	Rituximab
S4	0.018965849958728135	3.227409701089812e-5	9.333319946394861e-4	4.156796683590147	CD72	RCVCMP0000214	Control	Rituximab
S4	0.0046061782064868466	0.30357885243336025	0.9991705193261322	1.0287889668666823	CD82	RCVCMP0000214	Control	Rituximab
S4	0.0034825272019695652	0.4312504657700831	0.9991705193261322	0.7870536411910816	CD84	RCVCMP0000214	Control	Rituximab
S4	-0.0012927844574189549	0.7990349631109321	0.9991705193261322	-0.25459624057834374	CD86	RCVCMP0000214	Control	Rituximab
S4	0.0021802665560293703	0.6164385942300461	0.9991705193261322	0.5009041321841965	HLA-ABC	RCVCMP0000214	Control	Rituximab
S4	-0.007598231077008371	0.1039568692899637	0.6916094309239036	-1.6259660898094555	HLA-DR	RCVCMP0000214	Control	Rituximab
S4	-0.01574577725581286	4.3376449980033274e-4	0.009490446261454214	-3.5186402329389854	B2M	RCVCMP0000665	Control	Rituximab
S4	0.021960460412139886	5.709659989250326e-7	2.28895735875923e-5	5.000787556003783	CD11a	RCVCMP0000665	Control	Rituximab
S4	-6.60763211860491e-4	0.9073365691479874	0.9991705193261322	-0.11639869557540439	CD18	RCVCMP0000665	Control	Rituximab
S4	-3.7737077937586417e-4	0.9593830731232076	0.9991705193261322	-0.05092777481101003	CD19	RCVCMP0000665	Control	Rituximab
S4	0.02038842502807346	3.3066726179420414e-6	1.1618597924184154e-4	4.650789154914136	CD197	RCVCMP0000665	Control	Rituximab
S4	0.0027883147330147323	0.50577308112261	0.9991705193261322	0.6654337861665439	CD20	RCVCMP0000665	Control	Rituximab
S4	-0.008015178743963885	0.07588907883431632	0.5717718005860115	-1.7750533488105704	CD22	RCVCMP0000665	Control	Rituximab
S4	0.012549337288007419	0.003949620292885925	0.0632558574348872	2.882157682337449	CD26	RCVCMP0000665	Control	Rituximab
S4	0.005053404362442986	0.23813675712695237	0.9991705193261322	1.1796567624747727	CD27	RCVCMP0000665	Control	Rituximab
S4	-0.0045909172981670795	0.31569481499574037	0.9991705193261322	-1.0033442041256013	CD29	RCVCMP0000665	Control	Rituximab
S4	0.008753893804306969	0.04425523513269325	0.40243429114998674	2.011665259046748	CD32	RCVCMP0000665	Control	Rituximab
S4	-0.0057000244757437315	0.21031954358892335	0.9946080489199426	-1.2526872617477756	CD37	RCVCMP0000665	Control	Rituximab
S4	0.00226783308596552	0.5845079250675287	0.9991705193261322	0.5468119606192163	CD38	RCVCMP0000665	Control	Rituximab
S4	0.003158049393280437	0.45501348492873506	0.9991705193261322	0.7470829606846567	CD40	RCVCMP0000665	Control	Rituximab
S4	0.028951480737138595	4.420686039452448e-11	2.8219549802981966e-9	6.589245275135667	CD44	RCVCMP0000665	Control	Rituximab
S4	-0.0037293833420182694	0.41917273218042717	0.9991705193261322	-0.8078573044960428	CD45	RCVCMP0000665	Control	Rituximab
S4	0.006317072010806034	0.14376804001583054	0.8251273446892723	1.4619020979196322	CD45RA	RCVCMP0000665	Control	Rituximab
S4	-0.007896293371109761	0.07866882053203422	0.5849399064708171	-1.7584626545734434	CD47	RCVCMP0000665	Control	Rituximab
S4	-0.001485244669482452	0.7631371264894892	0.9991705193261322	-0.30136375911833024	CD48	RCVCMP0000665	Control	Rituximab
S4	1.1328060526668683e-4	0.952044109695013	0.9991705193261322	0.060140028266925584	CD49D	RCVCMP0000665	Control	Rituximab
S4	0.0317488161522229	6.050715484207103e-13	4.577763533001132e-11	7.1993265541389	CD54	RCVCMP0000665	Control	Rituximab
S4	0.006715511139200671	0.11740632318119237	0.738762274399718	1.5657535552097583	CD55	RCVCMP0000665	Control	Rituximab
S4	0.002414362536335045	0.5616931911719945	0.9991705193261322	0.5803283821005332	CD59	RCVCMP0000665	Control	Rituximab
S4	0.06837042342440137	0	0	15.473902004361422	CD71	RCVCMP0000665	Control	Rituximab
S4	0.006413069558091682	0.13796716243518148	0.8089033633185982	1.4834037848990558	CD72	RCVCMP0000665	Control	Rituximab
S4	0.012511805740347999	0.0042640283142914015	0.06716629247958485	2.8579386444830557	CD82	RCVCMP0000665	Control	Rituximab
S4	0.00860563535128481	0.04750293401561012	0.42065366982246544	1.9817883489881876	CD84	RCVCMP0000665	Control	Rituximab
S4	1.277486982685017e-4	0.9496156679959293	0.9991705193261322	0.06318942196497293	CD86	RCVCMP0000665	Control	Rituximab
S4	-0.016904856929513264	1.5678316120876763e-4	0.0038670885097266835	-3.7800717662835597	HLA-ABC	RCVCMP0000665	Control	Rituximab
S4	-0.028102473083543977	2.8502182061682125e-10	1.6920582058811025e-8	-6.306713989066963	HLA-DR	RCVCMP0000665	Control	Rituximab
S4	-0.01431876230725651	0.009248516994481268	0.12594798597939036	-2.6027284694551125	B2M	RCVCMP0000272	Control	Rituximab
S4	0.001016922574609616	0.8205420750541417	0.9991705193261322	0.22684782361101277	CD11a	RCVCMP0000272	Control	Rituximab
S4	-0.004714435640069452	0.39921234818507667	0.9991705193261322	-0.8430287798213641	CD18	RCVCMP0000272	Control	Rituximab
S4	0.008652555134612492	0.10075084259159772	0.6781103588537369	1.6412243996104734	CD19	RCVCMP0000272	Control	Rituximab
S4	0.014855355458202045	0.00525786330149236	0.07963881926830693	2.7907957942671406	CD197	RCVCMP0000272	Control	Rituximab
S4	0.005078545808004852	0.32622353176748664	0.9991705193261322	0.981748974019693	CD20	RCVCMP0000272	Control	Rituximab
S4	3.089266500284095e-4	0.924232412203539	0.9991705193261322	0.09510375919918515	CD22	RCVCMP0000272	Control	Rituximab
S4	0.01766884707547804	9.089938285409271e-4	0.0181475711482138	3.3172771968338557	CD26	RCVCMP0000272	Control	Rituximab
S4	0.002326333259229709	0.638594255115116	0.9991705193261322	0.4696651710926991	CD27	RCVCMP0000272	Control	Rituximab
S4	-0.004001536862637922	0.4826696753570626	0.9991705193261322	-0.7020152143046421	CD29	RCVCMP0000272	Control	Rituximab
S4	2.87126384490869e-4	0.9273863378243707	0.9991705193261322	0.09113372202127774	CD32	RCVCMP0000272	Control	Rituximab
S4	0.0055846038817839545	0.2844616586187845	0.9991705193261322	1.070350305894615	CD37	RCVCMP0000272	Control	Rituximab
S4	-0.005460561531650462	0.3303648011114305	0.9991705193261322	-0.9733793440840174	CD38	RCVCMP0000272	Control	Rituximab
S4	-0.0183655296666573	8.11030820966432e-4	0.01639573778417969	-3.349002437824637	CD40	RCVCMP0000272	Control	Rituximab
S4	0.024764992718993913	3.7966727566285385e-6	1.3275758717541243e-4	4.62221332981354	CD44	RCVCMP0000272	Control	Rituximab
S4	-0.010401240180380166	0.05950582726618262	0.4904074596263061	-1.8844374566653181	CD45	RCVCMP0000272	Control	Rituximab
S4	0.0015886917310105836	0.7397628680248061	0.9991705193261322	0.33216738746541197	CD45RA	RCVCMP0000272	Control	Rituximab
S4	-0.0016514273370117816	0.7874099129321397	0.9991705193261322	-0.26967549697329085	CD47	RCVCMP0000272	Control	Rituximab
S4	-5.850518047645258e-4	0.9442046389554907	0.9991705193261322	-0.06998620571939328	CD48	RCVCMP0000272	Control	Rituximab
S4	-0.002288201770895432	0.7000480617942626	0.9991705193261322	-0.3852555888120723	CD49D	RCVCMP0000272	Control	Rituximab
S4	0.02819097527789087	1.6292971682929647e-7	7.067626905703266e-6	5.237314732747461	CD54	RCVCMP0000272	Control	Rituximab
S4	0.0025198131370152287	0.6129777312316014	0.9991705193261322	0.505827528822144	CD55	RCVCMP0000272	Control	Rituximab
S4	0.008599837046012616	0.10375808336570658	0.6907982616970154	1.62690119869764	CD59	RCVCMP0000272	Control	Rituximab
S4	-9.526921296257228e-4	0.8904184609750666	0.9991705193261322	-0.13777472422622922	CD71	RCVCMP0000272	Control	Rituximab
S4	-0.0033725830460967425	0.5586012046230135	0.9991705193261322	-0.5849204540150988	CD72	RCVCMP0000272	Control	Rituximab
S4	0.010129644238818576	0.056555285387336784	0.47453221159576453	1.9067321199113347	CD82	RCVCMP0000272	Control	Rituximab
S4	-0.005372469302022493	0.3379296110006551	0.9991705193261322	-0.9582640815168798	CD84	RCVCMP0000272	Control	Rituximab
S4	-0.0026704756715258573	0.6494269899696006	0.9991705193261322	-0.4545583702370406	CD86	RCVCMP0000272	Control	Rituximab
S4	-0.008875705544923597	0.10985762711591111	0.712410066751666	-1.5988333927991398	HLA-ABC	RCVCMP0000272	Control	Rituximab
S4	-0.02402948947780205	1.1164626629800202e-5	3.555905887620277e-4	-4.393293441658132	HLA-DR	RCVCMP0000272	Control	Rituximab
S4	-0.007339544453931774	0.22837450947747473	0.9991705193261322	-1.2045566260759968	B2M	RCVCMP0000127	Control	Rituximab
S4	0.022638133787876873	8.723816898448256e-5	0.002282004257370574	3.923592718087338	CD11a	RCVCMP0000127	Control	Rituximab
S4	0.013363400633274009	0.02005752961560403	0.22860395154076724	2.3252699583218455	CD18	RCVCMP0000127	Control	Rituximab
S4	-0.005629758084100729	0.3595905418626911	0.9991705193261322	-0.9161455840993411	CD19	RCVCMP0000127	Control	Rituximab
S4	0.0071202208286600226	0.20462236497923825	0.9818203162680939	1.2684918342584997	CD197	RCVCMP0000127	Control	Rituximab
S4	-0.010357444051756027	0.08407836583709648	0.6082237350299112	-1.7274974328045067	CD20	RCVCMP0000127	Control	Rituximab
S4	-0.005590634711212159	0.36399967528404786	0.9991705193261322	-0.9077701443411835	CD22	RCVCMP0000127	Control	Rituximab
S4	-0.0018277469493517965	0.7857866572795328	0.9991705193261322	-0.2717858872024401	CD26	RCVCMP0000127	Control	Rituximab
S4	-0.003829488694504784	0.5399389029655974	0.9991705193261322	-0.6129053841695182	CD27	RCVCMP0000127	Control	Rituximab
S4	0.0035933393365570553	0.5135340301180653	0.9991705193261322	0.6533447791652356	CD29	RCVCMP0000127	Control	Rituximab
S4	7.499968508334276e-4	0.8652905275832503	0.9991705193261322	0.1696434780213437	CD32	RCVCMP0000127	Control	Rituximab
S4	0.004342365766586945	0.4352259343859388	0.9991705193261322	0.7802802514387374	CD37	RCVCMP0000127	Control	Rituximab
S4	0.007949579641668035	0.16353493251249995	0.8840683107315948	1.3932806736492216	CD38	RCVCMP0000127	Control	Rituximab
S4	0.019565719892419103	7.599409323362227e-4	0.015439306283539716	3.3669876438157558	CD40	RCVCMP0000127	Control	Rituximab
S4	-0.0037263242743272485	0.5491431506936384	0.9991705193261322	-0.5990445892236071	CD44	RCVCMP0000127	Control	Rituximab
S4	0.0022039442434116895	0.6765099330552458	0.9991705193261322	0.41723034293894795	CD45	RCVCMP0000127	Control	Rituximab
S4	-0.002450050261542281	0.7070360624265728	0.9991705193261322	-0.3758397123325817	CD45RA	RCVCMP0000127	Control	Rituximab
S4	-0.005220016519478169	0.3943440251821161	0.9991705193261322	-0.8517659198548403	CD47	RCVCMP0000127	Control	Rituximab
S4	0.004010138022093338	0.46825551886341876	0.9991705193261322	0.7253203586875504	CD48	RCVCMP0000127	Control	Rituximab
S4	-8.106754039373281e-4	0.9235641663970005	0.9991705193261322	-0.09594511102980545	CD49D	RCVCMP0000127	Control	Rituximab
S4	0.01199790943365223	0.037505181525497644	0.3589188368304651	2.0802219315793655	CD54	RCVCMP0000127	Control	Rituximab
S4	0.010046978090441508	0.07829544516672815	0.5832581690577419	1.7606630798463516	CD55	RCVCMP0000127	Control	Rituximab
S4	0.00826291241926256	0.14794207943386928	0.8380835812124147	1.446838791366524	CD59	RCVCMP0000127	Control	Rituximab
S4	-0.0014806674699658377	0.8339475643994714	0.9991705193261322	-0.2096414008236325	CD71	RCVCMP0000127	Control	Rituximab
S4	0.0015436047923894553	0.7606477783294809	0.9991705193261322	0.30463024986288983	CD72	RCVCMP0000127	Control	Rituximab
S4	0.020538692375661586	4.1338007662883314e-4	0.00914687377828644	3.531391076041841	CD82	RCVCMP0000127	Control	Rituximab
S4	-0.003923792775921599	0.5303010607109969	0.9991705193261322	-0.6275465071429215	CD84	RCVCMP0000127	Control	Rituximab
S4	-0.00160023617708715	0.8182178330842166	0.9991705193261322	-0.22983777124556148	CD86	RCVCMP0000127	Control	Rituximab
S4	-0.006535392573643089	0.2855659898580666	0.9991705193261322	-1.0678991857637463	HLA-ABC	RCVCMP0000127	Control	Rituximab
S4	-0.023374178355235215	8.577711186271102e-5	0.0022503347385348705	-3.927657879188603	HLA-DR	RCVCMP0000127	Control	Rituximab
S4	-0.008727062832684773	0.07997545956988412	0.5904808950350682	-1.7508284782065426	B2M	RCVCMP0000281	Control	Rituximab
S4	0.003013657253209219	0.5083580502728138	0.9991705193261322	0.6613965306125796	CD11a	RCVCMP0000281	Control	Rituximab
S4	0.008439264339349228	0.07307295998470553	0.5582537056947392	1.79237472937557	CD18	RCVCMP0000281	Control	Rituximab
S4	3.763936639214212e-4	0.9075547138944651	0.9991705193261322	0.11612343767146342	CD19	RCVCMP0000281	Control	Rituximab
S4	5.473177471112009e-5	0.9595358260737004	0.9991705193261322	0.050736079879446554	CD197	RCVCMP0000281	Control	Rituximab
S4	0.004709652764275558	0.3102066693104948	0.9991705193261322	1.014788473662848	CD20	RCVCMP0000281	Control	Rituximab
S4	-0.005474751929738795	0.27784968291247447	0.9991705193261322	-1.0851625156187041	CD22	RCVCMP0000281	Control	Rituximab
S4	-4.8476287311569874e-4	0.9505843821620702	0.9991705193261322	-0.06197293894219937	CD26	RCVCMP0000281	Control	Rituximab
S4	0.0021802959443228366	0.6176514887289117	0.9991705193261322	0.4991815533012762	CD27	RCVCMP0000281	Control	Rituximab
S4	7.138641247594257e-4	0.8528758940204366	0.9991705193261322	0.18545025518993624	CD29	RCVCMP0000281	Control	Rituximab
S4	-0.0019219937143289602	0.7218735729544414	0.9991705193261322	-0.3559559249173498	CD32	RCVCMP0000281	Control	Rituximab
S4	6.77408284590805e-4	0.8587679256024676	0.9991705193261322	0.17794276440727702	CD37	RCVCMP0000281	Control	Rituximab
S4	-0.0014421479448569416	0.7923346473415486	0.9991705193261322	-0.2632801640153702	CD38	RCVCMP0000281	Control	Rituximab
S4	-0.012472792879016339	0.011772984300317722	0.1527802236373891	-2.518876796537112	CD40	RCVCMP0000281	Control	Rituximab
S4	-0.0056542693723442014	0.25258049873951294	0.9991705193261322	-1.1441040247818512	CD44	RCVCMP0000281	Control	Rituximab
S4	-0.00133772368755982	0.81283369799358	0.9991705193261322	-0.23677197000651298	CD45	RCVCMP0000281	Control	Rituximab
S4	0.0018417730655888216	0.6756664203672094	0.9991705193261322	0.41838394868554385	CD45RA	RCVCMP0000281	Control	Rituximab
S4	0.004572215747016637	0.3223007739090129	0.9991705193261322	0.9897409090712831	CD47	RCVCMP0000281	Control	Rituximab
S4	0.0036617210401818276	0.428755440701575	0.9991705193261322	0.7913231533788828	CD48	RCVCMP0000281	Control	Rituximab
S4	8.820603653410959e-4	0.8256349260112041	0.9991705193261322	0.22030333114771614	CD49D	RCVCMP0000281	Control	Rituximab
S4	0.03330006999374069	6.573852573410477e-12	4.524179703661054e-10	6.8666248688958555	CD54	RCVCMP0000281	Control	Rituximab
S4	-0.004885908046952156	0.32905933916720054	0.9991705193261322	-0.9760103423530537	CD55	RCVCMP0000281	Control	Rituximab
S4	0.009733534778479564	0.04167539721078217	0.3862430090023821	2.0367470473679106	CD59	RCVCMP0000281	Control	Rituximab
S4	-0.0016026382235455753	0.7715605231035898	0.9991705193261322	-0.2903342707932258	CD71	RCVCMP0000281	Control	Rituximab
S4	0.00666830820928715	0.15924040892974745	0.8718645196519067	1.4076308452071566	CD72	RCVCMP0000281	Control	Rituximab
S4	0.025079665930764928	2.187968726197198e-7	9.293697027911349e-6	5.182614577238573	CD82	RCVCMP0000281	Control	Rituximab
S4	0.008790421162826578	0.06395040147886988	0.5149317374667189	1.8525254848736767	CD84	RCVCMP0000281	Control	Rituximab
S4	-0.007160118050963114	0.15273565033360292	0.8534422235302446	-1.4299350877886352	CD86	RCVCMP0000281	Control	Rituximab
S4	-0.006741922013614744	0.1790317879312573	0.9213630486187394	-1.343742132287417	HLA-ABC	RCVCMP0000281	Control	Rituximab
S4	-0.015104976786676546	0.002225484016107732	0.03885518713437509	-3.058364900034205	HLA-DR	RCVCMP0000281	Control	Rituximab
S4	-0.007982838976403218	0.2197607605908236	0.9991705193261322	-1.2271645230649875	B2M	RCVCMP0000475	Control	Rituximab
S4	0.006461382680265172	0.2759431463978157	0.9991705193261322	1.089478011082819	CD11a	RCVCMP0000475	Control	Rituximab
S4	0.0013390548464366316	0.7882153252576041	0.9991705193261322	0.2686288288413098	CD18	RCVCMP0000475	Control	Rituximab
S4	0.0031067783894752486	0.5836555993762491	0.9991705193261322	0.5480528718388774	CD19	RCVCMP0000475	Control	Rituximab
S4	-0.002857367666762398	0.6767363559137627	0.9991705193261322	-0.4169207768283962	CD197	RCVCMP0000475	Control	Rituximab
S4	-0.0021782305573422494	0.7637824488716453	0.9991705193261322	-0.3005175013359754	CD20	RCVCMP0000475	Control	Rituximab
S4	6.590077136323455e-4	0.876719822024465	0.9991705193261322	0.15512874402597196	CD22	RCVCMP0000475	Control	Rituximab
S4	-0.0067419784442038	0.2927480366031532	0.9991705193261322	-1.0521122846485138	CD26	RCVCMP0000475	Control	Rituximab
S4	0.0021979425030578324	0.6866545866023877	0.9991705193261322	0.4033991844743401	CD27	RCVCMP0000475	Control	Rituximab
S4	-1.8316249706363844e-4	0.9837098887855036	0.99961295912506265	0.02041804529704458	CD29	RCVCMP0000475	Control	Rituximab
S4	-0.008679830903835083	0.1799135310092267	0.9240358952633883	-1.3410213188496223	CD32	RCVCMP0000475	Control	Rituximab
S4	-0.0024796302936237915	0.7284286913626958	0.9991705193261322	-0.3472164793511608	CD37	RCVCMP0000475	Control	Rituximab
S4	-0.00785288475250733	0.22737463570645555	0.9991705193261322	-1.2071493413572174	CD38	RCVCMP0000475	Control	Rituximab
S4	0.0012265536356408893	0.8057079096112325	0.9991705193261322	0.2459668300219703	CD40	RCVCMP0000475	Control	Rituximab
S4	0.0018758701986398114	0.7162956740112691	0.9991705193261322	0.36341396138569954	CD44	RCVCMP0000475	Control	Rituximab
S4	3.596662014689295e-4	0.9144549252282703	0.9991705193261322	0.10742108834019416	CD45	RCVCMP0000475	Control	Rituximab
S4	0.003475697096547912	0.5429009547756614	0.9991705193261322	0.608432058067915	CD45RA	RCVCMP0000475	Control	Rituximab
S4	-0.0046545040578521235	0.48332821207648036	0.9991705193261322	-0.7009596255429272	CD47	RCVCMP0000475	Control	Rituximab
S4	-0.004535283395716745	0.4975507603234979	0.9991705193261322	-0.678348490339921	CD48	RCVCMP0000475	Control	Rituximab
S4	-0.0016792075601468309	0.8261631123054197	0.9991705193261322	-0.21962513770938183	CD49D	RCVCMP0000475	Control	Rituximab
S4	0.01758261215241307	0.004199370095034238	0.06634971426003063	2.862783790722089	CD54	RCVCMP0000475	Control	Rituximab
S4	-0.003707497893184516	0.5820990456473698	0.9991705193261322	-0.5503212587069055	CD55	RCVCMP0000475	Control	Rituximab
S4	-0.00456551337239631	0.49552987112274993	0.9991705193261322	-0.681539991148414	CD59	RCVCMP0000475	Control	Rituximab
S4	-0.009977583533722413	0.12195696331218799	0.755167190912073	-1.5466114654793202	CD71	RCVCMP0000475	Control	Rituximab
S4	-0.004815987595339609	0.4701624326551199	0.9991705193261322	-0.7222147882523468	CD72	RCVCMP0000475	Control	Rituximab
S4	0.016552944351410723	0.006964071475449085	0.09992508687952807	2.6985574588902024	CD82	RCVCMP0000475	Control	Rituximab
S4	0.004070649432121146	0.48003440555989707	0.9991705193261322	0.7062472269534585	CD84	RCVCMP0000475	Control	Rituximab
S4	-0.0057055406590125965	0.38790296409624714	0.9991705193261322	-0.8634265918501205	CD86	RCVCMP0000475	Control	Rituximab
S4	-0.014477931302413502	0.023461932223728384	0.2556070870628736	-2.2658277403287514	HLA-ABC	RCVCMP0000475	Control	Rituximab
S4	-0.0069111649756853424	0.2911334749976384	0.9991705193261322	-1.0556383455408032	HLA-DR	RCVCMP0000475	Control	Rituximab
S4	-0.0033916877168420666	0.6087102892332334	0.9991705193261322	-0.5119153006414897	B2M	RCVCMP0000215	Control	Rituximab
S4	-0.0033706515864903464	0.609570524454581	0.9991705193261322	-0.5106866011127464	CD11a	RCVCMP0000215	Control	Rituximab
S4	0.0025215584884253138	0.6206194297673868	0.9991705193261322	0.49497264548017683	CD18	RCVCMP0000215	Control	Rituximab
S4	-0.007781619404979284	0.20819755971912635	0.9890022404453612	-1.258537152443563	CD19	RCVCMP0000215	Control	Rituximab
S4	0.02840329474086413	1.1185512411859833e-6	4.2672065177332844e-5	4.869545680393598	CD197	RCVCMP0000215	Control	Rituximab
S4	-0.00295935142101195	0.6580045378712789	0.9991705193261322	-0.4426698713646575	CD20	RCVCMP0000215	Control	Rituximab
S4	-0.0093131468160459	0.13025681536013173	0.7835284810981555	-1.513089937080305	CD22	RCVCMP0000215	Control	Rituximab
S4	0.012136062671232893	0.0343197095681782	0.33572654505745064	2.116295190218499	CD26	RCVCMP0000215	Control	Rituximab
S4	0.006491452076987201	0.24529918250533433	0.9991705193261322	1.161843151147722	CD27	RCVCMP0000215	Control	Rituximab
S4	0.0031240474690673553	0.5548372859131474	0.9991705193261322	0.5905271549052333	CD29	RCVCMP0000215	Control	Rituximab
S4	-0.0024734194614709306	0.7208589687583553	0.9991705193261322	-0.35731103639331907	CD32	RCVCMP0000215	Control	Rituximab
S4	0.00854175193609672	0.13225209365985702	0.7892644265327539	1.5052800436970029	CD37	RCVCMP0000215	Control	Rituximab
S4	5.642723604982195e-4	0.8757082170397181	0.9991705193261322	0.1564120785577803	CD38	RCVCMP0000215	Control	Rituximab
S4	0.001263084175513549	0.7837203385460059	0.9991705193261322	0.2744740561049699	CD40	RCVCMP0000215	Control	Rituximab
S4	0.02142649854057084	2.227482156385019e-4	0.005302068226056289	3.6917135974383393	CD44	RCVCMP0000215	Control	Rituximab
S4	3.2090309366574176e-4	0.9081724211908779	0.9991705193261322	0.1153440541559561	CD45	RCVCMP0000215	Control	Rituximab
S4	-4.6302410748252074e-4	0.9862192449359082	0.9997095592019913	-0.017272473946523658	CD45RA	RCVCMP0000215	Control	Rituximab
S4	0.0076451628330480885	0.17105195168964604	0.9008642574631072	1.368831500755688	CD47	RCVCMP0000215	Control	Rituximab
S4	-0.003063275548815095	0.6467271147367926	0.9991705193261322	-0.45831365567083104	CD48	RCVCMP0000215	Control	Rituximab
S4	-0.0034287082660885257	0.6018235950788655	0.9991705193261322	-0.5217798869980627	CD49D	RCVCMP0000215	Control	Rituximab
S4	0.01591183834057286	0.005973946498683658	0.08796499202190156	2.7492079928945747	CD54	RCVCMP0000215	Control	Rituximab
S4	0.0011343046263307497	0.7985961915875963	0.9991705193261322	0.25516431485152424	CD55	RCVCMP0000215	Control	Rituximab
S4	-0.004084938058905777	0.5285631462428425	0.9991705193261322	-0.6302009065379126	CD59	RCVCMP0000215	Control	Rituximab
S4	-0.004197025035536789	0.516823412790631	0.9991705193261322	-0.6482497752565847	CD71	RCVCMP0000215	Control	Rituximab
S4	-0.002917468905257458	0.6651565219883109	0.9991705193261322	-0.4328048879873738	CD72	RCVCMP0000215	Control	Rituximab
S4	0.012757917533366872	0.02666235386223592	0.27921841816983367	2.2164258073809666	CD82	RCVCMP0000215	Control	Rituximab
S4	0.003244509765581555	0.5399722549676924	0.9991705193261322	0.6128549474130178	CD84	RCVCMP0000215	Control	Rituximab
S4	-5.486332218238038e-4	0.9747248923715407	0.9991705193261322	-0.03168294952140721	CD86	RCVCMP0000215	Control	Rituximab
S4	0.007485976230327401	0.18510027087960834	0.9362302952537533	1.3252137356317795	HLA-ABC	RCVCMP0000215	Control	Rituximab
S4	-5.515578372761928e-4	0.9743470611386986	0.9991705193261322	-0.032156732052883885	HLA-DR	RCVCMP0000215	Control	Rituximab
S4	-0.010993429526051457	0.02012116188113798	0.22889945619097737	-2.324080837381812	B2M	RCVCMP0000103	Control	Rituximab
S4	0.00231302736139023	0.5967643625902199	0.9991705193261322	0.5290592298962978	CD11a	RCVCMP0000103	Control	Rituximab
S4	-1.4702126786131958e-4	0.9995997829204675	0.9999130163261482	5.015977448069614e-4	CD18	RCVCMP0000103	Control	Rituximab
S4	0.0034383653120210085	0.44065995082281795	0.9991705193261322	0.7710792637415552	CD19	RCVCMP0000103	Control	Rituximab
S4	0.00429722280041461	0.329749473564076	0.9991705193261322	0.9746186206677201	CD197	RCVCMP0000103	Control	Rituximab
S4	0.002262416388157183	0.6016911452511104	0.9991705193261322	0.5219701052343012	CD20	RCVCMP0000103	Control	Rituximab
S4	-0.0021391141004682107	0.6695942081780348	0.9991705193261322	-0.4267050001431821	CD22	RCVCMP0000103	Control	Rituximab
S4	0.002310802579439014	0.5926675167919919	0.9991705193261322	0.5349744619035158	CD26	RCVCMP0000103	Control	Rituximab
S4	-9.163286604374039e-4	0.8679958535177174	0.9991705193261322	-0.16620470928974673	CD27	RCVCMP0000103	Control	Rituximab
S4	-2.6202768368965336e-4	0.9806813635558009	0.9994069256472053	-0.024214686345457245	CD29	RCVCMP0000103	Control	Rituximab
S4	3.6675483571835515e-4	0.9118128597596487	0.9991705193261322	0.11075218888253933	CD32	RCVCMP0000103	Control	Rituximab
S4	-0.0010739951050469923	0.8426936966403984	0.9991705193261322	-0.1984491106821594	CD37	RCVCMP0000103	Control	Rituximab
S4	0.004719122357762208	0.2888034103777031	0.9991705193261322	1.0607502642590587	CD38	RCVCMP0000103	Control	Rituximab
S4	2.8692619429255645e-4	0.9254997910724161	0.9991705193261322	0.0935082560280864	CD40	RCVCMP0000103	Control	Rituximab
S4	0.0042948132886434925	0.3331625652357466	0.9991705193261322	0.9677633625649166	CD44	RCVCMP0000103	Control	Rituximab
S4	0.011616315229709094	0.01152662848221242	0.15036478490293936	2.526314371558392	CD45	RCVCMP0000103	Control	Rituximab
S4	3.227816918138187e-4	0.9191529625451165	0.9991705193261322	0.10150074959176897	CD45RA	RCVCMP0000103	Control	Rituximab
S4	-6.206414904743924e-4	0.9187134981102784	0.9991705193261322	-0.10205439669968525	CD47	RCVCMP0000103	Control	Rituximab
S4	5.679545152666602e-4	0.8775495453469484	0.9991705193261322	0.154076337585108	CD48	RCVCMP0000103	Control	Rituximab
S4	-0.007900946136779434	0.09472352949962472	0.653249023067426	-1.6709906254175568	CD49D	RCVCMP0000103	Control	Rituximab
S4	0.03261942756227732	2.16204831815503e-12	1.5325307794619407e-10	7.023615296347801	CD54	RCVCMP0000103	Control	Rituximab
S4	0.002984508573282422	0.4964737883555146	0.9991705193261322	0.6800484424257212	CD55	RCVCMP0000103	Control	Rituximab
S4	-0.0024289864324064845	0.6247909584373866	0.9991705193261322	-0.48907166860085155	CD59	RCVCMP0000103	Control	Rituximab
S4	0.00286971234567962	0.516880708691563	0.9991705193261322	0.6481611775823706	CD71	RCVCMP0000103	Control	Rituximab
S4	0.0029011270429151847	0.5128127594140905	0.9991705193261322	0.6544642388897677	CD72	RCVCMP0000103	Control	Rituximab
S4	0.022440535442704163	1.2861390137342e-6	4.865243036802605e-5	4.8418839080304865	CD82	RCVCMP0000103	Control	Rituximab
S4	0.002255074466007377	0.6038835208080457	0.9991705193261322	0.5188239414340988	CD84	RCVCMP0000103	Control	Rituximab
S4	-0.00636243978648909	0.1828328148847972	0.931154431201585	-1.3320833075373166	CD86	RCVCMP0000103	Control	Rituximab
S4	-0.013444890649276151	0.004381555355567158	0.06865658914894981	-2.8492999296480295	HLA-ABC	RCVCMP0000103	Control	Rituximab
S4	-0.02327758871514984	7.1782219536425e-7	2.839694494689207e-5	-4.956478735368239	HLA-DR	RCVCMP0000103	Control	Rituximab
S4	-0.009181241850252896	0.06408349244844891	0.515683641525234	-1.851598542876192	B2M	RCVCMP0000160	Control	Rituximab
S4	-0.0012525327126330053	0.8226751687227825	0.9991705193261322	-0.22410555682779346	CD11a	RCVCMP0000160	Control	Rituximab
S4	-0.004248195397862971	0.3982191438577355	0.9991705193261322	-0.8448060362054	CD18	RCVCMP0000160	Control	Rituximab
S4	0.008097678180218152	0.08892562822208805	0.628747283244279	1.7010924510705088	CD19	RCVCMP0000160	Control	Rituximab
S4	0.0075456841412031034	0.11122046875421421	0.7164544635175714	1.5927313621367587	CD197	RCVCMP0000160	Control	Rituximab
S4	0.002665674924141686	0.5590738943280384	0.9991705193261322	0.5842176409049611	CD20	RCVCMP0000160	Control	Rituximab
S4	-9.680640064468217e-4	0.8691576356178877	0.9991705193261322	-0.16472856103592248	CD22	RCVCMP0000160	Control	Rituximab
S4	0.01879584841084272	9.057193391459606e-5	0.0023623347127811646	3.9145527556930597	CD26	RCVCMP0000160	Control	Rituximab
S4	0.011089498805480552	0.02031449252689632	0.23036419231862748	2.32048801489237	CD27	RCVCMP0000160	Control	Rituximab
S4	0.004558102039009863	0.3311201448851746	0.9991705193261322	0.9718601140914827	CD29	RCVCMP0000160	Control	Rituximab
S4	-0.008024334457873317	0.10621061246930784	0.7002794783407709	-1.6154623263678587	CD32	RCVCMP0000160	Control	Rituximab
S4	9.22889685069713e-4	0.8228661768937393	0.9991705193261322	0.22386008266123975	CD37	RCVCMP0000160	Control	Rituximab
S4	0.05126692275778303	0	0	10.576731320509948	CD38	RCVCMP0000160	Control	Rituximab
S4	0.010888936448217954	0.023147619089225246	0.2533924963425423	2.270989409113211	CD40	RCVCMP0000160	Control	Rituximab
S4	0.021264890630828495	9.818856575138923e-6	3.1541058934005946e-4	4.421124523917728	CD44	RCVCMP0000160	Control	Rituximab
S4	0.011839790055509484	0.013548485386613685	0.1702177616087277	2.4690168097461465	CD45	RCVCMP0000160	Control	Rituximab
S4	3.61080360981839e-4	0.9135333534185595	0.9991705193261322	0.10858286338164772	CD45RA	RCVCMP0000160	Control	Rituximab
[truncated: 32,293 more rows]
