# Supplementary material for: Molecular pixelation: spatial proteomics of single cells by sequencing
Source: Nat Methods. 2024 May 8;21(6):1044–52. doi: 10.1038/s41592-024-02268-9 (PMC11166577; doi:10.1038/s41592-024-02268-9)
Supplement: Supplementary file 14 — Statistical source data of Extended Data fig. 4. [file 41592_2024_2268_MOESM14_ESM.xlsx]

## Sheet: 4A
marker_1	marker_2	sample_component	clr1	clr2	pearson_z	size
CD2	CD40	S1_RCVCMP0000000	0.38610279670064296	1.3266799419418798	4.013673095157564	0
CD2	CD40	S1_RCVCMP0000002	2.7030160113986907	0.28486171274100697	-2.3385449153473337	2.3385449153473337
CD2	CD40	S1_RCVCMP0000005	2.431683035011692	0.32844131503843843	-1.3412029932017178	1.3412029932017178
CD2	CD40	S1_RCVCMP0000007	2.8209326717206658	0.16419694993721326	1.5031465804217246	0
CD2	CD40	S1_RCVCMP0000008	2.7925903709965074	0.08880559061123401	-2.501059414387105	2.501059414387105
CD2	CD40	S1_RCVCMP0000010	2.0234013975599376	0.6156666646570306	6.893291134830355	0
CD2	CD40	S1_RCVCMP0000014	2.5028054457049413	0.14995297166930568	-0.39520733128046714	0.39520733128046714
CD2	CD40	S1_RCVCMP0000018	2.8461201213303506	0.06513807152001148	0.6705411646638468	0
CD2	CD40	S1_RCVCMP0000020	2.2526305491814727	0.26713225547856767	0.8576453445539741	0
CD2	CD40	S1_RCVCMP0000021	0.37030556731005443	2.5378630144218888	4.498611179854335	0
CD2	CD40	S1_RCVCMP0000023	2.663801489921672	0.20090802723479292	-3.3763117239140983	3.3763117239140983
CD2	CD40	S1_RCVCMP0000024	2.5171870625820874	0.5946625676432113	-10.527369363795914	10.527369363795914
CD2	CD40	S1_RCVCMP0000025	1.3482332903864531	1.0819481708894643	-6.652172332199425	6.652172332199425
CD2	CD40	S1_RCVCMP0000026	3.471622256818981	0.22038191576506033	-1.1674675707675373	1.1674675707675373
CD2	CD40	S1_RCVCMP0000028	2.3751001045919993	0.28561441426150014	3.082483264832891	0
CD2	CD40	S1_RCVCMP0000032	2.0403852465735697	0.6434846916860182	-1.3667820793039542	1.3667820793039542
CD2	CD40	S1_RCVCMP0000035	2.3986954101047693	0.5564430874779343	-6.522318742978269	6.522318742978269
CD2	CD40	S1_RCVCMP0000036	2.556018529053335	0.22629100533808089	3.603830006022022	0
CD2	CD40	S1_RCVCMP0000038	2.81128095088154	0.3361291077649114	-6.421410591583273	6.421410591583273
CD2	CD40	S1_RCVCMP0000040	0.8317138616519572	2.366247399845784	-0.6084589859630327	0.6084589859630327
CD2	CD40	S1_RCVCMP0000045	2.699856838772508	0.2577513217078659	2.3916373261262875	0
CD2	CD40	S1_RCVCMP0000046	1.575466968101891	1.2039115580133344	-23.138173000311088	23.138173000311088
CD2	CD40	S1_RCVCMP0000047	2.667662556270907	0.09082726448796112	2.95577246598007	0
CD2	CD40	S1_RCVCMP0000055	2.2168556305377933	0.48216541028489945	-0.2810181257434988	0.2810181257434988
CD2	CD40	S1_RCVCMP0000057	2.9990216524795823	0.11600882265590197	0.4811598570600336	0
CD2	CD40	S1_RCVCMP0000062	3.0779671407477625	0.32366275785544435	8.85444052538812	0
CD2	CD40	S1_RCVCMP0000065	2.5874793719477243	0.1684977718833866	0.4141163387675395	0
CD2	CD40	S1_RCVCMP0000066	2.367735436049726	0.1260597355508311	-1.0719198933326677	1.0719198933326677
CD2	CD40	S1_RCVCMP0000075	3.325112744155054	0.3340757263252676	3.2467923445795157	0
CD2	CD40	S1_RCVCMP0000077	2.4323099794204417	0.20074423324784546	3.582617429526176	0
CD2	CD40	S1_RCVCMP0000079	0.553582745402894	1.9904929862015934	-1.2724534236799128	1.2724534236799128
CD2	CD40	S1_RCVCMP0000084	3.0176021306448115	0.12582549012735417	-1.7492032594731557	1.7492032594731557
CD2	CD40	S1_RCVCMP0000085	2.532902506785901	0.17553805585724788	-0.09272662646523007	0.09272662646523007
CD2	CD40	S1_RCVCMP0000087	3.077775446833198	0.39695928647276846	-1.3295929294075732	1.3295929294075732
CD2	CD40	S1_RCVCMP0000088	3.312433959097351	0.3421687342689193	-5.846288766310956	5.846288766310956
CD2	CD40	S1_RCVCMP0000089	2.9531107452894334	0.48636643955444936	-7.787261830442157	7.787261830442157
CD2	CD40	S1_RCVCMP0000091	2.596787369560841	0.26462350081907476	-7.738496085309408	7.738496085309408
CD2	CD40	S1_RCVCMP0000092	2.4291575706229658	0.5581579693135594	-0.2940151475220706	0.2940151475220706
CD2	CD40	S1_RCVCMP0000095	2.2104033094828313	0.11124828246585125	2.1220381252493	0
CD2	CD40	S1_RCVCMP0000099	2.7755810141412507	0.09560073378585268	-1.1416742985006159	1.1416742985006159
CD2	CD40	S1_RCVCMP0000101	2.796537543767652	0.25405637275828896	-3.32977200861341	3.32977200861341
CD2	CD40	S1_RCVCMP0000103	0.3047154781026775	2.0500825405317333	-5.935504010026932	5.935504010026932
CD2	CD40	S1_RCVCMP0000104	2.177541565333814	0.2648830010543718	-3.7350267914807613	3.7350267914807613
CD2	CD40	S1_RCVCMP0000107	2.7678468628615995	0.16353821188429252	-2.8292624004148568	2.8292624004148568
CD2	CD40	S1_RCVCMP0000111	2.3454375071832243	0.435827114149679	2.5588338434640465	0
CD2	CD40	S1_RCVCMP0000113	3.6308984376198437	0.39016875165383125	-1.3487906427034901	1.3487906427034901
CD2	CD40	S1_RCVCMP0000114	2.2287104575066476	0.4520802204935921	-4.902671030739912	4.902671030739912
CD2	CD40	S1_RCVCMP0000116	2.5980522411957456	0.270743282308816	1.4512803433467907	0
CD2	CD40	S1_RCVCMP0000117	3.2687056056114465	0.2427526741736213	1.2654852038170445	0
CD2	CD40	S1_RCVCMP0000119	2.467789859419672	0.33245495270411585	-5.067417858287564	5.067417858287564
CD2	CD40	S1_RCVCMP0000120	0.3247763098769519	1.8213562431369439	-1.6523878109553534	1.6523878109553534
CD2	CD40	S1_RCVCMP0000122	2.639711185078219	0.2490512382522526	-2.052433631749721	2.052433631749721
CD2	CD40	S1_RCVCMP0000123	2.0310592232003115	0.5968731180171322	5.148808352640299	0
CD2	CD40	S1_RCVCMP0000124	3.3423917268242795	0.20275052849911687	1.8211639554665795	0
CD2	CD40	S1_RCVCMP0000127	2.664736444815236	0.05647962700787523	-1.269570553671037	1.269570553671037
CD2	CD40	S1_RCVCMP0000132	2.9907492677353065	0.12835872075180121	-1.2529166369013442	1.2529166369013442
CD2	CD40	S1_RCVCMP0000138	0.3268889584776545	2.242869396371777	0.32141808870588146	0
CD2	CD40	S1_RCVCMP0000139	3.0431778526248436	0.27036465119533293	3.5069939292026864	0
CD2	CD40	S1_RCVCMP0000147	1.6109809326683662	0.2820394177299084	-8.529115850879336	8.529115850879336
CD2	CD40	S1_RCVCMP0000148	2.624657102774509	0.1625860338702999	-1.7696098301780256	1.7696098301780256
CD2	CD40	S1_RCVCMP0000149	2.849094749475896	0.20701002272792815	2.2487249717927575	0
CD2	CD40	S1_RCVCMP0000150	2.207724123975727	0.1396813230658229	0.3075890666884346	0
CD2	CD40	S1_RCVCMP0000151	2.744818400859142	0.3318629364373918	-1.3896876626708166	1.3896876626708166
CD2	CD40	S1_RCVCMP0000152	0.3989990067671852	2.5077796552365688	2.9734625036401545	0
CD2	CD40	S1_RCVCMP0000157	3.0183063347836763	0.2216793745150063	10.429468649833163	0
CD2	CD40	S1_RCVCMP0000159	2.9370184662422574	0.37541839830760226	5.2671435746970365	0
CD2	CD40	S1_RCVCMP0000160	2.3001554414894554	0.16211439730392957	2.5206262963258923	0
CD2	CD40	S1_RCVCMP0000161	2.3252228183572186	0.5551423760123824	-10.309417810740625	10.309417810740625
CD2	CD40	S1_RCVCMP0000163	2.578904492010274	0.20515374380372875	5.685229874396796	0
CD2	CD40	S1_RCVCMP0000165	3.1601306956274495	0.1035052161065729	2.6804022779246903	0
CD2	CD40	S1_RCVCMP0000166	2.9552410493467782	0.49170720396357537	1.586621325654421	0
CD2	CD40	S1_RCVCMP0000168	2.7078922064046016	0.1535617683396444	-3.009441582431359	3.009441582431359
CD2	CD40	S1_RCVCMP0000170	2.5018815775789	0.7594897877555356	-1.6566118530596927	1.6566118530596927
CD2	CD40	S1_RCVCMP0000172	0.3536368225944839	2.5508546581561715	7.056096400885468	0
CD2	CD40	S1_RCVCMP0000173	2.7857729320526667	0.2542908485619287	1.7143619165854789	0
CD2	CD40	S1_RCVCMP0000178	1.3029253134350194	1.1293956204247395	-14.446599469748296	14.446599469748296
CD2	CD40	S1_RCVCMP0000185	2.894063623293173	0.2619131019407704	-0.8632951695052857	0.8632951695052857
CD2	CD40	S1_RCVCMP0000186	3.171772900329656	0.3494601664309544	0.43398219543017214	0
CD2	CD40	S1_RCVCMP0000190	2.657896844316572	0.14502940930987873	6.41478855218069	0
CD2	CD40	S1_RCVCMP0000192	2.8397310747024127	0.11274096828109997	6.01584401194736	0
CD2	CD40	S1_RCVCMP0000193	2.4742369274275355	0.18500710583582777	1.6408448377027505	0
CD2	CD40	S1_RCVCMP0000196	2.442528500330854	0.31465875533978793	-0.6087211274825043	0.6087211274825043
CD2	CD40	S1_RCVCMP0000197	2.076571046520646	0.32321218014882336	-6.646126300763276	6.646126300763276
CD2	CD40	S1_RCVCMP0000199	2.650026027579212	0.42977688284723314	-0.6991317872054699	0.6991317872054699
CD2	CD40	S1_RCVCMP0000201	2.2093913697623977	0.29647848248891234	-0.05897778780379429	0.05897778780379429
CD2	CD40	S1_RCVCMP0000202	2.4790351885985333	0.19769853779689464	7.189609155310132	0
CD2	CD40	S1_RCVCMP0000204	2.8792343500447473	0.6220461122451685	2.056993278460214	0
CD2	CD40	S1_RCVCMP0000205	3.3069944026427422	0.16107269698871676	2.799526059341404	0
CD2	CD40	S1_RCVCMP0000206	2.6200205391124647	0.42263075652166304	-0.6915114532331484	0.6915114532331484
CD2	CD40	S1_RCVCMP0000211	2.4747304253479316	0.17899025647765351	-2.655811739299079	2.655811739299079
CD2	CD40	S1_RCVCMP0000212	0.5047751752321525	2.2497601744435585	1.777181139405611	0
CD2	CD40	S1_RCVCMP0000213	2.614425818399894	0.1452153350547437	3.0448900698572823	0
CD2	CD40	S1_RCVCMP0000214	3.1186105821799748	0.43915867333538333	2.487358577548832	0
CD2	CD40	S1_RCVCMP0000215	2.5967703388573367	0.5761271619678616	-8.0495753960931	8.0495753960931
CD2	CD40	S1_RCVCMP0000217	2.721170857404858	0.3285763050733169	0.07236401552597133	0
CD2	CD40	S1_RCVCMP0000221	3.2303747784335246	0.09678924146988639	-1.4530710227244452	1.4530710227244452
CD2	CD40	S1_RCVCMP0000227	2.285017216431311	0.22927607563338365	-3.5609821509073645	3.5609821509073645
CD2	CD40	S1_RCVCMP0000228	2.283917483860755	0.1414854265639942	-3.2256727960437157	3.2256727960437157
CD2	CD40	S1_RCVCMP0000231	3.2050886839961437	0.37226199564220697	0.8878923782094434	0
CD2	CD40	S1_RCVCMP0000233	2.6194512795473353	0.15772841682438601	-4.326600990066459	4.326600990066459
CD2	CD40	S1_RCVCMP0000236	2.938157423241494	0.3753958612064582	-2.9330526195299482	2.9330526195299482
CD2	CD40	S1_RCVCMP0000239	0.49152718000579204	2.4939648245148236	1.912162246608432	0
CD2	CD40	S1_RCVCMP0000240	3.136515101623994	0.699940821236916	1.6406724027381663	0
CD2	CD40	S1_RCVCMP0000242	3.4048390469742156	0.1992820196750592	-3.4549450623897395	3.4549450623897395
CD2	CD40	S1_RCVCMP0000246	3.2110574249561745	0.10363780280617571	-1.9045195668381085	1.9045195668381085
CD2	CD40	S1_RCVCMP0000248	2.9167668581680535	0.3510199622597362	3.515604295417839	0
CD2	CD40	S1_RCVCMP0000250	2.5396013914872664	0.43537523093714703	0.983635824284275	0
CD2	CD40	S1_RCVCMP0000251	2.315696691299639	0.2219342069584342	-0.23107351020959263	0.23107351020959263
CD2	CD40	S1_RCVCMP0000254	0.32907533492022056	1.826483551810127	-0.6659742262869143	0.6659742262869143
CD2	CD40	S1_RCVCMP0000257	2.681435062101655	0.17879061615696926	-0.9029224894426032	0.9029224894426032
CD2	CD40	S1_RCVCMP0000258	2.4813042074213776	0.11194595819470055	-3.2740032600660074	3.2740032600660074
CD2	CD40	S1_RCVCMP0000261	2.4801924957078354	0.16754011536923497	0.4499374597851996	0
CD2	CD40	S1_RCVCMP0000266	2.9302417448471756	0.262783451069992	0.9271143154065167	0
CD2	CD40	S1_RCVCMP0000273	3.2316432968305793	0.29882630494381085	-2.4179741781868693	2.4179741781868693
CD2	CD40	S1_RCVCMP0000274	2.7285530379226004	0.21939780589004265	0.5705639507912234	0
CD2	CD40	S1_RCVCMP0000277	0.5327528278033217	1.8306640094583058	-2.017692225311263	2.017692225311263
CD2	CD40	S1_RCVCMP0000278	2.9274912046317336	0.49886745861892456	-1.4045360275122258	1.4045360275122258
CD2	CD40	S1_RCVCMP0000279	2.8179136448563447	0.1696045536205388	-4.172572775477637	4.172572775477637
CD2	CD40	S1_RCVCMP0000280	2.222861911556788	0.238597263616029	-0.20179658771973086	0.20179658771973086
CD2	CD40	S1_RCVCMP0000284	2.09358542002459	0.15647359222385418	1.5855504974121988	0
CD2	CD40	S1_RCVCMP0000287	0.27998934055495367	1.2306248075798936	0.27304217568289235	0
CD2	CD40	S1_RCVCMP0000288	2.445593203350246	0.3418317285696628	0.9270148164894658	0
CD2	CD40	S1_RCVCMP0000293	2.979731164696745	0.05674216711569559	-1.081913798869387	1.081913798869387
CD2	CD40	S1_RCVCMP0000298	0.26768244743192826	2.3527926986857848	-0.36884818428740684	0.36884818428740684
CD2	CD40	S1_RCVCMP0000299	2.8271097022584644	0.5786522669305398	-0.6319779783868226	0.6319779783868226
CD2	CD40	S1_RCVCMP0000300	2.279576610081786	0.1837102843596539	2.616487436149631	0
CD2	CD40	S1_RCVCMP0000303	0.41645383407330405	2.0652986434848106	3.5880578344021172	0
CD2	CD40	S1_RCVCMP0000305	2.6753483222949135	0.5964741062818606	1.7194858137883327	0
CD2	CD40	S1_RCVCMP0000306	2.5266111718374726	0.2615854690450925	-5.636893365083451	5.636893365083451
CD2	CD40	S1_RCVCMP0000310	3.0290554824978146	0.28782222686945136	5.61885764957971	0
CD2	CD40	S1_RCVCMP0000311	1.2402047110051266	1.081166528163221	-3.058940908601742	3.058940908601742
CD2	CD40	S1_RCVCMP0000313	2.440348835099133	0.05627089361680741	0.03432343242986622	0
CD2	CD40	S1_RCVCMP0000317	2.642539880158579	0.3532335907093199	-4.657678922572249	4.657678922572249
CD2	CD40	S1_RCVCMP0000327	2.975656794756157	0.1161775906660582	-0.2707012953006476	0.2707012953006476
CD2	CD40	S1_RCVCMP0000328	0.36844090619739683	1.991403034630574	-2.2631115017754926	2.2631115017754926
CD2	CD40	S1_RCVCMP0000340	3.2870384458979998	0.19498581193965706	-0.25970769850705616	0.25970769850705616
CD2	CD40	S1_RCVCMP0000341	0.3838745434399244	1.439179390638203	4.147432062391193	0
CD2	CD40	S1_RCVCMP0000344	3.196455934175955	0.21063151468853222	-7.627377700679989	7.627377700679989
CD2	CD40	S1_RCVCMP0000352	3.1834470915813107	0.7464732434924043	-0.39284732451648807	0.39284732451648807
CD2	CD40	S1_RCVCMP0000357	2.6015873251508004	0.24812442754585645	2.9797243955017056	0
CD2	CD40	S1_RCVCMP0000359	0.7451114760981413	1.353368599960785	-2.631187354582467	2.631187354582467
CD2	CD40	S1_RCVCMP0000363	0.36715950363093847	2.4801309360540733	-1.0420532093197636	1.0420532093197636
CD2	CD40	S1_RCVCMP0000364	2.5517011949358297	0.13273462719966517	-2.8748954133130757	2.8748954133130757
CD2	CD40	S1_RCVCMP0000368	2.711558049665039	0.7100938365550215	3.296571013899934	0
CD2	CD40	S1_RCVCMP0000371	2.490175540095505	0.16922778326550605	2.679299787273665	0
CD2	CD40	S1_RCVCMP0000377	2.7424358075479986	0.3842690261052315	-1.856801528712991	1.856801528712991
CD2	CD40	S1_RCVCMP0000378	2.777503633739175	0.22008689627928757	-5.543864588790435	5.543864588790435
CD2	CD40	S1_RCVCMP0000388	2.89152934099741	0.33022697188493716	-0.8803760319157562	0.8803760319157562
CD2	CD40	S1_RCVCMP0000389	2.9353507858351766	0.09701317880017188	-2.652627437005963	2.652627437005963
CD2	CD40	S1_RCVCMP0000391	2.5905973946364442	0.3019597407842496	2.2146635763839266	0
CD2	CD40	S1_RCVCMP0000393	3.058400046861715	0.20401873660237774	-3.1740041384809263	3.1740041384809263
CD2	CD40	S1_RCVCMP0000396	3.295939408894935	0.24118487633677613	0.010875306906591367	0
CD2	CD40	S1_RCVCMP0000397	2.3626284923622185	0.07710629529152468	0.05932737194322657	0
CD2	CD40	S1_RCVCMP0000407	2.916900266705711	0.16478396367829418	-4.010575251689607	4.010575251689607
CD2	CD40	S1_RCVCMP0000408	2.4740341004748143	0.29376855164542076	-2.4996197915122633	2.4996197915122633
CD2	CD40	S1_RCVCMP0000411	2.539585799337705	0.10816458563725442	1.6481437998865704	0
CD2	CD40	S1_RCVCMP0000412	0.5819265081538142	1.77406923262627	1.5521306487297533	0
CD2	CD40	S1_RCVCMP0000417	2.665669814636637	0.12555344882819566	0.3542025020180568	0
CD2	CD40	S1_RCVCMP0000420	0.45660184847039287	1.8534677129672519	-2.0309234523021873	2.0309234523021873
CD2	CD40	S1_RCVCMP0000426	2.953645269157515	0.09935489988914521	-0.8545546689647116	0.8545546689647116
CD2	CD40	S1_RCVCMP0000427	3.063269973904082	0.23914633743572442	-0.709221544176609	0.709221544176609
CD2	CD40	S1_RCVCMP0000428	0.4714266163901034	2.015517061477403	2.2905193167385893	0
CD2	CD40	S1_RCVCMP0000429	2.4138307117431004	0.5295319532534973	-7.765198335257137	7.765198335257137
CD2	CD40	S1_RCVCMP0000431	2.971541389019771	0.2917862706264039	-0.9214162186063724	0.9214162186063724
CD2	CD40	S1_RCVCMP0000436	2.4014177097617124	0.24748958098508192	-5.860441044685487	5.860441044685487
CD2	CD40	S1_RCVCMP0000439	2.537668992147662	0.3138435573941191	-3.027253934654997	3.027253934654997
CD2	CD40	S1_RCVCMP0000441	0.2884714151918206	1.7116512121203835	-0.974698498814358	0.974698498814358
CD2	CD40	S1_RCVCMP0000446	2.382736136607642	0.3231261182385179	-3.4535457426642004	3.4535457426642004
CD2	CD40	S1_RCVCMP0000450	2.642782676632603	0.28363341267448045	-3.6956818135618916	3.6956818135618916
CD2	CD40	S1_RCVCMP0000451	2.7551415255379896	0.1977538360666105	1.5202724100716694	0
CD2	CD40	S1_RCVCMP0000454	2.6635481296172894	0.41288133703331537	2.808099463718901	0
CD2	CD40	S1_RCVCMP0000456	3.4275061675200122	0.4994534332161035	2.1737905299752494	0
CD2	CD40	S1_RCVCMP0000458	0.340688123968097	2.0005547813506617	-5.170939363259161	5.170939363259161
CD2	CD40	S1_RCVCMP0000462	0.5603123803248561	2.2946266185529134	-2.9162716031863316	2.9162716031863316
CD2	CD40	S1_RCVCMP0000464	2.7442137700299014	0.3013772543668436	0.2559373621583339	0
CD2	CD40	S1_RCVCMP0000468	2.4085216924501407	0.3108577509339581	3.1294693380400247	0
CD2	CD40	S1_RCVCMP0000471	2.295983390490439	0.32474467839354654	-6.951821867868164	6.951821867868164
CD2	CD40	S1_RCVCMP0000475	2.432976994600751	0.23200363772876337	1.3729346458017058	0
CD2	CD40	S1_RCVCMP0000478	2.6784536829588936	0.1292058256055448	-0.8008064518351837	0.8008064518351837
CD2	CD40	S1_RCVCMP0000480	0.4704774501826851	2.4110932551722466	1.9918822479305942	0
CD2	CD40	S1_RCVCMP0000481	2.7359577464416764	0.08736447944069446	-1.8290670671836886	1.8290670671836886
CD2	CD40	S1_RCVCMP0000487	2.3901912943789516	0.059765396128817955	-6.86690382571869	6.86690382571869
CD2	CD40	S1_RCVCMP0000491	0.21601400155638845	0.33780439234485693	-0.9341652689480379	0.9341652689480379
CD2	CD40	S1_RCVCMP0000492	2.844753432885786	0.1522400916654652	-5.455474912572044	5.455474912572044
CD2	CD40	S1_RCVCMP0000493	3.1469620896876718	0.6448526883999491	2.9824261275448802	0
CD2	CD40	S1_RCVCMP0000499	2.625808229707673	0.21119332582350409	-2.2651629001827907	2.2651629001827907
CD2	CD40	S1_RCVCMP0000500	0.7543808805910047	1.6139240385974885	-2.931830244961208	2.931830244961208
CD2	CD40	S1_RCVCMP0000505	2.7350556813192335	0.22628365910784054	-2.7954571514071205	2.7954571514071205
CD2	CD40	S1_RCVCMP0000512	2.53092401216649	0.1825395862677246	-1.4924321640542695	1.4924321640542695
CD2	CD40	S1_RCVCMP0000516	2.7171215346180673	0.32765858185905417	3.1626433010768693	0
CD2	CD40	S1_RCVCMP0000520	2.454338138429035	0.4020088404605679	0.4583219011371804	0
CD2	CD40	S1_RCVCMP0000524	0.6756034637911255	1.8794660724816907	2.1100691215845346	0
CD2	CD40	S1_RCVCMP0000528	2.537280519871793	0.3151976918816087	5.270244552324259	0
CD2	CD40	S1_RCVCMP0000534	2.8517596642179908	0.24566254633679388	-1.436688565456397	1.436688565456397
CD2	CD40	S1_RCVCMP0000535	2.4124643527765737	0.46639452885365357	-4.422866183248402	4.422866183248402
CD2	CD40	S1_RCVCMP0000540	2.840209533095262	0.17179495289782787	-2.417314723395278	2.417314723395278
CD2	CD40	S1_RCVCMP0000541	2.4501991724527845	0.500232512175185	-0.520107823072642	0.520107823072642
CD2	CD40	S1_RCVCMP0000552	2.8705905234259634	0.23784064822579506	-1.7542838996289394	1.7542838996289394
CD2	CD40	S1_RCVCMP0000553	2.9428832934457256	0.23449610128793394	0.5630345905967167	0
CD2	CD40	S1_RCVCMP0000554	2.468502503134072	0.369861607681177	-1.253454166581812	1.253454166581812
CD2	CD40	S1_RCVCMP0000559	2.3000592634970025	0.4689519755043456	-9.23371127785227	9.23371127785227
CD2	CD40	S1_RCVCMP0000560	2.5806188032890933	0.770200947267149	0.5883856476930384	0
CD2	CD40	S1_RCVCMP0000562	0.5236708209362329	1.7608695726916015	0.2157471731362515	0
CD2	CD40	S1_RCVCMP0000563	2.7502282879190676	0.15642261378323835	-0.4330838192270311	0.4330838192270311
CD2	CD40	S1_RCVCMP0000567	3.0143627174248184	0.22102489800870173	-6.968538130458782	6.968538130458782
CD2	CD40	S1_RCVCMP0000569	2.4957177582662062	0.22593023761202602	3.9331638938898696	0
CD2	CD40	S1_RCVCMP0000570	2.3427167888370706	0.16932038932002696	-1.3558693270225328	1.3558693270225328
CD2	CD40	S1_RCVCMP0000573	0.38858904778810227	0.3334308986103144	-3.2136975842624182	3.2136975842624182
CD2	CD40	S1_RCVCMP0000578	1.4414384808574248	1.2716548498962725	-40	40
CD2	CD40	S1_RCVCMP0000579	2.999295138355182	0.2596269749177893	0.22038526432291997	0
CD2	CD40	S1_RCVCMP0000580	2.7185085919824346	0.09903118320315532	0.1734331187784758	0
CD2	CD40	S1_RCVCMP0000582	0.6427838848211966	1.9582526348876557	-0.918594579245275	0.918594579245275
CD2	CD40	S1_RCVCMP0000584	2.3487533751417295	0.1949779869033708	1.5502527873741416	0
CD2	CD40	S1_RCVCMP0000585	2.473709577713579	0.5029650811123851	0.9768020493082589	0
CD2	CD40	S1_RCVCMP0000586	0.47948795598693206	1.5602147826328554	0.2459213830278699	0
CD2	CD40	S1_RCVCMP0000588	2.435219065914445	0.20415252849375282	0.4474592137025215	0
CD2	CD40	S1_RCVCMP0000592	0.3798060061149482	1.8714653844834181	0.08160376625968103	0
CD2	CD40	S1_RCVCMP0000594	2.7315127266274377	0.23836854622018616	2.725061923354346	0
CD2	CD40	S1_RCVCMP0000612	2.7187232391658736	0.1926136564445026	0.0943128739949741	0
CD2	CD40	S1_RCVCMP0000614	2.467490223097309	0.35235913328404	2.69701095259365	0
CD2	CD40	S1_RCVCMP0000617	2.355935561878415	0.2817895550521783	-2.0272744207854423	2.0272744207854423
CD2	CD40	S1_RCVCMP0000621	3.2031647055266665	0.21684925170064664	2.1490817746150412	0
CD2	CD40	S1_RCVCMP0000625	2.683999620288889	0.14413522082740723	1.2494352903032853	0
CD2	CD40	S1_RCVCMP0000634	2.3874338867878366	0.05346453750164684	-0.9180962480970769	0.9180962480970769
CD2	CD40	S1_RCVCMP0000643	2.3602302866399167	0.29925280049661823	-0.8501986996812887	0.8501986996812887
CD2	CD40	S1_RCVCMP0000644	3.2808911129286873	0.5742180099780323	3.660767760855947	0
CD2	CD40	S1_RCVCMP0000653	0.5726406798773381	2.1058560117072083	4.984009688357681	0
CD2	CD40	S1_RCVCMP0000654	3.010034262622025	0.30219943877736283	1.3332263130132347	0
CD2	CD40	S1_RCVCMP0000655	3.008626452579938	0.2955911596276384	3.6069829256676744	0
CD2	CD40	S1_RCVCMP0000657	2.2414701246431665	0.37252216411023337	-10.098293943559131	10.098293943559131
CD2	CD40	S1_RCVCMP0000663	2.966809982288415	0.40721822079030573	-2.9715948723680943	2.9715948723680943
CD2	CD40	S1_RCVCMP0000664	3.2513381964851815	0.6298806257964409	1.376616731357065	0
CD2	CD40	S1_RCVCMP0000672	2.7835186230578697	0.4974568446405468	-3.483059566775177	3.483059566775177
CD2	CD40	S1_RCVCMP0000675	2.992304858311946	0.42097981136076384	0.8999039139295719	0
CD2	CD40	S1_RCVCMP0000686	2.9791531356523917	0.10538453747260952	-9.012092495779891	9.012092495779891
CD2	CD40	S1_RCVCMP0000688	0.6061818215459011	2.0020416093929216	-4.38542456481736	4.38542456481736
CD2	CD40	S1_RCVCMP0000689	2.5678737596469365	0.18859598180781292	-1.2772804384619647	1.2772804384619647
CD2	CD40	S1_RCVCMP0000691	2.7607179035571363	0.2052764475894031	-0.03432949445748232	0.03432949445748232
CD2	CD40	S1_RCVCMP0000695	2.688672278894285	0.24714091495572962	5.645843922067736	0
CD2	CD40	S1_RCVCMP0000698	0.27975337442095927	2.290218663957317	3.4224490847620186	0
CD2	CD40	S1_RCVCMP0000708	2.3329752610761916	0.2978079603002705	-3.5410472541867954	3.5410472541867954
CD2	CD40	S1_RCVCMP0000709	2.311292985121142	0.11657243664448429	1.0343213408437995	0
CD2	CD40	S1_RCVCMP0000717	2.7736182864896253	0.3164950570399711	-6.4496714149266765	6.4496714149266765
CD2	CD40	S1_RCVCMP0000718	3.3626685774691047	0.26930262652182135	-6.81313388130565	6.81313388130565
CD2	CD40	S1_RCVCMP0000724	2.9331734776246052	0.1505210605293457	2.0675578638203893	0
CD2	CD40	S1_RCVCMP0000728	2.3824982719409813	0.30228080350372505	-2.9062561889046123	2.9062561889046123
CD2	CD40	S1_RCVCMP0000748	2.527169171996634	0.23538207890714993	-9.60096873841633	9.60096873841633
CD2	CD40	S1_RCVCMP0000762	2.6288618775869272	0.15258889863713077	-0.2666275571355726	0.2666275571355726
CD2	CD40	S1_RCVCMP0000764	2.7211479835163965	0.2357640858130046	-4.945080617388979	4.945080617388979
CD2	CD40	S1_RCVCMP0000766	2.632225304615743	0.34269955350805875	-0.030974583767148366	0.030974583767148366
CD2	CD40	S1_RCVCMP0000767	1.9234358902014206	0.26096748258037555	-2.755346538044357	2.755346538044357
CD2	CD40	S1_RCVCMP0000781	0.4497561121938614	2.164198263078871	-4.242189263012764	4.242189263012764
CD2	CD40	S1_RCVCMP0000790	0.5003177789583084	2.070058031103728	-2.8742776404647725	2.8742776404647725
CD2	CD40	S1_RCVCMP0000816	2.6821484117520975	0.7338704376292708	-0.4088336481808842	0.4088336481808842
CD2	CD40	S1_RCVCMP0000820	2.959411279206666	0.27405447305872044	7.635965616153222	0
CD2	CD40	S1_RCVCMP0000828	3.233854167385655	0.06846596487067115	-2.2399030856246545	2.2399030856246545
CD2	CD40	S1_RCVCMP0000831	3.0180558966245616	0.2144318771944293	-2.401679271807076	2.401679271807076
CD2	CD40	S1_RCVCMP0000835	2.766087517931961	0.27028661570818946	-2.2476445787337114	2.2476445787337114
CD2	CD40	S1_RCVCMP0000840	2.612705484123885	0.06933466820509238	2.4236196666823697	0
CD2	CD40	S1_RCVCMP0000848	2.9968208677063926	0.2104703204266891	0.7947225162418531	0
CD2	CD40	S1_RCVCMP0000871	0.23040299664880498	1.3311525470175483	2.2246724591919542	0
CD2	CD40	S1_RCVCMP0000872	3.019954278815874	0.35040950861263137	-0.4004920840631583	0.4004920840631583
CD2	CD40	S1_RCVCMP0000881	2.5054577971937255	0.35444448137407786	-2.4222687969348287	2.4222687969348287
CD2	CD40	S1_RCVCMP0000885	2.7686320824778075	0.0730844771705699	-3.4704224526143443	3.4704224526143443
CD2	CD40	S1_RCVCMP0000888	2.576082584638987	0.22472803176671263	-12.137275638065335	12.137275638065335
CD2	CD40	S1_RCVCMP0000893	2.63782932492901	0.177119223292286	-3.8655349541971455	3.8655349541971455
CD2	CD40	S1_RCVCMP0000894	2.9907182269384998	0.10782718808229234	-0.18667104132725	0.18667104132725
CD2	CD40	S1_RCVCMP0000910	2.9218723463607965	0.3651834707393288	-6.650999165931211	6.650999165931211
CD2	CD40	S1_RCVCMP0000962	3.500171010364772	0.09091295858187103	-2.4962801790498568	2.4962801790498568
CD2	CD40	S1_RCVCMP0000989	2.4129170901522037	0.3066146153997436	8.046624171726414	0
CD2	CD40	S1_RCVCMP0000991	2.9644198934671624	0.29885796714566953	-1.6675523327597477	1.6675523327597477
CD2	CD40	S1_RCVCMP0001006	2.9162182667706302	0.19531599749085582	3.2689641860744616	0
CD2	CD40	S1_RCVCMP0001030	2.618397037051477	0.3217313577148919	2.5140621180589102	0
CD2	CD40	S1_RCVCMP0001055	3.3761170785692656	0.08263862572605445	4.9041486621316945	0
CD2	CD40	S1_RCVCMP0001066	2.2907524023467043	0.4183397831139594	1.2927223286736633	0
CD2	CD40	S1_RCVCMP0001079	2.513886488138581	0.16814692011955804	-0.7231399466296189	0.7231399466296189
CD2	CD40	S1_RCVCMP0001090	2.6894161523559967	0.21743635641440112	-0.0028077232407875685	0.0028077232407875685
CD2	CD40	S1_RCVCMP0001117	2.832875791451306	0.1762212868617627	0.12943699830924243	0
CD2	CD40	S1_RCVCMP0001118	2.6261702944316654	0.7606288272578959	1.2864313066222748	0
CD2	CD40	S1_RCVCMP0001136	2.899463413878432	0.30032219524616205	-6.136147650619658	6.136147650619658
CD2	CD40	S1_RCVCMP0001153	2.3641992986887153	0.24951096226094419	-2.3156687784482157	2.3156687784482157
CD2	CD40	S1_RCVCMP0001166	2.924158078208593	0.765914331644066	-3.2262488585918785	3.2262488585918785
CD2	CD40	S1_RCVCMP0001268	0.5566587906778593	1.53679865827586	-3.170490851065109	3.170490851065109
CD2	CD40	S1_RCVCMP0001365	2.5636217543375297	0.18634128183129645	1.4283603206772562	0
CD2	CD40	S1_RCVCMP0001520	2.7011342562737544	0.17591838656597628	-0.4364219246285074	0.4364219246285074
CD2	CD40	S1_RCVCMP0001523	1.6218713476722566	0.10285871497150485	-8.50489172983939	8.50489172983939
CD2	CD40	S1_RCVCMP0002079	0.8594237436182445	1.9807608343695986	0.9270326188116581	0
CD2	CD40	S2_RCVCMP0000000	2.273787892484466	0.24919437629738153	-0.10694311865112016	0.10694311865112016
CD2	CD40	S2_RCVCMP0000001	2.3231772944111073	0.2201027152506457	-0.6609402559325587	0.6609402559325587
CD2	CD40	S2_RCVCMP0000002	2.18960134871753	0.4232578189324866	-0.037693028098427686	0.037693028098427686
CD2	CD40	S2_RCVCMP0000003	2.956135106199956	0.35333149485046056	2.4169292062997076	0
CD2	CD40	S2_RCVCMP0000004	2.2975955748717043	0.39882321994637937	0.9683425832607463	0
CD2	CD40	S2_RCVCMP0000005	0.43487292738364397	1.4871003512792316	-3.6861799370138706	3.6861799370138706
CD2	CD40	S2_RCVCMP0000007	2.501636902353154	0.2595612318624609	0.6610851583070155	0
CD2	CD40	S2_RCVCMP0000009	2.853412892436936	0.2930874989270565	1.1492122986548663	0
CD2	CD40	S2_RCVCMP0000010	3.384978331821976	0.18222821008113224	2.5258017492947737	0
CD2	CD40	S2_RCVCMP0000011	2.542347679966177	0.37788494740012435	3.3900998462529817	0
CD2	CD40	S2_RCVCMP0000012	2.266765197820844	0.48918118676143135	-0.8611841570379292	0.8611841570379292
CD2	CD40	S2_RCVCMP0000013	2.6229449627947923	0.5179870665386115	0.37223843820960095	0
CD2	CD40	S2_RCVCMP0000014	0.2606805140409366	1.7773078697237505	-2.2089761160272383	2.2089761160272383
CD2	CD40	S2_RCVCMP0000015	3.089642377492925	0.6106206636084858	-1.3404867115029826	1.3404867115029826
CD2	CD40	S2_RCVCMP0000017	2.8421614781672595	0.3075961910376148	-6.644038124936836	6.644038124936836
CD2	CD40	S2_RCVCMP0000018	2.6198108809981373	0.1587707953988613	2.7402443465304582	0
CD2	CD40	S2_RCVCMP0000020	2.2448270234740457	0.7080782328024379	0.3178319450652381	0
CD2	CD40	S2_RCVCMP0000021	3.0222785132350865	0.5237409657839999	6.143914443643934	0
CD2	CD40	S2_RCVCMP0000023	1.6464583921748142	1.0811855639613674	-7.552349350924996	7.552349350924996
CD2	CD40	S2_RCVCMP0000025	2.8603456744256084	0.48090255049740355	-11.065505686645153	11.065505686645153
CD2	CD40	S2_RCVCMP0000026	2.681468956879221	0.3945981914389578	0.2084599683838909	0
CD2	CD40	S2_RCVCMP0000028	2.9823062807946488	0.21566322025357307	-2.4079036163134093	2.4079036163134093
CD2	CD40	S2_RCVCMP0000029	3.2460013660240583	0.20760224728764748	-0.13762777941766147	0.13762777941766147
CD2	CD40	S2_RCVCMP0000030	2.61236988903759	1.5826756147206875	-40	40
CD2	CD40	S2_RCVCMP0000031	1.7690200033811043	0.7585559376553779	-20.536355372277203	20.536355372277203
CD2	CD40	S2_RCVCMP0000032	0.39443610822625896	2.181280946688897	0.6652429812197893	0
CD2	CD40	S2_RCVCMP0000035	2.201121758255072	0.7675468785379044	-3.3964397072050723	3.3964397072050723
CD2	CD40	S2_RCVCMP0000036	2.528290599529365	0.25788141946505594	-1.8966918003362208	1.8966918003362208
CD2	CD40	S2_RCVCMP0000037	2.7435541718171264	0.24084551499818532	-5.30554443938937	5.30554443938937
CD2	CD40	S2_RCVCMP0000038	3.045886877615797	0.35104381081882097	4.5337597296424175	0
CD2	CD40	S2_RCVCMP0000039	0.9996041605974665	2.038362154978013	1.5938215848577562	0
CD2	CD40	S2_RCVCMP0000041	2.5783228830219858	0.2478526878367221	0.2665826872419825	0
CD2	CD40	S2_RCVCMP0000042	2.8143010160743076	0.6989853181895518	-2.0467774766484	2.0467774766484
CD2	CD40	S2_RCVCMP0000043	2.5778958080917196	0.29066616769133774	-4.052230023786353	4.052230023786353
CD2	CD40	S2_RCVCMP0000045	2.4195219828920833	0.19460855095626586	0.4556414450888056	0
CD2	CD40	S2_RCVCMP0000047	2.323633270349416	0.7201074440882093	-34.910065219379554	34.910065219379554
CD2	CD40	S2_RCVCMP0000048	0.5317731892668249	1.8664281864627257	-0.789261556187927	0.789261556187927
CD2	CD40	S2_RCVCMP0000050	2.822145647395223	0.8024244836507884	-0.374285770368095	0.374285770368095
CD2	CD40	S2_RCVCMP0000053	0.6885871499779005	1.4144588292176488	3.1640134156656288	0
CD2	CD40	S2_RCVCMP0000058	0.4944533792163333	1.588934134232071	0.5538296852861455	0
CD2	CD40	S2_RCVCMP0000060	3.1001834777891957	0.275966232907904	2.285702087432652	0
CD2	CD40	S2_RCVCMP0000061	2.696397590341191	0.35143354717727054	6.778915000365587	0
CD2	CD40	S2_RCVCMP0000067	3.158714609782086	0.3365607954126529	-6.83402727802418	6.83402727802418
CD2	CD40	S2_RCVCMP0000068	2.6393349012955216	0.5611688553182097	-6.48266218276183	6.48266218276183
CD2	CD40	S2_RCVCMP0000070	2.40036149815537	0.5436580317166957	-0.11639297223854714	0.11639297223854714
CD2	CD40	S2_RCVCMP0000071	2.9184156421300713	0.08557807203427131	0.7758548211434355	0
CD2	CD40	S2_RCVCMP0000073	0.9506218507345445	0.7439454587339684	-0.4464358456504812	0.4464358456504812
CD2	CD40	S2_RCVCMP0000075	2.6224205811970567	0.2654549466098534	1.9899459261103964	0
CD2	CD40	S2_RCVCMP0000076	2.664097838315244	0.4974643599763605	4.917960043049891	0
CD2	CD40	S2_RCVCMP0000077	0.19937496134234028	1.9270203746939147	1.292110139048689	0
CD2	CD40	S2_RCVCMP0000078	3.1549462199949145	0.08016317792620203	-1.2996767897298522	1.2996767897298522
CD2	CD40	S2_RCVCMP0000082	2.5008673743004897	0.049846641460115866	-3.539659259048294	3.539659259048294
CD2	CD40	S2_RCVCMP0000083	3.021348944964186	0.2866477617268778	-3.4654718364184087	3.4654718364184087
CD2	CD40	S2_RCVCMP0000088	0.6770942087071934	1.848974694352734	3.2672249648133573	0
CD2	CD40	S2_RCVCMP0000089	2.5858225631260505	0.12111116777074656	-2.166881599754078	2.166881599754078
CD2	CD40	S2_RCVCMP0000092	0.5620157275824902	2.0245044216522876	6.24953230615013	0
CD2	CD40	S2_RCVCMP0000093	2.9057946764964946	0.35048175873237825	-0.31811288684801725	0.31811288684801725
CD2	CD40	S2_RCVCMP0000094	1.7653817469887376	1.577671741760735	-40	40
CD2	CD40	S2_RCVCMP0000097	3.1990760363296094	0.05957322856282136	-1.3991326542307585	1.3991326542307585
CD2	CD40	S2_RCVCMP0000099	2.4920269680675395	0.08979227795369644	3.7877807824631855	0
CD2	CD40	S2_RCVCMP0000101	3.0969059628786626	0.11099151248462315	0.3633353931782109	0
CD2	CD40	S2_RCVCMP0000103	2.2898441421059186	0.5134805254375131	-14.098322274956285	14.098322274956285
CD2	CD40	S2_RCVCMP0000104	2.1479896288563975	1.0140590617736043	-40	40
CD2	CD40	S2_RCVCMP0000105	3.342873075195506	0.15663376456068284	3.947537282832056	0
CD2	CD40	S2_RCVCMP0000107	3.0256194961987326	0.5840783396224392	5.6806048840289245	0
CD2	CD40	S2_RCVCMP0000108	1.7196591459836352	1.039304267388516	-40	40
CD2	CD40	S2_RCVCMP0000109	2.43470871702189	0.2969904021422306	-10.755923946600095	10.755923946600095
CD2	CD40	S2_RCVCMP0000110	2.5812287406408383	0.3125637634830185	-3.193925290965454	3.193925290965454
CD2	CD40	S2_RCVCMP0000111	2.7835259585870613	0.6419952403922476	0.6411736902276208	0
CD2	CD40	S2_RCVCMP0000113	2.3669559931957407	0.2942501595100706	3.032273975221952	0
CD2	CD40	S2_RCVCMP0000118	0.689155468528621	1.6674817858554916	1.175410846278181	0
CD2	CD40	S2_RCVCMP0000119	2.0754520044399096	0.28720447386334297	-3.3164162818639413	3.3164162818639413
CD2	CD40	S2_RCVCMP0000122	2.3572736847290607	0.41628172118012824	-28.481047730092396	28.481047730092396
CD2	CD40	S2_RCVCMP0000123	2.99046759324581	0.05728229458784622	-4.465001090935203	4.465001090935203
CD2	CD40	S2_RCVCMP0000124	2.310810092939015	0.3314572879691529	2.907717044528213	0
CD2	CD40	S2_RCVCMP0000126	2.952032227764365	0.2148279341022425	4.214283677300297	0
CD2	CD40	S2_RCVCMP0000127	2.9664680252883318	0.1325331757803409	-1.3523530705948652	1.3523530705948652
CD2	CD40	S2_RCVCMP0000128	2.836147830459705	0.11393242042156235	-1.1999506930047326	1.1999506930047326
CD2	CD40	S2_RCVCMP0000130	0.08158330552741287	1.8492775985497207	-2.472747597712815	2.472747597712815
CD2	CD40	S2_RCVCMP0000131	0.3152242006789244	1.4294220443403642	-6.445112970931242	6.445112970931242
CD2	CD40	S2_RCVCMP0000133	0.45463117239664824	1.6798790726059571	7.324768697190577	0
CD2	CD40	S2_RCVCMP0000134	2.8066370682992683	0.11342626753149095	-0.5911820193196655	0.5911820193196655
CD2	CD40	S2_RCVCMP0000135	3.015774527253685	0.12014800862339131	1.8326813102407735	0
CD2	CD40	S2_RCVCMP0000137	2.1715145729870757	0.4710462702656586	-2.0403897720714768	2.0403897720714768
CD2	CD40	S2_RCVCMP0000141	2.5216515608492864	0.23364709580864962	4.80455828591807	0
CD2	CD40	S2_RCVCMP0000142	2.760758453555198	0.168896762716213	-1.758277360865769	1.758277360865769
CD2	CD40	S2_RCVCMP0000144	2.553947856473868	0.11940040152192789	-0.44791575920557236	0.44791575920557236
CD2	CD40	S2_RCVCMP0000146	2.739628029707451	0.08931703957314492	0.28924568902876796	0
CD2	CD40	S2_RCVCMP0000147	2.591394445524381	0.30161229013205776	3.0107861063151553	0
CD2	CD40	S2_RCVCMP0000149	2.589812958006464	0.15408054542924574	-2.424418178323061	2.424418178323061
CD2	CD40	S2_RCVCMP0000150	3.2928597994575473	0.3064352233196979	-3.542759190797713	3.542759190797713
CD2	CD40	S2_RCVCMP0000151	2.8618010408270314	0.14654565596590396	-3.0237909635856015	3.0237909635856015
CD2	CD40	S2_RCVCMP0000153	0.3252758597179097	2.1396006069693994	1.7415441906880398	0
CD2	CD40	S2_RCVCMP0000156	2.563596118307257	0.13796128608242308	-6.442443792639976	6.442443792639976
CD2	CD40	S2_RCVCMP0000161	2.970363066480842	0.843849635320672	-8.91003235028364	8.91003235028364
CD2	CD40	S2_RCVCMP0000162	2.795664616603002	0.19111279175179516	4.557982999557264	0
CD2	CD40	S2_RCVCMP0000163	2.701007997994919	0.45675843375075514	1.0174548265484755	0
CD2	CD40	S2_RCVCMP0000164	0.5053515432178094	1.3519922788323504	-2.449068996271089	2.449068996271089
CD2	CD40	S2_RCVCMP0000170	3.1962044444596356	0.11809002170364372	2.162502757481369	0
CD2	CD40	S2_RCVCMP0000171	0.6108454848693636	2.7159848373342865	3.344908013878151	0
CD2	CD40	S2_RCVCMP0000174	2.3953237376168675	0.23673116556580465	-5.968605846972083	5.968605846972083
CD2	CD40	S2_RCVCMP0000175	2.506786462472066	0.44379915492810196	-0.2899648794795814	0.2899648794795814
CD2	CD40	S2_RCVCMP0000181	2.6856913174027772	0.26183079856425034	4.4995139498554595	0
CD2	CD40	S2_RCVCMP0000183	2.759614949954434	0.46619017263839024	7.0878278001348995	0
CD2	CD40	S2_RCVCMP0000184	0.39815266714332664	1.3055972967950695	-1.6899130055280875	1.6899130055280875
CD2	CD40	S2_RCVCMP0000185	2.390573872259762	0.2847566580032239	-8.468598553059172	8.468598553059172
CD2	CD40	S2_RCVCMP0000187	3.2814542069081494	0.23010470042697725	1.094724700912246	0
CD2	CD40	S2_RCVCMP0000188	0.4172193531009706	1.771812709758845	0.9996470928886088	0
CD2	CD40	S2_RCVCMP0000189	2.3327821571662146	0.2017821404054533	3.0176103919641415	0
CD2	CD40	S2_RCVCMP0000191	2.603348770503639	0.23976537235381531	2.981116968129458	0
CD2	CD40	S2_RCVCMP0000192	2.900080073455726	0.08483185907955143	1.4177671106801504	0
CD2	CD40	S2_RCVCMP0000193	2.832139275065857	0.4635657602867213	2.1270597395355577	0
CD2	CD40	S2_RCVCMP0000194	2.4472692529348152	0.3423633553885252	-2.5626984512486986	2.5626984512486986
CD2	CD40	S2_RCVCMP0000195	2.7979266430621483	0.11804017672399102	3.8886186886400904	0
CD2	CD40	S2_RCVCMP0000196	2.535364281742928	0.29307470648303613	-2.2278126622661976	2.2278126622661976
CD2	CD40	S2_RCVCMP0000197	0.3315069731469977	2.4292824397347808	5.375469162430045	0
CD2	CD40	S2_RCVCMP0000198	2.143547983155261	0.19612624103754273	1.8864535624477694	0
CD2	CD40	S2_RCVCMP0000199	2.585404177313764	0.0610162236535551	-1.9491596166117724	1.9491596166117724
CD2	CD40	S2_RCVCMP0000200	2.5289218640190336	0.3733193918291055	-1.2402388697282074	1.2402388697282074
CD2	CD40	S2_RCVCMP0000201	2.5956345300447494	0.5358278390250749	5.788822309095323	0
CD2	CD40	S2_RCVCMP0000202	2.3154823953577197	0.2523923174139704	-0.23336037560838388	0.23336037560838388
CD2	CD40	S2_RCVCMP0000203	0.5081754058405736	1.148141965101212	-3.621440982165707	3.621440982165707
CD2	CD40	S2_RCVCMP0000204	1.4213944685872784	1.9318847364538934	-40	40
CD2	CD40	S2_RCVCMP0000205	2.9195799662324804	0.3578632141030079	-2.2782296633400465	2.2782296633400465
CD2	CD40	S2_RCVCMP0000206	3.211069702714329	0.28309017117673557	3.3192623613844034	0
CD2	CD40	S2_RCVCMP0000207	0.3932686130192772	2.08773705217383	2.6937578918769165	0
CD2	CD40	S2_RCVCMP0000208	0.4011905129028566	2.185784799545393	2.4105674004388997	0
CD2	CD40	S2_RCVCMP0000209	2.519174972133074	0.3597164888228135	6.532676981188269	0
CD2	CD40	S2_RCVCMP0000210	3.209471290756847	0.32117065994718863	-4.004975047248522	4.004975047248522
CD2	CD40	S2_RCVCMP0000211	2.1422729062163426	0.5070785351096384	-16.851003464246734	16.851003464246734
CD2	CD40	S2_RCVCMP0000213	2.4953817201132384	0.22775563970292304	2.027626978527259	0
CD2	CD40	S2_RCVCMP0000215	2.685913773776022	0.25217158794610806	6.624299981908666	0
CD2	CD40	S2_RCVCMP0000218	1.7674544804460954	0.5501121755594822	-21.713092785450026	21.713092785450026
CD2	CD40	S2_RCVCMP0000219	2.2322203316213187	0.5793939874064951	6.9396620601622105	0
CD2	CD40	S2_RCVCMP0000220	3.166238146610042	0.2069655550559097	-2.2416770342221426	2.2416770342221426
CD2	CD40	S2_RCVCMP0000223	2.469461264448797	0.23670216744323214	1.0705416917350592	0
CD2	CD40	S2_RCVCMP0000225	2.382481729557705	0.4016805220946307	-7.146949006400887	7.146949006400887
CD2	CD40	S2_RCVCMP0000229	1.4154101064751514	1.5115894831447863	-40	40
CD2	CD40	S2_RCVCMP0000231	2.524065992097999	0.21442623426252053	3.3982961403366803	0
CD2	CD40	S2_RCVCMP0000232	2.916574719441274	0.06272398347209533	-0.7464457177033808	0.7464457177033808
CD2	CD40	S2_RCVCMP0000233	2.9207507743734853	0.4550850852237155	0.11753257197799111	0
CD2	CD40	S2_RCVCMP0000236	0.7067309294012225	0.1208176326329785	-8.568098549591161	8.568098549591161
CD2	CD40	S2_RCVCMP0000238	3.1602296105569443	0.21473489571656254	0.06901063273714424	0
CD2	CD40	S2_RCVCMP0000239	1.933459344094761	1.1001235415539032	-40	40
CD2	CD40	S2_RCVCMP0000244	3.16713086506527	0.20036331192033016	4.918763283876488	0
CD2	CD40	S2_RCVCMP0000245	2.8368747154135496	0.19327561940907256	-2.2505856668429107	2.2505856668429107
CD2	CD40	S2_RCVCMP0000249	2.410075496926738	0.27389108027197473	-1.9557181034458073	1.9557181034458073
CD2	CD40	S2_RCVCMP0000251	3.3602363154241615	0.6166105066382913	2.6330899046555434	0
CD2	CD40	S2_RCVCMP0000252	2.3507468516382737	1.4112743908123517	-31.295312119829838	31.295312119829838
CD2	CD40	S2_RCVCMP0000253	2.542065362006737	0.2832502976240631	5.192879767429566	0
CD2	CD40	S2_RCVCMP0000254	2.682134765922379	0.19381195068914076	3.292111799112963	0
CD2	CD40	S2_RCVCMP0000255	0.33688576927022656	2.216134969541771	-4.791599148816018	4.791599148816018
CD2	CD40	S2_RCVCMP0000256	2.7740864652027915	0.21698244081399168	-2.277776853204154	2.277776853204154
CD2	CD40	S2_RCVCMP0000257	0.3256183741139271	1.655128870096195	2.0369324831509847	0
CD2	CD40	S2_RCVCMP0000259	2.5271458156728612	0.22407542950995818	3.700577943188487	0
CD2	CD40	S2_RCVCMP0000260	2.9156537740976343	0.13026525175396997	0.9043491655168935	0
CD2	CD40	S2_RCVCMP0000262	2.3780073703260136	0.3952550101528828	-0.6145485279382863	0.6145485279382863
CD2	CD40	S2_RCVCMP0000263	2.587319890351409	0.6015407521161588	5.384182245654592	0
CD2	CD40	S2_RCVCMP0000265	2.9155518231705613	0.3325743461449159	4.112667737587497	0
CD2	CD40	S2_RCVCMP0000268	2.4555368560537194	0.10269115829734089	-11.332332653961787	11.332332653961787
CD2	CD40	S2_RCVCMP0000269	2.5939163023931293	0.233212786895539	1.0077305457951105	0
CD2	CD40	S2_RCVCMP0000270	0.41866794370879096	2.014795626140074	-1.5422649333560072	1.5422649333560072
CD2	CD40	S2_RCVCMP0000271	2.8566768453424722	0.321557196538279	-3.0674050765171965	3.0674050765171965
CD2	CD40	S2_RCVCMP0000274	2.606554853782239	0.2134631904895103	-4.261753614483842	4.261753614483842
CD2	CD40	S2_RCVCMP0000275	2.265663850454245	0.5238393757264992	-1.2229156210268042	1.2229156210268042
CD2	CD40	S2_RCVCMP0000276	0.26524968228902635	1.1872863923753836	-0.07833733010093907	0.07833733010093907
CD2	CD40	S2_RCVCMP0000279	0.5444558699575465	2.108600053144221	-3.027333397063453	3.027333397063453
CD2	CD40	S2_RCVCMP0000280	2.221585301132699	0.5176610378967749	2.6088183017028856	0
CD2	CD40	S2_RCVCMP0000281	2.19232530769339	0.24095694407068072	1.5378232169300838	0
CD2	CD40	S2_RCVCMP0000282	2.9438260809848793	0.37607565290586176	-1.2548491121744563	1.2548491121744563
CD2	CD40	S2_RCVCMP0000284	2.2241972475100327	0.7107667455946987	5.024995068817613	0
CD2	CD40	S2_RCVCMP0000285	2.369176451798921	0.3299818967127195	-0.9497216245305871	0.9497216245305871
CD2	CD40	S2_RCVCMP0000288	2.842746029592955	0.0945448592865799	-4.256206199124106	4.256206199124106
CD2	CD40	S2_RCVCMP0000289	2.484658835320371	0.3707758175306901	-1.3341419645899193	1.3341419645899193
CD2	CD40	S2_RCVCMP0000291	3.4805589680400635	0.11704770894209626	1.567246266548844	0
CD2	CD40	S2_RCVCMP0000292	2.697678426042195	0.31185246114682874	-3.2326111747016073	3.2326111747016073
CD2	CD40	S2_RCVCMP0000295	0.5217012919047268	2.474237925979455	0.7186924386789894	0
CD2	CD40	S2_RCVCMP0000301	0.38337708980765645	2.1372031583158146	-5.777210236117442	5.777210236117442
CD2	CD40	S2_RCVCMP0000302	3.1247356924088425	0.4917344142584946	-1.5238717931091497	1.5238717931091497
CD2	CD40	S2_RCVCMP0000304	2.395971761572322	0.33303952594508057	-3.885413554741457	3.885413554741457
CD2	CD40	S2_RCVCMP0000306	0.5631637175137804	2.2435196058758424	2.317146882326429	0
CD2	CD40	S2_RCVCMP0000307	2.2877907326653473	0.2784636157108144	6.1173635118545535	0
CD2	CD40	S2_RCVCMP0000308	2.479897359518443	0.5307238257368446	0.25610976799879204	0
CD2	CD40	S2_RCVCMP0000309	1.395849614517069	1.6545430850017573	-34.35790318411062	34.35790318411062
CD2	CD40	S2_RCVCMP0000312	2.740241576679296	0.2292154174875305	1.88973158502176	0
CD2	CD40	S2_RCVCMP0000313	0.27262458850709226	1.3404241659861797	8.32483389954908	0
CD2	CD40	S2_RCVCMP0000314	2.255957857404195	0.6612080935284128	2.1195608595305226	0
CD2	CD40	S2_RCVCMP0000315	3.4359445301592078	0.2794234242307687	-4.7611771599390655	4.7611771599390655
CD2	CD40	S2_RCVCMP0000326	1.4162347746934778	0.9718892532019728	-28.797890192599567	28.797890192599567
CD2	CD40	S2_RCVCMP0000329	2.6540300206614655	0.2783282454173966	-0.09855189820797773	0.09855189820797773
CD2	CD40	S2_RCVCMP0000330	1.8506080454095528	1.3917285490793787	-39.15525415010494	39.15525415010494
CD2	CD40	S2_RCVCMP0000333	2.206075284585488	0.4449826461143471	-5.593514238576763	5.593514238576763
CD2	CD40	S2_RCVCMP0000334	3.5021956963630094	0.5188136203573296	-3.4825213668557784	3.4825213668557784
CD2	CD40	S2_RCVCMP0000335	3.3965922612505364	0.1977459515338413	4.09473265564073	0
CD2	CD40	S2_RCVCMP0000337	2.599971570270617	0.48246776959349247	-1.3370599786443391	1.3370599786443391
CD2	CD40	S2_RCVCMP0000338	2.5390143060655097	0.7417109899383963	-2.7366689166298075	2.7366689166298075
CD2	CD40	S2_RCVCMP0000340	2.6291727649944496	0.4907927355379766	4.152918910480004	0
CD2	CD40	S2_RCVCMP0000342	3.04702195390633	0.08685228078829486	3.1946853485247564	0
CD2	CD40	S2_RCVCMP0000343	2.5315490438963795	0.45603061795112626	-4.635254369314939	4.635254369314939
CD2	CD40	S2_RCVCMP0000345	0.5135483623303169	1.3368102996903206	-4.305275309422542	4.305275309422542
CD2	CD40	S2_RCVCMP0000348	0.1962550029349419	1.7527444491472204	-2.8209723349260716	2.8209723349260716
CD2	CD40	S2_RCVCMP0000349	2.3889083960191457	0.41411796906072207	4.352155378847386	0
CD2	CD40	S2_RCVCMP0000351	2.665206851870072	0.18794474479645995	0.5512191555192153	0
CD2	CD40	S2_RCVCMP0000352	2.432899110167858	0.19505295697579667	-5.643553357101109	5.643553357101109
CD2	CD40	S2_RCVCMP0000360	1.7673985811388022	1.2010301689519653	-40	40
CD2	CD40	S2_RCVCMP0000361	3.1207259182486258	0.6267364872254937	2.553035558381436	0
CD2	CD40	S2_RCVCMP0000364	2.9116521217592233	0.5363060107908085	4.273787148976127	0
CD2	CD40	S2_RCVCMP0000365	2.418331252404496	0.21336770846314437	-1.1239771872716628	1.1239771872716628
CD2	CD40	S2_RCVCMP0000368	2.8333351624881726	0.1104705316784884	-4.248706495058458	4.248706495058458
CD2	CD40	S2_RCVCMP0000369	3.500533855481253	0.15625283961572106	-1.0293926236725393	1.0293926236725393
CD2	CD40	S2_RCVCMP0000370	2.5494597622346755	0.4459117718614124	-5.0488004388549355	5.0488004388549355
CD2	CD40	S2_RCVCMP0000371	2.6261976350175353	0.7364869946408946	6.403070368081365	0
CD2	CD40	S2_RCVCMP0000372	0.6620270860877561	1.671116885139125	0.20605091610488965	0
CD2	CD40	S2_RCVCMP0000374	2.6109149262274203	0.504917538904987	9.190051397650587	0
CD2	CD40	S2_RCVCMP0000375	2.591670830405266	0.22899410353236205	1.5690547513184325	0
CD2	CD40	S2_RCVCMP0000376	2.565567873444485	0.5965062078458129	1.5771572828982445	0
CD2	CD40	S2_RCVCMP0000377	2.97657414748318	0.37634136907158866	5.234308158359048	0
CD2	CD40	S2_RCVCMP0000380	2.6994626450205512	0.3836193374493594	1.6012414971730964	0
CD2	CD40	S2_RCVCMP0000383	2.808141277526321	0.1503853289355208	-2.0592620825475496	2.0592620825475496
CD2	CD40	S2_RCVCMP0000384	2.65569527497026	0.14366107869775624	-3.661212453898535	3.661212453898535
CD2	CD40	S2_RCVCMP0000388	2.563196349922751	0.1622342748007111	3.240873904796684	0
CD2	CD40	S2_RCVCMP0000390	2.741289085685328	0.09793061207396277	4.941173118111252	0
CD2	CD40	S2_RCVCMP0000393	2.591717533296693	0.1632332593984431	-3.143750018890027	3.143750018890027
CD2	CD40	S2_RCVCMP0000394	2.9789494203794478	0.3044959016553539	-2.9267535885605573	2.9267535885605573
CD2	CD40	S2_RCVCMP0000395	2.697729549252311	0.47816176512602043	5.252639097444592	0
CD2	CD40	S2_RCVCMP0000398	2.4387947725092447	0.2659252381333179	-4.111323749670718	4.111323749670718
CD2	CD40	S2_RCVCMP0000403	2.8414404703498137	0.3319399964264056	-3.4679009320062515	3.4679009320062515
CD2	CD40	S2_RCVCMP0000405	2.9092831716413254	0.3950506296006262	-2.810743248632692	2.810743248632692
CD2	CD40	S2_RCVCMP0000406	3.422009471136487	0.30527553862254203	5.419749948571851	0
CD2	CD40	S2_RCVCMP0000408	3.0700053331517787	0.14115367400661447	-4.517035214213383	4.517035214213383
CD2	CD40	S2_RCVCMP0000409	2.157351180087408	0.4550386029606187	-3.9890025776805635	3.9890025776805635
CD2	CD40	S2_RCVCMP0000410	2.466315805466745	0.40481584781298136	4.156417757699261	0
CD2	CD40	S2_RCVCMP0000412	0.12499072222170649	2.23939928010465	3.5979784073870587	0
CD2	CD40	S2_RCVCMP0000415	3.144985704185079	0.1878823732008236	-1.1248344301290303	1.1248344301290303
CD2	CD40	S2_RCVCMP0000419	0.4778096351174928	1.9084379369227829	-3.3335244584256434	3.3335244584256434
CD2	CD40	S2_RCVCMP0000422	2.365561995602575	0.3577335780937645	-8.990215661967317	8.990215661967317
CD2	CD40	S2_RCVCMP0000430	2.8302345113240777	0.10041114647824131	-5.6607041389320125	5.6607041389320125
CD2	CD40	S2_RCVCMP0000431	2.913649223584397	0.061869815662132316	-0.038833151922414495	0.038833151922414495
CD2	CD40	S2_RCVCMP0000432	2.6324049076432363	0.5135258408126859	1.096316100634743	0
CD2	CD40	S2_RCVCMP0000433	0.39210989207546537	2.104317711383564	0.34994492387429577	0
CD2	CD40	S2_RCVCMP0000435	2.4630514359886404	0.45509551782810537	-3.6948856383844437	3.6948856383844437
CD2	CD40	S2_RCVCMP0000438	3.1123627844953887	0.2418123589266943	1.3706053351973146	0
CD2	CD40	S2_RCVCMP0000439	0.4633156252320552	2.0012763541215746	-5.233349791579562	5.233349791579562
CD2	CD40	S2_RCVCMP0000440	2.8253454173829025	0.34979104420609247	-6.182707567375466	6.182707567375466
CD2	CD40	S2_RCVCMP0000445	3.196749826595073	0.19326842556087448	5.783579022924577	0
CD2	CD40	S2_RCVCMP0000448	2.922050488838547	0.2841151367344808	-10.570877634020883	10.570877634020883
CD2	CD40	S2_RCVCMP0000449	2.436806328922199	0.6863898322845424	0.44008645681906494	0
CD2	CD40	S2_RCVCMP0000452	2.3147546148568	0.419553540083593	4.409674194509941	0
CD2	CD40	S2_RCVCMP0000454	2.1884149358123666	0.28374280060229023	-0.7464572528622699	0.7464572528622699
CD2	CD40	S2_RCVCMP0000455	2.6151288129122587	0.24326968987653166	-2.556042806918329	2.556042806918329
CD2	CD40	S2_RCVCMP0000456	0.9332979665539988	2.2587967255218473	-0.0049237481964865895	0.0049237481964865895
CD2	CD40	S2_RCVCMP0000458	3.170430467686185	0.17474575642402201	2.0879434314467837	0
CD2	CD40	S2_RCVCMP0000459	2.831106613690597	0.26267348667147966	-4.731836701354275	4.731836701354275
CD2	CD40	S2_RCVCMP0000460	2.4765868694574693	0.2663686595307449	-1.6561651016358436	1.6561651016358436
CD2	CD40	S2_RCVCMP0000462	2.0371630410665595	0.21875270947525716	1.9260235121590934	0
CD2	CD40	S2_RCVCMP0000464	2.384479114376234	0.43226009086096284	-11.597496380225591	11.597496380225591
CD2	CD40	S2_RCVCMP0000465	2.8997076044479972	0.10253860634451632	-4.280584810072734	4.280584810072734
CD2	CD40	S2_RCVCMP0000466	2.4422631023037256	0.18608666997434697	0.2803211354354926	0
CD2	CD40	S2_RCVCMP0000467	2.9751464500305436	0.23555187563506122	4.986168124085969	0
CD2	CD40	S2_RCVCMP0000468	1.781362709099925	0.9730418341469127	-23.062773372008593	23.062773372008593
CD2	CD40	S2_RCVCMP0000471	0.3646455492956582	1.508518201653951	0.5267293699199656	0
CD2	CD40	S2_RCVCMP0000474	0.37865180051467845	2.361708776012408	0.45613424851318496	0
CD2	CD40	S2_RCVCMP0000476	2.4970996185836345	0.32663075309689465	-1.335291431083828	1.335291431083828
CD2	CD40	S2_RCVCMP0000480	2.5873534040265898	0.3534344512201735	-0.5793951910054441	0.5793951910054441
CD2	CD40	S2_RCVCMP0000483	2.6216995357001633	0.12417900556893766	-6.69103073222521	6.69103073222521
CD2	CD40	S2_RCVCMP0000485	2.1852988703104623	0.26512099673070316	6.062674653199868	0
CD2	CD40	S2_RCVCMP0000487	3.4144615623974657	0.11996655706360936	5.053442747640451	0
CD2	CD40	S2_RCVCMP0000501	2.657106814044804	0.22803955868252018	-4.244727109712239	4.244727109712239
CD2	CD40	S2_RCVCMP0000502	2.9649612923963016	0.3863772950864852	3.5826657149632606	0
CD2	CD40	S2_RCVCMP0000504	2.326493556678058	0.1460983925859042	-8.172390639905306	8.172390639905306
CD2	CD40	S2_RCVCMP0000505	2.5856720308982424	0.5713852355501176	-1.5194807303630784	1.5194807303630784
CD2	CD40	S2_RCVCMP0000510	2.7771092112757123	0.24263244193144068	-7.559693457096862	7.559693457096862
CD2	CD40	S2_RCVCMP0000512	0.35113650127723767	1.9451538108323652	-1.168205586121622	1.168205586121622
CD2	CD40	S2_RCVCMP0000514	2.7518885266456414	0.058626796259555365	-6.079195754193962	6.079195754193962
CD2	CD40	S2_RCVCMP0000517	2.1339938735926705	0.2683394457439532	4.071086891180041	0
CD2	CD40	S2_RCVCMP0000522	2.9280060122245355	0.3805557732913834	0.38260599487252367	0
CD2	CD40	S2_RCVCMP0000525	3.043456031687254	0.7013931776500145	3.119118534833693	0
CD2	CD40	S2_RCVCMP0000529	2.4855411168190327	0.40759969743671337	-0.3412638041602511	0.3412638041602511
CD2	CD40	S2_RCVCMP0000532	3.0234196030254332	0.24162306344285783	0.2914342404404155	0
CD2	CD40	S2_RCVCMP0000536	3.0548418860273125	0.1482689130598634	-1.9912556447627592	1.9912556447627592
CD2	CD40	S2_RCVCMP0000539	2.7330479339584706	0.4668873633804845	-3.909805023242007	3.909805023242007
CD2	CD40	S2_RCVCMP0000543	2.3927245054139625	0.6851886024141286	4.043677184022801	0
CD2	CD40	S2_RCVCMP0000546	2.957614908471265	0.2191301302929106	-3.1464283861523894	3.1464283861523894
CD2	CD40	S2_RCVCMP0000556	2.595520239803785	0.20851078633962133	2.0192767697924268	0
CD2	CD40	S2_RCVCMP0000558	2.5203809111209536	0.5065858246770837	-3.005353869346625	3.005353869346625
CD2	CD40	S2_RCVCMP0000562	2.9827847007183412	0.2595353075175859	-3.3635688574805114	3.3635688574805114
CD2	CD40	S2_RCVCMP0000563	2.5644206483291683	0.33980675545365063	1.729774660241909	0
CD2	CD40	S2_RCVCMP0000566	2.8125128919688285	0.2906686045859483	1.5559662199985371	0
CD2	CD40	S2_RCVCMP0000567	2.4892568519760787	0.2980232999646	0.35028346878361605	0
CD2	CD40	S2_RCVCMP0000568	1.7853604220364883	0.7915919349287622	-6.197444446654383	6.197444446654383
CD2	CD40	S2_RCVCMP0000569	2.4849530034289184	0.633112827118997	4.786951014937899	0
CD2	CD40	S2_RCVCMP0000571	3.141476933383069	0.28673429154658026	2.5725635991544533	0
CD2	CD40	S2_RCVCMP0000572	2.448967285675318	0.3591791743742877	-2.422381866906582	2.422381866906582
CD2	CD40	S2_RCVCMP0000574	3.1560274718561736	0.27419304863518845	-0.2668264804538856	0.2668264804538856
CD2	CD40	S2_RCVCMP0000575	0.7615057928828746	1.2408673639953116	0.5039099335670001	0
CD2	CD40	S2_RCVCMP0000576	2.975609650396838	0.11545031529673831	8.834945692948207	0
CD2	CD40	S2_RCVCMP0000581	2.1932335320141685	0.6022136846216994	1.3962259752190642	0
CD2	CD40	S2_RCVCMP0000586	2.7007653582329754	0.0731647551459254	1.851926356220356	0
CD2	CD40	S2_RCVCMP0000593	2.8191354552124626	0.25611045668452675	0.9254618346377138	0
CD2	CD40	S2_RCVCMP0000600	1.7314088716948177	1.2890989669191448	-40	40
CD2	CD40	S2_RCVCMP0000601	2.655321954107562	0.2033521683338559	3.1862669498133567	0
CD2	CD40	S2_RCVCMP0000602	0.23202212625178104	1.8942133993660855	-0.25445847351363227	0.25445847351363227
CD2	CD40	S2_RCVCMP0000606	2.6686136581695368	0.30107298765626866	-4.655155489440576	4.655155489440576
CD2	CD40	S2_RCVCMP0000607	2.5828298328943364	0.2711140056878384	0.21434988587372109	0
CD2	CD40	S2_RCVCMP0000609	2.798812521084173	0.29702946033072586	4.466548691524603	0
CD2	CD40	S2_RCVCMP0000610	2.545879103781892	0.24675656869898943	5.114673930250501	0
CD2	CD40	S2_RCVCMP0000611	2.951417799347293	0.6175813863267722	-1.0154985447841336	1.0154985447841336
CD2	CD40	S2_RCVCMP0000612	2.6270390000789465	0.05719836138742567	-1.757085672672356	1.757085672672356
CD2	CD40	S2_RCVCMP0000613	2.804822571958415	0.2042704384604057	5.439656167401105	0
CD2	CD40	S2_RCVCMP0000631	3.4841381639129865	0.17969257984856155	-5.25315863934206	5.25315863934206
CD2	CD40	S2_RCVCMP0000635	3.3263368449247337	0.11035916591134812	6.6941115923481656	0
CD2	CD40	S2_RCVCMP0000637	3.4034879653700645	0.14029703808191762	0.6976777959965648	0
CD2	CD40	S2_RCVCMP0000639	2.8081095095446265	0.12704280997674444	2.7900766123264806	0
CD2	CD40	S2_RCVCMP0000640	2.3712438567266263	0.24180123368524042	-6.072993058987769	6.072993058987769
CD2	CD40	S2_RCVCMP0000643	2.5110028302333878	0.3776199975401916	3.8828770392909093	0
CD2	CD40	S2_RCVCMP0000650	0.7214220425513391	1.7906044165489632	-23.783609531931933	23.783609531931933
CD2	CD40	S2_RCVCMP0000651	3.3380691033023413	0.6527610207561673	4.196831270658043	0
CD2	CD40	S2_RCVCMP0000655	3.1819712139470933	0.5554906959012642	-2.533392034694699	2.533392034694699
CD2	CD40	S2_RCVCMP0000657	2.417697944397968	0.33151492815781486	-1.0780726466997992	1.0780726466997992
CD2	CD40	S2_RCVCMP0000669	2.9993894510022785	0.10753641877859527	7.63236542860763	0
CD2	CD40	S2_RCVCMP0000676	0.1879736165226484	1.6056170722358594	-2.0823996285810358	2.0823996285810358
CD2	CD40	S2_RCVCMP0000686	2.1920098787230424	0.4498551236717453	-5.987854486847044	5.987854486847044
CD2	CD40	S2_RCVCMP0000693	2.453379310982812	0.0880233535711804	2.76681902271981	0
CD2	CD40	S2_RCVCMP0000694	2.6685122996078636	0.8190816535245591	-2.2497848464616403	2.2497848464616403
CD2	CD40	S2_RCVCMP0000697	2.378798115248876	0.34901116784559594	-1.7795162044141675	1.7795162044141675
CD2	CD40	S2_RCVCMP0000698	0.46829360945858844	2.132110763971673	2.127138420162718	0
CD2	CD40	S2_RCVCMP0000702	0.2664739745645602	1.924629745029936	3.653268945741603	0
CD2	CD40	S2_RCVCMP0000708	3.0495705231402814	0.20472666060907002	-3.3082561029818263	3.3082561029818263
CD2	CD40	S2_RCVCMP0000718	2.652385923941951	0.29237201201266466	2.3646539369585997	0
CD2	CD40	S2_RCVCMP0000736	2.991735671576695	0.15272278985195156	1.1696401068419204	0
CD2	CD40	S2_RCVCMP0000743	0.5016046659845499	1.4226946825374986	5.4495363572734865	0
CD2	CD40	S2_RCVCMP0000744	2.8184291067763496	0.2738445244647532	3.1862791248104956	0
CD2	CD40	S2_RCVCMP0000749	0.624370094089118	1.7271090687186388	3.806100081067869	0
CD2	CD40	S2_RCVCMP0000750	2.4305873845075014	0.25460006583483474	3.5680663046189136	0
CD2	CD40	S2_RCVCMP0000754	2.645060248286396	0.07813526297062025	-4.176441183026463	4.176441183026463
CD2	CD40	S2_RCVCMP0000755	2.6486916000377145	0.5062937413866466	1.3824453972624353	0
CD2	CD40	S2_RCVCMP0000757	2.395258401934358	0.44079766779561813	0.8418851819642424	0
CD2	CD40	S2_RCVCMP0000762	2.7930431045980764	0.45159886219567974	2.7495269723571676	0
CD2	CD40	S2_RCVCMP0000763	3.0937101100217346	0.5631831636944936	-3.2407545293051885	3.2407545293051885
CD2	CD40	S2_RCVCMP0000764	2.464185412749945	0.3352520128526765	2.8755629150280875	0
CD2	CD40	S2_RCVCMP0000766	3.3255773878503083	0.19967281017720168	4.110710007487118	0
CD2	CD40	S2_RCVCMP0000768	2.806010999206647	0.4629664551005976	-1.822833427541112	1.822833427541112
CD2	CD40	S2_RCVCMP0000770	2.9705893406926167	0.39245285568227595	-7.646956215037023	7.646956215037023
CD2	CD40	S2_RCVCMP0000779	2.5711999124491625	0.34163173725196383	-0.3560547294455818	0.3560547294455818
CD2	CD40	S2_RCVCMP0000789	3.4928275357420766	0.17186899275097775	0.6758414839774284	0
CD2	CD40	S2_RCVCMP0000792	2.7219928307524577	0.2125624917745114	-2.7341344412265176	2.7341344412265176
CD2	CD40	S2_RCVCMP0000801	3.3194534304898355	0.7131350815472263	-3.9724803967565103	3.9724803967565103
CD2	CD40	S2_RCVCMP0000806	2.721217788409041	0.20422729267043585	1.0727740521941334	0
CD2	CD40	S2_RCVCMP0000811	1.497759532182688	1.0198439930624843	-17.684759700036736	17.684759700036736
CD2	CD40	S2_RCVCMP0000815	2.9547818633645755	0.432120559919566	1.2929568902931687	0
CD2	CD40	S2_RCVCMP0000824	2.7605791240028528	0.29679782163862534	4.489856282787314	0
CD2	CD40	S2_RCVCMP0000829	2.4780138199673964	0.5376713106528583	4.095400254107145	0
CD2	CD40	S2_RCVCMP0000833	3.2800061097701896	0.1977008006819321	1.6496661681870644	0
CD2	CD40	S2_RCVCMP0000835	0.7237874390357444	2.1069542269775985	0.2571033772090107	0
CD2	CD40	S2_RCVCMP0000838	3.1660682272565848	0.08344650152385186	1.4578224792149992	0
CD2	CD40	S2_RCVCMP0000847	2.5033605091986493	0.5797797811131052	4.599029877587619	0
CD2	CD40	S2_RCVCMP0000856	2.6252243714651002	0.6649248872877581	-0.5397066959078126	0.5397066959078126
CD2	CD40	S2_RCVCMP0000861	2.4850534520036685	0.25725918917125157	-3.0547121840998273	3.0547121840998273
CD2	CD40	S2_RCVCMP0000866	2.4476775735732965	0.32807216129620254	2.8717187163757325	0
CD2	CD40	S2_RCVCMP0000880	0.7583356539782904	1.916875814506472	1.8122765494828892	0
CD2	CD40	S2_RCVCMP0000887	2.5287308638905848	0.4065539103496013	1.0308300599046867	0
CD2	CD40	S2_RCVCMP0000892	2.599835924481094	0.16170591986192026	-2.7238611248179683	2.7238611248179683
CD2	CD40	S2_RCVCMP0000894	2.5575675168638043	0.3115101451404319	0.7431645303318336	0
CD2	CD40	S2_RCVCMP0000896	3.089640460049857	0.21049792245582855	0.26068976968841917	0
CD2	CD40	S2_RCVCMP0000897	2.648155212124474	0.5868536609022407	5.73568864211587	0
CD2	CD40	S2_RCVCMP0000899	2.5649622715857148	0.22040283269482247	0.6330318450404677	0
CD2	CD40	S2_RCVCMP0000901	2.8438919886376754	0.1349562340998072	-0.9102086409819535	0.9102086409819535
CD2	CD40	S2_RCVCMP0000903	2.567116942291855	0.7468283312740128	1.087256768339784	0
CD2	CD40	S2_RCVCMP0000908	2.9546762565449907	0.23556831818989635	4.041698283571852	0
CD2	CD40	S2_RCVCMP0000918	2.5503554582686054	0.341671920978656	0.413269845315164	0
CD2	CD40	S2_RCVCMP0000919	2.335381185591686	0.25735410808568826	1.456224233565311e-4	0
CD2	CD40	S2_RCVCMP0000934	2.7368968906558955	0.23826837041022322	-0.5737882156096359	0.5737882156096359
CD2	CD40	S2_RCVCMP0000935	3.1827107220261017	0.47636988992575147	3.136382566662321	0
CD2	CD40	S2_RCVCMP0000940	2.9088176054046784	0.2951065183799293	0.5104191853718951	0
CD2	CD40	S2_RCVCMP0000947	2.4418472256245316	0.36755637397812696	9.275499923795207	0
CD2	CD40	S2_RCVCMP0000966	2.5521171603585544	0.15416171234317197	-1.7572055816674448	1.7572055816674448
CD2	CD40	S2_RCVCMP0001002	2.6130328214122285	0.1321092906436486	-2.599181944788351	2.599181944788351
CD2	CD40	S2_RCVCMP0001039	2.4764044672847567	0.293098773400307	-6.177970719435224	6.177970719435224
CD2	CD40	S2_RCVCMP0001054	2.6870999975352143	0.30084536095616804	0.021385070364956554	0
CD2	CD40	S2_RCVCMP0001056	2.8167217919946768	0.877680171707041	-2.0232082849337565	2.0232082849337565
CD2	CD40	S2_RCVCMP0001067	2.486668698953801	0.2607239017172075	0.01945477449140577	0
CD2	CD40	S2_RCVCMP0001074	2.338784315094451	0.22461824660340982	-1.1012018231990726	1.1012018231990726
CD2	CD40	S2_RCVCMP0001079	3.445697585443197	0.16375087935339158	-3.641603601213287	3.641603601213287
CD2	CD40	S2_RCVCMP0001120	2.8057584659834407	0.25429957051837976	-2.5967103704602144	2.5967103704602144
CD2	CD40	S2_RCVCMP0001123	2.887970220629079	0.7519406413704804	1.7560754774510767	0
CD2	CD40	S2_RCVCMP0001171	2.614371605543081	0.3267992278231684	-0.43443419652447063	0.43443419652447063
CD2	CD40	S2_RCVCMP0001195	3.053553626538401	0.14133320780710532	5.199894418511517	0
CD2	CD40	S2_RCVCMP0001216	2.9677141166987053	0.2654964743731603	1.134034106253094	0
CD2	CD40	S2_RCVCMP0001280	2.7879552462161103	0.28097499945299786	-0.5300833410097562	0.5300833410097562
CD2	CD40	S2_RCVCMP0001470	2.1968872626048332	0.18872879345666488	-0.13824012312105616	0.13824012312105616
CD2	CD40	S2_RCVCMP0001489	2.523684302087288	0.13172193872313634	-1.197898744450225	1.197898744450225
CD2	CD40	S2_RCVCMP0001557	2.8245687460018796	0.11548903074566637	4.167345623548453	0
CD2	CD20	S1_RCVCMP0000000	0.38610279670064296	1.4091525120835324	5.865707178120287	0
CD2	CD20	S1_RCVCMP0000002	2.7030160113986907	0.2208879002588688	-1.475355519646729	1.475355519646729
CD2	CD20	S1_RCVCMP0000005	2.431683035011692	0.2383634844629658	-1.4446304387089053	1.4446304387089053
CD2	CD20	S1_RCVCMP0000007	2.8209326717206658	0.3688813196574554	1.8722763093816652	0
CD2	CD20	S1_RCVCMP0000008	2.7925903709965074	0.2457692609551263	1.1448284727389761	0
CD2	CD20	S1_RCVCMP0000010	2.0234013975599376	0.21761747897493308	-0.499479686996411	0.499479686996411
CD2	CD20	S1_RCVCMP0000014	2.5028054457049413	0.4313052569062368	-1.9698353877614347	1.9698353877614347
CD2	CD20	S1_RCVCMP0000015	2.7312448368144246	0.3044170285512183	-5.762819590340137	5.762819590340137
CD2	CD20	S1_RCVCMP0000018	2.8461201213303506	0.18391955970344084	3.7796626886010785	0
CD2	CD20	S1_RCVCMP0000019	2.609728440730418	0.2783139667658642	1.3234829080001085	0
CD2	CD20	S1_RCVCMP0000020	2.2526305491814727	0.31295195242244733	-6.292084800967965	6.292084800967965
CD2	CD20	S1_RCVCMP0000021	0.37030556731005443	2.6835790611165917	0.9309420975103078	0
CD2	CD20	S1_RCVCMP0000024	2.5171870625820874	0.38903927383038706	-0.9885331871590253	0.9885331871590253
CD2	CD20	S1_RCVCMP0000025	1.3482332903864531	0.9459818557081672	-7.337744144656305	7.337744144656305
CD2	CD20	S1_RCVCMP0000026	3.471622256818981	0.11624973534002206	4.325611783999775	0
CD2	CD20	S1_RCVCMP0000028	2.3751001045919993	0.5401446837766682	-6.417510993647972	6.417510993647972
CD2	CD20	S1_RCVCMP0000032	2.0403852465735697	0.23556050752681393	-1.8221633428239552	1.8221633428239552
CD2	CD20	S1_RCVCMP0000035	2.3986954101047693	0.5564430874779343	4.500632126172277	0
CD2	CD20	S1_RCVCMP0000036	2.556018529053335	0.3588617646338192	-8.168638364284192	8.168638364284192
CD2	CD20	S1_RCVCMP0000038	2.81128095088154	0.3711908419892443	-0.8644933081013126	0.8644933081013126
CD2	CD20	S1_RCVCMP0000040	0.8317138616519572	3.0393282873497682	0.1564144555081175	0
CD2	CD20	S1_RCVCMP0000045	2.699856838772508	0.3447406577789957	-1.5175003231793094	1.5175003231793094
CD2	CD20	S1_RCVCMP0000046	1.575466968101891	1.5454652691601811	-38.99440709007835	38.99440709007835
CD2	CD20	S1_RCVCMP0000047	2.667662556270907	0.2509450739277944	2.3803172050205967	0
CD2	CD20	S1_RCVCMP0000055	2.2168556305377933	0.7685073861832097	-0.8131229563948504	0.8131229563948504
CD2	CD20	S1_RCVCMP0000057	2.9990216524795823	0.9190153386770218	-5.068299033629892	5.068299033629892
CD2	CD20	S1_RCVCMP0000062	3.0779671407477625	0.26677366646921363	-2.8653461801821893	2.8653461801821893
CD2	CD20	S1_RCVCMP0000065	2.5874793719477243	0.31265599641024067	0.08011326187130745	0
CD2	CD20	S1_RCVCMP0000066	2.367735436049726	0.23799263952254807	-4.1840755078049705	4.1840755078049705
CD2	CD20	S1_RCVCMP0000075	3.325112744155054	0.24945097238001546	-0.51825991619773	0.51825991619773
CD2	CD20	S1_RCVCMP0000077	2.4323099794204417	0.41087839936219644	2.2093111411920456	0
CD2	CD20	S1_RCVCMP0000079	0.553582745402894	2.078364732470539	4.446042941206913	0
CD2	CD20	S1_RCVCMP0000084	3.0176021306448115	0.12582549012735417	-1.950597626524999	1.950597626524999
CD2	CD20	S1_RCVCMP0000085	2.532902506785901	0.4787400475316146	7.690736101807482	0
CD2	CD20	S1_RCVCMP0000087	3.077775446833198	0.05912884202220057	-1.2772822038151759	1.2772822038151759
CD2	CD20	S1_RCVCMP0000088	3.312433959097351	0.4774736480776629	-4.283642485507684	4.283642485507684
CD2	CD20	S1_RCVCMP0000089	2.9531107452894334	0.16464138503310088	-4.3465909297813194	4.3465909297813194
CD2	CD20	S1_RCVCMP0000091	2.596787369560841	0.5346558728573181	-0.6812070492441887	0.6812070492441887
CD2	CD20	S1_RCVCMP0000092	2.4291575706229658	0.39791517881670385	5.160645684836538	0
CD2	CD20	S1_RCVCMP0000095	2.2104033094828313	0.6633985282435239	-12.641046171022856	12.641046171022856
CD2	CD20	S1_RCVCMP0000099	2.7755810141412507	0.09560073378585268	-1.5678499873375225	1.5678499873375225
CD2	CD20	S1_RCVCMP0000101	2.796537543767652	0.10948003176293881	-0.7279032899360501	0.7279032899360501
CD2	CD20	S1_RCVCMP0000103	0.3047154781026775	1.9837298267807921	4.989799568272207	0
CD2	CD20	S1_RCVCMP0000104	2.177541565333814	0.5813907322897163	-0.2989379954474353	0.2989379954474353
CD2	CD20	S1_RCVCMP0000107	2.7678468628615995	0.08510848048998357	-2.235482571602483	2.235482571602483
CD2	CD20	S1_RCVCMP0000111	2.3454375071832243	0.2650279992031018	-0.12609088794159362	0.12609088794159362
CD2	CD20	S1_RCVCMP0000113	3.6308984376198437	0.14762372779014998	1.9156613364407904	0
CD2	CD20	S1_RCVCMP0000114	2.2287104575066476	0.5161123992921376	-2.021976548851825	2.021976548851825
CD2	CD20	S1_RCVCMP0000116	2.5980522411957456	0.5751213614860679	1.3021256822522524	0
CD2	CD20	S1_RCVCMP0000117	3.2687056056114465	0.06643203333758918	-0.007304388152663422	0.007304388152663422
CD2	CD20	S1_RCVCMP0000119	2.467789859419672	0.22033314802917062	-2.0222169885179944	2.0222169885179944
CD2	CD20	S1_RCVCMP0000120	0.3247763098769519	2.739902230778233	3.4173759834291513	0
CD2	CD20	S1_RCVCMP0000122	2.639711185078219	0.48763582035052927	-3.1922705653834265	3.1922705653834265
CD2	CD20	S1_RCVCMP0000123	2.0310592232003115	0.4345621633940283	6.102466603650343	0
CD2	CD20	S1_RCVCMP0000124	3.3423917268242795	0.12650941110994604	-1.6041895156918955	1.6041895156918955
CD2	CD20	S1_RCVCMP0000127	2.664736444815236	0.38174633723327756	6.897244047784363	0
CD2	CD20	S1_RCVCMP0000132	2.9907492677353065	0.12835872075180121	2.068632896687082	0
CD2	CD20	S1_RCVCMP0000138	0.3268889584776545	2.80129155917605	1.5902764775943263	0
CD2	CD20	S1_RCVCMP0000139	3.0431778526248436	0.417000780037613	0.6731182315625528	0
CD2	CD20	S1_RCVCMP0000140	3.37160801139862	0.43920733335698386	6.179312372597041	0
CD2	CD20	S1_RCVCMP0000147	1.6109809326683662	0.2820394177299084	-3.6418865801525384	3.6418865801525384
CD2	CD20	S1_RCVCMP0000148	2.624657102774509	0.42503804341564116	-2.594298133148491	2.594298133148491
CD2	CD20	S1_RCVCMP0000149	2.849094749475896	0.05590642617473341	-0.4175397483425661	0.4175397483425661
CD2	CD20	S1_RCVCMP0000150	2.207724123975727	0.33629563346848057	3.1939725684724194	0
CD2	CD20	S1_RCVCMP0000151	2.744818400859142	0.2836500980018827	-3.863019024902105	3.863019024902105
CD2	CD20	S1_RCVCMP0000152	0.3989990067671852	2.530344293840287	-0.925172371093359	0.925172371093359
CD2	CD20	S1_RCVCMP0000157	3.0183063347836763	0.638382618620575	-15.40447992547736	15.40447992547736
CD2	CD20	S1_RCVCMP0000159	2.9370184662422574	0.37541839830760226	6.205072427119621	0
CD2	CD20	S1_RCVCMP0000160	2.3001554414894554	0.23427508240250147	-3.8398802571013215	3.8398802571013215
CD2	CD20	S1_RCVCMP0000161	2.3252228183572186	0.5077306157055327	-8.294868262813019	8.294868262813019
CD2	CD20	S1_RCVCMP0000163	2.578904492010274	0.45061978912263084	-4.278833894677248	4.278833894677248
CD2	CD20	S1_RCVCMP0000165	3.1601306956274495	0.15149919697003816	0.5719099270173752	0
CD2	CD20	S1_RCVCMP0000166	2.9552410493467782	0.35305085668178093	5.430566232010398	0
CD2	CD20	S1_RCVCMP0000170	2.5018815775789	0.4934352903183751	-1.984782950414451	1.984782950414451
CD2	CD20	S1_RCVCMP0000172	0.3536368225944839	2.0981943411636506	8.692710577532349	0
CD2	CD20	S1_RCVCMP0000173	2.7857729320526667	0.3210961564785474	-10.845824243179784	10.845824243179784
CD2	CD20	S1_RCVCMP0000178	1.3029253134350194	1.2563403724055617	-14.633669910258996	14.633669910258996
CD2	CD20	S1_RCVCMP0000185	2.894063623293173	0.09513247340981966	3.1961166831673657	0
CD2	CD20	S1_RCVCMP0000186	3.171772900329656	0.6079178820293105	-6.2127868193051405	6.2127868193051405
CD2	CD20	S1_RCVCMP0000190	2.657896844316572	0.24147745029355405	1.9170931735227306	0
CD2	CD20	S1_RCVCMP0000192	2.8397310747024127	0.21404944551838714	0.040999991505265204	0
CD2	CD20	S1_RCVCMP0000193	2.4742369274275355	0.3042790026886617	0.7418430878116822	0
CD2	CD20	S1_RCVCMP0000196	2.442528500330854	0.46478181633745425	0.7484215090760449	0
CD2	CD20	S1_RCVCMP0000197	2.076571046520646	0.6836776474066085	0.2145157091315928	0
CD2	CD20	S1_RCVCMP0000199	2.650026027579212	0.5907665871483564	2.8960627208412784	0
CD2	CD20	S1_RCVCMP0000201	2.2093913697623977	0.5248629769244969	2.136232119457875	0
CD2	CD20	S1_RCVCMP0000202	2.4790351885985333	0.3317977285479725	1.836398328931661	0
CD2	CD20	S1_RCVCMP0000204	2.8792343500447473	0.3426418720174411	-0.7620464585840425	0.7620464585840425
CD2	CD20	S1_RCVCMP0000206	2.6200205391124647	0.3977026573007424	-1.254268295142772	1.254268295142772
CD2	CD20	S1_RCVCMP0000211	2.4747304253479316	0.3307546232778023	1.6293437171072165	0
CD2	CD20	S1_RCVCMP0000212	0.5047751752321525	2.62312390381708	-1.5689278930280934	1.5689278930280934
CD2	CD20	S1_RCVCMP0000213	2.614425818399894	0.4856026615394583	0.9994301632572178	0
CD2	CD20	S1_RCVCMP0000214	3.1186105821799748	0.19931023973775097	-1.2854672305463157	1.2854672305463157
CD2	CD20	S1_RCVCMP0000215	2.5967703388573367	0.1288279234450142	-4.612367604656576	4.612367604656576
CD2	CD20	S1_RCVCMP0000217	2.721170857404858	0.4178232952469979	-6.208536098602041	6.208536098602041
CD2	CD20	S1_RCVCMP0000221	3.2303747784335246	0.1418833926184363	-1.1748430295317815	1.1748430295317815
CD2	CD20	S1_RCVCMP0000227	2.285017216431311	0.3268069728264002	0.5812632199095602	0
CD2	CD20	S1_RCVCMP0000228	2.283917483860755	0.6157848154153122	-2.932304849384254	2.932304849384254
CD2	CD20	S1_RCVCMP0000231	3.2050886839961437	0.1518664388366592	1.4443700368244017	0
CD2	CD20	S1_RCVCMP0000233	2.6194512795473353	0.22814880673067925	-2.5659534569331948	2.5659534569331948
CD2	CD20	S1_RCVCMP0000236	2.938157423241494	0.29391930103957364	0.304600293926618	0
CD2	CD20	S1_RCVCMP0000239	0.49152718000579204	1.8047559349438622	2.34158408740994	0
CD2	CD20	S1_RCVCMP0000240	3.136515101623994	0.24407927038063998	1.3974577495974563	0
CD2	CD20	S1_RCVCMP0000241	3.404203274870536	0.2487568857348729	-3.8714389626198176	3.8714389626198176
CD2	CD20	S1_RCVCMP0000242	3.4048390469742156	0.10459698262798332	-1.2501936194802965	1.2501936194802965
CD2	CD20	S1_RCVCMP0000246	3.2110574249561745	0.10363780280617571	2.9228907099974446	0
CD2	CD20	S1_RCVCMP0000248	2.9167668581680535	0.7614596849370979	1.424580579079117	0
CD2	CD20	S1_RCVCMP0000250	2.5396013914872664	0.6274712752807188	-9.656734806667796	9.656734806667796
CD2	CD20	S1_RCVCMP0000251	2.315696691299639	0.6584701341543471	-4.084303366445685	4.084303366445685
CD2	CD20	S1_RCVCMP0000254	0.32907533492022056	2.7323878748067267	1.6647208733123402	0
CD2	CD20	S1_RCVCMP0000257	2.681435062101655	0.3304115404554233	5.48311077604824	0
CD2	CD20	S1_RCVCMP0000258	2.4813042074213776	0.3878506560509212	-0.3724578739069572	0.3724578739069572
CD2	CD20	S1_RCVCMP0000261	2.4801924957078354	0.3109972314530146	0.794114010219282	0
CD2	CD20	S1_RCVCMP0000266	2.9302417448471756	0.18262432029841855	-4.63036037597043	4.63036037597043
CD2	CD20	S1_RCVCMP0000273	3.2316432968305793	0.16053401195434017	1.0250197588221932	0
CD2	CD20	S1_RCVCMP0000274	2.7285530379226004	0.2829976942757004	2.08157661635548	0
CD2	CD20	S1_RCVCMP0000277	0.5327528278033217	2.3623698458951745	-4.483711632677152	4.483711632677152
CD2	CD20	S1_RCVCMP0000278	2.9274912046317336	0.407535968190307	-5.822001228789859	5.822001228789859
CD2	CD20	S1_RCVCMP0000279	2.8179136448563447	0.19527254293446697	-4.234620807014583	4.234620807014583
CD2	CD20	S1_RCVCMP0000280	2.222861911556788	0.238597263616029	3.1543798662176536	0
CD2	CD20	S1_RCVCMP0000284	2.09358542002459	0.37272128818933603	3.821199417557367	0
CD2	CD20	S1_RCVCMP0000287	0.27998934055495367	0.9614853131675163	1.4862403086684006	0
CD2	CD20	S1_RCVCMP0000288	2.445593203350246	0.3418317285696628	-1.37838712458371	1.37838712458371
CD2	CD20	S1_RCVCMP0000291	3.310953920499544	0.21786706464517996	-4.352361431052647	4.352361431052647
CD2	CD20	S1_RCVCMP0000293	2.979731164696745	0.20988124012155132	-1.2264208457175318	1.2264208457175318
CD2	CD20	S1_RCVCMP0000298	0.26768244743192826	2.261148068288755	2.872213128602753	0
CD2	CD20	S1_RCVCMP0000299	2.8271097022584644	0.5138323300214988	2.2001792574849643	0
CD2	CD20	S1_RCVCMP0000300	2.279576610081786	0.473125558611308	-5.175177790787155	5.175177790787155
CD2	CD20	S1_RCVCMP0000303	0.41645383407330405	1.7315079008018361	0.028360008818752547	0
CD2	CD20	S1_RCVCMP0000305	2.6753483222949135	0.40229326821906036	-0.22508806816487484	0.22508806816487484
CD2	CD20	S1_RCVCMP0000306	2.5266111718374726	0.3283567867692629	-1.1583400910449537	1.1583400910449537
CD2	CD20	S1_RCVCMP0000310	3.0290554824978146	0.20077262789578026	7.171770165065843	0
CD2	CD20	S1_RCVCMP0000311	1.2402047110051266	3.580645299122925	3.292827041156579	0
CD2	CD20	S1_RCVCMP0000313	2.440348835099133	0.2541933541096362	1.7785565979610056	0
CD2	CD20	S1_RCVCMP0000317	2.642539880158579	0.5826841304789733	-1.5936280028526717	1.5936280028526717
CD2	CD20	S1_RCVCMP0000327	2.975656794756157	0.2202518919790845	1.192336147699283	0
CD2	CD20	S1_RCVCMP0000328	0.36844090619739683	1.93511980149639	-1.3890816968946917	1.3890816968946917
CD2	CD20	S1_RCVCMP0000340	3.2870384458979998	0.13411923697226313	3.6211079438875267	0
CD2	CD20	S1_RCVCMP0000341	0.3838745434399244	1.4665425887661003	-1.177225239044543	1.177225239044543
CD2	CD20	S1_RCVCMP0000344	3.196455934175955	0.4856430137417564	-8.549671246818427	8.549671246818427
CD2	CD20	S1_RCVCMP0000352	3.1834470915813107	0.29371316186028035	1.0670007176310214	0
CD2	CD20	S1_RCVCMP0000357	2.6015873251508004	0.5050762753312891	0.13506861936330772	0
CD2	CD20	S1_RCVCMP0000359	0.7451114760981413	1.6117754710216614	6.273284933945091	0
CD2	CD20	S1_RCVCMP0000363	0.36715950363093847	2.0916233703662765	-1.5006873340649562	1.5006873340649562
CD2	CD20	S1_RCVCMP0000364	2.5517011949358297	0.44966549558188773	-3.068030079218321	3.068030079218321
CD2	CD20	S1_RCVCMP0000368	2.711558049665039	0.43664601580349244	3.005886593531051	0
CD2	CD20	S1_RCVCMP0000371	2.490175540095505	0.2679765532472221	-6.16090221237005	6.16090221237005
CD2	CD20	S1_RCVCMP0000377	2.7424358075479986	0.21047989027097053	0.36710351588473833	0
CD2	CD20	S1_RCVCMP0000378	2.777503633739175	0.16943788511111335	-0.8371237741091981	0.8371237741091981
CD2	CD20	S1_RCVCMP0000383	2.8900135474101014	0.14488285965108907	-0.3416093285512663	0.3416093285512663
CD2	CD20	S1_RCVCMP0000388	2.89152934099741	0.06317569837778902	1.6889287408405058	0
CD2	CD20	S1_RCVCMP0000389	2.9353507858351766	0.14220447207504944	-0.4033599787679855	0.4033599787679855
CD2	CD20	S1_RCVCMP0000391	2.5905973946364442	0.2110746271589994	-3.1752041693955313	3.1752041693955313
CD2	CD20	S1_RCVCMP0000393	3.058400046861715	0.14052752190079526	8.309759376892124	0
CD2	CD20	S1_RCVCMP0000396	3.295939408894935	0.04445639266045662	-1.6224361352972667	1.6224361352972667
CD2	CD20	S1_RCVCMP0000397	2.3626284923622185	0.4954612461296681	-5.13074831373653	5.13074831373653
CD2	CD20	S1_RCVCMP0000407	2.916900266705711	0.4301024758821631	-0.5850736067655429	0.5850736067655429
CD2	CD20	S1_RCVCMP0000408	2.4740341004748143	0.7330082601569139	-2.7716520402436684	2.7716520402436684
CD2	CD20	S1_RCVCMP0000411	2.539585799337705	0.5083468403546255	-2.2449858405558145	2.2449858405558145
CD2	CD20	S1_RCVCMP0000412	0.5819265081538142	2.333685838389127	-3.159973594531724	3.159973594531724
CD2	CD20	S1_RCVCMP0000417	2.665669814636637	0.28851129041906987	-1.1239463185098277	1.1239463185098277
CD2	CD20	S1_RCVCMP0000420	0.45660184847039287	1.835165609094486	-3.8023912492606704	3.8023912492606704
CD2	CD20	S1_RCVCMP0000426	2.953645269157515	0.18972442466832234	-0.41987723888587714	0.41987723888587714
CD2	CD20	S1_RCVCMP0000428	0.4714266163901034	2.440575394067472	-4.69057000635217	4.69057000635217
CD2	CD20	S1_RCVCMP0000429	2.4138307117431004	0.41222704036715974	-3.1381409190160503	3.1381409190160503
CD2	CD20	S1_RCVCMP0000431	2.971541389019771	0.3195172805599787	-0.5454240722595914	0.5454240722595914
CD2	CD20	S1_RCVCMP0000436	2.4014177097617124	0.6484737982945432	-9.633371840485667	9.633371840485667
CD2	CD20	S1_RCVCMP0000439	2.537668992147662	0.3138435573941191	-10.918306306346386	10.918306306346386
CD2	CD20	S1_RCVCMP0000441	0.2884714151918206	1.6023861091468865	1.4562841930082961	0
CD2	CD20	S1_RCVCMP0000446	2.382736136607642	0.508847562233293	0.6647727329063575	0
CD2	CD20	S1_RCVCMP0000450	2.642782676632603	0.17962427238823414	-0.8640302649760507	0.8640302649760507
CD2	CD20	S1_RCVCMP0000451	2.7551415255379896	0.5043972651844719	5.391136790715879	0
CD2	CD20	S1_RCVCMP0000454	2.6635481296172894	0.15733580076538298	3.9453793982147847	0
CD2	CD20	S1_RCVCMP0000456	3.4275061675200122	0.2530286453052481	1.7018335522763792	0
CD2	CD20	S1_RCVCMP0000458	0.340688123968097	2.104742012113913	0.07759975560463421	0
CD2	CD20	S1_RCVCMP0000462	0.5603123803248561	1.6713815515606922	1.4683372414386235	0
CD2	CD20	S1_RCVCMP0000464	2.7442137700299014	0.3643993228728113	0.13160490684173023	0
CD2	CD20	S1_RCVCMP0000468	2.4085216924501407	0.46528440456228626	0.4777046128134354	0
CD2	CD20	S1_RCVCMP0000471	2.295983390490439	0.32474467839354654	1.0515770165266165	0
CD2	CD20	S1_RCVCMP0000475	2.432976994600751	0.3115748845753965	-2.802095461921379	2.802095461921379
CD2	CD20	S1_RCVCMP0000478	2.6784536829588936	0.346261976132124	4.216359460449669	0
CD2	CD20	S1_RCVCMP0000480	0.4704774501826851	1.4825806540111508	4.377659050499841	0
CD2	CD20	S1_RCVCMP0000481	2.7359577464416764	0.3112844175476736	-2.098117364978974	2.098117364978974
CD2	CD20	S1_RCVCMP0000487	2.3901912943789516	0.16954224342693655	-0.11684076764185808	0.11684076764185808
CD2	CD20	S1_RCVCMP0000491	0.21601400155638845	0.6334533177770648	0.408764189582378	0
CD2	CD20	S1_RCVCMP0000492	2.844753432885786	0.4010013774523692	2.630342024207853	0
CD2	CD20	S1_RCVCMP0000493	3.1469620896876718	0.26382634279003175	1.464011462075832	0
CD2	CD20	S1_RCVCMP0000499	2.625808229707673	0.1624277634422705	-0.7304522761373481	0.7304522761373481
CD2	CD20	S1_RCVCMP0000500	0.7543808805910047	2.175162225596459	-3.1859589011779113	3.1859589011779113
CD2	CD20	S1_RCVCMP0000505	2.7350556813192335	0.36768001265891137	0.17242032914824926	0
CD2	CD20	S1_RCVCMP0000512	2.53092401216649	0.5883679712279817	-7.968092199072329	7.968092199072329
CD2	CD20	S1_RCVCMP0000516	2.7171215346180673	0.23777057007188115	0.7638009185186888	0
CD2	CD20	S1_RCVCMP0000520	2.454338138429035	0.5551698171423769	-2.192632834351751	2.192632834351751
CD2	CD20	S1_RCVCMP0000524	0.6756034637911255	2.5323167094609156	-3.201520643359483	3.201520643359483
CD2	CD20	S1_RCVCMP0000528	2.537280519871793	0.458855332957555	4.007336100551557	0
CD2	CD20	S1_RCVCMP0000534	2.8517596642179908	0.2883031488483218	1.880105293169418	0
CD2	CD20	S1_RCVCMP0000535	2.4124643527765737	0.4284080690636314	1.7793345381782817	0
CD2	CD20	S1_RCVCMP0000540	2.840209533095262	0.17179495289782787	-4.078299395328411	4.078299395328411
CD2	CD20	S1_RCVCMP0000541	2.4501991724527845	0.500232512175185	4.751786729886349	0
CD2	CD20	S1_RCVCMP0000549	3.4397699629824836	0.14924626063406785	0.8613647278664833	0
CD2	CD20	S1_RCVCMP0000552	2.8705905234259634	0.16467060111835702	-0.5759065040060292	0.5759065040060292
CD2	CD20	S1_RCVCMP0000553	2.9428832934457256	0.23449610128793394	0.08551697495907729	0
CD2	CD20	S1_RCVCMP0000554	2.468502503134072	0.369861607681177	-2.076741757396529	2.076741757396529
CD2	CD20	S1_RCVCMP0000559	2.3000592634970025	0.5865401390404856	-5.519699763100162	5.519699763100162
CD2	CD20	S1_RCVCMP0000560	2.5806188032890933	0.4720665962342064	-4.086878084441558	4.086878084441558
CD2	CD20	S1_RCVCMP0000562	0.5236708209362329	1.8262830688348846	3.4681431408012084	0
CD2	CD20	S1_RCVCMP0000567	3.0143627174248184	0.18741584137800263	2.431886272959701	0
CD2	CD20	S1_RCVCMP0000569	2.4957177582662062	0.44023052546172586	4.7703080869597	0
CD2	CD20	S1_RCVCMP0000570	2.3427167888370706	0.3472171972807579	5.192602126109156	0
CD2	CD20	S1_RCVCMP0000573	0.38858904778810227	0.3046673048637157	-8.860348186206002	8.860348186206002
CD2	CD20	S1_RCVCMP0000578	1.4414384808574248	1.5325823587063931	-40	40
CD2	CD20	S1_RCVCMP0000579	2.999295138355182	0.46555172098503383	4.654516537031106	0
CD2	CD20	S1_RCVCMP0000582	0.6427838848211966	2.146200894199517	4.585451835472439	0
CD2	CD20	S1_RCVCMP0000584	2.3487533751417295	0.4982586098410813	1.7441365954218628	0
CD2	CD20	S1_RCVCMP0000585	2.473709577713579	0.34253290402087866	2.3537788236832067	0
CD2	CD20	S1_RCVCMP0000586	0.47948795598693206	2.204594382001942	-0.9238255628510675	0.9238255628510675
CD2	CD20	S1_RCVCMP0000588	2.435219065914445	0.1072770238915586	1.4963422211453559	0
CD2	CD20	S1_RCVCMP0000592	0.3798060061149482	1.797710108205793	-1.7083160885235862	1.7083160885235862
CD2	CD20	S1_RCVCMP0000594	2.7315127266274377	0.43071282770391917	-0.2642295773358521	0.2642295773358521
CD2	CD20	S1_RCVCMP0000604	2.681104480563805	0.4149740966805876	-0.729290115372328	0.729290115372328
CD2	CD20	S1_RCVCMP0000612	2.7187232391658736	0.40254976529501063	0.4576014050718711	0
CD2	CD20	S1_RCVCMP0000614	2.467490223097309	0.4646059492869751	-7.03928115410433	7.03928115410433
CD2	CD20	S1_RCVCMP0000617	2.355935561878415	0.5013808571349314	-0.8615301845640925	0.8615301845640925
CD2	CD20	S1_RCVCMP0000621	3.2031647055266665	0.11429109480693428	-3.312093813586581	3.312093813586581
CD2	CD20	S1_RCVCMP0000625	2.683999620288889	0.4334958775729333	2.8193530589150915	0
CD2	CD20	S1_RCVCMP0000634	2.3874338867878366	0.5062360913021031	5.051385281430163	0
CD2	CD20	S1_RCVCMP0000643	2.3602302866399167	0.056514314767295216	3.441234406150227	0
CD2	CD20	S1_RCVCMP0000644	3.2808911129286873	0.296225926824929	-1.9988319388736953	1.9988319388736953
CD2	CD20	S1_RCVCMP0000650	2.9328928487974943	0.15925732855476937	0.8050249325940217	0
CD2	CD20	S1_RCVCMP0000653	0.5726406798773381	3.3935227756633113	1.6959184270672	0
CD2	CD20	S1_RCVCMP0000657	2.2414701246431665	0.8070668879712266	-11.522294255083613	11.522294255083613
CD2	CD20	S1_RCVCMP0000663	2.966809982288415	0.40721822079030573	-14.426899324468081	14.426899324468081
CD2	CD20	S1_RCVCMP0000664	3.2513381964851815	0.1439556613979054	-1.450183707639544	1.450183707639544
CD2	CD20	S1_RCVCMP0000672	2.7835186230578697	0.25694177234143273	5.347563560631253	0
CD2	CD20	S1_RCVCMP0000675	2.992304858311946	0.4766662441845043	0.29549151802073703	0
CD2	CD20	S1_RCVCMP0000686	2.9791531356523917	0.44191854182511564	6.3849243379249465	0
CD2	CD20	S1_RCVCMP0000688	0.6061818215459011	1.4144809500919364	-6.514696476877293	6.514696476877293
CD2	CD20	S1_RCVCMP0000689	2.5678737596469365	0.09873747289382982	3.9282130249660363	0
CD2	CD20	S1_RCVCMP0000691	2.7607179035571363	0.3755067486741848	2.6307856882579026	0
CD2	CD20	S1_RCVCMP0000695	2.688672278894285	0.24714091495572962	-0.899470951754183	0.899470951754183
CD2	CD20	S1_RCVCMP0000698	0.27975337442095927	2.0719480354507267	4.821519252030848	0
CD2	CD20	S1_RCVCMP0000708	2.3329752610761916	0.5605430107182041	-2.0454661538874763	2.0454661538874763
CD2	CD20	S1_RCVCMP0000709	2.311292985121142	0.22096341678847412	4.616864584285949	0
CD2	CD20	S1_RCVCMP0000714	2.6978128578149847	0.322892038040966	-1.3083292088955698	1.3083292088955698
CD2	CD20	S1_RCVCMP0000717	2.7736182864896253	0.40307065163832884	-4.946213226419826	4.946213226419826
CD2	CD20	S1_RCVCMP0000718	3.3626685774691047	0.34505551819468916	2.0843796976236932	0
CD2	CD20	S1_RCVCMP0000724	2.9331734776246052	0.1505210605293457	-5.320547658963951	5.320547658963951
CD2	CD20	S1_RCVCMP0000728	2.3824982719409813	0.30228080350372505	-1.6859118852099735	1.6859118852099735
CD2	CD20	S1_RCVCMP0000748	2.527169171996634	0.3539103406994482	-4.635889766551416	4.635889766551416
CD2	CD20	S1_RCVCMP0000762	2.6288618775869272	0.43792371633232263	7.201796019144012	0
CD2	CD20	S1_RCVCMP0000764	2.7211479835163965	0.2357640858130046	-4.165743201803496	4.165743201803496
CD2	CD20	S1_RCVCMP0000766	2.632225304615743	0.3833133272336783	-0.7655134410615205	0.7655134410615205
CD2	CD20	S1_RCVCMP0000781	0.4497561121938614	2.40337746159562	-2.3686060959126225	2.3686060959126225
CD2	CD20	S1_RCVCMP0000790	0.5003177789583084	2.028235135094291	1.4811800656092444	0
CD2	CD20	S1_RCVCMP0000816	2.6821484117520975	0.3270215046391156	3.763631694973899	0
CD2	CD20	S1_RCVCMP0000820	2.959411279206666	0.09993174087862108	0.342890154002809	0
CD2	CD20	S1_RCVCMP0000828	3.233854167385655	0.13254321486510312	1.670276690117631	0
CD2	CD20	S1_RCVCMP0000830	2.884521993909899	0.2722160266176236	-2.3929606197886577	2.3929606197886577
CD2	CD20	S1_RCVCMP0000831	3.0180558966245616	0.1479358092936147	-1.1357944225217502	1.1357944225217502
CD2	CD20	S1_RCVCMP0000835	2.766087517931961	0.27028661570818946	-0.5543807213770239	0.5543807213770239
CD2	CD20	S1_RCVCMP0000840	2.612705484123885	0.3582121100112029	0.17169225270523045	0
CD2	CD20	S1_RCVCMP0000848	2.9968208677063926	0.4461080203520317	-3.3051090141318973	3.3051090141318973
CD2	CD20	S1_RCVCMP0000871	0.23040299664880498	1.5320173126816874	0.9960191174699988	0
CD2	CD20	S1_RCVCMP0000872	3.019954278815874	0.5837060911460842	-3.340365823088221	3.340365823088221
CD2	CD20	S1_RCVCMP0000881	2.5054577971937255	0.5078505667607781	2.526440937144987	0
CD2	CD20	S1_RCVCMP0000885	2.7686320824778075	0.0730844771705699	-0.7539177830280052	0.7539177830280052
CD2	CD20	S1_RCVCMP0000888	2.576082584638987	0.33873501233350023	-0.14438123137929468	0.14438123137929468
CD2	CD20	S1_RCVCMP0000893	2.63782932492901	0.177119223292286	-0.5024163343993419	0.5024163343993419
CD2	CD20	S1_RCVCMP0000894	2.9907182269384998	0.20515103856219294	0.5824134573491896	0
CD2	CD20	S1_RCVCMP0000910	2.9218723463607965	0.1529715892978439	-0.10770035407299988	0.10770035407299988
CD2	CD20	S1_RCVCMP0000962	3.500171010364772	0.04648926944490731	-7.255940251591925	7.255940251591925
CD2	CD20	S1_RCVCMP0000989	2.4129170901522037	0.3066146153997436	1.515777097847657	0
CD2	CD20	S1_RCVCMP0000991	2.9644198934671624	0.2088109847152794	5.440643481001691	0
CD2	CD20	S1_RCVCMP0000998	3.451536217638641	0.7787433505861316	3.9484992209567915	0
CD2	CD20	S1_RCVCMP0001006	2.9162182667706302	0.19531599749085582	-4.278458005016215	4.278458005016215
CD2	CD20	S1_RCVCMP0001055	3.3761170785692656	0.4719047076773789	-1.1354416231831752	1.1354416231831752
CD2	CD20	S1_RCVCMP0001066	2.2907524023467043	0.6049163249109258	0.7302979127988131	0
CD2	CD20	S1_RCVCMP0001079	2.513886488138581	0.21845033737189337	3.593652102710557	0
CD2	CD20	S1_RCVCMP0001090	2.6894161523559967	0.11461639391155648	-1.5341417427336212	1.5341417427336212
CD2	CD20	S1_RCVCMP0001117	2.832875791451306	0.25390779222651555	2.0283488818721653	0
CD2	CD20	S1_RCVCMP0001118	2.6261702944316654	0.4139817796665305	-2.2404327523660355	2.2404327523660355
CD2	CD20	S1_RCVCMP0001136	2.899463413878432	0.1104357535439005	-2.172346632783232	2.172346632783232
CD2	CD20	S1_RCVCMP0001153	2.3641992986887153	0.09026646140783591	1.546704651748593	0
CD2	CD20	S1_RCVCMP0001166	2.924158078208593	0.0848331206344726	-3.575942829094743	3.575942829094743
CD2	CD20	S1_RCVCMP0001268	0.5566587906778593	3.4860101765121536	2.693480795553711	0
CD2	CD20	S1_RCVCMP0001365	2.5636217543375297	0.2679257452948944	-0.03759455773737335	0.03759455773737335
CD2	CD20	S1_RCVCMP0001520	2.7011342562737544	0.48557391629563273	1.3262364780878704	0
CD2	CD20	S1_RCVCMP0001523	1.6218713476722566	0.3214831915897892	-2.9133588198542704	2.9133588198542704
CD2	CD20	S1_RCVCMP0002079	0.8594237436182445	2.5285439676245143	-0.9196703215291014	0.9196703215291014
CD2	CD20	S2_RCVCMP0000000	2.273787892484466	0.5183051863766228	-2.1600612772019767	2.1600612772019767
CD2	CD20	S2_RCVCMP0000001	2.3231772944111073	0.6346368647902426	6.063647529287204	0
CD2	CD20	S2_RCVCMP0000002	2.18960134871753	0.3280530913385572	-0.7825711849578767	0.7825711849578767
CD2	CD20	S2_RCVCMP0000003	2.956135106199956	0.6138907996239598	-3.896493534050274	3.896493534050274
CD2	CD20	S2_RCVCMP0000004	2.2975955748717043	0.39882321994637937	-2.9738299707142066	2.9738299707142066
CD2	CD20	S2_RCVCMP0000005	0.43487292738364397	2.224550581853499	-7.335143964127706	7.335143964127706
CD2	CD20	S2_RCVCMP0000007	2.501636902353154	0.2595612318624609	-5.077965452838885	5.077965452838885
CD2	CD20	S2_RCVCMP0000010	3.384978331821976	0.3363122083496803	2.415800243157345	0
CD2	CD20	S2_RCVCMP0000011	2.542347679966177	0.4290042473824766	-9.099030192566145	9.099030192566145
CD2	CD20	S2_RCVCMP0000012	2.266765197820844	0.3156606168374216	1.2798893630026003	0
CD2	CD20	S2_RCVCMP0000013	2.6229449627947923	0.2810874746978171	1.7741233867782231	0
CD2	CD20	S2_RCVCMP0000014	0.2606805140409366	1.7518064475185946	0.45192059945912344	0
CD2	CD20	S2_RCVCMP0000015	3.089642377492925	0.44535826270178763	-2.19377228094594	2.19377228094594
CD2	CD20	S2_RCVCMP0000017	2.8421614781672595	0.45504392538100913	1.248503149593113	0
CD2	CD20	S2_RCVCMP0000018	2.6198108809981373	0.3776494086913888	0.3206134407658636	0
CD2	CD20	S2_RCVCMP0000020	2.2448270234740457	0.4412580142621979	2.1444873363633135	0
CD2	CD20	S2_RCVCMP0000021	3.0222785132350865	0.4589645696881343	-2.703588484695467	2.703588484695467
CD2	CD20	S2_RCVCMP0000023	1.6464583921748142	1.4613771664223814	-12.292169645781287	12.292169645781287
CD2	CD20	S2_RCVCMP0000025	2.8603456744256084	0.21127411871211008	-1.831898939009351	1.831898939009351
CD2	CD20	S2_RCVCMP0000026	2.681468956879221	0.35298822822557746	-1.3878432801910896	1.3878432801910896
CD2	CD20	S2_RCVCMP0000028	2.9823062807946488	0.30823934643591394	-6.3809668093554315	6.3809668093554315
CD2	CD20	S2_RCVCMP0000029	3.2460013660240583	0.3794271072427024	-1.7200792115451535	1.7200792115451535
CD2	CD20	S2_RCVCMP0000030	2.61236988903759	1.5950144163257305	-40	40
CD2	CD20	S2_RCVCMP0000031	1.7690200033811043	0.21773305144881364	-7.644299817606814	7.644299817606814
CD2	CD20	S2_RCVCMP0000032	0.39443610822625896	3.036175469384139	3.3307851299320625	0
CD2	CD20	S2_RCVCMP0000035	2.201121758255072	0.41076358922736267	-8.128884481636778	8.128884481636778
CD2	CD20	S2_RCVCMP0000036	2.528290599529365	0.6326304454565401	-0.36674828517660624	0.36674828517660624
CD2	CD20	S2_RCVCMP0000037	2.7435541718171264	0.36166586941128676	-4.688407894949236	4.688407894949236
CD2	CD20	S2_RCVCMP0000038	3.045886877615797	0.3133358315219622	1.521418151076482	0
CD2	CD20	S2_RCVCMP0000039	0.9996041605974665	2.9965552782429614	-1.549238992483404	1.549238992483404
CD2	CD20	S2_RCVCMP0000040	3.255405965822439	0.12578031085287428	-1.3745864162134103	1.3745864162134103
CD2	CD20	S2_RCVCMP0000041	2.5783228830219858	0.47170464348113955	-3.000453301689647	3.000453301689647
CD2	CD20	S2_RCVCMP0000042	2.8143010160743076	0.15582219999242966	5.233075140737308	0
CD2	CD20	S2_RCVCMP0000043	2.5778958080917196	0.36541243193321515	5.584906589773155	0
CD2	CD20	S2_RCVCMP0000045	2.4195219828920833	0.3574441342092207	0.3087946682806577	0
CD2	CD20	S2_RCVCMP0000047	2.323633270349416	0.8737445577447368	-25.866782631875243	25.866782631875243
CD2	CD20	S2_RCVCMP0000048	0.5317731892668249	2.0038832994687015	4.222467514003377	0
CD2	CD20	S2_RCVCMP0000050	2.822145647395223	0.09046933932855657	3.798816270894575	0
CD2	CD20	S2_RCVCMP0000051	3.291580348837983	0.5238046206127309	-4.3959657517624	4.3959657517624
CD2	CD20	S2_RCVCMP0000053	0.6885871499779005	1.1159871424815677	-1.3923318210570967	1.3923318210570967
CD2	CD20	S2_RCVCMP0000058	0.4944533792163333	2.1427607547817042	-0.849776624369315	0.849776624369315
CD2	CD20	S2_RCVCMP0000060	3.1001834777891957	0.49201382406141353	-6.9633813188142755	6.9633813188142755
CD2	CD20	S2_RCVCMP0000061	2.696397590341191	0.4456283749536985	-4.509488271609578	4.509488271609578
CD2	CD20	S2_RCVCMP0000067	3.158714609782086	0.28775956182317686	-1.731845013448705	1.731845013448705
CD2	CD20	S2_RCVCMP0000068	2.6393349012955216	0.2907470189907156	0.8675798863654997	0
CD2	CD20	S2_RCVCMP0000070	2.40036149815537	0.38347012788992557	1.1764988830712637	0
CD2	CD20	S2_RCVCMP0000073	0.9506218507345445	2.2716868769526535	-13.231181501022277	13.231181501022277
CD2	CD20	S2_RCVCMP0000075	2.6224205811970567	0.3905221228005824	0.6006954707883805	0
CD2	CD20	S2_RCVCMP0000076	2.664097838315244	0.398678774357381	3.8209163270511204	0
CD2	CD20	S2_RCVCMP0000077	0.19937496134234028	1.50098489759845	4.016249682450602	0
CD2	CD20	S2_RCVCMP0000078	3.1549462199949145	0.28807354772120575	-0.32217480187854464	0.32217480187854464
CD2	CD20	S2_RCVCMP0000082	2.5008673743004897	0.4461006921101345	0.5417336324938984	0
CD2	CD20	S2_RCVCMP0000083	3.021348944964186	0.09493419058016721	-6.326601882187831	6.326601882187831
CD2	CD20	S2_RCVCMP0000088	0.6770942087071934	3.1640440211093925	5.484141314175904	0
CD2	CD20	S2_RCVCMP0000089	2.5858225631260505	0.4154164582533459	-3.2773060847750237	3.2773060847750237
CD2	CD20	S2_RCVCMP0000092	0.5620157275824902	2.241134905495723	5.833169418351566	0
CD2	CD20	S2_RCVCMP0000093	2.9057946764964946	0.35048175873237825	-1.4216777835421124	1.4216777835421124
CD2	CD20	S2_RCVCMP0000094	1.7653817469887376	1.3047164643998066	-40	40
CD2	CD20	S2_RCVCMP0000097	3.1990760363296094	0.11579614170396028	0.5732110811081655	0
CD2	CD20	S2_RCVCMP0000098	3.0075678826976895	0.1336864268843984	8.662828418511834	0
CD2	CD20	S2_RCVCMP0000099	2.4920269680675395	0.24829738011530145	-1.604039328002993	1.604039328002993
CD2	CD20	S2_RCVCMP0000101	3.0969059628786626	0.24208252757974516	2.227649804065743	0
CD2	CD20	S2_RCVCMP0000103	2.2898441421059186	0.4442035371071016	-5.344058235846428	5.344058235846428
CD2	CD20	S2_RCVCMP0000104	2.1479896288563975	0.4958517223726727	-24.25289502273137	24.25289502273137
CD2	CD20	S2_RCVCMP0000105	3.342873075195506	0.15663376456068284	-5.6229443264659915	5.6229443264659915
CD2	CD20	S2_RCVCMP0000107	3.0256194961987326	0.41211137180392615	-3.6068204013791445	3.6068204013791445
CD2	CD20	S2_RCVCMP0000108	1.7196591459836352	1.0495107232658172	-40	40
CD2	CD20	S2_RCVCMP0000109	2.43470871702189	0.20744897054446843	-0.5459790670032759	0.5459790670032759
CD2	CD20	S2_RCVCMP0000110	2.5812287406408383	0.3501940669906305	-3.553731109359755	3.553731109359755
CD2	CD20	S2_RCVCMP0000111	2.7835259585870613	0.12098660882712517	-3.8240043434470854	3.8240043434470854
CD2	CD20	S2_RCVCMP0000113	2.3669559931957407	0.35602939056535143	-5.344124570246361	5.344124570246361
CD2	CD20	S2_RCVCMP0000118	0.689155468528621	3.0337269600211965	-0.017052257746911985	0.017052257746911985
CD2	CD20	S2_RCVCMP0000119	2.0754520044399096	0.5210985899777173	-17.822086863391686	17.822086863391686
CD2	CD20	S2_RCVCMP0000122	2.3572736847290607	0.331027346863931	-0.4806011435523642	0.4806011435523642
CD2	CD20	S2_RCVCMP0000123	2.99046759324581	0.2353062246119752	-1.3129805450312306	1.3129805450312306
CD2	CD20	S2_RCVCMP0000124	2.310810092939015	0.42133552400723234	3.2941585017200627	0
CD2	CD20	S2_RCVCMP0000126	2.952032227764365	0.2148279341022425	0.4112652266894375	0
CD2	CD20	S2_RCVCMP0000127	2.9664680252883318	0.2856846413308125	-0.7100582545414443	0.7100582545414443
CD2	CD20	S2_RCVCMP0000130	0.08158330552741287	2.096827335562605	-1.7807893214078905	1.7807893214078905
CD2	CD20	S2_RCVCMP0000131	0.3152242006789244	1.8967761062493376	1.2693112792818566	0
CD2	CD20	S2_RCVCMP0000133	0.45463117239664824	1.4383465466551684	2.3061905730483283	0
CD2	CD20	S2_RCVCMP0000134	2.8066370682992683	0.16565336623016091	0.9322233451518553	0
CD2	CD20	S2_RCVCMP0000135	3.015774527253685	0.25250304994462314	-2.151717801544293	2.151717801544293
CD2	CD20	S2_RCVCMP0000137	2.1715145729870757	0.6691837036310232	-3.3418329150604915	3.3418329150604915
CD2	CD20	S2_RCVCMP0000141	2.5216515608492864	0.06372536845809941	2.2207695995311387	0
CD2	CD20	S2_RCVCMP0000142	2.760758453555198	0.31334674885510583	-1.6201190937737022	1.6201190937737022
CD2	CD20	S2_RCVCMP0000144	2.553947856473868	0.2753963020352994	0.42091176864684765	0
CD2	CD20	S2_RCVCMP0000146	2.739628029707451	0.08931703957314492	-1.219346126471324	1.219346126471324
CD2	CD20	S2_RCVCMP0000147	2.591394445524381	0.2607301606512441	5.109269701374929	0
CD2	CD20	S2_RCVCMP0000149	2.589812958006464	0.24501572982239037	3.0430198136737467	0
CD2	CD20	S2_RCVCMP0000150	3.2928597994575473	0.5406641469769142	-11.218130002633865	11.218130002633865
CD2	CD20	S2_RCVCMP0000151	2.8618010408270314	0.14654565596590396	0.2707106252784627	0
CD2	CD20	S2_RCVCMP0000153	0.3252758597179097	2.116717750372171	-2.9242327732224123	2.9242327732224123
CD2	CD20	S2_RCVCMP0000156	2.563596118307257	0.43334876342257894	1.1704736601140553	0
CD2	CD20	S2_RCVCMP0000161	2.970363066480842	0.3268159223420481	-5.511970977133855	5.511970977133855
CD2	CD20	S2_RCVCMP0000162	2.795664616603002	0.3514959415003242	-2.642544649921394	2.642544649921394
CD2	CD20	S2_RCVCMP0000163	2.701007997994919	0.13517478914585282	0.2328864321687339	0
CD2	CD20	S2_RCVCMP0000164	0.5053515432178094	1.6079123295377904	-1.3939258245259007	1.3939258245259007
CD2	CD20	S2_RCVCMP0000170	3.1962044444596356	0.2236960583642138	-0.9825431278091561	0.9825431278091561
CD2	CD20	S2_RCVCMP0000171	0.6108454848693636	2.003108852267981	1.8327238206511425	0
CD2	CD20	S2_RCVCMP0000174	2.3953237376168675	0.13836020279113112	-14.639330668016704	14.639330668016704
CD2	CD20	S2_RCVCMP0000175	2.506786462472066	0.24631985921036387	0.8968545188477081	0
CD2	CD20	S2_RCVCMP0000181	2.6856913174027772	0.09510006054103466	3.1084168105378973	0
CD2	CD20	S2_RCVCMP0000183	2.759614949954434	0.39603844045335806	4.043246535610651	0
CD2	CD20	S2_RCVCMP0000184	0.39815266714332664	1.4869311054137722	-5.305818788446352	5.305818788446352
CD2	CD20	S2_RCVCMP0000185	2.390573872259762	0.228115116029483	-6.616161518445031	6.616161518445031
CD2	CD20	S2_RCVCMP0000187	3.2814542069081494	0.15912786892459838	-4.746627947698349	4.746627947698349
CD2	CD20	S2_RCVCMP0000188	0.4172193531009706	1.7843096825901312	0.8714044897205859	0
CD2	CD20	S2_RCVCMP0000189	2.3327821571662146	0.40750181446269024	-4.028912178107941	4.028912178107941
CD2	CD20	S2_RCVCMP0000191	2.603348770503639	0.3410519996721691	-1.533991486956264	1.533991486956264
CD2	CD20	S2_RCVCMP0000192	2.900080073455726	0.3353309490925603	-2.5212029041091677	2.5212029041091677
CD2	CD20	S2_RCVCMP0000193	2.832139275065857	0.30294462782649184	-2.2488193131681125	2.2488193131681125
CD2	CD20	S2_RCVCMP0000194	2.4472692529348152	0.45947690626049753	-5.090944004728809	5.090944004728809
CD2	CD20	S2_RCVCMP0000195	2.7979266430621483	0.3190847775616168	6.851429332342262	0
CD2	CD20	S2_RCVCMP0000196	2.535364281742928	0.5688425763947899	-2.3361794396969326	2.3361794396969326
CD2	CD20	S2_RCVCMP0000197	0.3315069731469977	1.7772079836546968	2.0039114652550833	0
CD2	CD20	S2_RCVCMP0000198	2.143547983155261	0.4674198875579661	0.3918748917735085	0
CD2	CD20	S2_RCVCMP0000199	2.585404177313764	0.4076821602618447	4.789107566253838	0
CD2	CD20	S2_RCVCMP0000200	2.5289218640190336	0.44832358581087994	-2.760906714234615	2.760906714234615
CD2	CD20	S2_RCVCMP0000201	2.5956345300447494	0.21211288857229577	0.10331562137373998	0
CD2	CD20	S2_RCVCMP0000202	2.3154823953577197	0.5241615853034975	2.5299007946396	0
CD2	CD20	S2_RCVCMP0000203	0.5081754058405736	1.7580910393179023	-1.6520214597707346	1.6520214597707346
CD2	CD20	S2_RCVCMP0000204	1.4213944685872784	1.7088669567816435	-40	40
CD2	CD20	S2_RCVCMP0000205	2.9195799662324804	0.2796769730346681	0.5546942554954707	0
CD2	CD20	S2_RCVCMP0000207	0.3932686130192772	2.1551007181894297	6.425453768483333	0
CD2	CD20	S2_RCVCMP0000208	0.4011905129028566	2.1995584203496144	5.884786568754374	0
CD2	CD20	S2_RCVCMP0000209	2.519174972133074	0.5004022855525233	-0.16373364395720746	0.16373364395720746
CD2	CD20	S2_RCVCMP0000211	2.1422729062163426	0.5664712714930172	5.0870175105981925	0
CD2	CD20	S2_RCVCMP0000213	2.4953817201132384	0.22775563970292304	-6.098343452606063	6.098343452606063
CD2	CD20	S2_RCVCMP0000215	2.685913773776022	0.17497061615445894	1.8680541281477918	0
CD2	CD20	S2_RCVCMP0000218	1.7674544804460954	0.5204976232930952	-16.232210036029596	16.232210036029596
CD2	CD20	S2_RCVCMP0000219	2.2322203316213187	0.3310850362747463	4.53858501691515	0
CD2	CD20	S2_RCVCMP0000220	3.166238146610042	0.1292408092824871	0.42626416235827513	0
CD2	CD20	S2_RCVCMP0000223	2.469461264448797	0.23670216744323214	0.9723004015976247	0
CD2	CD20	S2_RCVCMP0000225	2.382481729557705	0.6594568391012104	-1.7180081206319568	1.7180081206319568
CD2	CD20	S2_RCVCMP0000229	1.4154101064751514	1.5115894831447863	-40	40
CD2	CD20	S2_RCVCMP0000231	2.524065992097999	0.7865252922517457	-2.564204563433791	2.564204563433791
CD2	CD20	S2_RCVCMP0000232	2.916574719441274	0.17747545368207943	-5.0192600219849055	5.0192600219849055
CD2	CD20	S2_RCVCMP0000233	2.9207507743734853	0.5098072192326819	-3.8572600312369194	3.8572600312369194
CD2	CD20	S2_RCVCMP0000236	0.7067309294012225	0.2285992129400722	1.4149991701748719	0
CD2	CD20	S2_RCVCMP0000238	3.1602296105569443	0.54150985664417	1.3972038578370538	0
CD2	CD20	S2_RCVCMP0000239	1.933459344094761	1.724628350796972	-40	40
CD2	CD20	S2_RCVCMP0000244	3.16713086506527	0.20036331192033016	-1.751240865978793	1.751240865978793
CD2	CD20	S2_RCVCMP0000245	2.8368747154135496	0.19327561940907256	-0.7382851420320338	0.7382851420320338
CD2	CD20	S2_RCVCMP0000249	2.410075496926738	0.5203729272381391	2.0953203019004722	0
CD2	CD20	S2_RCVCMP0000251	3.3602363154241615	0.41315726764696503	-0.07319072911013301	0.07319072911013301
CD2	CD20	S2_RCVCMP0000252	2.3507468516382737	1.606880565646874	-40	40
CD2	CD20	S2_RCVCMP0000253	2.542065362006737	0.5520063914792602	-1.4637112463380615	1.4637112463380615
CD2	CD20	S2_RCVCMP0000254	2.682134765922379	0.40481511049798935	1.3841519067589811	0
CD2	CD20	S2_RCVCMP0000255	0.33688576927022656	2.5027640720267827	3.728917926842465	0
CD2	CD20	S2_RCVCMP0000256	2.7740864652027915	0.21698244081399168	0.4249082734409367	0
CD2	CD20	S2_RCVCMP0000257	0.3256183741139271	2.16857884849805	-1.683605063465747	1.683605063465747
CD2	CD20	S2_RCVCMP0000258	3.118143767387915	0.08352688528480841	-0.8790366127088788	0.8790366127088788
CD2	CD20	S2_RCVCMP0000259	2.5271458156728612	0.3066076247484108	1.6297065887226891	0
CD2	CD20	S2_RCVCMP0000260	2.9156537740976343	0.29849310881413743	-3.055368964277055	3.055368964277055
CD2	CD20	S2_RCVCMP0000262	2.3780073703260136	0.42450412049939035	-0.04987648037349261	0.04987648037349261
CD2	CD20	S2_RCVCMP0000263	2.587319890351409	0.47750272181380155	-1.2583713729728208	1.2583713729728208
CD2	CD20	S2_RCVCMP0000265	2.9155518231705613	0.4853292319005979	2.4133191424067073	0
CD2	CD20	S2_RCVCMP0000268	2.4555368560537194	0.3965393995768049	-1.0144651646482603	1.0144651646482603
CD2	CD20	S2_RCVCMP0000269	2.5939163023931293	0.42219127742658313	3.5287918074085804	0
CD2	CD20	S2_RCVCMP0000270	0.41866794370879096	3.0032519321453615	-5.309867800535695	5.309867800535695
CD2	CD20	S2_RCVCMP0000271	2.8566768453424722	0.321557196538279	0.13329941290884187	0
CD2	CD20	S2_RCVCMP0000274	2.606554853782239	0.32691357951787675	-2.5991951267242106	2.5991951267242106
CD2	CD20	S2_RCVCMP0000275	2.265663850454245	0.3339031814077077	3.0974756077593435	0
CD2	CD20	S2_RCVCMP0000276	0.26524968228902635	1.275901736261449	-5.355050290630271	5.355050290630271
CD2	CD20	S2_RCVCMP0000279	0.5444558699575465	2.604132711694771	-5.193801948534693	5.193801948534693
CD2	CD20	S2_RCVCMP0000280	2.221585301132699	0.29195967849426613	1.507464131756936	0
CD2	CD20	S2_RCVCMP0000281	2.19232530769339	0.6835404275631007	-5.321359273607773	5.321359273607773
CD2	CD20	S2_RCVCMP0000282	2.9438260809848793	0.31133452810857853	-3.6098384112536857	3.6098384112536857
CD2	CD20	S2_RCVCMP0000284	2.2241972475100327	0.7657527682250695	-6.353405683352995	6.353405683352995
CD2	CD20	S2_RCVCMP0000285	2.369176451798921	0.508565025919342	-5.810524883092647	5.810524883092647
CD2	CD20	S2_RCVCMP0000288	2.842746029592955	0.18091802145193395	-3.5053708587297536	3.5053708587297536
CD2	CD20	S2_RCVCMP0000289	2.484658835320371	0.3707758175306901	-0.4175777849609867	0.4175777849609867
CD2	CD20	S2_RCVCMP0000291	3.4805589680400635	0.17080515712890593	7.717752633765793	0
CD2	CD20	S2_RCVCMP0000292	2.697678426042195	0.3555360323426462	-1.1465274602208353	1.1465274602208353
CD2	CD20	S2_RCVCMP0000295	0.5217012919047268	3.033810410724781	4.04499450768405	0
CD2	CD20	S2_RCVCMP0000301	0.38337708980765645	2.4961496284278573	-5.187818245913865	5.187818245913865
CD2	CD20	S2_RCVCMP0000302	3.1247356924088425	0.4917344142584946	-2.9884879174889547	2.9884879174889547
CD2	CD20	S2_RCVCMP0000304	2.395971761572322	0.3563700842307117	-8.663807145597424	8.663807145597424
CD2	CD20	S2_RCVCMP0000306	0.5631637175137804	2.202581360588912	0.6195149413219758	0
CD2	CD20	S2_RCVCMP0000307	2.2877907326653473	0.4085160597131142	1.6601789695764333	0
CD2	CD20	S2_RCVCMP0000308	2.479897359518443	0.3629761367208447	3.2934071801910454	0
CD2	CD20	S2_RCVCMP0000309	1.395849614517069	2.197207803756336	-40	40
CD2	CD20	S2_RCVCMP0000312	2.740241576679296	0.4971519461493145	2.6391938060799993	0
CD2	CD20	S2_RCVCMP0000313	0.27262458850709226	1.7198298980087048	-6.9660334609486805	6.9660334609486805
CD2	CD20	S2_RCVCMP0000314	2.255957857404195	0.47398256771319697	6.969440425420509	0
CD2	CD20	S2_RCVCMP0000315	3.4359445301592078	0.1494398072003101	-1.864754519159258	1.864754519159258
CD2	CD20	S2_RCVCMP0000323	3.4809213023702275	0.08907680953215635	-5.561066750096629	5.561066750096629
CD2	CD20	S2_RCVCMP0000326	1.4162347746934778	1.3331535600094926	-40	40
CD2	CD20	S2_RCVCMP0000329	2.6540300206614655	0.2783282454173966	0.869248371741718	0
CD2	CD20	S2_RCVCMP0000330	1.8506080454095528	1.7376171510365492	-40	40
CD2	CD20	S2_RCVCMP0000333	2.206075284585488	0.3990480467817955	1.7058309976012198	0
CD2	CD20	S2_RCVCMP0000334	3.5021956963630094	0.5519883454182233	4.120730361338274	0
CD2	CD20	S2_RCVCMP0000335	3.3965922612505364	0.3107303553705558	3.109330291678846	0
CD2	CD20	S2_RCVCMP0000337	2.599971570270617	0.36050065548389265	2.594001121378316	0
CD2	CD20	S2_RCVCMP0000338	2.5390143060655097	0.4767601651180185	-1.4449494795318192	1.4449494795318192
CD2	CD20	S2_RCVCMP0000340	2.6291727649944496	0.5288453690676003	2.34305990005968	0
CD2	CD20	S2_RCVCMP0000342	3.04702195390633	0.27579247671006385	-8.97547770869176	8.97547770869176
CD2	CD20	S2_RCVCMP0000343	2.5315490438963795	0.4119919888536893	-2.7743178635613415	2.7743178635613415
CD2	CD20	S2_RCVCMP0000345	0.5135483623303169	2.42588513528471	-1.7354799706559267	1.7354799706559267
CD2	CD20	S2_RCVCMP0000348	0.1962550029349419	2.1672072890666256	-2.5416405400263695	2.5416405400263695
CD2	CD20	S2_RCVCMP0000349	2.3889083960191457	0.34389354914433584	5.075503313489621	0
CD2	CD20	S2_RCVCMP0000351	2.665206851870072	0.24348651193513376	-1.050949109515455	1.050949109515455
CD2	CD20	S2_RCVCMP0000352	2.432899110167858	0.19505295697579667	-1.5490725489348713	1.5490725489348713
CD2	CD20	S2_RCVCMP0000360	1.7673985811388022	0.9980053692391011	-40	40
CD2	CD20	S2_RCVCMP0000361	3.1207259182486258	0.3173600301949473	3.1068603823906993	0
CD2	CD20	S2_RCVCMP0000364	2.9116521217592233	0.24988040118599084	2.527292515966706	0
CD2	CD20	S2_RCVCMP0000365	2.418331252404496	0.38911853689706666	1.4323816334846065	0
CD2	CD20	S2_RCVCMP0000368	2.8333351624881726	0.4599641463776081	-5.8533538835745995	5.8533538835745995
CD2	CD20	S2_RCVCMP0000369	3.500533855481253	0.05484221541777137	-7.548436393741959	7.548436393741959
CD2	CD20	S2_RCVCMP0000370	2.5494597622346755	0.5153930094800333	2.5975636692653707	0
CD2	CD20	S2_RCVCMP0000371	2.6261976350175353	0.2166487993059176	-6.992750766653162	6.992750766653162
CD2	CD20	S2_RCVCMP0000372	0.6620270860877561	3.4432765239121204	-0.5038505321154847	0.5038505321154847
CD2	CD20	S2_RCVCMP0000374	2.6109149262274203	0.12342909140006407	1.193400995669872	0
CD2	CD20	S2_RCVCMP0000375	2.591670830405266	0.29498993005072377	1.6054786433764896	0
CD2	CD20	S2_RCVCMP0000376	2.565567873444485	0.46206592062899576	-0.006593934979109986	0.006593934979109986
CD2	CD20	S2_RCVCMP0000377	2.97657414748318	0.45182725134323565	-8.678172660506648	8.678172660506648
CD2	CD20	S2_RCVCMP0000380	2.6994626450205512	0.5314396982645355	-0.3693770244002807	0.3693770244002807
CD2	CD20	S2_RCVCMP0000383	2.808141277526321	0.39665713288851023	-9.404150658206358	9.404150658206358
CD2	CD20	S2_RCVCMP0000384	2.65569527497026	0.4488268848316051	-0.8440930834876554	0.8440930834876554
CD2	CD20	S2_RCVCMP0000385	2.582289264078782	0.4263295330126939	1.1333044329355557	0
CD2	CD20	S2_RCVCMP0000388	2.563196349922751	0.27539009450103186	-5.486529240774775	5.486529240774775
CD2	CD20	S2_RCVCMP0000390	2.741289085685328	0.38048102192708905	-3.5174759394522073	3.5174759394522073
CD2	CD20	S2_RCVCMP0000393	2.591717533296693	0.25891122828954394	0.6356644445450287	0
CD2	CD20	S2_RCVCMP0000394	2.9789494203794478	0.3883789026502914	-3.0726367766274656	3.0726367766274656
CD2	CD20	S2_RCVCMP0000395	2.697729549252311	0.47816176512602043	-2.6460041352026655	2.6460041352026655
CD2	CD20	S2_RCVCMP0000398	2.4387947725092447	0.5946335681667713	-4.177043152218892	4.177043152218892
CD2	CD20	S2_RCVCMP0000403	2.8414404703498137	0.3319399964264056	2.999609391842017	0
CD2	CD20	S2_RCVCMP0000405	2.9092831716413254	0.2551658083782114	1.5865765855197793	0
CD2	CD20	S2_RCVCMP0000406	3.422009471136487	0.538828486562229	-1.2576963719761467	1.2576963719761467
CD2	CD20	S2_RCVCMP0000408	3.0700053331517787	0.20490007319220802	-6.467436602226685	6.467436602226685
CD2	CD20	S2_RCVCMP0000409	2.157351180087408	0.38625807454761035	-0.6025206794644798	0.6025206794644798
CD2	CD20	S2_RCVCMP0000410	2.466315805466745	0.5298261623574925	-0.0747327713406753	0.0747327713406753
CD2	CD20	S2_RCVCMP0000412	0.12499072222170649	1.812511105320576	6.249970005340971	0
CD2	CD20	S2_RCVCMP0000415	3.144985704185079	0.1878823732008236	0.8340539568371099	0
CD2	CD20	S2_RCVCMP0000419	0.4778096351174928	1.7352959791228335	-3.163513160234468	3.163513160234468
CD2	CD20	S2_RCVCMP0000422	2.365561995602575	0.23807382001700536	-5.485106900283195	5.485106900283195
CD2	CD20	S2_RCVCMP0000430	2.8302345113240777	0.05146534393500388	-8.011381885141187	8.011381885141187
CD2	CD20	S2_RCVCMP0000431	2.913649223584397	0.061869815662132316	-0.17206870814870287	0.17206870814870287
CD2	CD20	S2_RCVCMP0000432	2.6324049076432363	0.26985323243674786	-0.42409863065050085	0.42409863065050085
CD2	CD20	S2_RCVCMP0000433	0.39210989207546537	2.423728230384362	-1.79281250510196	1.79281250510196
CD2	CD20	S2_RCVCMP0000435	2.4630514359886404	0.3124368294645192	-0.5542733899451913	0.5542733899451913
CD2	CD20	S2_RCVCMP0000438	3.1123627844953887	0.2941193081052974	1.5504209534290152	0
CD2	CD20	S2_RCVCMP0000439	0.4633156252320552	2.6425909677890433	-4.902419690292751	4.902419690292751
CD2	CD20	S2_RCVCMP0000440	2.8253454173829025	0.31644512592646223	-2.812867149986736	2.812867149986736
CD2	CD20	S2_RCVCMP0000444	2.7071767411541385	0.37038921156932947	5.016949647251666	0
CD2	CD20	S2_RCVCMP0000445	3.196749826595073	0.2501965951068017	4.51044040206127	0
CD2	CD20	S2_RCVCMP0000448	2.922050488838547	0.34410897644918653	-4.415970368343376	4.415970368343376
CD2	CD20	S2_RCVCMP0000449	2.436806328922199	0.4182015013134195	4.448746606312974	0
CD2	CD20	S2_RCVCMP0000452	2.3147546148568	0.44373450749394117	5.083254255198394	0
CD2	CD20	S2_RCVCMP0000454	2.1884149358123666	0.41579295636980446	-0.06615728467257975	0.06615728467257975
CD2	CD20	S2_RCVCMP0000455	2.6151288129122587	0.1290141932458792	-0.9029673046437399	0.9029673046437399
CD2	CD20	S2_RCVCMP0000456	0.9332979665539988	3.516240748049854	-0.995137988554262	0.995137988554262
CD2	CD20	S2_RCVCMP0000458	3.170430467686185	0.25185934404586563	-2.706160200109799	2.706160200109799
CD2	CD20	S2_RCVCMP0000459	2.831106613690597	0.32658870392515316	1.993400066444364	0
CD2	CD20	S2_RCVCMP0000460	2.4765868694574693	0.299228992611307	-5.187478437540665	5.187478437540665
CD2	CD20	S2_RCVCMP0000462	2.0371630410665595	0.3678242601985382	-1.624014815616112	1.624014815616112
CD2	CD20	S2_RCVCMP0000464	2.384479114376234	0.47051446704563593	5.277417314249755	0
CD2	CD20	S2_RCVCMP0000465	2.8997076044479972	0.35901641376254273	-3.4206710762933996	3.4206710762933996
CD2	CD20	S2_RCVCMP0000466	2.4422631023037256	0.435285627378716	-0.49682401345898347	0.49682401345898347
CD2	CD20	S2_RCVCMP0000467	2.9751464500305436	0.4822716591344543	3.728752169354695	0
CD2	CD20	S2_RCVCMP0000468	1.781362709099925	1.7409577158684844	-27.439287928799722	27.439287928799722
CD2	CD20	S2_RCVCMP0000471	0.3646455492956582	1.592501541575517	-2.1241613990510126	2.1241613990510126
CD2	CD20	S2_RCVCMP0000474	0.37865180051467845	2.222255462027891	0.15565345916401563	0
CD2	CD20	S2_RCVCMP0000476	2.4970996185836345	0.36566600260655124	-2.6569429812923313	2.6569429812923313
CD2	CD20	S2_RCVCMP0000480	2.5873534040265898	0.2687492333138209	-3.922090218701096	3.922090218701096
CD2	CD20	S2_RCVCMP0000483	2.6216995357001633	0.38032837226715877	2.5089335228238876	0
CD2	CD20	S2_RCVCMP0000485	2.1852988703104623	0.2255331580662861	1.105063077127547	0
CD2	CD20	S2_RCVCMP0000501	2.657106814044804	0.6399956102441741	-5.68663051116847	5.68663051116847
CD2	CD20	S2_RCVCMP0000502	2.9649612923963016	0.2903427129592798	2.84285595939274	0
CD2	CD20	S2_RCVCMP0000504	2.326493556678058	0.1460983925859042	4.930555950214658	0
CD2	CD20	S2_RCVCMP0000505	2.5856720308982424	0.3471310263918032	0.43605598017923086	0
CD2	CD20	S2_RCVCMP0000510	2.7771092112757123	0.4377387312421815	3.658113298682916	0
CD2	CD20	S2_RCVCMP0000512	0.35113650127723767	2.42073296551992	0.4136762940970137	0
CD2	CD20	S2_RCVCMP0000514	2.7518885266456414	0.5449679744886311	-7.5454667626531595	7.5454667626531595
CD2	CD20	S2_RCVCMP0000517	2.1339938735926705	0.400429505397755	1.820061896883102	0
CD2	CD20	S2_RCVCMP0000522	2.9280060122245355	0.16994444675062192	-8.42679770434372	8.42679770434372
CD2	CD20	S2_RCVCMP0000525	3.043456031687254	0.19966310503713605	4.404305095252829	0
CD2	CD20	S2_RCVCMP0000529	2.4855411168190327	0.6644955881410539	0.33074811358686057	0
CD2	CD20	S2_RCVCMP0000532	3.0234196030254332	0.38426771036870716	-0.2474195783149582	0.2474195783149582
CD2	CD20	S2_RCVCMP0000536	3.0548418860273125	0.44429254687703623	-4.059969113587771	4.059969113587771
CD2	CD20	S2_RCVCMP0000539	2.7330479339584706	0.5840922455551278	-0.5834391576170439	0.5834391576170439
CD2	CD20	S2_RCVCMP0000543	2.3927245054139625	0.557667335851889	-0.1404295975390517	0.1404295975390517
CD2	CD20	S2_RCVCMP0000546	2.957614908471265	0.5856889951256267	2.6093033721053183	0
CD2	CD20	S2_RCVCMP0000556	2.595520239803785	0.3405523870829154	-2.0329382838268333	2.0329382838268333
CD2	CD20	S2_RCVCMP0000558	2.5203809111209536	0.43804807815000757	-7.067388226877388	7.067388226877388
CD2	CD20	S2_RCVCMP0000562	2.9827847007183412	0.20068987553530224	3.8693393353969787	0
CD2	CD20	S2_RCVCMP0000563	2.5644206483291683	0.5081403924861041	-4.477597891136713	4.477597891136713
CD2	CD20	S2_RCVCMP0000566	2.8125128919688285	0.12656968096924037	-0.5382871051089653	0.5382871051089653
CD2	CD20	S2_RCVCMP0000567	2.4892568519760787	0.2541208790548927	-1.1036172836836589	1.1036172836836589
CD2	CD20	S2_RCVCMP0000568	1.7853604220364883	0.696020915532517	-1.2182958580814622	1.2182958580814622
CD2	CD20	S2_RCVCMP0000569	2.4849530034289184	0.45106097473904727	0.014770429474448458	0
CD2	CD20	S2_RCVCMP0000572	2.448967285675318	0.4501980837268227	-4.258542154535771	4.258542154535771
CD2	CD20	S2_RCVCMP0000574	3.1560274718561736	0.33241825100255	0.9769694403201762	0
CD2	CD20	S2_RCVCMP0000575	0.7615057928828746	1.4257728829790435	-1.9483288930731093	1.9483288930731093
CD2	CD20	S2_RCVCMP0000576	2.975609650396838	0.21894072878813783	-1.3274373059955002	1.3274373059955002
CD2	CD20	S2_RCVCMP0000581	2.1932335320141685	0.26037495730687155	2.6472592881475006	0
CD2	CD20	S2_RCVCMP0000586	2.7007653582329754	0.6865259019665945	-6.341080688441581	6.341080688441581
CD2	CD20	S2_RCVCMP0000593	2.8191354552124626	0.29307599031183096	-7.227776017266975	7.227776017266975
CD2	CD20	S2_RCVCMP0000600	1.7314088716948177	2.378642666202872	-40	40
CD2	CD20	S2_RCVCMP0000601	2.655321954107562	0.5167154016403398	3.7968803944234084	0
CD2	CD20	S2_RCVCMP0000602	0.23202212625178104	1.913666047664995	0.5501346153002731	0
CD2	CD20	S2_RCVCMP0000606	2.6686136581695368	0.5726039479031865	-0.22475082204181965	0.22475082204181965
CD2	CD20	S2_RCVCMP0000607	2.5828298328943364	0.5882343655430309	0.9344395815824764	0
CD2	CD20	S2_RCVCMP0000609	2.798812521084173	0.34714786155273353	-1.7234173945537292	1.7234173945537292
CD2	CD20	S2_RCVCMP0000610	2.545879103781892	0.39862050470804034	3.3987236408610024	0
CD2	CD20	S2_RCVCMP0000612	2.6270390000789465	0.3450501931150191	3.0647343482812968	0
CD2	CD20	S2_RCVCMP0000613	2.804822571958415	0.1569801394425465	-3.47490037280791	3.47490037280791
CD2	CD20	S2_RCVCMP0000631	3.4841381639129865	0.3319611784317734	0.23379679856502367	0
CD2	CD20	S2_RCVCMP0000635	3.3263368449247337	0.11035916591134812	0.5023995175380986	0
CD2	CD20	S2_RCVCMP0000637	3.4034879653700645	0.37283624566208556	6.615576548775532	0
CD2	CD20	S2_RCVCMP0000639	2.8081095095446265	0.2397499010482149	-2.1534370828426455	2.1534370828426455
CD2	CD20	S2_RCVCMP0000640	2.3712438567266263	0.43637061556173345	-0.22280072990764083	0.22280072990764083
CD2	CD20	S2_RCVCMP0000643	2.5110028302333878	0.428710539299634	0.5791416532334213	0
CD2	CD20	S2_RCVCMP0000650	0.7214220425513391	2.234452939107534	-30.677799535873916	30.677799535873916
CD2	CD20	S2_RCVCMP0000651	3.3380691033023413	0.2843292217735053	-0.45275139354774446	0.45275139354774446
CD2	CD20	S2_RCVCMP0000655	3.1819712139470933	0.4319221742265074	-3.552069467247388	3.552069467247388
CD2	CD20	S2_RCVCMP0000657	2.417697944397968	0.28334577315307224	-4.009352962319807	4.009352962319807
CD2	CD20	S2_RCVCMP0000669	2.9993894510022785	0.4495821909359425	2.385113496641127	0
CD2	CD20	S2_RCVCMP0000676	0.1879736165226484	1.0512463869656707	-4.171061410582438	4.171061410582438
CD2	CD20	S2_RCVCMP0000686	2.1920098787230424	0.4054083010018012	4.677216496923168	0
CD2	CD20	S2_RCVCMP0000693	2.453379310982812	0.4395970910504512	-1.9890127567986309	1.9890127567986309
CD2	CD20	S2_RCVCMP0000694	2.6685122996078636	0.3368666751676399	-2.7410549786387852	2.7410549786387852
CD2	CD20	S2_RCVCMP0000697	2.378798115248876	0.41242713152783067	5.447305999293033	0
CD2	CD20	S2_RCVCMP0000698	0.46829360945858844	2.4176881077772734	6.484272409534906	0
CD2	CD20	S2_RCVCMP0000702	0.2664739745645602	2.2723916306252754	0.46310705006883773	0
CD2	CD20	S2_RCVCMP0000705	2.8559916084078156	0.08071313089215794	1.4751604548720518	0
CD2	CD20	S2_RCVCMP0000708	3.0495705231402814	0.1573388934088737	2.1917170523621503	0
CD2	CD20	S2_RCVCMP0000718	2.652385923941951	0.2492019122899144	-1.408962883634061	1.408962883634061
CD2	CD20	S2_RCVCMP0000736	2.991735671576695	0.2851819253925724	3.73660009609712	0
CD2	CD20	S2_RCVCMP0000743	0.5016046659845499	1.753833676678796	3.6642991598305277	0
CD2	CD20	S2_RCVCMP0000744	2.8184291067763496	0.42200570443129437	1.7911713350996077	0
CD2	CD20	S2_RCVCMP0000749	0.624370094089118	2.446628785208186	3.713221238638847	0
CD2	CD20	S2_RCVCMP0000750	2.4305873845075014	0.41038952500622816	-0.2831553744716087	0.2831553744716087
CD2	CD20	S2_RCVCMP0000754	2.645060248286396	0.15060538168914575	2.1991732641954673	0
CD2	CD20	S2_RCVCMP0000755	2.6486916000377145	0.28485205366389865	-2.7524281484416377	2.7524281484416377
CD2	CD20	S2_RCVCMP0000757	2.395258401934358	0.4003833330884197	0.6931913643478631	0
CD2	CD20	S2_RCVCMP0000762	2.7930431045980764	0.7227532896377982	2.458599368018011	0
CD2	CD20	S2_RCVCMP0000763	3.0937101100217346	0.34161166608885196	-1.742338048451294	1.742338048451294
CD2	CD20	S2_RCVCMP0000764	2.464185412749945	0.3352520128526765	-0.4980212722994368	0.4980212722994368
CD2	CD20	S2_RCVCMP0000766	3.3255773878503083	0.3660354673946394	1.4810857954820587	0
CD2	CD20	S2_RCVCMP0000768	2.806010999206647	0.11132311228486569	-0.2567210162537385	0.2567210162537385
CD2	CD20	S2_RCVCMP0000770	2.9705893406926167	0.14859472013596656	1.7916933862766362	0
CD2	CD20	S2_RCVCMP0000779	2.5711999124491625	0.2921980894326734	6.617860495249306	0
CD2	CD20	S2_RCVCMP0000789	3.4928275357420766	0.4055046611033642	-5.259998342142542	5.259998342142542
CD2	CD20	S2_RCVCMP0000792	2.7219928307524577	0.2125624917745114	2.93985317886664	0
CD2	CD20	S2_RCVCMP0000801	3.3194534304898355	0.2538619815410289	6.393750386952924	0
CD2	CD20	S2_RCVCMP0000806	2.721217788409041	0.42440426817476873	-1.891653793146161	1.891653793146161
CD2	CD20	S2_RCVCMP0000811	1.497759532182688	0.876899675602131	-18.942717325273847	18.942717325273847
CD2	CD20	S2_RCVCMP0000815	2.9547818633645755	0.1656615545010498	5.0217886001658005	0
CD2	CD20	S2_RCVCMP0000824	2.7605791240028528	0.3676039135886133	-4.578202425625514	4.578202425625514
CD2	CD20	S2_RCVCMP0000829	2.4780138199673964	0.4658363459048832	-6.7584844124337655	6.7584844124337655
CD2	CD20	S2_RCVCMP0000833	3.2800061097701896	0.2835961892054491	-2.7750121492279654	2.7750121492279654
CD2	CD20	S2_RCVCMP0000835	0.7237874390357444	3.1303469698691218	-0.24357428618536592	0.24357428618536592
CD2	CD20	S2_RCVCMP0000838	3.1660682272565848	0.2319694310710464	-2.1991601129906724	2.1991601129906724
CD2	CD20	S2_RCVCMP0000847	2.5033605091986493	0.3313323193705814	-4.073134781568009	4.073134781568009
CD2	CD20	S2_RCVCMP0000856	2.6252243714651002	0.3031585736132892	-0.43621348488524236	0.43621348488524236
CD2	CD20	S2_RCVCMP0000861	2.4850534520036685	0.31241765377507313	-8.935843261685008	8.935843261685008
CD2	CD20	S2_RCVCMP0000866	2.4476775735732965	0.2705089444348986	1.334585500574383	0
CD2	CD20	S2_RCVCMP0000880	0.7583356539782904	2.624460159919784	0.37184371348336864	0
CD2	CD20	S2_RCVCMP0000887	2.5287308638905848	0.4065539103496013	-0.5787967103899462	0.5787967103899462
CD2	CD20	S2_RCVCMP0000892	2.599835924481094	0.36379986756548016	-0.9300787621535517	0.9300787621535517
CD2	CD20	S2_RCVCMP0000894	2.5575675168638043	0.3490343402438259	-4.763955939367171	4.763955939367171
CD2	CD20	S2_RCVCMP0000896	3.089640460049857	0.2568611586981193	4.574687988297696	0
CD2	CD20	S2_RCVCMP0000897	2.648155212124474	0.5362705391935761	-12.897339537313554	12.897339537313554
CD2	CD20	S2_RCVCMP0000899	2.5649622715857148	0.7268276224651833	0.09704467351917799	0
CD2	CD20	S2_RCVCMP0000901	2.8438919886376754	0.25384607791736125	1.9571626934210895	0
CD2	CD20	S2_RCVCMP0000903	2.567116942291855	0.3148828128098773	-0.6707389262152694	0.6707389262152694
CD2	CD20	S2_RCVCMP0000908	2.9546762565449907	0.06429501736177558	4.408285305610059	0
CD2	CD20	S2_RCVCMP0000918	2.5503554582686054	0.47682268589890753	0.1174852973801451	0
CD2	CD20	S2_RCVCMP0000919	2.335381185591686	0.25735410808568826	1.5084147887955133	0
CD2	CD20	S2_RCVCMP0000934	2.7368968906558955	0.08588704927442364	-5.64902139067397	5.64902139067397
CD2	CD20	S2_RCVCMP0000935	3.1827107220261017	0.3230877544384014	0.2651668982877779	0
CD2	CD20	S2_RCVCMP0000940	2.9088176054046784	0.2515816182907975	-0.5879717345717835	0.5879717345717835
CD2	CD20	S2_RCVCMP0000947	2.4418472256245316	0.5751246839060331	2.4981820326576685	0
CD2	CD20	S2_RCVCMP0000966	2.5521171603585544	0.15416171234317197	3.9502502561572035	0
CD2	CD20	S2_RCVCMP0001002	2.6130328214122285	0.35325849546392385	0.6427952026476584	0
CD2	CD20	S2_RCVCMP0001039	2.4764044672847567	0.41268087545792936	2.9435796315260996	0
CD2	CD20	S2_RCVCMP0001054	2.6870999975352143	0.6606245507997964	-3.015890838353329	3.015890838353329
CD2	CD20	S2_RCVCMP0001056	2.8167217919946768	0.4233001102059521	6.0562223055798565	0
CD2	CD20	S2_RCVCMP0001067	2.486668698953801	0.9120201789944545	-1.800204012991661	1.800204012991661
CD2	CD20	S2_RCVCMP0001074	2.338784315094451	0.5627731906328386	-0.9485927301857572	0.9485927301857572
CD2	CD20	S2_RCVCMP0001079	3.445697585443197	0.25969510817849845	0.2700168218435732	0
CD2	CD20	S2_RCVCMP0001120	2.8057584659834407	0.09214093881459214	-3.3602927362131236	3.3602927362131236
CD2	CD20	S2_RCVCMP0001123	2.887970220629079	0.3509505811377552	-3.754357927341377	3.754357927341377
CD2	CD20	S2_RCVCMP0001171	2.614371605543081	0.5726990549289096	-5.256678335816725	5.256678335816725
CD2	CD20	S2_RCVCMP0001195	3.053553626538401	0.20515273342636295	-6.093669094969712	6.093669094969712
CD2	CD20	S2_RCVCMP0001216	2.9677141166987053	0.18458469203757125	-1.206348793757818	1.206348793757818
CD2	CD20	S2_RCVCMP0001280	2.7879552462161103	0.5000726074959804	0.3769096076964088	0
CD2	CD20	S2_RCVCMP0001470	2.1968872626048332	0.18872879345666488	-1.2264862968737724	1.2264862968737724
CD2	CD20	S2_RCVCMP0001489	2.523684302087288	0.5734346430101736	-3.799600295509505	3.799600295509505
CD2	CD20	S2_RCVCMP0001557	2.8245687460018796	0.21901054595572894	5.6367924298446495	0
CD2	CD19	S1_RCVCMP0000000	0.38610279670064296	0.6013952177282487	12.154723588108036	0
CD2	CD19	S1_RCVCMP0000005	2.431683035011692	0.11299943774836084	2.0612897843191136	0
CD2	CD19	S1_RCVCMP0000008	2.7925903709965074	0.08880559061123401	-2.3961884240821965	2.3961884240821965
CD2	CD19	S1_RCVCMP0000010	2.0234013975599376	0.11471676629359379	0.633374905630911	0
CD2	CD19	S1_RCVCMP0000018	2.8461201213303506	0.12629141003057123	1.2809487226206064	0
CD2	CD19	S1_RCVCMP0000019	2.609728440730418	0.07716954973932882	0.0891134264538781	0
CD2	CD19	S1_RCVCMP0000020	2.2526305491814727	0.11554522295633465	1.3676355234486384	0
CD2	CD19	S1_RCVCMP0000021	0.37030556731005443	1.3394943685849126	2.9358027625580054	0
CD2	CD19	S1_RCVCMP0000023	2.663801489921672	0.10549105510311244	-3.8939676677229373	3.8939676677229373
CD2	CD19	S1_RCVCMP0000024	2.5171870625820874	0.12989229244793893	-9.715159577089565	9.715159577089565
CD2	CD19	S1_RCVCMP0000025	1.3482332903864531	0.8859586495879181	1.5611061888671334	0
CD2	CD19	S1_RCVCMP0000028	2.3751001045919993	0.10453396533616321	-5.566297393676596	5.566297393676596
CD2	CD19	S1_RCVCMP0000032	2.0403852465735697	0.1009733712045095	-5.1376422067272385	5.1376422067272385
CD2	CD19	S1_RCVCMP0000036	2.556018529053335	0.11953284410274093	4.596327387170246	0
CD2	CD19	S1_RCVCMP0000038	2.81128095088154	0.09520101521152856	-0.4259586499775405	0.4259586499775405
CD2	CD19	S1_RCVCMP0000040	0.8317138616519572	0.7669148737916281	-1.2561276046521215	1.2561276046521215
CD2	CD19	S1_RCVCMP0000045	2.699856838772508	0.05713939965345941	-2.652192841943855	2.652192841943855
CD2	CD19	S1_RCVCMP0000046	1.575466968101891	0.5663576398037747	-23.396397508349736	23.396397508349736
CD2	CD19	S1_RCVCMP0000047	2.667662556270907	0.09082726448796112	-0.2699860868303298	0.2699860868303298
CD2	CD19	S1_RCVCMP0000055	2.2168556305377933	0.07937511971072587	-4.951401337070127	4.951401337070127
CD2	CD19	S1_RCVCMP0000057	2.9990216524795823	0.059685724711928546	-3.2665568517444905	3.2665568517444905
CD2	CD19	S1_RCVCMP0000062	3.0779671407477625	0.03750588779511273	-2.1420502311615817	2.1420502311615817
CD2	CD19	S1_RCVCMP0000065	2.5874793719477243	0.059376970037096695	-0.9629759375371841	0.9629759375371841
CD2	CD19	S1_RCVCMP0000066	2.367735436049726	0.1260597355508311	4.7325641142689605	0
CD2	CD19	S1_RCVCMP0000075	3.325112744155054	0.05511689759482956	-1.18394004793569	1.18394004793569
CD2	CD19	S1_RCVCMP0000077	2.4323099794204417	0.06158204033135582	4.1102917221345265	0
CD2	CD19	S1_RCVCMP0000079	0.553582745402894	1.2296687947670013	4.563482896868199	0
CD2	CD19	S1_RCVCMP0000085	2.532902506785901	0.10897314911708036	3.227843287654369	0
CD2	CD19	S1_RCVCMP0000087	3.077775446833198	0.11495579294239533	0.7676521283506359	0
CD2	CD19	S1_RCVCMP0000088	3.312433959097351	0.18564845608897118	-0.2546769567837233	0.2546769567837233
CD2	CD19	S1_RCVCMP0000089	2.9531107452894334	0.16464138503310088	4.437727242103123	0
CD2	CD19	S1_RCVCMP0000091	2.596787369560841	0.1839537393111562	-2.274735766790289	2.274735766790289
CD2	CD19	S1_RCVCMP0000092	2.4291575706229658	0.0827261582553337	-0.031234717175404995	0.031234717175404995
CD2	CD19	S1_RCVCMP0000099	2.7755810141412507	0.09560073378585268	1.1780460671816502	0
CD2	CD19	S1_RCVCMP0000101	2.796537543767652	0.05623750291245379	3.970016992533488	0
CD2	CD19	S1_RCVCMP0000103	0.3047154781026775	1.2303495584613529	-4.0358261023247435	4.0358261023247435
CD2	CD19	S1_RCVCMP0000104	2.177541565333814	0.05888729889029412	-0.17887089450648525	0.17887089450648525
CD2	CD19	S1_RCVCMP0000111	2.3454375071832243	0.05892293407367379	2.3018407159528347	0
CD2	CD19	S1_RCVCMP0000114	2.2287104575066476	0.16709431900745086	2.7024987750937774	0
CD2	CD19	S1_RCVCMP0000116	2.5980522411957456	0.14450653249895057	-0.06776622445766457	0.06776622445766457
CD2	CD19	S1_RCVCMP0000117	3.2687056056114465	0.06643203333758918	-3.808606221231956	3.808606221231956
CD2	CD19	S1_RCVCMP0000120	0.3247763098769519	1.330247120930261	4.423077238730149	0
CD2	CD19	S1_RCVCMP0000122	2.639711185078219	0.06095037481089915	-2.160540817684782	2.160540817684782
CD2	CD19	S1_RCVCMP0000123	2.0310592232003115	0.16672465661189578	1.7406383883145482	0
CD2	CD19	S1_RCVCMP0000127	2.664736444815236	0.10993912189093542	-3.5431078295200544	3.5431078295200544
CD2	CD19	S1_RCVCMP0000132	2.9907492677353065	0.12835872075180121	0.5378193795083308	0
CD2	CD19	S1_RCVCMP0000138	0.3268889584776545	1.0761067502067851	4.648017189400561	0
CD2	CD19	S1_RCVCMP0000139	3.0431778526248436	0.09846949238318545	3.8060866389958834	0
CD2	CD19	S1_RCVCMP0000140	3.37160801139862	0.16875126406450264	-2.0195972347699946	2.0195972347699946
CD2	CD19	S1_RCVCMP0000147	1.6109809326683662	0.12251174175464798	8.012724761892427	0
CD2	CD19	S1_RCVCMP0000148	2.624657102774509	0.08459366122103351	3.132298810765229	0
CD2	CD19	S1_RCVCMP0000149	2.849094749475896	0.10885211774498456	-0.8706130528496182	0.8706130528496182
CD2	CD19	S1_RCVCMP0000150	2.207724123975727	0.04876073247643838	-1.164681979777849	1.164681979777849
CD2	CD19	S1_RCVCMP0000151	2.744818400859142	0.0635320505773507	-0.5929389080477384	0.5929389080477384
CD2	CD19	S1_RCVCMP0000152	0.3989990067671852	1.2786411048269257	-1.149901773869052	1.149901773869052
CD2	CD19	S1_RCVCMP0000157	3.0183063347836763	0.181101558385681	-9.864875738508163	9.864875738508163
CD2	CD19	S1_RCVCMP0000159	2.9370184662422574	0.08720474808027044	-3.787641332474197	3.787641332474197
CD2	CD19	S1_RCVCMP0000161	2.3252228183572186	0.10700678551084793	-6.591196152057796	6.591196152057796
CD2	CD19	S1_RCVCMP0000163	2.578904492010274	0.10782867896516694	0.2589532837514334	0
CD2	CD19	S1_RCVCMP0000165	3.1601306956274495	0.05309117691133026	-2.140610614751099	2.140610614751099
CD2	CD19	S1_RCVCMP0000166	2.9552410493467782	0.06818865303915113	1.5221680504328414	0
CD2	CD19	S1_RCVCMP0000170	2.5018815775789	0.07992765202289392	-0.8731584607644338	0.8731584607644338
CD2	CD19	S1_RCVCMP0000172	0.3536368225944839	1.4802178372357468	4.452582024967703	0
CD2	CD19	S1_RCVCMP0000173	2.7857729320526667	0.06468085026532934	-0.35545167231286495	0.35545167231286495
CD2	CD19	S1_RCVCMP0000178	1.3029253134350194	1.0147886746749293	-12.764516865440761	12.764516865440761
CD2	CD19	S1_RCVCMP0000185	2.894063623293173	0.09513247340981966	-0.2794690315625073	0.2794690315625073
CD2	CD19	S1_RCVCMP0000186	3.171772900329656	0.050966567302776385	-0.5078145379972226	0.5078145379972226
CD2	CD19	S1_RCVCMP0000193	2.4742369274275355	0.18500710583582777	4.408150697374908	0
CD2	CD19	S1_RCVCMP0000196	2.442528500330854	0.07135122383725025	-3.5362016063941524	3.5362016063941524
CD2	CD19	S1_RCVCMP0000205	3.3069944026427422	0.08377590046575832	-1.943534757831191	1.943534757831191
CD2	CD19	S1_RCVCMP0000206	2.6200205391124647	0.0368808030537339	2.3001574610878435	0
CD2	CD19	S1_RCVCMP0000211	2.4747304253479316	0.17899025647765351	-0.03264579692616878	0.03264579692616878
CD2	CD19	S1_RCVCMP0000212	0.5047751752321525	1.6471616709291679	4.2127941662878845	0
CD2	CD19	S1_RCVCMP0000215	2.5967703388573367	0.1288279234450142	-1.266078372140912	1.266078372140912
CD2	CD19	S1_RCVCMP0000217	2.721170857404858	0.12191942401933463	4.72959263452164	0
CD2	CD19	S1_RCVCMP0000221	3.2303747784335246	0.09678924146988639	-0.8204577941353063	0.8204577941353063
CD2	CD19	S1_RCVCMP0000227	2.285017216431311	0.062432212652253516	-0.06539274258830653	0.06539274258830653
CD2	CD19	S1_RCVCMP0000228	2.283917483860755	0.02994391560548686	-1.671197616661524	1.671197616661524
CD2	CD19	S1_RCVCMP0000233	2.6194512795473353	0.29393473702947764	-0.5423708512280899	0.5423708512280899
CD2	CD19	S1_RCVCMP0000239	0.49152718000579204	1.066238154510526	0.2076220508688061	0
CD2	CD19	S1_RCVCMP0000241	3.404203274870536	0.06822629529634587	-0.053661541414406835	0.053661541414406835
CD2	CD19	S1_RCVCMP0000242	3.4048390469742156	0.1992820196750592	2.644737174862397	0
CD2	CD19	S1_RCVCMP0000246	3.2110574249561745	0.10363780280617571	-2.9609292038803527	2.9609292038803527
CD2	CD19	S1_RCVCMP0000248	2.9167668581680535	0.16570171476551987	2.6082695066478183	0
CD2	CD19	S1_RCVCMP0000250	2.5396013914872664	0.10355660901592488	-0.8162173944110358	0.8162173944110358
CD2	CD19	S1_RCVCMP0000251	2.315696691299639	0.27049385391176073	-5.430934098712845	5.430934098712845
CD2	CD19	S1_RCVCMP0000254	0.32907533492022056	1.0304340005371184	-6.010765115470838	6.010765115470838
CD2	CD19	S1_RCVCMP0000258	2.4813042074213776	0.11194595819470055	3.6853244378229117	0
CD2	CD19	S1_RCVCMP0000261	2.4801924957078354	0.08727467294486127	0.1776541994226762	0
CD2	CD19	S1_RCVCMP0000277	0.5327528278033217	0.9414087238367003	-1.289050367837661	1.289050367837661
CD2	CD19	S1_RCVCMP0000278	2.9274912046317336	0.13430846779605937	-1.5682309974266357	1.5682309974266357
CD2	CD19	S1_RCVCMP0000280	2.222861911556788	0.05815719811096833	1.7129709013884473	0
CD2	CD19	S1_RCVCMP0000284	2.09358542002459	0.10698712073170794	-1.1147148539853184	1.1147148539853184
CD2	CD19	S1_RCVCMP0000287	0.27998934055495367	0.5921047017798232	-2.607953774633668	2.607953774633668
CD2	CD19	S1_RCVCMP0000288	2.445593203350246	0.11014081137204991	1.964737672407376	0
CD2	CD19	S1_RCVCMP0000298	0.26768244743192826	0.7659306207662948	0.7631157951794543	0
CD2	CD19	S1_RCVCMP0000303	0.41645383407330405	1.2435998894981775	-0.08909902231069215	0.08909902231069215
CD2	CD19	S1_RCVCMP0000305	2.6753483222949135	0.13598237340348482	-4.15208326276679	4.15208326276679
CD2	CD19	S1_RCVCMP0000306	2.5266111718374726	0.05807793896374512	2.2840390019644636	0
CD2	CD19	S1_RCVCMP0000311	1.2402047110051266	1.3557899334118542	5.103803315795311	0
CD2	CD19	S1_RCVCMP0000313	2.440348835099133	0.16012081478527956	-3.3006616586313093	3.3006616586313093
CD2	CD19	S1_RCVCMP0000317	2.642539880158579	0.027852730200403124	0.9937513789417907	0
CD2	CD19	S1_RCVCMP0000327	2.975656794756157	0.05977500142792792	-1.0409840507096122	1.0409840507096122
CD2	CD19	S1_RCVCMP0000328	0.36844090619739683	0.660368977212778	3.2536013198693317	0
CD2	CD19	S1_RCVCMP0000340	3.2870384458979998	0.06930643147499452	-4.134637518918905	4.134637518918905
CD2	CD19	S1_RCVCMP0000341	0.3838745434399244	0.7746825407023753	-0.7012874389942547	0.7012874389942547
CD2	CD19	S1_RCVCMP0000344	3.196455934175955	0.11085124032399417	-1.1151577644241593	1.1151577644241593
CD2	CD19	S1_RCVCMP0000357	2.6015873251508004	0.08972472866699689	2.5301342140505043	0
CD2	CD19	S1_RCVCMP0000359	0.7451114760981413	0.48397149753643887	-2.1923743509009	2.1923743509009
CD2	CD19	S1_RCVCMP0000363	0.36715950363093847	0.8462478067274358	1.971495957933944	0
CD2	CD19	S1_RCVCMP0000364	2.5517011949358297	0.04623035619980457	-2.349116954838073	2.349116954838073
CD2	CD19	S1_RCVCMP0000368	2.711558049665039	0.11481729634856355	-0.5285305685902878	0.5285305685902878
CD2	CD19	S1_RCVCMP0000371	2.490175540095505	0.16922778326550605	6.235150664735494	0
CD2	CD19	S1_RCVCMP0000377	2.7424358075479986	0.11076747612552387	-0.9955519554080938	0.9955519554080938
CD2	CD19	S1_RCVCMP0000378	2.777503633739175	0.11608604757454158	-0.2686093908007454	0.2686093908007454
CD2	CD19	S1_RCVCMP0000388	2.89152934099741	0.06317569837778902	9.020240105067781	0
CD2	CD19	S1_RCVCMP0000389	2.9353507858351766	0.04968257295631759	0.604930678957954	0
CD2	CD19	S1_RCVCMP0000407	2.916900266705711	0.06920450143107955	-4.557595307041627	4.557595307041627
CD2	CD19	S1_RCVCMP0000408	2.4740341004748143	0.15763320276710485	1.1283258354153354	0
CD2	CD19	S1_RCVCMP0000411	2.539585799337705	0.08744743417469852	1.342221384487669	0
CD2	CD19	S1_RCVCMP0000412	0.5819265081538142	0.8167674149207284	-2.2655264057594917	2.2655264057594917
CD2	CD19	S1_RCVCMP0000420	0.45660184847039287	0.7689039757746788	-0.3632842349708858	0.3632842349708858
CD2	CD19	S1_RCVCMP0000428	0.4714266163901034	1.5799229519412163	-5.507167581481356	5.507167581481356
CD2	CD19	S1_RCVCMP0000429	2.4138307117431004	0.12597796614550566	-3.295704498994263	3.295704498994263
CD2	CD19	S1_RCVCMP0000431	2.971541389019771	0.03695499049638087	-1.3418930197101895	1.3418930197101895
CD2	CD19	S1_RCVCMP0000436	2.4014177097617124	0.13138171641540286	-3.8724168023427388	3.8724168023427388
CD2	CD19	S1_RCVCMP0000441	0.2884714151918206	1.0005217591683373	2.098911524386852	0
CD2	CD19	S1_RCVCMP0000446	2.382736136607642	0.12458176620544238	-8.588207268083767	8.588207268083767
CD2	CD19	S1_RCVCMP0000450	2.642782676632603	0.0635278918728559	-3.365859317736893	3.365859317736893
CD2	CD19	S1_RCVCMP0000451	2.7551415255379896	0.07035357034802119	0.12849557774620754	0
CD2	CD19	S1_RCVCMP0000454	2.6635481296172894	0.13277276713636316	2.1432173814973376	0
CD2	CD19	S1_RCVCMP0000456	3.4275061675200122	0.06950744521145723	-0.13098067945195607	0.13098067945195607
CD2	CD19	S1_RCVCMP0000458	0.340688123968097	1.2041756436374405	1.0717331692717147	0
CD2	CD19	S1_RCVCMP0000462	0.5603123803248561	1.4220792493669385	-4.638477661983317	4.638477661983317
CD2	CD19	S1_RCVCMP0000464	2.7442137700299014	0.043025866688234625	0.7194231102075761	0
CD2	CD19	S1_RCVCMP0000468	2.4085216924501407	0.04456638692531169	3.084888233969774	0
CD2	CD19	S1_RCVCMP0000471	2.295983390490439	0.05336164704963172	1.9322509836974628	0
CD2	CD19	S1_RCVCMP0000478	2.6784536829588936	0.044949246175558434	-2.0433945842671024	2.0433945842671024
CD2	CD19	S1_RCVCMP0000480	0.4704774501826851	0.9036188909989196	0.07605016432620744	0
CD2	CD19	S1_RCVCMP0000487	2.3901912943789516	0.22021916682673412	0.16745613506149598	0
CD2	CD19	S1_RCVCMP0000499	2.625808229707673	0.1111616598006859	-2.496654707014823	2.496654707014823
CD2	CD19	S1_RCVCMP0000500	0.7543808805910047	0.8618951763903767	1.069529679360196	0
CD2	CD19	S1_RCVCMP0000505	2.7350556813192335	0.11952875716226509	1.2700700199463513	0
CD2	CD19	S1_RCVCMP0000512	2.53092401216649	0.09542911086479493	-3.7862662788197357	3.7862662788197357
CD2	CD19	S1_RCVCMP0000516	2.7171215346180673	0.11270076850797389	0.23634369824926219	0
CD2	CD19	S1_RCVCMP0000520	2.454338138429035	0.138410912115536	1.6881672622826174	0
CD2	CD19	S1_RCVCMP0000524	0.6756034637911255	0.6444255222951324	-7.014920713075097	7.014920713075097
CD2	CD19	S1_RCVCMP0000528	2.537280519871793	0.14738383801817082	-2.29989590110809	2.29989590110809
CD2	CD19	S1_RCVCMP0000535	2.4124643527765737	0.05772497223014629	1.4279005806592318	0
CD2	CD19	S1_RCVCMP0000540	2.840209533095262	0.08958213688211594	-4.314099101158454	4.314099101158454
CD2	CD19	S1_RCVCMP0000541	2.4501991724527845	0.18646331777081576	-5.7371464659579	5.7371464659579
CD2	CD19	S1_RCVCMP0000552	2.8705905234259634	0.16467060111835702	-5.041069169882823	5.041069169882823
CD2	CD19	S1_RCVCMP0000553	2.9428832934457256	0.06397700650103792	-0.5534488513635996	0.5534488513635996
CD2	CD19	S1_RCVCMP0000559	2.3000592634970025	0.09505533498325847	2.0370611049039455	0
CD2	CD19	S1_RCVCMP0000560	2.5806188032890933	0.24564689792360475	-5.927425845124186	5.927425845124186
CD2	CD19	S1_RCVCMP0000562	0.5236708209362329	0.8655980305592742	-4.746916158966366	4.746916158966366
CD2	CD19	S1_RCVCMP0000567	3.0143627174248184	0.04039862280234554	4.244960864899129	0
CD2	CD19	S1_RCVCMP0000569	2.4957177582662062	0.08817344016481742	1.8853061308078416	0
CD2	CD19	S1_RCVCMP0000573	0.38858904778810227	0.11218926723139715	-5.109392107338908	5.109392107338908
CD2	CD19	S1_RCVCMP0000578	1.4414384808574248	0.5709936906586773	-29.153362886110692	29.153362886110692
CD2	CD19	S1_RCVCMP0000579	2.999295138355182	0.09423274789653839	5.9311455893315355	0
CD2	CD19	S1_RCVCMP0000580	2.7185085919824346	0.18913285451452022	-1.30922470613591	1.30922470613591
CD2	CD19	S1_RCVCMP0000582	0.6427838848211966	1.030881348710605	-2.7587029132520957	2.7587029132520957
CD2	CD19	S1_RCVCMP0000584	2.3487533751417295	0.05242266199298527	-0.47384051408341227	0.47384051408341227
CD2	CD19	S1_RCVCMP0000586	0.47948795598693206	1.0215082346107847	-1.6746873245440792	1.6746873245440792
CD2	CD19	S1_RCVCMP0000592	0.3798060061149482	1.139499668674803	-2.163018077991449	2.163018077991449
CD2	CD19	S1_RCVCMP0000594	2.7315127266274377	0.08592593885712599	-1.4085923164699605	1.4085923164699605
CD2	CD19	S1_RCVCMP0000614	2.467490223097309	0.10039253140777103	-3.4684349846832214	3.4684349846832214
CD2	CD19	S1_RCVCMP0000621	3.2031647055266665	0.11429109480693428	1.5241603388369838	0
CD2	CD19	S1_RCVCMP0000625	2.683999620288889	0.14413522082740723	-5.37388843112015	5.37388843112015
CD2	CD19	S1_RCVCMP0000643	2.3602302866399167	0.11000488499931162	-2.8263040622782727	2.8263040622782727
CD2	CD19	S1_RCVCMP0000644	3.2808911129286873	0.08267936932140066	-0.03914657081258367	0.03914657081258367
CD2	CD19	S1_RCVCMP0000653	0.5726406798773381	1.4089777852430605	1.5361909245945105	0
CD2	CD19	S1_RCVCMP0000654	3.010034262622025	0.30219943877736283	-1.5288567062140492	1.5288567062140492
CD2	CD19	S1_RCVCMP0000655	3.008626452579938	0.10853166090806247	1.1960141164996105	0
CD2	CD19	S1_RCVCMP0000657	2.2414701246431665	0.15638089918539472	-3.8968191124572464	3.8968191124572464
CD2	CD19	S1_RCVCMP0000663	2.966809982288415	0.11836774810626202	2.76270358545048	0
CD2	CD19	S1_RCVCMP0000664	3.2513381964851815	0.050323243549497666	1.327741095707389	0
CD2	CD19	S1_RCVCMP0000675	2.992304858311946	0.0836444477127749	-0.8160396016190402	0.8160396016190402
CD2	CD19	S1_RCVCMP0000688	0.6061818215459011	1.1471930303520024	-9.156127521459293	9.156127521459293
CD2	CD19	S1_RCVCMP0000689	2.5678737596469365	0.09873747289382982	-1.8775302122088646	1.8775302122088646
CD2	CD19	S1_RCVCMP0000695	2.688672278894285	0.09708035488717483	5.782339017991873	0
CD2	CD19	S1_RCVCMP0000698	0.27975337442095927	0.6353643064440574	2.5789240462400245	0
CD2	CD19	S1_RCVCMP0000708	2.3329752610761916	0.05620752458205961	3.1631661258917787	0
CD2	CD19	S1_RCVCMP0000709	2.311292985121142	0.17012949324176557	2.1143036690106713	0
CD2	CD19	S1_RCVCMP0000717	2.7736182864896253	0.22170756555260546	-0.48147762074504374	0.48147762074504374
CD2	CD19	S1_RCVCMP0000718	3.3626685774691047	0.09804922360005329	-6.595783790676076	6.595783790676076
CD2	CD19	S1_RCVCMP0000724	2.9331734776246052	0.1505210605293457	-0.07317820181536847	0.07317820181536847
CD2	CD19	S1_RCVCMP0000728	2.3824982719409813	0.049190231610837715	-2.0674202593995457	2.0674202593995457
CD2	CD19	S1_RCVCMP0000762	2.6288618775869272	0.053492111941772814	2.3289522951512067	0
CD2	CD19	S1_RCVCMP0000766	2.632225304615743	0.05675097034674331	1.1777478660687468	0
CD2	CD19	S1_RCVCMP0000781	0.4497561121938614	0.994654203859864	-0.34036548881462236	0.34036548881462236
CD2	CD19	S1_RCVCMP0000790	0.5003177789583084	1.0436379473586763	-0.5031098970386669	0.5031098970386669
CD2	CD19	S1_RCVCMP0000816	2.6821484117520975	0.0745194146733725	-0.3894666003290357	0.3894666003290357
CD2	CD19	S1_RCVCMP0000831	3.0180558966245616	0.07670103919035627	0.5697805979922518	0
CD2	CD19	S1_RCVCMP0000840	2.612705484123885	0.06933466820509238	0.23677265107830223	0
CD2	CD19	S1_RCVCMP0000871	0.23040299664880498	0.6788720053519183	3.8863903738595895	0
CD2	CD19	S1_RCVCMP0000872	3.019954278815874	0.08915974662292289	0.05056634027055892	0
CD2	CD19	S1_RCVCMP0000881	2.5054577971937255	0.04618238638221606	-0.7226451869113261	0.7226451869113261
CD2	CD19	S1_RCVCMP0000885	2.7686320824778075	0.0730844771705699	-4.23450939414878	4.23450939414878
CD2	CD19	S1_RCVCMP0000989	2.4129170901522037	0.05808291597457096	-1.501821524317277	1.501821524317277
CD2	CD19	S1_RCVCMP0001006	2.9162182667706302	0.10241898066063597	3.8382155180837234	0
CD2	CD19	S1_RCVCMP0001030	2.618397037051477	0.1737491393690148	-4.0562006922417755	4.0562006922417755
CD2	CD19	S1_RCVCMP0001066	2.2907524023467043	0.050639583005406705	-0.25830692892368207	0.25830692892368207
CD2	CD19	S1_RCVCMP0001079	2.513886488138581	0.05924654976336112	-0.48886361115823146	0.48886361115823146
CD2	CD19	S1_RCVCMP0001136	2.899463413878432	0.1104357535439005	-2.5914587359282457	2.5914587359282457
CD2	CD19	S1_RCVCMP0001268	0.5566587906778593	1.1966405844289565	-0.7254795610672057	0.7254795610672057
CD2	CD19	S1_RCVCMP0001520	2.7011342562737544	0.09182262519355124	2.4794320407569264	0
CD2	CD19	S1_RCVCMP0001523	1.6218713476722566	0.19611730122262463	-0.3683768948167909	0.3683768948167909
CD2	CD19	S1_RCVCMP0002079	0.8594237436182445	1.125822662346375	0.7280838521063856	0
CD2	CD19	S2_RCVCMP0000000	2.273787892484466	0.05505457636015961	-2.337934125861815	2.337934125861815
CD2	CD19	S2_RCVCMP0000001	2.3231772944111073	0.09392912777069351	-2.1050581436269313	2.1050581436269313
CD2	CD19	S2_RCVCMP0000002	2.18960134871753	0.10519947627766256	1.7740267526765539	0
CD2	CD19	S2_RCVCMP0000004	2.2975955748717043	0.121302025196473	-1.7811272711872035	1.7811272711872035
CD2	CD19	S2_RCVCMP0000005	0.43487292738364397	0.8428615896784837	-9.946153779628906	9.946153779628906
CD2	CD19	S2_RCVCMP0000007	2.501636902353154	0.05758209871867018	-1.6750787774059843	1.6750787774059843
CD2	CD19	S2_RCVCMP0000009	2.853412892436936	0.10752619374393568	-3.6907641110999982	3.6907641110999982
CD2	CD19	S2_RCVCMP0000010	3.384978331821976	0.06450351714138088	-1.501835581760079	1.501835581760079
CD2	CD19	S2_RCVCMP0000012	2.266765197820844	0.0716068862320682	0.8691059305381426	0
CD2	CD19	S2_RCVCMP0000013	2.6229449627947923	0.057336992924908264	-1.760404752144519	1.760404752144519
CD2	CD19	S2_RCVCMP0000014	0.2606805140409366	1.138447359210636	2.9515239208328783	0
CD2	CD19	S2_RCVCMP0000017	2.8421614781672595	0.03538178046828854	-1.7754473294382518	1.7754473294382518
CD2	CD19	S2_RCVCMP0000020	2.2448270234740457	0.11230681940849349	3.376174401689672	0
CD2	CD19	S2_RCVCMP0000021	3.0222785132350865	0.05159442212175408	-0.7912131591815326	0.7912131591815326
CD2	CD19	S2_RCVCMP0000023	1.6464583921748142	0.9394360726777254	-11.0517584871236	11.0517584871236
CD2	CD19	S2_RCVCMP0000025	2.8603456744256084	0.08454250018994748	-1.383619781135485	1.383619781135485
CD2	CD19	S2_RCVCMP0000026	2.681468956879221	0.1141738353117656	-5.143716100923788	5.143716100923788
CD2	CD19	S2_RCVCMP0000028	2.9823062807946488	0.14881330203791562	-1.4042197703464911	1.4042197703464911
CD2	CD19	S2_RCVCMP0000030	2.61236988903759	0.5797993086240681	-40	40
CD2	CD19	S2_RCVCMP0000032	0.39443610822625896	1.5318234374973483	6.841969352168604	0
CD2	CD19	S2_RCVCMP0000037	2.7435541718171264	0.05303342784151552	-7.041037031391331	7.041037031391331
CD2	CD19	S2_RCVCMP0000038	3.045886877615797	0.05123355285167366	-0.12858249612490372	0.12858249612490372
CD2	CD19	S2_RCVCMP0000039	0.9996041605974665	1.2287069277821316	-0.47031451755702497	0.47031451755702497
CD2	CD19	S2_RCVCMP0000041	2.5783228830219858	0.14904600198024906	-6.007966171099977	6.007966171099977
CD2	CD19	S2_RCVCMP0000043	2.5778958080917196	0.025616618544354403	-1.853866605969875	1.853866605969875
CD2	CD19	S2_RCVCMP0000045	2.4195219828920833	0.2518842556563624	-8.49706886660649	8.49706886660649
CD2	CD19	S2_RCVCMP0000047	2.323633270349416	0.3164377433848491	-12.885074151765549	12.885074151765549
CD2	CD19	S2_RCVCMP0000048	0.5317731892668249	1.1170098185066015	1.8961293252906846	0
CD2	CD19	S2_RCVCMP0000051	3.291580348837983	0.06657762662419385	0.48484045051188207	0
CD2	CD19	S2_RCVCMP0000053	0.6885871499779005	1.204680906514162	0.8347333765379548	0
CD2	CD19	S2_RCVCMP0000058	0.4944533792163333	1.0815551348108081	3.999076579128217	0
CD2	CD19	S2_RCVCMP0000060	3.1001834777891957	0.08691225335734472	11.271785155478353	0
CD2	CD19	S2_RCVCMP0000067	3.158714609782086	0.06455789404335892	0.16301174365437526	0
CD2	CD19	S2_RCVCMP0000068	2.6393349012955216	0.0987800124683329	-3.039136493600024	3.039136493600024
CD2	CD19	S2_RCVCMP0000070	2.40036149815537	0.08155781974615106	-1.0309161659028019	1.0309161659028019
CD2	CD19	S2_RCVCMP0000071	2.9184156421300713	0.08557807203427131	3.04578397718141	0
CD2	CD19	S2_RCVCMP0000073	0.9506218507345445	1.6099981808395336	-10.74141059421641	10.74141059421641
CD2	CD19	S2_RCVCMP0000075	2.6224205811970567	0.04251529409392654	-8.600093972361515	8.600093972361515
CD2	CD19	S2_RCVCMP0000077	0.19937496134234028	1.2571223466989958	3.336961695104166	0
CD2	CD19	S2_RCVCMP0000082	2.5008673743004897	0.09732612340090283	4.789358063865805	0
CD2	CD19	S2_RCVCMP0000083	3.021348944964186	0.032656423472798346	-1.2163391082876156	1.2163391082876156
CD2	CD19	S2_RCVCMP0000088	0.6770942087071934	1.498271992717743	4.377097471610734	0
CD2	CD19	S2_RCVCMP0000089	2.5858225631260505	0.04202139848591638	4.4985860327083556	0
CD2	CD19	S2_RCVCMP0000092	0.5620157275824902	0.9887909050245349	1.1875523196472613	0
CD2	CD19	S2_RCVCMP0000094	1.7653817469887376	0.6325869710959896	-40	40
CD2	CD19	S2_RCVCMP0000097	3.1990760363296094	0.05957322856282136	1.7914567583044743	0
CD2	CD19	S2_RCVCMP0000099	2.4920269680675395	0.08979227795369644	2.847665580140975	0
CD2	CD19	S2_RCVCMP0000101	3.0969059628786626	0.038382356377941275	3.541249529377556	0
CD2	CD19	S2_RCVCMP0000103	2.2898441421059186	0.17093694682565125	-12.968335486447243	12.968335486447243
CD2	CD19	S2_RCVCMP0000104	2.1479896288563975	0.3640818846029771	-23.595275900513744	23.595275900513744
CD2	CD19	S2_RCVCMP0000105	3.342873075195506	0.15663376456068284	-1.2372037813429364	1.2372037813429364
CD2	CD19	S2_RCVCMP0000108	1.7196591459836352	0.57835726506797	-17.427151739152258	17.427151739152258
CD2	CD19	S2_RCVCMP0000109	2.43470871702189	0.019029037442793315	1.0640200482002073	0
CD2	CD19	S2_RCVCMP0000110	2.5812287406408383	0.0510902514021932	-1.7837938794525185	1.7837938794525185
CD2	CD19	S2_RCVCMP0000113	2.3669559931957407	0.1579091531914497	-0.6993416529363111	0.6993416529363111
CD2	CD19	S2_RCVCMP0000118	0.689155468528621	1.256512777999028	2.1999561641785044	0
CD2	CD19	S2_RCVCMP0000119	2.0754520044399096	0.20032337365736164	-4.2134392772769775	4.2134392772769775
CD2	CD19	S2_RCVCMP0000122	2.3572736847290607	0.040474771584560296	3.0596633665117587	0
CD2	CD19	S2_RCVCMP0000123	2.99046759324581	0.05728229458784622	-1.5542003522791814	1.5542003522791814
CD2	CD19	S2_RCVCMP0000124	2.310810092939015	0.19748227570980603	-1.770383119902524	1.770383119902524
CD2	CD19	S2_RCVCMP0000127	2.9664680252883318	0.1325331757803409	1.5041432984791372	0
CD2	CD19	S2_RCVCMP0000128	2.836147830459705	0.21620173252610508	-2.3863086216422724	2.3863086216422724
CD2	CD19	S2_RCVCMP0000130	0.08158330552741287	1.217905536641892	-3.2819120137857185	3.2819120137857185
CD2	CD19	S2_RCVCMP0000131	0.3152242006789244	1.293878585470526	4.434661701925757	0
CD2	CD19	S2_RCVCMP0000133	0.45463117239664824	0.6478120189818409	-4.827089849045389	4.827089849045389
CD2	CD19	S2_RCVCMP0000134	2.8066370682992683	0.05832046218376054	2.364568666506109	0
CD2	CD19	S2_RCVCMP0000135	3.015774527253685	0.03141720618015007	3.0824182772405435	0
CD2	CD19	S2_RCVCMP0000137	2.1715145729870757	0.09556304110712716	2.9481305479138054	0
CD2	CD19	S2_RCVCMP0000141	2.5216515608492864	0.12363195309658068	5.908370791758104	0
CD2	CD19	S2_RCVCMP0000144	2.553947856473868	0.061481200175729056	0.05454456564991477	0
CD2	CD19	S2_RCVCMP0000146	2.739628029707451	0.24708019688755925	2.163626634401466	0
CD2	CD19	S2_RCVCMP0000147	2.591394445524381	0.05274379277803404	1.081276756342411	0
CD2	CD19	S2_RCVCMP0000150	3.2928597994575473	0.0975345769192756	2.3607897656980077	0
CD2	CD19	S2_RCVCMP0000153	0.3252758597179097	1.0042489471060378	-4.894440480926372	4.894440480926372
CD2	CD19	S2_RCVCMP0000161	2.970363066480842	0.15328973763136872	3.511840446966909	0
CD2	CD19	S2_RCVCMP0000163	2.701007997994919	0.06986968571294741	-5.4688996464596045	5.4688996464596045
CD2	CD19	S2_RCVCMP0000164	0.5053515432178094	0.5332936819132544	-8.169602611297693	8.169602611297693
CD2	CD19	S2_RCVCMP0000171	0.6108454848693636	1.0571933023270297	6.151577261692822	0
CD2	CD19	S2_RCVCMP0000174	2.3953237376168675	0.029245962779008854	-10.013222021784719	10.013222021784719
CD2	CD19	S2_RCVCMP0000183	2.759614949954434	0.10254183413269803	1.0314679109817653	0
CD2	CD19	S2_RCVCMP0000184	0.39815266714332664	1.0839335408123725	-3.34281873686666	3.34281873686666
CD2	CD19	S2_RCVCMP0000185	2.390573872259762	0.035950251418452504	0.061772622958491494	0
CD2	CD19	S2_RCVCMP0000187	3.2814542069081494	0.08272581040476439	0.3403735635967668	0
CD2	CD19	S2_RCVCMP0000188	0.4172193531009706	1.0976049101244507	0.2116688872414212	0
CD2	CD19	S2_RCVCMP0000189	2.3327821571662146	0.08051308514787357	2.4643232153045576	0
CD2	CD19	S2_RCVCMP0000191	2.603348770503639	0.0864684536960679	2.3960066814547476	0
CD2	CD19	S2_RCVCMP0000192	2.900080073455726	0.043315215475085315	-2.9426579526490264	2.9426579526490264
CD2	CD19	S2_RCVCMP0000193	2.832139275065857	0.1114935194826793	5.13581205336864	0
CD2	CD19	S2_RCVCMP0000194	2.4472692529348152	0.0566870522243753	0.2285554380616537	0
CD2	CD19	S2_RCVCMP0000195	2.7979266430621483	0.06076076355936557	7.411576220765327	0
CD2	CD19	S2_RCVCMP0000196	2.535364281742928	0.08170507915399472	6.948814228627769	0
CD2	CD19	S2_RCVCMP0000197	0.3315069731469977	0.5426851233213954	2.121269464610797	0
CD2	CD19	S2_RCVCMP0000198	2.143547983155261	0.10286362180246836	0.9249550545464275	0
CD2	CD19	S2_RCVCMP0000200	2.5289218640190336	0.10718219988323763	-2.9606225549663847	2.9606225549663847
CD2	CD19	S2_RCVCMP0000201	2.5956345300447494	0.0573929207678616	-4.126845123804595	4.126845123804595
CD2	CD19	S2_RCVCMP0000202	2.3154823953577197	0.15893396525890385	-4.230488918527052	4.230488918527052
CD2	CD19	S2_RCVCMP0000203	0.5081754058405736	0.6898333092509872	-1.0440541587850372	1.0440541587850372
CD2	CD19	S2_RCVCMP0000204	1.4213944685872784	0.5017296758970611	-16.508013251191958	16.508013251191958
CD2	CD19	S2_RCVCMP0000205	2.9195799662324804	0.10216616156310121	-0.5400392791890316	0.5400392791890316
CD2	CD19	S2_RCVCMP0000207	0.3932686130192772	0.7534132435627826	5.315423357079175	0
CD2	CD19	S2_RCVCMP0000208	0.4011905129028566	1.0476721667448676	6.674715675869557	0
CD2	CD19	S2_RCVCMP0000210	3.209471290756847	0.09046684629076421	2.660849068681849	0
CD2	CD19	S2_RCVCMP0000211	2.1422729062163426	0.2660615175983	-15.103988104982845	15.103988104982845
CD2	CD19	S2_RCVCMP0000213	2.4953817201132384	0.06198332789776568	7.232864623076887	0
CD2	CD19	S2_RCVCMP0000215	2.685913773776022	0.046695403530441104	-3.334329097841419	3.334329097841419
CD2	CD19	S2_RCVCMP0000218	1.7674544804460954	0.02497675917737297	4.811689780163769	0
CD2	CD19	S2_RCVCMP0000219	2.2322203316213187	0.14582291090824223	0.6391976450465134	0
CD2	CD19	S2_RCVCMP0000220	3.166238146610042	0.04496193265758254	0.5891242912569717	0
CD2	CD19	S2_RCVCMP0000223	2.469461264448797	0.16385412801772867	-4.457688970516795	4.457688970516795
CD2	CD19	S2_RCVCMP0000229	1.4154101064751514	0.5586793509791306	-22.416358851362077	22.416358851362077
CD2	CD19	S2_RCVCMP0000231	2.524065992097999	0.0766988804592902	3.7990258493971303	0
CD2	CD19	S2_RCVCMP0000232	2.916574719441274	0.17747545368207943	-3.251173917031424	3.251173917031424
CD2	CD19	S2_RCVCMP0000233	2.9207507743734853	0.12486371985626446	-2.464608479108857	2.464608479108857
CD2	CD19	S2_RCVCMP0000238	3.1602296105569443	0.30696976700686845	-9.242945841221628	9.242945841221628
CD2	CD19	S2_RCVCMP0000239	1.933459344094761	0.4915021883268839	-28.84975834272232	28.84975834272232
CD2	CD19	S2_RCVCMP0000244	3.16713086506527	0.15390917214178604	5.165799380535811	0
CD2	CD19	S2_RCVCMP0000245	2.8368747154135496	0.06866036889933562	-1.9502370619139515	1.9502370619139515
CD2	CD19	S2_RCVCMP0000249	2.410075496926738	0.14629341673873347	6.330371269438112	0
CD2	CD19	S2_RCVCMP0000252	2.3507468516382737	0.5095477678749785	-13.37673960828687	13.37673960828687
CD2	CD19	S2_RCVCMP0000253	2.542065362006737	0.07868117536132453	5.103297390279477	0
CD2	CD19	S2_RCVCMP0000254	2.682134765922379	0.06886290576027401	-4.588768524210436	4.588768524210436
CD2	CD19	S2_RCVCMP0000255	0.33688576927022656	1.3147816151647722	-1.3264596447186057	1.3264596447186057
CD2	CD19	S2_RCVCMP0000257	0.3256183741139271	0.987263349352584	-1.157125172888864	1.157125172888864
CD2	CD19	S2_RCVCMP0000258	3.118143767387915	0.08352688528480841	2.622346833667471	0
CD2	CD19	S2_RCVCMP0000259	2.5271458156728612	0.03525205043291839	-0.32044514817624303	0.32044514817624303
CD2	CD19	S2_RCVCMP0000260	2.9156537740976343	0.06725225731813113	-2.8506779874837394	2.8506779874837394
CD2	CD19	S2_RCVCMP0000262	2.3780073703260136	0.04312590768568698	2.2749190537170194	0
CD2	CD19	S2_RCVCMP0000263	2.587319890351409	0.07680527013457299	-1.105644423715601	1.105644423715601
CD2	CD19	S2_RCVCMP0000268	2.4555368560537194	0.15033512729297083	-1.7333392352603108	1.7333392352603108
CD2	CD19	S2_RCVCMP0000269	2.5939163023931293	0.07236056142002376	3.457898292362645	0
CD2	CD19	S2_RCVCMP0000270	0.41866794370879096	1.3944999711068151	-3.373289057690713	3.373289057690713
CD2	CD19	S2_RCVCMP0000271	2.8566768453424722	0.09058857177743534	-3.62155747783378	3.62155747783378
CD2	CD19	S2_RCVCMP0000274	2.606554853782239	0.11241663058474174	1.1520595596534593	0
CD2	CD19	S2_RCVCMP0000276	0.26524968228902635	0.7242327827366427	-2.7424112055549936	2.7424112055549936
CD2	CD19	S2_RCVCMP0000279	0.5444558699575465	0.6996948561547102	0.6924625892500202	0
CD2	CD19	S2_RCVCMP0000284	2.2241972475100327	0.2676043937186174	-2.827927363734145	2.827927363734145
CD2	CD19	S2_RCVCMP0000285	2.369176451798921	0.03342997812636975	-3.119097446126669	3.119097446126669
CD2	CD19	S2_RCVCMP0000289	2.484658835320371	0.0721436270510877	-3.584763868290429	3.584763868290429
CD2	CD19	S2_RCVCMP0000291	3.4805589680400635	0.11704770894209626	-1.2233896882093445	1.2233896882093445
CD2	CD19	S2_RCVCMP0000292	2.697678426042195	0.05920449972432161	3.347127189104991	0
CD2	CD19	S2_RCVCMP0000295	0.5217012919047268	0.9656970110275728	6.010160904676474	0
CD2	CD19	S2_RCVCMP0000301	0.38337708980765645	1.4146083819783146	-2.225358351478472	2.225358351478472
CD2	CD19	S2_RCVCMP0000304	2.395971761572322	0.09421923131707981	0.8592134719241781	0
CD2	CD19	S2_RCVCMP0000306	0.5631637175137804	1.1335329332487578	1.6381691818904667	0
CD2	CD19	S2_RCVCMP0000307	2.2877907326653473	0.08777498798817866	2.348204753632515	0
CD2	CD19	S2_RCVCMP0000308	2.479897359518443	0.08390016020992487	-4.142856135711832	4.142856135711832
CD2	CD19	S2_RCVCMP0000309	1.395849614517069	1.0726243876357424	-37.198026578235606	37.198026578235606
CD2	CD19	S2_RCVCMP0000312	2.740241576679296	0.06241429507738681	-1.3826141284331928	1.3826141284331928
CD2	CD19	S2_RCVCMP0000313	0.27262458850709226	0.5563773067683344	-1.6318544353822533	1.6318544353822533
CD2	CD19	S2_RCVCMP0000314	2.255957857404195	0.05365958657478992	1.521379791466928	0
CD2	CD19	S2_RCVCMP0000315	3.4359445301592078	0.1494398072003101	0.8713710191788592	0
CD2	CD19	S2_RCVCMP0000326	1.4162347746934778	0.6350856512373717	-25.967748124097323	25.967748124097323
CD2	CD19	S2_RCVCMP0000329	2.6540300206614655	0.05210525237757433	-0.27613828952048736	0.27613828952048736
CD2	CD19	S2_RCVCMP0000330	1.8506080454095528	0.7215541410053952	-17.95008171705331	17.95008171705331
CD2	CD19	S2_RCVCMP0000333	2.206075284585488	0.1514055514253421	-6.172070342421028e-4	6.172070342421028e-4
CD2	CD19	S2_RCVCMP0000334	3.5021956963630094	0.05512192615714373	2.541650366820719	0
CD2	CD19	S2_RCVCMP0000337	2.599971570270617	0.06016027179854222	0.05346655805870674	0
CD2	CD19	S2_RCVCMP0000338	2.5390143060655097	0.16826837014652604	2.2864727608529245	0
CD2	CD19	S2_RCVCMP0000340	2.6291727649944496	0.06143471506727787	0.7156307193409626	0
CD2	CD19	S2_RCVCMP0000342	3.04702195390633	0.08685228078829486	-1.219680594151453	1.219680594151453
CD2	CD19	S2_RCVCMP0000343	2.5315490438963795	0.11239838324914135	-5.747385536713515	5.747385536713515
CD2	CD19	S2_RCVCMP0000345	0.5135483623303169	1.1995815882229126	-0.6255395525559312	0.6255395525559312
CD2	CD19	S2_RCVCMP0000348	0.1962550029349419	1.559934766826665	0.7470172999890434	0
CD2	CD19	S2_RCVCMP0000351	2.665206851870072	0.022714161717815894	-1.4432681068420878	1.4432681068420878
CD2	CD19	S2_RCVCMP0000352	2.432899110167858	0.05244427675788277	0.6156318291979918	0
CD2	CD19	S2_RCVCMP0000360	1.7673985811388022	0.6921117432434672	-40	40
CD2	CD19	S2_RCVCMP0000361	3.1207259182486258	0.060388826694285504	4.046165324329218	0
CD2	CD19	S2_RCVCMP0000364	2.9116521217592233	0.13272500543647295	2.668316669925845	0
CD2	CD19	S2_RCVCMP0000365	2.418331252404496	0.11236381448461753	-0.26229947301526324	0.26229947301526324
CD2	CD19	S2_RCVCMP0000368	2.8333351624881726	0.1104705316784884	-1.997409284607203	1.997409284607203
CD2	CD19	S2_RCVCMP0000371	2.6261976350175353	0.11418004897015883	-1.53848107739242	1.53848107739242
CD2	CD19	S2_RCVCMP0000372	0.6620270860877561	1.2356655186413752	2.3521534005354687	0
CD2	CD19	S2_RCVCMP0000376	2.565567873444485	0.1226796575147967	-5.3318529566770705	5.3318529566770705
CD2	CD19	S2_RCVCMP0000384	2.65569527497026	0.09802936432998695	3.5311678534282644	0
CD2	CD19	S2_RCVCMP0000388	2.563196349922751	0.06808313706319606	-4.760440101560929	4.760440101560929
CD2	CD19	S2_RCVCMP0000390	2.741289085685328	0.0501636278997284	-1.966671015609131	1.966671015609131
CD2	CD19	S2_RCVCMP0000393	2.591717533296693	0.11172697264414345	0.6685542249366664	0
CD2	CD19	S2_RCVCMP0000394	2.9789494203794478	0.038786997630293626	-5.129771987879039	5.129771987879039
CD2	CD19	S2_RCVCMP0000395	2.697729549252311	0.049829814548819226	3.7740800622038386	0
CD2	CD19	S2_RCVCMP0000398	2.4387947725092447	0.3041043144098627	0.6663252448933297	0
CD2	CD19	S2_RCVCMP0000403	2.8414404703498137	0.0635488473328903	-0.2710613218927964	0.2710613218927964
CD2	CD19	S2_RCVCMP0000406	3.422009471136487	0.16424195849537937	-2.3148010205048415	2.3148010205048415
CD2	CD19	S2_RCVCMP0000409	2.157351180087408	0.09963704164796469	-4.267464407828618	4.267464407828618
CD2	CD19	S2_RCVCMP0000410	2.466315805466745	0.04869743850320816	-4.779298602262837	4.779298602262837
CD2	CD19	S2_RCVCMP0000412	0.12499072222170649	0.787657704424332	3.978171703224743	0
CD2	CD19	S2_RCVCMP0000415	3.144985704185079	0.050382126737335005	0.09763824856616111	0
CD2	CD19	S2_RCVCMP0000419	0.4778096351174928	0.45378203539682355	-1.436032687129174	1.436032687129174
CD2	CD19	S2_RCVCMP0000422	2.365561995602575	0.052365261584404334	-1.7150923959707336	1.7150923959707336
CD2	CD19	S2_RCVCMP0000431	2.913649223584397	0.12013376831413705	-3.4645979166208627	3.4645979166208627
CD2	CD19	S2_RCVCMP0000432	2.6324049076432363	0.05034010596834351	-1.0161157026026422	1.0161157026026422
CD2	CD19	S2_RCVCMP0000433	0.39210989207546537	1.1398050015141494	2.2660632618958476	0
CD2	CD19	S2_RCVCMP0000435	2.4630514359886404	0.14598536892447606	-0.40915957300790057	0.40915957300790057
CD2	CD19	S2_RCVCMP0000439	0.4633156252320552	1.1596942774217371	-0.1609892201148069	0.1609892201148069
CD2	CD19	S2_RCVCMP0000440	2.8253454173829025	0.1306688578239017	-4.651778829327844	4.651778829327844
CD2	CD19	S2_RCVCMP0000448	2.922050488838547	0.07894654348686272	-5.885635868551833	5.885635868551833
CD2	CD19	S2_RCVCMP0000449	2.436806328922199	0.05061961063998608	3.0272196354367704	0
CD2	CD19	S2_RCVCMP0000452	2.3147546148568	0.036557982525204306	1.240557293070548	0
CD2	CD19	S2_RCVCMP0000454	2.1884149358123666	0.045804937646413905	1.8461153531578933	0
CD2	CD19	S2_RCVCMP0000456	0.9332979665539988	1.4486104235640074	3.0901468255717233	0
CD2	CD19	S2_RCVCMP0000459	2.831106613690597	0.042019273065109226	3.5766267562898686e-4	0
CD2	CD19	S2_RCVCMP0000460	2.4765868694574693	0.04267848508337484	-5.947249565121404	5.947249565121404
CD2	CD19	S2_RCVCMP0000462	2.0371630410665595	0.02198593552711581	-0.5836092575491785	0.5836092575491785
CD2	CD19	S2_RCVCMP0000464	2.384479114376234	0.1134746655941482	-2.6757627863491322	2.6757627863491322
CD2	CD19	S2_RCVCMP0000465	2.8997076044479972	0.10253860634451632	-1.1537724005045522	1.1537724005045522
CD2	CD19	S2_RCVCMP0000466	2.4422631023037256	0.0659521003597101	-2.469853837260055	2.469853837260055
CD2	CD19	S2_RCVCMP0000467	2.9751464500305436	0.08483337828681048	3.5640994748865533	0
CD2	CD19	S2_RCVCMP0000468	1.781362709099925	0.5058486669331398	-16.85089925363915	16.85089925363915
CD2	CD19	S2_RCVCMP0000471	0.3646455492956582	0.9493434724116472	-5.607956103166691	5.607956103166691
CD2	CD19	S2_RCVCMP0000473	3.237559692181711	0.14747625256102223	-1.5104958339928856	1.5104958339928856
CD2	CD19	S2_RCVCMP0000474	0.37865180051467845	1.1406988935939664	3.4878912796651167	0
CD2	CD19	S2_RCVCMP0000476	2.4970996185836345	0.2436683265150736	1.9289095531798748	0
CD2	CD19	S2_RCVCMP0000480	2.5873534040265898	0.07425530408548968	1.62788814181135	0
CD2	CD19	S2_RCVCMP0000485	2.1852988703104623	0.0963970726212928	-1.3051169613795541	1.3051169613795541
CD2	CD19	S2_RCVCMP0000487	3.4144615623974657	0.08155488400723422	3.394428437422882	0
CD2	CD19	S2_RCVCMP0000502	2.9649612923963016	0.12641609093506243	-2.1659889090277002	2.1659889090277002
CD2	CD19	S2_RCVCMP0000504	2.326493556678058	0.03857388217095613	6.24443130019444	0
CD2	CD19	S2_RCVCMP0000505	2.5856720308982424	0.057595111881307975	0.7429814743460954	0
CD2	CD19	S2_RCVCMP0000510	2.7771092112757123	0.08758345035919816	7.777702837754019	0
CD2	CD19	S2_RCVCMP0000512	0.35113650127723767	1.1980795148014658	-5.236650779238519	5.236650779238519
CD2	CD19	S2_RCVCMP0000522	2.9280060122245355	0.0885780267256089	-0.2409674217344608	0.2409674217344608
CD2	CD19	S2_RCVCMP0000529	2.4855411168190327	0.06100164529642868	3.7399088653216372	0
CD2	CD19	S2_RCVCMP0000532	3.0234196030254332	0.03830190432307561	3.1925085954997745	0
CD2	CD19	S2_RCVCMP0000543	2.3927245054139625	0.033372945820850305	-0.716491478073136	0.716491478073136
CD2	CD19	S2_RCVCMP0000546	2.957614908471265	0.05944587501120445	-0.19969290771893647	0.19969290771893647
CD2	CD19	S2_RCVCMP0000558	2.5203809111209536	0.1043022499347181	-5.086293352122994	5.086293352122994
CD2	CD19	S2_RCVCMP0000562	2.9827847007183412	0.07146623922561093	1.105726833489372	0
CD2	CD19	S2_RCVCMP0000563	2.5644206483291683	0.07099650719114559	4.212987123056909	0
CD2	CD19	S2_RCVCMP0000567	2.4892568519760787	0.16007304100328434	-7.377071620156408	7.377071620156408
CD2	CD19	S2_RCVCMP0000568	1.7853604220364883	0.23759977844703561	-1.6247507425476782	1.6247507425476782
CD2	CD19	S2_RCVCMP0000569	2.4849530034289184	0.08203753319340808	-0.8923377687790168	0.8923377687790168
CD2	CD19	S2_RCVCMP0000571	3.141476933383069	0.10498151108356875	4.4824523895151644	0
CD2	CD19	S2_RCVCMP0000572	2.448967285675318	0.14774253823006606	0.6442290795912375	0
CD2	CD19	S2_RCVCMP0000575	0.7615057928828746	0.877517123621289	-0.732373624816101	0.732373624816101
CD2	CD19	S2_RCVCMP0000576	2.975609650396838	0.11545031529673831	3.759937215571073	0
CD2	CD19	S2_RCVCMP0000581	2.1932335320141685	0.09452698569068482	-6.989453135157599	6.989453135157599
CD2	CD19	S2_RCVCMP0000600	1.7314088716948177	0.5193034865441248	-28.749041614796155	28.749041614796155
CD2	CD19	S2_RCVCMP0000601	2.655321954107562	0.14005405967848938	3.3147259569695704	0
CD2	CD19	S2_RCVCMP0000602	0.23202212625178104	1.3369300089788494	-9.363160750485594	9.363160750485594
CD2	CD19	S2_RCVCMP0000606	2.6686136581695368	0.06790309835802122	-3.883638501126336	3.883638501126336
CD2	CD19	S2_RCVCMP0000607	2.5828298328943364	0.04352798557239844	5.153322865322126	0
CD2	CD19	S2_RCVCMP0000611	2.951417799347293	0.09069727851022866	3.6054409903325975	0
CD2	CD19	S2_RCVCMP0000612	2.6270390000789465	0.05719836138742567	0.7952201400785975	0
CD2	CD19	S2_RCVCMP0000613	2.804822571958415	0.05511058541861902	1.5129871771939254	0
CD2	CD19	S2_RCVCMP0000631	3.4841381639129865	0.09387704924755479	0.5808353107086425	0
CD2	CD19	S2_RCVCMP0000639	2.8081095095446265	0.12704280997674444	3.1408884904776078	0
CD2	CD19	S2_RCVCMP0000640	2.3712438567266263	0.16751302223755526	-2.536160711881553	2.536160711881553
CD2	CD19	S2_RCVCMP0000643	2.5110028302333878	0.14231187309376003	-1.6080263659415865	1.6080263659415865
CD2	CD19	S2_RCVCMP0000650	0.7214220425513391	1.2262499490610959	-18.906644000650413	18.906644000650413
CD2	CD19	S2_RCVCMP0000655	3.1819712139470933	0.06534466979061768	-2.963490175317409	2.963490175317409
CD2	CD19	S2_RCVCMP0000657	2.417697944397968	0.06345620786586396	-2.604854907710896	2.604854907710896
CD2	CD19	S2_RCVCMP0000676	0.1879736165226484	1.1862624258263108	1.0334351495087544	0
CD2	CD19	S2_RCVCMP0000686	2.1920098787230424	0.10761327460457457	-1.8499961339473787	1.8499961339473787
CD2	CD19	S2_RCVCMP0000693	2.453379310982812	0.044979878120719484	0.2131300329905166	0
CD2	CD19	S2_RCVCMP0000698	0.46829360945858844	1.2399463709006895	1.6956768318688629	0
CD2	CD19	S2_RCVCMP0000702	0.2664739745645602	1.1104390021216528	6.014311724276951	0
CD2	CD19	S2_RCVCMP0000705	2.8559916084078156	0.08071313089215794	0.44879804117603783	0
CD2	CD19	S2_RCVCMP0000718	2.652385923941951	0.1072391317692813	2.4531185190039317	0
CD2	CD19	S2_RCVCMP0000736	2.991735671576695	0.053541393722030595	4.975366212560789	0
CD2	CD19	S2_RCVCMP0000743	0.5016046659845499	1.1192866376404302	1.9584817479019294	0
CD2	CD19	S2_RCVCMP0000749	0.624370094089118	0.8331718115764994	1.925325690125047	0
CD2	CD19	S2_RCVCMP0000750	2.4305873845075014	0.06997969676792622	1.304874633024635	0
CD2	CD19	S2_RCVCMP0000754	2.645060248286396	0.07813526297062025	-1.0486732113610706	1.0486732113610706
CD2	CD19	S2_RCVCMP0000755	2.6486916000377145	0.04600606211801737	3.4657148280789016	0
CD2	CD19	S2_RCVCMP0000757	2.395258401934358	0.05972971244935752	-6.685255405206295	6.685255405206295
CD2	CD19	S2_RCVCMP0000762	2.7930431045980764	0.07839146021900234	1.1170489515939377	0
CD2	CD19	S2_RCVCMP0000763	3.0937101100217346	0.16085969552909765	-2.8899631648535533	2.8899631648535533
CD2	CD19	S2_RCVCMP0000764	2.464185412749945	0.14783111746917285	1.1690635944905878	0
CD2	CD19	S2_RCVCMP0000768	2.806010999206647	0.11132311228486569	1.7642637142027768	0
CD2	CD19	S2_RCVCMP0000779	2.5711999124491625	0.12729086811848364	1.8007906141968975	0
CD2	CD19	S2_RCVCMP0000789	3.4928275357420766	0.060631601870444175	-3.9859571661819464	3.9859571661819464
CD2	CD19	S2_RCVCMP0000792	2.7219928307524577	0.07598630811764086	-4.752752345389877	4.752752345389877
CD2	CD19	S2_RCVCMP0000801	3.3194534304898355	0.15990239173700763	4.42158192091516	0
CD2	CD19	S2_RCVCMP0000806	2.721217788409041	0.07280950756864078	-0.008698060783002828	0.008698060783002828
CD2	CD19	S2_RCVCMP0000811	1.497759532182688	0.6346602210876943	-12.817226256449626	12.817226256449626
CD2	CD19	S2_RCVCMP0000824	2.7605791240028528	0.02438198819970244	0.7377695074886876	0
CD2	CD19	S2_RCVCMP0000829	2.4780138199673964	0.11213980393474232	0.968779917819205	0
CD2	CD19	S2_RCVCMP0000835	0.7237874390357444	0.9529479726635016	3.688937352334313	0
CD2	CD19	S2_RCVCMP0000856	2.6252243714651002	0.1115798881756288	-3.6971904861451708	3.6971904861451708
CD2	CD19	S2_RCVCMP0000866	2.4476775735732965	0.1443736051347634	0.9454550266426509	0
CD2	CD19	S2_RCVCMP0000880	0.7583356539782904	1.538225678030211	1.4990064706982507	0
CD2	CD19	S2_RCVCMP0000887	2.5287308638905848	0.14018813662044627	-5.756344659529441	5.756344659529441
CD2	CD19	S2_RCVCMP0000908	2.9546762565449907	0.06429501736177558	-3.467342236311964	3.467342236311964
CD2	CD19	S2_RCVCMP0000918	2.5503554582686054	0.18535799076211054	0.2356693734447709	0
CD2	CD19	S2_RCVCMP0000919	2.335381185591686	0.21091101271907006	-2.3563357559883533	2.3563357559883533
CD2	CD19	S2_RCVCMP0000940	2.9088176054046784	0.05563484989031727	0.6886499587765104	0
CD2	CD19	S2_RCVCMP0000947	2.4418472256245316	0.15407249478589743	-7.332617166881083	7.332617166881083
CD2	CD19	S2_RCVCMP0000966	2.5521171603585544	0.08004864827415292	5.858950007363776	0
CD2	CD19	S2_RCVCMP0001039	2.4764044672847567	0.10753071818278145	-0.20716271828763633	0.20716271828763633
CD2	CD19	S2_RCVCMP0001054	2.6870999975352143	0.05685287583029972	-1.9264692105914916	1.9264692105914916
CD2	CD19	S2_RCVCMP0001067	2.486668698953801	0.18113712033826043	-6.782105823328742	6.782105823328742
CD2	CD19	S2_RCVCMP0001079	3.445697585443197	0.05761486854403971	-3.70007981347495	3.70007981347495
CD2	CD19	S2_RCVCMP0001195	3.053553626538401	0.07316141297640891	-1.2224220580106537	1.2224220580106537
CD2	CD19	S2_RCVCMP0001216	2.9677141166987053	0.09654525209780344	-3.3442900807215477	3.3442900807215477
CD2	CD19	S2_RCVCMP0001280	2.7879552462161103	0.10268308221507241	0.1273989996687312	0
CD2	CD19	S2_RCVCMP0001489	2.523684302087288	0.06802823686901091	-2.8567804666628325	2.8567804666628325
CD2	CD19	S2_RCVCMP0001557	2.8245687460018796	0.05941080418891842	-1.4431902920259478	1.4431902920259478
CD3E	CD40	S1_RCVCMP0000000	0.3026398396443872	1.3266799419418798	-1.7040918268730711	1.7040918268730711
CD3E	CD40	S1_RCVCMP0000002	1.948022383621625	0.28486171274100697	3.460058111041548	0
CD3E	CD40	S1_RCVCMP0000005	1.5430122957107009	0.32844131503843843	-2.3752683380702617	2.3752683380702617
CD3E	CD40	S1_RCVCMP0000007	2.9122703760719486	0.16419694993721326	3.441479535217376	0
CD3E	CD40	S1_RCVCMP0000008	2.0866630362800165	0.08880559061123401	-3.1359629401493705	3.1359629401493705
CD3E	CD40	S1_RCVCMP0000010	0.848916420730423	0.6156666646570306	-4.287763121532262	4.287763121532262
CD3E	CD40	S1_RCVCMP0000014	1.9204554490600967	0.14995297166930568	-0.7335785459029334	0.7335785459029334
CD3E	CD40	S1_RCVCMP0000018	2.3504414321764022	0.06513807152001148	1.90729820542472	0
CD3E	CD40	S1_RCVCMP0000020	1.9285159176200584	0.26713225547856767	4.16744067000276	0
CD3E	CD40	S1_RCVCMP0000021	0.6399331613193315	2.5378630144218888	-0.07264874445882205	0.07264874445882205
CD3E	CD40	S1_RCVCMP0000023	1.5650072456948638	0.20090802723479292	0.8136170930840941	0
CD3E	CD40	S1_RCVCMP0000024	1.4088276336986867	0.5946625676432113	9.342839171298214	0
CD3E	CD40	S1_RCVCMP0000025	0.3716306971626201	1.0819481708894643	1.7422543213176676	0
CD3E	CD40	S1_RCVCMP0000026	2.0356102557103974	0.22038191576506033	1.4342341545638206	0
CD3E	CD40	S1_RCVCMP0000028	2.152148639075793	0.28561441426150014	-2.3412149180188817	2.3412149180188817
CD3E	CD40	S1_RCVCMP0000032	1.595571371522927	0.6434846916860182	-2.092807486972183	2.092807486972183
CD3E	CD40	S1_RCVCMP0000035	2.6381019679157554	0.5564430874779343	-4.163561958474422	4.163561958474422
CD3E	CD40	S1_RCVCMP0000036	1.9191609591269672	0.22629100533808089	1.9311524345791333	0
CD3E	CD40	S1_RCVCMP0000038	2.0721216694613442	0.3361291077649114	-3.6419206025783217	3.6419206025783217
CD3E	CD40	S1_RCVCMP0000040	0.4552431556144778	2.366247399845784	1.6699294646664526	0
CD3E	CD40	S1_RCVCMP0000045	1.8938836695278685	0.2577513217078659	3.3733167924160568	0
CD3E	CD40	S1_RCVCMP0000046	0.9444081400457123	1.2039115580133344	-16.946732790677835	16.946732790677835
CD3E	CD40	S1_RCVCMP0000047	1.8292785167769463	0.09082726448796112	-3.1817857191643446	3.1817857191643446
CD3E	CD40	S1_RCVCMP0000055	1.6271231118085125	0.48216541028489945	-4.715078773468623	4.715078773468623
CD3E	CD40	S1_RCVCMP0000057	1.7887105074170684	0.11600882265590197	-0.9344564030944033	0.9344564030944033
CD3E	CD40	S1_RCVCMP0000062	1.678378827470422	0.32366275785544435	-6.463077780408914	6.463077780408914
CD3E	CD40	S1_RCVCMP0000065	1.6872530619405113	0.1684977718833866	-4.088791224723518	4.088791224723518
CD3E	CD40	S1_RCVCMP0000066	1.7641479869657646	0.1260597355508311	5.158275701115766	0
CD3E	CD40	S1_RCVCMP0000075	2.4005781093520553	0.3340757263252676	0.9823579760570903	0
CD3E	CD40	S1_RCVCMP0000077	1.6286314341100836	0.20074423324784546	3.0940641116431733	0
CD3E	CD40	S1_RCVCMP0000079	0.23815008524399872	1.9904929862015934	1.9365024285752346	0
CD3E	CD40	S1_RCVCMP0000084	2.00633893611524	0.12582549012735417	-3.1052976704970696	3.1052976704970696
CD3E	CD40	S1_RCVCMP0000085	1.9975072394999633	0.17553805585724788	-0.8722895744253178	0.8722895744253178
CD3E	CD40	S1_RCVCMP0000087	2.2794512332271464	0.39695928647276846	-4.3363743879022305	4.3363743879022305
CD3E	CD40	S1_RCVCMP0000088	1.1768034994651324	0.3421687342689193	-6.934823726870753	6.934823726870753
CD3E	CD40	S1_RCVCMP0000089	1.851459333466457	0.48636643955444936	-6.483792870252128	6.483792870252128
CD3E	CD40	S1_RCVCMP0000091	2.1004184485704718	0.26462350081907476	-3.791856966107167	3.791856966107167
CD3E	CD40	S1_RCVCMP0000092	1.8297221369868193	0.5581579693135594	-14.358248350033877	14.358248350033877
CD3E	CD40	S1_RCVCMP0000095	1.9709928556089882	0.11124828246585125	0.9612640564411203	0
CD3E	CD40	S1_RCVCMP0000099	1.707360043888677	0.09560073378585268	-0.3315503987713353	0.3315503987713353
CD3E	CD40	S1_RCVCMP0000101	1.5356795154467502	0.25405637275828896	0.04140870972826017	0
CD3E	CD40	S1_RCVCMP0000103	0.40462121596427686	2.0500825405317333	3.77828604079172	0
CD3E	CD40	S1_RCVCMP0000104	2.0532821047720513	0.2648830010543718	-7.2790582075338595	7.2790582075338595
CD3E	CD40	S1_RCVCMP0000107	1.8311845657026928	0.16353821188429252	-1.0809708096378094	1.0809708096378094
CD3E	CD40	S1_RCVCMP0000111	1.4390659213766874	0.435827114149679	6.554232272248199	0
CD3E	CD40	S1_RCVCMP0000113	2.0592767795700526	0.39016875165383125	-0.6873060602390832	0.6873060602390832
CD3E	CD40	S1_RCVCMP0000114	1.7271473041566814	0.4520802204935921	-2.4622758007049383	2.4622758007049383
CD3E	CD40	S1_RCVCMP0000116	1.8047845959897695	0.270743282308816	-6.4324157866617595	6.4324157866617595
CD3E	CD40	S1_RCVCMP0000117	1.6062173184493869	0.2427526741736213	-3.101624275761009	3.101624275761009
CD3E	CD40	S1_RCVCMP0000119	1.5981485960328947	0.33245495270411585	-7.99991979470938	7.99991979470938
CD3E	CD40	S1_RCVCMP0000120	0.252928203750199	1.8213562431369439	2.655496018589771	0
CD3E	CD40	S1_RCVCMP0000122	2.2496307151821444	0.2490512382522526	0.33187231592802	0
CD3E	CD40	S1_RCVCMP0000123	1.4611879480881795	0.5968731180171322	-0.9860202625851884	0.9860202625851884
CD3E	CD40	S1_RCVCMP0000124	2.1974135740171743	0.20275052849911687	-2.0203496438033164	2.0203496438033164
CD3E	CD40	S1_RCVCMP0000127	1.201229739336318	0.05647962700787523	-1.2905774616959702	1.2905774616959702
CD3E	CD40	S1_RCVCMP0000132	0.9721149075658261	0.12835872075180121	-0.5905835258085563	0.5905835258085563
CD3E	CD40	S1_RCVCMP0000138	0.3574005086838334	2.242869396371777	-1.7469861895179424	1.7469861895179424
CD3E	CD40	S1_RCVCMP0000139	0.8523918401879045	0.27036465119533293	-1.0528956522445858	1.0528956522445858
CD3E	CD40	S1_RCVCMP0000147	1.1781113912026853	0.2820394177299084	0.4747057638804508	0
CD3E	CD40	S1_RCVCMP0000148	2.0192048047967392	0.1625860338702999	4.353138861373916	0
CD3E	CD40	S1_RCVCMP0000149	3.4325938366480013	0.20701002272792815	2.3092837462839513	0
CD3E	CD40	S1_RCVCMP0000150	1.4464462398021456	0.1396813230658229	-2.1712629501388405	2.1712629501388405
CD3E	CD40	S1_RCVCMP0000151	1.1520235239216683	0.3318629364373918	-4.975099439769076	4.975099439769076
CD3E	CD40	S1_RCVCMP0000152	0.44492911646854133	2.5077796552365688	-2.919648117512028	2.919648117512028
CD3E	CD40	S1_RCVCMP0000157	1.6427324052339722	0.2216793745150063	2.266715948204885	0
CD3E	CD40	S1_RCVCMP0000159	1.5159362247376647	0.37541839830760226	-1.540964820640415	1.540964820640415
CD3E	CD40	S1_RCVCMP0000160	2.0046922536887872	0.16211439730392957	2.7394244232687672	0
CD3E	CD40	S1_RCVCMP0000161	1.849504423903006	0.5551423760123824	-8.932203986383863	8.932203986383863
CD3E	CD40	S1_RCVCMP0000163	1.8486554841606333	0.20515374380372875	5.4160891788195356	0
CD3E	CD40	S1_RCVCMP0000165	2.6413164618963583	0.1035052161065729	6.1811461129912315	0
CD3E	CD40	S1_RCVCMP0000166	1.935520569002153	0.49170720396357537	1.891178860084329	0
CD3E	CD40	S1_RCVCMP0000168	1.355057350175889	0.1535617683396444	3.0455468913882653	0
CD3E	CD40	S1_RCVCMP0000170	1.762348581335145	0.7594897877555356	5.845424872509398	0
CD3E	CD40	S1_RCVCMP0000172	0.3101520477422786	2.5508546581561715	-3.3811432431829345	3.3811432431829345
CD3E	CD40	S1_RCVCMP0000173	2.3001773155771246	0.2542908485619287	0.1299768147363132	0
CD3E	CD40	S1_RCVCMP0000178	0.9839601806881757	1.1293956204247395	-5.286780814728749	5.286780814728749
CD3E	CD40	S1_RCVCMP0000185	1.4800930290173235	0.2619131019407704	-3.8246181600194116	3.8246181600194116
CD3E	CD40	S1_RCVCMP0000186	1.8783189670591927	0.3494601664309544	4.502190183296217	0
CD3E	CD40	S1_RCVCMP0000190	1.7577307111236795	0.14502940930987873	1.7199498031688343	0
CD3E	CD40	S1_RCVCMP0000192	1.320385530186921	0.11274096828109997	-1.2754835125997965	1.2754835125997965
CD3E	CD40	S1_RCVCMP0000193	1.8540321809532883	0.18500710583582777	-0.5098324649299854	0.5098324649299854
CD3E	CD40	S1_RCVCMP0000196	2.389718310663853	0.31465875533978793	2.2052809146176267	0
CD3E	CD40	S1_RCVCMP0000197	1.6992209925544377	0.32321218014882336	-3.23932688355779	3.23932688355779
CD3E	CD40	S1_RCVCMP0000199	1.98907174552523	0.42977688284723314	-1.8740410627778459	1.8740410627778459
CD3E	CD40	S1_RCVCMP0000201	1.6146892046726011	0.29647848248891234	1.1990857774754309	0
CD3E	CD40	S1_RCVCMP0000202	2.147495701045292	0.19769853779689464	8.333316860570404	0
CD3E	CD40	S1_RCVCMP0000204	1.970654324765138	0.6220461122451685	-1.0452673876767093	1.0452673876767093
CD3E	CD40	S1_RCVCMP0000205	1.5597355437527811	0.16107269698871676	2.871632012250636	0
CD3E	CD40	S1_RCVCMP0000206	1.6356176568882843	0.42263075652166304	-6.180674520616065	6.180674520616065
CD3E	CD40	S1_RCVCMP0000211	1.466065003268515	0.17899025647765351	-1.376949239767091	1.376949239767091
CD3E	CD40	S1_RCVCMP0000212	0.3027387960499088	2.2497601744435585	0.3406594652908551	0
CD3E	CD40	S1_RCVCMP0000213	2.140283737470901	0.1452153350547437	-1.6365553837490137	1.6365553837490137
CD3E	CD40	S1_RCVCMP0000214	1.2631224365554663	0.43915867333538333	-2.800310686426577	2.800310686426577
CD3E	CD40	S1_RCVCMP0000215	1.5105060650748054	0.5761271619678616	2.527242605905019	0
CD3E	CD40	S1_RCVCMP0000217	1.8118384372469771	0.3285763050733169	2.717979287409048	0
CD3E	CD40	S1_RCVCMP0000221	1.8931667097038751	0.09678924146988639	2.6745998284877053	0
CD3E	CD40	S1_RCVCMP0000227	1.926061532361182	0.22927607563338365	-2.5380812726826893	2.5380812726826893
CD3E	CD40	S1_RCVCMP0000228	2.0236244145933475	0.1414854265639942	-5.076067137547406	5.076067137547406
CD3E	CD40	S1_RCVCMP0000231	2.2499484062764794	0.37226199564220697	-6.110386115391282	6.110386115391282
CD3E	CD40	S1_RCVCMP0000233	2.0023993521076875	0.15772841682438601	-3.0775307808727326	3.0775307808727326
CD3E	CD40	S1_RCVCMP0000236	0.8614976402838146	0.3753958612064582	-3.168742285621308	3.168742285621308
CD3E	CD40	S1_RCVCMP0000239	0.27566425887027735	2.4939648245148236	-1.6471390758871403	1.6471390758871403
CD3E	CD40	S1_RCVCMP0000240	1.4410660351014977	0.699940821236916	-1.4711357468410686	1.4711357468410686
CD3E	CD40	S1_RCVCMP0000242	1.646733016106796	0.1992820196750592	1.9257808007704702	0
CD3E	CD40	S1_RCVCMP0000246	1.831226051011347	0.10363780280617571	4.606853315140363	0
CD3E	CD40	S1_RCVCMP0000248	1.6262968948896506	0.3510199622597362	1.813079622845281	0
CD3E	CD40	S1_RCVCMP0000250	1.3726850690298134	0.43537523093714703	0.7808396208599053	0
CD3E	CD40	S1_RCVCMP0000251	1.6292547256605183	0.2219342069584342	0.14009974496022426	0
CD3E	CD40	S1_RCVCMP0000254	0.17801334947656094	1.826483551810127	3.8428556029848964	0
CD3E	CD40	S1_RCVCMP0000257	2.6473523292531507	0.17879061615696926	-0.7466684029235738	0.7466684029235738
CD3E	CD40	S1_RCVCMP0000258	2.2604914723047087	0.11194595819470055	1.7496910748847083	0
CD3E	CD40	S1_RCVCMP0000261	1.9222857172446997	0.16754011536923497	1.4817672973657203	0
CD3E	CD40	S1_RCVCMP0000266	2.435269466005815	0.262783451069992	1.857172296555552	0
CD3E	CD40	S1_RCVCMP0000273	1.7806819567535817	0.29882630494381085	0.12651468203261174	0
CD3E	CD40	S1_RCVCMP0000274	2.3422081702946858	0.21939780589004265	1.1609619090939676	0
CD3E	CD40	S1_RCVCMP0000277	0.3299492701350604	1.8306640094583058	1.8560358593216033	0
CD3E	CD40	S1_RCVCMP0000278	1.46004381543475	0.49886745861892456	2.642524048784878	0
CD3E	CD40	S1_RCVCMP0000279	2.3706083032666445	0.1696045536205388	-7.006408056298089	7.006408056298089
CD3E	CD40	S1_RCVCMP0000280	1.2223814487134002	0.238597263616029	-0.5041775214128624	0.5041775214128624
CD3E	CD40	S1_RCVCMP0000284	2.8837682335719674	0.15647359222385418	3.8401655427839647	0
CD3E	CD40	S1_RCVCMP0000287	0.14976208196765392	1.2306248075798936	-4.134399953587602	4.134399953587602
CD3E	CD40	S1_RCVCMP0000288	2.0777045302443873	0.3418317285696628	0.2207005189985024	0
CD3E	CD40	S1_RCVCMP0000293	1.8517918867999361	0.05674216711569559	-1.5031762485614875	1.5031762485614875
CD3E	CD40	S1_RCVCMP0000298	0.20717597813150104	2.3527926986857848	0.48101724506814236	0
CD3E	CD40	S1_RCVCMP0000299	1.3919245398710274	0.5786522669305398	-4.7106219692363	4.7106219692363
CD3E	CD40	S1_RCVCMP0000300	1.9166202700335229	0.1837102843596539	4.371791441938538	0
CD3E	CD40	S1_RCVCMP0000303	0.33774269112812505	2.0652986434848106	-2.2701215147432996	2.2701215147432996
CD3E	CD40	S1_RCVCMP0000305	1.5959201337834623	0.5964741062818606	0.6119385904847792	0
CD3E	CD40	S1_RCVCMP0000306	2.3634367304367663	0.2615854690450925	-6.526628982590459	6.526628982590459
CD3E	CD40	S1_RCVCMP0000310	2.4854204533141444	0.28782222686945136	5.057358600677668	0
CD3E	CD40	S1_RCVCMP0000311	0.5666234615336856	1.081166528163221	1.2725618610658918	0
CD3E	CD40	S1_RCVCMP0000313	2.189431848737029	0.05627089361680741	1.3680032477952901	0
CD3E	CD40	S1_RCVCMP0000317	2.342318485688852	0.3532335907093199	-9.396956725634631	9.396956725634631
[truncated: 5,432 more rows]

## Sheet: 4B
sample_component	CD2/CD19	CD2/CD20	CD2/CD40	CD3E/CD19	CD3E/CD20	CD3E/CD40	CD5/CD19	CD5/CD20	CD5/CD40	CD7/CD19	CD7/CD20	CD7/CD40
S1_RCVCMP0000000	12.154723588108036	5.865707178120287	4.013673095157564	3.3163779272847482	-1.3944938722708562	-1.7040918268730711	3.973828621244406	5.632308028432118	2.837693443277545	5.001165481593174	-3.57419068543822	-8.846292620055712
S1_RCVCMP0000002	0	-1.475355519646729	-2.3385449153473337	0	0.2538945424615387	3.460058111041548	0	7.704398617626039	-6.685112998579033	0	-1.9054264335073234	-6.407298313658615
S1_RCVCMP0000005	2.0612897843191136	-1.4446304387089053	-1.3412029932017178	-1.46076375679673	-3.4494195101803395	-2.3752683380702617	3.83437000783765	3.143565538867491	-0.7102091461348798	4.116871229637799	5.463098172018123	-2.238982367655704
S1_RCVCMP0000007	0	1.8722763093816652	1.5031465804217246	0	1.09686017854646	3.441479535217376	0	-0.2324016581426294	1.1631241525530358	0	1.5095424227688905	4.247696871651653
S1_RCVCMP0000008	-2.3961884240821965	1.1448284727389761	-2.501059414387105	-6.216646265998928	0.4673352381528946	-3.1359629401493705	-2.8340537696663617	1.8677955241239605	-1.466837019732081	-1.9414134610973328	6.254811032562566	2.455838722256041
S1_RCVCMP0000010	0.633374905630911	-0.499479686996411	6.893291134830355	-0.8193758398615213	-0.7819242450187269	-4.287763121532262	-0.30129438664106095	-0.4598453209263321	-0.08655942105719192	-0.7143628886335077	-0.21226969413533703	1.4875508971742375
S1_RCVCMP0000014	0	-1.9698353877614347	-0.39520733128046714	0	-2.4825543318936267	-0.7335785459029334	0	-5.973371685918256	0.34089693806455984	0	-3.5309574324745903	-0.30488114257342913
S1_RCVCMP0000015	0	-5.762819590340137	0	0	-2.8738690536327245	0	0	-2.9657760804744515	0	0	-0.9647526088105538	0
S1_RCVCMP0000018	1.2809487226206064	3.7796626886010785	0.6705411646638468	-4.547286151626092	-0.27245220544321136	1.90729820542472	-4.613223684741812	-1.3296978640703327	4.170598773219925	4.422578409637746	-2.9628286824138517	3.4790126060776663
S1_RCVCMP0000019	0.0891134264538781	1.3234829080001085	0	0.43850784555656125	-2.0427913610930957	0	1.1136676368448954	-0.12813888494789746	0	-4.064207551025793	2.427252444696595	0
S1_RCVCMP0000020	1.3676355234486384	-6.292084800967965	0.8576453445539741	-4.108908316563959	-3.74942337005168	4.16744067000276	3.8064147288150494	-1.4998910399480645	-0.8421778003439025	-0.32432856522409453	0.692789909644915	-0.12401182900880141
S1_RCVCMP0000021	2.9358027625580054	0.9309420975103078	4.498611179854335	-1.1921079235226957	-5.306202577622347	-0.07264874445882205	-9.38596896380825	-14.993579440586299	-11.367258506649094	3.478176968729851	2.057756796172592	-0.48076010230152044
S1_RCVCMP0000023	-3.8939676677229373	0	-3.3763117239140983	-1.771696299343022	0	0.8136170930840941	-2.420829510815153	0	1.4527736835417964	-2.5344642140184725	0	-2.2086982402117767
S1_RCVCMP0000024	-9.715159577089565	-0.9885331871590253	-10.527369363795914	-4.753721568811573	8.535594342771114	9.342839171298214	0.36244349639051	6.6245620207255245	18.336207857402346	-4.43159893071988	0.663403512912821	-5.909276042844297
S1_RCVCMP0000025	1.5611061888671334	-7.337744144656305	-6.652172332199425	2.3852540710206505	-1.8789589666001687	1.7422543213176676	-5.380014289585006	3.384142722915614	-3.0668982523021437	-2.1964763264572844	-0.7316910751729176	-0.20597543722700365
S1_RCVCMP0000026	0	4.325611783999775	-1.1674675707675373	0	0.05158270944248806	1.4342341545638206	0	1.4859852643913456	-0.6414622092387632	0	5.184829879339584	2.9825728283125894
S1_RCVCMP0000028	-5.566297393676596	-6.417510993647972	3.082483264832891	-3.227949890955088	-4.751568647762687	-2.3412149180188817	-5.6292048661483385	-6.358557614765071	0.39413342084762176	-10.18430821935183	-9.601009602428524	-0.0499497238516337
S1_RCVCMP0000032	-5.1376422067272385	-1.8221633428239552	-1.3667820793039542	1.0134191829900894	-4.5452799119675245	-2.092807486972183	-5.53225412873914	-1.277605575110762	-1.6970879543050608	-3.8639230997553184	-4.406870746490243	1.2256190514937615
S1_RCVCMP0000035	0	4.500632126172277	-6.522318742978269	0	1.551517885112482	-4.163561958474422	0	3.5682084422737725	-3.8487183177377924	0	0.588513189825594	-2.741612828103662
S1_RCVCMP0000036	4.596327387170246	-8.168638364284192	3.603830006022022	4.799732280174291	-5.054414681015427	1.9311524345791333	5.85829232738224	-3.0872474164222705	-0.3465258830147782	2.6648994459253856	-0.7489567865510325	-6.964041035276553
S1_RCVCMP0000038	-0.4259586499775405	-0.8644933081013126	-6.421410591583273	3.9032231607285612	-5.738072179573664	-3.6419206025783217	-1.1596989886644533	-3.842269731747991	-11.464237014414861	4.614555382161464	2.9872548793112346	5.6438664089909505
S1_RCVCMP0000040	-1.2561276046521215	0.1564144555081175	-0.6084589859630327	-1.0979170150312383	1.9640789654701571	1.6699294646664526	-2.2253257202087235	4.851974970147557	-1.246777829205043	0	0	0
S1_RCVCMP0000045	-2.652192841943855	-1.5175003231793094	2.3916373261262875	-3.7217930921307785	1.579302048213417	3.3733167924160568	-4.410407367805576	-0.5323239892729553	0.21418079457573835	0.1999779148314884	-0.6554986339732695	-0.23484343374603844
S1_RCVCMP0000046	-23.396397508349736	-38.99440709007835	-23.138173000311088	-15.17732186412968	-29.19984347910232	-16.946732790677835	-20.748417933204717	-34.59660265450269	-18.88703399613229	-13.829756823036359	-21.642245114069773	-11.44229685791302
S1_RCVCMP0000047	-0.2699860868303298	2.3803172050205967	2.95577246598007	1.1698805088874678	-6.035738695544884	-3.1817857191643446	0.46707010996979154	3.1860694716714217	1.1271908225105123	-1.5455767297506076	3.816490764212395	1.7192459992224194
S1_RCVCMP0000055	-4.951401337070127	-0.8131229563948504	-0.2810181257434988	-2.617667158079979	-1.3565303372791062	-4.715078773468623	7.186259504948879	-1.9458953965969479	0.18693719999824354	9.712614615448672	0.5449865434583872	-2.6837808382376163
S1_RCVCMP0000057	-3.2665568517444905	-5.068299033629892	0.4811598570600336	-3.1612031125048294	-7.9297848098364865	-0.9344564030944033	-1.2026062144323877	-3.4963079375302892	-0.9338122058719458	-5.180288933593606	-10.324758072395376	-1.6928384864429171
S1_RCVCMP0000062	-2.1420502311615817	-2.8653461801821893	8.85444052538812	0.3007777608100575	0.8946336542284777	-6.463077780408914	-1.6718132697440524	3.0959297438921607	0.2773773849672296	2.010386051697781	-0.8929962507461605	-7.155685849324101
S1_RCVCMP0000065	-0.9629759375371841	0.08011326187130745	0.4141163387675395	0.977523102834097	-0.2680484411847361	-4.088791224723518	0.27350439476926497	-4.358317657526119	3.83821183925178	-0.16376756104347928	-3.2268404582523598	-3.557109894212927
S1_RCVCMP0000066	4.7325641142689605	-4.1840755078049705	-1.0719198933326677	-0.7581185125590515	-1.0157757185593443	5.158275701115766	0.9582179648976108	-2.8448698906691394	8.629993537661573	0.9535731165332233	-2.531302078259544	2.363504498880173
S1_RCVCMP0000075	-1.18394004793569	-0.51825991619773	3.2467923445795157	-1.6543165456843296	7.1272267455646094	0.9823579760570903	-1.360317586434558	6.165705345383173	2.0286298990005864	-2.799540677174571	1.394492839338088	1.2824978023266156
S1_RCVCMP0000077	4.1102917221345265	2.2093111411920456	3.582617429526176	3.8053149969415454	-2.5086077418259856	3.0940641116431733	-0.29078467870373814	6.8897918122501345	2.7412022472905204	2.3092395217055603	6.865022420214773	0.7883839946570356
S1_RCVCMP0000079	4.563482896868199	4.446042941206913	-1.2724534236799128	1.3278023531748342	4.360579843731868	1.9365024285752346	-6.099247054773218	-6.3564765142560145	-0.41772855005740667	-13.435242691039234	-12.75779480859158	-5.666370064861092
S1_RCVCMP0000084	0	-1.950597626524999	-1.7492032594731557	0	-2.849789009570268	-3.1052976704970696	0	1.0662760474398556	-1.88854040203181	0	0.5068610423014714	-6.42438850919887
S1_RCVCMP0000085	3.227843287654369	7.690736101807482	-0.09272662646523007	-2.7969416231452335	-4.477637643510452	-0.8722895744253178	5.251283033469639	2.965748495826308	1.9358814891360798	1.69954046341265	2.295276108135736	1.432728582025498
S1_RCVCMP0000087	0.7676521283506359	-1.2772822038151759	-1.3295929294075732	-2.3937295800691745	-1.0358185094604206	-4.3363743879022305	-2.200601326887858	-1.0899396323866513	-5.328483858332764	0.6036407288671622	-0.7791055261956545	1.4717519323336843
S1_RCVCMP0000088	-0.2546769567837233	-4.283642485507684	-5.846288766310956	0.1373755591706546	-6.184386376069367	-6.934823726870753	-1.172729241457254	-9.524850258762783	-10.401626131240898	0.16340996508659678	3.9744421909825522	5.504651864942456
S1_RCVCMP0000089	4.437727242103123	-4.3465909297813194	-7.787261830442157	4.508723546980312	-2.446172107010158	-6.483792870252128	-3.1816413238339956	-2.3547987765870357	-2.174597695162546	7.074134328692655	-0.9838657153716962	-1.3360788306947549
S1_RCVCMP0000091	-2.274735766790289	-0.6812070492441887	-7.738496085309408	1.7047767110103782	-1.7058186047944297	-3.791856966107167	2.4750177550211325	0.9799133641811266	-4.207925074678912	-7.804203315952738	3.2731658066546396	-0.7667104456966236
S1_RCVCMP0000092	-0.031234717175404995	5.160645684836538	-0.2940151475220706	-6.776602997904385	-6.411996156240446	-14.358248350033877	1.0219829126443694	8.18167207602144	5.396102804816763	1.915417477196588	7.455828137043653	3.2937420929675865
S1_RCVCMP0000095	0	-12.641046171022856	2.1220381252493	0	-10.42225222787517	0.9612640564411203	0	-3.276538821278186	1.7714588591292055	0	-7.890287221160631	1.1709309174403761
S1_RCVCMP0000099	1.1780460671816502	-1.5678499873375225	-1.1416742985006159	0.5557683966915725	-1.8569094336539846	-0.3315503987713353	-0.4571788043451533	-0.7732364201191506	-0.09177508470579131	1.0532953822363738	1.1179049419452416	1.7092917151328575
S1_RCVCMP0000101	3.970016992533488	-0.7279032899360501	-3.32977200861341	-4.422356416620926	-3.9556131121380895	0.04140870972826017	1.521918246696757	-1.9498325365463827	-0.2128272368716757	-5.05378372459401	-3.605799916043495	-2.616268620771631
S1_RCVCMP0000103	-4.0358261023247435	4.989799568272207	-5.935504010026932	-1.4370087898545807	-4.725599194012212	3.77828604079172	4.24622532660177	4.2954191133463535	1.8913047341984723	3.5525726305920413	-0.8021632235513395	1.7148390411464267
S1_RCVCMP0000104	-0.17887089450648525	-0.2989379954474353	-3.7350267914807613	-0.24228827687615934	-3.1212146549839628	-7.2790582075338595	0.21678576497214397	-6.527442443188873	-3.9005475872519555	-0.9441215293522034	-1.2833810010076543	-5.509167704130499
S1_RCVCMP0000107	0	-2.235482571602483	-2.8292624004148568	0	-2.3301108277441016	-1.0809708096378094	0	-0.1902525596095021	-2.8618170080353376	0	1.648168204207996	2.6336812416816784
S1_RCVCMP0000111	2.3018407159528347	-0.12609088794159362	2.5588338434640465	2.023717438528591	-1.831542469523573	6.554232272248199	1.5781441407755274	-0.07726444464976767	2.5367392210986557	-0.8225679241125191	1.0659804534117083	-3.6119525190345407
S1_RCVCMP0000113	0	1.9156613364407904	-1.3487906427034901	0	1.8335006723687493	-0.6873060602390832	0	-0.4092567418709093	-8.808208788082494	0	2.9308192194300933	-2.5610638872933182
S1_RCVCMP0000114	2.7024987750937774	-2.021976548851825	-4.902671030739912	-1.0233766204824133	3.2083065628040677	-2.4622758007049383	4.402524145744348	4.989629051636013	-1.8049902705271514	1.3128151726015382	-0.20962161851643354	-3.1557322335584383
S1_RCVCMP0000116	-0.06776622445766457	1.3021256822522524	1.4512803433467907	0.5776782117323944	5.304188323176201	-6.4324157866617595	2.283363347214687	1.5528212780728046	0.3901945994203159	-1.0955616711270706	-4.234851260374623	0.7383433502929826
S1_RCVCMP0000117	-3.808606221231956	-0.007304388152663422	1.2654852038170445	-1.004082107000732	-1.916726331294536	-3.101624275761009	-0.30585708856370164	-1.2823453564821246	-1.3573581398650434	-7.239697331934917	-4.911743494664037	-5.310140457862489
S1_RCVCMP0000119	0	-2.0222169885179944	-5.067417858287564	0	0.2576792326732823	-7.99991979470938	0	-2.7948417202914055	-11.254094694144113	0	-2.195615433839242	-5.513563124290924
S1_RCVCMP0000120	4.423077238730149	3.4173759834291513	-1.6523878109553534	-0.8742286553883194	5.117284359898637	2.655496018589771	-3.124839817028953	-4.6274323445896	-2.769152370235678	0.9713283339370308	-1.1817601946499359	-2.926972056295662
S1_RCVCMP0000122	-2.160540817684782	-3.1922705653834265	-2.052433631749721	-6.223551756066029	2.862904006176565	0.33187231592802	-0.19225515265152462	2.5830158181813077	0.8686577340923864	-3.5809941497183395	2.492715668615875	1.9418852204728616
S1_RCVCMP0000123	1.7406383883145482	6.102466603650343	5.148808352640299	6.604629789982705	7.559175719292235	-0.9860202625851884	0.8146460631232744	1.3907090193382963	-2.410196915210437	1.0218085803599088	9.407108588017191	-0.3188857719808775
S1_RCVCMP0000124	0	-1.6041895156918955	1.8211639554665795	0	-1.2145973693244099	-2.0203496438033164	0	2.883580574845039	4.303920558304225	0	1.5355006015852621	2.2843189386785006
S1_RCVCMP0000127	-3.5431078295200544	6.897244047784363	-1.269570553671037	-1.3063852755502123	0.42841305827330656	-1.2905774616959702	-0.9136063198240159	3.030816399735849	0.17400578495647095	-3.645493231140307	1.5737564049018993	0.8278319932300197
S1_RCVCMP0000132	0.5378193795083308	2.068632896687082	-1.2529166369013442	-1.2988089313623703	-0.4045597577637556	-0.5905835258085563	-2.7841537814138824	-3.841812180755887	-1.5364160274689955	0.18874407401199364	-3.121267609238717	0.2148882359919009
S1_RCVCMP0000138	4.648017189400561	1.5902764775943263	0.32141808870588146	2.407720172328236	-4.8507574690699125	-1.7469861895179424	2.929403056942956	1.4967680880214642	6.369748472976871	4.495587592309703	3.044407196994175	2.903646884717713
S1_RCVCMP0000139	3.8060866389958834	0.6731182315625528	3.5069939292026864	-2.0559074433940467	-5.118026230271433	-1.0528956522445858	-4.516667721772465	-4.761386523907464	11.671288563567682	2.7148606445583834	1.938978375502672	6.472685293231245
S1_RCVCMP0000140	-2.0195972347699946	6.179312372597041	0	-2.536045803788234	9.964101957225132	0	0.5287297739297859	9.603012827837926	0	-0.8910230865952887	0.5817694586462365	0
S1_RCVCMP0000147	8.012724761892427	-3.6418865801525384	-8.529115850879336	19.724285045467923	6.959245687085774	0.4747057638804508	5.058320803699359	2.0242781600258812	-1.4192308965170135	9.356500016082213	0.546836622907583	-7.653041484477859
S1_RCVCMP0000148	3.132298810765229	-2.594298133148491	-1.7696098301780256	3.4153544617042875	-1.7022603399844052	4.353138861373916	3.812876652277105	1.2707903268327483	-3.8969280244759954	3.172973595715887	-2.3831559422932065	5.322615044461375
S1_RCVCMP0000149	-0.8706130528496182	-0.4175397483425661	2.2487249717927575	0.6747562213001062	-4.256326723096815	2.3092837462839513	0.4345884529675769	-3.035151183533169	4.791709949378327	0.023727765578303417	-1.2535470011747736	-0.026731503597365074
S1_RCVCMP0000150	-1.164681979777849	3.1939725684724194	0.3075890666884346	3.596322704072291	3.4844446487212517	-2.1712629501388405	3.6491622065349203	4.143162979050832	-1.420930238683118	4.217190641731202	5.842106755411591	2.499602085695477
S1_RCVCMP0000151	-0.5929389080477384	-3.863019024902105	-1.3896876626708166	-0.5037096856819587	-3.58904849031353	-4.975099439769076	-0.40103562987494934	-1.9193791392661161	-1.1154907762926982	0.1255201873553329	-4.811768712187339	-1.2334893757078693
S1_RCVCMP0000152	-1.149901773869052	-0.925172371093359	2.9734625036401545	-1.0251876874433592	-1.2986328858861458	-2.919648117512028	0.7633527968378812	1.0938402123970297	1.2543185826820098	-0.5772928985199527	2.270594434520458	-1.142486038201075
S1_RCVCMP0000157	-9.864875738508163	-15.40447992547736	10.429468649833163	-3.613329664418929	-3.1515852965698805	2.266715948204885	-4.7598797091743545	-12.111198998232084	6.4844262613436054	-5.8484318193715374	-5.38004552967862	9.014093749658151
S1_RCVCMP0000159	-3.787641332474197	6.205072427119621	5.2671435746970365	-2.769930686355869	5.102817258800693	-1.540964820640415	-3.2107781193295333	6.079518507726013	1.334954641059307	-1.924514557467556	1.266185234540679	1.3422911922220013
S1_RCVCMP0000160	0	-3.8398802571013215	2.5206262963258923	0	-2.447346932202987	2.7394244232687672	0	-3.7012806645771144	4.361573143375292	0	-2.4392594537875394	3.608251906923376
S1_RCVCMP0000161	-6.591196152057796	-8.294868262813019	-10.309417810740625	-8.11233906568257	-6.4306834665168635	-8.932203986383863	2.0577992511307985	-5.936249304519696	-2.9655371389459195	5.559907996018216	-4.790206897131261	-5.251653760137169
S1_RCVCMP0000163	0.2589532837514334	-4.278833894677248	5.685229874396796	-0.8105202291668628	-6.894741766712569	5.4160891788195356	-0.8486565158528989	4.4728501866286186	-2.331879065308426	0.7415918157528085	-3.6790591334692806	2.7821304863766594
S1_RCVCMP0000165	-2.140610614751099	0.5719099270173752	2.6804022779246903	-2.3737626766534152	1.6475018941294437	6.1811461129912315	-3.39395633878798	-2.3495542762280284	0.03474413354868722	-0.7086951772414378	4.760259311342028	-9.376908375301399
S1_RCVCMP0000166	1.5221680504328414	5.430566232010398	1.586621325654421	1.7802533645229637	3.080626776920878	1.891178860084329	2.482606893756983	0.04226748934147949	-1.9122894562209336	1.1871157207334901	-0.20924016343655788	-0.8120836313912024
S1_RCVCMP0000168	0	0	-3.009441582431359	0	0	3.0455468913882653	0	0	2.82005510654909	0	0	1.6726482955275885
S1_RCVCMP0000170	-0.8731584607644338	-1.984782950414451	-1.6566118530596927	0.962042639696336	0.06355419130247476	5.845424872509398	-4.32511819270158	-10.554490997153685	-7.479780419653768	-0.7011750473748909	-3.335190280257115	1.5777913882385042
S1_RCVCMP0000172	4.452582024967703	8.692710577532349	7.056096400885468	-9.290574788659331	-10.22066896544466	-3.3811432431829345	-10.012614960132602	-11.222264332620558	-9.384196956714227	0.4483944947376907	6.837718041676383	2.113368848396676
S1_RCVCMP0000173	-0.35545167231286495	-10.845824243179784	1.7143619165854789	3.407707352224147	-10.995970570633077	0.1299768147363132	-0.22999901301057965	1.443439344603925	0.641629493083461	-0.5788445091545353	4.434935210564787	-0.23961882976263169
S1_RCVCMP0000178	-12.764516865440761	-14.633669910258996	-14.446599469748296	-7.659735917093049	-10.646162184340977	-5.286780814728749	-10.136472211825383	-12.47249739563546	-7.825287809896869	-10.021568476190229	-11.859443024864191	-11.686811201715777
S1_RCVCMP0000185	-0.2794690315625073	3.1961166831673657	-0.8632951695052857	-2.153937999100101	-0.43888377594391936	-3.8246181600194116	-1.899287057665995	4.348292112113982	-1.9865396352940408	-1.7375518748879426	-4.088634026092258	-5.402966195305428
S1_RCVCMP0000186	-0.5078145379972226	-6.2127868193051405	0.43398219543017214	0.16668301992484796	4.18624541316446	4.502190183296217	-0.4919450408187564	-4.069262160827526	1.8800067002169556	2.0250023450647987	2.2538461300086694	11.943469992195201
S1_RCVCMP0000190	0	1.9170931735227306	6.41478855218069	0	-7.593017502113783	1.7199498031688343	0	2.3463833587765546	2.961141310230206	0	-6.578813783962594	2.623980720014088
S1_RCVCMP0000192	0	0.040999991505265204	6.01584401194736	0	2.8111026686641045	-1.2754835125997965	0	3.7806711955351413	6.4040529269436055	0	1.6248625395572192	7.248627378001281
S1_RCVCMP0000193	4.408150697374908	0.7418430878116822	1.6408448377027505	4.013965691830208	0.2449236644197283	-0.5098324649299854	2.075334991178772	1.274386986066292	-3.1268217956799944	14.72329164000912	-1.0896171286953986	2.3543448919542747
S1_RCVCMP0000196	-3.5362016063941524	0.7484215090760449	-0.6087211274825043	-2.557902668419496	2.319042297975251	2.2052809146176267	-6.095342097488657	-3.444143174788265	-1.0529925924356014	-0.3289518874980148	-0.2823124513543491	1.6854178421247663
S1_RCVCMP0000197	0	0.2145157091315928	-6.646126300763276	0	1.474946213842416	-3.23932688355779	0	-0.020420608520059155	-8.690100259538136	0	2.5671187500764594	-6.880549260976548
S1_RCVCMP0000199	0	2.8960627208412784	-0.6991317872054699	0	-1.6260205574321278	-1.8740410627778459	0	-3.2631720399126287	-2.3400680472610627	0	-2.355987633052289	-1.7720553789454276
S1_RCVCMP0000201	0	2.136232119457875	-0.05897778780379429	0	-2.5481778840422344	1.1990857774754309	0	-3.1215515442984514	-0.6898384404912968	0	0.24642077042286173	0.8628047018284357
S1_RCVCMP0000202	0	1.836398328931661	7.189609155310132	0	4.198374494992662	8.333316860570404	0	0.09769793834518685	-1.0977580848249875	0	2.161600350054257	-1.9431160713239928
S1_RCVCMP0000204	0	-0.7620464585840425	2.056993278460214	0	5.479912849123431	-1.0452673876767093	0	-7.1702877220154875	2.038175590437386	0	2.6120740117822825	0.3604175599668029
S1_RCVCMP0000205	-1.943534757831191	0	2.799526059341404	0.3936734160984585	0	2.871632012250636	-1.064347749282145	0	-0.26657446749493247	-1.136821100174777	0	0.7841442572573132
S1_RCVCMP0000206	2.3001574610878435	-1.254268295142772	-0.6915114532331484	2.9307733216898004	-3.470278314725521	-6.180674520616065	1.3359644059375309	-8.026167156137264	0.45612716294773453	-0.8159910730313802	-7.888444127744128	-1.9155931181878427
S1_RCVCMP0000211	-0.03264579692616878	1.6293437171072165	-2.655811739299079	1.4037407631021064	2.163783751630667	-1.376949239767091	-1.0119992833404705	3.704170177288839	-1.3577676447832963	1.7592585665743654	3.3712169391221134	-1.2950452812057862
S1_RCVCMP0000212	4.2127941662878845	-1.5689278930280934	1.777181139405611	-0.31213462725427954	-0.1598548169347693	0.3406594652908551	-1.9041626469120996	-0.4005767072626282	-3.1934974863350782	-5.407650182538222	5.382036108065537	2.7283031398193347
S1_RCVCMP0000213	0	0.9994301632572178	3.0448900698572823	0	0.4426995148429556	-1.6365553837490137	0	-0.051088539534656946	2.43119105532498	0	1.2565134776680282	3.4994673494772406
S1_RCVCMP0000214	0	-1.2854672305463157	2.487358577548832	0	-3.825521350914434	-2.800310686426577	0	-4.681026661891824	-1.0228802604907385	0	-2.7699813921909695	3.6332421811850315
S1_RCVCMP0000215	-1.266078372140912	-4.612367604656576	-8.0495753960931	-4.346511950011628	-2.8572244942576157	2.527242605905019	-1.0747310125328393	-2.831459192822967	-0.8834622366830492	-0.4540735636335984	-6.6855649257521055	-13.445609466733329
S1_RCVCMP0000217	4.72959263452164	-6.208536098602041	0.07236401552597133	3.509777881219971	-0.9771226186516334	2.717979287409048	-1.5962059460624545	-1.1316623408844433	2.2976674378672675	4.198098184400616	-6.5206491718115265	-0.02342479618049022
S1_RCVCMP0000221	-0.8204577941353063	-1.1748430295317815	-1.4530710227244452	-0.3671242856628811	1.9730400504714405	2.6745998284877053	-0.8460347151194111	-2.3061489870874237	-2.0859031985252825	-0.3411200129431029	-1.1748868951876734	-2.9748203682741625
S1_RCVCMP0000227	-0.06539274258830653	0.5812632199095602	-3.5609821509073645	1.036787338251276	1.9362316247420142	-2.5380812726826893	0.6197276344785451	1.6387657724845732	-1.448027581420036	-0.30055873001941624	-5.041830427080557	-2.433644000337412
S1_RCVCMP0000228	-1.671197616661524	-2.932304849384254	-3.2256727960437157	0.3560041821872523	-2.8386390168226034	-5.076067137547406	-1.7855698308492947	-1.1945721200295463	-2.5030188655471695	-0.8836798731944548	-3.17158232135161	0.6859804588672609
S1_RCVCMP0000231	0	1.4443700368244017	0.8878923782094434	0	2.742832466883021	-6.110386115391282	0	1.1248521634625566	1.870836508633449	0	-9.056813736411309	5.670960371996737
S1_RCVCMP0000233	-0.5423708512280899	-2.5659534569331948	-4.326600990066459	-1.2616932988934557	4.421491690287399	-3.0775307808727326	0.35572003816309183	3.2585703941875557	-3.5543345901276937	1.169096085241365	4.171887327960218	3.8730771268352617
S1_RCVCMP0000236	0	0.304600293926618	-2.9330526195299482	0	-3.2161711756802713	-3.168742285621308	0	-1.739787350433165	-1.4939875008099028	0	1.4387653915174594	4.664898552700077
S1_RCVCMP0000239	0.2076220508688061	2.34158408740994	1.912162246608432	-7.358657523886868	-0.964051374767625	-1.6471390758871403	3.5766809537585065	1.1237940646434594	1.50340581314508	-4.239560258653161	-0.46121951223623164	-2.097152706005801
S1_RCVCMP0000240	0	1.3974577495974563	1.6406724027381663	0	1.297814586148156	-1.4711357468410686	0	-0.19015152298593171	6.273594445471998	0	-0.3965586715007141	-2.0283693515193515
S1_RCVCMP0000241	-0.053661541414406835	-3.8714389626198176	0	-1.730417556991226	-1.2192917447433702	0	-0.5825432158676703	-1.498674651553999	0	0.5195638881776514	-2.772156137611765	0
S1_RCVCMP0000242	2.644737174862397	-1.2501936194802965	-3.4549450623897395	-1.620459293621597	-1.7830468798575625	1.9257808007704702	2.0380039326179062	-0.619040867879343	-4.456383852584056	2.9056720032450136	-1.2560646649743197	-0.6273900170131865
S1_RCVCMP0000246	-2.9609292038803527	2.9228907099974446	-1.9045195668381085	-0.530550142172308	-3.6115254169702555	4.606853315140363	-1.9757116378521211	3.2326148740882843	-0.5924060805885333	-0.37387057366343773	-5.1216741577360665	-0.23930531220410667
S1_RCVCMP0000248	2.6082695066478183	1.424580579079117	3.515604295417839	5.947725450307411	2.5745405124461005	1.813079622845281	2.664161087804537	-0.9756300866652431	-0.6781008249562531	-3.4725868140828973	0.7191161456200567	-2.8019007146908934
S1_RCVCMP0000250	-0.8162173944110358	-9.656734806667796	0.983635824284275	-0.2877582079563163	-7.801718791920467	0.7808396208599053	-0.9213587926903378	1.5598612873591837	5.885472186113393	-0.9424316123675773	-8.599297421478635	-2.8685342007996244
S1_RCVCMP0000251	-5.430934098712845	-4.084303366445685	-0.23107351020959263	-3.857172008344065	-7.62459143935102	0.14009974496022426	-7.96321487655926	-7.592811553868009	3.7663919338676806	-7.758546796750222	-2.6798959395990307	-1.0706818842243115
S1_RCVCMP0000254	-6.010765115470838	1.6647208733123402	-0.6659742262869143	-4.5059747852330165	-2.1998991553646126	3.8428556029848964	-0.331679390830273	-2.133349961675847	2.447295524194836	3.525236769705551	-9.423437313555764	-10.257089034733477
S1_RCVCMP0000257	0	5.48311077604824	-0.9029224894426032	0	2.031369027594498	-0.7466684029235738	0	7.280531436006971	1.6985917217574487	0	3.8077317538498425	-2.8907558883990383
S1_RCVCMP0000258	3.6853244378229117	-0.3724578739069572	-3.2740032600660074	-0.06730032976101352	-2.1846507268350477	1.7496910748847083	2.4443004047130374	-0.25895748323223977	2.098066395713817	2.2725988595035194	-0.22468670158230317	3.326031746979249
S1_RCVCMP0000261	0.1776541994226762	0.794114010219282	0.4499374597851996	-3.16562519736616	0.7012015526624175	1.4817672973657203	-1.6773031846758275	-3.00460765032375	4.531676117451348	-3.053389698296884	-0.5890329569520976	-5.4277782149993925
S1_RCVCMP0000266	0	-4.63036037597043	0.9271143154065167	0	-5.02255773410878	1.857172296555552	0	-3.1146981732311536	-0.8005452359578243	0	5.634255202276439	1.8117412484536861
S1_RCVCMP0000273	0	1.0250197588221932	-2.4179741781868693	0	1.4158785950401118	0.12651468203261174	0	-2.455472434337114	-0.6507744774265	0	-6.457665438015918	-11.58458811690875
S1_RCVCMP0000274	0	2.08157661635548	0.5705639507912234	0	5.593835365013204	1.1609619090939676	0	2.5545475529546917	1.904122420026684	0	-0.28439561306101674	4.571261349614709
S1_RCVCMP0000277	-1.289050367837661	-4.483711632677152	-2.017692225311263	-0.3390626651942674	0.989455270354726	1.8560358593216033	-2.086028544989021	-2.160310628028947	-0.1713616211702812	-0.6058389434878498	3.3220417153777175	-1.936850316889407
S1_RCVCMP0000278	-1.5682309974266357	-5.822001228789859	-1.4045360275122258	-3.1212668582794847	-2.482832830328604	2.642524048784878	-3.521977244162592	-5.162215269261664	1.1466138977932439	-0.785138418614279	-2.1763970593652155	1.037855259735045
S1_RCVCMP0000279	0	-4.234620807014583	-4.172572775477637	0	-6.336884703708717	-7.006408056298089	0	-6.7248283097769574	-5.017234845182252	0	9.267705650056296	4.595663006307018
S1_RCVCMP0000280	1.7129709013884473	3.1543798662176536	-0.20179658771973086	-0.24760265289082495	0.7057605418066304	-0.5041775214128624	6.4195497682859575	-2.200056390872414	-1.3011653951111666	0.7910265366661487	-1.0746560897589454	2.62586135626927
S1_RCVCMP0000284	-1.1147148539853184	3.821199417557367	1.5855504974121988	1.3623944271299244	-2.870423031319683	3.8401655427839647	-3.0391927997529686	9.37440379649472	2.206464925446074	-1.3012478708320443	1.6501704989888442	6.777028737635097
S1_RCVCMP0000287	-2.607953774633668	1.4862403086684006	0.27304217568289235	-1.82988518501726	2.2247375862421657	-4.134399953587602	-1.842423345027495	-2.6261637058389673	1.7469027765434622	-2.1462431431006594	3.4889341950338943	-1.2390616991453736
S1_RCVCMP0000288	1.964737672407376	-1.37838712458371	0.9270148164894658	3.265981613281998	-1.4567554900819382	0.2207005189985024	4.549280760332844	0.5222913981117497	-4.982794019105036	3.621049655199714	-3.186901370199322	0.8917528507098238
S1_RCVCMP0000291	0	-4.352361431052647	0	0	-3.6385509925302943	0	0	1.8804551346784966	0	0	-3.097808339737494	0
S1_RCVCMP0000293	0	-1.2264208457175318	-1.081913798869387	0	-4.589110514715497	-1.5031762485614875	0	-5.077783649088054	-1.0367486914131483	0	-1.0535557350771725	-1.1260699516288972
S1_RCVCMP0000298	0.7631157951794543	2.872213128602753	-0.36884818428740684	-2.7722954227102354	0.36676627448509586	0.48101724506814236	0.1941415012229829	1.3437026847596523	0.1884304830406377	-1.71894684989326	2.6370218276392268	4.2121530922124615
S1_RCVCMP0000299	0	2.2001792574849643	-0.6319779783868226	0	3.8133223266125347	-4.7106219692363	0	7.0806981344298086	-2.090194618464466	0	-0.6004955866895797	-2.2474240350181804
S1_RCVCMP0000300	0	-5.175177790787155	2.616487436149631	0	-1.6020694062703558	4.371791441938538	0	-2.843133137919791	3.841833848734929	0	-1.9572393328945952	1.6318308938163362
S1_RCVCMP0000303	-0.08909902231069215	0.028360008818752547	3.5880578344021172	5.038016034546989	1.9512378839165438	-2.2701215147432996	-4.7756806568818355	-0.1775909787003521	-15.633713320565388	-1.09211150464476	-3.208990797009163	-2.8444635503720006
S1_RCVCMP0000305	-4.15208326276679	-0.22508806816487484	1.7194858137883327	1.9505278766960956	-2.77098613006216	0.6119385904847792	-5.5053111251053934	-0.5170440581736089	2.637634165481196	-0.5115126458489859	-5.538146207544153	-7.664178358920401
S1_RCVCMP0000306	2.2840390019644636	-1.1583400910449537	-5.636893365083451	1.8767596967313156	-6.128939949144895	-6.526628982590459	-3.1008154815776683	-1.2274791768910043	3.2911162132016	-0.9262006441916157	-4.327803361207091	-2.462703496910143
S1_RCVCMP0000310	0	7.171770165065843	5.61885764957971	0	2.6057643059396165	5.057358600677668	0	1.685317891847084	6.277795501336895	0	6.531302227788451	1.4345298223044123
S1_RCVCMP0000311	5.103803315795311	3.292827041156579	-3.058940908601742	-2.9449930778734013	0.5996932525118326	1.2725618610658918	-4.448500760084889	-1.1477776341323507	-1.4407598555569712	-0.39740833794753405	-4.118453451973461	1.1278374743085682
S1_RCVCMP0000313	-3.3006616586313093	1.7785565979610056	0.03432343242986622	-3.6052801861133172	0.708722400542106	1.3680032477952901	-1.3635681866426412	-0.04582347840679606	4.253998104241631	-0.6637053106704915	4.581175976786115	-3.4492007265500098
S1_RCVCMP0000317	0.9937513789417907	-1.5936280028526717	-4.657678922572249	1.8690484069049809	-4.357122528548967	-9.396956725634631	-0.8342326571826266	-8.588120919530127	-7.332890113823543	-0.9262509603213768	-2.804789027461442	-1.6497676888021504
S1_RCVCMP0000327	-1.0409840507096122	1.192336147699283	-0.2707012953006476	1.5367126556831225	-1.555269197530561	-0.40304172150200546	2.1588694380902993	5.3706850775355415	0.9505527882549769	0.00580349451112069	3.676364598830132	1.2382970293964475
S1_RCVCMP0000328	3.2536013198693317	-1.3890816968946917	-2.2631115017754926	-3.3151611482418164	-7.171071676412436	-5.027396718727183	2.137182261269251	1.7640674018810123	2.575467854480173	-1.898158032958966	-1.7970668237620786	-7.043495325850376
S1_RCVCMP0000340	-4.134637518918905	3.6211079438875267	-0.25970769850705616	-8.355769515560834	6.933634659172378	4.88563323635106	-8.117836906561102	3.7814558727656427	0.7053359561912034	-0.7654067831045028	-3.348142968803303	-1.167448677656209
S1_RCVCMP0000341	-0.7012874389942547	-1.177225239044543	4.147432062391193	-1.7335286119618438	0.4806454176679366	-2.6990948167635356	-3.6274404384346317	-2.106143381431253	-5.519339108003988	-2.2487015428726806	-6.735076482156824	-0.41146654480058964
S1_RCVCMP0000344	-1.1151577644241593	-8.549671246818427	-7.627377700679989	1.4468387822900142	2.383068370658142	0.7883762103484258	2.3706446522078175	4.5982053745289795	2.131651514897581	3.1357166384067905	0.24069414807579873	1.9618830702905532
S1_RCVCMP0000352	0	1.0670007176310214	-0.39284732451648807	0	-3.9182462979536923	-0.3843103279027601	0	-6.599429205212501	0.1755036061081455	0	0.5178953704475452	2.371829725431285
S1_RCVCMP0000357	2.5301342140505043	0.13506861936330772	2.9797243955017056	-2.06823735471659	1.9180860214744326	1.50338104921708	1.9439994614207734	1.0994746706368927	4.145800636044033	-3.2033650334995043	-1.6694892951228788	-0.746110130963956
S1_RCVCMP0000359	-2.1923743509009	6.273284933945091	-2.631187354582467	-3.232566739933112	-9.401987040060268	0.9012569320615283	-1.273488461686698	-4.088468103951911	3.0079327234928455	3.560901880084603	0.05777833605516979	9.420323937884882
S1_RCVCMP0000363	1.971495957933944	-1.5006873340649562	-1.0420532093197636	1.8979163652943103	-7.639083967101583	2.0660129816407773	1.3985314214149562	-3.1922454063623595	-2.110050403219512	5.161588793289196	5.262741885984608	-4.784983888787235
S1_RCVCMP0000364	-2.349116954838073	-3.068030079218321	-2.8748954133130757	-2.4563490399314993	0.33744733922101144	-4.444020468182807	-2.7358383610034847	-2.8490457126368667	-4.937110280839929	-0.8275949698204704	-2.549715215430625	-2.4129314484009194
S1_RCVCMP0000368	-0.5285305685902878	3.005886593531051	3.296571013899934	-2.5738860896847253	3.1540231628623743	-3.705802449676736	0.031611500388259765	1.1446981823359181	1.105710522088916	-2.5311978404808317	0.8073070594024869	3.103718515271026
S1_RCVCMP0000371	6.235150664735494	-6.16090221237005	2.679299787273665	6.490215119543225	-5.656319884728234	0.8654256866038348	-8.587122157061703	-8.848325759938568	-1.7412033238843583	6.296840958962817	-4.7362776007076475	1.2782511311769027
S1_RCVCMP0000377	-0.9955519554080938	0.36710351588473833	-1.856801528712991	-4.225422823115563	-3.638508048402679	-1.4112881489667755	-2.5603206917750567	-1.7895622041161012	0.7636840895080109	-2.795997675927308	1.8790625933677134	-2.539511571431896
S1_RCVCMP0000378	-0.2686093908007454	-0.8371237741091981	-5.543864588790435	-2.1196457936421376	2.8936278319108024	0.21183015108261113	0.6603143728296232	4.174512114473446	-1.07482019587912	0.3196228686637697	0.8995152065818263	2.952899975423911
S1_RCVCMP0000383	0	-0.3416093285512663	0	0	1.5581798475951156	0	0	-0.34949907812594216	0	0	-3.282488019422382	0
S1_RCVCMP0000388	9.020240105067781	1.6889287408405058	-0.8803760319157562	3.2992015058118205	0.9117951395279869	-1.104660206541381	4.029921407309443	4.08568032922104	1.6727771059373815	5.901907370540549	0.34087986894391725	-4.263009193439191
S1_RCVCMP0000389	0.604930678957954	-0.4033599787679855	-2.652627437005963	0.48613225705435004	3.9790514824617094	-4.439659641860051	-1.4068790502446564	0.05865985207651616	-1.5794819968063243	0.5829052441372419	2.6410626887923105	2.2383756576119773
S1_RCVCMP0000391	0	-3.1752041693955313	2.2146635763839266	0	-2.1059996886891668	0.5668609413362652	0	0.5198869807983891	-1.029056867617632	0	-3.4703454269312	-2.0900737009543127
S1_RCVCMP0000393	0	8.309759376892124	-3.1740041384809263	0	6.806066472112958	-0.2573562956100246	0	5.273510162863534	0.9831021260411281	0	5.6370568658534825	-5.55164261970866
S1_RCVCMP0000396	0	-1.6224361352972667	0.010875306906591367	0	-3.6219404726391304	1.816129591400782	0	-1.6043294681794824	2.225642038776592	0	-1.2771042099360512	-0.4678834973122378
S1_RCVCMP0000397	0	-5.13074831373653	0.05932737194322657	0	-2.5308799941587043	-0.6643173821219703	0	-2.2222850388911914	-0.9531150106725645	0	-4.602236782521237	-0.6911352043272602
S1_RCVCMP0000407	-4.557595307041627	-0.5850736067655429	-4.010575251689607	-4.036335760796719	-2.3775850076097043	1.102375197682562	-5.608024249632782	-6.2784521221927445	2.462962327230754	-2.6970891323117896	2.468055238916412	-2.9819382632790727
S1_RCVCMP0000408	1.1283258354153354	-2.7716520402436684	-2.4996197915122633	-3.666572248688175	-0.23037044325882933	-7.926484765126147	-2.819764331707259	-10.253462852109923	-0.5997056897862904	1.9248366382630078	-4.985585369774904	0.5459671497888627
S1_RCVCMP0000411	1.342221384487669	-2.2449858405558145	1.6481437998865704	-0.7653413108808025	3.600522992502145	2.8531951638281083	1.793948514370914	12.345243928670445	8.072635882761512	2.568434056633349	0.18131916495394354	2.3272466953672777
S1_RCVCMP0000412	-2.2655264057594917	-3.159973594531724	1.5521306487297533	12.193562513054172	1.681372914960263	3.7065556602530907	2.2837426909463683	-1.6961066808348064	-0.6710716936566218	7.591777925126957	-3.508860091537181	-4.765660634988301
S1_RCVCMP0000417	0	-1.1239463185098277	0.3542025020180568	0	3.446436160584957	6.23916963697785	0	-3.9432516475228407	2.8728978956865863	0	-0.7482279534706465	2.9880253852140704
S1_RCVCMP0000420	-0.3632842349708858	-3.8023912492606704	-2.0309234523021873	-3.4389424468550285	0.7566002240249565	1.06850541020992	4.5252461103336366	2.6295772370807398	0.5747016886892976	-1.8806182107210065	-12.972729944069213	-11.15489366207288
S1_RCVCMP0000426	0	-0.41987723888587714	-0.8545546689647116	0	-0.48517512525890605	-0.7255268586113065	0	-0.05246140721042592	1.0116642251126495	0	-0.5562075220572241	0.9548921458641502
S1_RCVCMP0000427	0	0	-0.709221544176609	0	0	1.6699213467986374	0	0	-0.8654921146630385	0	0	0.21297379656725499
S1_RCVCMP0000428	-5.507167581481356	-4.69057000635217	2.2905193167385893	7.0898460391909515	2.3003777890693766	-1.8672891327932655	0	0	0	-1.2534422750359078	-1.334786923647634	1.1209556256227036
S1_RCVCMP0000429	-3.295704498994263	-3.1381409190160503	-7.765198335257137	-0.11340562246563256	2.2318762517471815	-8.954630960493098	1.2476441319672924	-1.6151690502354634	-11.45030623986393	4.027119248824722	3.2032058262124177	-2.0822402789529786
S1_RCVCMP0000431	-1.3418930197101895	-0.5454240722595914	-0.9214162186063724	1.3442673274975652	-4.589305172085402	-0.4847059647650194	-1.97656742528863	-5.3705523050895625	-1.1559674105933602	-3.2121786586652608	-3.1485409773679365	-0.7558081586108216
S1_RCVCMP0000436	-3.8724168023427388	-9.633371840485667	-5.860441044685487	1.9986102913082915	-2.1189206609520745	7.914785320755981	4.906955781813606	-6.0033258435039905	-1.577477556890309	3.758531642323621	-0.3561332822023669	0.38546306427490595
S1_RCVCMP0000439	0	-10.918306306346386	-3.027253934654997	0	-1.8438767787008983	-1.4532174958267277	0	-9.139680488585105	-4.035811318104349	0	-12.145616055831844	-3.9051738214733076
S1_RCVCMP0000441	2.098911524386852	1.4562841930082961	-0.974698498814358	2.644370619855236	-4.3079770610130055	0.07190580147476767	6.812226226936276	4.819214219617806	5.203211688094702	0.025273144414316516	1.4682984916306718	-0.9824901056060923
S1_RCVCMP0000446	-8.588207268083767	0.6647727329063575	-3.4535457426642004	-6.507450906351616	-3.6756911072905893	-6.245002728943472	-5.971303664016183	2.6090152013104904	1.3274465703156315	-8.229782094312547	0.48927224174975853	-7.222005373262517
S1_RCVCMP0000450	-3.365859317736893	-0.8640302649760507	-3.6956818135618916	-4.851231048693789	2.207826864067208	0.46710655710814797	-4.042691993937039	-3.9977401115789184	0.3261582624589362	-6.25665260579392	-6.242723948019087	-1.2979223878209518
S1_RCVCMP0000451	0.12849557774620754	5.391136790715879	1.5202724100716694	3.351579343571029	-0.3143501409754144	-0.9979813447805557	-5.119936018930156	6.55414898884943	-2.834649329939032	-0.1322846292442273	1.0152715636950556	-0.1953638044009504
S1_RCVCMP0000454	2.1432173814973376	3.9453793982147847	2.808099463718901	-2.6179989103030534	1.7185568492046923	-6.025324934310148	0.2351096543401859	2.892189028548379	-12.123619066471171	-2.70675049630992	-0.18617030640273582	-8.215716889142136
S1_RCVCMP0000456	-0.13098067945195607	1.7018335522763792	2.1737905299752494	8.760657423360167	-3.3139432598637013	-0.13174389034350958	3.933113460140156	1.346472090895312	-5.682974105088352	0.05731433465852547	-2.0107197355297184	2.729273523939578
S1_RCVCMP0000458	1.0717331692717147	0.07759975560463421	-5.170939363259161	1.3305039958063123	4.524575851791081	0.17001808041235988	2.3889700578994337	-1.7576037989428905	6.596203841700881	-9.836428453910466	-5.410885998723	-2.5919141975281326
S1_RCVCMP0000462	-4.638477661983317	1.4683372414386235	-2.9162716031863316	-3.2758757878732685	3.0358010705419796	-3.3256089739367347	-2.463076345424063	1.0709160936440745	-0.20042464354600556	-8.996198082513137	-3.5546918689355715	-7.694708798586521
S1_RCVCMP0000464	0.7194231102075761	0.13160490684173023	0.2559373621583339	2.6324909213829097	0.06764388171287912	-2.3142507815872397	6.0167255953648064	1.204427815374622	-12.74301717310823	3.9208967256480953	1.2959954798751023	-2.4693857353050745
S1_RCVCMP0000468	3.084888233969774	0.4777046128134354	3.1294693380400247	3.1246712509535235	1.8042241492478555	3.212921174366129	1.995586342437639	2.562290758097896	6.315587306505291	5.986522101512248	3.5375681815737763	2.6695766679791513
S1_RCVCMP0000471	1.9322509836974628	1.0515770165266165	-6.951821867868164	4.530632191731163	-1.0745043520773694	-4.113603953671464	-0.3167835267259648	2.1572944920781447	-2.6665279936889266	2.92856810655735	1.2074602357301336	-4.40923801435806
S1_RCVCMP0000475	0	-2.802095461921379	1.3729346458017058	0	1.274847476295515	-0.7400613158260669	0	-3.5962594589876344	-0.05489740965712624	0	-0.6747465295537329	-4.854239928778761
S1_RCVCMP0000478	-2.0433945842671024	4.216359460449669	-0.8008064518351837	-0.32319707208034826	0.5902599532029192	-3.446193683579288	-5.153742300486873	-0.6590233600080128	1.14289098938546	-3.3232860250173912	2.1006337283392074	0.19310634826155607
S1_RCVCMP0000480	0.07605016432620744	4.377659050499841	1.9918822479305942	-7.253424605663611	-4.2544883861009355	-3.612590120833919	-7.704991903344815	-0.7900936574651692	0.629652159334497	4.7293321708223885	3.869056343993953	3.5548666889229574
S1_RCVCMP0000481	0	-2.098117364978974	-1.8290670671836886	0	3.413253290826816	-1.438215990204823	0	1.323751475419827	-0.4326778296613655	0	-4.451937116412682	0.3944101252552234
S1_RCVCMP0000487	0.16745613506149598	-0.11684076764185808	-6.86690382571869	-3.844836456191911	-3.6474170745467616	-3.03213952296792	0.38975966453451494	-1.2915564921725051	-2.984424496709855	2.9113565018683047	2.5633114745445678	-2.712226199057681
S1_RCVCMP0000491	0	0.408764189582378	-0.9341652689480379	0	-4.299417536783754	1.4500938137668349	0	2.956924232919838	-0.9718640987855084	0	-1.8209466757929487	0.23180436624897616
S1_RCVCMP0000492	0	2.630342024207853	-5.455474912572044	0	-3.463433048255405	-2.187303795552755	0	-1.7363560711227655	4.614732471221202	0	3.6928454672931825	-5.5836364780445145
S1_RCVCMP0000493	0	1.464011462075832	2.9824261275448802	0	-0.03292472857905435	-3.0985480661857623	0	-1.8310287482752163	-4.770914780015997	0	2.795412375430791	2.2918031819063684
S1_RCVCMP0000499	-2.496654707014823	-0.7304522761373481	-2.2651629001827907	5.229243970630182	-0.24587062879415497	1.421974539874997	-0.2539549250973635	4.026428211734381	2.3026170256569407	1.276943643524223	0.6694717992582115	1.2608598907418647
S1_RCVCMP0000500	1.069529679360196	-3.1859589011779113	-2.931830244961208	-4.295399910628479	0.07410680566380419	-0.49346590897387077	-4.072022181335515	-0.3517642678408151	1.0496857751246087	-3.0522621797242286	-0.4414667809311846	-2.258206749045707
S1_RCVCMP0000505	1.2700700199463513	0.17242032914824926	-2.7954571514071205	3.7345157447190727	1.1282265941828582	-2.3593285663977626	-4.438424843243517	1.9605820255728976	-0.7431242125854517	1.4691895774009052	-1.1777135084827703	-1.6645324038232796
S1_RCVCMP0000512	-3.7862662788197357	-7.968092199072329	-1.4924321640542695	-0.06830614133818211	-4.509791114282238	-3.4568670322226693	0.6564125385267466	-1.6145658320301537	0.8890256477068573	-4.242095672117147	-9.77801563822689	-1.8431500328464876
S1_RCVCMP0000516	0.23634369824926219	0.7638009185186888	3.1626433010768693	-1.8364854667875044	-0.9125025023590607	4.535053437520238	-4.759119940021835	5.307107226261872	-0.24357194201276255	-1.6159610029738678	4.805763081381997	4.528391172627091
S1_RCVCMP0000520	1.6881672622826174	-2.192632834351751	0.4583219011371804	-5.032905781496031	-4.5845193034074105	0.8726508489243692	-2.5521931863647462	-1.7352679482211155	1.8368703945075358	-8.671890390448132	-2.0460035989972685	-0.9342769343186783
S1_RCVCMP0000524	-7.014920713075097	-3.201520643359483	2.1100691215845346	-4.660470473279759	-0.4859248561351282	2.091430060393717	0	0	0	-2.7426697916810236	-4.405108531018214	0.979964789393873
S1_RCVCMP0000528	-2.29989590110809	4.007336100551557	5.270244552324259	-7.098521648803956	4.835134680207422	5.048629524325107	-6.29459040107383	-1.6425379386467176	1.8137193792288497	-3.601345361773544	5.809420682597017	5.776884869724772
S1_RCVCMP0000534	0	1.880105293169418	-1.436688565456397	0	2.902628532632948	-0.4701871257241212	0	0.13737257502505382	-1.733171300971069	0	4.393486086937034	6.079196759881118
S1_RCVCMP0000535	1.4279005806592318	1.7793345381782817	-4.422866183248402	3.5344530206227023	-0.5485496717879964	-2.2090654770276767	-1.7127190798082867	-3.109217750772277	-1.3022768746159386	-0.6932124731159657	2.9199030918889877	-1.626448910231344
S1_RCVCMP0000540	-4.314099101158454	-4.078299395328411	-2.417314723395278	4.163548631385326	-2.2002417476848497	-3.0097361656167356	-0.9459740850814213	-3.398791771013638	-3.2805451353943247	-3.1120356333646013	-3.666326026302154	-4.469561029534712
S1_RCVCMP0000541	-5.7371464659579	4.751786729886349	-0.520107823072642	-0.6015265823913784	1.7912510123003076	-1.0386674545546786	-0.7634945092782238	2.905436248504461	-2.9883608403245256	-4.907521613748558	4.314846732863916	-2.9189754736980427
S1_RCVCMP0000549	0	0.8613647278664833	0	0	3.2205509069103146	0	0	-2.31048665252565	0	0	-3.643592438869663	0
S1_RCVCMP0000552	-5.041069169882823	-0.5759065040060292	-1.7542838996289394	-3.169779302511331	-3.827554073770284	-3.5462288519282024	-3.394745258827608	0.9542543736926506	0.752316330382921	-1.3053558889651633	0.30155748980822805	-0.6976225785387857
S1_RCVCMP0000553	-0.5534488513635996	0.08551697495907729	0.5630345905967167	-1.1973724611693328	3.198204845615552	3.0753539338127016	0.3618161228891608	2.915299234845921	3.2281187672336116	1.7840927085140759	-4.4872373310249865	2.0171245240048754
S1_RCVCMP0000554	0	-2.076741757396529	-1.253454166581812	0	0.1222762086837022	2.9498984551743064	0	-2.0670906089473884	-3.781167930569906	0	-1.6928349763617423	-6.194492130999172
S1_RCVCMP0000559	2.0370611049039455	-5.519699763100162	-9.23371127785227	-2.6914508404170094	-7.463484520731691	-10.304498524043252	4.5619034661344555	1.434757757561046	0.45711476391875044	7.909126617917838	-0.26768671991609055	-1.245242168137083
S1_RCVCMP0000560	-5.927425845124186	-4.086878084441558	0.5883856476930384	-4.088183164689271	-6.015733301029504	-3.308225137694002	3.11641698986795	2.307565470134011	-1.5164339998757783	-1.3768750752689087	3.8401263450534415	-7.768731922377979
S1_RCVCMP0000562	-4.746916158966366	3.4681431408012084	0.2157471731362515	0.44755239975682387	3.2992838523274863	1.9983387906606023	-2.6888577734671077	-1.7409280789964983	2.42175513639837	-2.700989637882439	-0.26179756373000457	0.9638226200003092
S1_RCVCMP0000563	0	0	-0.4330838192270311	0	0	-3.7060217787386596	0	0	0.7305629062994627	0	0	2.7148970934901135
S1_RCVCMP0000567	4.244960864899129	2.431886272959701	-6.968538130458782	0.7281115222636718	0.5077443756845381	-9.513424411749801	7.699383122858919	1.0492098605865718	-6.503445003468232	3.1328082698201136	2.3149333221863606	-9.070540560770588
S1_RCVCMP0000569	1.8853061308078416	4.7703080869597	3.9331638938898696	-1.0710880651997456	-4.777288076477137	2.4601180323999734	-0.6694088935327955	4.483292669141226	9.254055104563259	-2.5804543678693146	-1.5652830179931494	-3.644478415225668
S1_RCVCMP0000570	0	5.192602126109156	-1.3558693270225328	0	-4.50201411000211	-0.47033205151004037	0	2.7275961908020037	1.3130297244987414	0	11.001964936175725	1.5108602619519378
S1_RCVCMP0000573	-5.109392107338908	-8.860348186206002	-3.2136975842624182	2.637408285020148	-1.388902681267457	-0.4892048887611031	-0.004191126053578171	3.89399356598045	2.745876708869079	-4.4295334616803315	-0.32783200264117895	-2.3131374302608108
S1_RCVCMP0000578	-29.153362886110692	-40	-40	-31.81901912768881	-40	-40	-28.763433789297878	-40	-40	-21.341581863147198	-40	-40
S1_RCVCMP0000579	5.9311455893315355	4.654516537031106	0.22038526432291997	5.864079049510863	3.7443319020150487	-2.536103639440972	-4.699918499050409	3.1521184292605535	-1.8356581671926862	2.2214690702076174	3.5962921041743177	-1.0098232500947197
S1_RCVCMP0000580	-1.30922470613591	0	0.1734331187784758	-1.2462799605395696	0	-3.828163780316181	-3.4038021428346994	0	-2.2171237193073132	-6.160887129614399	0	-0.6074317764130727
S1_RCVCMP0000582	-2.7587029132520957	4.585451835472439	-0.918594579245275	2.3744209667894296	-0.38767784354819584	-3.3874453803988587	7.367000182702135	0.34194495225586713	1.7455979694368065	-4.189629944685394	-3.8392874046251007	0.937781498828333
S1_RCVCMP0000584	-0.47384051408341227	1.7441365954218628	1.5502527873741416	0.6312927265185614	-4.118083031590516	-0.2701897368257705	-0.07821243478818357	1.5792461793070605	1.8376925790228902	-1.8871621898984008	-5.544520538549562	5.7147701530786765
S1_RCVCMP0000585	0	2.3537788236832067	0.9768020493082589	0	0.9109986126686848	-3.143763135019834	0	1.1699225005984806	-4.176848752420286	0	0.46833936934129977	2.1662283377626137
S1_RCVCMP0000586	-1.6746873245440792	-0.9238255628510675	0.2459213830278699	1.126115253015847	2.48419248640603	5.089285722624436	-4.565037406137229	1.2285494168996698	0.9930238788035913	-0.6773961877087414	-5.379739268360713	1.5791949805016539
S1_RCVCMP0000588	0	1.4963422211453559	0.4474592137025215	0	-2.0399466477706696	1.8391101749325782	0	-1.4997358960923455	3.8125732358566333	0	0.8618796018091327	4.3414969661853
S1_RCVCMP0000592	-2.163018077991449	-1.7083160885235862	0.08160376625968103	0.03267770500616634	1.6652127061068598	3.061371738999071	-3.0684023276831067	0.8329625446906214	-0.062490239100162256	-4.454201150392765	-4.4255968207926095	-6.734821094309368
S1_RCVCMP0000594	-1.4085923164699605	-0.2642295773358521	2.725061923354346	2.8641570135813206	-3.480947578066359	4.727597418458565	-1.7764045886993791	-0.22625890276545993	-3.5931688082317246	-3.1773944404397922	4.082429626239341	1.8341511234352341
S1_RCVCMP0000604	0	-0.729290115372328	0	0	1.2969445730341915	0	0	2.7603566744548265	0	0	2.0589555201019785	0
S1_RCVCMP0000612	0	0.4576014050718711	0.0943128739949741	0	2.75279973957963	-2.9108666054800083	0	2.8351362382106777	-4.57082377176586	0	-2.5860890288526104	-3.0758010960166753
S1_RCVCMP0000614	-3.4684349846832214	-7.03928115410433	2.69701095259365	5.7502602377484076	-0.25687764227350984	-7.234919462248613	-1.2514283192326046	0.04961073925048055	-0.7847052492668578	0.6601601819975588	0.1870763521815485	-9.173397390674038
S1_RCVCMP0000617	0	-0.8615301845640925	-2.0272744207854423	0	-0.0914399770617013	0.3886008533752512	0	-0.2659175071310956	0.915252261864052	0	0.8317723830720545	0.2065468745932411
S1_RCVCMP0000621	1.5241603388369838	-3.312093813586581	2.1490817746150412	1.7294772293537524	-5.448684713053309	4.0801081708496625	1.2063289523274117	-1.8137976926887047	1.2695139123980226	0.3803014251931109	-1.9461097798605356	1.6162783516956698
S1_RCVCMP0000625	-5.37388843112015	2.8193530589150915	1.2494352903032853	-4.851730469731557	-0.44327915823187114	1.273864577568573	-3.342075753594035	-0.172505224989628	2.6611724375840096	-2.1048888836119604	-0.6649447126393058	0.6232011198531461
S1_RCVCMP0000634	0	5.051385281430163	-0.9180962480970769	0	0.35432395772770564	-1.6156433790391345	0	-2.0722334936191342	-1.4227579819376335	0	-0.6026671845992788	-0.30832738997324727
S1_RCVCMP0000643	-2.8263040622782727	3.441234406150227	-0.8501986996812887	-3.4718969203203196	3.235702377818742	-1.8204051764100668	-5.13951838477551	-1.0489494891488402	-2.6908679093037944	-5.824846478398049	0.7579236741130433	-6.016507140351687
S1_RCVCMP0000644	-0.03914657081258367	-1.9988319388736953	3.660767760855947	-2.5441780508175382	-1.9591384754772487	1.7905883621758967	-0.6722717372279114	0.25825743621737984	-2.4566446094716645	3.391648189115143	-5.5321860178542055	-1.9342836600595659
S1_RCVCMP0000650	0	0.8050249325940217	0	0	1.9412862453231579	0	0	2.2852155281599993	0	0	-0.9815916258808932	0
S1_RCVCMP0000653	1.5361909245945105	1.6959184270672	4.984009688357681	1.2544719142439396	-2.60854296124048	-0.8228200364631687	0.2793444307752222	-1.163063624269013	-1.5383661107682105	1.3787271762878557	0.8401196576684691	-6.709853189999838
S1_RCVCMP0000654	-1.5288567062140492	0	1.3332263130132347	-3.8794690807295025	0	-1.1889706962152056	-3.4949464624829436	0	1.1797141517929415	-0.4316490358355688	0	1.8463840631680772
S1_RCVCMP0000655	1.1960141164996105	0	3.6069829256676744	2.5416029927638752	0	9.814333281684512	0.14640620366756357	0	-1.1033415495770842	-1.252124410501644	0	-0.3709299360671751
S1_RCVCMP0000657	-3.8968191124572464	-11.522294255083613	-10.098293943559131	-4.559021456768523	-5.11428166141132	-6.059435718357982	-5.214943384447612	-10.36783020210575	-6.47446591936788	-6.868677377653643	-9.60367844669862	-0.7285945296632554
S1_RCVCMP0000663	2.76270358545048	-14.426899324468081	-2.9715948723680943	-0.30835341374100095	-2.6104724575004656	-3.758978216272376	-0.06495062149751173	-13.8563674495124	-3.065076381490989	6.796113035532586	-7.981995545177522	0.6798458585141848
S1_RCVCMP0000664	1.327741095707389	-1.450183707639544	1.376616731357065	7.705235723062199	4.730665575182897	0.5145271038400303	1.4595551532506887	-0.8207154942286603	5.980239973308021	5.35550754554985	2.566603674706972	1.402106452665333
S1_RCVCMP0000672	0	5.347563560631253	-3.483059566775177	0	5.458223725322491	0.5461450624162979	0	5.093693374020495	-3.853126038806772	0	4.3459187771253465	-0.8726853110858662
S1_RCVCMP0000675	-0.8160396016190402	0.29549151802073703	0.8999039139295719	-3.2897321370443144	-2.8210294818065655	0.5796080897790175	-2.4654267130674064	1.0832201070016167	-0.015665323460083206	-4.001552303496852	-2.870453203344814	1.5563971974274733
S1_RCVCMP0000686	0	6.3849243379249465	-9.012092495779891	0	0.867340787275363	0.7337454415983579	0	4.157198123730484	-5.325924192983964	0	0.36265833890164373	-0.9290098036919091
S1_RCVCMP0000688	-9.156127521459293	-6.514696476877293	-4.38542456481736	-3.0820182817134074	1.5184657511995991	-0.9170208591642851	-8.638767848256037	-1.3122117393018649	-9.402496320911782	-4.952607034542128	2.168118777925856	-14.040100772101091
S1_RCVCMP0000689	-1.8775302122088646	3.9282130249660363	-1.2772804384619647	0.2517858551747876	4.359838205250415	-3.6356195020503916	-1.1372111368711866	6.052895977727795	-1.2977564856689576	-3.050165583905219	2.9758025658921134	-1.2563407582328883
S1_RCVCMP0000691	0	2.6307856882579026	-0.03432949445748232	0	7.102846398262279	1.633971393445151	0	7.265979922527993	-3.0785059700691826	0	-1.98408014392305	-0.8366475605020547
S1_RCVCMP0000695	5.782339017991873	-0.899470951754183	5.645843922067736	-3.434847222603044	-2.6411149460763905	-1.0541664736237835	8.71739034560761	1.5915248068275087	4.810171555740917	4.5735397179217365	2.305402106452336	8.195814225291297
S1_RCVCMP0000698	2.5789240462400245	4.821519252030848	3.4224490847620186	-2.6249761398653617	-0.7501591021436013	1.6627941211615276	-0.3342891012673968	-1.4806386507506641	0.10955783218185321	3.6357925756632588	-1.6931194418307711	-3.2428901446963163
S1_RCVCMP0000708	3.1631661258917787	-2.0454661538874763	-3.5410472541867954	0.5428471910543572	-4.746687893582918	1.1306751675560995	4.9579929055096885	-5.726083215925801	-4.7972223690759055	3.875049120874504	-6.318029919885747	-3.870108820600059
S1_RCVCMP0000709	2.1143036690106713	4.616864584285949	1.0343213408437995	-0.6051673915164835	1.466044588075501	-2.02415327080674	6.746494544350651	3.237679330986262	2.2395408564539023	3.568364511265595	2.101585454244683	1.7814905746458833
S1_RCVCMP0000714	0	-1.3083292088955698	0	0	-1.1149592351065196	0	0	-0.15675041249910543	0	0	-0.6152027508476369	0
S1_RCVCMP0000717	-0.48147762074504374	-4.946213226419826	-6.4496714149266765	-5.041861138808551	-4.964025887708393	-1.4777482302940583	2.2432851791730934	3.8561209395202516	4.973622997493484	-4.766778595888745	-5.013983486806671	-1.507932093178601
S1_RCVCMP0000718	-6.595783790676076	2.0843796976236932	-6.81313388130565	-0.0662965209638936	4.197726235595144	-2.8325480304974477	-8.46496266850507	-3.744915150245817	0.8396439425652192	-3.838842174306821	-1.8334227845659277	-0.6625440360021213
S1_RCVCMP0000724	-0.07317820181536847	-5.320547658963951	2.0675578638203893	2.1127065208195965	-1.4346172984948065	0.6000283044507745	8.539103845706153	-2.667252453487458	0.866744539649597	-2.053127603976076	-4.659312873697552	-0.969456802102222
S1_RCVCMP0000728	-2.0674202593995457	-1.6859118852099735	-2.9062561889046123	-4.582404617921846	-3.6313323102318593	-5.372337146276145	-0.14475143180350236	-0.6151642822630826	-2.225641277911149	-4.685261194785315	-3.4076418246320817	-4.4819759566711905
S1_RCVCMP0000748	0	-4.635889766551416	-9.60096873841633	0	-2.5969988969471385	-10.22647998568169	0	-4.075347186023442	-9.894563995968554	0	-1.3684172817030331	-1.7030445659018911
S1_RCVCMP0000762	2.3289522951512067	7.201796019144012	-0.2666275571355726	-0.8795874855810645	7.178556253101597	-3.119798584653496	0.6920863655151944	5.968592584151359	1.0287107619015892	-1.4893773632419052	4.8300555834192656	0.7821414749081635
S1_RCVCMP0000764	0	-4.165743201803496	-4.945080617388979	0	-5.874088730626991	-5.066814716831638	0	-2.4841846294143943	-5.742128905094659	0	-4.465493223558892	-3.0349578194911695
S1_RCVCMP0000766	1.1777478660687468	-0.7655134410615205	-0.030974583767148366	-0.21413423058409725	3.1979381981589303	-6.521030262734167	-2.3361048126629314	-7.267495425613459	3.403417979744332	1.7914324537166688	-2.1089216309462326	1.6617164054791667
S1_RCVCMP0000767	0	0	-2.755346538044357	0	0	-5.421811679415816	0	0	-2.510672162932338	0	0	-4.051390627704479
S1_RCVCMP0000781	-0.34036548881462236	-2.3686060959126225	-4.242189263012764	-1.0519140329592167	6.399129315151051	9.00497815993084	2.7206336844062635	2.203839776587285	4.3263500857805255	-5.06534024501668	-5.157652487385722	-4.258592380976049
S1_RCVCMP0000790	-0.5031098970386669	1.4811800656092444	-2.8742776404647725	-2.983170130403106	2.680455302915108	2.5929174888682702	-2.6429975920909237	-4.930331229843283	-2.107551402418037	2.623988066013514	-1.4086384009833712	-0.4314232421221031
S1_RCVCMP0000816	-0.3894666003290357	3.763631694973899	-0.4088336481808842	-1.2229529572969244	3.5641902296154755	1.2355075417204116	-1.9774443375739268	6.823066114784632	-0.8977980988172517	0.7571063482236279	6.5746505411568785	0.905062878244064
S1_RCVCMP0000820	0	0.342890154002809	7.635965616153222	0	2.727459439339352	4.665430598968327	0	-1.460575970789131	-0.05753355366475356	0	2.5823983336285905	-0.9230169191654471
S1_RCVCMP0000828	0	1.670276690117631	-2.2399030856246545	0	0.24965707689176306	-1.264406696130041	0	-7.037298951565499	-2.892357680018899	0	6.570099932619066	0.12441964947585372
S1_RCVCMP0000830	0	-2.3929606197886577	0	0	-0.19614487951649132	0	0	-2.5830058162790444	0	0	-3.437573452315548	0
S1_RCVCMP0000831	0.5697805979922518	-1.1357944225217502	-2.401679271807076	-1.8589150994811925	-4.439780235094732	2.7682991722974317	3.57869282588509	-1.3839461661801127	-4.818685363623693	2.94601297723076	-3.109054754063605	2.6794403292640303
S1_RCVCMP0000835	0	-0.5543807213770239	-2.2476445787337114	0	2.6502898678550713	-1.2308786825993603	0	-1.0491519967263871	-1.0334777961124217	0	1.3685328365890796	0.3210452959272998
S1_RCVCMP0000840	0.23677265107830223	0.17169225270523045	2.4236196666823697	3.7188205579912132	-0.3060320140871801	1.2207439486176754	3.4872886404900583	-1.844421142207269	1.4088178404402985	2.8050666981129306	3.9823149763741004	2.8022889396408797
S1_RCVCMP0000848	0	-3.3051090141318973	0.7947225162418531	0	-2.4104753437372977	1.8197828003282852	0	0.8104867797456516	3.681243894574811	0	-4.119922129793227	-5.852275092208753
S1_RCVCMP0000871	3.8863903738595895	0.9960191174699988	2.2246724591919542	-6.683779336474754	2.8561056925275548	-1.1670493347925937	-0.700472314095371	-2.189225507693335	1.6220540381784945	-7.178156531060132	-5.934598836919391	2.518577849297291
S1_RCVCMP0000872	0.05056634027055892	-3.340365823088221	-0.4004920840631583	-0.2763508082363657	-4.5134746052707335	-0.24453315404205472	-0.31787992024652	-2.657753909780744	1.379230706009909	-3.0533857765197223	0.6333309982832467	0.3268519896160175
S1_RCVCMP0000881	-0.7226451869113261	2.526440937144987	-2.4222687969348287	-2.6167901966893643	2.680019508687808	-0.6591099950045883	2.1478481846315765	3.766478512263266	1.6752620282090178	-1.3885950585931304	5.265342650484296	-3.43840798965516
S1_RCVCMP0000885	-4.23450939414878	-0.7539177830280052	-3.4704224526143443	-3.4808786347128455	2.3021836283401957	-1.0249635992823312	0.5379021636017821	-1.4293402078973187	-5.558572841798367	-2.884190514367949	-2.1755291264862526	0.2805767515501381
S1_RCVCMP0000888	0	-0.14438123137929468	-12.137275638065335	0	-0.27026008772801136	-6.16928537306327	0	-2.3087901999707623	-1.7084044524305777	0	0.875015818473563	-3.3881397952564525
S1_RCVCMP0000893	0	-0.5024163343993419	-3.8655349541971455	0	6.207279202507826	0.5379254233089314	0	-1.2394756283157646	-2.745897991845446	0	-0.3176114194325159	2.0409274353197886
S1_RCVCMP0000894	0	0.5824134573491896	-0.18667104132725	0	1.755692852418225	2.4006121708564905	0	4.29098596507342	-0.4657147956032572	0	2.898508136571201	-1.9186127372365607
S1_RCVCMP0000910	0	-0.10770035407299988	-6.650999165931211	0	-4.231631527911955	1.8320418754214804	0	0.20996302741084288	-0.0979492529656869	0	2.0847787920583376	-6.128671541340322
S1_RCVCMP0000962	0	-7.255940251591925	-2.4962801790498568	0	-1.2350081407713607	0.6618020578730723	0	-3.764003208923686	1.0397044289213182	0	1.5926305490664834	-2.6047008363104904
S1_RCVCMP0000989	-1.501821524317277	1.515777097847657	8.046624171726414	1.8413535399255605	1.4828360200998147	9.34496532833297	-2.676951322890507	-0.970252883189483	4.704395430248794	2.512061730518923	1.283629918797654	-2.1199626644862586
S1_RCVCMP0000991	0	5.440643481001691	-1.6675523327597477	0	5.058121787718289	-7.313228266630732	0	3.042361296522847	-3.0754900563429586	0	7.047723798483695	-0.651634958194065
S1_RCVCMP0000998	0	3.9484992209567915	0	0	3.0803462224619147	0	0	-0.9692053582303292	0	0	6.778077125035933	0
S1_RCVCMP0001006	3.8382155180837234	-4.278458005016215	3.2689641860744616	-0.5817413525203861	-1.2006820189582348	3.4401463748879917	-3.708872030236524	-1.2062511610050208	6.844258255933785	0.1185839124565594	-0.5659920067392026	-3.4972051865280562
S1_RCVCMP0001030	-4.0562006922417755	0	2.5140621180589102	-1.7463023359573162	0	10.602726875420803	-2.1652166271241517	0	-4.640646524066189	-2.514147001665893	0	-1.3676916016935907
S1_RCVCMP0001055	0	-1.1354416231831752	4.9041486621316945	0	2.4000117972843973	2.468063171535457	0	-3.858280021807431	3.334033968437119	0	-4.287674879660981	-3.3808676251855383
S1_RCVCMP0001066	-0.25830692892368207	0.7302979127988131	1.2927223286736633	6.305999792551915	-1.8526419652452775	4.466227649346421	1.56656099995619	1.4881828247627051	3.730579537718319	-0.24569433329479065	2.9848866267443923	2.560953478674076
S1_RCVCMP0001079	-0.48886361115823146	3.593652102710557	-0.7231399466296189	0.7497002231058872	-3.709635680973588	-1.685844331557233	-0.950171217857844	2.199530203894993	2.397233240582375	3.3216414518341386	0.9714263370062323	2.836708177881368
S1_RCVCMP0001090	0	-1.5341417427336212	-0.0028077232407875685	0	-0.8824011943853208	0.37875938888491173	0	-1.5198473269239618	-1.6248736282783467	0	1.394695970728923	1.9717879003807612
S1_RCVCMP0001117	0	2.0283488818721653	0.12943699830924243	0	-2.753635565204577	-1.4769822471121363	0	0.9315975753936465	0.21941467601183637	0	1.6127565253860952	-2.4437395122540475
S1_RCVCMP0001118	0	-2.2404327523660355	1.2864313066222748	0	2.675506370429796	0.4977425677125564	0	1.139258763619475	7.937170666468151	0	-4.490877619173132	-0.47839108847031286
S1_RCVCMP0001136	-2.5914587359282457	-2.172346632783232	-6.136147650619658	2.4345040969008753	-1.6294066133536165	0.51116998658403	-2.0491116337168442	-0.739483117847131	-2.3214966921491706	-4.621725450926647	0.34405481936125953	-0.7598203817792344
S1_RCVCMP0001153	0	1.546704651748593	-2.3156687784482157	0	0.9477950365606458	-1.2244478421169325	0	1.967682780804119	-4.676992563721519	0	1.5487218448785125	-4.0120625250833015
S1_RCVCMP0001166	0	-3.575942829094743	-3.2262488585918785	0	-7.8043137596315315	2.0841840384443655	0	0.48797843895667287	0.4452347880998753	0	-7.206055420216498	-2.2828917642114495
S1_RCVCMP0001268	-0.7254795610672057	2.693480795553711	-3.170490851065109	-5.662740074519191	0.8147496274013815	1.7089099708973214	-1.8438818492676474	-1.157111194633157	1.7275265710723575	-5.1696283453481655	-7.59836063249384	-5.953217383763788
S1_RCVCMP0001365	0	-0.03759455773737335	1.4283603206772562	0	2.6478635546454634	-4.251632018928216	0	-0.750895804316766	-3.3265830632527273	0	-2.604435359703812	-5.482072156073165
S1_RCVCMP0001520	2.4794320407569264	1.3262364780878704	-0.4364219246285074	7.0366172250160774	4.07686629934878	1.5507616887993407	1.1111452939091717	1.4145462311606642	2.447215344879864	6.013640732738565	2.9259013859358274	3.2078732632126745
S1_RCVCMP0001523	-0.3683768948167909	-2.9133588198542704	-8.50489172983939	-2.207521081477632	-0.4556023994159884	-7.297526753408457	3.094704167548682	-4.3125678460425805	-9.653922965484364	-1.3313555051131443	0.7160441027122857	-6.148685306410755
S1_RCVCMP0002079	0.7280838521063856	-0.9196703215291014	0.9270326188116581	2.6482426372020815	-1.2141116048137954	3.1409541125260634	-2.0177164277796673	-1.202937109386087	-4.891289464362808	-1.8966333260620196	-2.418425829012436	-7.372719452334095
S2_RCVCMP0000000	-2.337934125861815	-2.1600612772019767	-0.10694311865112016	-1.6356933687251443	-4.740334883361401	3.8770729308825214	-1.1720885220120063	-12.650589744297077	-3.973482125078451	-4.953811512994639	-6.088055339668696	-0.6019532519279462
S2_RCVCMP0000001	-2.1050581436269313	6.063647529287204	-0.6609402559325587	-0.9027133257246426	4.915357769485522	-0.30172028928511835	-2.7894733439397386	4.203471648989135	-2.2516516752110927	-6.2061538950913295	-4.932044073776362	-2.969513848564399
S2_RCVCMP0000002	1.7740267526765539	-0.7825711849578767	-0.037693028098427686	2.4943487426467623	-0.8471987482320419	0.8313656428481747	-4.5887583566035435	0.4445049156986072	0.965691998688933	-3.197428118391912	4.383817443632379	4.656838072781919
S2_RCVCMP0000003	0	-3.896493534050274	2.4169292062997076	0	-0.11096400843228618	1.1214001552817314	0	5.54988170001128	-0.3026043673737427	0	5.787430717262868	3.568019377916611
S2_RCVCMP0000004	-1.7811272711872035	-2.9738299707142066	0.9683425832607463	-0.7466720583627773	-4.328452129927496	1.1464484473912548	2.2598959454359964	-2.3166378694292393	1.0708721635364309	1.4651682848602186	-3.748589877843393	0.521326729155386
S2_RCVCMP0000005	-9.946153779628906	-7.335143964127706	-3.6861799370138706	0.4214292215632693	-4.1989154407994445	-3.748728639881749	3.51407881001342	2.0505743261989924	2.7893232599572357	1.5593873094644308	4.658905213026094	4.644545492327838
S2_RCVCMP0000007	-1.6750787774059843	-5.077965452838885	0.6610851583070155	0.01829789404116589	-4.639593652803791	2.275775474303284	-1.5367078499205244	-4.215424058501416	1.7972045355369322	-1.2651177982684683	-5.656379305876939	1.999820017491449
S2_RCVCMP0000009	-3.6907641110999982	0	1.1492122986548663	-1.6014108516272065	0	2.2573690477084964	-4.325763017307265	0	0.579094617493204	-2.3751649099753274	0	1.4981932676784824
S2_RCVCMP0000010	-1.501835581760079	2.415800243157345	2.5258017492947737	3.083614376585516	1.929880024771983	-0.28761988542372274	2.59644644470443	1.4971924183778957	2.5069615223447674	1.19283501418257	0.25083441955295577	-0.13401655204398014
S2_RCVCMP0000011	0	-9.099030192566145	3.3900998462529817	0	-3.045200619335045	-2.426607578796566	0	-4.357925794843148	-5.55471174222194	0	-2.783090100071606	1.1108595844003006
S2_RCVCMP0000012	0.8691059305381426	1.2798893630026003	-0.8611841570379292	4.509499650296454	1.3275216887723296	1.1807216652108876	0.9475917135042773	4.30560205379677	1.7344219023279879	-0.30958407829759915	1.4352505035455962	0.48184334127865214
S2_RCVCMP0000013	-1.760404752144519	1.7741233867782231	0.37223843820960095	-1.8217966048821423	-4.438726180326958	-6.894437779231281	0.17908710499206065	-7.51782285836488	-10.391919432530353	-1.7583076817584764	-4.643106166138964	-9.149251993046638
S2_RCVCMP0000014	2.9515239208328783	0.45192059945912344	-2.2089761160272383	6.542682360065829	2.4549226511088	-1.1834440423534447	-6.710723849308598	-3.792575676328644	-0.9531688863329746	-0.9760202128732827	2.2494450838288267	3.664381211105653
S2_RCVCMP0000015	0	-2.19377228094594	-1.3404867115029826	0	-6.468844013579013	-1.8391402261019385	0	6.926227375671595	-2.656864740677024	0	-6.993806540238191	2.721899466645546
S2_RCVCMP0000017	-1.7754473294382518	1.248503149593113	-6.644038124936836	-2.7548711836836293	2.107898005578373	-11.312944128885674	4.217263127176778	4.01297792815256	-20.67580024306023	-0.4779046231866054	-4.662022423653781	-2.4190609927239253
S2_RCVCMP0000018	0	0.3206134407658636	2.7402443465304582	0	-1.7911221643361581	5.229212634847637	0	1.3155813695358902	7.387098792999999	0	3.799335211901655	5.368855728188049
S2_RCVCMP0000020	3.376174401689672	2.1444873363633135	0.3178319450652381	5.128261645829875	2.6918085654560024	3.1265397424520245	3.7767842741910345	5.447098338648665	3.454738943711097	1.7488464264245924	2.7348902149241483	-1.2217153797709317
S2_RCVCMP0000021	-0.7912131591815326	-2.703588484695467	6.143914443643934	0.4751742164482124	3.7812990534289455	2.5444413119467746	-2.3028901663580648	-2.8928504852252397	-1.611601509564689	1.4107720230097263	-6.512169237178687	5.197338308038943
S2_RCVCMP0000023	-11.0517584871236	-12.292169645781287	-7.552349350924996	-5.630370718000409	-9.291296420978558	-6.840574859909609	-9.052628633435534	-10.088413159223213	-8.23039276950699	-8.189946393068034	-12.024955395032897	-11.226652372615083
S2_RCVCMP0000025	-1.383619781135485	-1.831898939009351	-11.065505686645153	2.9760338229895495	-9.456746387918406	-16.276251842057682	-6.029045619269141	-3.66197745941847	-10.78938029517423	1.9331519141750735	-8.147116453458104	-10.591771718362754
S2_RCVCMP0000026	-5.143716100923788	-1.3878432801910896	0.2084599683838909	-4.951748238956323	-4.5648111686193005	3.3895476040214985	-1.0326105247140671	-4.7565278216321865	4.219362489478505	-4.626005589801672	-1.5638766146940097	6.056477018956939
S2_RCVCMP0000028	-1.4042197703464911	-6.3809668093554315	-2.4079036163134093	0.21522178742562853	-3.02325025120917	4.135377122693299	-1.4110705924530493	-5.7181224835801086	-5.8746965675342775	4.760368864998086	-2.7543148423048085	7.473075733398734
S2_RCVCMP0000029	0	-1.7200792115451535	-0.13762777941766147	0	-5.556823930308526	-1.2162727818612236	0	-2.350067533772779	0.9467756913895843	0	-6.070801488640802	7.6021139727631635
S2_RCVCMP0000030	-40	-40	-40	-28.594401677865477	-40	-37.09062327685236	-20.17553166022961	-39.45914866248691	-29.957430407910596	-26.20336096161696	-40	-40
S2_RCVCMP0000031	0	-7.644299817606814	-20.536355372277203	0	-13.36722998808306	-24.365829664189167	0	-11.249533458196042	-31.290050941555197	0	-9.931836118755966	-35.40033766424799
S2_RCVCMP0000032	6.841969352168604	3.3307851299320625	0.6652429812197893	6.164774153048941	0.8786041979342175	4.141892133584055	-2.3903898873820584	-2.685341526727181	-0.8508018165317609	-3.883570109196392	-1.2488610246860363	-1.6387247964863214
S2_RCVCMP0000035	0	-8.128884481636778	-3.3964397072050723	0	-2.3175420362724775	-8.047489132839571	0	-5.386329504335306	1.509142248749788	0	-6.250151424470655	-3.064668019497878
S2_RCVCMP0000036	0	-0.36674828517660624	-1.8966918003362208	0	-1.7756250188530107	0.5255813266503576	0	1.915735966227898	-0.6391917104464002	0	1.3497337237077383	-3.5686731587703555
S2_RCVCMP0000037	-7.041037031391331	-4.688407894949236	-5.30554443938937	0.18114250561327283	5.481928662246272	-9.41322753639392	-5.4423210726247255	-18.745314824034836	-5.340007419476775	3.4756532618378153	1.4755188571957751	-8.094643962081326
S2_RCVCMP0000038	-0.12858249612490372	1.521418151076482	4.5337597296424175	0.5467183629092182	4.152986116617427	0.7024851209913988	-1.6375793787187047	1.0136353225671675	4.147881167502156	-2.276107209534437	4.98206056813709	0.021172928183460463
S2_RCVCMP0000039	-0.47031451755702497	-1.549238992483404	1.5938215848577562	5.09923287483432	4.326403897693663	-3.4858066677000408	-3.5304011107668716	-2.0010732263375637	6.394271717904758	0	0	0
S2_RCVCMP0000040	0	-1.3745864162134103	0	0	-4.951858202688638	0	0	-1.3198854407807363	0	0	-3.903884573378825	0
S2_RCVCMP0000041	-6.007966171099977	-3.000453301689647	0.2665826872419825	-4.321094908999758	-1.0389312312212367	-5.5527967566424365	-3.5361262578537365	-5.808454679060096	-1.8646127092305083	-6.96342765166359	-0.8460234535770215	4.239982466530682
S2_RCVCMP0000042	0	5.233075140737308	-2.0467774766484	0	-0.155718840521992	1.2694497346787355	0	-2.6738563809901006	-0.3534899128968545	0	-3.839242225900979	7.413505110619368
S2_RCVCMP0000043	-1.853866605969875	5.584906589773155	-4.052230023786353	-1.8068566919810123	5.730882715599906	-4.914283051181077	-2.3091726713448697	6.07693565827483	-2.2673382038315397	-1.0919862344931344	8.458155272401989	-3.3133334765606803
S2_RCVCMP0000045	-8.49706886660649	0.3087946682806577	0.4556414450888056	-5.340786528821017	1.0997523929835678	-3.309957195154715	-5.823692654793265	1.8375349531533882	-1.1335737991185155	-3.6624837463925455	0.39421277403596955	3.0514463269698484
S2_RCVCMP0000047	-12.885074151765549	-25.866782631875243	-34.910065219379554	-11.689224743045191	-17.505212075233306	-18.35217154232145	-12.05710762892154	-19.970150078868997	-19.288239897340674	-11.77404050679947	-24.641780173797528	-25.973187791525177
S2_RCVCMP0000048	1.8961293252906846	4.222467514003377	-0.789261556187927	3.954154253935211	1.9882249001385344	-4.122190311892973	2.1743180520192253	5.468357040748653	0.8443157949188232	-1.5520713361529466	3.390292138420688	2.8178353488278542
S2_RCVCMP0000050	0	3.798816270894575	-0.374285770368095	0	-0.9449893513737041	0.04209050162448288	0	-3.8261606313153136	-4.544906081784895	0	-3.18330444161734	1.7540577546262377
S2_RCVCMP0000051	0.48484045051188207	-4.3959657517624	0	1.1435535632629312	-5.63507315150001	0	2.777548921913106	-4.63051307573444	0	0.7368052818461838	-5.54395817586586	0
S2_RCVCMP0000053	0.8347333765379548	-1.3923318210570967	3.1640134156656288	4.483344539456661	2.260534554415137	-2.5055804075978876	-4.315644677013492	-1.4946093199402302	-6.614488504865559	4.061269832484738	0.8289564630472646	1.2683786440737552
S2_RCVCMP0000058	3.999076579128217	-0.849776624369315	0.5538296852861455	3.1887013401714004	3.0512806905660455	6.511218204800363	3.1465977397220817	0.7073456597394366	3.4911277597155213	-3.194584105533907	-6.24330427453378	-1.1309076911167582
S2_RCVCMP0000060	11.271785155478353	-6.9633813188142755	2.285702087432652	6.42791453839296	-10.009935787403549	-2.791106753523408	8.087255821607025	-6.08109074910327	4.022734148134703	6.1350151437095075	-4.31685579346505	2.298293036809802
S2_RCVCMP0000061	0	-4.509488271609578	6.778915000365587	0	-6.496393463060116	6.3035674191137385	0	-4.452708460212083	4.32954622909229	0	-6.34555243429703	2.5512292678740325
S2_RCVCMP0000067	0.16301174365437526	-1.731845013448705	-6.83402727802418	0.4636623533104927	-0.4655370927531493	2.7780097793973506	-3.2714049371138665	0.6945591374282616	-11.731193587140115	-3.3220853184411836	-2.7535875586477903	-8.031556982647764
S2_RCVCMP0000068	-3.039136493600024	0.8675798863654997	-6.48266218276183	1.5454659180213952	0.1421498072599027	-4.893924091945274	-11.035194459735896	-4.422432698589673	-27.65129079430906	7.0018630295315525	2.875901122674362	7.759617173984067
S2_RCVCMP0000070	-1.0309161659028019	1.1764988830712637	-0.11639297223854714	1.4156372122028604	0.14850221945346762	-1.3144725974903273	-4.536634339781652	0.4424118717164236	1.462088725332492	0.4995278573821307	2.8613430809764493	-3.2383398291374803
S2_RCVCMP0000071	3.04578397718141	0	0.7758548211434355	-0.5832400913872187	0	0.4456802187756641	-2.084294157820468	0	1.72456906956056	-3.3435833351715023	0	0.2794228291550589
S2_RCVCMP0000073	-10.74141059421641	-13.231181501022277	-0.4464358456504812	0.5999843032949319	-4.9175980173094365	1.1407742796556313	0	0	0	-0.9645018248320795	4.389375875722612	1.219964130538419
S2_RCVCMP0000075	-8.600093972361515	0.6006954707883805	1.9899459261103964	-3.9464923387462907	-0.7485433203169997	3.5509764770518415	-4.4918233371012874	-0.33142595322754237	3.097292192436107	-6.483278011551373	-1.005346618439398	3.2818324381459902
S2_RCVCMP0000076	0	3.8209163270511204	4.917960043049891	0	1.8243861966259842	4.154728778927597	0	0.16751698180088045	2.0755666687250747	0	4.8079894250483015	5.279685111923779
S2_RCVCMP0000077	3.336961695104166	4.016249682450602	1.292110139048689	5.197826298178896	5.560562497423388	1.3567368778055493	-4.374387251159275	-3.561831171342908	-5.493017745344489	-8.352936097287344	-11.632242932973442	-4.4278242655410995
S2_RCVCMP0000078	0	-0.32217480187854464	-1.2996767897298522	0	-6.2752195577147605	-5.361119780808827	0	-1.2298243400833961	0.26497454849588115	0	-4.939510073941783	-0.823993416354744
S2_RCVCMP0000082	4.789358063865805	0.5417336324938984	-3.539659259048294	3.6486969937130818	3.2104985747752024	-9.190638291918901	0.4383898030271203	9.890170584640547	-7.196242991440436	3.1177421517450266	3.0730671368462357	-3.9355720204543148
S2_RCVCMP0000083	-1.2163391082876156	-6.326601882187831	-3.4654718364184087	-2.541024392945287	-6.483436755270585	-9.594009920482932	1.5639808451747776	-2.5877595904506987	0.8278619345769964	0.11411826623113464	-2.860518525920949	4.739330051528349
S2_RCVCMP0000088	4.377097471610734	5.484141314175904	3.2672249648133573	1.5774107545697889	0.5471245796338965	-2.8116843648226766	0.23202633425976527	5.451749314085849	0.5783385397228843	-3.232239467437548	-5.0750152356627805	-7.3968915783865725
S2_RCVCMP0000089	4.4985860327083556	-3.2773060847750237	-2.166881599754078	2.8795970124701733	3.756216048593362	1.043185300736799	5.6025712268238665	-0.7947270571244414	-0.0432656321156581	5.512787462309988	0.2876339417805354	-0.708233849565758
S2_RCVCMP0000092	1.1875523196472613	5.833169418351566	6.24953230615013	-5.255339225204955	2.6835523950102234	-1.0625966306647827	1.7575789864660447	0.911706452118903	6.154145976162811	6.0473846425058415	3.4419111263583138	2.0350395690435286
S2_RCVCMP0000093	0	-1.4216777835421124	-0.31811288684801725	0	1.659946728438548	0.3953662542971444	0	3.263461455377881	0.992718443223133	0	2.5493628409527935	0.4071570023833296
S2_RCVCMP0000094	-40	-40	-40	-40	-40	-40	-39.53855881130676	-40	-40	-17.110002504967703	-34.75954483452699	-36.216799173051804
S2_RCVCMP0000097	1.7914567583044743	0.5732110811081655	-1.3991326542307585	2.0074300329590353	3.643213125281623	-0.3087161252744731	0.054299042259935745	-0.08028793233752357	-1.7811777454064799	-2.987552938389284	3.010664797436512	3.569690502257068
S2_RCVCMP0000098	0	8.662828418511834	0	0	6.281816768591534	0	0	6.468842484566331	0	0	7.744180389536397	0
S2_RCVCMP0000099	2.847665580140975	-1.604039328002993	3.7877807824631855	-1.2797168054816535	-1.5269090635812879	7.136710690686194	-4.823117823894261	-3.5782287004366937	-2.314325469925381	3.3901947455439383	-3.299383003222185	1.4130823439992146
S2_RCVCMP0000101	3.541249529377556	2.227649804065743	0.3633353931782109	3.4804309758945906	2.23552919306689	-4.819339650889977	-1.043328272926672	-3.1134904049266434	-4.221326490654535	2.655093115625021	2.6974526927229876	-4.996907518284405
S2_RCVCMP0000103	-12.968335486447243	-5.344058235846428	-14.098322274956285	-13.031404387178316	-5.7067552305595175	-12.94453525345346	-13.53002866132306	-2.251660635377549	-13.25830216126653	-13.460655887730349	-6.36717768207612	-12.815398971151648
S2_RCVCMP0000104	-23.595275900513744	-24.25289502273137	-40	-13.443978870287708	-16.011871989410086	-25.030686707294965	-13.999252372094444	-15.906344341290671	-29.390563120760756	-20.254001364336784	-18.704824751459558	-39.605623148655724
S2_RCVCMP0000105	-1.2372037813429364	-5.6229443264659915	3.947537282832056	2.929703859821124	5.831806824664811	5.436489391894184	-1.3902127735707492	4.62810849303254	-3.522080241928638	-3.2695399511945475	3.7432755549904098	4.926587005093686
S2_RCVCMP0000107	0	-3.6068204013791445	5.6806048840289245	0	-1.7023067438710238	-3.1317767284398523	0	13.154814545358342	-0.6230946150749206	0	-1.6756218648983916	0.11804155023503425
S2_RCVCMP0000108	-17.427151739152258	-40	-40	-20.985550749819453	-32.547652408067506	-36.49906734257072	-11.907488519746886	-8.85783359145428	-20.787378953956065	-21.490089263524325	-40	-39.27129681377958
S2_RCVCMP0000109	1.0640200482002073	-0.5459790670032759	-10.755923946600095	1.4500217036515073	3.2252066802481196	-2.8370981860528963	3.480396090285611	2.824919569995319	-5.470605299701888	3.0011799288327743	9.529659830778275	-4.549633732605624
S2_RCVCMP0000110	-1.7837938794525185	-3.553731109359755	-3.193925290965454	0.022516897322594095	-4.409186468802644	0.11135459270469258	-4.9199720359450065	-2.991702919114652	-0.1766948464517472	-2.5479405989788027	-0.08791320603170936	-2.4746285246923665
S2_RCVCMP0000111	0	-3.8240043434470854	0.6411736902276208	0	-4.884836257439966	6.138085711857677	0	4.46202960510863	2.6436097564174386	0	-1.126331984533954	4.984132555592529
S2_RCVCMP0000113	-0.6993416529363111	-5.344124570246361	3.032273975221952	-6.003698922163149	-5.653848996127185	-5.4550461497968055	0.41742103161412264	-5.577159411499451	-0.29086661539107594	-6.438142764277275	1.6489544394372808	-2.4725195243256146
S2_RCVCMP0000118	2.1999561641785044	-0.017052257746911985	1.175410846278181	-2.0059640356324207	-2.5889269394727115	4.628481074899527	-3.2738201628089874	-1.5044087725446507	-1.9869956951573853	-1.469108063358615	1.2653901390291056	-2.902183649215008
S2_RCVCMP0000119	-4.2134392772769775	-17.822086863391686	-3.3164162818639413	0.30697094202206165	-12.361964433786904	-2.172930797910311	0.578392302704571	-11.375842739582538	-2.4055802392662047	-9.352823165020526	-11.643854410505531	-16.69619251725267
S2_RCVCMP0000122	3.0596633665117587	-0.4806011435523642	-28.481047730092396	6.378508578668614	-3.091713555201677	-34.62501921772198	-6.162236841364753	-0.028699867636640515	-21.307881715247543	-0.677080711113605	2.0296505517735532	-18.40173737186545
S2_RCVCMP0000123	-1.5542003522791814	-1.3129805450312306	-4.465001090935203	-1.82477555874978	6.696294523153294	-2.6317157760505254	-1.7477648562813821	3.1186953104850814	-4.846612308995987	-0.8881767164319053	3.9352242328785914	-1.0199327875655184
S2_RCVCMP0000124	-1.770383119902524	3.2941585017200627	2.907717044528213	-5.504070357991591	8.707571969068312	5.898875772584712	-4.238858140989436	2.0386879405884515	-2.0576370586831128	-1.9353691696205777	5.997155392671491	3.2603232997167892
S2_RCVCMP0000126	0	0.4112652266894375	4.214283677300297	0	-11.705481465942595	11.976835636705514	0	-6.6885370846750245	2.146064123203761	0	2.1763276732849195	4.62017785638178
S2_RCVCMP0000127	1.5041432984791372	-0.7100582545414443	-1.3523530705948652	2.0390099385731686	0.4125090280759677	1.42917096905571	-0.6382454966649197	-1.039180290804434	-2.245027192496926	1.260878529985589	-4.750953550681913	-3.8892523510931354
S2_RCVCMP0000128	-2.3863086216422724	0	-1.1999506930047326	1.1201116810059406	0	-3.0582670278964472	1.9998046811505115	0	-1.674178348044456	4.287180452730644	0	3.070935386848063
S2_RCVCMP0000130	-3.2819120137857185	-1.7807893214078905	-2.472747597712815	3.785222597590973	4.055738459233291	2.893887806177026	0	0	0	-5.5003891376024825	1.1812865853494678	2.716368692324473
S2_RCVCMP0000131	4.434661701925757	1.2693112792818566	-6.445112970931242	4.629901975964917	6.749640344511802	-1.8119277715415716	-0.44884046373276104	4.581668213103501	-1.7945212564299025	-1.3720109160414342	1.9456382697105348	-4.64684392175597
S2_RCVCMP0000133	-4.827089849045389	2.3061905730483283	7.324768697190577	-0.09431590419278278	0.5127385919300977	-0.16582435159305484	-0.9017629235539162	-2.356012257551369	2.026628935165921	-4.179281284179023	6.212234194464824	1.7534004708845594
S2_RCVCMP0000134	2.364568666506109	0.9322233451518553	-0.5911820193196655	5.445844708422179	-0.32008323526654237	-2.1024198091435835	7.430231686306511	0.009257627856058251	-2.4745004809848075	5.966491071967971	-5.902870689988347	-3.1930737331835064
S2_RCVCMP0000135	3.0824182772405435	-2.151717801544293	1.8326813102407735	-0.25793728902698004	0.7383897624136235	2.871058796364661	1.0807980255112648	-5.518615538264637	2.181127697974257	2.0500683797790242	2.376066758361044	3.5533838487575706
S2_RCVCMP0000137	2.9481305479138054	-3.3418329150604915	-2.0403897720714768	3.7359352343870267	-1.9086923966876717	-2.501715485228552	4.990529914858596	1.4633880873578649	-3.5558349949572743	3.754134886794661	-0.3103326285578623	-4.327897153484828
S2_RCVCMP0000141	5.908370791758104	2.2207695995311387	4.80455828591807	3.853855919149421	0.2311800356838543	5.721859841297941	6.165550205500619	1.067826785615271	4.8002787326870635	8.23365219904001	4.33341475044855	2.6644814162477855
S2_RCVCMP0000142	0	-1.6201190937737022	-1.758277360865769	0	0.7543551156245133	-3.5193047201981686	0	1.104069623146215	-0.0021891984509080148	0	1.909610742863368	-1.7871062220418381
S2_RCVCMP0000144	0.05454456564991477	0.42091176864684765	-0.44791575920557236	-0.32321728961351986	7.491855967577276	7.070453811914227	0.28185595773392597	-1.73984870172039	-3.4786507936723834	-1.410028348960358	2.8384320360638635	3.09333161951472
S2_RCVCMP0000146	2.163626634401466	-1.219346126471324	0.28924568902876796	-3.1371544472613566	1.3143811446900073	0.8175180889602428	-0.6572815253138198	2.3554270917398643	-1.4687374436412284	2.670795631314412	-1.4573901119800303	1.1956400572349177
S2_RCVCMP0000147	1.081276756342411	5.109269701374929	3.0107861063151553	-4.0816941318707185	5.163697587866512	0.4694677632756548	1.9183684848532767	-0.6046049206776644	-0.2711039734552236	-1.271516770216034	2.1000976186811857	2.1188862981032366
S2_RCVCMP0000149	0	3.0430198136737467	-2.424418178323061	0	4.214025595101218	-4.975156287316083	0	3.233496750222394	-3.14596360384575	0	0.9620252747296955	-2.234435971492199
S2_RCVCMP0000150	2.3607897656980077	-11.218130002633865	-3.542759190797713	-2.315892706588518	6.386741339369086	0.9752739530808594	5.5066294894804635	-3.005170961861341	1.6076850051258718	2.7049656571993457	-7.632983484018527	-5.546780336158763
S2_RCVCMP0000151	0	0.2707106252784627	-3.0237909635856015	0	0.906500110408287	-4.333584943410082	0	0.9804286956178814	0.5745826325673663	0	4.026399542881351	-4.073269118437168
S2_RCVCMP0000153	-4.894440480926372	-2.9242327732224123	1.7415441906880398	0.022019549725689484	0.8718534099553505	-1.2462376345584856	-0.47599258591837296	-0.7504416465581756	-0.6344770550275097	-0.47712021564918083	-0.24770332552586136	1.2349307906641145
S2_RCVCMP0000156	0	1.1704736601140553	-6.442443792639976	0	1.288268893171163	-0.42049861293697693	0	3.3714113480284498	-1.122149687914387	0	1.2665225026396174	-6.725792335518379
S2_RCVCMP0000161	3.511840446966909	-5.511970977133855	-8.91003235028364	3.102503735810284	-8.918701688841773	-4.198860503176446	3.148588345095312	-6.789440557472865	-3.4504337667541396	-1.5694321355689613	-5.725521387016411	-8.446942770899314
S2_RCVCMP0000162	0	-2.642544649921394	4.557982999557264	0	4.1236755213281215	2.8962434547652127	0	1.5659734450296507	-0.7590867965804811	0	2.473090357348658	-0.7405217001212768
S2_RCVCMP0000163	-5.4688996464596045	0.2328864321687339	1.0174548265484755	-3.0541893616393647	-0.6761588045055104	1.3217411834920043	-3.0910280962092407	1.658649227372519	-1.0693313096313315	-6.007872276007898	-1.8574322768753415	4.802522768725924
S2_RCVCMP0000164	-8.169602611297693	-1.3939258245259007	-2.449068996271089	-0.9505840098622841	-1.5012211958843484	2.6238627939563393	5.3437977337922655	-4.124876758782867	0.36752411779093164	0.4076284726712867	-0.49344528410810246	-1.74963348957581
S2_RCVCMP0000170	0	-0.9825431278091561	2.162502757481369	0	-3.6958292922984626	0.4484927516446583	0	1.3400666034219872	8.028810787798804	0	-7.02580244313577	-6.814890960110513
S2_RCVCMP0000171	6.151577261692822	1.8327238206511425	3.344908013878151	-4.101098567237231	-0.9256112385578185	-1.2069584086627794	-4.677034293965373	6.315801362825103	3.2332355278745815	1.0977364908045528	-5.634720318281802	-6.8371411783946305
S2_RCVCMP0000174	-10.013222021784719	-14.639330668016704	-5.968605846972083	-6.101058420459663	-9.828954607472985	-6.37191768153261	-8.869466885282831	-13.046493100637942	-10.566501578594844	-8.368439275123848	-9.434065675961339	-7.796822579979138
S2_RCVCMP0000175	0	0.8968545188477081	-0.2899648794795814	0	-1.6851657623010772	0.7413206528556954	0	0.7553090955056149	-3.099501884059683	0	1.2368821554421459	0.9138364934919273
S2_RCVCMP0000181	0	3.1084168105378973	4.4995139498554595	0	-0.5408922520333143	6.843367224984373	0	-1.795242203767329	-0.015281360477874971	0	-0.14873825451331837	8.386772394604492
S2_RCVCMP0000183	1.0314679109817653	4.043246535610651	7.0878278001348995	0.31704185117525996	-0.5985118562492401	-3.8237906493295926	-4.891025013847061	3.715153369180388	2.638089802287823	3.4642634895736584	-4.88697420520713	-5.549787889694487
S2_RCVCMP0000184	-3.34281873686666	-5.305818788446352	-1.6899130055280875	1.2368270035060396	-0.021819703491164452	-1.0548386369141567	0	0	0	2.847295450581651	3.3054307165959647	-1.6117104435144791
S2_RCVCMP0000185	0.061772622958491494	-6.616161518445031	-8.468598553059172	-0.7469887260764223	-4.819476622336929	-4.750012117393602	1.120083781107044	-0.38812691741238226	-0.18665332222560727	-2.018192077283466	-2.5408548442174097	-3.1440729984481504
S2_RCVCMP0000187	0.3403735635967668	-4.746627947698349	1.094724700912246	2.1988840131687075	0.19427876673055045	3.8778400378144164	3.1488347180552227	3.714654574566323	-2.026073673153208	1.6456173062830959	0.040994733313508565	-3.723733167450214
S2_RCVCMP0000188	0.2116688872414212	0.8714044897205859	0.9996470928886088	-2.9556605865073795	-0.061142839766163665	4.95881216747812	0.20228007611336477	-4.352680470086988	-0.9133963626733724	3.873808162240725	10.920730261838582	3.419136846302444
S2_RCVCMP0000189	2.4643232153045576	-4.028912178107941	3.0176103919641415	-4.043488950969912	-0.5733317369032689	-0.8501039458356228	1.0723454676274191	-5.05592106195603	-3.124698036183856	-1.7577223665644084	-4.685518772897835	-11.99415370599574
S2_RCVCMP0000191	2.3960066814547476	-1.533991486956264	2.981116968129458	-0.11719665478846988	-1.400821125772953	1.3885086974999898	0.3620205742186043	3.191673891197257	-0.5375754008169722	5.448923586705733	1.0515738697867645	0.2757239326342993
S2_RCVCMP0000192	-2.9426579526490264	-2.5212029041091677	1.4177671106801504	1.3920953672200749	-0.6651100414678849	-1.1083254545321783	-2.433148668705742	3.139146710889408	-0.7379430069843889	-2.21304214651201	-1.486291117684515	-5.004950855621215
S2_RCVCMP0000193	5.13581205336864	-2.2488193131681125	2.1270597395355577	2.7748384000260895	-1.715113720160402	3.356607868079062	5.957449300260103	-2.2415619253146404	-2.509248342795926	2.8357831862349636	3.9968367483745366	7.774794006755825
S2_RCVCMP0000194	0.2285554380616537	-5.090944004728809	-2.5626984512486986	1.3357627187279575	-3.8474118779566813	-1.020994584164752	0.7487365025839092	-3.4507488561009163	-2.2979847138443548	-0.9539037431336809	-4.3725902951016	-3.1524749427594014
S2_RCVCMP0000195	7.411576220765327	6.851429332342262	3.8886186886400904	3.9371390408064215	3.4158795263019073	0.45419751043703926	6.458394730788725	5.1026387064097145	3.5494813373047407	3.8224104328768047	2.6965749148052005	1.0742048987021549
S2_RCVCMP0000196	6.948814228627769	-2.3361794396969326	-2.2278126622661976	4.089085173757725	-3.1034727236986908	-1.4001141832130661	6.586293909836694	-2.2045601453778647	-5.323486784133038	0.6325034714503226	0.6064120850802223	4.785741371718091
S2_RCVCMP0000197	2.121269464610797	2.0039114652550833	5.375469162430045	14.960480737740905	1.3033817870189617	5.931939593736267	0.19694649598384312	3.0580976524485455	2.18678335331517	3.0991203847695568	-3.5922422694217904	4.517761616891402
S2_RCVCMP0000198	0.9249550545464275	0.3918748917735085	1.8864535624477694	0.4503585749769797	-1.6957779721944897	-2.0699994743569623	-2.3552223992056707	-1.4436072542642913	-1.9987481213065807	0.9709741578972554	1.833600913199253	-0.6554937838847198
S2_RCVCMP0000199	0	4.789107566253838	-1.9491596166117724	0	1.1690048116413276	-0.9505072143995739	0	4.479337533288114	-3.994074875398814	0	4.9851551363983235	-1.653686545299316
S2_RCVCMP0000200	-2.9606225549663847	-2.760906714234615	-1.2402388697282074	3.317195925413689	-2.366480808465295	-2.8875801007188735	4.8262604811370275	-1.5033040219584723	-2.671099573507617	-2.4919802085591582	-4.633772646393142	-4.1107291988918035
S2_RCVCMP0000201	-4.126845123804595	0.10331562137373998	5.788822309095323	-1.9517778117125257	3.264613209786932	-7.534519976790195	-2.0499745518268897	-2.884547006006173	-7.467209549107537	-2.7814299464791463	-1.0741494473417394	3.9581407235159145
S2_RCVCMP0000202	-4.230488918527052	2.5299007946396	-0.23336037560838388	-3.240626938933743	0.1144310706869379	-0.28658073063145056	-3.779968986279412	1.6644328273294848	-0.8107417601556052	-3.639084362156428	2.231753929856903	3.581783283856927
S2_RCVCMP0000203	-1.0440541587850372	-1.6520214597707346	-3.621440982165707	1.0396956839495763	1.3544859696373395	-0.948104621653164	-1.318374927961873	-2.810640881418751	-1.6933985721102607	-3.559133268268172	1.3689461365023703	-2.3401029618735523
S2_RCVCMP0000204	-16.508013251191958	-40	-40	-12.749752532939292	-26.863062249363647	-30.31736982428597	-13.964706009048935	-30.56207318176852	-39.76588654639371	-20.19523423658061	-40	-40
S2_RCVCMP0000205	-0.5400392791890316	0.5546942554954707	-2.2782296633400465	-2.0374053548699775	2.8737830471105648	-0.512031455760722	-1.868094491662926	-0.577930773249431	1.1297538043617679	-1.5295395084060897	1.3080238260844892	1.1945429920497497
S2_RCVCMP0000206	0	0	3.3192623613844034	0	0	1.676671346681502	0	0	-0.7606776435847586	0	0	-7.268856294348494
S2_RCVCMP0000207	5.315423357079175	6.425453768483333	2.6937578918769165	0.5738224553799723	-1.0518095008476311	-0.28809830536060194	-4.166622033037122	-0.35437938566470173	0.5567831685077554	4.798145155601677	3.219611451803726	2.565746875346265
S2_RCVCMP0000208	6.674715675869557	5.884786568754374	2.4105674004388997	-4.494842133256638	2.745739907986691	-1.1687074147982484	-1.0952214163904122	4.097491068538506	2.6624246650538925	-2.4095635837716225	0.7962097155428033	-2.168717005061272
S2_RCVCMP0000209	0	-0.16373364395720746	6.532676981188269	0	-1.6122326790710226	-0.5395678328118336	0	1.0609815108842107	1.2614108104030486	0	-0.6945702031546478	0.7281648490537806
S2_RCVCMP0000210	2.660849068681849	0	-4.004975047248522	2.953602009457516	0	-1.5244467308835499	2.4297007071882906	0	-4.41908836916187	0.36842144325219045	0	-3.985081698659351
S2_RCVCMP0000211	-15.103988104982845	5.0870175105981925	-16.851003464246734	-16.30970581728437	9.121834451716408	-15.855882835678795	-8.288694225625528	2.361016146402115	-10.096048439049817	-18.237458522985122	3.3989549315755108	-16.4090586504253
S2_RCVCMP0000213	7.232864623076887	-6.098343452606063	2.027626978527259	8.68238017080736	-2.325830406808015	-6.88049436273145	7.407099244718946	2.7355378046003205	1.63110862929262	6.409833970932789	-6.323413760040051	-3.9700648216432053
S2_RCVCMP0000215	-3.334329097841419	1.8680541281477918	6.624299981908666	0.653391431447825	0.718480422143298	10.711434602975407	-2.0152017774237625	0.9633791781205449	-3.717950598916107	-4.449158280518453	0.8513544636915702	-3.8566381935583838
S2_RCVCMP0000218	4.811689780163769	-16.232210036029596	-21.713092785450026	0.5456677735715849	-11.78781908812342	-14.84309869377871	7.678169674322162	-15.213078914815384	-20.063599961264092	6.340268790803813	-26.222203139407245	-24.14554789213708
S2_RCVCMP0000219	0.6391976450465134	4.53858501691515	6.9396620601622105	3.3930781419484823	9.46109989697353	6.266813114616231	1.0008575422680759	5.571156479236846	2.451280711378158	-0.4053218558117666	2.2244134222593694	1.2179008787075936
S2_RCVCMP0000220	0.5891242912569717	0.42626416235827513	-2.2416770342221426	1.384071109301198	-2.990048729721592	-2.3713438058927054	0.2636445912597018	-1.6548688990995548	-3.189275461799119	6.792287495175838	-3.059601007286689	-5.323218870783512
S2_RCVCMP0000223	-4.457688970516795	0.9723004015976247	1.0705416917350592	-3.267278995511442	2.90609779632514	0.7546257381335533	-3.593540799061127	3.1020206511415194	2.309327318399399	-7.973179337342062	0.7563247028347602	2.0606182539314513
S2_RCVCMP0000225	0	-1.7180081206319568	-7.146949006400887	0	-6.468017098068181	-12.384003656131231	0	-5.431689101373708	-4.520784178089596	0	-0.8856953036722538	-2.322375709079284
S2_RCVCMP0000229	-22.416358851362077	-40	-40	-16.250377993954384	-32.5601801374231	-40	-4.523878863031736	-26.535878997184643	-22.787022252039677	0.5895302143326896	3.892862315892954	-5.108834443835969
S2_RCVCMP0000231	3.7990258493971303	-2.564204563433791	3.3982961403366803	3.889392835744684	-15.497854990031978	1.1655152125231956	3.2868088381521523	-5.166291021192392	-2.994192027189439	3.6126369740875175	-4.072760981008176	4.185561419293372
S2_RCVCMP0000232	-3.251173917031424	-5.0192600219849055	-0.7464457177033808	-6.0034886834977454	-5.294277425884181	0.1646171444441071	-7.2192843262992055	-4.127370214952256	0.215209139137334	-2.5303704146791395	-5.27202912099393	0.2827993368378491
S2_RCVCMP0000233	-2.464608479108857	-3.8572600312369194	0.11753257197799111	-4.140195016410742	1.184388712133771	-6.832469320511541	2.0984089294507644	1.6280174521135884	-13.365488478362542	-1.4716894514791914	5.872483910990665	-9.65865758430126
S2_RCVCMP0000236	0	1.4149991701748719	-8.568098549591161	0	-7.093112925741972	-7.56951083099298	0	-1.5302831702239383	3.3339444305237858	0	-2.5743593978654973	-7.1589470492207665
S2_RCVCMP0000238	-9.242945841221628	1.3972038578370538	0.06901063273714424	-0.24407662951654346	-1.069407485146358	1.017754209035449	0.9124478760688807	-6.580980317473611	-1.400889211343617	0.9499768415498938	1.2396479522660648	5.645567581084372
S2_RCVCMP0000239	-28.84975834272232	-40	-40	-22.023563745049017	-40	-40	-23.348700043723024	-40	-40	-20.45262988482643	-40	-40
S2_RCVCMP0000244	5.165799380535811	-1.751240865978793	4.918763283876488	6.74395014752031	-0.09387658477277737	5.084105207900706	2.385791550952931	-1.4464982990128907	0.6812154608276128	1.5576672506576439	0.856148488226361	4.65526656044641
S2_RCVCMP0000245	-1.9502370619139515	-0.7382851420320338	-2.2505856668429107	0.4702476639020919	-1.416585299454995	1.5020500635965055	-0.26572523841973	-0.22123641112032102	2.622829879770104	0.8284998830244451	0.1320678809452482	-3.7658057963299005
S2_RCVCMP0000249	6.330371269438112	2.0953203019004722	-1.9557181034458073	0.8729229949397493	-1.0390430258880317	-5.639254380520023	5.156225312222963	-1.082831443534857	1.0446356684086484	6.169281129861037	0.003179110850870661	-3.0106893332932274
S2_RCVCMP0000251	0	-0.07319072911013301	2.6330899046555434	0	-5.029158996725307	-0.10953212168373173	0	-1.4162796379764155	0.013057271784364078	0	-2.6125618913768203	-0.9361301961760672
S2_RCVCMP0000252	-13.37673960828687	-40	-31.295312119829838	-13.681519540406672	-40	-29.115506415145294	-11.886843171267689	-40	-17.060188879708093	-14.927408161983333	-40	-25.439571732320147
S2_RCVCMP0000253	5.103297390279477	-1.4637112463380615	5.192879767429566	1.7683544163715081	-6.1903950731817154	1.2987788303853285	4.209773749395489	-0.6188135276093321	7.766976321445233	4.010686440814263	-3.9248720089855955	0.23917111929145557
S2_RCVCMP0000254	-4.588768524210436	1.3841519067589811	3.292111799112963	-5.292741210341902	1.4332408411234407	0.8787985135605633	2.2469220304545816	4.57109341230608	5.127861963369584	-0.8061870856619371	-0.022802596003240694	-0.7841139608316464
S2_RCVCMP0000255	-1.3264596447186057	3.728917926842465	-4.791599148816018	2.1344298059298943	3.245055561476331	-1.1612666144201578	0	0	0	1.570533745765523	-0.5700563646682187	2.55987310383515
S2_RCVCMP0000256	0	0.4249082734409367	-2.277776853204154	0	1.7951968489067922	-2.313934874881995	0	1.0615892350589464	-2.0088912170462563	0	-0.7736155824488117	-4.041322845736026
S2_RCVCMP0000257	-1.157125172888864	-1.683605063465747	2.0369324831509847	4.602897698854075	6.702580121777443	4.652043372661262	1.6325335992843502	6.658916318346138	0.3034428582036112	1.7663133057685219	2.1525732032062455	2.7941590293726417
S2_RCVCMP0000258	2.622346833667471	-0.8790366127088788	0	1.2244214330067953	1.66135562936399	0	-0.9478316360330793	2.0830146383243737	0	1.882185525343778	4.070187855778651	0
S2_RCVCMP0000259	-0.32044514817624303	1.6297065887226891	3.700577943188487	1.737564786266833	5.660915080762804	9.565348154003084	2.7556450079979276	5.064945761425563	6.331942338011067	-3.1463975601646106	-3.0610225612214927	-4.686173813970758
S2_RCVCMP0000260	-2.8506779874837394	-3.055368964277055	0.9043491655168935	-1.8407645815770612	-1.984072218590339	-2.926671095318246	-1.903177659156681	-1.4446455203725859	-1.5895132585465344	-3.474684775180559	-4.723830122701964	0.38823369701083593
S2_RCVCMP0000262	2.2749190537170194	-0.04987648037349261	-0.6145485279382863	1.7090044923501064	1.4645330897400466	-0.7613310050678255	6.058455414843994	-8.978835952835102	1.3845818182194995	1.8800835667430404	-0.20140383108373439	-0.3056376180279702
S2_RCVCMP0000263	-1.105644423715601	-1.2583713729728208	5.384182245654592	-3.2793497720356792	1.148810634555743	2.179262877704649	-2.95186099429744	-0.6024120745960589	-9.224824803781118	-1.9363098818501203	-6.516373183474894	-1.1866268637993966
S2_RCVCMP0000265	0	2.4133191424067073	4.112667737587497	0	5.042548388871013	1.0421662768879114	0	-0.17038202890318985	5.04943139772636	0	1.2796833885683003	-6.101672408959087
S2_RCVCMP0000268	-1.7333392352603108	-1.0144651646482603	-11.332332653961787	0.15632784540029648	-2.534429620644587	-1.6702066904018364	1.4501267509637736	2.0949332398237255	-3.4709673385167275	1.174237556024825	-2.562208967201306	-4.462687434951267
S2_RCVCMP0000269	3.457898292362645	3.5287918074085804	1.0077305457951105	4.104014648802314	1.5067178135705754	-5.3677151525996685	3.5461754585977876	-1.3727791831899123	-3.297150247428024	4.7686038948103375	0.714904759072269	-1.5949099092635752
S2_RCVCMP0000270	-3.373289057690713	-5.309867800535695	-1.5422649333560072	-3.312922709765855	0.05250339579135038	1.2561839717306484	-0.886544416897074	-3.708919964743825	0.24742412151539842	-2.7724297939930245	-0.055123590428795985	-0.9235430823939552
S2_RCVCMP0000271	-3.62155747783378	0.13329941290884187	-3.0674050765171965	-0.1471394488314798	4.969512760962333	-2.678312125406806	2.7252162617237774	7.633638013542305	0.975874277182538	-3.8129474293564627	7.723832722494268	-2.696678377589377
S2_RCVCMP0000274	1.1520595596534593	-2.5991951267242106	-4.261753614483842	-0.5323827203571089	-7.418166778068204	-7.892282718435987	0.2575074834735726	-7.142366021473052	-6.079549058430846	-0.6902825357049373	-2.1614511075257195	-1.9929076922275022
S2_RCVCMP0000275	0	3.0974756077593435	-1.2229156210268042	0	-9.107412441576068	-24.94339086467096	0	-22.44788976367238	-28.35712986835697	0	-2.873532394468594	-8.380911702060498
S2_RCVCMP0000276	-2.7424112055549936	-5.355050290630271	-0.07833733010093907	-2.438153358405571	4.240451358102774	7.015903968428763	-2.858352386231655	-4.325753377371823	0.3253814690611102	2.1420739448889945	-5.937563574614511	-6.4486828079518785
S2_RCVCMP0000279	0.6924625892500202	-5.193801948534693	-3.027333397063453	6.360346001674873	1.8551288777838484	-2.912092124693634	3.0364468438206145	7.273595489983688	4.40416617336743	-3.2482579603752297	-6.245534982956032	-3.829450389669035
S2_RCVCMP0000280	0	1.507464131756936	2.6088183017028856	0	4.383762412548028	3.230722524959508	0	3.1524739133453825	1.752052389243425	0	0.1452284018301118	2.2493440787148606
S2_RCVCMP0000281	0	-5.321359273607773	1.5378232169300838	0	-6.1975184798280605	-1.6224902477577856	0	-6.40881809439892	3.067614650173554	0	-5.947285508859701	-7.794643505334521
S2_RCVCMP0000282	0	-3.6098384112536857	-1.2548491121744563	0	-2.0969390630446516	0.03249342179697121	0	-1.9032903166907442	-2.0611709191707446	0	1.6279560953846226	-4.1084758170279025
S2_RCVCMP0000284	-2.827927363734145	-6.353405683352995	5.024995068817613	-2.290208565431474	-4.545901676718921	5.929137167078957	-1.5041106790121888	-2.4092081503404055	8.881018794176883	-0.5200762882140173	-2.931333907095998	3.038164524950476
S2_RCVCMP0000285	-3.119097446126669	-5.810524883092647	-0.9497216245305871	-2.536369538267729	-11.980027135617519	-2.751430275593956	-4.4943489002330566	-12.271039441505845	-0.5633913166976959	-2.772027670987291	-5.050829808009932	-1.71294022857782
S2_RCVCMP0000288	0	-3.5053708587297536	-4.256206199124106	0	-1.6854935976674006	-5.469868153382329	0	-5.576514596377321	-3.378408299644955	0	-6.435646401312201	0.5907316078591411
S2_RCVCMP0000289	-3.584763868290429	-0.4175777849609867	-1.3341419645899193	-1.0820531680897125	-1.4062531947972194	0.30106686859154536	-2.1089607871631237	3.0731274237201935	-2.7434069050894947	-1.077764735930076	-1.0487782848356673	-1.6807482637545745
S2_RCVCMP0000291	-1.2233896882093445	7.717752633765793	1.567246266548844	-1.5548625058981875	-3.951790230631113	-1.9958635839859258	-0.6979637880154123	0.23174348964782085	-2.367427500531764	1.3216524809506731	14.408331208150555	2.3249472378581655
S2_RCVCMP0000292	3.347127189104991	-1.1465274602208353	-3.2326111747016073	1.3215041384722148	-4.4391363600667955	2.2058718905616908	1.2664818774838285	2.512600592852282	2.003787528638754	3.583730781748598	3.736045898556085	1.312763341484429
S2_RCVCMP0000295	6.010160904676474	4.04499450768405	0.7186924386789894	0.2285531404730518	1.738206512275941	-1.4120505895956383	-3.902991353502216	-2.8955034409268268	0.9576460923389535	-1.301078605211058	0.4234154942597087	0.7566175474561192
S2_RCVCMP0000301	-2.225358351478472	-5.187818245913865	-5.777210236117442	3.3887143138333085	6.545716208274922	1.8689501293377913	1.3575322851275895	-1.4307055934308435	-6.354042549027023	-1.300905268238369	-1.2030096000855546	-6.135289758346176
S2_RCVCMP0000302	0	-2.9884879174889547	-1.5238717931091497	0	-3.207151713645218	1.6566940210604397	0	1.6031566402302788	-3.4391963215647436	0	-1.6014568801804918	-2.5585641528314342
S2_RCVCMP0000304	0.8592134719241781	-8.663807145597424	-3.885413554741457	2.4718212467451774	-6.726061533215704	-2.591699016646029	-2.4269619868427075	2.0841721282681664	1.4175281787262173	-5.466194377350887	2.226273775426601	1.1492338781764548
S2_RCVCMP0000306	1.6381691818904667	0.6195149413219758	2.317146882326429	4.920429889279188	2.8656056023479204	5.507596970519188	9.237957097677848	9.862758566343826	9.96595780827218	5.498568282400009	5.160589735590507	0.49565753504143256
S2_RCVCMP0000307	2.348204753632515	1.6601789695764333	6.1173635118545535	3.1889093609254466	0.8760049107811139	5.0476438600281845	-0.13299796596897429	2.5582421459084927	0.7263302576342551	1.0983396412842799	3.3732607910782	7.419074295408889
S2_RCVCMP0000308	-4.142856135711832	3.2934071801910454	0.25610976799879204	-3.3651555836583134	4.007668509516934	1.7689934660802231	-3.717220383076612	7.296580452845409	1.5595929181588324	-2.2250574996930763	4.70599075424609	1.9145715277893014
S2_RCVCMP0000309	-37.198026578235606	-40	-34.35790318411062	-29.118039569355563	-37.402624067715244	-34.17454637777597	-5.431860477345443	-16.949477372906056	-14.96858362007543	-24.321724923327487	-36.727901205011165	-24.16768419841799
S2_RCVCMP0000312	-1.3826141284331928	2.6391938060799993	1.88973158502176	-3.3069719957363315	0.3331974422249822	1.4403870219227544	-1.4921793974814106	-3.5570056613355554	-0.9261299702973045	-0.2449030966707478	1.0660824286644788	-3.188421879840584
S2_RCVCMP0000313	-1.6318544353822533	-6.9660334609486805	8.32483389954908	-2.2025053092223774	0.5017861780235746	-4.275239104671461	-0.1880275100334402	-9.51589374550214	0.3427780556965299	-0.876851256681768	-2.739755099164156	-6.969250487120792
S2_RCVCMP0000314	1.521379791466928	6.969440425420509	2.1195608595305226	3.7710290523089944	8.417085723720207	1.8657650137274178	2.8932103795836253	4.41862190094958	-0.8740416910429436	2.3583137853789378	6.95927727155751	3.4007767015306816
S2_RCVCMP0000315	0.8713710191788592	-1.864754519159258	-4.7611771599390655	-0.03735263286939813	-2.268941738891853	-1.4720205195658342	1.0902893004947396	-2.48317171982855	-5.137278478156658	1.5319450562011865	-4.568119688645061	-6.2093400880277745
S2_RCVCMP0000323	0	-5.561066750096629	0	0	-1.6005195113042678	0	0	1.0837930933406599	0	0	-1.6478280888890655	0
S2_RCVCMP0000326	-25.967748124097323	-40	-28.797890192599567	-0.9180882784890823	1.085320713216672	-2.33825378167494	-0.00251211940818062	-7.905738113017534	-2.5342638783219327	-25.080189651469645	-36.50596775456348	-15.461510519510108
S2_RCVCMP0000329	-0.27613828952048736	0.869248371741718	-0.09855189820797773	0.5549831008977648	2.6574243515898885	2.327916269832907	-2.8331105496214484	3.2011703148005894	1.133463737132302	4.191300672060073	2.83487760227158	0.07926645666421817
S2_RCVCMP0000330	-17.95008171705331	-40	-39.15525415010494	-15.658447010620069	-24.479621565150904	-23.830569106870666	-8.664042964511761	-11.074207535666442	-15.13205223308005	-14.487067588088017	-25.791683693833562	-18.949455694660028
S2_RCVCMP0000333	-6.172070342421028e-4	1.7058309976012198	-5.593514238576763	3.3482553068521548	2.475802392909387	-4.481010051396654	3.9476069172067465	7.84357122337191	-7.580879580997501	2.881898925490109	2.216159125464785	-8.305582509115741
S2_RCVCMP0000334	2.541650366820719	4.120730361338274	-3.4825213668557784	-1.5992130513699754	-0.29347414899592	-5.310891577530316	-3.368581558548409	-1.7925132479267663	-0.8359267621212517	1.3147713493653836	9.349476520418674	-5.953010607868796
S2_RCVCMP0000335	0	3.109330291678846	4.09473265564073	0	7.496136331264978	7.425437477551755	0	-1.8936695836990904	3.1478002628903967	0	-8.830649378045468	1.3053296397640712
S2_RCVCMP0000337	0.05346655805870674	2.594001121378316	-1.3370599786443391	2.1594895261824294	-0.41304264331708423	4.066474939916823	1.1677744319949963	-0.4767059199197782	0.3400213616333695	1.092989214478358	4.597604291599559	1.8062014156255652
S2_RCVCMP0000338	2.2864727608529245	-1.4449494795318192	-2.7366689166298075	0.7592506201621559	2.4609030449571816	-6.958735269992276	3.767910383447754	1.129295417427429	2.0660339980560867	1.7472035923316138	-2.5729332801243796	-4.385484299898627
S2_RCVCMP0000340	0.7156307193409626	2.34305990005968	4.152918910480004	1.3903217069231093	-0.4325077222423112	1.9657217829016524	1.6501435639761368	5.267549954127855	3.7878023177526354	0.5455338721964619	-0.3973890269107683	-3.3273397493703407
S2_RCVCMP0000342	-1.219680594151453	-8.97547770869176	3.1946853485247564	-1.7083980392724791	-5.303961587585755	2.5690194014758783	-0.23231413646514393	-8.088406767773234	1.582800010448688	-0.15123109023220904	-3.558294835601844	-0.16189528919380203
S2_RCVCMP0000343	-5.747385536713515	-2.7743178635613415	-4.635254369314939	-10.315343065755945	-19.721344688498885	-6.602981957536905	-2.2596170035089442	-11.68027366783402	-0.44150275844703135	2.2595161358146414	-2.3409194873253862	2.4741385714585755
S2_RCVCMP0000345	-0.6255395525559312	-1.7354799706559267	-4.305275309422542	0.713823294238476	0.386230952774824	2.5347535356031994	-0.06285913217113896	1.067683420325281	1.3097349752977478	-0.5699446732155393	-2.297058992046699	-5.877419694327141
S2_RCVCMP0000348	0.7470172999890434	-2.5416405400263695	-2.8209723349260716	3.5120600262913313	-3.116917238553141	-4.055861119563964	0.8627540918587536	-2.366655833126043	2.7257577699327187	-0.5190331593642608	-1.50809165292867	-4.443285927319174
S2_RCVCMP0000349	0	5.075503313489621	4.352155378847386	0	1.9122968557349835	6.6134756490090085	0	1.184961776331717	5.772751387903371	0	0.38436832948186733	0.6045201297464337
S2_RCVCMP0000351	-1.4432681068420878	-1.050949109515455	0.5512191555192153	0.9735293171819468	-1.1084257960330375	-0.41233505207897203	1.603329799311432	-0.7887040825221553	-4.910537415451032	-1.0836280580929314	-5.95370560993728	0.4105592990283073
S2_RCVCMP0000352	0.6156318291979918	-1.5490725489348713	-5.643553357101109	0.018429225472601625	3.0829975294691443	-1.8951887142522532	-2.6719392659730334	0.9916613442549299	-5.30570442186098	2.0357847234228146	3.4294269615395048	3.004298410444101
S2_RCVCMP0000360	-40	-40	-40	-25.07766562523894	-34.87204501814121	-40	-33.27873119375444	-40	-40	-14.497398027194421	-24.740904817966285	-37.935477490710475
S2_RCVCMP0000361	4.046165324329218	3.1068603823906993	2.553035558381436	2.207376819467585	0.20885154712188328	2.2188062776875324	8.961533165197913	1.8400370515391835	7.256134792235928	0.0376810227078555	3.565699564917264	-0.6412599249003375
S2_RCVCMP0000364	2.668316669925845	2.527292515966706	4.273787148976127	-9.029925278773947	-10.198524349990866	-17.79056623076297	-5.5276838378569915	-6.071559128912976	-15.57232851365209	-16.775848636958898	-13.17270342354052	-23.340652388213737
S2_RCVCMP0000365	-0.26229947301526324	1.4323816334846065	-1.1239771872716628	1.5545922650884212	1.4646403111967639	-0.32364067590022255	0.305200501899565	1.5735651685755159	-0.17997750881178368	3.3129169856515146	3.4680187806191674	-1.9914632971961326
S2_RCVCMP0000368	-1.997409284607203	-5.8533538835745995	-4.248706495058458	-2.891049246260738	-4.799967236146261	-3.0533159889837096	-1.8078112659449546	-4.164980418192677	-3.7757046436596617	0.9498142069249007	-5.546791253931594	0.8530902263889439
S2_RCVCMP0000369	0	-7.548436393741959	-1.0293926236725393	0	-5.276224307255316	-3.9752155047655946	0	-8.019902807825536	0.9304943849764419	0	-3.1412250353176914	-0.439232772373275
S2_RCVCMP0000370	0	2.5975636692653707	-5.0488004388549355	0	2.6119391080483823	0.16136127892607982	0	3.8731163769707924	-1.8566769629800184	0	3.5934151081182377	-0.05083215262912166
S2_RCVCMP0000371	-1.53848107739242	-6.992750766653162	6.403070368081365	-3.6943347818076884	-3.0831912747440966	6.991044738943926	0.8145311549355194	-4.96182720016454	6.206723884331882	-0.791867457808951	-4.6214693462826855	6.039634344701355
S2_RCVCMP0000372	2.3521534005354687	-0.5038505321154847	0.20605091610488965	4.479124764632539	-5.137553634992516	-4.07429808285401	4.849767041505121	-0.2918916060422961	2.908350138243204	0.285478603496038	-1.4352763333102136	3.3140419085697954
S2_RCVCMP0000374	0	1.193400995669872	9.190051397650587	0	-3.459772364887345	4.75029090688517	0	2.0887420675968436	-1.640689808992353	0	-0.7169777102676438	1.512729066065296
S2_RCVCMP0000375	0	1.6054786433764896	1.5690547513184325	0	-1.3819877232103916	-0.4196778968346462	0	-2.001776502385521	5.113243838517965	0	-3.695082190619897	-1.3393062082002776
S2_RCVCMP0000376	-5.3318529566770705	-0.006593934979109986	1.5771572828982445	2.5354846371757103	0.5268537277182532	-2.6410201335636923	4.984992963211847	0.3683136617278395	-3.6390479173242465	-0.1587758996958404	-1.7831752309605704	0.9068933255538861
S2_RCVCMP0000377	0	-8.678172660506648	5.234308158359048	0	-8.329225487447557	5.272423110052161	0	-3.0699819901427885	-3.5248880304534156	0	-4.342537295960104	3.422147472454363
S2_RCVCMP0000380	0	-0.3693770244002807	1.6012414971730964	0	0.051674724800517734	0.3800317439656801	0	-7.2424507168242025	0.44044128931269344	0	-1.3048497806603077	2.810768351547109
S2_RCVCMP0000383	0	-9.404150658206358	-2.0592620825475496	0	-9.980455245707917	0.5899626570470511	0	-9.707840428965845	-0.849838590023504	0	-3.320983779634226	1.1538112114592332
S2_RCVCMP0000384	3.5311678534282644	-0.8440930834876554	-3.661212453898535	-0.4523586343819681	-1.963544604262268	-1.2723213487383955	2.008204944365591	-1.0323946592733493	-9.823663262558124	0.07455217813030542	-1.7843199133303957	2.3515636626507788
S2_RCVCMP0000385	0	1.1333044329355557	0	0	3.8584438799526564	0	0	2.2595790154528563	0	0	5.752727095978834	0
S2_RCVCMP0000388	-4.760440101560929	-5.486529240774775	3.240873904796684	-3.015249881356781	-3.236388327753876	1.0595337361132282	-3.9806366391353927	-5.47635806310144	-9.831313327310781	-3.121027157386924	-3.0694580328957	-6.48450313126905
S2_RCVCMP0000390	-1.966671015609131	-3.5174759394522073	4.941173118111252	-1.3175661182175016	-2.2044943770082206	2.803961847287505	-0.06731935437032961	-1.9975990585308105	4.6774043180127	-1.9426863484265817	-1.3876508757937434	6.846367422902162
S2_RCVCMP0000393	0.6685542249366664	0.6356644445450287	-3.143750018890027	0.8903437892008873	5.196172628078606	-1.3296633979331804	1.3408341801064696	2.903912612954425	-6.196062019126658	-2.237999626702694	4.223998663733198	-3.514647603310847
S2_RCVCMP0000394	-5.129771987879039	-3.0726367766274656	-2.9267535885605573	-4.369206325131227	-3.373179141436967	4.221933508427493	-4.088603738813513	-1.5402019174868218	1.3160017681243255	-2.918953534863934	-4.858068403391385	-2.1381141646576594
S2_RCVCMP0000395	3.7740800622038386	-2.6460041352026655	5.252639097444592	-4.935539057709095	1.8899819583666082	-4.3536867883260975	-3.2469044863293832	0.6373798747502333	-8.078076124503193	-3.6911702624405853	-0.8316290473693037	0.44384110103278407
S2_RCVCMP0000398	0.6663252448933297	-4.177043152218892	-4.111323749670718	-2.947051914408739	0.37412277516296577	-2.160374832213699	-2.6735317483363477	-0.13070148992188962	-2.8762491644097876	-3.5446385120214225	0.005586991965861397	-4.896244988980937
S2_RCVCMP0000403	-0.2710613218927964	2.999609391842017	-3.4679009320062515	-1.3051752753569772	4.32531083933502	-3.73058838268424	-0.6363849708566409	2.600022135524875	-0.05396230171288025	-0.6598101990265318	3.9417832681141767	-4.970176322020572
S2_RCVCMP0000405	0	1.5865765855197793	-2.810743248632692	0	4.174322117244645	4.323661862768455	0	-2.8199909713513107	-1.9948244404283826	0	3.025609058073767	2.599678275221456
S2_RCVCMP0000406	-2.3148010205048415	-1.2576963719761467	5.419749948571851	-3.0455939927445246	1.4407413008268968	1.4421914460124436	2.647417999229269	4.6861114738744725	0.9761514227324445	-3.255424562095444	-4.696164054320793	-2.788472649617002
S2_RCVCMP0000408	0	-6.467436602226685	-4.517035214213383	0	-5.5553488657806644	-7.006706649615323	0	-5.858611723355983	-3.478164363092968	0	-11.334242387320899	-5.850235299438922
S2_RCVCMP0000409	-4.267464407828618	-0.6025206794644798	-3.9890025776805635	-8.429764289883677	-4.737240508813867	-11.507804451379654	-7.167671340077626	-4.769504939961694	-10.927236731314963	-7.386458465278979	-0.007073289442826305	-3.887980757912689
S2_RCVCMP0000410	-4.779298602262837	-0.0747327713406753	4.156417757699261	-5.597255378538168	-0.5076318952349314	7.33706914521463	-2.0124352378747448	-0.6285101916998032	5.539660529403544	-2.9565451515094394	1.1638138719215319	3.6945135415028956
S2_RCVCMP0000412	3.978171703224743	6.249970005340971	3.5979784073870587	-4.510019719278758	4.426044455909888	-0.3249382774137274	-4.355797568794206	1.5183038452815616	1.1512784249904762	-0.2843439415232788	5.5422834714989095	3.610715673207847
S2_RCVCMP0000415	0.09763824856616111	0.8340539568371099	-1.1248344301290303	-3.082471080295066	-0.8113352833404585	-1.8574050656909247	-1.3058564947179307	-0.8307112926040148	-0.5193168914498032	0.5906625033576784	-0.5096281791275126	0.7728756239265309
S2_RCVCMP0000419	-1.436032687129174	-3.163513160234468	-3.3335244584256434	2.3259789837616807	4.469688797385686	4.108900704698583	-0.08976650035924476	3.8647150139990223	4.396827783497221	4.11685210416614	-0.6388073974444782	-1.5316849226084948
S2_RCVCMP0000422	-1.7150923959707336	-5.485106900283195	-8.990215661967317	-0.8676674179281744	-4.920755001589862	-5.601910731665137	-2.0369775853405505	-5.910616945708286	-10.195487806686694	-1.8515515906346405	-5.583292982648655	-8.259754603382095
S2_RCVCMP0000430	0	-8.011381885141187	-5.6607041389320125	0	-1.714898779075112	-1.4303181661618605	0	-2.3264410428331375	-2.589974198764311	0	-0.3095914643235984	-3.5310964176235684
S2_RCVCMP0000431	-3.4645979166208627	-0.17206870814870287	-0.038833151922414495	-2.9451312008376385	-0.3613543335025178	-7.289448599153391	-4.5673860753597335	-1.4789142847535555	-2.2085492327200833	-4.626079108723972	-1.2989398940820465	0.882690450410498
S2_RCVCMP0000432	-1.0161157026026422	-0.42409863065050085	1.096316100634743	4.319606232741982	-1.4524201050052463	-0.14599355794194066	-0.35286047606182624	-6.883262612996653	2.308939893375549	-1.9206275568032916	1.4872250900687265	0.9543061512416698
S2_RCVCMP0000433	2.2660632618958476	-1.79281250510196	0.34994492387429577	-0.5699666973662237	-2.8474166453195324	-2.278509761614448	0.8743975321408572	-0.3349509034561801	-1.2547712478857957	-4.155745498662837	-4.599021274367359	-4.120741053736226
S2_RCVCMP0000435	-0.40915957300790057	-0.5542733899451913	-3.6948856383844437	0.20702921264875215	1.1844785675638958	-3.668859136883506	-3.467782592544077	3.398358008493125	-2.100610373673242	-1.350172941195899	0.7654405520987987	-5.043936019035632
S2_RCVCMP0000438	0	1.5504209534290152	1.3706053351973146	0	4.189427479670772	1.1548300682592574	0	-1.1148727145407908	-0.7068891954978671	0	0.4441927308681022	3.2008039287595142
S2_RCVCMP0000439	-0.1609892201148069	-4.902419690292751	-5.233349791579562	-2.125206285287217	3.0948422129423356	-1.50277313270463	-3.7743058406213157	0.43712491002667203	-2.9068195413102664	-1.7125187251176865	-2.3860569760436863	-0.607044769960875
S2_RCVCMP0000440	-4.651778829327844	-2.812867149986736	-6.182707567375466	-10.673142604270572	-3.320841643505159	-4.781142867183539	-6.107596210488854	5.9657559869987775	-4.130779204126465	6.966279876077004	-7.179847266501954	2.738983118963189
S2_RCVCMP0000444	0	5.016949647251666	0	0	3.968218142415876	0	0	5.482425861665619	0	0	1.8701153283315932	0
S2_RCVCMP0000445	0	4.51044040206127	5.783579022924577	0	2.056791028103936	7.6878557012973765	0	-0.566766444367502	-5.117815274337879	0	2.2535972692762365	3.9742599280924975
S2_RCVCMP0000448	-5.885635868551833	-4.415970368343376	-10.570877634020883	2.8407405783263155	-2.0866126509125325	-8.774934686376424	-3.322618872924419	-2.8800931937134138	-9.610878688439943	-2.1060611557272324	-3.5295308352143535	-7.161624886555008
S2_RCVCMP0000449	3.0272196354367704	4.448746606312974	0.44008645681906494	1.3196676971164467	6.674938512301433	8.376480616494069	3.075555653870562	8.362513098509478	2.083055505946951	1.9855880871385774	3.94788649271805	2.3679679325225305
S2_RCVCMP0000452	1.240557293070548	5.083254255198394	4.409674194509941	5.0079388723124625	-1.499086335688629	-0.6863043148103183	1.3072896908299019	2.7692493267766323	5.31142077511421	1.22554794835842	2.4912271127044763	4.297218256124839
S2_RCVCMP0000454	1.8461153531578933	-0.06615728467257975	-0.7464572528622699	-1.654095535905613	1.9950636249232196	-4.345748734047117	-1.7477463795724868	-2.505528452588124	-1.0396587605825547	-0.997155140585907	-1.0211828295300374	-5.178985945764319
S2_RCVCMP0000455	0	-0.9029673046437399	-2.556042806918329	0	-2.1031231238620203	-9.939821671258368	0	1.9906860369686055	6.227705743921937	0	-2.330709558007866	-2.748125496683856
S2_RCVCMP0000456	3.0901468255717233	-0.995137988554262	-0.0049237481964865895	0.056310304266878025	-2.832081466004683	0.10593121808963175	6.672245290439285	2.2772054688290075	0.15328643568659603	-8.340409494075386	-3.0813964171068693	-0.026140393162175625
S2_RCVCMP0000458	0	-2.706160200109799	2.0879434314467837	0	-2.0588878361943856	2.274902196734398	0	-1.247255472359064	-1.8303927537447344	0	-2.8485848139832974	-2.141770687756484
S2_RCVCMP0000459	3.5766267562898686e-4	1.993400066444364	-4.731836701354275	-0.6994272158769502	3.3471118943144886	-4.4567012638147245	-3.0909075631876726	1.1986612591500794	-2.2445759989133514	-1.6785678126868877	-3.8365242779971207	1.3501326001147467
S2_RCVCMP0000460	-5.947249565121404	-5.187478437540665	-1.6561651016358436	-2.7978600382866623	-4.20093415041969	1.9616930897727394	-5.135975974083676	-5.115107181070009	-2.4961062704695935	4.507265796564633	2.3077065590585226	4.524500171810978
S2_RCVCMP0000462	-0.5836092575491785	-1.624014815616112	1.9260235121590934	-2.3919967475432142	-8.880434893300839	-1.9921848653540635	-4.644258219482124	-7.449500194449102	-4.597975631066328	-1.2951175966107737	-2.538424779166994	0.025952489481156533
S2_RCVCMP0000464	-2.6757627863491322	5.277417314249755	-11.597496380225591	-4.941669135363059	3.229301713079656	-10.372588454787078	0.6365899695702503	0.4638697330204753	-1.2460714273439257	-3.041360234176676	6.437097901808455	-7.188271029818473
S2_RCVCMP0000465	-1.1537724005045522	-3.4206710762933996	-4.280584810072734	2.5926479780521063	-2.75014416717166	-3.191202651165917	3.155363148942036	-5.124887653009213	0.3507862700471224	-1.1162193814577488	-3.4518273132401385	-1.2112536018352353
S2_RCVCMP0000466	-2.469853837260055	-0.49682401345898347	0.2803211354354926	-3.872563259538255	0.7204860890944966	3.424975196179156	-0.2923793183032732	3.5927461864551455	1.4915627183770503	-1.0928783694106088	2.7987087983669787	-0.28701501142594876
S2_RCVCMP0000467	3.5640994748865533	3.728752169354695	4.986168124085969	1.8149441593319104	0.7028435492390577	3.243595427804351	-2.1612296838181244	5.336382475395932	2.8504371804361757	4.076530264773564	-1.2943071377369681	0.5765025799099094
S2_RCVCMP0000468	-16.85089925363915	-27.439287928799722	-23.062773372008593	-17.13858664720832	-40	-21.655180611002105	-19.00690255490643	-37.40136704322639	-21.255324173337915	-11.254382573174757	-27.602406903104637	-14.21973119329852
S2_RCVCMP0000471	-5.607956103166691	-2.1241613990510126	0.5267293699199656	-3.161573393915906	0.4890519813327995	2.2567440486064703	0.7478640893546986	2.524054769123709	3.721304764509986	0.3353393684747324	-6.02927966117553	1.036195772731609
S2_RCVCMP0000473	-1.5104958339928856	0	0	-0.873219981009932	0	0	-1.2435096835487358	0	0	2.294232017786833	0	0
S2_RCVCMP0000474	3.4878912796651167	0.15565345916401563	0.45613424851318496	-0.9111274718032547	0.4907077824805785	0.0018952710114096528	-2.4671463436955263	3.682976746588792	2.1784281706035307	0.6218070923020622	-0.2459451547626287	-5.807547407673182
S2_RCVCMP0000476	1.9289095531798748	-2.6569429812923313	-1.335291431083828	2.9824968960170075	-4.378720290656834	1.23785421706304	2.575861207981119	-5.758644937709164	-0.817799210436034	3.018376774083333	-1.347746983761219	-3.8570605305080203
S2_RCVCMP0000480	1.62788814181135	-3.922090218701096	-0.5793951910054441	-1.429681327103935	-3.668568686184808	6.3392314395503195	-0.06709340089062807	-4.549787307079534	-1.3568136924943608	-0.6281101813407423	-5.834220154557037	-4.010340126987818
S2_RCVCMP0000483	0	2.5089335228238876	-6.69103073222521	0	1.4189103500960372	-3.8994455711217406	0	-1.1332463700757867	-5.492385462923712	0	2.9252346129137496	-9.637429388119532
S2_RCVCMP0000485	-1.3051169613795541	1.105063077127547	6.062674653199868	-1.1476571620803573	2.626372192104104	-0.9203260116916395	-0.45540457043484467	4.265106792417666	3.0039548693024893	-1.89907488729067	1.0413730244963462	5.935678706546308
S2_RCVCMP0000487	3.394428437422882	0	5.053442747640451	0.15937094035394872	0	2.0131289578226403	4.762872858277241	0	7.3741905466869895	2.7872225027738717	0	1.848435988244664
S2_RCVCMP0000501	0	-5.68663051116847	-4.244727109712239	0	-6.597253063031639	-5.371744984637347	0	-4.221593504015016	-8.144299204662566	0	-3.484924729186246	0.46925557884208113
S2_RCVCMP0000502	-2.1659889090277002	2.84285595939274	3.5826657149632606	-4.332823414312006	-1.9138729387395792	1.7418636883471699	-2.3801749053158807	4.574382132665263	1.6288219774823867	-2.652748413888475	-3.651547902084425	-4.903328613296818
S2_RCVCMP0000504	6.24443130019444	4.930555950214658	-8.172390639905306	1.9964725631727982	8.521975479720599	-8.371288117146669	1.2911785429910703	6.141627021701802	-9.639972109937643	3.803686017354068	5.514787491741167	-12.278990367232906
S2_RCVCMP0000505	0.7429814743460954	0.43605598017923086	-1.5194807303630784	2.7601967278763806	-1.1492498799435305	-6.919583515103128	0.7941869494045104	1.4391825160095857	-4.086328235201315	5.733323385341322	5.219794654639481	1.6097988798834102
S2_RCVCMP0000510	7.777702837754019	3.658113298682916	-7.559693457096862	-4.660799601609746	-3.1118255969196325	-3.1276851999100117	8.726763245272355	8.316380652109412	-8.697130756943665	-7.64044174983053	-7.692890261192695	0.15296623657999991
S2_RCVCMP0000512	-5.236650779238519	0.4136762940970137	-1.168205586121622	-2.332609178496938	3.7227740368473943	0.7040113418165015	-1.107036848939523	-6.2380552733627415	2.1645502770399903	2.598534931234433	-0.49202615187140897	1.4450563113934918
S2_RCVCMP0000514	0	-7.5454667626531595	-6.079195754193962	0	-3.9199575776077857	-2.5324245053556513	0	-7.250427091502612	-1.5222999305109428	0	-1.3607596645435909	-3.698974419880342
S2_RCVCMP0000517	0	1.820061896883102	4.071086891180041	0	6.552702075940915	4.6499751531637274	0	6.575217873577451	3.359069344557863	0	8.322659772082677	1.3125410716831336
S2_RCVCMP0000522	-0.2409674217344608	-8.42679770434372	0.38260599487252367	0.4742468919091228	-1.567176309391175	5.178264843970708	-0.48036851973374495	-2.8539850150702293	2.4694162201591823	-0.3081511210940094	-10.097647659321893	3.955004906502754
S2_RCVCMP0000525	0	4.404305095252829	3.119118534833693	0	0.9797458483935834	2.530269089285229	0	5.735192649668361	-0.035988928419036254	0	1.4938236997656147	5.174396969805667
S2_RCVCMP0000529	3.7399088653216372	0.33074811358686057	-0.3412638041602511	5.613273954980081	1.9089267122770273	0.9903129584789843	3.465289854700578	0.8111592800435264	-0.19196306880426922	5.578860487314984	-0.9852114084438415	-5.515585553201483
S2_RCVCMP0000532	3.1925085954997745	-0.2474195783149582	0.2914342404404155	5.23257753190236	-1.706006209948481	-3.9403055376134493	0.7043348108028503	-2.7072290123638667	2.5949234545270286	4.023040353004764	-4.64984009958043	-10.651628787835604
S2_RCVCMP0000536	0	-4.059969113587771	-1.9912556447627592	0	-0.3928602228602592	-3.840055853720749	0	-3.6198638107107426	-1.4432163419727648	0	-0.6620454792907553	-2.960960448322092
S2_RCVCMP0000539	0	-0.5834391576170439	-3.909805023242007	0	-3.6607059983696804	-1.379725432098886	0	0.5636672842291653	0.8469386348761104	0	3.8900392175711955	-2.3363434826975364
S2_RCVCMP0000543	-0.716491478073136	-0.1404295975390517	4.043677184022801	-3.073011832749037	6.8210622519977715	-0.24022770672348595	0.3439419360975587	-2.654278932913561	4.339342520648713	1.0813692610427097	3.601026239408606	7.561247903226555
S2_RCVCMP0000546	-0.19969290771893647	2.6093033721053183	-3.1464283861523894	0.1573944099727351	3.775881226011745	-0.24137711375946275	1.4116605830839029	-0.5187167767225893	0.8541575818151055	2.021399047186613	1.7038775581911452	1.048923392213552
S2_RCVCMP0000556	0	-2.0329382838268333	2.0192767697924268	0	-6.616159383881709	1.857839193853374	0	-0.45663546083122253	-3.698397818929967	0	0.4764055745718016	3.0230780860688493
S2_RCVCMP0000558	-5.086293352122994	-7.067388226877388	-3.005353869346625	-7.323919238453005	-7.727365058334199	-5.076064339933209	-4.738886832520407	-6.529850383612646	-2.341224146869489	-4.487787070804935	-6.382499980877417	-4.023382045513954
S2_RCVCMP0000562	1.105726833489372	3.8693393353969787	-3.3635688574805114	2.230189401660038	4.727415126810885	-2.682567632280256	2.873332405758904	1.8218378734159737	-1.1502678600708824	-3.1045709130408397	1.9302225133788218	-1.046787729806475
S2_RCVCMP0000563	4.212987123056909	-4.477597891136713	1.729774660241909	0.7862032294390587	-4.906721791669917	-3.6468079529736066	2.501900863434996	-3.1929482202695776	4.376410640098295	-1.1359685643519195	0.9439258407123917	2.214358104822561
S2_RCVCMP0000566	0	-0.5382871051089653	1.5559662199985371	0	-1.8481495224411608	1.2460261276427427	0	0.12181954583216745	-5.468408851474381	0	-1.1322176593957798	0.6536964442714309
S2_RCVCMP0000567	-7.377071620156408	-1.1036172836836589	0.35028346878361605	-0.49151109244054664	-4.010414603766242	6.241882731164656	-4.7399540296249025	-0.8631900805521763	6.759874307556201	-2.493023752193149	-4.708502824941649	1.2079489539948634
S2_RCVCMP0000568	-1.6247507425476782	-1.2182958580814622	-6.197444446654383	-1.5255386113151952	-2.7542131740122486	-5.522567935016326	3.668641963660249	-3.6535930099939335	-2.6327380937896887	-5.101571831671412	-2.8026735596396706	-9.133797062057544
S2_RCVCMP0000569	-0.8923377687790168	0.014770429474448458	4.786951014937899	0.4503719986464978	5.720823856140893	1.4793989066468975	4.34978687338959	2.814206738954039	-1.520359266947901	-6.645318759867054	7.410117095260314	2.006303054089951
S2_RCVCMP0000571	4.4824523895151644	0	2.5725635991544533	3.1351956276885327	0	3.8190062856054836	4.123983588295745	0	-0.2264553243388705	8.163942845337987	0	-1.272347776942129
S2_RCVCMP0000572	0.6442290795912375	-4.258542154535771	-2.422381866906582	-4.766306546065331	3.309982459331821	4.038265680392179	-3.9245222906230914	-3.5697194187997248	5.638441896329133	-0.8910594250326812	4.34811885878281	3.7215310838447615
S2_RCVCMP0000574	0	0.9769694403201762	-0.2668264804538856	0	0.02295976074417865	-0.10630478419034951	0	-1.2810841327423865	0.2831950316770455	0	-2.1779866062472277	-0.10474127193422081
S2_RCVCMP0000575	-0.732373624816101	-1.9483288930731093	0.5039099335670001	-1.4193429878382355	-3.605582582727117	-2.2161487127167274	0	0	0	-0.26816364549495747	0.6967331036272553	10.082085114838893
S2_RCVCMP0000576	3.759937215571073	-1.3274373059955002	8.834945692948207	4.872499182680541	-2.088757294775331	7.798202419616398	4.936738573507744	-5.4253468636201	7.546524843899945	6.9236023202168555	-0.6071283406210495	8.578950254183123
S2_RCVCMP0000581	-6.989453135157599	2.6472592881475006	1.3962259752190642	-4.792569296824134	4.002905897993687	3.194367505763356	-1.21069083377543	2.998327455585468	2.9660521794596937	-8.000696586422661	-0.5791616311736861	0.557094783912516
S2_RCVCMP0000586	0	-6.341080688441581	1.851926356220356	0	-8.86353818215598	2.826205204894702	0	-7.664608808645346	5.018688038385246	0	-5.524192698908708	7.072099729533932
S2_RCVCMP0000593	0	-7.227776017266975	0.9254618346377138	0	-6.05874226450347	3.9777008147316955	0	-3.682762102540796	-2.001942190580916	0	-6.363840589355487	2.0469465098959976
S2_RCVCMP0000600	-28.749041614796155	-40	-40	-23.99312049878246	-40	-40	-17.31221611635323	-40	-24.451473945088647	-34.03063163025693	-40	-40
S2_RCVCMP0000601	3.3147259569695704	3.7968803944234084	3.1862669498133567	3.906791292834151	-2.489752131481563	0.5976178857266219	3.915597514166803	1.2474665096697244	5.669303304667025	2.7289464082461103	0.742347453920959	2.9470089962341173
S2_RCVCMP0000602	-9.363160750485594	0.5501346153002731	-0.25445847351363227	5.210273709915073	-2.462593603048392	3.3167455417528178	-2.313857220874167	-3.504980191178739	-3.2262956079058536	-10.443870741297129	-8.44776939906516	-10.37430949444701
S2_RCVCMP0000606	-3.883638501126336	-0.22475082204181965	-4.655155489440576	-2.2014436456809254	-3.1561280785559322	-2.344140935944245	-3.6328831290299144	2.6851172556788185	-1.2013823123544125	-1.2938594114325657	-0.2945832923181987	-2.5353667418236783
S2_RCVCMP0000607	5.153322865322126	0.9344395815824764	0.21434988587372109	4.373650744878639	2.139225175134631	2.669154097115139	7.414874009022101	5.519360598239859	1.568903663524703	-1.0185075773390178	-0.8668548896525529	-4.101777125987821
S2_RCVCMP0000609	0	-1.7234173945537292	4.466548691524603	0	-6.610318578902895	-1.7041103416382246	0	0.20457112922437434	3.492290298723813	0	-2.4724438601239314	4.766868623678617
S2_RCVCMP0000610	0	3.3987236408610024	5.114673930250501	0	-3.2071453133564334	5.607387528456626	0	-3.0547306647186847	6.528822655657139	0	-3.856566748890176	3.300459718002224
S2_RCVCMP0000611	3.6054409903325975	0	-1.0154985447841336	0.7406545359474583	0	3.3642216085212127	3.0687463404154762	0	-5.3333616200841405	2.8207982403766705	0	-4.862069899300062
S2_RCVCMP0000612	0.7952201400785975	3.0647343482812968	-1.757085672672356	-2.8061251835890695	-0.06387618793863398	-0.6262249331891477	2.0103819446978055	2.680288628420742	-0.22812481842119914	-1.1665299671257456	5.580040447035604	-2.663908052533303
S2_RCVCMP0000613	1.5129871771939254	-3.47490037280791	5.439656167401105	3.0721011438186996	1.2179357408875462	0.17037631480978216	4.675666999236717	-3.597675302801827	3.352213042041453	5.690131072894292	-5.613583076266279	-0.0757480953404214
S2_RCVCMP0000631	0.5808353107086425	0.23379679856502367	-5.25315863934206	3.1731300326820935	-4.03718342311223	-4.475178604778759	-1.0139140758239837	-5.125976725549025	-0.5015633321195911	-1.80936409167287	-6.812132136831699	-1.7944554270128927
S2_RCVCMP0000635	0	0.5023995175380986	6.6941115923481656	0	-1.804534493987575	5.334798931567783	0	-0.08410992184592264	-1.5454654195794622	0	-0.0032789633769409435	3.6981123012839876
S2_RCVCMP0000637	0	6.615576548775532	0.6976777959965648	0	0.426729965747226	-1.9041546092034976	0	8.696178506649893	1.100732598840356	0	1.4077895076450624	-1.4402839086481076
S2_RCVCMP0000639	3.1408884904776078	-2.1534370828426455	2.7900766123264806	-1.6255078630120325	-1.1756440752129094	2.6540215562973457	3.554214658673468	-4.305067336933399	-1.3646401150697534	4.86511469052829	-0.5866193862893899	-4.999191884726569
S2_RCVCMP0000640	-2.536160711881553	-0.22280072990764083	-6.072993058987769	-2.367434672320747	5.62311982217101	-7.031110392908314	-3.2304063384085486	3.9842250516741387	-6.490276689900385	-4.602044695200292	5.025454785131817	-2.753542444088631
S2_RCVCMP0000643	-1.6080263659415865	0.5791416532334213	3.8828770392909093	-0.1016023273736837	2.6375207174209017	0.3669413715488841	1.6445381010237878	-2.6419379345583947	0.276815856366453	-3.5545049130882544	-1.1337817610794676	0.5949109134713568
S2_RCVCMP0000650	-18.906644000650413	-30.677799535873916	-23.783609531931933	0.5413176303033507	-0.37901271830023464	1.2991602643899134	-2.5464361893624115	0.8182217709235022	-3.1772831403431447	-12.538404693624775	-12.107970138399164	-9.912846982735749
S2_RCVCMP0000651	0	-0.45275139354774446	4.196831270658043	0	-1.0038024884465073	5.52157587372505	0	-2.5803216535189373	5.114590805762137	0	-1.5955755528096862	-3.4142543103870673
S2_RCVCMP0000655	-2.963490175317409	-3.552069467247388	-2.533392034694699	-4.249905392649441	-1.826077047190295	1.8352442433352587	-2.2688660379174435	2.868999889616066	-2.6832371461899207	-2.7787038459692623	-0.1933763488590681	-2.038348316954366
S2_RCVCMP0000657	-2.604854907710896	-4.009352962319807	-1.0780726466997992	-3.2796146923492704	5.60695687475049	-1.240542503520849	-4.914568761568515	-6.222172175120125	-0.910152487607088	-5.6765879553805165	1.209443407810752	-2.264717763637931
S2_RCVCMP0000669	0	2.385113496641127	7.63236542860763	0	-3.6537239308001723	-3.9790767066367674	0	1.9572886085631949	7.77946171075918	0	-2.639694150083196	-3.2786698022547167
S2_RCVCMP0000676	1.0334351495087544	-4.171061410582438	-2.0823996285810358	-1.0752335103915316	0.7540715349908926	-3.263325419107003	-3.6154300324013353	-1.4195543277266112	-0.7756911283328348	-1.0210262688703342	-3.7410748671452376	-1.1536596096375258
S2_RCVCMP0000686	-1.8499961339473787	4.677216496923168	-5.987854486847044	-5.961468767385417	-3.393375102255862	-8.957367888836666	-2.148045155253271	-3.9207310249054856	-8.256635627866293	0.8025970762784467	4.17533474655192	0.8707607546963851
S2_RCVCMP0000693	0.2131300329905166	-1.9890127567986309	2.76681902271981	0.8851603137873966	0.6454127780491948	0.12708088048740013	2.2916152210950242	-3.0764949749269923	1.5688081013625497	-0.1945954159635187	-5.499176776419894	2.693732315940347
S2_RCVCMP0000694	0	-2.7410549786387852	-2.2497848464616403	0	-2.1270017045224896	1.0746992898421466	0	-1.340409296373886	-3.713745107869255	0	-3.9322069447516323	-1.9365909139862099
S2_RCVCMP0000697	0	5.447305999293033	-1.7795162044141675	0	4.313880652110837	0.018672367648435422	0	9.177989060325649	1.9832054618562298	0	4.7083474493889135	-2.0464415430184513
S2_RCVCMP0000698	1.6956768318688629	6.484272409534906	2.127138420162718	-3.6677706516899806	0.2506251467740666	1.9183769641203932	4.300088673611423	1.40903115322669	4.486952594877933	-0.5779967063248592	-3.220959738697322	1.5080849325176418
S2_RCVCMP0000702	6.014311724276951	0.46310705006883773	3.653268945741603	5.897256068738036	5.014414841188639	3.2408983927964323	-4.370578424785701	-3.7567443167787773	-7.6410043198432644	-4.741684548834432	-3.1560473461870924	-6.437827445647749
S2_RCVCMP0000705	0.44879804117603783	1.4751604548720518	0	1.0992652690864761	-0.07479498020165817	0	-0.07837981917064062	-1.8233265405110957	0	0.31512790902868715	0.4932060372763204	0
S2_RCVCMP0000708	0	2.1917170523621503	-3.3082561029818263	0	2.2065343852705466	-2.9833592613276134	0	-2.6249133860257428	-1.221217056735881	0	1.2849393950020325	3.246175221284712
S2_RCVCMP0000718	2.4531185190039317	-1.408962883634061	2.3646539369585997	3.8176563703916484	-4.554577585087041	1.2124866379060426	1.23258860199432	-2.1920261015709412	1.5138186016533113	1.9262028827602242	-0.9448515714148502	0.8813389425537282
S2_RCVCMP0000736	4.975366212560789	3.73660009609712	1.1696401068419204	2.3877473431900347	0.6325761798580551	3.904704576006566	3.0710671540432966	5.602478044547546	0.17752534212142818	-0.27003683401431994	0.5203670158078473	2.480996604555941
S2_RCVCMP0000743	1.9584817479019294	3.6642991598305277	5.4495363572734865	2.2117420802318564	4.933590487544745	2.5605417632043093	9.240171628626383	-4.22773438126811	2.32365498125443	1.2461558929657535	1.6533651473282422	-3.2151158509133406
S2_RCVCMP0000744	0	1.7911713350996077	3.1862791248104956	0	-1.5534283644801168	2.4484255024706103	0	-5.397958394484981	6.73614426831346	0	-0.22418731570953052	1.2061674356035241
S2_RCVCMP0000749	1.925325690125047	3.713221238638847	3.806100081067869	0.9012807140462662	-2.572946205705439	-1.3447556025288114	0	0	0	0	0	0
S2_RCVCMP0000750	1.304874633024635	-0.2831553744716087	3.5680663046189136	-1.3528255940968288	-2.7554859598710655	7.052706669677686	-4.178698757412383	-0.6855254360677387	3.2452582177003486	1.5907128265643848	-4.210104785407563	3.389613645629277
S2_RCVCMP0000754	-1.0486732113610706	2.1991732641954673	-4.176441183026463	-2.409804552136928	-0.0019412097610449972	-6.289642659758066	2.73363432544313	4.030610116155165	-3.0993394458677463	-2.4885965803197383	0.1344308799760466	3.4680634840746905
S2_RCVCMP0000755	3.4657148280789016	-2.7524281484416377	1.3824453972624353	-2.304637810238433	3.4265031295924815	-4.93667762611059	0.24663604516252036	2.0145202856743345	-0.4868754756835532	3.0328609632336976	-1.845937014268736	4.585975611430004
S2_RCVCMP0000757	-6.685255405206295	0.6931913643478631	0.8418851819642424	-8.244019820320535	2.5072664688133135	-2.4905442586211333	-4.056031636607058	-0.5003695050156339	1.2491905602085656	-5.866362584948616	-0.15683251153499517	-0.008925890552426463
S2_RCVCMP0000762	1.1170489515939377	2.458599368018011	2.7495269723571676	2.2960101871807046	-6.253240865067733	-2.077023559648058	1.5484559209103494	1.491124765376004	-0.630758873656437	-2.3913243342427224	1.7425491654613054	8.195421840053388
S2_RCVCMP0000763	-2.8899631648535533	-1.742338048451294	-3.2407545293051885	-3.6701674393617507	-4.005483195925105	1.2500095400814257	-2.9556443057864126	3.9435585842571705	1.1176465002005942	-0.3460314941141901	2.268165602422529	0.7306095080727324
S2_RCVCMP0000764	1.1690635944905878	-0.4980212722994368	2.8755629150280875	-1.3542577406766105	-3.639400981407071	2.309263027727185	-2.451427832693818	-0.6757225232521836	0.16214349828482547	-1.1684957435432541	-0.9386865142224003	2.053081176895723
S2_RCVCMP0000766	0	1.4810857954820587	4.110710007487118	0	2.238067832576166	2.1090873713657317	0	-3.3635652609093403	3.9802693934394227	0	2.100753491922444	5.066489612253283
S2_RCVCMP0000768	1.7642637142027768	-0.2567210162537385	-1.822833427541112	2.0933522891531315	0.542467259672369	-4.424663201392229	-4.710539643816204	-0.02866537604824491	4.020558514944817	-1.23855221920188	0.04699120222680642	3.316680595881037
S2_RCVCMP0000770	0	1.7916933862766362	-7.646956215037023	0	1.0656408827319035	-2.4297478563385417	0	-3.066494399218509	1.030029327718513	0	-0.5161833062633353	-7.36469917840429
S2_RCVCMP0000779	1.8007906141968975	6.617860495249306	-0.3560547294455818	-1.1590734112035703	7.106922758036055	-2.0480400457205556	0.3441476582866515	8.800490009666783	0.5930931787752602	2.2640121665233472	4.150309517510556	2.6453276696874175
S2_RCVCMP0000789	-3.9859571661819464	-5.259998342142542	0.6758414839774284	-1.435282231835468	-3.3201322127510915	2.8623042517232764	-1.442752894153629	0.2691957179772692	2.0234418977545414	-1.5658348610546793	1.053624736061539	6.686994598887128
S2_RCVCMP0000792	-4.752752345389877	2.93985317886664	-2.7341344412265176	-4.192931318482776	4.768504092513933	-6.4162525544818285	-2.5063859234420947	2.2113166268684474	-4.614899504371616	-2.320094107607815	1.825664696046937	-3.6225839258767905
S2_RCVCMP0000801	4.42158192091516	6.393750386952924	-3.9724803967565103	2.9424482257622278	5.368291179269701	-4.734697303494079	2.345528266378798	2.3725569631507915	5.106526598300102	3.5395572658072676	4.464648593153644	1.747215790908826
S2_RCVCMP0000806	-0.008698060783002828	-1.891653793146161	1.0727740521941334	0.44145840460891195	-0.962426151129211	2.201971153273263	2.3500104418044865	-5.411612390716776	2.7290987541380263	-3.414679139032912	-0.6594521207595943	3.7786769460376277
S2_RCVCMP0000811	-12.817226256449626	-18.942717325273847	-17.684759700036736	-6.56591186864271	-9.562421186473514	-7.425213555507892	-9.190994543762105	-9.177657253553905	-6.06848237125178	-6.777441954980486	4.811613465269525	2.8892588543876427
S2_RCVCMP0000815	0	5.0217886001658005	1.2929568902931687	0	6.046975215962982	1.6966057236011147	0	4.451826306545622	-0.3659483429080203	0	8.659681872196911	0.6162252177821063
S2_RCVCMP0000824	0.7377695074886876	-4.578202425625514	4.489856282787314	-6.952121302294665	-7.896540572493919	-4.090087242977428	3.270892411674921	4.300728103895856	-1.3070466566855876	2.7233980654415624	-4.1988989094052265	-3.0731444302296604
S2_RCVCMP0000829	0.968779917819205	-6.7584844124337655	4.095400254107145	3.538616738968347	-4.733295842632572	-1.7214727839544444	2.625330452433484	-10.324097421409544	0.4060937463032385	0.9210835372955424	-5.9855578941854715	2.3548510521769157
S2_RCVCMP0000833	0	-2.7750121492279654	1.6496661681870644	0	-1.380097612441592	-3.728665414504842	0	-2.5859903363447074	5.8992349999512825	0	-0.6673569680705097	-0.6204785289621443
S2_RCVCMP0000835	3.688937352334313	-0.24357428618536592	0.2571033772090107	-1.342587386271333	2.1620258790840436	-2.373222690231685	3.0892712587436835	-0.011699065638002135	1.220568525873083	0.020508649321122674	-1.1090183187068114	1.7746157329989123
S2_RCVCMP0000838	0	-2.1991601129906724	1.4578224792149992	0	-1.801232044133508	0.952941940135133	0	-0.42585021001038925	0.5213457841529807	0	-2.487154012727082	-1.8795273308727978
S2_RCVCMP0000847	0	-4.073134781568009	4.599029877587619	0	-6.043603483757016	4.221060726164728	0	4.727859418844703	-1.5424669325004308	0	-2.299418019835717	5.813694700440414
S2_RCVCMP0000856	-3.6971904861451708	-0.43621348488524236	-0.5397066959078126	-2.0010900699805974	-0.9079273688527448	3.8782263350765693	-1.7857766263028754	-5.7713535859181	-0.8830759543556084	-2.219116990406332	-0.579809772005587	7.968037643331672
S2_RCVCMP0000861	0	-8.935843261685008	-3.0547121840998273	0	-2.2988809911532173	-0.8413247435079317	0	-1.0425898364826984	-1.3669575968240772	0	-3.903088808911404	-1.830991083863675
S2_RCVCMP0000866	0.9454550266426509	1.334585500574383	2.8717187163757325	2.5468334183644785	-0.48190473393874367	-2.3665148395281044	0.32105628800368696	0.4269691857779095	-0.4482921056369035	2.0413304844929243	-0.9416265467388706	1.6324728284550687
S2_RCVCMP0000880	1.4990064706982507	0.37184371348336864	1.8122765494828892	-2.447079510681746	-2.2885617964318166	-2.43245079482996	-0.7499260836481244	-1.1085177760533833	1.9313611580287244	3.863680711282861	-2.019392880916307	-2.051587426409068
S2_RCVCMP0000887	-5.756344659529441	-0.5787967103899462	1.0308300599046867	-1.6352865607921487	3.793238474211828	2.9584568862274763	-3.6462976638935043	3.5827672004991085	5.445679828636772	-2.7084709288293944	-0.5778794628095847	3.4142437812530186
S2_RCVCMP0000892	0	-0.9300787621535517	-2.7238611248179683	0	4.199138944398152	0.045355006022369124	0	-3.0951652088877433	1.0277072322435037	0	-3.866791973184632	-2.073892196360589
S2_RCVCMP0000894	0	-4.763955939367171	0.7431645303318336	0	-4.148562819010967	2.3165841941720853	0	-4.081072033661961	2.49986830229048	0	-3.9028409236059125	-0.4698077734098905
S2_RCVCMP0000896	0	4.574687988297696	0.26068976968841917	0	-3.489593878007871	3.9827417643594045	0	1.468975790048392	2.57750239156331	0	-2.025670573059778	3.451648338499118
S2_RCVCMP0000897	0	-12.897339537313554	5.73568864211587	0	5.530342407072793	-2.1448270193410623	0	-3.6295450968282315	-5.905165295722966	0	-2.673963629740158	-2.3703528232921016
S2_RCVCMP0000899	0	0.09704467351917799	0.6330318450404677	0	1.0805169845610294	-1.1870892465185328	0	2.8310603166176387	0.7631423152043816	0	-0.04582041569887027	-0.3077977560075971
S2_RCVCMP0000901	0	1.9571626934210895	-0.9102086409819535	0	-3.2022803559486857	-2.5737179518700413	0	-2.127595353695893	4.6899365701793405	0	0.723400019370616	-4.432114790902908
S2_RCVCMP0000903	0	-0.6707389262152694	1.087256768339784	0	-3.127111092023703	-2.2300870819893905	0	8.774141754634815	-9.025925841227734	0	-0.6222270616313278	-3.0634739808853158
S2_RCVCMP0000908	-3.467342236311964	4.408285305610059	4.041698283571852	-2.463633197906527	2.8449584993127535	-1.7659119777556156	-3.792908249391426	3.3840746551576424	0.991448070811778	-3.833371040115705	2.826605651002072	-1.9027262425544682
S2_RCVCMP0000918	0.2356693734447709	0.1174852973801451	0.413269845315164	-0.08647101700955528	-0.3446072374685002	-1.399763014815215	-0.5293287327822057	-2.0586502995166454	-0.6424472758938932	-0.6191517890297431	-4.044362622119614	-2.2436074499948013
S2_RCVCMP0000919	-2.3563357559883533	1.5084147887955133	1.456224233565311e-4	1.4972164613930166	1.8183200930420567	-2.214046464352788	0.4392303794553983	0.9128332670960159	-2.474297719279428	-2.653349770869958	-1.1421910929088173	-3.4799426000114653
S2_RCVCMP0000934	0	-5.64902139067397	-0.5737882156096359	0	-4.69164452982833	0.2864311452803384	0	-2.4250537847175715	6.044607874564962	0	-2.693240980818626	-2.106591114965691
S2_RCVCMP0000935	0	0.2651668982877779	3.136382566662321	0	-7.146926428627411	-6.212445939636181	0	-0.8351176955620396	6.959030898373719	0	5.668987612728527	1.680513050382612
S2_RCVCMP0000940	0.6886499587765104	-0.5879717345717835	0.5104191853718951	-1.4714365836843823	0.2729068901695615	0.7116507829075279	1.0312403010495448	1.5129494443123106	0.6022051931529164	-0.17272896425548515	-5.027714045596342	-2.627415078558111
S2_RCVCMP0000947	-7.332617166881083	2.4981820326576685	9.275499923795207	-2.1345391297042964	5.413093274153173	0.8843806516806548	-6.602531294762764	5.253256591477626	4.657272292180745	-7.034394896646417	-4.421552252651265	2.1190852268247333
S2_RCVCMP0000966	5.858950007363776	3.9502502561572035	-1.7572055816674448	7.497152471062436	1.9545315353730952	1.3476495203736967	0.6601560235175299	-0.10572501285822539	1.6133811442366015	0.18047318889933564	0.01999945591538231	5.138542076335634
S2_RCVCMP0001002	0	0.6427952026476584	-2.599181944788351	0	0.5763783263125363	-1.9798545471582139	0	-4.678191427244871	-6.1186031245869925	0	-3.812557262339069	-5.370676291174612
S2_RCVCMP0001039	-0.20716271828763633	2.9435796315260996	-6.177970719435224	1.084323953947279	2.091021001654614	-9.112668088765949	3.131079956959962	3.491629936479389	2.158824530850708	1.266500254183213	1.7494296719530231	-1.1475027515259224
S2_RCVCMP0001054	-1.9264692105914916	-3.015890838353329	0.021385070364956554	4.083854710456021	-4.4124107161408945	0.19501650507079282	-6.400047870466402	-1.0949632383835928	-1.8655334813899254	-1.0857021714850614	-5.391549792964935	-3.53729206011106
S2_RCVCMP0001056	0	6.0562223055798565	-2.0232082849337565	0	-2.9864074363381743	5.784377862514924	0	4.088854822094397	-0.012123750439068406	0	5.268723045798138	-0.07752326061839612
S2_RCVCMP0001067	-6.782105823328742	-1.800204012991661	0.01945477449140577	-5.416827040266698	-0.6922313008088015	-0.2174610142889657	-1.479355679695143	-1.9507530598010403	1.4968472518045581	-5.726826204390957	-3.2509316496243112	4.801181796486109
S2_RCVCMP0001074	0	-0.9485927301857572	-1.1012018231990726	0	0.5965262302520898	-1.0470887896301284	0	3.866409234360585	0.9841989681745211	0	0.6267415649001545	-2.6384293344075394
S2_RCVCMP0001079	-3.70007981347495	0.2700168218435732	-3.641603601213287	-1.2356480016643288	-2.357746147185412	2.0561132969994307	-0.48973303775030647	0.7750285851246094	1.0424224792818524	-4.130960618574012	-1.1490807369772875	-6.4724728235581646
S2_RCVCMP0001120	0	-3.3602927362131236	-2.5967103704602144	0	0.05427067089480194	-4.891834717765187	0	1.123369226530099	1.8930048593632147	0	-3.3022221032857737	3.9915640038812468
S2_RCVCMP0001123	0	-3.754357927341377	1.7560754774510767	0	3.2170707376467984	-1.165751374107642	0	-2.7794320476653964	6.713387338051444	0	-3.2298188758253237	-2.671758394332374
S2_RCVCMP0001171	0	-5.256678335816725	-0.43443419652447063	0	-7.651521278223273	-1.4122821140885276	0	-8.535100327075533	-3.699357352056016	0	-5.547051044145842	-3.1001395037356256
S2_RCVCMP0001195	-1.2224220580106537	-6.093669094969712	5.199894418511517	-4.12665310895192	-2.7874340909771957	9.464458865263722	-3.971997645324398	-8.28950570424633	7.367396463047573	-0.10503463442617458	-4.7041429559637296	4.993466800616533
S2_RCVCMP0001216	-3.3442900807215477	-1.206348793757818	1.134034106253094	-0.17963652398389524	-1.9118216766154512	-0.9438585743315663	0.3330977587820546	1.481696228538317	-2.248483740769988	-2.381873247597459	-0.16342224771769337	-0.25863490582761517
S2_RCVCMP0001280	0.1273989996687312	0.3769096076964088	-0.5300833410097562	-0.013807867532661304	1.7059913897111167	0.3615126070707931	3.986527485261639	-2.385773501916835	-1.070016612182123	0.31590865025219367	-3.865018425208263	0.9027858116962143
S2_RCVCMP0001470	0	-1.2264862968737724	-0.13824012312105616	0	1.1065101817525516	0.5732726331673865	0	4.07784317098162	1.7444004847309569	0	5.129106662984943	-2.9145047661843684
S2_RCVCMP0001489	-2.8567804666628325	-3.799600295509505	-1.197898744450225	-1.1127127042938543	-3.1595170346283283	0.39672842889191257	-0.7292505652789649	-6.601610631313132	-0.06619216046755162	2.1198912807755024	0.033010397639934345	0.460784537508379
S2_RCVCMP0001557	-1.4431902920259478	5.6367924298446495	4.167345623548453	-6.122298462378756	6.127511467800297	7.76714123112357	-3.4883078059104595	5.236538949712665	2.581391738509326	1.3021077292362133	3.5001998522202538	3.165675740056724

## Sheet: 4C
contrast	doublet_type	median
CD2/CD19	BT doublet	-23.49583670443174
CD2/CD19	Not BT doublet	-0.2603032009694727
CD2/CD20	BT doublet	-56.357197666939236
CD2/CD20	Not BT doublet	-0.41987723888587714
CD2/CD40	BT doublet	-45.57394633182396
CD2/CD40	Not BT doublet	-0.18667104132725
CD3E/CD19	BT doublet	-19.062068698513887
CD3E/CD19	Not BT doublet	-0.26714404863167285
CD3E/CD20	BT doublet	-36.13733454292823
CD3E/CD20	Not BT doublet	-0.41304264331708423
CD3E/CD40	BT doublet	-35.33680686017334
CD3E/CD40	Not BT doublet	-0.3249382774137274
CD5/CD19	BT doublet	-15.655734244223837
CD5/CD19	Not BT doublet	-0.42493804680385516
CD5/CD20	BT doublet	-35.99898484886454
CD5/CD20	Not BT doublet	-0.5003695050156339
CD5/CD40	BT doublet	-23.619248098564164
CD5/CD40	Not BT doublet	-0.2264553243388705
CD7/CD19	BT doublet	-18.652618370774157
CD7/CD19	Not BT doublet	-0.6191517890297431
CD7/CD20	BT doublet	-35.74372301976908
CD7/CD20	Not BT doublet	-0.5739679137389018
CD7/CD40	BT doublet	-37.07613833188114
CD7/CD40	Not BT doublet	-0.4214448934613464

## Sheet: 4D
sample_component	variable	value	doublet_type
S1_RCVCMP0000000	upia	2925	Not BT doublet
S1_RCVCMP0000002	upia	1742	Not BT doublet
S1_RCVCMP0000005	upia	3598	Not BT doublet
S1_RCVCMP0000007	upia	1287	Not BT doublet
S1_RCVCMP0000008	upia	1506	Not BT doublet
S1_RCVCMP0000010	upia	1689	Not BT doublet
S1_RCVCMP0000014	upia	1932	Not BT doublet
S1_RCVCMP0000015	upia	2260	Not BT doublet
S1_RCVCMP0000018	upia	1771	Not BT doublet
S1_RCVCMP0000019	upia	1999	Not BT doublet
S1_RCVCMP0000020	upia	1866	Not BT doublet
S1_RCVCMP0000021	upia	2306	Not BT doublet
S1_RCVCMP0000023	upia	2033	Not BT doublet
S1_RCVCMP0000024	upia	4709	Not BT doublet
S1_RCVCMP0000025	upia	2375	Not BT doublet
S1_RCVCMP0000026	upia	2198	Not BT doublet
S1_RCVCMP0000028	upia	1670	Not BT doublet
S1_RCVCMP0000032	upia	1874	Not BT doublet
S1_RCVCMP0000035	upia	1300	Not BT doublet
S1_RCVCMP0000036	upia	3097	Not BT doublet
S1_RCVCMP0000038	upia	4178	Not BT doublet
S1_RCVCMP0000040	upia	1015	Not BT doublet
S1_RCVCMP0000045	upia	2010	Not BT doublet
S1_RCVCMP0000046	upia	5351	BT doublet
S1_RCVCMP0000047	upia	1317	Not BT doublet
S1_RCVCMP0000055	upia	1957	Not BT doublet
S1_RCVCMP0000057	upia	3572	Not BT doublet
S1_RCVCMP0000062	upia	4941	Not BT doublet
S1_RCVCMP0000065	upia	3271	Not BT doublet
S1_RCVCMP0000066	upia	1102	Not BT doublet
S1_RCVCMP0000075	upia	3444	Not BT doublet
S1_RCVCMP0000077	upia	2833	Not BT doublet
S1_RCVCMP0000079	upia	1994	Not BT doublet
S1_RCVCMP0000084	upia	1368	Not BT doublet
S1_RCVCMP0000085	upia	3019	Not BT doublet
S1_RCVCMP0000087	upia	2161	Not BT doublet
S1_RCVCMP0000088	upia	1689	Not BT doublet
S1_RCVCMP0000089	upia	2670	Not BT doublet
S1_RCVCMP0000091	upia	1125	Not BT doublet
S1_RCVCMP0000092	upia	3943	Not BT doublet
S1_RCVCMP0000095	upia	1321	Not BT doublet
S1_RCVCMP0000099	upia	1444	Not BT doublet
S1_RCVCMP0000101	upia	2577	Not BT doublet
S1_RCVCMP0000103	upia	1303	Not BT doublet
S1_RCVCMP0000104	upia	1511	Not BT doublet
S1_RCVCMP0000107	upia	1809	Not BT doublet
S1_RCVCMP0000111	upia	3692	Not BT doublet
S1_RCVCMP0000113	upia	2104	Not BT doublet
S1_RCVCMP0000114	upia	2796	Not BT doublet
S1_RCVCMP0000116	upia	1920	Not BT doublet
S1_RCVCMP0000117	upia	2203	Not BT doublet
S1_RCVCMP0000119	upia	2155	Not BT doublet
S1_RCVCMP0000120	upia	1290	Not BT doublet
S1_RCVCMP0000122	upia	2890	Not BT doublet
S1_RCVCMP0000123	upia	3497	Not BT doublet
S1_RCVCMP0000124	upia	1831	Not BT doublet
S1_RCVCMP0000127	upia	3709	Not BT doublet
S1_RCVCMP0000132	upia	1768	Not BT doublet
S1_RCVCMP0000138	upia	3031	Not BT doublet
S1_RCVCMP0000139	upia	2022	Not BT doublet
S1_RCVCMP0000140	upia	2170	Not BT doublet
S1_RCVCMP0000147	upia	2759	Not BT doublet
S1_RCVCMP0000148	upia	1535	Not BT doublet
S1_RCVCMP0000149	upia	2168	Not BT doublet
S1_RCVCMP0000150	upia	1444	Not BT doublet
S1_RCVCMP0000151	upia	3973	Not BT doublet
S1_RCVCMP0000152	upia	1733	Not BT doublet
S1_RCVCMP0000157	upia	2191	Not BT doublet
S1_RCVCMP0000159	upia	1697	Not BT doublet
S1_RCVCMP0000160	upia	1147	Not BT doublet
S1_RCVCMP0000161	upia	5304	Not BT doublet
S1_RCVCMP0000163	upia	1409	Not BT doublet
S1_RCVCMP0000165	upia	2904	Not BT doublet
S1_RCVCMP0000166	upia	2003	Not BT doublet
S1_RCVCMP0000168	upia	1929	Not BT doublet
S1_RCVCMP0000170	upia	3518	Not BT doublet
S1_RCVCMP0000172	upia	2673	Not BT doublet
S1_RCVCMP0000173	upia	4037	Not BT doublet
S1_RCVCMP0000178	upia	1890	Not BT doublet
S1_RCVCMP0000185	upia	2041	Not BT doublet
S1_RCVCMP0000186	upia	2374	Not BT doublet
S1_RCVCMP0000190	upia	3261	Not BT doublet
S1_RCVCMP0000192	upia	1877	Not BT doublet
S1_RCVCMP0000193	upia	2133	Not BT doublet
S1_RCVCMP0000196	upia	1189	Not BT doublet
S1_RCVCMP0000197	upia	1599	Not BT doublet
S1_RCVCMP0000199	upia	1367	Not BT doublet
S1_RCVCMP0000201	upia	1322	Not BT doublet
S1_RCVCMP0000202	upia	2833	Not BT doublet
S1_RCVCMP0000204	upia	2135	Not BT doublet
S1_RCVCMP0000205	upia	1631	Not BT doublet
S1_RCVCMP0000206	upia	2992	Not BT doublet
S1_RCVCMP0000211	upia	1579	Not BT doublet
S1_RCVCMP0000212	upia	2142	Not BT doublet
S1_RCVCMP0000213	upia	1335	Not BT doublet
S1_RCVCMP0000214	upia	2036	Not BT doublet
S1_RCVCMP0000215	upia	3264	Not BT doublet
S1_RCVCMP0000217	upia	1696	Not BT doublet
S1_RCVCMP0000221	upia	2377	Not BT doublet
S1_RCVCMP0000227	upia	1815	Not BT doublet
S1_RCVCMP0000228	upia	2637	Not BT doublet
S1_RCVCMP0000231	upia	3213	Not BT doublet
S1_RCVCMP0000233	upia	1649	Not BT doublet
S1_RCVCMP0000236	upia	1718	Not BT doublet
S1_RCVCMP0000239	upia	1574	Not BT doublet
S1_RCVCMP0000240	upia	1787	Not BT doublet
S1_RCVCMP0000241	upia	1635	Not BT doublet
S1_RCVCMP0000242	upia	2006	Not BT doublet
S1_RCVCMP0000246	upia	2159	Not BT doublet
S1_RCVCMP0000248	upia	2042	Not BT doublet
S1_RCVCMP0000250	upia	1864	Not BT doublet
S1_RCVCMP0000251	upia	1371	Not BT doublet
S1_RCVCMP0000254	upia	1847	Not BT doublet
S1_RCVCMP0000257	upia	1221	Not BT doublet
S1_RCVCMP0000258	upia	1774	Not BT doublet
S1_RCVCMP0000261	upia	1964	Not BT doublet
S1_RCVCMP0000266	upia	1512	Not BT doublet
S1_RCVCMP0000273	upia	2853	Not BT doublet
S1_RCVCMP0000274	upia	1832	Not BT doublet
S1_RCVCMP0000277	upia	1249	Not BT doublet
S1_RCVCMP0000278	upia	1663	Not BT doublet
S1_RCVCMP0000279	upia	2503	Not BT doublet
S1_RCVCMP0000280	upia	3753	Not BT doublet
S1_RCVCMP0000284	upia	2224	Not BT doublet
S1_RCVCMP0000287	upia	1493	Not BT doublet
S1_RCVCMP0000288	upia	1610	Not BT doublet
S1_RCVCMP0000291	upia	1354	Not BT doublet
S1_RCVCMP0000293	upia	2513	Not BT doublet
S1_RCVCMP0000298	upia	1438	Not BT doublet
S1_RCVCMP0000299	upia	2404	Not BT doublet
S1_RCVCMP0000300	upia	1615	Not BT doublet
S1_RCVCMP0000303	upia	2096	Not BT doublet
S1_RCVCMP0000305	upia	3552	Not BT doublet
S1_RCVCMP0000306	upia	3287	Not BT doublet
S1_RCVCMP0000310	upia	1527	Not BT doublet
S1_RCVCMP0000311	upia	1880	Not BT doublet
S1_RCVCMP0000313	upia	1666	Not BT doublet
S1_RCVCMP0000317	upia	3526	Not BT doublet
S1_RCVCMP0000327	upia	1914	Not BT doublet
S1_RCVCMP0000328	upia	2196	Not BT doublet
S1_RCVCMP0000340	upia	1605	Not BT doublet
S1_RCVCMP0000341	upia	1605	Not BT doublet
S1_RCVCMP0000344	upia	3669	Not BT doublet
S1_RCVCMP0000352	upia	1441	Not BT doublet
S1_RCVCMP0000357	upia	1456	Not BT doublet
S1_RCVCMP0000359	upia	3029	Not BT doublet
S1_RCVCMP0000363	upia	1705	Not BT doublet
S1_RCVCMP0000364	upia	2056	Not BT doublet
S1_RCVCMP0000368	upia	1611	Not BT doublet
S1_RCVCMP0000371	upia	1729	Not BT doublet
S1_RCVCMP0000377	upia	1817	Not BT doublet
S1_RCVCMP0000378	upia	2786	Not BT doublet
S1_RCVCMP0000383	upia	1887	Not BT doublet
S1_RCVCMP0000388	upia	2337	Not BT doublet
S1_RCVCMP0000389	upia	2381	Not BT doublet
S1_RCVCMP0000391	upia	1823	Not BT doublet
S1_RCVCMP0000393	upia	1806	Not BT doublet
S1_RCVCMP0000396	upia	3625	Not BT doublet
S1_RCVCMP0000397	upia	1248	Not BT doublet
S1_RCVCMP0000407	upia	2706	Not BT doublet
S1_RCVCMP0000408	upia	1893	Not BT doublet
S1_RCVCMP0000411	upia	3663	Not BT doublet
S1_RCVCMP0000412	upia	2539	Not BT doublet
S1_RCVCMP0000417	upia	1700	Not BT doublet
S1_RCVCMP0000420	upia	1984	Not BT doublet
S1_RCVCMP0000426	upia	1600	Not BT doublet
S1_RCVCMP0000427	upia	1596	Not BT doublet
S1_RCVCMP0000428	upia	1481	Not BT doublet
S1_RCVCMP0000429	upia	4778	Not BT doublet
S1_RCVCMP0000431	upia	2310	Not BT doublet
S1_RCVCMP0000436	upia	1633	Not BT doublet
S1_RCVCMP0000439	upia	1790	Not BT doublet
S1_RCVCMP0000441	upia	1462	Not BT doublet
S1_RCVCMP0000446	upia	4499	Not BT doublet
S1_RCVCMP0000450	upia	2334	Not BT doublet
S1_RCVCMP0000451	upia	1529	Not BT doublet
S1_RCVCMP0000454	upia	3438	Not BT doublet
S1_RCVCMP0000456	upia	2310	Not BT doublet
S1_RCVCMP0000458	upia	1772	Not BT doublet
S1_RCVCMP0000462	upia	1848	Not BT doublet
S1_RCVCMP0000464	upia	2850	Not BT doublet
S1_RCVCMP0000468	upia	1678	Not BT doublet
S1_RCVCMP0000471	upia	1481	Not BT doublet
S1_RCVCMP0000475	upia	1758	Not BT doublet
S1_RCVCMP0000478	upia	1926	Not BT doublet
S1_RCVCMP0000480	upia	1533	Not BT doublet
S1_RCVCMP0000481	upia	1818	Not BT doublet
S1_RCVCMP0000487	upia	1415	Not BT doublet
S1_RCVCMP0000491	upia	1516	Not BT doublet
S1_RCVCMP0000492	upia	2199	Not BT doublet
S1_RCVCMP0000493	upia	1485	Not BT doublet
S1_RCVCMP0000499	upia	1423	Not BT doublet
S1_RCVCMP0000500	upia	2035	Not BT doublet
S1_RCVCMP0000505	upia	1975	Not BT doublet
S1_RCVCMP0000512	upia	1806	Not BT doublet
S1_RCVCMP0000516	upia	3127	Not BT doublet
S1_RCVCMP0000520	upia	1924	Not BT doublet
S1_RCVCMP0000524	upia	2031	Not BT doublet
S1_RCVCMP0000528	upia	2173	Not BT doublet
S1_RCVCMP0000534	upia	1825	Not BT doublet
S1_RCVCMP0000535	upia	2222	Not BT doublet
S1_RCVCMP0000540	upia	2868	Not BT doublet
S1_RCVCMP0000541	upia	1796	Not BT doublet
S1_RCVCMP0000549	upia	2177	Not BT doublet
S1_RCVCMP0000552	upia	1477	Not BT doublet
S1_RCVCMP0000553	upia	1894	Not BT doublet
S1_RCVCMP0000554	upia	1738	Not BT doublet
S1_RCVCMP0000559	upia	1904	Not BT doublet
S1_RCVCMP0000560	upia	1801	Not BT doublet
S1_RCVCMP0000562	upia	1569	Not BT doublet
S1_RCVCMP0000563	upia	1536	Not BT doublet
S1_RCVCMP0000567	upia	2683	Not BT doublet
S1_RCVCMP0000569	upia	3738	Not BT doublet
S1_RCVCMP0000570	upia	1592	Not BT doublet
S1_RCVCMP0000573	upia	2222	Not BT doublet
S1_RCVCMP0000578	upia	3303	BT doublet
S1_RCVCMP0000579	upia	1771	Not BT doublet
S1_RCVCMP0000580	upia	1471	Not BT doublet
S1_RCVCMP0000582	upia	1568	Not BT doublet
S1_RCVCMP0000584	upia	1588	Not BT doublet
S1_RCVCMP0000585	upia	1837	Not BT doublet
S1_RCVCMP0000586	upia	1751	Not BT doublet
S1_RCVCMP0000588	upia	1250	Not BT doublet
S1_RCVCMP0000592	upia	1741	Not BT doublet
S1_RCVCMP0000594	upia	2553	Not BT doublet
S1_RCVCMP0000604	upia	2296	Not BT doublet
S1_RCVCMP0000612	upia	1942	Not BT doublet
S1_RCVCMP0000614	upia	3716	Not BT doublet
S1_RCVCMP0000617	upia	1556	Not BT doublet
S1_RCVCMP0000621	upia	2021	Not BT doublet
S1_RCVCMP0000625	upia	1615	Not BT doublet
S1_RCVCMP0000634	upia	1637	Not BT doublet
S1_RCVCMP0000643	upia	2003	Not BT doublet
S1_RCVCMP0000644	upia	1059	Not BT doublet
S1_RCVCMP0000650	upia	1554	Not BT doublet
S1_RCVCMP0000653	upia	1920	Not BT doublet
S1_RCVCMP0000654	upia	1696	Not BT doublet
S1_RCVCMP0000655	upia	1476	Not BT doublet
S1_RCVCMP0000657	upia	3624	Not BT doublet
S1_RCVCMP0000663	upia	2129	Not BT doublet
S1_RCVCMP0000664	upia	1965	Not BT doublet
S1_RCVCMP0000672	upia	2212	Not BT doublet
S1_RCVCMP0000675	upia	1864	Not BT doublet
S1_RCVCMP0000686	upia	1448	Not BT doublet
S1_RCVCMP0000688	upia	2425	Not BT doublet
S1_RCVCMP0000689	upia	1514	Not BT doublet
S1_RCVCMP0000691	upia	1494	Not BT doublet
S1_RCVCMP0000695	upia	3399	Not BT doublet
S1_RCVCMP0000698	upia	2048	Not BT doublet
S1_RCVCMP0000708	upia	1958	Not BT doublet
S1_RCVCMP0000709	upia	1075	Not BT doublet
S1_RCVCMP0000714	upia	1542	Not BT doublet
S1_RCVCMP0000717	upia	1908	Not BT doublet
S1_RCVCMP0000718	upia	2839	Not BT doublet
S1_RCVCMP0000724	upia	2295	Not BT doublet
S1_RCVCMP0000728	upia	1958	Not BT doublet
S1_RCVCMP0000748	upia	2120	Not BT doublet
S1_RCVCMP0000762	upia	1445	Not BT doublet
S1_RCVCMP0000764	upia	1737	Not BT doublet
S1_RCVCMP0000766	upia	1434	Not BT doublet
S1_RCVCMP0000767	upia	1953	Not BT doublet
S1_RCVCMP0000781	upia	1446	Not BT doublet
S1_RCVCMP0000790	upia	1222	Not BT doublet
S1_RCVCMP0000816	upia	2610	Not BT doublet
S1_RCVCMP0000820	upia	1903	Not BT doublet
S1_RCVCMP0000828	upia	1920	Not BT doublet
S1_RCVCMP0000830	upia	1607	Not BT doublet
S1_RCVCMP0000831	upia	1873	Not BT doublet
S1_RCVCMP0000835	upia	1344	Not BT doublet
S1_RCVCMP0000840	upia	1283	Not BT doublet
S1_RCVCMP0000848	upia	2326	Not BT doublet
S1_RCVCMP0000871	upia	1676	Not BT doublet
S1_RCVCMP0000872	upia	2026	Not BT doublet
S1_RCVCMP0000881	upia	2050	Not BT doublet
S1_RCVCMP0000885	upia	1655	Not BT doublet
S1_RCVCMP0000888	upia	1981	Not BT doublet
S1_RCVCMP0000893	upia	2230	Not BT doublet
S1_RCVCMP0000894	upia	2173	Not BT doublet
S1_RCVCMP0000910	upia	2267	Not BT doublet
S1_RCVCMP0000962	upia	2222	Not BT doublet
S1_RCVCMP0000989	upia	1745	Not BT doublet
S1_RCVCMP0000991	upia	2585	Not BT doublet
S1_RCVCMP0000998	upia	1925	Not BT doublet
S1_RCVCMP0001006	upia	2386	Not BT doublet
S1_RCVCMP0001030	upia	1435	Not BT doublet
S1_RCVCMP0001055	upia	1647	Not BT doublet
S1_RCVCMP0001066	upia	1371	Not BT doublet
S1_RCVCMP0001079	upia	1747	Not BT doublet
S1_RCVCMP0001090	upia	1305	Not BT doublet
S1_RCVCMP0001117	upia	2095	Not BT doublet
S1_RCVCMP0001118	upia	1726	Not BT doublet
S1_RCVCMP0001136	upia	1566	Not BT doublet
S1_RCVCMP0001153	upia	1569	Not BT doublet
S1_RCVCMP0001166	upia	1648	Not BT doublet
S1_RCVCMP0001268	upia	1552	Not BT doublet
S1_RCVCMP0001365	upia	1370	Not BT doublet
S1_RCVCMP0001520	upia	2073	Not BT doublet
S1_RCVCMP0001523	upia	1980	Not BT doublet
S1_RCVCMP0002079	upia	1320	Not BT doublet
S2_RCVCMP0000000	upia	1403	Not BT doublet
S2_RCVCMP0000001	upia	1921	Not BT doublet
S2_RCVCMP0000002	upia	2479	Not BT doublet
S2_RCVCMP0000003	upia	1842	Not BT doublet
S2_RCVCMP0000004	upia	3841	Not BT doublet
S2_RCVCMP0000005	upia	1407	Not BT doublet
S2_RCVCMP0000007	upia	1495	Not BT doublet
S2_RCVCMP0000009	upia	1207	Not BT doublet
S2_RCVCMP0000010	upia	2093	Not BT doublet
S2_RCVCMP0000011	upia	3160	Not BT doublet
S2_RCVCMP0000012	upia	2637	Not BT doublet
S2_RCVCMP0000013	upia	3174	Not BT doublet
S2_RCVCMP0000014	upia	1835	Not BT doublet
S2_RCVCMP0000015	upia	1514	Not BT doublet
S2_RCVCMP0000017	upia	4415	Not BT doublet
S2_RCVCMP0000018	upia	1500	Not BT doublet
S2_RCVCMP0000020	upia	1640	Not BT doublet
S2_RCVCMP0000021	upia	1822	Not BT doublet
S2_RCVCMP0000023	upia	1703	Not BT doublet
S2_RCVCMP0000025	upia	3569	Not BT doublet
S2_RCVCMP0000026	upia	1152	Not BT doublet
S2_RCVCMP0000028	upia	3056	Not BT doublet
S2_RCVCMP0000029	upia	3247	Not BT doublet
S2_RCVCMP0000030	upia	2964	BT doublet
S2_RCVCMP0000031	upia	3288	Not BT doublet
S2_RCVCMP0000032	upia	1587	Not BT doublet
S2_RCVCMP0000035	upia	1371	Not BT doublet
S2_RCVCMP0000036	upia	1225	Not BT doublet
S2_RCVCMP0000037	upia	3022	Not BT doublet
S2_RCVCMP0000038	upia	1756	Not BT doublet
S2_RCVCMP0000039	upia	3609	Not BT doublet
S2_RCVCMP0000040	upia	2123	Not BT doublet
S2_RCVCMP0000041	upia	1693	Not BT doublet
S2_RCVCMP0000042	upia	1564	Not BT doublet
S2_RCVCMP0000043	upia	3649	Not BT doublet
S2_RCVCMP0000045	upia	1094	Not BT doublet
S2_RCVCMP0000047	upia	3397	BT doublet
S2_RCVCMP0000048	upia	2499	Not BT doublet
S2_RCVCMP0000050	upia	1392	Not BT doublet
S2_RCVCMP0000051	upia	1886	Not BT doublet
S2_RCVCMP0000053	upia	1774	Not BT doublet
S2_RCVCMP0000058	upia	2196	Not BT doublet
S2_RCVCMP0000060	upia	2406	Not BT doublet
S2_RCVCMP0000061	upia	1699	Not BT doublet
S2_RCVCMP0000067	upia	1964	Not BT doublet
S2_RCVCMP0000068	upia	2751	Not BT doublet
S2_RCVCMP0000070	upia	1565	Not BT doublet
S2_RCVCMP0000071	upia	1332	Not BT doublet
S2_RCVCMP0000073	upia	2143	Not BT doublet
S2_RCVCMP0000075	upia	1588	Not BT doublet
S2_RCVCMP0000076	upia	3441	Not BT doublet
S2_RCVCMP0000077	upia	1109	Not BT doublet
S2_RCVCMP0000078	upia	2017	Not BT doublet
S2_RCVCMP0000082	upia	1542	Not BT doublet
S2_RCVCMP0000083	upia	3717	Not BT doublet
S2_RCVCMP0000088	upia	1960	Not BT doublet
S2_RCVCMP0000089	upia	1866	Not BT doublet
S2_RCVCMP0000092	upia	3657	Not BT doublet
S2_RCVCMP0000093	upia	1280	Not BT doublet
S2_RCVCMP0000094	upia	3939	BT doublet
S2_RCVCMP0000097	upia	1927	Not BT doublet
S2_RCVCMP0000098	upia	1350	Not BT doublet
S2_RCVCMP0000099	upia	1566	Not BT doublet
S2_RCVCMP0000101	upia	2391	Not BT doublet
S2_RCVCMP0000103	upia	2358	Not BT doublet
S2_RCVCMP0000104	upia	4141	BT doublet
S2_RCVCMP0000105	upia	1671	Not BT doublet
S2_RCVCMP0000107	upia	1757	Not BT doublet
S2_RCVCMP0000108	upia	2542	BT doublet
S2_RCVCMP0000109	upia	4212	Not BT doublet
S2_RCVCMP0000110	upia	1582	Not BT doublet
S2_RCVCMP0000111	upia	1732	Not BT doublet
S2_RCVCMP0000113	upia	1505	Not BT doublet
S2_RCVCMP0000118	upia	2175	Not BT doublet
S2_RCVCMP0000119	upia	4335	Not BT doublet
S2_RCVCMP0000122	upia	3733	Not BT doublet
S2_RCVCMP0000123	upia	4159	Not BT doublet
S2_RCVCMP0000124	upia	1843	Not BT doublet
S2_RCVCMP0000126	upia	2915	Not BT doublet
S2_RCVCMP0000127	upia	3197	Not BT doublet
S2_RCVCMP0000128	upia	1007	Not BT doublet
S2_RCVCMP0000130	upia	1858	Not BT doublet
S2_RCVCMP0000131	upia	1652	Not BT doublet
S2_RCVCMP0000133	upia	2943	Not BT doublet
S2_RCVCMP0000134	upia	1745	Not BT doublet
S2_RCVCMP0000135	upia	2853	Not BT doublet
S2_RCVCMP0000137	upia	1290	Not BT doublet
S2_RCVCMP0000141	upia	1374	Not BT doublet
S2_RCVCMP0000142	upia	1366	Not BT doublet
S2_RCVCMP0000144	upia	1809	Not BT doublet
S2_RCVCMP0000146	upia	1373	Not BT doublet
S2_RCVCMP0000147	upia	2866	Not BT doublet
S2_RCVCMP0000149	upia	1513	Not BT doublet
S2_RCVCMP0000150	upia	3955	Not BT doublet
S2_RCVCMP0000151	upia	1439	Not BT doublet
S2_RCVCMP0000153	upia	1136	Not BT doublet
S2_RCVCMP0000156	upia	1521	Not BT doublet
S2_RCVCMP0000161	upia	1973	Not BT doublet
S2_RCVCMP0000162	upia	1271	Not BT doublet
S2_RCVCMP0000163	upia	1306	Not BT doublet
S2_RCVCMP0000164	upia	2020	Not BT doublet
S2_RCVCMP0000170	upia	3506	Not BT doublet
S2_RCVCMP0000171	upia	1452	Not BT doublet
S2_RCVCMP0000174	upia	3367	Not BT doublet
S2_RCVCMP0000175	upia	1090	Not BT doublet
S2_RCVCMP0000181	upia	2550	Not BT doublet
S2_RCVCMP0000183	upia	2557	Not BT doublet
S2_RCVCMP0000184	upia	1144	Not BT doublet
S2_RCVCMP0000185	upia	2054	Not BT doublet
S2_RCVCMP0000187	upia	1247	Not BT doublet
S2_RCVCMP0000188	upia	1448	Not BT doublet
S2_RCVCMP0000189	upia	2929	Not BT doublet
S2_RCVCMP0000191	upia	1591	Not BT doublet
S2_RCVCMP0000192	upia	1971	Not BT doublet
S2_RCVCMP0000193	upia	1889	Not BT doublet
S2_RCVCMP0000194	upia	1327	Not BT doublet
S2_RCVCMP0000195	upia	1826	Not BT doublet
S2_RCVCMP0000196	upia	2140	Not BT doublet
S2_RCVCMP0000197	upia	1774	Not BT doublet
S2_RCVCMP0000198	upia	1509	Not BT doublet
S2_RCVCMP0000199	upia	1250	Not BT doublet
S2_RCVCMP0000200	upia	1649	Not BT doublet
S2_RCVCMP0000201	upia	1663	Not BT doublet
S2_RCVCMP0000202	upia	1514	Not BT doublet
S2_RCVCMP0000203	upia	1081	Not BT doublet
S2_RCVCMP0000204	upia	2993	BT doublet
S2_RCVCMP0000205	upia	1014	Not BT doublet
S2_RCVCMP0000206	upia	2104	Not BT doublet
S2_RCVCMP0000207	upia	1133	Not BT doublet
S2_RCVCMP0000208	upia	915	Not BT doublet
S2_RCVCMP0000209	upia	1661	Not BT doublet
S2_RCVCMP0000210	upia	1775	Not BT doublet
S2_RCVCMP0000211	upia	2021	Not BT doublet
S2_RCVCMP0000213	upia	1428	Not BT doublet
S2_RCVCMP0000215	upia	2129	Not BT doublet
S2_RCVCMP0000218	upia	3112	Not BT doublet
S2_RCVCMP0000219	upia	1568	Not BT doublet
S2_RCVCMP0000220	upia	1595	Not BT doublet
S2_RCVCMP0000223	upia	1627	Not BT doublet
S2_RCVCMP0000225	upia	1267	Not BT doublet
S2_RCVCMP0000229	upia	3712	BT doublet
S2_RCVCMP0000231	upia	1346	Not BT doublet
S2_RCVCMP0000232	upia	1497	Not BT doublet
S2_RCVCMP0000233	upia	3331	Not BT doublet
S2_RCVCMP0000236	upia	1575	Not BT doublet
S2_RCVCMP0000238	upia	3012	Not BT doublet
S2_RCVCMP0000239	upia	3030	BT doublet
S2_RCVCMP0000244	upia	1247	Not BT doublet
S2_RCVCMP0000245	upia	1138	Not BT doublet
S2_RCVCMP0000249	upia	1594	Not BT doublet
S2_RCVCMP0000251	upia	1684	Not BT doublet
S2_RCVCMP0000252	upia	3618	BT doublet
S2_RCVCMP0000253	upia	1327	Not BT doublet
S2_RCVCMP0000254	upia	1435	Not BT doublet
S2_RCVCMP0000255	upia	1454	Not BT doublet
S2_RCVCMP0000256	upia	1339	Not BT doublet
S2_RCVCMP0000257	upia	1828	Not BT doublet
S2_RCVCMP0000258	upia	1683	Not BT doublet
S2_RCVCMP0000259	upia	2764	Not BT doublet
S2_RCVCMP0000260	upia	2004	Not BT doublet
S2_RCVCMP0000262	upia	1560	Not BT doublet
S2_RCVCMP0000263	upia	3521	Not BT doublet
S2_RCVCMP0000265	upia	3224	Not BT doublet
S2_RCVCMP0000268	upia	1242	Not BT doublet
S2_RCVCMP0000269	upia	2440	Not BT doublet
S2_RCVCMP0000270	upia	1050	Not BT doublet
S2_RCVCMP0000271	upia	1450	Not BT doublet
S2_RCVCMP0000274	upia	2928	Not BT doublet
S2_RCVCMP0000275	upia	3285	Not BT doublet
S2_RCVCMP0000276	upia	1125	Not BT doublet
S2_RCVCMP0000279	upia	1855	Not BT doublet
S2_RCVCMP0000280	upia	1159	Not BT doublet
S2_RCVCMP0000281	upia	1270	Not BT doublet
S2_RCVCMP0000282	upia	1655	Not BT doublet
S2_RCVCMP0000284	upia	1498	Not BT doublet
S2_RCVCMP0000285	upia	4122	Not BT doublet
S2_RCVCMP0000288	upia	1329	Not BT doublet
S2_RCVCMP0000289	upia	1307	Not BT doublet
S2_RCVCMP0000291	upia	1851	Not BT doublet
S2_RCVCMP0000292	upia	1498	Not BT doublet
S2_RCVCMP0000295	upia	1284	Not BT doublet
S2_RCVCMP0000301	upia	1185	Not BT doublet
S2_RCVCMP0000302	upia	1367	Not BT doublet
S2_RCVCMP0000304	upia	2606	Not BT doublet
S2_RCVCMP0000306	upia	1891	Not BT doublet
S2_RCVCMP0000307	upia	1701	Not BT doublet
S2_RCVCMP0000308	upia	1633	Not BT doublet
S2_RCVCMP0000309	upia	2153	BT doublet
S2_RCVCMP0000312	upia	1328	Not BT doublet
S2_RCVCMP0000313	upia	2008	Not BT doublet
S2_RCVCMP0000314	upia	1908	Not BT doublet
S2_RCVCMP0000315	upia	1627	Not BT doublet
S2_RCVCMP0000323	upia	1786	Not BT doublet
S2_RCVCMP0000326	upia	2522	Not BT doublet
S2_RCVCMP0000329	upia	1781	Not BT doublet
S2_RCVCMP0000330	upia	2002	BT doublet
S2_RCVCMP0000333	upia	3276	Not BT doublet
S2_RCVCMP0000334	upia	1869	Not BT doublet
S2_RCVCMP0000335	upia	1898	Not BT doublet
S2_RCVCMP0000337	upia	1547	Not BT doublet
S2_RCVCMP0000338	upia	1321	Not BT doublet
S2_RCVCMP0000340	upia	1695	Not BT doublet
S2_RCVCMP0000342	upia	2015	Not BT doublet
S2_RCVCMP0000343	upia	4777	Not BT doublet
S2_RCVCMP0000345	upia	1090	Not BT doublet
S2_RCVCMP0000348	upia	1735	Not BT doublet
S2_RCVCMP0000349	upia	1507	Not BT doublet
S2_RCVCMP0000351	upia	3075	Not BT doublet
S2_RCVCMP0000352	upia	1493	Not BT doublet
S2_RCVCMP0000360	upia	4059	BT doublet
S2_RCVCMP0000361	upia	1636	Not BT doublet
S2_RCVCMP0000364	upia	2870	Not BT doublet
S2_RCVCMP0000365	upia	1168	Not BT doublet
S2_RCVCMP0000368	upia	1804	Not BT doublet
S2_RCVCMP0000369	upia	1815	Not BT doublet
S2_RCVCMP0000370	upia	1494	Not BT doublet
S2_RCVCMP0000371	upia	1278	Not BT doublet
S2_RCVCMP0000372	upia	1806	Not BT doublet
S2_RCVCMP0000374	upia	1408	Not BT doublet
S2_RCVCMP0000375	upia	1073	Not BT doublet
S2_RCVCMP0000376	upia	3099	Not BT doublet
S2_RCVCMP0000377	upia	2095	Not BT doublet
S2_RCVCMP0000380	upia	1471	Not BT doublet
S2_RCVCMP0000383	upia	1475	Not BT doublet
S2_RCVCMP0000384	upia	1593	Not BT doublet
S2_RCVCMP0000385	upia	1167	Not BT doublet
S2_RCVCMP0000388	upia	3858	Not BT doublet
S2_RCVCMP0000390	upia	1844	Not BT doublet
S2_RCVCMP0000393	upia	1498	Not BT doublet
S2_RCVCMP0000394	upia	3188	Not BT doublet
S2_RCVCMP0000395	upia	2484	Not BT doublet
S2_RCVCMP0000398	upia	1328	Not BT doublet
S2_RCVCMP0000403	upia	1401	Not BT doublet
S2_RCVCMP0000405	upia	1587	Not BT doublet
S2_RCVCMP0000406	upia	1846	Not BT doublet
S2_RCVCMP0000408	upia	1674	Not BT doublet
S2_RCVCMP0000409	upia	1267	Not BT doublet
S2_RCVCMP0000410	upia	1571	Not BT doublet
S2_RCVCMP0000412	upia	1523	Not BT doublet
S2_RCVCMP0000415	upia	1747	Not BT doublet
S2_RCVCMP0000419	upia	1695	Not BT doublet
S2_RCVCMP0000422	upia	2534	Not BT doublet
S2_RCVCMP0000430	upia	2966	Not BT doublet
S2_RCVCMP0000431	upia	1716	Not BT doublet
S2_RCVCMP0000432	upia	1726	Not BT doublet
S2_RCVCMP0000433	upia	1217	Not BT doublet
S2_RCVCMP0000435	upia	1294	Not BT doublet
S2_RCVCMP0000438	upia	1029	Not BT doublet
S2_RCVCMP0000439	upia	1780	Not BT doublet
S2_RCVCMP0000440	upia	5194	Not BT doublet
S2_RCVCMP0000444	upia	1285	Not BT doublet
S2_RCVCMP0000445	upia	1765	Not BT doublet
S2_RCVCMP0000448	upia	1426	Not BT doublet
S2_RCVCMP0000449	upia	1757	Not BT doublet
S2_RCVCMP0000452	upia	1729	Not BT doublet
S2_RCVCMP0000454	upia	1273	Not BT doublet
S2_RCVCMP0000455	upia	1202	Not BT doublet
S2_RCVCMP0000456	upia	1152	Not BT doublet
S2_RCVCMP0000458	upia	2331	Not BT doublet
S2_RCVCMP0000459	upia	1900	Not BT doublet
S2_RCVCMP0000460	upia	1677	Not BT doublet
S2_RCVCMP0000462	upia	2507	Not BT doublet
S2_RCVCMP0000464	upia	1276	Not BT doublet
S2_RCVCMP0000465	upia	1681	Not BT doublet
S2_RCVCMP0000466	upia	1622	Not BT doublet
S2_RCVCMP0000467	upia	1583	Not BT doublet
S2_RCVCMP0000468	upia	2857	BT doublet
S2_RCVCMP0000471	upia	1663	Not BT doublet
S2_RCVCMP0000473	upia	970	Not BT doublet
S2_RCVCMP0000474	upia	1136	Not BT doublet
S2_RCVCMP0000476	upia	1698	Not BT doublet
S2_RCVCMP0000480	upia	1724	Not BT doublet
S2_RCVCMP0000483	upia	1561	Not BT doublet
S2_RCVCMP0000485	upia	1254	Not BT doublet
S2_RCVCMP0000487	upia	3066	Not BT doublet
S2_RCVCMP0000501	upia	1426	Not BT doublet
S2_RCVCMP0000502	upia	1551	Not BT doublet
S2_RCVCMP0000504	upia	2099	Not BT doublet
S2_RCVCMP0000505	upia	1780	Not BT doublet
S2_RCVCMP0000510	upia	3004	Not BT doublet
S2_RCVCMP0000512	upia	1875	Not BT doublet
S2_RCVCMP0000514	upia	1152	Not BT doublet
S2_RCVCMP0000517	upia	1816	Not BT doublet
S2_RCVCMP0000522	upia	1270	Not BT doublet
S2_RCVCMP0000525	upia	1633	Not BT doublet
S2_RCVCMP0000529	upia	1231	Not BT doublet
S2_RCVCMP0000532	upia	2556	Not BT doublet
S2_RCVCMP0000536	upia	1120	Not BT doublet
S2_RCVCMP0000539	upia	1209	Not BT doublet
S2_RCVCMP0000543	upia	2043	Not BT doublet
S2_RCVCMP0000546	upia	1752	Not BT doublet
S2_RCVCMP0000556	upia	1387	Not BT doublet
S2_RCVCMP0000558	upia	1008	Not BT doublet
S2_RCVCMP0000562	upia	1808	Not BT doublet
S2_RCVCMP0000563	upia	2485	Not BT doublet
S2_RCVCMP0000566	upia	1457	Not BT doublet
S2_RCVCMP0000567	upia	1584	Not BT doublet
S2_RCVCMP0000568	upia	2691	Not BT doublet
S2_RCVCMP0000569	upia	2617	Not BT doublet
S2_RCVCMP0000571	upia	1243	Not BT doublet
S2_RCVCMP0000572	upia	3108	Not BT doublet
S2_RCVCMP0000574	upia	1585	Not BT doublet
S2_RCVCMP0000575	upia	1899	Not BT doublet
S2_RCVCMP0000576	upia	1230	Not BT doublet
S2_RCVCMP0000581	upia	1452	Not BT doublet
S2_RCVCMP0000586	upia	1637	Not BT doublet
S2_RCVCMP0000593	upia	1939	Not BT doublet
S2_RCVCMP0000600	upia	3017	BT doublet
S2_RCVCMP0000601	upia	1553	Not BT doublet
S2_RCVCMP0000602	upia	1850	Not BT doublet
S2_RCVCMP0000606	upia	1203	Not BT doublet
S2_RCVCMP0000607	upia	1953	Not BT doublet
S2_RCVCMP0000609	upia	1459	Not BT doublet
S2_RCVCMP0000610	upia	1280	Not BT doublet
S2_RCVCMP0000611	upia	1578	Not BT doublet
S2_RCVCMP0000612	upia	1801	Not BT doublet
S2_RCVCMP0000613	upia	1845	Not BT doublet
S2_RCVCMP0000631	upia	1829	Not BT doublet
S2_RCVCMP0000635	upia	1483	Not BT doublet
S2_RCVCMP0000637	upia	1471	Not BT doublet
S2_RCVCMP0000639	upia	1532	Not BT doublet
S2_RCVCMP0000640	upia	1621	Not BT doublet
S2_RCVCMP0000643	upia	1196	Not BT doublet
S2_RCVCMP0000650	upia	2347	Not BT doublet
S2_RCVCMP0000651	upia	1742	Not BT doublet
S2_RCVCMP0000655	upia	1479	Not BT doublet
S2_RCVCMP0000657	upia	1389	Not BT doublet
S2_RCVCMP0000669	upia	1478	Not BT doublet
S2_RCVCMP0000676	upia	1732	Not BT doublet
S2_RCVCMP0000686	upia	2808	Not BT doublet
S2_RCVCMP0000693	upia	1846	Not BT doublet
S2_RCVCMP0000694	upia	1748	Not BT doublet
S2_RCVCMP0000697	upia	1555	Not BT doublet
S2_RCVCMP0000698	upia	1363	Not BT doublet
S2_RCVCMP0000702	upia	1509	Not BT doublet
S2_RCVCMP0000705	upia	1488	Not BT doublet
S2_RCVCMP0000708	upia	1228	Not BT doublet
S2_RCVCMP0000718	upia	1491	Not BT doublet
S2_RCVCMP0000736	upia	1417	Not BT doublet
S2_RCVCMP0000743	upia	1332	Not BT doublet
S2_RCVCMP0000744	upia	1680	Not BT doublet
S2_RCVCMP0000749	upia	935	Not BT doublet
S2_RCVCMP0000750	upia	1248	Not BT doublet
S2_RCVCMP0000754	upia	1361	Not BT doublet
S2_RCVCMP0000755	upia	2076	Not BT doublet
S2_RCVCMP0000757	upia	1347	Not BT doublet
S2_RCVCMP0000762	upia	1388	Not BT doublet
S2_RCVCMP0000763	upia	1801	Not BT doublet
S2_RCVCMP0000764	upia	1193	Not BT doublet
S2_RCVCMP0000766	upia	1312	Not BT doublet
S2_RCVCMP0000768	upia	1105	Not BT doublet
S2_RCVCMP0000770	upia	1558	Not BT doublet
S2_RCVCMP0000779	upia	1136	Not BT doublet
S2_RCVCMP0000789	upia	1555	Not BT doublet
S2_RCVCMP0000792	upia	1292	Not BT doublet
S2_RCVCMP0000801	upia	1266	Not BT doublet
S2_RCVCMP0000806	upia	1305	Not BT doublet
S2_RCVCMP0000811	upia	2668	Not BT doublet
S2_RCVCMP0000815	upia	1527	Not BT doublet
S2_RCVCMP0000824	upia	3140	Not BT doublet
S2_RCVCMP0000829	upia	1578	Not BT doublet
S2_RCVCMP0000833	upia	2496	Not BT doublet
S2_RCVCMP0000835	upia	808	Not BT doublet
S2_RCVCMP0000838	upia	1177	Not BT doublet
S2_RCVCMP0000847	upia	1797	Not BT doublet
S2_RCVCMP0000856	upia	1669	Not BT doublet
S2_RCVCMP0000861	upia	1433	Not BT doublet
S2_RCVCMP0000866	upia	961	Not BT doublet
S2_RCVCMP0000880	upia	1607	Not BT doublet
S2_RCVCMP0000887	upia	1308	Not BT doublet
S2_RCVCMP0000892	upia	1261	Not BT doublet
S2_RCVCMP0000894	upia	1540	Not BT doublet
S2_RCVCMP0000896	upia	2075	Not BT doublet
S2_RCVCMP0000897	upia	3071	Not BT doublet
S2_RCVCMP0000899	upia	1152	Not BT doublet
S2_RCVCMP0000901	upia	1791	Not BT doublet
S2_RCVCMP0000903	upia	2708	Not BT doublet
S2_RCVCMP0000908	upia	1724	Not BT doublet
S2_RCVCMP0000918	upia	1512	Not BT doublet
S2_RCVCMP0000919	upia	1331	Not BT doublet
S2_RCVCMP0000934	upia	1345	Not BT doublet
S2_RCVCMP0000935	upia	1453	Not BT doublet
S2_RCVCMP0000940	upia	1988	Not BT doublet
S2_RCVCMP0000947	upia	1277	Not BT doublet
S2_RCVCMP0000966	upia	1566	Not BT doublet
S2_RCVCMP0001002	upia	1481	Not BT doublet
S2_RCVCMP0001039	upia	1486	Not BT doublet
S2_RCVCMP0001054	upia	1246	Not BT doublet
S2_RCVCMP0001056	upia	1281	Not BT doublet
S2_RCVCMP0001067	upia	1504	Not BT doublet
S2_RCVCMP0001074	upia	1445	Not BT doublet
S2_RCVCMP0001079	upia	2129	Not BT doublet
S2_RCVCMP0001120	upia	1355	Not BT doublet
S2_RCVCMP0001123	upia	1224	Not BT doublet
S2_RCVCMP0001171	upia	1085	Not BT doublet
S2_RCVCMP0001195	upia	1538	Not BT doublet
S2_RCVCMP0001216	upia	1407	Not BT doublet
S2_RCVCMP0001280	upia	1440	Not BT doublet
S2_RCVCMP0001470	upia	783	Not BT doublet
S2_RCVCMP0001489	upia	1273	Not BT doublet
S2_RCVCMP0001557	upia	1288	Not BT doublet
sample_component	variable	value	doublet_type
S1_RCVCMP0000000	upia	2925	Not BT doublet
S1_RCVCMP0000002	upia	1742	Not BT doublet
S1_RCVCMP0000005	upia	3598	Not BT doublet
S1_RCVCMP0000007	upia	1287	Not BT doublet
S1_RCVCMP0000008	upia	1506	Not BT doublet
S1_RCVCMP0000010	upia	1689	Not BT doublet
S1_RCVCMP0000014	upia	1932	Not BT doublet
S1_RCVCMP0000015	upia	2260	Not BT doublet
S1_RCVCMP0000018	upia	1771	Not BT doublet
S1_RCVCMP0000019	upia	1999	Not BT doublet
S1_RCVCMP0000020	upia	1866	Not BT doublet
S1_RCVCMP0000021	upia	2306	Not BT doublet
S1_RCVCMP0000023	upia	2033	Not BT doublet
S1_RCVCMP0000024	upia	4709	Not BT doublet
S1_RCVCMP0000025	upia	2375	Not BT doublet
S1_RCVCMP0000026	upia	2198	Not BT doublet
S1_RCVCMP0000028	upia	1670	Not BT doublet
S1_RCVCMP0000032	upia	1874	Not BT doublet
S1_RCVCMP0000035	upia	1300	Not BT doublet
S1_RCVCMP0000036	upia	3097	Not BT doublet
S1_RCVCMP0000038	upia	4178	Not BT doublet
S1_RCVCMP0000040	upia	1015	Not BT doublet
S1_RCVCMP0000045	upia	2010	Not BT doublet
S1_RCVCMP0000046	upia	5351	BT doublet
S1_RCVCMP0000047	upia	1317	Not BT doublet
S1_RCVCMP0000055	upia	1957	Not BT doublet
S1_RCVCMP0000057	upia	3572	Not BT doublet
S1_RCVCMP0000062	upia	4941	Not BT doublet
S1_RCVCMP0000065	upia	3271	Not BT doublet
S1_RCVCMP0000066	upia	1102	Not BT doublet
S1_RCVCMP0000075	upia	3444	Not BT doublet
S1_RCVCMP0000077	upia	2833	Not BT doublet
S1_RCVCMP0000079	upia	1994	Not BT doublet
S1_RCVCMP0000084	upia	1368	Not BT doublet
S1_RCVCMP0000085	upia	3019	Not BT doublet
S1_RCVCMP0000087	upia	2161	Not BT doublet
S1_RCVCMP0000088	upia	1689	Not BT doublet
S1_RCVCMP0000089	upia	2670	Not BT doublet
S1_RCVCMP0000091	upia	1125	Not BT doublet
S1_RCVCMP0000092	upia	3943	Not BT doublet
S1_RCVCMP0000095	upia	1321	Not BT doublet
S1_RCVCMP0000099	upia	1444	Not BT doublet
S1_RCVCMP0000101	upia	2577	Not BT doublet
S1_RCVCMP0000103	upia	1303	Not BT doublet
S1_RCVCMP0000104	upia	1511	Not BT doublet
S1_RCVCMP0000107	upia	1809	Not BT doublet
S1_RCVCMP0000111	upia	3692	Not BT doublet
S1_RCVCMP0000113	upia	2104	Not BT doublet
S1_RCVCMP0000114	upia	2796	Not BT doublet
S1_RCVCMP0000116	upia	1920	Not BT doublet
S1_RCVCMP0000117	upia	2203	Not BT doublet
S1_RCVCMP0000119	upia	2155	Not BT doublet
S1_RCVCMP0000120	upia	1290	Not BT doublet
S1_RCVCMP0000122	upia	2890	Not BT doublet
S1_RCVCMP0000123	upia	3497	Not BT doublet
S1_RCVCMP0000124	upia	1831	Not BT doublet
S1_RCVCMP0000127	upia	3709	Not BT doublet
S1_RCVCMP0000132	upia	1768	Not BT doublet
S1_RCVCMP0000138	upia	3031	Not BT doublet
S1_RCVCMP0000139	upia	2022	Not BT doublet
S1_RCVCMP0000140	upia	2170	Not BT doublet
S1_RCVCMP0000147	upia	2759	Not BT doublet
S1_RCVCMP0000148	upia	1535	Not BT doublet
S1_RCVCMP0000149	upia	2168	Not BT doublet
S1_RCVCMP0000150	upia	1444	Not BT doublet
S1_RCVCMP0000151	upia	3973	Not BT doublet
S1_RCVCMP0000152	upia	1733	Not BT doublet
S1_RCVCMP0000157	upia	2191	Not BT doublet
S1_RCVCMP0000159	upia	1697	Not BT doublet
S1_RCVCMP0000160	upia	1147	Not BT doublet
S1_RCVCMP0000161	upia	5304	Not BT doublet
S1_RCVCMP0000163	upia	1409	Not BT doublet
S1_RCVCMP0000165	upia	2904	Not BT doublet
S1_RCVCMP0000166	upia	2003	Not BT doublet
S1_RCVCMP0000168	upia	1929	Not BT doublet
S1_RCVCMP0000170	upia	3518	Not BT doublet
S1_RCVCMP0000172	upia	2673	Not BT doublet
S1_RCVCMP0000173	upia	4037	Not BT doublet
S1_RCVCMP0000178	upia	1890	Not BT doublet
S1_RCVCMP0000185	upia	2041	Not BT doublet
S1_RCVCMP0000186	upia	2374	Not BT doublet
S1_RCVCMP0000190	upia	3261	Not BT doublet
S1_RCVCMP0000192	upia	1877	Not BT doublet
S1_RCVCMP0000193	upia	2133	Not BT doublet
S1_RCVCMP0000196	upia	1189	Not BT doublet
S1_RCVCMP0000197	upia	1599	Not BT doublet
S1_RCVCMP0000199	upia	1367	Not BT doublet
S1_RCVCMP0000201	upia	1322	Not BT doublet
S1_RCVCMP0000202	upia	2833	Not BT doublet
S1_RCVCMP0000204	upia	2135	Not BT doublet
S1_RCVCMP0000205	upia	1631	Not BT doublet
S1_RCVCMP0000206	upia	2992	Not BT doublet
S1_RCVCMP0000211	upia	1579	Not BT doublet
S1_RCVCMP0000212	upia	2142	Not BT doublet
S1_RCVCMP0000213	upia	1335	Not BT doublet
S1_RCVCMP0000214	upia	2036	Not BT doublet
S1_RCVCMP0000215	upia	3264	Not BT doublet
S1_RCVCMP0000217	upia	1696	Not BT doublet
S1_RCVCMP0000221	upia	2377	Not BT doublet
S1_RCVCMP0000227	upia	1815	Not BT doublet
S1_RCVCMP0000228	upia	2637	Not BT doublet
S1_RCVCMP0000231	upia	3213	Not BT doublet
S1_RCVCMP0000233	upia	1649	Not BT doublet
S1_RCVCMP0000236	upia	1718	Not BT doublet
S1_RCVCMP0000239	upia	1574	Not BT doublet
S1_RCVCMP0000240	upia	1787	Not BT doublet
S1_RCVCMP0000241	upia	1635	Not BT doublet
S1_RCVCMP0000242	upia	2006	Not BT doublet
S1_RCVCMP0000246	upia	2159	Not BT doublet
S1_RCVCMP0000248	upia	2042	Not BT doublet
S1_RCVCMP0000250	upia	1864	Not BT doublet
S1_RCVCMP0000251	upia	1371	Not BT doublet
S1_RCVCMP0000254	upia	1847	Not BT doublet
S1_RCVCMP0000257	upia	1221	Not BT doublet
S1_RCVCMP0000258	upia	1774	Not BT doublet
S1_RCVCMP0000261	upia	1964	Not BT doublet
S1_RCVCMP0000266	upia	1512	Not BT doublet
S1_RCVCMP0000273	upia	2853	Not BT doublet
S1_RCVCMP0000274	upia	1832	Not BT doublet
S1_RCVCMP0000277	upia	1249	Not BT doublet
S1_RCVCMP0000278	upia	1663	Not BT doublet
S1_RCVCMP0000279	upia	2503	Not BT doublet
S1_RCVCMP0000280	upia	3753	Not BT doublet
S1_RCVCMP0000284	upia	2224	Not BT doublet
S1_RCVCMP0000287	upia	1493	Not BT doublet
S1_RCVCMP0000288	upia	1610	Not BT doublet
S1_RCVCMP0000291	upia	1354	Not BT doublet
S1_RCVCMP0000293	upia	2513	Not BT doublet
S1_RCVCMP0000298	upia	1438	Not BT doublet
S1_RCVCMP0000299	upia	2404	Not BT doublet
S1_RCVCMP0000300	upia	1615	Not BT doublet
S1_RCVCMP0000303	upia	2096	Not BT doublet
S1_RCVCMP0000305	upia	3552	Not BT doublet
S1_RCVCMP0000306	upia	3287	Not BT doublet
S1_RCVCMP0000310	upia	1527	Not BT doublet
S1_RCVCMP0000311	upia	1880	Not BT doublet
S1_RCVCMP0000313	upia	1666	Not BT doublet
S1_RCVCMP0000317	upia	3526	Not BT doublet
S1_RCVCMP0000327	upia	1914	Not BT doublet
S1_RCVCMP0000328	upia	2196	Not BT doublet
S1_RCVCMP0000340	upia	1605	Not BT doublet
S1_RCVCMP0000341	upia	1605	Not BT doublet
S1_RCVCMP0000344	upia	3669	Not BT doublet
S1_RCVCMP0000352	upia	1441	Not BT doublet
S1_RCVCMP0000357	upia	1456	Not BT doublet
S1_RCVCMP0000359	upia	3029	Not BT doublet
S1_RCVCMP0000363	upia	1705	Not BT doublet
S1_RCVCMP0000364	upia	2056	Not BT doublet
S1_RCVCMP0000368	upia	1611	Not BT doublet
S1_RCVCMP0000371	upia	1729	Not BT doublet
S1_RCVCMP0000377	upia	1817	Not BT doublet
S1_RCVCMP0000378	upia	2786	Not BT doublet
S1_RCVCMP0000383	upia	1887	Not BT doublet
S1_RCVCMP0000388	upia	2337	Not BT doublet
S1_RCVCMP0000389	upia	2381	Not BT doublet
S1_RCVCMP0000391	upia	1823	Not BT doublet
S1_RCVCMP0000393	upia	1806	Not BT doublet
S1_RCVCMP0000396	upia	3625	Not BT doublet
S1_RCVCMP0000397	upia	1248	Not BT doublet
S1_RCVCMP0000407	upia	2706	Not BT doublet
S1_RCVCMP0000408	upia	1893	Not BT doublet
S1_RCVCMP0000411	upia	3663	Not BT doublet
S1_RCVCMP0000412	upia	2539	Not BT doublet
S1_RCVCMP0000417	upia	1700	Not BT doublet
S1_RCVCMP0000420	upia	1984	Not BT doublet
S1_RCVCMP0000426	upia	1600	Not BT doublet
S1_RCVCMP0000427	upia	1596	Not BT doublet
S1_RCVCMP0000428	upia	1481	Not BT doublet
S1_RCVCMP0000429	upia	4778	Not BT doublet
S1_RCVCMP0000431	upia	2310	Not BT doublet
S1_RCVCMP0000436	upia	1633	Not BT doublet
S1_RCVCMP0000439	upia	1790	Not BT doublet
S1_RCVCMP0000441	upia	1462	Not BT doublet
S1_RCVCMP0000446	upia	4499	Not BT doublet
S1_RCVCMP0000450	upia	2334	Not BT doublet
S1_RCVCMP0000451	upia	1529	Not BT doublet
S1_RCVCMP0000454	upia	3438	Not BT doublet
S1_RCVCMP0000456	upia	2310	Not BT doublet
S1_RCVCMP0000458	upia	1772	Not BT doublet
S1_RCVCMP0000462	upia	1848	Not BT doublet
S1_RCVCMP0000464	upia	2850	Not BT doublet
S1_RCVCMP0000468	upia	1678	Not BT doublet
S1_RCVCMP0000471	upia	1481	Not BT doublet
S1_RCVCMP0000475	upia	1758	Not BT doublet
S1_RCVCMP0000478	upia	1926	Not BT doublet
S1_RCVCMP0000480	upia	1533	Not BT doublet
S1_RCVCMP0000481	upia	1818	Not BT doublet
S1_RCVCMP0000487	upia	1415	Not BT doublet
S1_RCVCMP0000491	upia	1516	Not BT doublet
S1_RCVCMP0000492	upia	2199	Not BT doublet
S1_RCVCMP0000493	upia	1485	Not BT doublet
S1_RCVCMP0000499	upia	1423	Not BT doublet
S1_RCVCMP0000500	upia	2035	Not BT doublet
S1_RCVCMP0000505	upia	1975	Not BT doublet
S1_RCVCMP0000512	upia	1806	Not BT doublet
S1_RCVCMP0000516	upia	3127	Not BT doublet
S1_RCVCMP0000520	upia	1924	Not BT doublet
S1_RCVCMP0000524	upia	2031	Not BT doublet
S1_RCVCMP0000528	upia	2173	Not BT doublet
S1_RCVCMP0000534	upia	1825	Not BT doublet
S1_RCVCMP0000535	upia	2222	Not BT doublet
S1_RCVCMP0000540	upia	2868	Not BT doublet
S1_RCVCMP0000541	upia	1796	Not BT doublet
S1_RCVCMP0000549	upia	2177	Not BT doublet
S1_RCVCMP0000552	upia	1477	Not BT doublet
S1_RCVCMP0000553	upia	1894	Not BT doublet
S1_RCVCMP0000554	upia	1738	Not BT doublet
S1_RCVCMP0000559	upia	1904	Not BT doublet
S1_RCVCMP0000560	upia	1801	Not BT doublet
S1_RCVCMP0000562	upia	1569	Not BT doublet
S1_RCVCMP0000563	upia	1536	Not BT doublet
S1_RCVCMP0000567	upia	2683	Not BT doublet
S1_RCVCMP0000569	upia	3738	Not BT doublet
S1_RCVCMP0000570	upia	1592	Not BT doublet
S1_RCVCMP0000573	upia	2222	Not BT doublet
S1_RCVCMP0000578	upia	3303	BT doublet
S1_RCVCMP0000579	upia	1771	Not BT doublet
S1_RCVCMP0000580	upia	1471	Not BT doublet
S1_RCVCMP0000582	upia	1568	Not BT doublet
S1_RCVCMP0000584	upia	1588	Not BT doublet
S1_RCVCMP0000585	upia	1837	Not BT doublet
S1_RCVCMP0000586	upia	1751	Not BT doublet
S1_RCVCMP0000588	upia	1250	Not BT doublet
S1_RCVCMP0000592	upia	1741	Not BT doublet
S1_RCVCMP0000594	upia	2553	Not BT doublet
S1_RCVCMP0000604	upia	2296	Not BT doublet
S1_RCVCMP0000612	upia	1942	Not BT doublet
S1_RCVCMP0000614	upia	3716	Not BT doublet
S1_RCVCMP0000617	upia	1556	Not BT doublet
S1_RCVCMP0000621	upia	2021	Not BT doublet
S1_RCVCMP0000625	upia	1615	Not BT doublet
S1_RCVCMP0000634	upia	1637	Not BT doublet
S1_RCVCMP0000643	upia	2003	Not BT doublet
S1_RCVCMP0000644	upia	1059	Not BT doublet
S1_RCVCMP0000650	upia	1554	Not BT doublet
S1_RCVCMP0000653	upia	1920	Not BT doublet
S1_RCVCMP0000654	upia	1696	Not BT doublet
S1_RCVCMP0000655	upia	1476	Not BT doublet
S1_RCVCMP0000657	upia	3624	Not BT doublet
S1_RCVCMP0000663	upia	2129	Not BT doublet
S1_RCVCMP0000664	upia	1965	Not BT doublet
S1_RCVCMP0000672	upia	2212	Not BT doublet
S1_RCVCMP0000675	upia	1864	Not BT doublet
S1_RCVCMP0000686	upia	1448	Not BT doublet
S1_RCVCMP0000688	upia	2425	Not BT doublet
S1_RCVCMP0000689	upia	1514	Not BT doublet
S1_RCVCMP0000691	upia	1494	Not BT doublet
S1_RCVCMP0000695	upia	3399	Not BT doublet
S1_RCVCMP0000698	upia	2048	Not BT doublet
S1_RCVCMP0000708	upia	1958	Not BT doublet
S1_RCVCMP0000709	upia	1075	Not BT doublet
S1_RCVCMP0000714	upia	1542	Not BT doublet
S1_RCVCMP0000717	upia	1908	Not BT doublet
S1_RCVCMP0000718	upia	2839	Not BT doublet
S1_RCVCMP0000724	upia	2295	Not BT doublet
S1_RCVCMP0000728	upia	1958	Not BT doublet
S1_RCVCMP0000748	upia	2120	Not BT doublet
S1_RCVCMP0000762	upia	1445	Not BT doublet
S1_RCVCMP0000764	upia	1737	Not BT doublet
S1_RCVCMP0000766	upia	1434	Not BT doublet
S1_RCVCMP0000767	upia	1953	Not BT doublet
S1_RCVCMP0000781	upia	1446	Not BT doublet
S1_RCVCMP0000790	upia	1222	Not BT doublet
S1_RCVCMP0000816	upia	2610	Not BT doublet
S1_RCVCMP0000820	upia	1903	Not BT doublet
S1_RCVCMP0000828	upia	1920	Not BT doublet
S1_RCVCMP0000830	upia	1607	Not BT doublet
S1_RCVCMP0000831	upia	1873	Not BT doublet
S1_RCVCMP0000835	upia	1344	Not BT doublet
S1_RCVCMP0000840	upia	1283	Not BT doublet
S1_RCVCMP0000848	upia	2326	Not BT doublet
S1_RCVCMP0000871	upia	1676	Not BT doublet
S1_RCVCMP0000872	upia	2026	Not BT doublet
S1_RCVCMP0000881	upia	2050	Not BT doublet
S1_RCVCMP0000885	upia	1655	Not BT doublet
S1_RCVCMP0000888	upia	1981	Not BT doublet
S1_RCVCMP0000893	upia	2230	Not BT doublet
S1_RCVCMP0000894	upia	2173	Not BT doublet
S1_RCVCMP0000910	upia	2267	Not BT doublet
S1_RCVCMP0000962	upia	2222	Not BT doublet
S1_RCVCMP0000989	upia	1745	Not BT doublet
S1_RCVCMP0000991	upia	2585	Not BT doublet
S1_RCVCMP0000998	upia	1925	Not BT doublet
S1_RCVCMP0001006	upia	2386	Not BT doublet
S1_RCVCMP0001030	upia	1435	Not BT doublet
S1_RCVCMP0001055	upia	1647	Not BT doublet
S1_RCVCMP0001066	upia	1371	Not BT doublet
S1_RCVCMP0001079	upia	1747	Not BT doublet
S1_RCVCMP0001090	upia	1305	Not BT doublet
S1_RCVCMP0001117	upia	2095	Not BT doublet
S1_RCVCMP0001118	upia	1726	Not BT doublet
S1_RCVCMP0001136	upia	1566	Not BT doublet
S1_RCVCMP0001153	upia	1569	Not BT doublet
S1_RCVCMP0001166	upia	1648	Not BT doublet
S1_RCVCMP0001268	upia	1552	Not BT doublet
S1_RCVCMP0001365	upia	1370	Not BT doublet
S1_RCVCMP0001520	upia	2073	Not BT doublet
S1_RCVCMP0001523	upia	1980	Not BT doublet
S1_RCVCMP0002079	upia	1320	Not BT doublet
S2_RCVCMP0000000	upia	1403	Not BT doublet
S2_RCVCMP0000001	upia	1921	Not BT doublet
S2_RCVCMP0000002	upia	2479	Not BT doublet
S2_RCVCMP0000003	upia	1842	Not BT doublet
S2_RCVCMP0000004	upia	3841	Not BT doublet
S2_RCVCMP0000005	upia	1407	Not BT doublet
S2_RCVCMP0000007	upia	1495	Not BT doublet
S2_RCVCMP0000009	upia	1207	Not BT doublet
S2_RCVCMP0000010	upia	2093	Not BT doublet
S2_RCVCMP0000011	upia	3160	Not BT doublet
S2_RCVCMP0000012	upia	2637	Not BT doublet
S2_RCVCMP0000013	upia	3174	Not BT doublet
S2_RCVCMP0000014	upia	1835	Not BT doublet
S2_RCVCMP0000015	upia	1514	Not BT doublet
S2_RCVCMP0000017	upia	4415	Not BT doublet
S2_RCVCMP0000018	upia	1500	Not BT doublet
S2_RCVCMP0000020	upia	1640	Not BT doublet
S2_RCVCMP0000021	upia	1822	Not BT doublet
S2_RCVCMP0000023	upia	1703	Not BT doublet
S2_RCVCMP0000025	upia	3569	Not BT doublet
S2_RCVCMP0000026	upia	1152	Not BT doublet
S2_RCVCMP0000028	upia	3056	Not BT doublet
S2_RCVCMP0000029	upia	3247	Not BT doublet
S2_RCVCMP0000030	upia	2964	BT doublet
S2_RCVCMP0000031	upia	3288	Not BT doublet
S2_RCVCMP0000032	upia	1587	Not BT doublet
S2_RCVCMP0000035	upia	1371	Not BT doublet
S2_RCVCMP0000036	upia	1225	Not BT doublet
S2_RCVCMP0000037	upia	3022	Not BT doublet
S2_RCVCMP0000038	upia	1756	Not BT doublet
S2_RCVCMP0000039	upia	3609	Not BT doublet
S2_RCVCMP0000040	upia	2123	Not BT doublet
S2_RCVCMP0000041	upia	1693	Not BT doublet
S2_RCVCMP0000042	upia	1564	Not BT doublet
S2_RCVCMP0000043	upia	3649	Not BT doublet
S2_RCVCMP0000045	upia	1094	Not BT doublet
S2_RCVCMP0000047	upia	3397	BT doublet
S2_RCVCMP0000048	upia	2499	Not BT doublet
S2_RCVCMP0000050	upia	1392	Not BT doublet
S2_RCVCMP0000051	upia	1886	Not BT doublet
S2_RCVCMP0000053	upia	1774	Not BT doublet
S2_RCVCMP0000058	upia	2196	Not BT doublet
S2_RCVCMP0000060	upia	2406	Not BT doublet
S2_RCVCMP0000061	upia	1699	Not BT doublet
S2_RCVCMP0000067	upia	1964	Not BT doublet
S2_RCVCMP0000068	upia	2751	Not BT doublet
S2_RCVCMP0000070	upia	1565	Not BT doublet
S2_RCVCMP0000071	upia	1332	Not BT doublet
S2_RCVCMP0000073	upia	2143	Not BT doublet
S2_RCVCMP0000075	upia	1588	Not BT doublet
S2_RCVCMP0000076	upia	3441	Not BT doublet
S2_RCVCMP0000077	upia	1109	Not BT doublet
S2_RCVCMP0000078	upia	2017	Not BT doublet
S2_RCVCMP0000082	upia	1542	Not BT doublet
S2_RCVCMP0000083	upia	3717	Not BT doublet
S2_RCVCMP0000088	upia	1960	Not BT doublet
S2_RCVCMP0000089	upia	1866	Not BT doublet
S2_RCVCMP0000092	upia	3657	Not BT doublet
S2_RCVCMP0000093	upia	1280	Not BT doublet
S2_RCVCMP0000094	upia	3939	BT doublet
S2_RCVCMP0000097	upia	1927	Not BT doublet
S2_RCVCMP0000098	upia	1350	Not BT doublet
S2_RCVCMP0000099	upia	1566	Not BT doublet
S2_RCVCMP0000101	upia	2391	Not BT doublet
S2_RCVCMP0000103	upia	2358	Not BT doublet
S2_RCVCMP0000104	upia	4141	BT doublet
S2_RCVCMP0000105	upia	1671	Not BT doublet
S2_RCVCMP0000107	upia	1757	Not BT doublet
S2_RCVCMP0000108	upia	2542	BT doublet
S2_RCVCMP0000109	upia	4212	Not BT doublet
S2_RCVCMP0000110	upia	1582	Not BT doublet
S2_RCVCMP0000111	upia	1732	Not BT doublet
S2_RCVCMP0000113	upia	1505	Not BT doublet
S2_RCVCMP0000118	upia	2175	Not BT doublet
S2_RCVCMP0000119	upia	4335	Not BT doublet
S2_RCVCMP0000122	upia	3733	Not BT doublet
S2_RCVCMP0000123	upia	4159	Not BT doublet
S2_RCVCMP0000124	upia	1843	Not BT doublet
S2_RCVCMP0000126	upia	2915	Not BT doublet
S2_RCVCMP0000127	upia	3197	Not BT doublet
S2_RCVCMP0000128	upia	1007	Not BT doublet
S2_RCVCMP0000130	upia	1858	Not BT doublet
S2_RCVCMP0000131	upia	1652	Not BT doublet
S2_RCVCMP0000133	upia	2943	Not BT doublet
S2_RCVCMP0000134	upia	1745	Not BT doublet
S2_RCVCMP0000135	upia	2853	Not BT doublet
S2_RCVCMP0000137	upia	1290	Not BT doublet
S2_RCVCMP0000141	upia	1374	Not BT doublet
S2_RCVCMP0000142	upia	1366	Not BT doublet
S2_RCVCMP0000144	upia	1809	Not BT doublet
S2_RCVCMP0000146	upia	1373	Not BT doublet
S2_RCVCMP0000147	upia	2866	Not BT doublet
S2_RCVCMP0000149	upia	1513	Not BT doublet
S2_RCVCMP0000150	upia	3955	Not BT doublet
S2_RCVCMP0000151	upia	1439	Not BT doublet
S2_RCVCMP0000153	upia	1136	Not BT doublet
S2_RCVCMP0000156	upia	1521	Not BT doublet
S2_RCVCMP0000161	upia	1973	Not BT doublet
S2_RCVCMP0000162	upia	1271	Not BT doublet
S2_RCVCMP0000163	upia	1306	Not BT doublet
S2_RCVCMP0000164	upia	2020	Not BT doublet
S2_RCVCMP0000170	upia	3506	Not BT doublet
S2_RCVCMP0000171	upia	1452	Not BT doublet
S2_RCVCMP0000174	upia	3367	Not BT doublet
S2_RCVCMP0000175	upia	1090	Not BT doublet
S2_RCVCMP0000181	upia	2550	Not BT doublet
S2_RCVCMP0000183	upia	2557	Not BT doublet
S2_RCVCMP0000184	upia	1144	Not BT doublet
S2_RCVCMP0000185	upia	2054	Not BT doublet
S2_RCVCMP0000187	upia	1247	Not BT doublet
S2_RCVCMP0000188	upia	1448	Not BT doublet
S2_RCVCMP0000189	upia	2929	Not BT doublet
S2_RCVCMP0000191	upia	1591	Not BT doublet
S2_RCVCMP0000192	upia	1971	Not BT doublet
S2_RCVCMP0000193	upia	1889	Not BT doublet
S2_RCVCMP0000194	upia	1327	Not BT doublet
S2_RCVCMP0000195	upia	1826	Not BT doublet
S2_RCVCMP0000196	upia	2140	Not BT doublet
S2_RCVCMP0000197	upia	1774	Not BT doublet
S2_RCVCMP0000198	upia	1509	Not BT doublet
S2_RCVCMP0000199	upia	1250	Not BT doublet
S2_RCVCMP0000200	upia	1649	Not BT doublet
S2_RCVCMP0000201	upia	1663	Not BT doublet
S2_RCVCMP0000202	upia	1514	Not BT doublet
S2_RCVCMP0000203	upia	1081	Not BT doublet
S2_RCVCMP0000204	upia	2993	BT doublet
S2_RCVCMP0000205	upia	1014	Not BT doublet
S2_RCVCMP0000206	upia	2104	Not BT doublet
S2_RCVCMP0000207	upia	1133	Not BT doublet
S2_RCVCMP0000208	upia	915	Not BT doublet
S2_RCVCMP0000209	upia	1661	Not BT doublet
S2_RCVCMP0000210	upia	1775	Not BT doublet
S2_RCVCMP0000211	upia	2021	Not BT doublet
S2_RCVCMP0000213	upia	1428	Not BT doublet
S2_RCVCMP0000215	upia	2129	Not BT doublet
S2_RCVCMP0000218	upia	3112	Not BT doublet
S2_RCVCMP0000219	upia	1568	Not BT doublet
S2_RCVCMP0000220	upia	1595	Not BT doublet
S2_RCVCMP0000223	upia	1627	Not BT doublet
S2_RCVCMP0000225	upia	1267	Not BT doublet
S2_RCVCMP0000229	upia	3712	BT doublet
S2_RCVCMP0000231	upia	1346	Not BT doublet
S2_RCVCMP0000232	upia	1497	Not BT doublet
S2_RCVCMP0000233	upia	3331	Not BT doublet
S2_RCVCMP0000236	upia	1575	Not BT doublet
S2_RCVCMP0000238	upia	3012	Not BT doublet
S2_RCVCMP0000239	upia	3030	BT doublet
S2_RCVCMP0000244	upia	1247	Not BT doublet
S2_RCVCMP0000245	upia	1138	Not BT doublet
S2_RCVCMP0000249	upia	1594	Not BT doublet
S2_RCVCMP0000251	upia	1684	Not BT doublet
S2_RCVCMP0000252	upia	3618	BT doublet
S2_RCVCMP0000253	upia	1327	Not BT doublet
S2_RCVCMP0000254	upia	1435	Not BT doublet
S2_RCVCMP0000255	upia	1454	Not BT doublet
S2_RCVCMP0000256	upia	1339	Not BT doublet
S2_RCVCMP0000257	upia	1828	Not BT doublet
S2_RCVCMP0000258	upia	1683	Not BT doublet
S2_RCVCMP0000259	upia	2764	Not BT doublet
S2_RCVCMP0000260	upia	2004	Not BT doublet
S2_RCVCMP0000262	upia	1560	Not BT doublet
S2_RCVCMP0000263	upia	3521	Not BT doublet
S2_RCVCMP0000265	upia	3224	Not BT doublet
S2_RCVCMP0000268	upia	1242	Not BT doublet
S2_RCVCMP0000269	upia	2440	Not BT doublet
S2_RCVCMP0000270	upia	1050	Not BT doublet
S2_RCVCMP0000271	upia	1450	Not BT doublet
S2_RCVCMP0000274	upia	2928	Not BT doublet
S2_RCVCMP0000275	upia	3285	Not BT doublet
S2_RCVCMP0000276	upia	1125	Not BT doublet
S2_RCVCMP0000279	upia	1855	Not BT doublet
S2_RCVCMP0000280	upia	1159	Not BT doublet
S2_RCVCMP0000281	upia	1270	Not BT doublet
S2_RCVCMP0000282	upia	1655	Not BT doublet
S2_RCVCMP0000284	upia	1498	Not BT doublet
S2_RCVCMP0000285	upia	4122	Not BT doublet
S2_RCVCMP0000288	upia	1329	Not BT doublet
S2_RCVCMP0000289	upia	1307	Not BT doublet
S2_RCVCMP0000291	upia	1851	Not BT doublet
S2_RCVCMP0000292	upia	1498	Not BT doublet
S2_RCVCMP0000295	upia	1284	Not BT doublet
S2_RCVCMP0000301	upia	1185	Not BT doublet
S2_RCVCMP0000302	upia	1367	Not BT doublet
S2_RCVCMP0000304	upia	2606	Not BT doublet
S2_RCVCMP0000306	upia	1891	Not BT doublet
S2_RCVCMP0000307	upia	1701	Not BT doublet
S2_RCVCMP0000308	upia	1633	Not BT doublet
S2_RCVCMP0000309	upia	2153	BT doublet
S2_RCVCMP0000312	upia	1328	Not BT doublet
S2_RCVCMP0000313	upia	2008	Not BT doublet
S2_RCVCMP0000314	upia	1908	Not BT doublet
S2_RCVCMP0000315	upia	1627	Not BT doublet
S2_RCVCMP0000323	upia	1786	Not BT doublet
S2_RCVCMP0000326	upia	2522	Not BT doublet
S2_RCVCMP0000329	upia	1781	Not BT doublet
S2_RCVCMP0000330	upia	2002	BT doublet
S2_RCVCMP0000333	upia	3276	Not BT doublet
S2_RCVCMP0000334	upia	1869	Not BT doublet
S2_RCVCMP0000335	upia	1898	Not BT doublet
S2_RCVCMP0000337	upia	1547	Not BT doublet
S2_RCVCMP0000338	upia	1321	Not BT doublet
S2_RCVCMP0000340	upia	1695	Not BT doublet
S2_RCVCMP0000342	upia	2015	Not BT doublet
S2_RCVCMP0000343	upia	4777	Not BT doublet
S2_RCVCMP0000345	upia	1090	Not BT doublet
S2_RCVCMP0000348	upia	1735	Not BT doublet
S2_RCVCMP0000349	upia	1507	Not BT doublet
S2_RCVCMP0000351	upia	3075	Not BT doublet
S2_RCVCMP0000352	upia	1493	Not BT doublet
S2_RCVCMP0000360	upia	4059	BT doublet
S2_RCVCMP0000361	upia	1636	Not BT doublet
S2_RCVCMP0000364	upia	2870	Not BT doublet
S2_RCVCMP0000365	upia	1168	Not BT doublet
S2_RCVCMP0000368	upia	1804	Not BT doublet
S2_RCVCMP0000369	upia	1815	Not BT doublet
S2_RCVCMP0000370	upia	1494	Not BT doublet
S2_RCVCMP0000371	upia	1278	Not BT doublet
S2_RCVCMP0000372	upia	1806	Not BT doublet
S2_RCVCMP0000374	upia	1408	Not BT doublet
S2_RCVCMP0000375	upia	1073	Not BT doublet
S2_RCVCMP0000376	upia	3099	Not BT doublet
S2_RCVCMP0000377	upia	2095	Not BT doublet
S2_RCVCMP0000380	upia	1471	Not BT doublet
S2_RCVCMP0000383	upia	1475	Not BT doublet
S2_RCVCMP0000384	upia	1593	Not BT doublet
S2_RCVCMP0000385	upia	1167	Not BT doublet
S2_RCVCMP0000388	upia	3858	Not BT doublet
S2_RCVCMP0000390	upia	1844	Not BT doublet
S2_RCVCMP0000393	upia	1498	Not BT doublet
[truncated: 171 more rows]

## Sheet: 4E
sample_component	variable	value	doublet_type
[truncated: 700 more rows]

[truncated: 2 more sheets: 4F nodes, 4F edges]
