# Supplementary material for: Molecular pixelation: spatial proteomics of single cells by sequencing
Source: Nat Methods. 2024 May 8;21(6):1044–52. doi: 10.1038/s41592-024-02268-9 (PMC11166577; doi:10.1038/s41592-024-02268-9)
Supplement: Supplementary file 15 — Statistical source data of Extended Data fig. 5. [file 41592_2024_2268_MOESM15_ESM.xlsx]

## Sheet: 5
marker	p_val	avg_log2FC	p_val_adj	significant	sample	stimulation	coated	full_condition
CD27	2.0519823085521643e-13	-0.6519954551265676	1.559506554499645e-11	TRUE	S4	MCP1	Immob	Immob - MCP1
CD102	3.2560463132545034e-12	-0.42841266913387166	2.4745951980734227e-10	TRUE	S4	MCP1	Immob	Immob - MCP1
CD162	1.5980015566349584e-11	-0.3673150258944792	1.2144811830425684e-9	TRUE	S4	MCP1	Immob	Immob - MCP1
CD44	1.4762899829624601e-10	-0.21132318767430602	1.1219803870514696e-8	TRUE	S4	MCP1	Immob	Immob - MCP1
HLA-ABC	1.1736989600053185e-9	0.07605436470187277	8.920112096040421e-8	TRUE	S4	MCP1	Immob	Immob - MCP1
CD161	1.5146955789149426e-9	0.49240630040273903	1.1511686399753564e-7	TRUE	S4	MCP1	Immob	Immob - MCP1
CD268	8.243300819025686e-9	0.16832277680102012	6.264908622459522e-7	TRUE	S4	MCP1	Immob	Immob - MCP1
CD197	1.8885753506348827e-8	-0.27781376313465356	1.4353172664825108e-6	TRUE	S4	MCP1	Immob	Immob - MCP1
CD274	9.693933928112422e-8	-0.2077339004183505	7.36738978536544e-6	TRUE	S4	MCP1	Immob	Immob - MCP1
CD127	1.216343136552772e-7	-0.5043200032348598	9.244207837801067e-6	TRUE	S4	MCP1	Immob	Immob - MCP1
CD54	1.2164487315926204e-7	0.13228582821251522	9.245010360103916e-6	TRUE	S4	MCP1	Immob	Immob - MCP1
CD314	1.4943980353911764e-7	0.2739182623530621	1.1357425068972942e-5	TRUE	S4	MCP1	Immob	Immob - MCP1
CD244	3.0189225413316685e-7	0.3453350632308209	2.294381131412068e-5	TRUE	S4	MCP1	Immob	Immob - MCP1
CD278	4.929374508125574e-7	-0.30700737161922187	3.7463246261754367e-5	TRUE	S4	MCP1	Immob	Immob - MCP1
CD2	6.562220253326357e-7	0.10761719170384998	4.9872873925280314e-5	TRUE	S4	MCP1	Immob	Immob - MCP1
CD18	1.0381201342040596e-6	0.13153218998806748	7.889713019950852e-5	TRUE	S4	MCP1	Immob	Immob - MCP1
CD8	1.4192305642886695e-6	-0.6130003425296973	1.0786152288593888e-4	TRUE	S4	MCP1	Immob	Immob - MCP1
CD11a	1.4196425149328772e-6	-0.6354893439945126	1.0789283113489866e-4	TRUE	S4	MCP1	Immob	Immob - MCP1
CD55	2.0707415711711354e-6	-0.2368212052415708	1.573763594090063e-4	TRUE	S4	MCP1	Immob	Immob - MCP1
CD40	2.272299435616033e-5	-0.265024349697817	0.0017269475710681849	TRUE	S4	MCP1	Immob	Immob - MCP1
CD229	7.266301438527293e-5	-0.15459446001342714	0.0055223890932807424	TRUE	S4	MCP1	Immob	Immob - MCP1
CD82	1.115515994484351e-4	-0.19165418229826892	0.008477921558081067	TRUE	S4	MCP1	Immob	Immob - MCP1
CD86	1.5603647875273377e-4	0.5140325759530128	0.011858772385207767	TRUE	S4	MCP1	Immob	Immob - MCP1
CD16	1.7911112327371285e-4	0.16089142306031357	0.013612445368802177	TRUE	S4	MCP1	Immob	Immob - MCP1
CD45RA	2.838170701172499e-4	-0.43412766909961814	0.021570097328910992	TRUE	S4	MCP1	Immob	Immob - MCP1
CD45RB	3.329263883888095e-4	0.0869610066597486	0.02530240551754952	TRUE	S4	MCP1	Immob	Immob - MCP1
CD43	5.743151135280473e-4	-0.07383092286007265	0.043647948628131594	TRUE	S4	MCP1	Immob	Immob - MCP1
CD5	5.743151135280473e-4	-0.2976734936275107	0.043647948628131594	TRUE	S4	MCP1	Immob	Immob - MCP1
CD26	6.357444769579142e-4	0.08946296404837506	0.04831658024880148	TRUE	S4	MCP1	Immob	Immob - MCP1
CD59	0.0016887002270138307	0.3759421957146878	0.12834121725305114	FALSE	S4	MCP1	Immob	Immob - MCP1
CD84	0.002284490444107304	0.19908750539535036	0.1736212737521551	FALSE	S4	MCP1	Immob	Immob - MCP1
CD7	0.0028037718380343377	-0.19007226945980582	0.21308665969060966	FALSE	S4	MCP1	Immob	Immob - MCP1
CD69	0.003279854473626759	0.08981083420806013	0.24926893999563368	FALSE	S4	MCP1	Immob	Immob - MCP1
HLA-DR	0.005073372398608199	0.33897844158345025	0.38557630229422313	FALSE	S4	MCP1	Immob	Immob - MCP1
CD38	0.006673384601133821	-0.12527181884571736	0.5071772296861704	FALSE	S4	MCP1	Immob	Immob - MCP1
CD22	0.02682791925405262	-0.04802012313308515	1	FALSE	S4	MCP1	Immob	Immob - MCP1
CD25	0.02811473889038519	0.20126009621965102	1	FALSE	S4	MCP1	Immob	Immob - MCP1
CD4	0.031197459075627158	-0.5410294010580452	1	FALSE	S4	MCP1	Immob	Immob - MCP1
CD29	0.04521436705638977	0.2233485109511526	1	FALSE	S4	MCP1	Immob	Immob - MCP1
CD48	0.08543097668983421	0.04536904134117825	1	FALSE	S4	MCP1	Immob	Immob - MCP1
CD50	0.12676571057376695	0.1451300496880814	1	FALSE	S4	MCP1	Immob	Immob - MCP1
CD49D	0.21085119328772683	0.11425690536703126	1	FALSE	S4	MCP1	Immob	Immob - MCP1
CD3E	0.322534407404523	0.12376760352527949	1	FALSE	S4	MCP1	Immob	Immob - MCP1
CD52	0.45864151796675756	0.029227939083791954	1	FALSE	S4	MCP1	Immob	Immob - MCP1
CD37	0.717407671183138	-0.012529977204032594	1	FALSE	S4	MCP1	Immob	Immob - MCP1
CD45	0.7381152654468986	0.012005115806452693	1	FALSE	S4	MCP1	Immob	Immob - MCP1
B2M	0.7695318249152248	0.0045632615820356826	1	FALSE	S4	MCP1	Immob	Immob - MCP1
CD47	0.9697546486398354	0.004765304408084203	1	FALSE	S4	MCP1	Immob	Immob - MCP1
CD162	3.2560463132545034e-12	-0.45778618826246364	2.4745951980734227e-10	TRUE	S2	Not stimulated	Immob	Immob - Not stimulated
CD44	4.157075571647146e-12	-0.31212077765664437	3.159377434451831e-10	TRUE	S2	Not stimulated	Immob	Immob - Not stimulated
CD102	2.42044978744766e-10	-0.4570447194969466	1.8395418384602216e-8	TRUE	S2	Not stimulated	Immob	Immob - Not stimulated
CD54	3.2519853034472978e-9	0.1466628979772926	2.471508830619946e-7	TRUE	S2	Not stimulated	Immob	Immob - Not stimulated
HLA-ABC	6.065670244424815e-9	0.08066744056507691	4.60990938576286e-7	TRUE	S2	Not stimulated	Immob	Immob - Not stimulated
CD27	7.449312218186596e-9	-0.5572110147829725	5.661477285821813e-7	TRUE	S2	Not stimulated	Immob	Immob - Not stimulated
CD268	3.415780669511147e-8	0.17960438800491788	2.595993308828472e-6	TRUE	S2	Not stimulated	Immob	Immob - Not stimulated
CD161	9.018136074661597e-8	0.4347383615912699	6.853783416742814e-6	TRUE	S2	Not stimulated	Immob	Immob - Not stimulated
CD274	2.469179538441896e-7	-0.26789233695690784	1.8765764492158408e-5	TRUE	S2	Not stimulated	Immob	Immob - Not stimulated
CD82	5.689590771923606e-7	-0.24507409881183406	4.324088986661941e-5	TRUE	S2	Not stimulated	Immob	Immob - Not stimulated
CD43	6.799756244377473e-7	-0.15763301539317465	5.1678147457268796e-5	TRUE	S2	Not stimulated	Immob	Immob - Not stimulated
CD127	1.520692565354129e-6	-0.4129215770674797	1.155726349669138e-4	TRUE	S2	Not stimulated	Immob	Immob - Not stimulated
CD8	1.5210217835970886e-6	-0.6924098531495633	1.1559765555337874e-4	TRUE	S2	Not stimulated	Immob	Immob - Not stimulated
CD11a	1.1444177157605649e-5	-0.5607563129673818	8.697574639780293e-4	TRUE	S2	Not stimulated	Immob	Immob - Not stimulated
CD40	1.1993445175020142e-5	-0.27111629015042876	9.115018333015308e-4	TRUE	S2	Not stimulated	Immob	Immob - Not stimulated
CD55	7.696696111796472e-5	-0.23965230137940036	0.005849489044965319	TRUE	S2	Not stimulated	Immob	Immob - Not stimulated
CD278	8.635501228384139e-5	-0.2451211918516366	0.006562980933571946	TRUE	S2	Not stimulated	Immob	Immob - Not stimulated
CD197	8.635923901541067e-5	-0.22804176695153555	0.006563302165171211	TRUE	S2	Not stimulated	Immob	Immob - Not stimulated
CD45RB	1.3578129716520007e-4	0.10687385033706609	0.010319378584555205	TRUE	S2	Not stimulated	Immob	Immob - Not stimulated
CD5	1.8409546908047228e-4	-0.2701021146733176	0.013991255650115893	TRUE	S2	Not stimulated	Immob	Immob - Not stimulated
CD86	2.1684799595288214e-4	0.45647157320625864	0.016480447692419044	TRUE	S2	Not stimulated	Immob	Immob - Not stimulated
CD314	2.4143380889323916e-4	0.20473955755271694	0.018348969475886177	TRUE	S2	Not stimulated	Immob	Immob - Not stimulated
CD59	3.797596194924836e-4	0.3930098655890697	0.028861731081428754	TRUE	S2	Not stimulated	Immob	Immob - Not stimulated
CD18	4.7992147513729644e-4	0.08822710127480171	0.036474032110434526	TRUE	S2	Not stimulated	Immob	Immob - Not stimulated
CD7	9.021942163357136e-4	-0.2481957381635187	0.06856676044151423	FALSE	S2	Not stimulated	Immob	Immob - Not stimulated
CD229	0.0014306659447076771	-0.12746938746663772	0.10873061179778346	FALSE	S2	Not stimulated	Immob	Immob - Not stimulated
CD38	0.0020356283375791147	-0.11745710657175912	0.15470775365601272	FALSE	S2	Not stimulated	Immob	Immob - Not stimulated
CD244	0.0021780255218363446	0.27300744420947726	0.1655299396595622	FALSE	S2	Not stimulated	Immob	Immob - Not stimulated
CD45RA	0.0022063750986124017	-0.38107211692141935	0.16768450749454253	FALSE	S2	Not stimulated	Immob	Immob - Not stimulated
CD16	0.005073372398608199	0.11204798616260137	0.38557630229422313	FALSE	S2	Not stimulated	Immob	Immob - Not stimulated
CD26	0.005294455124491064	0.03909119833230834	0.4023785894613209	FALSE	S2	Not stimulated	Immob	Immob - Not stimulated
CD2	0.021499890069171128	0.051645747241075846	1	FALSE	S2	Not stimulated	Immob	Immob - Not stimulated
HLA-DR	0.02189438708787444	0.30459436996813305	1	FALSE	S2	Not stimulated	Immob	Immob - Not stimulated
CD25	0.09322122365616481	0.14584312483910078	1	FALSE	S2	Not stimulated	Immob	Immob - Not stimulated
CD69	0.1250604265244169	0.0728004155388472	1	FALSE	S2	Not stimulated	Immob	Immob - Not stimulated
CD49D	0.2426041439573854	0.06381260954601031	1	FALSE	S2	Not stimulated	Immob	Immob - Not stimulated
CD29	0.256780550848119	0.14647327395236287	1	FALSE	S2	Not stimulated	Immob	Immob - Not stimulated
CD22	0.3625931225570691	0.005902951638369458	1	FALSE	S2	Not stimulated	Immob	Immob - Not stimulated
CD47	0.43395100741807247	0.013632751016270817	1	FALSE	S2	Not stimulated	Immob	Immob - Not stimulated
CD37	0.46704342497495666	-0.008318808141098422	1	FALSE	S2	Not stimulated	Immob	Immob - Not stimulated
CD45	0.5058882913243417	-0.0018428970830024483	1	FALSE	S2	Not stimulated	Immob	Immob - Not stimulated
CD3E	0.5236830890423975	0.019862289748262096	1	FALSE	S2	Not stimulated	Immob	Immob - Not stimulated
CD50	0.6220775088022122	0.036024385740150544	1	FALSE	S2	Not stimulated	Immob	Immob - Not stimulated
CD48	0.6867360281793013	0.03680252149351215	1	FALSE	S2	Not stimulated	Immob	Immob - Not stimulated
CD52	0.7020111769696078	0.007602455330163682	1	FALSE	S2	Not stimulated	Immob	Immob - Not stimulated
CD84	0.7225658253521263	0.13120691603528323	1	FALSE	S2	Not stimulated	Immob	Immob - Not stimulated
B2M	0.7329198386952271	-0.014664485705951247	1	FALSE	S2	Not stimulated	Immob	Immob - Not stimulated
CD4	0.8496226204322989	-0.19726470230788817	1	FALSE	S2	Not stimulated	Immob	Immob - Not stimulated
CD43	2.0619543885404466e-17	-1.1114281621168054	1.5670853352907395e-15	TRUE	S3	Rantes	Immob	Immob - Rantes
CD102	1.3935251186015907e-14	-0.45497380583933544	1.059079090137209e-12	TRUE	S3	Rantes	Immob	Immob - Rantes
CD11a	8.531211083105736e-13	-1.0862667814643516	6.483720423160359e-11	TRUE	S3	Rantes	Immob	Immob - Rantes
CD27	2.0914088639021253e-12	-0.6774867513759174	1.5894707365656152e-10	TRUE	S3	Rantes	Immob	Immob - Rantes
CD50	1.0407350381938065e-11	0.4742523148278065	7.90958629027293e-10	TRUE	S3	Rantes	Immob	Immob - Rantes
CD127	2.6778869258378647e-11	-0.6143090277885297	2.035194063636777e-9	TRUE	S3	Rantes	Immob	Immob - Rantes
CD197	1.6903444393475447e-10	-0.2980000864811352	1.284661773904134e-8	TRUE	S3	Rantes	Immob	Immob - Rantes
CD161	9.132480363068872e-10	0.539405650470932	6.940685075932343e-8	TRUE	S3	Rantes	Immob	Immob - Rantes
CD5	6.874752377189257e-8	-0.21758939850069248	5.224811806663835e-6	TRUE	S3	Rantes	Immob	Immob - Rantes
CD86	1.0861431470611369e-7	0.5063605593169634	8.25468791766464e-6	TRUE	S3	Rantes	Immob	Immob - Rantes
CD7	4.1160527214254947e-7	-0.23461257088417486	3.128200068283376e-5	TRUE	S3	Rantes	Immob	Immob - Rantes
CD268	4.417497044310585e-7	0.15544053764293778	3.3572977536760444e-5	TRUE	S3	Rantes	Immob	Immob - Rantes
CD18	1.0024078465470552e-6	0.1501775322739487	7.618299633757619e-5	TRUE	S3	Rantes	Immob	Immob - Rantes
CD44	1.1132536155161497e-6	-0.258219173590855	8.460727477922738e-5	TRUE	S3	Rantes	Immob	Immob - Rantes
CD244	1.3131272314719398e-6	0.3350839284552139	9.979766959186743e-5	TRUE	S3	Rantes	Immob	Immob - Rantes
CD8	2.5365047355255066e-6	-0.7512949348051008	1.9277435989993849e-4	TRUE	S3	Rantes	Immob	Immob - Rantes
CD45RA	3.106206440238322e-6	-0.43331743577988224	2.3607168945811248e-4	TRUE	S3	Rantes	Immob	Immob - Rantes
CD2	5.1089874258040945e-6	0.07719311275137741	3.882830443611112e-4	TRUE	S3	Rantes	Immob	Immob - Rantes
CD314	1.3605631331847231e-5	0.2971514849149918	0.0010340279812203895	TRUE	S3	Rantes	Immob	Immob - Rantes
CD274	2.730047731166848e-5	-0.20568470577681042	0.0020748362756868046	TRUE	S3	Rantes	Immob	Immob - Rantes
CD278	3.8042542292423504e-5	-0.16504641834975253	0.002891233214224186	TRUE	S3	Rantes	Immob	Immob - Rantes
CD45RB	4.415503813083304e-5	0.12456647894115402	0.0033557828979433107	TRUE	S3	Rantes	Immob	Immob - Rantes
CD16	5.119155523705235e-5	0.23311349759713118	0.0038905581980159787	TRUE	S3	Rantes	Immob	Immob - Rantes
CD26	5.591042639677067e-5	0.14829470721548832	0.004249192406154571	TRUE	S3	Rantes	Immob	Immob - Rantes
HLA-DR	9.408951138969772e-5	0.3319027062084019	0.007150802865617026	TRUE	S3	Rantes	Immob	Immob - Rantes
CD38	4.215862030211443e-4	-0.10989315178367232	0.03204055142960696	TRUE	S3	Rantes	Immob	Immob - Rantes
CD59	5.05297853949104e-4	0.38611521216816524	0.0384026369001319	TRUE	S3	Rantes	Immob	Immob - Rantes
CD229	8.376157948157632e-4	-0.16317400039015517	0.063658800405998	FALSE	S3	Rantes	Immob	Immob - Rantes
CD25	0.0011522817190664633	0.27697990771658465	0.0875734106490512	FALSE	S3	Rantes	Immob	Immob - Rantes
CD54	0.0015004108476280845	0.11389323842849586	0.11403122441973441	FALSE	S3	Rantes	Immob	Immob - Rantes
CD55	0.0020356283375791147	-0.19067362098945084	0.15470775365601272	FALSE	S3	Rantes	Immob	Immob - Rantes
HLA-ABC	0.0026197768807104667	0.06032401408816224	0.19910304293399547	FALSE	S3	Rantes	Immob	Immob - Rantes
CD29	0.003828498083893968	0.2904045584932782	0.2909658543759416	FALSE	S3	Rantes	Immob	Immob - Rantes
CD4	0.008182464707377855	-0.5534742263517589	0.6218673177607169	FALSE	S3	Rantes	Immob	Immob - Rantes
CD40	0.010644425005256433	-0.2856510847032721	0.808976300399489	FALSE	S3	Rantes	Immob	Immob - Rantes
CD45	0.02528342851389651	-0.027727679694851126	1	FALSE	S3	Rantes	Immob	Immob - Rantes
CD162	0.02911735746679415	-0.1281930390318986	1	FALSE	S3	Rantes	Immob	Immob - Rantes
CD82	0.03460455187680224	-0.1061060832228502	1	FALSE	S3	Rantes	Immob	Immob - Rantes
CD49D	0.06318542415565366	0.20363018978995218	1	FALSE	S3	Rantes	Immob	Immob - Rantes
CD48	0.08295433912715963	0.13204710193618951	1	FALSE	S3	Rantes	Immob	Immob - Rantes
CD3E	0.09056348679082421	0.12697913244058423	1	FALSE	S3	Rantes	Immob	Immob - Rantes
CD84	0.09872431079247233	0.18867234470858085	1	FALSE	S3	Rantes	Immob	Immob - Rantes
B2M	0.17334644105622327	-0.017798539270403868	1	FALSE	S3	Rantes	Immob	Immob - Rantes
CD69	0.256780550848119	0.07622069147761701	1	FALSE	S3	Rantes	Immob	Immob - Rantes
CD52	0.2931173693460709	0.11015492143728833	1	FALSE	S3	Rantes	Immob	Immob - Rantes
CD47	0.3293244426924219	0.1331834546319648	1	FALSE	S3	Rantes	Immob	Immob - Rantes
CD22	0.5147406865742314	0.07090531095922509	1	FALSE	S3	Rantes	Immob	Immob - Rantes
CD37	0.8658764106823897	0.027894980082220244	1	FALSE	S3	Rantes	Immob	Immob - Rantes
CD16	0.04303850393913488	-0.010759009771123207	1	FALSE	S6	MCP1	In solution	In solution - MCP1
CD47	0.04375374463787144	0.03511374795198052	1	FALSE	S6	MCP1	In solution	In solution - MCP1
CD22	0.04775900846955547	-0.01475758892650847	1	FALSE	S6	MCP1	In solution	In solution - MCP1
CD38	0.07934878046830089	0.006263544943654775	1	FALSE	S6	MCP1	In solution	In solution - MCP1
CD43	0.08173801652907556	6.462291066706705e-4	1	FALSE	S6	MCP1	In solution	In solution - MCP1
CD45RA	0.08543097668983421	0.08806246943169482	1	FALSE	S6	MCP1	In solution	In solution - MCP1
CD229	0.09056348679082421	0.03652968139913326	1	FALSE	S6	MCP1	In solution	In solution - MCP1
CD69	0.1105068116619288	-0.00712016646559277	1	FALSE	S6	MCP1	In solution	In solution - MCP1
CD162	0.1105068116619288	0.05081561303268223	1	FALSE	S6	MCP1	In solution	In solution - MCP1
CD197	0.13921399807803533	0.020247992931110792	1	FALSE	S6	MCP1	In solution	In solution - MCP1
CD25	0.1448287175836836	-0.02011401729822715	1	FALSE	S6	MCP1	In solution	In solution - MCP1
CD278	0.16064894403312138	-0.008546193135084978	1	FALSE	S6	MCP1	In solution	In solution - MCP1
CD26	0.16064894403312138	-0.01842340498590156	1	FALSE	S6	MCP1	In solution	In solution - MCP1
CD18	0.16271493938920747	-0.015930611014491003	1	FALSE	S6	MCP1	In solution	In solution - MCP1
CD49D	0.16480091329475935	0.0042058972554821494	1	FALSE	S6	MCP1	In solution	In solution - MCP1
CD29	0.23709060899029805	-0.020976622139585066	1	FALSE	S6	MCP1	In solution	In solution - MCP1
CD84	0.24399508940200137	0.037841291153703716	1	FALSE	S6	MCP1	In solution	In solution - MCP1
CD3E	0.28683286442630784	-0.009850108028372828	1	FALSE	S6	MCP1	In solution	In solution - MCP1
CD50	0.3191738820241725	0.009878623764487449	1	FALSE	S6	MCP1	In solution	In solution - MCP1
CD86	0.34318024639305245	-0.04335833917845655	1	FALSE	S6	MCP1	In solution	In solution - MCP1
CD7	0.41004668638288677	0.028540490465204904	1	FALSE	S6	MCP1	In solution	In solution - MCP1
CD82	0.41397548753877594	0.0061343946698664276	1	FALSE	S6	MCP1	In solution	In solution - MCP1
CD37	0.429911925619208	0.018598800633748747	1	FALSE	S6	MCP1	In solution	In solution - MCP1
CD45RB	0.4628318402117395	-0.01644374535733717	1	FALSE	S6	MCP1	In solution	In solution - MCP1
CD5	0.4712761789820339	0.03243647451486664	1	FALSE	S6	MCP1	In solution	In solution - MCP1
CD27	0.4884169349823004	0.018389766105531224	1	FALSE	S6	MCP1	In solution	In solution - MCP1
CD244	0.5416916570539703	-0.004727648435023379	1	FALSE	S6	MCP1	In solution	In solution - MCP1
CD268	0.6147787082063192	-0.03209829335807185	1	FALSE	S6	MCP1	In solution	In solution - MCP1
CD127	0.6318529199646227	0.015282179449398248	1	FALSE	S6	MCP1	In solution	In solution - MCP1
CD11a	0.6565717091395431	0.032690264363653965	1	FALSE	S6	MCP1	In solution	In solution - MCP1
CD44	0.6565717091395431	0.018250222247847336	1	FALSE	S6	MCP1	In solution	In solution - MCP1
CD59	0.681672236719379	-0.027356432329267655	1	FALSE	S6	MCP1	In solution	In solution - MCP1
CD314	0.7019941500115127	-0.01619906987667019	1	FALSE	S6	MCP1	In solution	In solution - MCP1
CD52	0.712262370771201	0.050981840431488346	1	FALSE	S6	MCP1	In solution	In solution - MCP1
HLA-DR	0.7277366196432564	-6.440138843544219e-5	1	FALSE	S6	MCP1	In solution	In solution - MCP1
HLA-ABC	0.7433226811642305	-0.0035270282157102706	1	FALSE	S6	MCP1	In solution	In solution - MCP1
CD161	0.7905694499267237	-0.03265387453133617	1	FALSE	S6	MCP1	In solution	In solution - MCP1
CD45	0.8280872985421532	0.004637977813395366	1	FALSE	S6	MCP1	In solution	In solution - MCP1
CD2	0.8334635772994906	0.004672060522823429	1	FALSE	S6	MCP1	In solution	In solution - MCP1
B2M	0.855044223388649	-0.007925484579128561	1	FALSE	S6	MCP1	In solution	In solution - MCP1
CD102	0.8658764106823897	-0.0248157797559887	1	FALSE	S6	MCP1	In solution	In solution - MCP1
CD4	0.8930451018168196	-0.03521151566028369	1	FALSE	S6	MCP1	In solution	In solution - MCP1
CD274	0.9039747211325873	0.014576572174047064	1	FALSE	S6	MCP1	In solution	In solution - MCP1
CD8	0.9039747211325873	0.07701874278557952	1	FALSE	S6	MCP1	In solution	In solution - MCP1
CD55	0.9149046417869761	-0.011590349945372336	1	FALSE	S6	MCP1	In solution	In solution - MCP1
CD54	0.9258506767484966	-0.006520239743592837	1	FALSE	S6	MCP1	In solution	In solution - MCP1
CD48	0.9532727267129067	0.019384266960079	1	FALSE	S6	MCP1	In solution	In solution - MCP1
CD40	0.9587648295967376	0.06094820398281997	1	FALSE	S6	MCP1	In solution	In solution - MCP1
CD102	0.007554565815801817	-0.06546224081315288	0.574147002000938	FALSE	S5	Rantes	In solution	In solution - Rantes
B2M	0.04825913882496512	-0.021593368335449892	1	FALSE	S5	Rantes	In solution	In solution - Rantes
CD52	0.058443889727859674	0.050664572295960886	1	FALSE	S5	Rantes	In solution	In solution - Rantes
CD37	0.1030194346376088	0.01811891520389952	1	FALSE	S5	Rantes	In solution	In solution - Rantes
CD50	0.128489040436052	-0.06610378357635016	1	FALSE	S5	Rantes	In solution	In solution - Rantes
CD197	0.16690695885469456	0.009602480868706742	1	FALSE	S5	Rantes	In solution	In solution - Rantes
CD25	0.1937775219569505	-0.002045464125917662	1	FALSE	S5	Rantes	In solution	In solution - Rantes
CD55	0.19615247557393267	-0.0390541263141756	1	FALSE	S5	Rantes	In solution	In solution - Rantes
CD314	0.20827114672855737	-0.019838281525702495	1	FALSE	S5	Rantes	In solution	In solution - Rantes
CD49D	0.2083475920913483	0.0026595896516203865	1	FALSE	S5	Rantes	In solution	In solution - Rantes
CD18	0.26555732018637435	-0.034524472798933115	1	FALSE	S5	Rantes	In solution	In solution - Rantes
CD45RA	0.26852829432580244	0.04751297225881557	1	FALSE	S5	Rantes	In solution	In solution - Rantes
CD2	0.28372497710007477	-0.02663762897429267	1	FALSE	S5	Rantes	In solution	In solution - Rantes
CD38	0.33275394131449915	-0.011848263337912002	1	FALSE	S5	Rantes	In solution	In solution - Rantes
CD268	0.3344628050076137	-0.0325631950603526	1	FALSE	S5	Rantes	In solution	In solution - Rantes
CD29	0.33968185554066527	-0.0052097982884460325	1	FALSE	S5	Rantes	In solution	In solution - Rantes
CD82	0.3574029728823199	-0.048915649850109766	1	FALSE	S5	Rantes	In solution	In solution - Rantes
CD84	0.37198550349438303	0.0017820327441606665	1	FALSE	S5	Rantes	In solution	In solution - Rantes
CD3E	0.3719912424570481	-0.04737157280177695	1	FALSE	S5	Rantes	In solution	In solution - Rantes
CD48	0.4022558901294176	-0.003641869509644957	1	FALSE	S5	Rantes	In solution	In solution - Rantes
CD45	0.4179264767896503	-0.016775307411169837	1	FALSE	S5	Rantes	In solution	In solution - Rantes
CD4	0.43392342206669504	0.051549269353120764	1	FALSE	S5	Rantes	In solution	In solution - Rantes
CD43	0.44209463261794313	-0.007229687044587152	1	FALSE	S5	Rantes	In solution	In solution - Rantes
CD22	0.45431003964550093	0.021898103345177056	1	FALSE	S5	Rantes	In solution	In solution - Rantes
CD229	0.46704342497495666	-0.031142730593488044	1	FALSE	S5	Rantes	In solution	In solution - Rantes
CD69	0.46704342497495666	-0.04369551682530648	1	FALSE	S5	Rantes	In solution	In solution - Rantes
CD8	0.475530006472631	-0.002766539372414556	1	FALSE	S5	Rantes	In solution	In solution - Rantes
CD278	0.4798048092016944	-0.045102991101648504	1	FALSE	S5	Rantes	In solution	In solution - Rantes
CD127	0.5509645322072535	-0.020131509131004144	1	FALSE	S5	Rantes	In solution	In solution - Rantes
CD86	0.5602112355080962	0.012137821420270423	1	FALSE	S5	Rantes	In solution	In solution - Rantes
CD7	0.63676501128507	-0.04561940093633732	1	FALSE	S5	Rantes	In solution	In solution - Rantes
CD54	0.6565717091395431	-0.0074304826214917075	1	FALSE	S5	Rantes	In solution	In solution - Rantes
CD47	0.6665674483521367	0.0032637751008641747	1	FALSE	S5	Rantes	In solution	In solution - Rantes
CD40	0.6816686258306924	-0.023530887168193626	1	FALSE	S5	Rantes	In solution	In solution - Rantes
HLA-DR	0.707130135998675	0.03245847950070502	1	FALSE	S5	Rantes	In solution	In solution - Rantes
CD274	0.7590146502526539	-0.024749523038824495	1	FALSE	S5	Rantes	In solution	In solution - Rantes
CD11a	0.8173591109195852	-0.007882557538150481	1	FALSE	S5	Rantes	In solution	In solution - Rantes
CD5	0.8227190621806011	-0.012711645875896904	1	FALSE	S5	Rantes	In solution	In solution - Rantes
CD44	0.8227190621806011	-0.01574935944431699	1	FALSE	S5	Rantes	In solution	In solution - Rantes
CD26	0.8280872985421532	-0.023748514801800624	1	FALSE	S5	Rantes	In solution	In solution - Rantes
CD162	0.8496382241689531	-0.005869012130485407	1	FALSE	S5	Rantes	In solution	In solution - Rantes
CD244	0.8656946794367024	-0.020722143569916696	1	FALSE	S5	Rantes	In solution	In solution - Rantes
HLA-ABC	0.8658764106823897	-0.0024145591801740807	1	FALSE	S5	Rantes	In solution	In solution - Rantes
CD27	0.8876145377170942	-0.036976459359427505	1	FALSE	S5	Rantes	In solution	In solution - Rantes
CD59	0.9039747211325873	-0.001447726823911033	1	FALSE	S5	Rantes	In solution	In solution - Rantes
CD161	0.9194912247079396	-0.030778781746880812	1	FALSE	S5	Rantes	In solution	In solution - Rantes
CD16	0.9752518435738073	-0.01843800987357236	1	FALSE	S5	Rantes	In solution	In solution - Rantes
CD45RB	0.9862494996122527	-0.002700169835690547	1	FALSE	S5	Rantes	In solution	In solution - Rantes
