# Supplementary material for: Molecular pixelation: spatial proteomics of single cells by sequencing
Source: Nat Methods. 2024 May 8;21(6):1044–52. doi: 10.1038/s41592-024-02268-9 (PMC11166577; doi:10.1038/s41592-024-02268-9)
Supplement: Supplementary file 16 — Statistical source data of Extended Data fig. 6. [file 41592_2024_2268_MOESM16_ESM.xlsx]

## Sheet: 6
marker	estimate	group1	group2	n1	n2	statistic	p	conf.low	conf.high	method	alternative	p.adj	p.adj.signif	significant	sample	stimulation	coated	full_condition
B2M	0.007229452472565	In solution - Not stimulated	Immob - MCP1	100	100	3625	7.84e-4	-0.0114919332322465	-0.00307506754680758	Wilcoxon	two.sided	0.00303483870967741	**	TRUE	S4	MCP1	Immob	Immob - MCP1
B2M	0.01895439958068033	In solution - Not stimulated	Immob - Not stimulated	100	100	1840	1.16e-14	-0.02305210649860873	-0.01475604803468149	Wilcoxon	two.sided	6.960000000000002e-13	****	TRUE	S2	Not stimulated	Immob	Immob - Not stimulated
B2M	0.01148284079254736	In solution - Not stimulated	Immob - Rantes	100	100	3105	3.67e-6	-0.01685130426518983	-0.00650205923550844	Wilcoxon	two.sided	2.0971428571428572e-5	****	TRUE	S3	Rantes	Immob	Immob - Rantes
B2M	0.00357852644024065	In solution - Not stimulated	In solution - MCP1	100	100	4309	0.092	-0.00770589551839618	4.792921931205603e-4	Wilcoxon	two.sided	0.18098360655737705	ns	FALSE	S6	MCP1	In solution	In solution - MCP1
B2M	0.01469781306958279	In solution - Not stimulated	In solution - Rantes	100	100	2332	7.14e-11	-0.01868049825568608	-0.01070530484280415	Wilcoxon	two.sided	1.071e-9	****	TRUE	S5	Rantes	In solution	In solution - Rantes
CD102	0.00470978236771858	In solution - Not stimulated	Immob - MCP1	100	100	3578	5.14e-4	-0.00742442770292194	-0.00211410989166831	Wilcoxon	two.sided	0.00209084745762711	**	TRUE	S4	MCP1	Immob	Immob - MCP1
CD102	0.00317356714756632	In solution - Not stimulated	Immob - Not stimulated	100	100	3977	0.013	-0.00566780652088636	-7.089682689831427e-4	Wilcoxon	two.sided	0.03714285714285714	*	TRUE	S2	Not stimulated	Immob	Immob - Not stimulated
CD102	0.00470807769581278	In solution - Not stimulated	Immob - Rantes	100	100	3396	8.93e-5	-0.00691320779894268	-0.00241871179443453	Wilcoxon	two.sided	4.121538461538461e-4	***	TRUE	S3	Rantes	Immob	Immob - Rantes
CD102	0.0014570925507675	In solution - Not stimulated	In solution - MCP1	100	100	4534	0.255	-0.00384693188077224	0.00110557994800185	Wilcoxon	two.sided	0.4052980132450331	ns	FALSE	S6	MCP1	In solution	In solution - MCP1
CD102	0.00365397180875517	In solution - Not stimulated	In solution - Rantes	100	100	3976	0.012	-0.00654345477600915	-8.31075985825218e-4	Wilcoxon	two.sided	0.03555555555555555	*	TRUE	S5	Rantes	In solution	In solution - Rantes
CD11a	0.01096551607899005	In solution - Not stimulated	Immob - MCP1	100	100	2791	6.81e-8	-0.01480651614789907	-0.00719348952952799	Wilcoxon	two.sided	6.286153846153845e-7	****	TRUE	S4	MCP1	Immob	Immob - MCP1
CD11a	0.01232080528319297	In solution - Not stimulated	Immob - Not stimulated	100	100	2459	5.39e-10	-0.01604093946613676	-0.00861417153144552	Wilcoxon	two.sided	7.609411764705882e-9	****	TRUE	S2	Not stimulated	Immob	Immob - Not stimulated
CD11a	0.0153754410535448	In solution - Not stimulated	Immob - Rantes	100	100	1628	1.75e-16	-0.01905632554994565	-0.01208177689024488	Wilcoxon	two.sided	4.2e-14	****	TRUE	S3	Rantes	Immob	Immob - Rantes
CD11a	-6.54656354472014e-4	In solution - Not stimulated	In solution - MCP1	100	100	5151	0.713	-0.003437960560724	0.00441627667755184	Wilcoxon	two.sided	0.8266666666666667	ns	FALSE	S6	MCP1	In solution	In solution - MCP1
CD11a	0.00521764508649687	In solution - Not stimulated	In solution - Rantes	100	100	3845	0.005	-0.00885598687889898	-0.00165250547863539	Wilcoxon	two.sided	0.01643835616438356	*	TRUE	S5	Rantes	In solution	In solution - Rantes
CD127	0.00193615465029208	In solution - Not stimulated	Immob - MCP1	100	100	4261	0.071	-0.00421809976303784	1.907313454566345e-4	Wilcoxon	two.sided	0.14817391304347824	ns	FALSE	S4	MCP1	Immob	Immob - MCP1
CD127	0.00100146786380212	In solution - Not stimulated	Immob - Not stimulated	100	100	4590	0.317	-0.00298274156986807	9.889695417632989e-4	Wilcoxon	two.sided	0.4625454545454546	ns	FALSE	S2	Not stimulated	Immob	Immob - Not stimulated
CD127	0.00189598472592702	In solution - Not stimulated	Immob - Rantes	100	100	4285	0.081	-0.0039142852892667	1.8807588296324872e-4	Wilcoxon	two.sided	0.16336134453781512	ns	FALSE	S3	Rantes	Immob	Immob - Rantes
CD127	-3.286855741286523e-4	In solution - Not stimulated	In solution - MCP1	100	100	5105	0.798	-0.00187020062126981	0.00251792265186847	Wilcoxon	two.sided	0.8825806451612904	ns	FALSE	S6	MCP1	In solution	In solution - MCP1
CD127	3.914987810523717e-4	In solution - Not stimulated	In solution - Rantes	100	100	4852	0.719	-0.0027481699568472	0.00180330969865578	Wilcoxon	two.sided	0.8296153846153845	ns	FALSE	S5	Rantes	In solution	In solution - Rantes
CD16	7.96995228442144e-4	In solution - Not stimulated	Immob - MCP1	100	100	4706	0.473	-0.00323842317790928	0.00149211199496692	Wilcoxon	two.sided	0.6103225806451612	ns	FALSE	S4	MCP1	Immob	Immob - MCP1
CD16	-4.716560356398244e-4	In solution - Not stimulated	Immob - Not stimulated	100	100	5160	0.697	-0.00198581942398615	0.00303732007922258	Wilcoxon	two.sided	0.8120388349514562	ns	FALSE	S2	Not stimulated	Immob	Immob - Not stimulated
CD16	0.00149561896935789	In solution - Not stimulated	Immob - Rantes	100	100	4561	0.284	-0.00410230062860209	0.00124958492841855	Wilcoxon	two.sided	0.43139240506329113	ns	FALSE	S3	Rantes	Immob	Immob - Rantes
CD16	-0.00193837950833678	In solution - Not stimulated	In solution - MCP1	100	100	5683	0.095	-3.1320139394445316e-4	0.00425672043594833	Wilcoxon	two.sided	0.18387096774193548	ns	FALSE	S6	MCP1	In solution	In solution - MCP1
CD16	-7.65145009711138e-4	In solution - Not stimulated	In solution - Rantes	100	100	5278	0.498	-0.00146409796651536	0.00290150127701675	Wilcoxon	two.sided	0.6323809523809524	ns	FALSE	S5	Rantes	In solution	In solution - Rantes
CD161	-0.00104297356216041	In solution - Not stimulated	Immob - MCP1	100	100	5881	0.031	1.1743825664293628e-4	0.00209771758185708	Wilcoxon	two.sided	0.08	ns	FALSE	S4	MCP1	Immob	Immob - MCP1
CD161	-5.528952890433579e-4	In solution - Not stimulated	Immob - Not stimulated	100	100	5596	0.146	-2.170327411796189e-4	0.00132484363307946	Wilcoxon	two.sided	0.26345864661654134	ns	FALSE	S2	Not stimulated	Immob	Immob - Not stimulated
CD161	-1.3954328128604852e-4	In solution - Not stimulated	Immob - Rantes	100	100	5129	0.754	-8.167217847177897e-4	0.00102379633977221	Wilcoxon	two.sided	0.8456074766355139	ns	FALSE	S3	Rantes	Immob	Immob - Rantes
CD161	-9.71997700537392e-6	In solution - Not stimulated	In solution - MCP1	100	100	4994	0.989	-3.9856349679013713e-4	4.289053687125895e-4	Wilcoxon	two.sided	0.991	ns	FALSE	S6	MCP1	In solution	In solution - MCP1
CD161	5.64939121987035e-5	In solution - Not stimulated	In solution - Rantes	100	100	4859	0.731	-5.306183547719131e-4	3.248416621627811e-4	Wilcoxon	two.sided	0.8354285714285714	ns	FALSE	S5	Rantes	In solution	In solution - Rantes
CD162	0.01326298175916292	In solution - Not stimulated	Immob - MCP1	100	100	2956	5.94e-7	-0.01995473569985682	-0.00771377727200738	Wilcoxon	two.sided	4.192941176470588e-6	****	TRUE	S4	MCP1	Immob	Immob - MCP1
CD162	0.00334275254267548	In solution - Not stimulated	Immob - Not stimulated	100	100	4275	0.077	-0.00728820159832562	3.9580859237862346e-4	Wilcoxon	two.sided	0.15794871794871793	ns	FALSE	S2	Not stimulated	Immob	Immob - Not stimulated
CD162	0.03260167145587119	In solution - Not stimulated	Immob - Rantes	100	100	1995	2.12e-13	-0.04499451039493642	-0.02286711591590526	Wilcoxon	two.sided	5.653333333333334e-12	****	TRUE	S3	Rantes	Immob	Immob - Rantes
CD162	-0.00408026319400461	In solution - Not stimulated	In solution - MCP1	100	100	5860	0.036	3.1209799866947774e-4	0.00741176311254834	Wilcoxon	two.sided	0.0890721649484536	ns	FALSE	S6	MCP1	In solution	In solution - MCP1
CD162	-0.00180948775628831	In solution - Not stimulated	In solution - Rantes	100	100	5426	0.298	-0.00157675286547095	0.00492857491144563	Wilcoxon	two.sided	0.448695652173913	ns	FALSE	S5	Rantes	In solution	In solution - Rantes
CD18	0.0059466670587641	In solution - Not stimulated	Immob - MCP1	100	100	3962	0.011	-0.01052776553705911	-0.00139718245786261	Wilcoxon	two.sided	0.03341772151898734	*	TRUE	S4	MCP1	Immob	Immob - MCP1
CD18	0.01004118846221119	In solution - Not stimulated	Immob - Not stimulated	100	100	3221	1.39e-5	-0.01444327937432848	-0.0056072287373517	Wilcoxon	two.sided	7.581818181818182e-5	****	TRUE	S2	Not stimulated	Immob	Immob - Not stimulated
CD18	0.00507269853530039	In solution - Not stimulated	Immob - Rantes	100	100	4195	0.049	-0.01042280375038787	-3.102676161943725e-5	Wilcoxon	two.sided	0.112	ns	FALSE	S3	Rantes	Immob	Immob - Rantes
CD18	6.637346103067776e-4	In solution - Not stimulated	In solution - MCP1	100	100	4862	0.737	-0.00476272605411037	0.00336374452211119	Wilcoxon	two.sided	0.8382938388625593	ns	FALSE	S6	MCP1	In solution	In solution - MCP1
CD18	0.00606034868008848	In solution - Not stimulated	In solution - Rantes	100	100	3795	0.003	-0.00999766819852162	-0.0020364915508044	Wilcoxon	two.sided	0.01074626865671641	*	TRUE	S5	Rantes	In solution	In solution - Rantes
CD197	0.00271335189226977	In solution - Not stimulated	Immob - MCP1	100	100	4240	0.064	-0.00558711090592918	1.5898638383094255e-4	Wilcoxon	two.sided	0.13592920353982302	ns	FALSE	S4	MCP1	Immob	Immob - MCP1
CD197	0.00187592159013024	In solution - Not stimulated	Immob - Not stimulated	100	100	4427	0.162	-0.00456245428934514	6.5980615649186e-4	Wilcoxon	two.sided	0.288	ns	FALSE	S2	Not stimulated	Immob	Immob - Not stimulated
CD197	0.00293953292972673	In solution - Not stimulated	Immob - Rantes	100	100	4089	0.026	-0.00541076601088542	-3.9242497058350874e-4	Wilcoxon	two.sided	0.06933333333333333	ns	FALSE	S3	Rantes	Immob	Immob - Rantes
CD197	1.7292876413913406e-4	In solution - Not stimulated	In solution - MCP1	100	100	4953	0.91	-0.00292063122252364	0.00250786635052782	Wilcoxon	two.sided	0.9454545454545454	ns	FALSE	S6	MCP1	In solution	In solution - MCP1
CD197	8.957856108755488e-4	In solution - Not stimulated	In solution - Rantes	100	100	4717	0.49	-0.0033700003315164	0.00173297566507293	Wilcoxon	two.sided	0.6288770053475936	ns	FALSE	S5	Rantes	In solution	In solution - Rantes
CD2	0.00171780510673589	In solution - Not stimulated	Immob - MCP1	100	100	4606	0.336	-0.00506730556759965	0.00166368174041367	Wilcoxon	two.sided	0.48	ns	FALSE	S4	MCP1	Immob	Immob - MCP1
CD2	0.00862889385908569	In solution - Not stimulated	Immob - Not stimulated	100	100	2989	9e-07	-0.01195085684630766	-0.00530502898727843	Wilcoxon	two.sided	6e-06	****	TRUE	S2	Not stimulated	Immob	Immob - Not stimulated
CD2	0.00484608560952967	In solution - Not stimulated	Immob - Rantes	100	100	3879	0.006	-0.00833686170447834	-0.00148369736563844	Wilcoxon	two.sided	0.0192	*	TRUE	S3	Rantes	Immob	Immob - Rantes
CD2	6.727445612301755e-4	In solution - Not stimulated	In solution - MCP1	100	100	4782	0.595	-0.00383785186410942	0.0024305863201382	Wilcoxon	two.sided	0.7248730964467005	ns	FALSE	S6	MCP1	In solution	In solution - MCP1
CD2	0.00573664415665498	In solution - Not stimulated	In solution - Rantes	100	100	3518	2.95e-4	-0.00893981501295388	-0.00259434628563841	Wilcoxon	two.sided	0.00128727272727272	**	TRUE	S5	Rantes	In solution	In solution - Rantes
CD22	9.365438478847808e-5	In solution - Not stimulated	Immob - MCP1	100	100	4900	0.808	-9.359414750517222e-4	7.451370221990433e-4	Wilcoxon	two.sided	0.8876712328767123	ns	FALSE	S4	MCP1	Immob	Immob - MCP1
CD22	1.343405420503361e-4	In solution - Not stimulated	Immob - Not stimulated	100	100	4871	0.754	-0.00100143399636576	7.563798429626217e-4	Wilcoxon	two.sided	0.8456074766355139	ns	FALSE	S2	Not stimulated	Immob	Immob - Not stimulated
CD22	8.018493474173415e-4	In solution - Not stimulated	Immob - Rantes	100	100	4430	0.164	-0.00207251183346382	3.317512719483769e-4	Wilcoxon	two.sided	0.28941176470588237	ns	FALSE	S3	Rantes	Immob	Immob - Rantes
CD22	4.731416613255957e-4	In solution - Not stimulated	In solution - MCP1	100	100	4542	0.264	-0.00133935714177494	3.997863445436199e-4	Wilcoxon	two.sided	0.41411764705882353	ns	FALSE	S6	MCP1	In solution	In solution - MCP1
CD22	-3.678488264352538e-4	In solution - Not stimulated	In solution - Rantes	100	100	5338	0.41	-5.517833043298888e-4	0.0012916784039038	Wilcoxon	two.sided	0.5559322033898304	ns	FALSE	S5	Rantes	In solution	In solution - Rantes
CD229	0.00190532460221568	In solution - Not stimulated	Immob - MCP1	100	100	4234	0.061	-0.00417855009047219	9.1136628462855e-5	Wilcoxon	two.sided	0.1318918918918919	ns	FALSE	S4	MCP1	Immob	Immob - MCP1
CD229	0.00181936767899546	In solution - Not stimulated	Immob - Not stimulated	100	100	4302	0.088	-0.00431681878775484	3.02352287310608e-4	Wilcoxon	two.sided	0.17454545454545453	ns	FALSE	S2	Not stimulated	Immob	Immob - Not stimulated
CD229	0.00279851950760288	In solution - Not stimulated	Immob - Rantes	100	100	3906	0.008	-0.00498940265832904	-7.167531895917664e-4	Wilcoxon	two.sided	0.02493506493506494	*	TRUE	S3	Rantes	Immob	Immob - Rantes
CD229	3.973363120017135e-5	In solution - Not stimulated	In solution - MCP1	100	100	4995	0.991	-0.00222400082550362	0.00226928448102086	Wilcoxon	two.sided	0.991	ns	FALSE	S6	MCP1	In solution	In solution - MCP1
CD229	0.0014005515111054	In solution - Not stimulated	In solution - Rantes	100	100	4540	0.262	-0.00365285937790797	9.981873331600696e-4	Wilcoxon	two.sided	0.4136842105263158	ns	FALSE	S5	Rantes	In solution	In solution - Rantes
CD244	1.315444334790479e-4	In solution - Not stimulated	Immob - MCP1	100	100	4920	0.846	-0.00190223456894088	0.00132805134431869	Wilcoxon	two.sided	0.9145945945945946	ns	FALSE	S4	MCP1	Immob	Immob - MCP1
CD244	3.4274053404428114e-5	In solution - Not stimulated	Immob - Not stimulated	100	100	4981	0.964	-0.0014302607349055	0.00122403680161301	Wilcoxon	two.sided	0.9721008403361344	ns	FALSE	S2	Not stimulated	Immob	Immob - Not stimulated
CD244	9.11742849467616e-4	In solution - Not stimulated	Immob - Rantes	100	100	4402	0.144	-0.00249307141593538	3.530502055756887e-4	Wilcoxon	two.sided	0.2618181818181818	ns	FALSE	S3	Rantes	Immob	Immob - Rantes
CD244	5.100445594219736e-4	In solution - Not stimulated	In solution - MCP1	100	100	4508	0.23	-0.00136484011447491	3.352794044704189e-4	Wilcoxon	two.sided	0.3806896551724138	ns	FALSE	S6	MCP1	In solution	In solution - MCP1
CD244	2.9894745763118e-4	In solution - Not stimulated	In solution - Rantes	100	100	4685	0.442	-0.00104529822760258	4.7786552225224927e-4	Wilcoxon	two.sided	0.5893333333333333	ns	FALSE	S5	Rantes	In solution	In solution - Rantes
CD25	0.00118253436230111	In solution - Not stimulated	Immob - MCP1	100	100	4581	0.307	-0.00337826124193842	0.0010794301128165	Wilcoxon	two.sided	0.45202453987730057	ns	FALSE	S4	MCP1	Immob	Immob - MCP1
CD25	9.361797614209088e-4	In solution - Not stimulated	Immob - Not stimulated	100	100	4662	0.41	-0.00279118440792111	0.00119989472246428	Wilcoxon	two.sided	0.5559322033898304	ns	FALSE	S2	Not stimulated	Immob	Immob - Not stimulated
CD25	0.00168620605576695	In solution - Not stimulated	Immob - Rantes	100	100	4343	0.109	-0.00373833858756232	4.007589232009446e-4	Wilcoxon	two.sided	0.2076190476190476	ns	FALSE	S3	Rantes	Immob	Immob - Rantes
CD25	2.2686880650794116e-4	In solution - Not stimulated	In solution - MCP1	100	100	4882	0.774	-0.00199023704867817	0.00139363011321081	Wilcoxon	two.sided	0.864	ns	FALSE	S6	MCP1	In solution	In solution - MCP1
CD25	7.964447088904382e-4	In solution - Not stimulated	In solution - Rantes	100	100	4594	0.322	-0.00229655375554274	7.936890767041417e-4	Wilcoxon	two.sided	0.46275449101796406	ns	FALSE	S5	Rantes	In solution	In solution - Rantes
CD26	0.01150366857905137	In solution - Not stimulated	Immob - MCP1	100	100	3042	1.73e-6	-0.01583586187501428	-0.00678790784382451	Wilcoxon	two.sided	1.0926315789473684e-5	****	TRUE	S4	MCP1	Immob	Immob - MCP1
CD26	0.01427919214650083	In solution - Not stimulated	Immob - Not stimulated	100	100	2522	1.42e-9	-0.01831315539944868	-0.01029888219307238	Wilcoxon	two.sided	1.6690909090909093e-8	****	TRUE	S2	Not stimulated	Immob	Immob - Not stimulated
CD26	0.01182488331392688	In solution - Not stimulated	Immob - Rantes	100	100	3244	1.79e-5	-0.01815080230981035	-0.00613989033617947	Wilcoxon	two.sided	9.140425531914894e-5	****	TRUE	S3	Rantes	Immob	Immob - Rantes
CD26	0.00343584465435506	In solution - Not stimulated	In solution - MCP1	100	100	4286	0.081	-0.00680360477969541	4.495084616903372e-4	Wilcoxon	two.sided	0.16336134453781512	ns	FALSE	S6	MCP1	In solution	In solution - MCP1
CD26	0.00740756163954898	In solution - Not stimulated	In solution - Rantes	100	100	3307	3.54e-5	-0.0113761757247504	-0.00406236915283256	Wilcoxon	two.sided	1.6658823529411764e-4	***	TRUE	S5	Rantes	In solution	In solution - Rantes
CD268	-9.167491764412196e-5	In solution - Not stimulated	Immob - MCP1	100	100	5077	0.852	-0.0011316206994436	0.00114016916582793	Wilcoxon	two.sided	0.91695067264574	ns	FALSE	S4	MCP1	Immob	Immob - MCP1
CD268	3.5770997589304693e-4	In solution - Not stimulated	Immob - Not stimulated	100	100	4736	0.52	-0.00155165331588535	6.452876055649767e-4	Wilcoxon	two.sided	0.65	ns	FALSE	S2	Not stimulated	Immob	Immob - Not stimulated
CD268	3.059111808056314e-4	In solution - Not stimulated	Immob - Rantes	100	100	4826	0.672	-0.00182177910462937	0.00101249505443674	Wilcoxon	two.sided	0.7902439024390244	ns	FALSE	S3	Rantes	Immob	Immob - Rantes
CD268	3.596109301273892e-5	In solution - Not stimulated	In solution - MCP1	100	100	4943	0.89	-7.822334728264239e-4	6.409819035479061e-4	Wilcoxon	two.sided	0.9368421052631578	ns	FALSE	S6	MCP1	In solution	In solution - MCP1
CD268	4.479411171534487e-4	In solution - Not stimulated	In solution - Rantes	100	100	4436	0.169	-0.00121295249300442	2.009976317948012e-4	Wilcoxon	two.sided	0.296058394160584	ns	FALSE	S5	Rantes	In solution	In solution - Rantes
CD27	0.00177286927811091	In solution - Not stimulated	Immob - MCP1	100	100	4460	0.187	-0.00455995466005415	8.669928196893491e-4	Wilcoxon	two.sided	0.3252173913043478	ns	FALSE	S4	MCP1	Immob	Immob - MCP1
CD27	6.919445247574485e-5	In solution - Not stimulated	Immob - Not stimulated	100	100	4965	0.933	-0.00244682707407559	0.00243079259311263	Wilcoxon	two.sided	0.961030042918455	ns	FALSE	S2	Not stimulated	Immob	Immob - Not stimulated
CD27	0.0024077089001542	In solution - Not stimulated	Immob - Rantes	100	100	4245	0.065	-0.0049648420525463	1.5369063937168112e-4	Wilcoxon	two.sided	0.1368421052631579	ns	FALSE	S3	Rantes	Immob	Immob - Rantes
CD27	-0.00188503873749159	In solution - Not stimulated	In solution - MCP1	100	100	5593	0.148	-7.177435482453717e-4	0.00452332128125874	Wilcoxon	two.sided	0.2650746268656716	ns	FALSE	S6	MCP1	In solution	In solution - MCP1
CD27	-3.033418509277671e-4	In solution - Not stimulated	In solution - Rantes	100	100	5096	0.815	-0.0022854557974722	0.00306205975104789	Wilcoxon	two.sided	0.8890909090909089	ns	FALSE	S5	Rantes	In solution	In solution - Rantes
CD274	8.984168697017597e-4	In solution - Not stimulated	Immob - MCP1	100	100	4704	0.47	-0.00328495767035913	0.00132651951852988	Wilcoxon	two.sided	0.6097297297297297	ns	FALSE	S4	MCP1	Immob	Immob - MCP1
CD274	0.00198757157407904	In solution - Not stimulated	Immob - Not stimulated	100	100	4372	0.125	-0.00443830342711736	5.762015400160529e-4	Wilcoxon	two.sided	0.2307692307692308	ns	FALSE	S2	Not stimulated	Immob	Immob - Not stimulated
CD274	0.00240994825002755	In solution - Not stimulated	Immob - Rantes	100	100	4263	0.072	-0.00492882197579369	2.395481325025988e-4	Wilcoxon	two.sided	0.1489655172413793	ns	FALSE	S3	Rantes	Immob	Immob - Rantes
CD274	1.5467384907861406e-4	In solution - Not stimulated	In solution - MCP1	100	100	4939	0.882	-0.00277191982153752	0.00207931897979495	Wilcoxon	two.sided	0.936637168141593	ns	FALSE	S6	MCP1	In solution	In solution - MCP1
CD274	0.00127394172157142	In solution - Not stimulated	In solution - Rantes	100	100	4555	0.277	-0.0037469102457799	0.0012052526789224	Wilcoxon	two.sided	0.42343949044585993	ns	FALSE	S5	Rantes	In solution	In solution - Rantes
CD278	0.00264062673292949	In solution - Not stimulated	Immob - MCP1	100	100	4212	0.054	-0.0052695356874525	4.549396915144547e-5	Wilcoxon	two.sided	0.12112149532710278	ns	FALSE	S4	MCP1	Immob	Immob - MCP1
CD278	0.00228592693917404	In solution - Not stimulated	Immob - Not stimulated	100	100	4234	0.061	-0.0048859510927806	1.2971519805147076e-4	Wilcoxon	two.sided	0.1318918918918919	ns	FALSE	S2	Not stimulated	Immob	Immob - Not stimulated
CD278	0.00437446147635183	In solution - Not stimulated	Immob - Rantes	100	100	3624	7.77e-4	-0.00666280163265459	-0.00195703089847051	Wilcoxon	two.sided	0.00303483870967741	**	TRUE	S3	Rantes	Immob	Immob - Rantes
CD278	-0.00115235921639966	In solution - Not stimulated	In solution - MCP1	100	100	5425	0.3	-0.00113252089003288	0.00364128044370569	Wilcoxon	two.sided	0.448695652173913	ns	FALSE	S6	MCP1	In solution	In solution - MCP1
CD278	0.00149674063820077	In solution - Not stimulated	In solution - Rantes	100	100	4581	0.307	-0.00400765036581119	0.00129973701320836	Wilcoxon	two.sided	0.45202453987730057	ns	FALSE	S5	Rantes	In solution	In solution - Rantes
CD29	0.00482247606433345	In solution - Not stimulated	Immob - MCP1	100	100	4081	0.025	-0.00859832664018879	-6.677553591430687e-4	Wilcoxon	two.sided	0.06741573033707865	ns	FALSE	S4	MCP1	Immob	Immob - MCP1
CD29	0.00766903119758002	In solution - Not stimulated	Immob - Not stimulated	100	100	3097	3.34e-6	-0.01087520661064313	-0.0046757883597874	Wilcoxon	two.sided	1.9551219512195123e-5	****	TRUE	S2	Not stimulated	Immob	Immob - Not stimulated
CD29	0.0074651951933696	In solution - Not stimulated	Immob - Rantes	100	100	3447	1.49e-4	-0.01120820577031964	-0.00363766009380467	Wilcoxon	two.sided	6.747169811320754e-4	***	TRUE	S3	Rantes	Immob	Immob - Rantes
CD29	2.4391621670989623e-4	In solution - Not stimulated	In solution - MCP1	100	100	4936	0.877	-0.00340918887654522	0.00312260349999789	Wilcoxon	two.sided	0.9354666666666668	ns	FALSE	S6	MCP1	In solution	In solution - MCP1
CD29	0.00175065295733797	In solution - Not stimulated	In solution - Rantes	100	100	4547	0.269	-0.00494140859780337	0.00128116689910522	Wilcoxon	two.sided	0.4153846153846154	ns	FALSE	S5	Rantes	In solution	In solution - Rantes
CD314	-0.00120778404855512	In solution - Not stimulated	Immob - MCP1	100	100	5648	0.114	-2.678703566687513e-4	0.00302191922599682	Wilcoxon	two.sided	0.21543307086614177	ns	FALSE	S4	MCP1	Immob	Immob - MCP1
CD314	1.6696432579957734e-4	In solution - Not stimulated	Immob - Not stimulated	100	100	4901	0.81	-0.00169404280389908	0.00130267422569325	Wilcoxon	two.sided	0.8876712328767123	ns	FALSE	S2	Not stimulated	Immob	Immob - Not stimulated
CD314	4.994061915089398e-4	In solution - Not stimulated	Immob - Rantes	100	100	4750	0.542	-0.00215923630244618	0.00104319405870396	Wilcoxon	two.sided	0.6705154639175258	ns	FALSE	S3	Rantes	Immob	Immob - Rantes
CD314	0.00113975790548382	In solution - Not stimulated	In solution - MCP1	100	100	4176	0.044	-0.00241643803644864	-4.3113123689587854e-5	Wilcoxon	two.sided	0.10252427184466018	ns	FALSE	S6	MCP1	In solution	In solution - MCP1
CD314	7.178398805750602e-4	In solution - Not stimulated	In solution - Rantes	100	100	4503	0.225	-0.00198955705767893	4.337538141379619e-4	Wilcoxon	two.sided	0.375	ns	FALSE	S5	Rantes	In solution	In solution - Rantes
CD37	0.02590811898428272	In solution - Not stimulated	Immob - MCP1	100	100	1715	1.01e-15	-0.03284917805247878	-0.01923167942775941	Wilcoxon	two.sided	1.212e-13	****	TRUE	S4	MCP1	Immob	Immob - MCP1
CD37	0.01937548792770193	In solution - Not stimulated	Immob - Not stimulated	100	100	2076	9.12e-13	-0.02489972004127296	-0.01442744734903546	Wilcoxon	two.sided	2.1887999999999997e-11	****	TRUE	S2	Not stimulated	Immob	Immob - Not stimulated
CD37	0.02840759443383646	In solution - Not stimulated	Immob - Rantes	100	100	1756	2.28e-15	-0.03713675403875759	-0.02095598541544789	Wilcoxon	two.sided	1.824e-13	****	TRUE	S3	Rantes	Immob	Immob - Rantes
CD37	-2.6349003021900385e-4	In solution - Not stimulated	In solution - MCP1	100	100	5050	0.904	-0.00306515326765121	0.00322722137386171	Wilcoxon	two.sided	0.9454545454545454	ns	FALSE	S6	MCP1	In solution	In solution - MCP1
CD37	0.00241480620741807	In solution - Not stimulated	In solution - Rantes	100	100	4368	0.123	-0.00576736640974817	7.127952565122303e-4	Wilcoxon	two.sided	0.230625	ns	FALSE	S5	Rantes	In solution	In solution - Rantes
CD38	0.01001633338274465	In solution - Not stimulated	Immob - MCP1	100	100	2858	1.67e-7	-0.01352269085896241	-0.00647776684928101	Wilcoxon	two.sided	1.336e-6	****	TRUE	S4	MCP1	Immob	Immob - MCP1
CD38	0.01467616619379818	In solution - Not stimulated	Immob - Not stimulated	100	100	2278	2.94e-11	-0.01843367169098858	-0.01063348057424294	Wilcoxon	two.sided	4.704e-10	****	TRUE	S2	Not stimulated	Immob	Immob - Not stimulated
CD38	0.01068773281873502	In solution - Not stimulated	Immob - Rantes	100	100	2946	5.23e-7	-0.01475416938989368	-0.00672515403382271	Wilcoxon	two.sided	3.8545454545454545e-6	****	TRUE	S3	Rantes	Immob	Immob - Rantes
CD38	0.00176251215474382	In solution - Not stimulated	In solution - MCP1	100	100	4633	0.371	-0.00595046650202422	0.00213746533653156	Wilcoxon	two.sided	0.5176744186046511	ns	FALSE	S6	MCP1	In solution	In solution - MCP1
CD38	0.0066530209318994	In solution - Not stimulated	In solution - Rantes	100	100	3564	4.52e-4	-0.01045871592124827	-0.00331107743407376	Wilcoxon	two.sided	0.0018703448275862	**	TRUE	S5	Rantes	In solution	In solution - Rantes
CD3E	0.00209709623415804	In solution - Not stimulated	Immob - MCP1	100	100	4548	0.27	-0.0059149026993822	0.00167935929082895	Wilcoxon	two.sided	0.4153846153846154	ns	FALSE	S4	MCP1	Immob	Immob - MCP1
CD3E	0.0092869297673653	In solution - Not stimulated	Immob - Not stimulated	100	100	2947	5.3e-7	-0.01266575256757299	-0.00581387645682605	Wilcoxon	two.sided	3.8545454545454545e-6	****	TRUE	S2	Not stimulated	Immob	Immob - Not stimulated
CD3E	0.00663952332086973	In solution - Not stimulated	Immob - Rantes	100	100	3825	0.004	-0.01140221918293821	-0.0022138343816409	Wilcoxon	two.sided	0.01352112676056338	*	TRUE	S3	Rantes	Immob	Immob - Rantes
CD3E	-5.132045250956388e-4	In solution - Not stimulated	In solution - MCP1	100	100	5135	0.742	-0.00283881475857895	0.00378874520501357	Wilcoxon	two.sided	0.84	ns	FALSE	S6	MCP1	In solution	In solution - MCP1
CD3E	0.00349493831855975	In solution - Not stimulated	In solution - Rantes	100	100	4148	0.038	-0.00678156811028123	-2.3784444070117864e-4	Wilcoxon	two.sided	0.0902970297029703	ns	FALSE	S5	Rantes	In solution	In solution - Rantes
CD4	0.00145520419022029	In solution - Not stimulated	Immob - MCP1	100	100	4110	0.03	-0.00288762807880311	-1.356889913512428e-4	Wilcoxon	two.sided	0.07826086956521738	ns	FALSE	S4	MCP1	Immob	Immob - MCP1
CD4	0.00100968949129103	In solution - Not stimulated	Immob - Not stimulated	100	100	4398	0.142	-0.00245421582617629	3.694426485293568e-4	Wilcoxon	two.sided	0.26015267175572515	ns	FALSE	S2	Not stimulated	Immob	Immob - Not stimulated
CD4	0.00211119278418773	In solution - Not stimulated	Immob - Rantes	100	100	3797	0.003	-0.00383212329108252	-7.02510903998225e-4	Wilcoxon	two.sided	0.01074626865671641	*	TRUE	S3	Rantes	Immob	Immob - Rantes
CD4	6.006168499023439e-4	In solution - Not stimulated	In solution - MCP1	100	100	4725	0.502	-0.00224992273712668	0.00120040705647348	Wilcoxon	two.sided	0.6341052631578947	ns	FALSE	S6	MCP1	In solution	In solution - MCP1
CD4	7.680634104276227e-4	In solution - Not stimulated	In solution - Rantes	100	100	4700	0.464	-0.00266187540012006	0.00157009636107003	Wilcoxon	two.sided	0.6085245901639345	ns	FALSE	S5	Rantes	In solution	In solution - Rantes
CD40	6.891172224407873e-4	In solution - Not stimulated	Immob - MCP1	100	100	4682	0.438	-0.00242356367824672	0.00123698503330036	Wilcoxon	two.sided	0.5872625698324022	ns	FALSE	S4	MCP1	Immob	Immob - MCP1
CD40	5.789791674542993e-4	In solution - Not stimulated	Immob - Not stimulated	100	100	4761	0.56	-0.00232309398490219	0.00136584271485212	Wilcoxon	two.sided	0.6892307692307693	ns	FALSE	S2	Not stimulated	Immob	Immob - Not stimulated
CD40	-5.7624310004242616e-5	In solution - Not stimulated	Immob - Rantes	100	100	5022	0.958	-0.00167759956943165	0.00172037486824015	Wilcoxon	two.sided	0.970126582278481	ns	FALSE	S3	Rantes	Immob	Immob - Rantes
CD40	-8.657419123667318e-4	In solution - Not stimulated	In solution - MCP1	100	100	5351	0.392	-0.00109187066862163	0.00297499323366077	Wilcoxon	two.sided	0.5438150289017342	ns	FALSE	S6	MCP1	In solution	In solution - MCP1
CD40	-4.4465071920404863e-4	In solution - Not stimulated	In solution - Rantes	100	100	5181	0.659	-0.00153667674441698	0.00250695802157191	Wilcoxon	two.sided	0.779113300492611	ns	FALSE	S5	Rantes	In solution	In solution - Rantes
CD43	0.0034780094910428702	In solution - Not stimulated	Immob - MCP1	100	100	4097	0.027	-0.00651737690949217	-4.113716994619415e-4	Wilcoxon	two.sided	0.0712087912087912	ns	FALSE	S4	MCP1	Immob	Immob - MCP1
CD43	0.00447506762283717	In solution - Not stimulated	Immob - Not stimulated	100	100	3898	0.007	-0.00781902653508662	-0.00122660178899292	Wilcoxon	two.sided	0.02210526315789474	*	TRUE	S2	Not stimulated	Immob	Immob - Not stimulated
CD43	0.00172117170518846	In solution - Not stimulated	Immob - Rantes	100	100	4371	0.125	-0.00391093870657916	5.303717231199285e-4	Wilcoxon	two.sided	0.2307692307692308	ns	FALSE	S3	Rantes	Immob	Immob - Rantes
CD43	-9.489337951845064e-4	In solution - Not stimulated	In solution - MCP1	100	100	5310	0.45	-0.00164246064588915	0.00381585654242925	Wilcoxon	two.sided	0.5947252747252747	ns	FALSE	S6	MCP1	In solution	In solution - MCP1
CD43	-6.610608890278395e-4	In solution - Not stimulated	In solution - Rantes	100	100	5205	0.617	-0.00214766236951706	0.00367318282548288	Wilcoxon	two.sided	0.7404	ns	FALSE	S5	Rantes	In solution	In solution - Rantes
CD44	0.02473503072987055	In solution - Not stimulated	Immob - MCP1	100	100	2085	1.07e-12	-0.03054376949009546	-0.01882658885770404	Wilcoxon	two.sided	2.3345454545454543e-11	****	TRUE	S4	MCP1	Immob	Immob - MCP1
CD44	0.01894816528921523	In solution - Not stimulated	Immob - Not stimulated	100	100	2497	9.68e-10	-0.02402714852833505	-0.0138458155433851	Wilcoxon	two.sided	1.2227368421052633e-8	****	TRUE	S2	Not stimulated	Immob	Immob - Not stimulated
CD44	0.02841603390709208	In solution - Not stimulated	Immob - Rantes	100	100	1870	2.06e-14	-0.03508738553318236	-0.02203464289356149	Wilcoxon	two.sided	8.56e-13	****	TRUE	S3	Rantes	Immob	Immob - Rantes
CD44	0.00116501203539036	In solution - Not stimulated	In solution - MCP1	100	100	4828	0.675	-0.00690832119028923	0.00426635320706316	Wilcoxon	two.sided	0.7902439024390244	ns	FALSE	S6	MCP1	In solution	In solution - MCP1
CD44	0.0054009931710459	In solution - Not stimulated	In solution - Rantes	100	100	4215	0.055	-0.01132091419389434	7.184932566546342e-5	Wilcoxon	two.sided	0.12222222222222225	ns	FALSE	S5	Rantes	In solution	In solution - Rantes
CD45	0.01454019311384521	In solution - Not stimulated	Immob - MCP1	100	100	2677	1.39e-8	-0.01917223441444406	-0.00995111546044824	Wilcoxon	two.sided	1.450434782608696e-7	****	TRUE	S4	MCP1	Immob	Immob - MCP1
CD45	0.01935511135999243	In solution - Not stimulated	Immob - Not stimulated	100	100	1940	7.69e-14	-0.02366376638781149	-0.01515072027239675	Wilcoxon	two.sided	2.636571428571429e-12	****	TRUE	S2	Not stimulated	Immob	Immob - Not stimulated
CD45	0.01387187119082941	In solution - Not stimulated	Immob - Rantes	100	100	2790	6.71e-8	-0.01849014495925041	-0.00937794709245142	Wilcoxon	two.sided	6.286153846153845e-7	****	TRUE	S3	Rantes	Immob	Immob - Rantes
CD45	0.00540241398124255	In solution - Not stimulated	In solution - MCP1	100	100	3927	0.009	-0.0091842247894026	-0.00141742382839234	Wilcoxon	two.sided	0.02769230769230769	*	TRUE	S6	MCP1	In solution	In solution - MCP1
CD45	0.0164766948156879	In solution - Not stimulated	In solution - Rantes	100	100	2249	1.81e-11	-0.02034987522118439	-0.01225492044006043	Wilcoxon	two.sided	3.1028571428571425e-10	****	TRUE	S5	Rantes	In solution	In solution - Rantes
CD45RA	8.024595865112728e-4	In solution - Not stimulated	Immob - MCP1	100	100	4620	0.354	-0.00258859271841731	9.041326713591732e-4	Wilcoxon	two.sided	0.49976470588235294	ns	FALSE	S4	MCP1	Immob	Immob - MCP1
CD45RA	4.580308221715466e-4	In solution - Not stimulated	Immob - Not stimulated	100	100	4787	0.604	-0.00225798296579279	0.00132630148293511	Wilcoxon	two.sided	0.7320603015075376	ns	FALSE	S2	Not stimulated	Immob	Immob - Not stimulated
CD45RA	0.00107809292039978	In solution - Not stimulated	Immob - Rantes	100	100	4500	0.222	-0.00280879526828386	6.566594955077358e-4	Wilcoxon	two.sided	0.37258741258741257	ns	FALSE	S3	Rantes	Immob	Immob - Rantes
CD45RA	-7.705427168367481e-4	In solution - Not stimulated	In solution - MCP1	100	100	5309	0.451	-0.00125049228382473	0.00279112125682803	Wilcoxon	two.sided	0.5947252747252747	ns	FALSE	S6	MCP1	In solution	In solution - MCP1
CD45RA	5.411297107368399e-4	In solution - Not stimulated	In solution - Rantes	100	100	4789	0.607	-0.00244842700304658	0.00150052907186426	Wilcoxon	two.sided	0.7320603015075376	ns	FALSE	S5	Rantes	In solution	In solution - Rantes
CD45RB	0.00297535268212956	In solution - Not stimulated	Immob - MCP1	100	100	4240	0.064	-0.0061340897049907	1.9437097339940665e-4	Wilcoxon	two.sided	0.13592920353982302	ns	FALSE	S4	MCP1	Immob	Immob - MCP1
CD45RB	0.00447514927728296	In solution - Not stimulated	Immob - Not stimulated	100	100	3827	0.004	-0.00747087681058572	-0.00150446750412474	Wilcoxon	two.sided	0.01352112676056338	*	TRUE	S2	Not stimulated	Immob	Immob - Not stimulated
CD45RB	0.0033330542630358	In solution - Not stimulated	Immob - Rantes	100	100	4218	0.056	-0.00670659451444041	1.021892300401982e-4	Wilcoxon	two.sided	0.123302752293578	ns	FALSE	S3	Rantes	Immob	Immob - Rantes
CD45RB	9.519674826534976e-4	In solution - Not stimulated	In solution - MCP1	100	100	4763	0.563	-0.00370429979548179	0.0019761329638979	Wilcoxon	two.sided	0.6893877551020408	ns	FALSE	S6	MCP1	In solution	In solution - MCP1
CD45RB	0.00295567451345929	In solution - Not stimulated	In solution - Rantes	100	100	4148	0.038	-0.0055954125934724	-1.780073718070669e-4	Wilcoxon	two.sided	0.0902970297029703	ns	FALSE	S5	Rantes	In solution	In solution - Rantes
CD47	0.00254018679572374	In solution - Not stimulated	Immob - MCP1	100	100	4127	0.033	-0.00487911600102075	-1.8825454923085343e-4	Wilcoxon	two.sided	0.08336842105263158	ns	FALSE	S4	MCP1	Immob	Immob - MCP1
CD47	0.00144452925350627	In solution - Not stimulated	Immob - Not stimulated	100	100	4490	0.213	-0.00380061454912114	8.889167239848902e-4	Wilcoxon	two.sided	0.3625531914893617	ns	FALSE	S2	Not stimulated	Immob	Immob - Not stimulated
CD47	0.00332585269854955	In solution - Not stimulated	Immob - Rantes	100	100	3876	0.006	-0.00571185340727678	-9.97826738284455e-4	Wilcoxon	two.sided	0.0192	*	TRUE	S3	Rantes	Immob	Immob - Rantes
CD47	-7.687424576551575e-5	In solution - Not stimulated	In solution - MCP1	100	100	5028	0.946	-0.00224111892356154	0.00219309844212673	Wilcoxon	two.sided	0.9620338983050848	ns	FALSE	S6	MCP1	In solution	In solution - MCP1
CD47	0.00178169400263112	In solution - Not stimulated	In solution - Rantes	100	100	4336	0.105	-0.00390080446098465	3.3900782285247334e-4	Wilcoxon	two.sided	0.20159999999999997	ns	FALSE	S5	Rantes	In solution	In solution - Rantes
CD48	0.00345353692161909	In solution - Not stimulated	Immob - MCP1	100	100	3981	0.013	-0.00612181055260353	-7.542112661641982e-4	Wilcoxon	two.sided	0.03714285714285714	*	TRUE	S4	MCP1	Immob	Immob - MCP1
CD48	0.00572887793569433	In solution - Not stimulated	Immob - Not stimulated	100	100	3298	3.22e-5	-0.00862154578878338	-0.00321507548515892	Wilcoxon	two.sided	1.5455999999999998e-4	***	TRUE	S2	Not stimulated	Immob	Immob - Not stimulated
CD48	0.00344666364807509	In solution - Not stimulated	Immob - Rantes	100	100	3969	0.012	-0.0061857044376077	-8.000269545677405e-4	Wilcoxon	two.sided	0.03555555555555555	*	TRUE	S3	Rantes	Immob	Immob - Rantes
CD48	8.096363908378689e-4	In solution - Not stimulated	In solution - MCP1	100	100	4719	0.493	-0.00332196132063383	0.001586720725083	Wilcoxon	two.sided	0.6293617021276596	ns	FALSE	S6	MCP1	In solution	In solution - MCP1
CD48	0.00284205738835766	In solution - Not stimulated	In solution - Rantes	100	100	4129	0.033	-0.00548544510298069	-2.201504689826433e-4	Wilcoxon	two.sided	0.08336842105263158	ns	FALSE	S5	Rantes	In solution	In solution - Rantes
CD49D	0.00633926392397149	In solution - Not stimulated	Immob - MCP1	100	100	3462	1.72e-4	-0.00972166283271855	-0.00293317875434681	Wilcoxon	two.sided	7.644444444444445e-4	***	TRUE	S4	MCP1	Immob	Immob - MCP1
CD49D	0.00939041513258982	In solution - Not stimulated	Immob - Not stimulated	100	100	2693	1.74e-8	-0.01241829948861495	-0.00625900542996371	Wilcoxon	two.sided	1.74e-7	****	TRUE	S2	Not stimulated	Immob	Immob - Not stimulated
CD49D	0.00931806147282134	In solution - Not stimulated	Immob - Rantes	100	100	2969	7e-07	-0.0128954288256564	-0.00556005035662434	Wilcoxon	two.sided	4.8e-6	****	TRUE	S3	Rantes	Immob	Immob - Rantes
CD49D	9.474954013199624e-4	In solution - Not stimulated	In solution - MCP1	100	100	4730	0.51	-0.00404745195205026	0.00180212840921803	Wilcoxon	two.sided	0.6408376963350786	ns	FALSE	S6	MCP1	In solution	In solution - MCP1
CD49D	0.00183831999863931	In solution - Not stimulated	In solution - Rantes	100	100	4513	0.235	-0.00498297982341357	0.00127318491683624	Wilcoxon	two.sided	0.38630136986301367	ns	FALSE	S5	Rantes	In solution	In solution - Rantes
CD5	0.00781163172170294	In solution - Not stimulated	Immob - MCP1	100	100	2818	9.81e-8	-0.01033148835518998	-0.00510229152297959	Wilcoxon	two.sided	8.118620689655172e-7	****	TRUE	S4	MCP1	Immob	Immob - MCP1
CD5	0.00724998243797605	In solution - Not stimulated	Immob - Not stimulated	100	100	2932	4.38e-7	-0.01015907623536377	-0.00444908736364995	Wilcoxon	two.sided	3.390967741935484e-6	****	TRUE	S2	Not stimulated	Immob	Immob - Not stimulated
CD5	0.00737100675623957	In solution - Not stimulated	Immob - Rantes	100	100	2797	7.38e-8	-0.01000553240561701	-0.00485899361726533	Wilcoxon	two.sided	6.56e-7	****	TRUE	S3	Rantes	Immob	Immob - Rantes
CD5	1.7486999527185982e-4	In solution - Not stimulated	In solution - MCP1	100	100	4953	0.91	-0.00289694289115782	0.00271291786624122	Wilcoxon	two.sided	0.9454545454545454	ns	FALSE	S6	MCP1	In solution	In solution - MCP1
CD5	0.00432540020393387	In solution - Not stimulated	In solution - Rantes	100	100	3617	7.3e-4	-0.00677123947432929	-0.00184371094043037	Wilcoxon	two.sided	0.00292	**	TRUE	S5	Rantes	In solution	In solution - Rantes
CD50	0.02226349010040244	In solution - Not stimulated	Immob - MCP1	100	100	1952	9.6e-14	-0.03174660287697937	-0.0153572594830114	Wilcoxon	two.sided	2.88e-12	****	TRUE	S4	MCP1	Immob	Immob - MCP1
CD50	0.01015222096110324	In solution - Not stimulated	Immob - Not stimulated	100	100	2805	8.23e-8	-0.01422865482568049	-0.00628027442562886	Wilcoxon	two.sided	7.054285714285714e-7	****	TRUE	S2	Not stimulated	Immob	Immob - Not stimulated
CD50	0.03742045198222853	In solution - Not stimulated	Immob - Rantes	100	100	1872	2.14e-14	-0.04500919288799607	-0.02958230926916637	Wilcoxon	two.sided	8.56e-13	****	TRUE	S3	Rantes	Immob	Immob - Rantes
CD50	5.232351185715377e-4	In solution - Not stimulated	In solution - MCP1	100	100	4799	0.624	-0.00252826486200993	0.00167375285420689	Wilcoxon	two.sided	0.7450746268656716	ns	FALSE	S6	MCP1	In solution	In solution - MCP1
CD50	0.00109437129394396	In solution - Not stimulated	In solution - Rantes	100	100	4612	0.344	-0.003305892248199	0.00114689595824289	Wilcoxon	two.sided	0.4885207100591715	ns	FALSE	S5	Rantes	In solution	In solution - Rantes
CD52	0.00280726390138271	In solution - Not stimulated	Immob - MCP1	100	100	4013	0.016	-0.00515376376651371	-5.665156868517236e-4	Wilcoxon	two.sided	0.0451764705882353	*	TRUE	S4	MCP1	Immob	Immob - MCP1
CD52	0.00148595557929866	In solution - Not stimulated	Immob - Not stimulated	100	100	4463	0.19	-0.00367560252584733	8.16311973496699e-4	Wilcoxon	two.sided	0.3280575539568345	ns	FALSE	S2	Not stimulated	Immob	Immob - Not stimulated
CD52	0.00300301133370441	In solution - Not stimulated	Immob - Rantes	100	100	4069	0.023	-0.00578781185301348	-3.948989690691223e-4	Wilcoxon	two.sided	0.06272727272727271	ns	FALSE	S3	Rantes	Immob	Immob - Rantes
CD52	5.856386592533584e-4	In solution - Not stimulated	In solution - MCP1	100	100	4814	0.65	-0.00279045645272674	0.00168662815931838	Wilcoxon	two.sided	0.7722772277227723	ns	FALSE	S6	MCP1	In solution	In solution - MCP1
CD52	9.264805999230054e-4	In solution - Not stimulated	In solution - Rantes	100	100	4682	0.438	-0.00320030585060392	0.00138703966749562	Wilcoxon	two.sided	0.5872625698324022	ns	FALSE	S5	Rantes	In solution	In solution - Rantes
CD54	0.00268886457911256	In solution - Not stimulated	Immob - MCP1	100	100	4196	0.05	-0.0052915850109441	-7.233591427397172e-6	Wilcoxon	two.sided	0.11320754716981132	ns	FALSE	S4	MCP1	Immob	Immob - MCP1
CD54	0.00480319145031113	In solution - Not stimulated	Immob - Not stimulated	100	100	3538	3.56e-4	-0.00750738332459951	-0.0021428200097081	Wilcoxon	two.sided	0.00149894736842105	**	TRUE	S2	Not stimulated	Immob	Immob - Not stimulated
CD54	0.00299757743671355	In solution - Not stimulated	Immob - Rantes	100	100	4178	0.045	-0.00592737670540296	-5.7976326132820946e-5	Wilcoxon	two.sided	0.10384615384615384	ns	FALSE	S3	Rantes	Immob	Immob - Rantes
CD54	0.00290551415411783	In solution - Not stimulated	In solution - MCP1	100	100	4152	0.038	-0.00559129984047878	-1.6945663165919165e-4	Wilcoxon	two.sided	0.0902970297029703	ns	FALSE	S6	MCP1	In solution	In solution - MCP1
CD54	0.00423771204327234	In solution - Not stimulated	In solution - Rantes	100	100	3710	0.002	-0.00707877283744492	-0.00169077678158449	Wilcoxon	two.sided	0.00738461538461538	**	TRUE	S5	Rantes	In solution	In solution - Rantes
CD55	0.00101549233510659	In solution - Not stimulated	Immob - MCP1	100	100	4494	0.217	-0.00253953711228055	5.679799635612224e-4	Wilcoxon	two.sided	0.3667605633802817	ns	FALSE	S4	MCP1	Immob	Immob - MCP1
CD55	0.0010450605093992	In solution - Not stimulated	Immob - Not stimulated	100	100	4476	0.201	-0.00258233309196479	5.935591900376886e-4	Wilcoxon	two.sided	0.3445714285714286	ns	FALSE	S2	Not stimulated	Immob	Immob - Not stimulated
CD55	0.00101171096727695	In solution - Not stimulated	Immob - Rantes	100	100	4518	0.239	-0.00271185999331474	8.050414146629173e-4	Wilcoxon	two.sided	0.3902040816326531	ns	FALSE	S3	Rantes	Immob	Immob - Rantes
CD55	7.190022189598493e-5	In solution - Not stimulated	In solution - MCP1	100	100	4971	0.944	-0.00193099713944521	0.00195206727998482	Wilcoxon	two.sided	0.9620338983050848	ns	FALSE	S6	MCP1	In solution	In solution - MCP1
CD55	-6.47001857249483e-4	In solution - Not stimulated	In solution - Rantes	100	100	5298	0.467	-0.00111648394622814	0.00258278297588655	Wilcoxon	two.sided	0.6091304347826088	ns	FALSE	S5	Rantes	In solution	In solution - Rantes
CD59	0.00247125591794576	In solution - Not stimulated	Immob - MCP1	100	100	4312	0.093	-0.0055823130588819	4.530784776278032e-4	Wilcoxon	two.sided	0.1814634146341463	ns	FALSE	S4	MCP1	Immob	Immob - MCP1
CD59	0.00474994378821521	In solution - Not stimulated	Immob - Not stimulated	100	100	3836	0.004	-0.00821545823546157	-0.00151532883706888	Wilcoxon	two.sided	0.01352112676056338	*	TRUE	S2	Not stimulated	Immob	Immob - Not stimulated
CD59	0.00646816412520783	In solution - Not stimulated	Immob - Rantes	100	100	3537	3.52e-4	-0.01031876378244795	-0.00288037977770152	Wilcoxon	two.sided	0.00149894736842105	**	TRUE	S3	Rantes	Immob	Immob - Rantes
CD59	-3.043405878128408e-4	In solution - Not stimulated	In solution - MCP1	100	100	5089	0.829	-0.00261288556378623	0.00317338565367778	Wilcoxon	two.sided	0.9002714932126695	ns	FALSE	S6	MCP1	In solution	In solution - MCP1
CD59	0.00112178336252093	In solution - Not stimulated	In solution - Rantes	100	100	4662	0.41	-0.00389116367588403	0.0014032591206674	Wilcoxon	two.sided	0.5559322033898304	ns	FALSE	S5	Rantes	In solution	In solution - Rantes
CD69	2.1081054700303209e-4	In solution - Not stimulated	Immob - MCP1	100	100	4927	0.859	-0.00275501544592593	0.00213943788185721	Wilcoxon	two.sided	0.9203571428571428	ns	FALSE	S4	MCP1	Immob	Immob - MCP1
CD69	1.3603632522098482e-4	In solution - Not stimulated	Immob - Not stimulated	100	100	4968	0.939	-0.00248714120836024	0.00227059972953621	Wilcoxon	two.sided	0.9620338983050848	ns	FALSE	S2	Not stimulated	Immob	Immob - Not stimulated
CD69	0.00126710071788663	In solution - Not stimulated	Immob - Rantes	100	100	4532	0.253	-0.00356502030754309	0.00100955561244707	Wilcoxon	two.sided	0.4052980132450331	ns	FALSE	S3	Rantes	Immob	Immob - Rantes
CD69	-0.00120399166924656	In solution - Not stimulated	In solution - MCP1	100	100	5407	0.321	-0.00114565066273759	0.00349255406554819	Wilcoxon	two.sided	0.46275449101796406	ns	FALSE	S6	MCP1	In solution	In solution - MCP1
CD69	0.00133123727609827	In solution - Not stimulated	In solution - Rantes	100	100	4528	0.249	-0.003679954647493	9.971367244488534e-4	Wilcoxon	two.sided	0.4037837837837838	ns	FALSE	S5	Rantes	In solution	In solution - Rantes
CD7	0.00433547739415092	In solution - Not stimulated	Immob - MCP1	100	100	3860	0.005	-0.00738274188450547	-0.00128520934003357	Wilcoxon	two.sided	0.01643835616438356	*	TRUE	S4	MCP1	Immob	Immob - MCP1
CD7	0.00713898785692681	In solution - Not stimulated	Immob - Not stimulated	100	100	3146	5.93e-6	-0.00982129430519127	-0.00417497201213053	Wilcoxon	two.sided	3.3097674418604654e-5	****	TRUE	S2	Not stimulated	Immob	Immob - Not stimulated
CD7	0.00663050626929457	In solution - Not stimulated	Immob - Rantes	100	100	3279	2.62e-5	-0.00961585154463908	-0.00360060485748415	Wilcoxon	two.sided	1.31e-4	***	TRUE	S3	Rantes	Immob	Immob - Rantes
CD7	-1.6222794925386868e-4	In solution - Not stimulated	In solution - MCP1	100	100	5043	0.917	-0.00278503999415696	0.00317451401186796	Wilcoxon	two.sided	0.9486206896551724	ns	FALSE	S6	MCP1	In solution	In solution - MCP1
CD7	0.00341061977330812	In solution - Not stimulated	In solution - Rantes	100	100	4047	0.02	-0.00629797045867182	-5.311116178884315e-4	Wilcoxon	two.sided	0.05517241379310345	ns	FALSE	S5	Rantes	In solution	In solution - Rantes
CD8	0.0266874423029276	In solution - Not stimulated	Immob - MCP1	100	100	2527	1.53e-9	-0.03377405509124662	-0.0183199673055392	Wilcoxon	two.sided	1.6690909090909093e-8	****	TRUE	S4	MCP1	Immob	Immob - MCP1
CD8	0.02644295968237873	In solution - Not stimulated	Immob - Not stimulated	100	100	2526	1.51e-9	-0.0334265723387116	-0.01738543500896484	Wilcoxon	two.sided	1.6690909090909093e-8	****	TRUE	S2	Not stimulated	Immob	Immob - Not stimulated
CD8	0.02922545164444492	In solution - Not stimulated	Immob - Rantes	100	100	2480	7.45e-10	-0.03651518888615601	-0.01926171022072135	Wilcoxon	two.sided	9.933333333333336e-9	****	TRUE	S3	Rantes	Immob	Immob - Rantes
CD8	0.00260544715661689	In solution - Not stimulated	In solution - MCP1	100	100	4652	0.396	-0.00869311296019475	0.0043204949282142	Wilcoxon	two.sided	0.5462068965517242	ns	FALSE	S6	MCP1	In solution	In solution - MCP1
CD8	0.01218736173406491	In solution - Not stimulated	In solution - Rantes	100	100	3678	0.001	-0.0193719374822155	-0.00471590926764561	Wilcoxon	two.sided	0.0038095238095238	**	TRUE	S5	Rantes	In solution	In solution - Rantes
CD82	0.00838758678027438	In solution - Not stimulated	Immob - MCP1	100	100	3292	3.02e-5	-0.01222669692849494	-0.00452299210928536	Wilcoxon	two.sided	1.479183673469388e-4	***	TRUE	S4	MCP1	Immob	Immob - MCP1
CD82	0.01027872988686844	In solution - Not stimulated	Immob - Not stimulated	100	100	3055	2.02e-6	-0.01413264267395461	-0.00621560960811208	Wilcoxon	two.sided	1.2430769230769232e-5	****	TRUE	S2	Not stimulated	Immob	Immob - Not stimulated
CD82	0.01077648660360437	In solution - Not stimulated	Immob - Rantes	100	100	3023	1.37e-6	-0.01485749883132483	-0.00653110767991666	Wilcoxon	two.sided	8.886486486486487e-6	****	TRUE	S3	Rantes	Immob	Immob - Rantes
CD82	5.648064689264744e-4	In solution - Not stimulated	In solution - MCP1	100	100	4888	0.785	-0.00407240375882455	0.00301112014717822	Wilcoxon	two.sided	0.8722222222222223	ns	FALSE	S6	MCP1	In solution	In solution - MCP1
CD82	0.0039100136035922	In solution - Not stimulated	In solution - Rantes	100	100	4148	0.038	-0.00747202530537775	-2.60008561462894e-4	Wilcoxon	two.sided	0.0902970297029703	ns	FALSE	S5	Rantes	In solution	In solution - Rantes
CD84	9.723009727262216e-4	In solution - Not stimulated	Immob - MCP1	100	100	4534	0.255	-0.0026427001726461	6.658864161412776e-4	Wilcoxon	two.sided	0.4052980132450331	ns	FALSE	S4	MCP1	Immob	Immob - MCP1
CD84	0.00199610508403442	In solution - Not stimulated	Immob - Not stimulated	100	100	3984	0.013	-0.00371064061473444	-4.5100609296746754e-4	Wilcoxon	two.sided	0.03714285714285714	*	TRUE	S2	Not stimulated	Immob	Immob - Not stimulated
CD84	7.802372909850592e-4	In solution - Not stimulated	Immob - Rantes	100	100	4591	0.318	-0.00259097710693441	8.385883137076119e-4	Wilcoxon	two.sided	0.4625454545454546	ns	FALSE	S3	Rantes	Immob	Immob - Rantes
CD84	-2.3737238739269856e-4	In solution - Not stimulated	In solution - MCP1	100	100	5144	0.726	-0.00132782500621975	0.0016350506503023	Wilcoxon	two.sided	0.8336842105263158	ns	FALSE	S6	MCP1	In solution	In solution - MCP1
CD84	0.00155380438844332	In solution - Not stimulated	In solution - Rantes	100	100	4176	0.044	-0.00312728180434018	-3.101921661575079e-5	Wilcoxon	two.sided	0.10252427184466018	ns	FALSE	S5	Rantes	In solution	In solution - Rantes
CD86	-9.204451223296958e-4	In solution - Not stimulated	Immob - MCP1	100	100	5258	0.529	-0.00177345795602305	0.00378247063360997	Wilcoxon	two.sided	0.6578238341968912	ns	FALSE	S4	MCP1	Immob	Immob - MCP1
CD86	-1.8443191150064548e-4	In solution - Not stimulated	Immob - Not stimulated	100	100	5057	0.89	-0.00239268093510669	0.00297483368790498	Wilcoxon	two.sided	0.9368421052631578	ns	FALSE	S2	Not stimulated	Immob	Immob - Not stimulated
CD86	-0.00327439065764685	In solution - Not stimulated	Immob - Rantes	100	100	5977	0.017	6.027338722249739e-4	0.00603557914363705	Wilcoxon	two.sided	0.04744186046511628	*	TRUE	S3	Rantes	Immob	Immob - Rantes
CD86	-0.00202747154869771	In solution - Not stimulated	In solution - MCP1	100	100	5699	0.088	-3.430860615486382e-4	0.00434006042847046	Wilcoxon	two.sided	0.17454545454545453	ns	FALSE	S6	MCP1	In solution	In solution - MCP1
CD86	0.00130734273960918	In solution - Not stimulated	In solution - Rantes	100	100	4548	0.27	-0.003508582748097	0.00107244539109179	Wilcoxon	two.sided	0.4153846153846154	ns	FALSE	S5	Rantes	In solution	In solution - Rantes
HLA-ABC	0.00960463479555152	In solution - Not stimulated	Immob - MCP1	100	100	3236	1.64e-5	-0.01400649716030576	-0.00551406746118225	Wilcoxon	two.sided	8.746666666666666e-5	****	TRUE	S4	MCP1	Immob	Immob - MCP1
HLA-ABC	0.01641917986716505	In solution - Not stimulated	Immob - Not stimulated	100	100	2238	1.5e-11	-0.02093320683504086	-0.0122021740165518	Wilcoxon	two.sided	2.7692307692307685e-10	****	TRUE	S2	Not stimulated	Immob	Immob - Not stimulated
HLA-ABC	0.01178427550702006	In solution - Not stimulated	Immob - Rantes	100	100	3241	1.73e-5	-0.01795262519102498	-0.00629998745045184	Wilcoxon	two.sided	9.02608695652174e-5	****	TRUE	S3	Rantes	Immob	Immob - Rantes
HLA-ABC	0.01017121883173836	In solution - Not stimulated	In solution - MCP1	100	100	3083	2.83e-6	-0.01421916312366252	-0.00647942657367152	Wilcoxon	two.sided	1.698e-5	****	TRUE	S6	MCP1	In solution	In solution - MCP1
HLA-ABC	0.01855736001326019	In solution - Not stimulated	In solution - Rantes	100	100	2166	4.41e-12	-0.02287729809604011	-0.013625517194804	Wilcoxon	two.sided	8.82e-11	****	TRUE	S5	Rantes	In solution	In solution - Rantes
HLA-DR	-0.00875877033926498	In solution - Not stimulated	Immob - MCP1	100	100	6248	0.002	0.00316343555521703	0.01440289406664531	Wilcoxon	two.sided	0.00738461538461538	**	TRUE	S4	MCP1	Immob	Immob - MCP1
HLA-DR	-0.00542073800098845	In solution - Not stimulated	Immob - Not stimulated	100	100	5864	0.035	3.816609277834843e-4	0.01056002106960631	Wilcoxon	two.sided	0.08750000000000001	ns	FALSE	S2	Not stimulated	Immob	Immob - Not stimulated
HLA-DR	-0.00781902885561805	In solution - Not stimulated	Immob - Rantes	100	100	6175	0.004	0.0025957064861488	0.01324499549860838	Wilcoxon	two.sided	0.01352112676056338	*	TRUE	S3	Rantes	Immob	Immob - Rantes
HLA-DR	-0.00292640518598063	In solution - Not stimulated	In solution - MCP1	100	100	5424	0.301	-0.00259265261318835	0.00852318503730969	Wilcoxon	two.sided	0.448695652173913	ns	FALSE	S6	MCP1	In solution	In solution - MCP1
HLA-DR	-0.0025137883177725	In solution - Not stimulated	In solution - Rantes	100	100	5375	0.36	-0.00265801403799946	0.00734929423700442	Wilcoxon	two.sided	0.5052631578947367	ns	FALSE	S5	Rantes	In solution	In solution - Rantes
