# Supplementary material for: Molecular pixelation: spatial proteomics of single cells by sequencing
Source: Nat Methods. 2024 May 8;21(6):1044–52. doi: 10.1038/s41592-024-02268-9 (PMC11166577; doi:10.1038/s41592-024-02268-9)
Supplement: Supplementary file 17 — Statistical source data of Extended Data fig. 7. [file 41592_2024_2268_MOESM17_ESM.xlsx]

## Sheet: 7
marker_1	marker_2	estimate	group1	group2	n1	n2	statistic	p	conf.low	conf.high	method	alternative	p.adj	p.adj.signif	significant	sample	stimulation	coated	full_condition
B2M	CD102	0.32329160201512397	In solution - Not stimulated	Immob - MCP1	100	100	4722	0.498	-1.274774552605339	0.5888811951458637	Wilcoxon	two.sided	0.787183833847881	ns	FALSE	S4	MCP1	Immob	Immob - MCP1
B2M	CD102	0.6203602551514933	In solution - Not stimulated	Immob - Not stimulated	100	100	4406	0.147	-1.506819994032026	0.239089698475225	Wilcoxon	two.sided	0.445588805166846	ns	FALSE	S2	Not stimulated	Immob	Immob - Not stimulated
B2M	CD102	-0.245230990218625	In solution - Not stimulated	Immob - Rantes	100	100	5180	0.661	-0.7203029780414073	1.257837828021264	Wilcoxon	two.sided	0.8730656660412758	ns	FALSE	S3	Rantes	Immob	Immob - Rantes
B2M	CD102	0.19284176903571376	In solution - Not stimulated	In solution - MCP1	100	100	4802	0.629	-1.0902217775947325	0.6821067546571775	Wilcoxon	two.sided	0.8590029097963142	ns	FALSE	S6	MCP1	In solution	In solution - MCP1
B2M	CD102	0.4545765257747193	In solution - Not stimulated	In solution - Rantes	100	100	4645	0.386	-1.3856671293797072	0.57348425214046	Wilcoxon	two.sided	0.708820345614607	ns	FALSE	S5	Rantes	In solution	In solution - Rantes
B2M	CD11a	0.32584674243845835	In solution - Not stimulated	Immob - MCP1	100	100	4681	0.436	-1.2417752351135405	0.5104907126730344	Wilcoxon	two.sided	0.7441066666666667	ns	FALSE	S4	MCP1	Immob	Immob - MCP1
B2M	CD11a	0.00916531662893109	In solution - Not stimulated	Immob - Not stimulated	100	100	4991	0.983	-0.9190688675740436	0.941694830759664	Wilcoxon	two.sided	0.9946561264822134	ns	FALSE	S2	Not stimulated	Immob	Immob - Not stimulated
B2M	CD11a	-1.3170441115182958	In solution - Not stimulated	Immob - Rantes	100	100	5936	0.022	0.14494385966629483	2.569202465976218	Wilcoxon	two.sided	0.15605037783375314	ns	FALSE	S3	Rantes	Immob	Immob - Rantes
B2M	CD11a	-0.6114012823996648	In solution - Not stimulated	In solution - MCP1	100	100	5605	0.14	-0.2105609803125636	1.3645613788992743	Wilcoxon	two.sided	0.4325178277564455	ns	FALSE	S6	MCP1	In solution	In solution - MCP1
B2M	CD11a	0.08592623461871986	In solution - Not stimulated	In solution - Rantes	100	100	4922	0.85	-0.9187952373554432	0.7329276221721869	Wilcoxon	two.sided	0.9470227497527202	ns	FALSE	S5	Rantes	In solution	In solution - Rantes
B2M	CD127	0.13380317788966606	In solution - Not stimulated	Immob - MCP1	100	100	4884	0.778	-1.1616399627852558	0.8682330674882576	Wilcoxon	two.sided	0.9212985702270816	ns	FALSE	S4	MCP1	Immob	Immob - MCP1
B2M	CD127	0.04220788788272483	In solution - Not stimulated	Immob - Not stimulated	100	100	4956	0.915	-0.942539313053722	0.8233578646937266	Wilcoxon	two.sided	0.9751782477341392	ns	FALSE	S2	Not stimulated	Immob	Immob - Not stimulated
B2M	CD127	-0.8489274048287256	In solution - Not stimulated	Immob - Rantes	100	100	5688	0.093	-0.14966175176521046	1.835287938763673	Wilcoxon	two.sided	0.3452709294660514	ns	FALSE	S3	Rantes	Immob	Immob - Rantes
B2M	CD127	0.8362406099632778	In solution - Not stimulated	In solution - MCP1	100	100	4218	0.056	-1.689337682268766	0.01768675024546161	Wilcoxon	two.sided	0.26195348837209304	ns	FALSE	S6	MCP1	In solution	In solution - MCP1
B2M	CD127	0.402223336355676	In solution - Not stimulated	In solution - Rantes	100	100	4636	0.374	-1.2998196376509237	0.49038366749552087	Wilcoxon	two.sided	0.6990932625290408	ns	FALSE	S5	Rantes	In solution	In solution - Rantes
B2M	CD16	-0.6690733561782354	In solution - Not stimulated	Immob - MCP1	100	100	5497	0.225	-0.4059810732380453	1.6823989932737224	Wilcoxon	two.sided	0.5464424320827943	ns	FALSE	S4	MCP1	Immob	Immob - MCP1
B2M	CD16	-0.7830737492431944	In solution - Not stimulated	Immob - Not stimulated	100	100	5793	0.053	-0.01070774655765551	1.6125745601643484	Wilcoxon	two.sided	0.25210810810810813	ns	FALSE	S2	Not stimulated	Immob	Immob - Not stimulated
B2M	CD16	-1.6243724505639807	In solution - Not stimulated	Immob - Rantes	100	100	6438	4.44e-4	0.7324403928727312	2.5121244471150055	Wilcoxon	two.sided	0.00980630588235294	**	TRUE	S3	Rantes	Immob	Immob - Rantes
B2M	CD16	0.1527421774545552	In solution - Not stimulated	In solution - MCP1	100	100	4859	0.731	-1.1386476484591082	0.8428574301232379	Wilcoxon	two.sided	0.903245283018868	ns	FALSE	S6	MCP1	In solution	In solution - MCP1
B2M	CD16	0.1371477100395708	In solution - Not stimulated	In solution - Rantes	100	100	4883	0.776	-1.0778494342403824	0.7724626900143174	Wilcoxon	two.sided	0.9212985702270816	ns	FALSE	S5	Rantes	In solution	In solution - Rantes
B2M	CD161	-1.066866438697794	In solution - Not stimulated	Immob - MCP1	51	100	3045	0.052	-0.00206846491677637	2.1193186537849096	Wilcoxon	two.sided	0.24945826235093696	ns	FALSE	S4	MCP1	Immob	Immob - MCP1
B2M	CD161	-0.8664457066547758	In solution - Not stimulated	Immob - Not stimulated	51	100	2912	0.155	-0.27323599943959864	1.9675112600974536	Wilcoxon	two.sided	0.45704712041884815	ns	FALSE	S2	Not stimulated	Immob	Immob - Not stimulated
B2M	CD161	-1.6545340673049524	In solution - Not stimulated	Immob - Rantes	51	100	3260	0.005	0.5296055486535918	2.8206855615623505	Wilcoxon	two.sided	0.05915966386554622	ns	FALSE	S3	Rantes	Immob	Immob - Rantes
B2M	CD161	0.2375357188024282	In solution - Not stimulated	In solution - MCP1	51	35	851	0.719	-1.4752529312423206	0.994872940825914	Wilcoxon	two.sided	0.89946868058640606	ns	FALSE	S6	MCP1	In solution	In solution - MCP1
B2M	CD161	0.36921740422934063	In solution - Not stimulated	In solution - Rantes	51	20	473	0.641	-1.970525387553228	1.2100732680603876	Wilcoxon	two.sided	0.8656317931529807	ns	FALSE	S5	Rantes	In solution	In solution - Rantes
B2M	CD162	-3.202271516022253	In solution - Not stimulated	Immob - MCP1	100	100	6472	3.24e-4	1.5286029454925316	4.858010805921494	Wilcoxon	two.sided	0.00757165145228215	**	TRUE	S4	MCP1	Immob	Immob - MCP1
B2M	CD162	-1.2650799809267133	In solution - Not stimulated	Immob - Not stimulated	100	100	5721	0.078	-0.1916801502031517	2.6653045960027972	Wilcoxon	two.sided	0.31558620689655176	ns	FALSE	S2	Not stimulated	Immob	Immob - Not stimulated
B2M	CD162	-6.713092014427672	In solution - Not stimulated	Immob - Rantes	100	100	7509	8.83e-10	4.6429374027988315	8.861326961499945	Wilcoxon	two.sided	1.9892224e-7	****	TRUE	S3	Rantes	Immob	Immob - Rantes
B2M	CD162	0.05420935028779907	In solution - Not stimulated	In solution - MCP1	100	100	4969	0.941	-1.3995931370519197	1.360947613886574	Wilcoxon	two.sided	0.981791774731382	ns	FALSE	S6	MCP1	In solution	In solution - MCP1
B2M	CD162	0.19947673802064153	In solution - Not stimulated	In solution - Rantes	100	100	4884	0.778	-1.6348833399741225	1.1384341555675772	Wilcoxon	two.sided	0.9212985702270816	ns	FALSE	S5	Rantes	In solution	In solution - Rantes
B2M	CD18	-1.994782931187924	In solution - Not stimulated	Immob - MCP1	100	100	6636	6.44e-5	1.0431207817704538	2.9968518047190047	Wilcoxon	two.sided	0.00213353411764705	**	TRUE	S4	MCP1	Immob	Immob - MCP1
B2M	CD18	-0.2434194075517313	In solution - Not stimulated	Immob - Not stimulated	100	100	5214	0.602	-0.6171659499170354	1.094578451224878	Wilcoxon	two.sided	0.8495274367326484	ns	FALSE	S2	Not stimulated	Immob	Immob - Not stimulated
B2M	CD18	-2.7463901465361777	In solution - Not stimulated	Immob - Rantes	100	100	6973	1.44e-6	1.617800900521554	3.8476130738014342	Wilcoxon	two.sided	8.360907216494845e-5	****	TRUE	S3	Rantes	Immob	Immob - Rantes
B2M	CD18	0.10984203258122402	In solution - Not stimulated	In solution - MCP1	100	100	4898	0.804	-0.9908734057755856	0.7809420480111833	Wilcoxon	two.sided	0.9309473684210527	ns	FALSE	S6	MCP1	In solution	In solution - MCP1
B2M	CD18	0.6481501366231185	In solution - Not stimulated	In solution - Rantes	100	100	4416	0.154	-1.467442222845185	0.23178565401862947	Wilcoxon	two.sided	0.4552902887139107	ns	FALSE	S5	Rantes	In solution	In solution - Rantes
B2M	CD197	0.5726772018511346	In solution - Not stimulated	Immob - MCP1	100	100	4475	0.2	-1.442240525528783	0.26788714405654246	Wilcoxon	two.sided	0.5159871736142922	ns	FALSE	S4	MCP1	Immob	Immob - MCP1
B2M	CD197	-0.39554671196459656	In solution - Not stimulated	Immob - Not stimulated	100	100	5349	0.394	-0.5124260843507109	1.224817948591826	Wilcoxon	two.sided	0.7169654281098546	ns	FALSE	S2	Not stimulated	Immob	Immob - Not stimulated
B2M	CD197	-0.8884596028411749	In solution - Not stimulated	Immob - Rantes	100	100	5813	0.047	0.01382661313314694	1.8017145859874688	Wilcoxon	two.sided	0.2369776186213071	ns	FALSE	S3	Rantes	Immob	Immob - Rantes
B2M	CD197	0.6440454924365104	In solution - Not stimulated	In solution - MCP1	100	100	4427	0.162	-1.5368036407824028	0.24959497506292605	Wilcoxon	two.sided	0.4659775280898876	ns	FALSE	S6	MCP1	In solution	In solution - MCP1
B2M	CD197	-0.16478482529616584	In solution - Not stimulated	In solution - Rantes	100	100	5158	0.7	-0.7635799633280868	1.1813250965238318	Wilcoxon	two.sided	0.8907365567103479	ns	FALSE	S5	Rantes	In solution	In solution - Rantes
B2M	CD2	-1.4278030090760003	In solution - Not stimulated	Immob - MCP1	100	100	6159	0.005	0.4570954243737422	2.3887002616667523	Wilcoxon	two.sided	0.05915966386554622	ns	FALSE	S4	MCP1	Immob	Immob - MCP1
B2M	CD2	-0.6512291072814153	In solution - Not stimulated	Immob - Not stimulated	100	100	5574	0.161	-0.2935104542953999	1.5962110385834196	Wilcoxon	two.sided	0.4652396100564392	ns	FALSE	S2	Not stimulated	Immob	Immob - Not stimulated
B2M	CD2	-1.8775073869400116	In solution - Not stimulated	Immob - Rantes	100	100	6429	4.82e-4	0.814591774985543	2.9286901152151077	Wilcoxon	two.sided	0.01044086153846153	*	TRUE	S3	Rantes	Immob	Immob - Rantes
B2M	CD2	0.39709278717752233	In solution - Not stimulated	In solution - MCP1	100	100	4641	0.381	-1.298833696832388	0.498602008468468	Wilcoxon	two.sided	0.7058477690288714	ns	FALSE	S6	MCP1	In solution	In solution - MCP1
B2M	CD2	0.2664030707267101	In solution - Not stimulated	In solution - Rantes	100	100	4737	0.521	-1.1339210185956392	0.5779691278186767	Wilcoxon	two.sided	0.8023713426305715	ns	FALSE	S5	Rantes	In solution	In solution - Rantes
B2M	CD22	1.5205511974530337	In solution - Not stimulated	Immob - MCP1	100	60	2343	0.021	-2.842055795756643	-0.24944948624332952	Wilcoxon	two.sided	0.15241237113402062	ns	FALSE	S4	MCP1	Immob	Immob - MCP1
B2M	CD22	0.576291939512542	In solution - Not stimulated	Immob - Not stimulated	100	89	4049	0.286	-1.5970761953161074	0.4824209950678126	Wilcoxon	two.sided	0.6110591805766311	ns	FALSE	S2	Not stimulated	Immob	Immob - Not stimulated
B2M	CD22	-1.077381717098485	In solution - Not stimulated	Immob - Rantes	100	100	5694	0.09	-0.17901232225838082	2.2749812447836497	Wilcoxon	two.sided	0.33792	ns	FALSE	S3	Rantes	Immob	Immob - Rantes
B2M	CD22	1.4015652945619208	In solution - Not stimulated	In solution - MCP1	100	100	3803	0.003	-2.3887721603858836	-0.4828363453808209	Wilcoxon	two.sided	0.04213466334164588	*	TRUE	S6	MCP1	In solution	In solution - MCP1
B2M	CD22	1.8035374672821016	In solution - Not stimulated	In solution - Rantes	100	89	3191	8.01e-4	-2.843308576945751	-0.7674824833883627	Wilcoxon	two.sided	0.01582888421052631	*	TRUE	S5	Rantes	In solution	In solution - Rantes
B2M	CD229	-0.989590016778792	In solution - Not stimulated	Immob - MCP1	100	100	5924	0.024	0.12566913601624252	1.87711579053274	Wilcoxon	two.sided	0.1648390243902439	ns	FALSE	S4	MCP1	Immob	Immob - MCP1
B2M	CD229	-1.02033466945738	In solution - Not stimulated	Immob - Not stimulated	100	100	6007	0.014	0.19369872132764135	1.8540564625482168	Wilcoxon	two.sided	0.1159529411764706	ns	FALSE	S2	Not stimulated	Immob	Immob - Not stimulated
B2M	CD229	-1.245080622355756	In solution - Not stimulated	Immob - Rantes	100	100	6086	0.008	0.32612499100227926	2.176504362798544	Wilcoxon	two.sided	0.08031372549019608	ns	FALSE	S3	Rantes	Immob	Immob - Rantes
B2M	CD229	-0.06042010058419092	In solution - Not stimulated	In solution - MCP1	100	100	5056	0.892	-0.8167478954993111	0.9382440680191756	Wilcoxon	two.sided	0.9661046153846152	ns	FALSE	S6	MCP1	In solution	In solution - MCP1
B2M	CD229	-0.4289999621397026	In solution - Not stimulated	In solution - Rantes	100	100	5429	0.295	-0.3966193254610453	1.283912061580504	Wilcoxon	two.sided	0.6197090637821707	ns	FALSE	S5	Rantes	In solution	In solution - Rantes
B2M	CD244	0.9708868680735244	In solution - Not stimulated	Immob - MCP1	100	100	4171	0.043	-1.837871279294092	-0.03547264036891037	Wilcoxon	two.sided	0.22675655430711605	ns	FALSE	S4	MCP1	Immob	Immob - MCP1
B2M	CD244	0.3882550957774627	In solution - Not stimulated	Immob - Not stimulated	100	100	4670	0.421	-1.3527722195349463	0.5398399306361387	Wilcoxon	two.sided	0.7349882207067576	ns	FALSE	S2	Not stimulated	Immob	Immob - Not stimulated
B2M	CD244	-0.04356583081397627	In solution - Not stimulated	Immob - Rantes	100	100	5033	0.937	-0.9291706556851074	0.9784622560789088	Wilcoxon	two.sided	0.9810715746421268	ns	FALSE	S3	Rantes	Immob	Immob - Rantes
B2M	CD244	1.055455276389588	In solution - Not stimulated	In solution - MCP1	100	93	3731	0.018	-1.9644918152271231	-0.22243758472215444	Wilcoxon	two.sided	0.1366253369272237	ns	FALSE	S6	MCP1	In solution	In solution - MCP1
B2M	CD244	0.429378131730168	In solution - Not stimulated	In solution - Rantes	100	45	2086	0.485	-1.6187867760883792	0.7334353633329871	Wilcoxon	two.sided	0.7808805031446541	ns	FALSE	S5	Rantes	In solution	In solution - Rantes
B2M	CD25	-0.1615125116351149	In solution - Not stimulated	Immob - MCP1	100	100	5154	0.708	-0.6966832139289751	1.0210946946916473	Wilcoxon	two.sided	0.8937081468218442	ns	FALSE	S4	MCP1	Immob	Immob - MCP1
B2M	CD25	-1.1047596380962088	In solution - Not stimulated	Immob - Not stimulated	100	100	5967	0.018	0.16864214044522283	2.031362856062136	Wilcoxon	two.sided	0.1366253369272237	ns	FALSE	S2	Not stimulated	Immob	Immob - Not stimulated
B2M	CD25	-0.5086797509940545	In solution - Not stimulated	Immob - Rantes	100	100	5453	0.269	-0.38563565439857767	1.3848843885010296	Wilcoxon	two.sided	0.5936551724137932	ns	FALSE	S3	Rantes	Immob	Immob - Rantes
B2M	CD25	0.7481499946517232	In solution - Not stimulated	In solution - MCP1	100	100	4315	0.094	-1.553140731976948	0.14611364002590088	Wilcoxon	two.sided	0.34579229261920313	ns	FALSE	S6	MCP1	In solution	In solution - MCP1
B2M	CD25	-0.07525331469543783	In solution - Not stimulated	In solution - Rantes	100	100	5069	0.867	-0.8188073069602935	0.9335562076455322	Wilcoxon	two.sided	0.9563149236192716	ns	FALSE	S5	Rantes	In solution	In solution - Rantes
B2M	CD26	-2.32162708675114	In solution - Not stimulated	Immob - MCP1	100	100	6440	4.36e-4	1.0416292888840477	3.543954103925192	Wilcoxon	two.sided	0.00966752755905511	**	TRUE	S4	MCP1	Immob	Immob - MCP1
B2M	CD26	-0.4437464932694051	In solution - Not stimulated	Immob - Not stimulated	100	100	5318	0.438	-0.7450122255785775	1.6201572173574748	Wilcoxon	two.sided	0.7458365007541478	ns	FALSE	S2	Not stimulated	Immob	Immob - Not stimulated
B2M	CD26	-2.7916102986867477	In solution - Not stimulated	Immob - Rantes	100	100	6646	5.81e-5	1.4160722757580608	4.1171653300651005	Wilcoxon	two.sided	0.0019712	**	TRUE	S3	Rantes	Immob	Immob - Rantes
B2M	CD26	0.7698233859296617	In solution - Not stimulated	In solution - MCP1	100	100	4458	0.186	-1.9242794836594217	0.3862737071574459	Wilcoxon	two.sided	0.4971770289511154	ns	FALSE	S6	MCP1	In solution	In solution - MCP1
B2M	CD26	1.0765250999314129	In solution - Not stimulated	In solution - Rantes	100	100	4167	0.042	-2.1979685496189574	-0.0353660574825532	Wilcoxon	two.sided	0.22463817663817665	ns	FALSE	S5	Rantes	In solution	In solution - Rantes
B2M	CD268	-0.13331774167339336	In solution - Not stimulated	Immob - MCP1	100	100	5111	0.787	-0.854367939370475	1.116454296438444	Wilcoxon	two.sided	0.9259210361395446	ns	FALSE	S4	MCP1	Immob	Immob - MCP1
B2M	CD268	-0.7162174428022036	In solution - Not stimulated	Immob - Not stimulated	100	100	5627	0.126	-0.17501129535007187	1.6170763635115883	Wilcoxon	two.sided	0.4073662456946039	ns	FALSE	S2	Not stimulated	Immob	Immob - Not stimulated
B2M	CD268	-1.0637118679539743	In solution - Not stimulated	Immob - Rantes	100	100	5841	0.04	0.05091529161540889	2.0490578524584735	Wilcoxon	two.sided	0.2180832526621491	ns	FALSE	S3	Rantes	Immob	Immob - Rantes
B2M	CD268	0.695072643082148	In solution - Not stimulated	In solution - MCP1	100	83	3647	0.159	-1.733381959396726	0.2827928170043514	Wilcoxon	two.sided	0.4633007712082262	ns	FALSE	S6	MCP1	In solution	In solution - MCP1
B2M	CD268	-0.5416000003706596	In solution - Not stimulated	In solution - Rantes	100	40	2197	0.365	-0.605606827416474	1.6448397850855678	Wilcoxon	two.sided	0.6905206583809204	ns	FALSE	S5	Rantes	In solution	In solution - Rantes
B2M	CD27	0.1649639858271276	In solution - Not stimulated	Immob - MCP1	100	100	4868	0.748	-1.146060531580707	0.7994066214550518	Wilcoxon	two.sided	0.9092890135981004	ns	FALSE	S4	MCP1	Immob	Immob - MCP1
B2M	CD27	-0.01145039202547107	In solution - Not stimulated	Immob - Not stimulated	100	100	5012	0.978	-0.8637370865475038	0.8802008896349979	Wilcoxon	two.sided	0.9935238095238096	ns	FALSE	S2	Not stimulated	Immob	Immob - Not stimulated
B2M	CD27	-1.0052498549849522	In solution - Not stimulated	Immob - Rantes	100	100	5799	0.051	-0.00263032352441069	2.024583817129745	Wilcoxon	two.sided	0.2484705882352941	ns	FALSE	S3	Rantes	Immob	Immob - Rantes
B2M	CD27	0.1918937450987916	In solution - Not stimulated	In solution - MCP1	100	100	4815	0.652	-1.187302435467469	0.7060939984953397	Wilcoxon	two.sided	0.8697451444812885	ns	FALSE	S6	MCP1	In solution	In solution - MCP1
B2M	CD27	0.35988496195818065	In solution - Not stimulated	In solution - Rantes	100	100	4677	0.431	-1.269158662109286	0.5602299964461782	Wilcoxon	two.sided	0.7411883969465649	ns	FALSE	S5	Rantes	In solution	In solution - Rantes
B2M	CD274	0.2844280409112925	In solution - Not stimulated	Immob - MCP1	100	100	4732	0.513	-1.1904948857814368	0.6281269414433421	Wilcoxon	two.sided	0.7965856079404466	ns	FALSE	S4	MCP1	Immob	Immob - MCP1
B2M	CD274	0.24858627834189015	In solution - Not stimulated	Immob - Not stimulated	100	100	4798	0.622	-1.1603734401289156	0.6912625453078213	Wilcoxon	two.sided	0.8567450024378351	ns	FALSE	S2	Not stimulated	Immob	Immob - Not stimulated
B2M	CD274	-0.05589730719363271	In solution - Not stimulated	Immob - Rantes	100	100	5050	0.904	-0.9680636067881035	1.102907610596917	Wilcoxon	two.sided	0.9703312368972749	ns	FALSE	S3	Rantes	Immob	Immob - Rantes
B2M	CD274	1.1117245177653308	In solution - Not stimulated	In solution - MCP1	100	100	4050	0.02	-2.0675620546593136	-0.1640399102312634	Wilcoxon	two.sided	0.147434554973822	ns	FALSE	S6	MCP1	In solution	In solution - MCP1
B2M	CD274	0.01106866690425708	In solution - Not stimulated	In solution - Rantes	100	100	4989	0.98	-1.0454168563689437	1.0703789880923384	Wilcoxon	two.sided	0.99394201332613	ns	FALSE	S5	Rantes	In solution	In solution - Rantes
B2M	CD278	0.30899294792659826	In solution - Not stimulated	Immob - MCP1	100	100	4750	0.542	-1.2938318711887002	0.6406035328722024	Wilcoxon	two.sided	0.8157520042757884	ns	FALSE	S4	MCP1	Immob	Immob - MCP1
B2M	CD278	-0.6724315203683329	In solution - Not stimulated	Immob - Not stimulated	100	100	5617	0.132	-0.21139834155571577	1.6816075572771711	Wilcoxon	two.sided	0.41930287648054143	ns	FALSE	S2	Not stimulated	Immob	Immob - Not stimulated
B2M	CD278	-0.21545235974194837	In solution - Not stimulated	Immob - Rantes	100	100	5180	0.661	-0.7532848732422479	1.3325323334383938	Wilcoxon	two.sided	0.8730656660412758	ns	FALSE	S3	Rantes	Immob	Immob - Rantes
B2M	CD278	0.8250902228584482	In solution - Not stimulated	In solution - MCP1	100	100	4206	0.052	-1.7108189374322285	0.00790984728369342	Wilcoxon	two.sided	0.24945826235093696	ns	FALSE	S6	MCP1	In solution	In solution - MCP1
B2M	CD278	0.2705707101886374	In solution - Not stimulated	In solution - Rantes	100	100	4734	0.517	-1.0570657487540267	0.5876909036731549	Wilcoxon	two.sided	0.7992709305517431	ns	FALSE	S5	Rantes	In solution	In solution - Rantes
B2M	CD29	-1.395987213098163	In solution - Not stimulated	Immob - MCP1	100	100	6116	0.006	0.394140779658746	2.3381986748615105	Wilcoxon	two.sided	0.06678260869565217	ns	FALSE	S4	MCP1	Immob	Immob - MCP1
B2M	CD29	-1.1494467283234844	In solution - Not stimulated	Immob - Not stimulated	100	100	5935	0.022	0.18104745572206105	2.3340384631559665	Wilcoxon	two.sided	0.15605037783375314	ns	FALSE	S2	Not stimulated	Immob	Immob - Not stimulated
B2M	CD29	-3.478652847133856	In solution - Not stimulated	Immob - Rantes	100	100	7307	1.74e-8	2.2869493839381905	4.828403825413208	Wilcoxon	two.sided	2.215253333333333e-6	****	TRUE	S3	Rantes	Immob	Immob - Rantes
B2M	CD29	0.8068321502894721	In solution - Not stimulated	In solution - MCP1	100	100	4281	0.079	-1.7475649678975782	0.09468492655081208	Wilcoxon	two.sided	0.3182603719599428	ns	FALSE	S6	MCP1	In solution	In solution - MCP1
B2M	CD29	0.9207655233931892	In solution - Not stimulated	In solution - Rantes	100	100	4195	0.049	-1.75895724700325	-5.780779781904875e-4	Wilcoxon	two.sided	0.24335802469135803	ns	FALSE	S5	Rantes	In solution	In solution - Rantes
B2M	CD314	0.16763488695482345	In solution - Not stimulated	Immob - MCP1	100	100	4827	0.673	-0.9706346013782275	0.6802547222542088	Wilcoxon	two.sided	0.877595739754573	ns	FALSE	S4	MCP1	Immob	Immob - MCP1
B2M	CD314	-0.22770555195941888	In solution - Not stimulated	Immob - Not stimulated	100	100	5220	0.592	-0.621801744218291	1.0273470452623004	Wilcoxon	two.sided	0.8433777777777778	ns	FALSE	S2	Not stimulated	Immob	Immob - Not stimulated
B2M	CD314	-0.05887275476765297	In solution - Not stimulated	Immob - Rantes	100	100	5047	0.91	-0.9001469436474943	0.9563109576208036	Wilcoxon	two.sided	0.9746869300911852	ns	FALSE	S3	Rantes	Immob	Immob - Rantes
B2M	CD314	0.15126388567211912	In solution - Not stimulated	In solution - MCP1	100	100	4859	0.731	-1.0514333940296847	0.7579359312460194	Wilcoxon	two.sided	0.903245283018868	ns	FALSE	S6	MCP1	In solution	In solution - MCP1
B2M	CD314	-0.14986727620893342	In solution - Not stimulated	In solution - Rantes	100	90	4614	0.764	-0.7426826345768233	1.0120852939808054	Wilcoxon	two.sided	0.9198292058070024	ns	FALSE	S5	Rantes	In solution	In solution - Rantes
B2M	CD37	-3.710451854305776	In solution - Not stimulated	Immob - MCP1	100	100	6909	3.11e-6	2.21610241813935	5.2693229251814895	Wilcoxon	two.sided	1.6069284403669726e-4	***	TRUE	S4	MCP1	Immob	Immob - MCP1
B2M	CD37	-2.6762624507267416	In solution - Not stimulated	Immob - Not stimulated	100	100	6500	2.48e-4	1.2421509459781224	4.123578066526112	Wilcoxon	two.sided	0.00623542857142857	**	TRUE	S2	Not stimulated	Immob	Immob - Not stimulated
B2M	CD37	-8.5711944586455	In solution - Not stimulated	Immob - Rantes	100	100	7767	1.38e-11	5.895499461105497	11.508553794274285	Wilcoxon	two.sided	8.22272e-9	****	TRUE	S3	Rantes	Immob	Immob - Rantes
B2M	CD37	0.3272404699268878	In solution - Not stimulated	In solution - MCP1	100	100	4790	0.609	-1.5993578898678042	0.9191435192870144	Wilcoxon	two.sided	0.852993782641134	ns	FALSE	S6	MCP1	In solution	In solution - MCP1
B2M	CD37	0.18359454952185184	In solution - Not stimulated	In solution - Rantes	100	100	4882	0.774	-1.460518985265213	1.033628665564947	Wilcoxon	two.sided	0.9212985702270816	ns	FALSE	S5	Rantes	In solution	In solution - Rantes
B2M	CD38	0.19900146084067824	In solution - Not stimulated	Immob - MCP1	100	100	4815	0.652	-0.984562053831943	0.6768289384521806	Wilcoxon	two.sided	0.8697451444812885	ns	FALSE	S4	MCP1	Immob	Immob - MCP1
B2M	CD38	0.610439658059586	In solution - Not stimulated	Immob - Not stimulated	100	100	4369	0.123	-1.390319463878052	0.17561036024618812	Wilcoxon	two.sided	0.40392769679300294	ns	FALSE	S2	Not stimulated	Immob	Immob - Not stimulated
B2M	CD38	-0.2693302454669383	In solution - Not stimulated	Immob - Rantes	100	100	5236	0.565	-0.6309097428248768	1.2332533643154373	Wilcoxon	two.sided	0.8295307612095932	ns	FALSE	S3	Rantes	Immob	Immob - Rantes
B2M	CD38	0.6491896909736675	In solution - Not stimulated	In solution - MCP1	100	100	4303	0.089	-1.4147531942458125	0.09767738565689724	Wilcoxon	two.sided	0.3359571045576407	ns	FALSE	S6	MCP1	In solution	In solution - MCP1
B2M	CD38	0.17165262688207852	In solution - Not stimulated	In solution - Rantes	100	100	4799	0.624	-0.956439036208786	0.5465105449933225	Wilcoxon	two.sided	0.8567450024378351	ns	FALSE	S5	Rantes	In solution	In solution - Rantes
B2M	CD3E	-1.4760733677606104	In solution - Not stimulated	Immob - MCP1	100	100	6125	0.006	0.4258066287441392	2.5792943779951374	Wilcoxon	two.sided	0.06678260869565217	ns	FALSE	S4	MCP1	Immob	Immob - MCP1
B2M	CD3E	-1.278290347707646	In solution - Not stimulated	Immob - Not stimulated	100	100	6109	0.007	0.3716342250574062	2.2055596391914447	Wilcoxon	two.sided	0.07368971962616823	ns	FALSE	S2	Not stimulated	Immob	Immob - Not stimulated
B2M	CD3E	-2.01821120416552	In solution - Not stimulated	Immob - Rantes	100	100	6804	1.05e-5	1.1469428177074177	3.013783958239035	Wilcoxon	two.sided	4.6933333333333327e-4	***	TRUE	S3	Rantes	Immob	Immob - Rantes
B2M	CD3E	0.4461699390394423	In solution - Not stimulated	In solution - MCP1	100	100	4549	0.271	-1.2727378921082884	0.3434783804626388	Wilcoxon	two.sided	0.5964329816334506	ns	FALSE	S6	MCP1	In solution	In solution - MCP1
B2M	CD3E	0.37954168011939104	In solution - Not stimulated	In solution - Rantes	100	100	4642	0.382	-1.199109945383822	0.4694769387153402	Wilcoxon	two.sided	0.7058477690288714	ns	FALSE	S5	Rantes	In solution	In solution - Rantes
B2M	CD4	0.4372389390351401	In solution - Not stimulated	Immob - MCP1	100	87	4048	0.414	-1.3884904223254897	0.5707666640711825	Wilcoxon	two.sided	0.7304661654135337	ns	FALSE	S4	MCP1	Immob	Immob - MCP1
B2M	CD4	0.00626584216765656	In solution - Not stimulated	Immob - Not stimulated	100	100	4993	0.987	-0.9008223050980828	0.9276095414671586	Wilcoxon	two.sided	0.9953059982094896	ns	FALSE	S2	Not stimulated	Immob	Immob - Not stimulated
B2M	CD4	0.2667521106003988	In solution - Not stimulated	Immob - Rantes	100	88	4218	0.626	-1.3025142218798678	0.8999746144786804	Wilcoxon	two.sided	0.8569839572192512	ns	FALSE	S3	Rantes	Immob	Immob - Rantes
B2M	CD4	0.44052697702059274	In solution - Not stimulated	In solution - MCP1	100	100	4565	0.288	-1.275774769513942	0.42375090616494626	Wilcoxon	two.sided	0.611850622406639	ns	FALSE	S6	MCP1	In solution	In solution - MCP1
B2M	CD4	0.3290379326837537	In solution - Not stimulated	In solution - Rantes	100	100	4726	0.504	-1.224117566545748	0.6235430867889633	Wilcoxon	two.sided	0.7908966285873502	ns	FALSE	S5	Rantes	In solution	In solution - Rantes
B2M	CD40	-0.7231713987923146	In solution - Not stimulated	Immob - MCP1	100	100	5621	0.129	-0.21843644929474249	1.6561986930203998	Wilcoxon	two.sided	0.41233144154370033	ns	FALSE	S4	MCP1	Immob	Immob - MCP1
B2M	CD40	-1.25949415474711	In solution - Not stimulated	Immob - Not stimulated	100	100	6049	0.01	0.25597741335932167	2.154088017113309	Wilcoxon	two.sided	0.09309090909090909	ns	FALSE	S2	Not stimulated	Immob	Immob - Not stimulated
B2M	CD40	-1.3339832541028211	In solution - Not stimulated	Immob - Rantes	100	100	6152	0.005	0.46202053061185855	2.3957029855218743	Wilcoxon	two.sided	0.05915966386554622	ns	FALSE	S3	Rantes	Immob	Immob - Rantes
B2M	CD40	0.16547800819367003	In solution - Not stimulated	In solution - MCP1	100	100	4852	0.719	-1.0869181191524913	0.7700881832581062	Wilcoxon	two.sided	0.89946868058640606	ns	FALSE	S6	MCP1	In solution	In solution - MCP1
B2M	CD40	-0.0488570072606294	In solution - Not stimulated	In solution - Rantes	100	100	5043	0.917	-0.8525135295012003	0.9239714162906404	Wilcoxon	two.sided	0.9751782477341392	ns	FALSE	S5	Rantes	In solution	In solution - Rantes
B2M	CD43	0.31013799456951763	In solution - Not stimulated	Immob - MCP1	100	100	4772	0.578	-1.3779507941054328	0.7736822933311862	Wilcoxon	two.sided	0.8353338465486271	ns	FALSE	S4	MCP1	Immob	Immob - MCP1
B2M	CD43	0.5052486782583325	In solution - Not stimulated	Immob - Not stimulated	100	100	4568	0.292	-1.5300838594808206	0.4500748435872428	Wilcoxon	two.sided	0.6170896810506566	ns	FALSE	S2	Not stimulated	Immob	Immob - Not stimulated
B2M	CD43	-0.7065082104052457	In solution - Not stimulated	Immob - Rantes	100	75	4142	0.238	-0.4755029288494176	2.2405736767380886	Wilcoxon	two.sided	0.5610782754290499	ns	FALSE	S3	Rantes	Immob	Immob - Rantes
B2M	CD43	0.7065470236046019	In solution - Not stimulated	In solution - MCP1	100	100	4396	0.14	-1.629369641065923	0.2283225337288244	Wilcoxon	two.sided	0.4325178277564455	ns	FALSE	S6	MCP1	In solution	In solution - MCP1
B2M	CD43	0.7340204848040276	In solution - Not stimulated	In solution - Rantes	100	100	4439	0.171	-1.8087438805359464	0.311003481970345	Wilcoxon	two.sided	0.47860869565217384	ns	FALSE	S5	Rantes	In solution	In solution - Rantes
B2M	CD44	-0.7308859041413573	In solution - Not stimulated	Immob - MCP1	100	100	5400	0.329	-0.7846337302033377	2.2799170863919143	Wilcoxon	two.sided	0.6535901234567901	ns	FALSE	S4	MCP1	Immob	Immob - MCP1
B2M	CD44	0.7511778470290844	In solution - Not stimulated	Immob - Not stimulated	100	100	4547	0.269	-2.0964392601898756	0.6400323725146702	Wilcoxon	two.sided	0.5936551724137932	ns	FALSE	S2	Not stimulated	Immob	Immob - Not stimulated
B2M	CD44	-2.0595487178589527	In solution - Not stimulated	Immob - Rantes	100	100	6041	0.011	0.4594804832443218	3.785924443362628	Wilcoxon	two.sided	0.0986496815286624	ns	FALSE	S3	Rantes	Immob	Immob - Rantes
B2M	CD44	-0.2652145558986455	In solution - Not stimulated	In solution - MCP1	100	100	5117	0.776	-1.2281482473002865	1.5970724849677944	Wilcoxon	two.sided	0.9212985702270816	ns	FALSE	S6	MCP1	In solution	In solution - MCP1
B2M	CD44	0.468193964268842	In solution - Not stimulated	In solution - Rantes	100	100	4699	0.463	-1.8575403999238027	0.815809941323295	Wilcoxon	two.sided	0.7646967741935484	ns	FALSE	S5	Rantes	In solution	In solution - Rantes
B2M	CD45	-0.20444377727392085	In solution - Not stimulated	Immob - MCP1	100	100	5235	0.567	-0.5066350525563303	0.9092188983645908	Wilcoxon	two.sided	0.8302559044900077	ns	FALSE	S4	MCP1	Immob	Immob - MCP1
B2M	CD45	0.6789370883121014	In solution - Not stimulated	Immob - Not stimulated	100	100	4267	0.074	-1.4728383035001693	0.0718800052818512	Wilcoxon	two.sided	0.3073510324483776	ns	FALSE	S2	Not stimulated	Immob	Immob - Not stimulated
B2M	CD45	-1.27218172057206	In solution - Not stimulated	Immob - Rantes	100	100	6261	0.002	0.49205959878052424	2.1362436116382986	Wilcoxon	two.sided	0.03019839142091152	*	TRUE	S3	Rantes	Immob	Immob - Rantes
B2M	CD45	-0.17566804393844915	In solution - Not stimulated	In solution - MCP1	100	100	5216	0.599	-0.5390837885049996	0.8646566237664676	Wilcoxon	two.sided	0.8476301507537689	ns	FALSE	S6	MCP1	In solution	In solution - MCP1
B2M	CD45	0.13796167089797817	In solution - Not stimulated	In solution - Rantes	100	100	4832	0.682	-0.8579081107019896	0.5946917765278936	Wilcoxon	two.sided	0.8815753959146202	ns	FALSE	S5	Rantes	In solution	In solution - Rantes
B2M	CD45RA	-0.1643989140580195	In solution - Not stimulated	Immob - MCP1	100	97	4981	0.744	-0.8618947041747624	1.092771256958315	Wilcoxon	two.sided	0.9084263783783784	ns	FALSE	S4	MCP1	Immob	Immob - MCP1
B2M	CD45RA	0.2483684055239249	In solution - Not stimulated	Immob - Not stimulated	100	100	4770	0.575	-1.090365044610305	0.6648313060368392	Wilcoxon	two.sided	0.8350696235172769	ns	FALSE	S2	Not stimulated	Immob	Immob - Not stimulated
B2M	CD45RA	-1.2923875616371348	In solution - Not stimulated	Immob - Rantes	100	84	5011	0.024	0.1870711057807104	2.361036430467121	Wilcoxon	two.sided	0.1648390243902439	ns	FALSE	S3	Rantes	Immob	Immob - Rantes
B2M	CD45RA	0.6855746211814157	In solution - Not stimulated	In solution - MCP1	100	100	4314	0.094	-1.4839550694315986	0.11718463870963836	Wilcoxon	two.sided	0.34579229261920313	ns	FALSE	S6	MCP1	In solution	In solution - MCP1
B2M	CD45RA	1.0256677803951595	In solution - Not stimulated	In solution - Rantes	100	100	4030	0.018	-1.8191376613055787	-0.19623505741706437	Wilcoxon	two.sided	0.1366253369272237	ns	FALSE	S5	Rantes	In solution	In solution - Rantes
B2M	CD45RB	-1.1923792441550796	In solution - Not stimulated	Immob - MCP1	100	100	5937	0.022	0.1575832954026844	2.2635228555550655	Wilcoxon	two.sided	0.15605037783375314	ns	FALSE	S4	MCP1	Immob	Immob - MCP1
B2M	CD45RB	-0.41735688157396295	In solution - Not stimulated	Immob - Not stimulated	100	100	5380	0.354	-0.558762522732769	1.402764463591915	Wilcoxon	two.sided	0.6802210849539406	ns	FALSE	S2	Not stimulated	Immob	Immob - Not stimulated
B2M	CD45RB	-1.9993560080553083	In solution - Not stimulated	Immob - Rantes	100	100	6449	4.01e-4	0.8698645569060138	3.0935972944804027	Wilcoxon	two.sided	0.00914344939271255	**	TRUE	S3	Rantes	Immob	Immob - Rantes
B2M	CD45RB	-0.21926719936607572	In solution - Not stimulated	In solution - MCP1	100	100	5201	0.624	-0.7098149243076152	1.1376586748990998	Wilcoxon	two.sided	0.8567450024378351	ns	FALSE	S6	MCP1	In solution	In solution - MCP1
B2M	CD45RB	-0.08205966749232446	In solution - Not stimulated	In solution - Rantes	100	100	5088	0.831	-0.8278264567126319	1.0381226758557696	Wilcoxon	two.sided	0.9403640747438214	ns	FALSE	S5	Rantes	In solution	In solution - Rantes
B2M	CD47	0.4417078329959028	In solution - Not stimulated	Immob - MCP1	100	100	4579	0.304	-1.2619590436835977	0.3898460333910099	Wilcoxon	two.sided	0.6301538461538462	ns	FALSE	S4	MCP1	Immob	Immob - MCP1
B2M	CD47	-0.232196581443435	In solution - Not stimulated	Immob - Not stimulated	100	100	5186	0.65	-0.6544307730710699	1.1361518959882118	Wilcoxon	two.sided	0.8683111954459204	ns	FALSE	S2	Not stimulated	Immob	Immob - Not stimulated
B2M	CD47	-0.6355060390705632	In solution - Not stimulated	Immob - Rantes	100	100	5576	0.16	-0.2783761353360576	1.585964469702577	Wilcoxon	two.sided	0.4633007712082262	ns	FALSE	S3	Rantes	Immob	Immob - Rantes
B2M	CD47	0.4640710411876775	In solution - Not stimulated	In solution - MCP1	100	100	4542	0.264	-1.2905128809690978	0.388961149551793	Wilcoxon	two.sided	0.5909570747217806	ns	FALSE	S6	MCP1	In solution	In solution - MCP1
B2M	CD47	0.2509091604531346	In solution - Not stimulated	In solution - Rantes	100	100	4768	0.572	-1.09199442661721	0.6403757971573337	Wilcoxon	two.sided	0.8334545454545454	ns	FALSE	S5	Rantes	In solution	In solution - Rantes
B2M	CD48	-0.02859917577051776	In solution - Not stimulated	Immob - MCP1	100	100	5026	0.95	-0.9430456130666264	1.001933201730889	Wilcoxon	two.sided	0.9840720985837778	ns	FALSE	S4	MCP1	Immob	Immob - MCP1
B2M	CD48	-0.5193370006841118	In solution - Not stimulated	Immob - Not stimulated	100	100	5445	0.277	-0.420560487398642	1.4077781842137589	Wilcoxon	two.sided	0.602108838286376	ns	FALSE	S2	Not stimulated	Immob	Immob - Not stimulated
B2M	CD48	-0.7806633393520768	In solution - Not stimulated	Immob - Rantes	100	100	5655	0.11	-0.184551824545737	1.7501927105023274	Wilcoxon	two.sided	0.378679706601467	ns	FALSE	S3	Rantes	Immob	Immob - Rantes
B2M	CD48	1.2772405173839525	In solution - Not stimulated	In solution - MCP1	100	100	3806	0.004	-2.139965457992423	-0.4302690201560013	Wilcoxon	two.sided	0.0516697247706422	ns	FALSE	S6	MCP1	In solution	In solution - MCP1
B2M	CD48	0.5958447737175706	In solution - Not stimulated	In solution - Rantes	100	100	4403	0.145	-1.444590958842284	0.218525214805793	Wilcoxon	two.sided	0.4428633405639913	ns	FALSE	S5	Rantes	In solution	In solution - Rantes
B2M	CD49D	-1.0604543056757665	In solution - Not stimulated	Immob - MCP1	100	100	5728	0.076	-0.10197252235364672	2.2527351451336335	Wilcoxon	two.sided	0.311296	ns	FALSE	S4	MCP1	Immob	Immob - MCP1
B2M	CD49D	-0.7931116551013365	In solution - Not stimulated	Immob - Not stimulated	100	100	5575	0.16	-0.3123627709606394	1.9081516744490468	Wilcoxon	two.sided	0.4633007712082262	ns	FALSE	S2	Not stimulated	Immob	Immob - Not stimulated
B2M	CD49D	-2.5581744488420695	In solution - Not stimulated	Immob - Rantes	100	100	6609	8.49e-5	1.3222994503919392	3.926421175384201	Wilcoxon	two.sided	0.00267126703910614	**	TRUE	S3	Rantes	Immob	Immob - Rantes
B2M	CD49D	1.0029311434465311	In solution - Not stimulated	In solution - MCP1	100	100	4186	0.047	-1.989692741066414	-0.0212282433547478	Wilcoxon	two.sided	0.2369776186213071	ns	FALSE	S6	MCP1	In solution	In solution - MCP1
B2M	CD49D	1.6214747687003896	In solution - Not stimulated	In solution - Rantes	100	100	3713	0.002	-2.6177139159444263	-0.5993243754070281	Wilcoxon	two.sided	0.03019839142091152	*	TRUE	S5	Rantes	In solution	In solution - Rantes
B2M	CD5	-0.4121648212807898	In solution - Not stimulated	Immob - MCP1	100	100	5319	0.436	-0.6363082842824008	1.4502525079726003	Wilcoxon	two.sided	0.7441066666666667	ns	FALSE	S4	MCP1	Immob	Immob - MCP1
B2M	CD5	-0.5504587063680437	In solution - Not stimulated	Immob - Not stimulated	100	100	5449	0.273	-0.41588955989530263	1.5516811781278093	Wilcoxon	two.sided	0.5984959128065396	ns	FALSE	S2	Not stimulated	Immob	Immob - Not stimulated
B2M	CD5	-1.5893578070579828	In solution - Not stimulated	Immob - Rantes	100	100	6322	0.001	0.6273997079526903	2.5984460068569164	Wilcoxon	two.sided	0.01706666666666666	*	TRUE	S3	Rantes	Immob	Immob - Rantes
B2M	CD5	0.36743557735507704	In solution - Not stimulated	In solution - MCP1	100	100	4705	0.472	-1.2938716874515754	0.6284920449576757	Wilcoxon	two.sided	0.7719316140249203	ns	FALSE	S6	MCP1	In solution	In solution - MCP1
B2M	CD5	0.6123335860395933	In solution - Not stimulated	In solution - Rantes	100	100	4473	0.198	-1.5088011452066397	0.3267948247244868	Wilcoxon	two.sided	0.5124705882352941	ns	FALSE	S5	Rantes	In solution	In solution - Rantes
B2M	CD50	-3.5897319060695843	In solution - Not stimulated	Immob - MCP1	100	100	7063	4.67e-7	2.161137621048041	5.2823879362884565	Wilcoxon	two.sided	3.207492682926829e-5	****	TRUE	S4	MCP1	Immob	Immob - MCP1
B2M	CD50	-2.0967537706337245	In solution - Not stimulated	Immob - Not stimulated	100	100	6533	1.81e-4	1.0200757461011571	3.277703100008646	Wilcoxon	two.sided	0.00490092307692307	**	TRUE	S2	Not stimulated	Immob	Immob - Not stimulated
B2M	CD50	-7.801751374753507	In solution - Not stimulated	Immob - Rantes	100	100	7833	4.49e-12	5.33235100504766	10.71187644165446	Wilcoxon	two.sided	3.612525714285714e-9	****	TRUE	S3	Rantes	Immob	Immob - Rantes
B2M	CD50	0.8299988299875641	In solution - Not stimulated	In solution - MCP1	100	100	4338	0.106	-1.8315522471188128	0.1708908597377354	Wilcoxon	two.sided	0.37242170929507173	ns	FALSE	S6	MCP1	In solution	In solution - MCP1
B2M	CD50	0.678007021921156	In solution - Not stimulated	In solution - Rantes	100	100	4453	0.182	-1.6909639448941645	0.3109495065666316	Wilcoxon	two.sided	0.4925631907736665	ns	FALSE	S5	Rantes	In solution	In solution - Rantes
B2M	CD52	-0.4998473466614838	In solution - Not stimulated	Immob - MCP1	100	100	5520	0.204	-0.2635536934340731	1.3152321495262846	Wilcoxon	two.sided	0.519641791044776	ns	FALSE	S4	MCP1	Immob	Immob - MCP1
B2M	CD52	-0.6562289102832954	In solution - Not stimulated	Immob - Not stimulated	100	100	5644	0.116	-0.15406143284706764	1.4315597598880947	Wilcoxon	two.sided	0.3898042959427208	ns	FALSE	S2	Not stimulated	Immob	Immob - Not stimulated
B2M	CD52	-2.2195624572473904	In solution - Not stimulated	Immob - Rantes	100	100	6731	2.35e-5	1.217105646968685	3.201805957245113	Wilcoxon	two.sided	9.386666666666666e-4	***	TRUE	S3	Rantes	Immob	Immob - Rantes
B2M	CD52	0.12114130843299466	In solution - Not stimulated	In solution - MCP1	100	100	4884	0.778	-0.9847269801786924	0.7301470819120257	Wilcoxon	two.sided	0.9212985702270816	ns	FALSE	S6	MCP1	In solution	In solution - MCP1
B2M	CD52	-0.4428593180315299	In solution - Not stimulated	In solution - Rantes	100	100	5419	0.307	-0.3993811093253096	1.265370901789444	Wilcoxon	two.sided	0.6342714600146735	ns	FALSE	S5	Rantes	In solution	In solution - Rantes
B2M	CD54	-0.5756274193285706	In solution - Not stimulated	Immob - MCP1	100	100	5522	0.203	-0.3279585532888873	1.4363350508771018	Wilcoxon	two.sided	0.5180317172632533	ns	FALSE	S4	MCP1	Immob	Immob - MCP1
B2M	CD54	-0.5381286978032529	In solution - Not stimulated	Immob - Not stimulated	100	100	5503	0.22	-0.2867524025720215	1.4000802085384196	Wilcoxon	two.sided	0.5408293321693584	ns	FALSE	S2	Not stimulated	Immob	Immob - Not stimulated
B2M	CD54	-0.29251749093047696	In solution - Not stimulated	Immob - Rantes	100	100	5268	0.513	-0.58010606717458435	1.153519655606464	Wilcoxon	two.sided	0.7965856079404466	ns	FALSE	S3	Rantes	Immob	Immob - Rantes
B2M	CD54	-0.36119733596538095	In solution - Not stimulated	In solution - MCP1	100	100	5327	0.425	-0.5415185771784252	1.309275445769367	Wilcoxon	two.sided	0.7370912442396313	ns	FALSE	S6	MCP1	In solution	In solution - MCP1
B2M	CD54	-0.2175349622162997	In solution - Not stimulated	In solution - Rantes	100	100	5201	0.624	-0.6468928399000987	1.096023310147281	Wilcoxon	two.sided	0.8567450024378351	ns	FALSE	S5	Rantes	In solution	In solution - Rantes
B2M	CD55	0.05717568330598002	In solution - Not stimulated	Immob - MCP1	100	100	4966	0.935	-1.1521371384274532	1.0973858477050678	Wilcoxon	two.sided	0.9810715746421268	ns	FALSE	S4	MCP1	Immob	Immob - MCP1
B2M	CD55	-0.9214504492735304	In solution - Not stimulated	Immob - Not stimulated	100	100	5764	0.062	-0.04733730336325284	1.8257125845685789	Wilcoxon	two.sided	0.277570747217806	ns	FALSE	S2	Not stimulated	Immob	Immob - Not stimulated
B2M	CD55	-0.4939662699549406	In solution - Not stimulated	Immob - Rantes	100	100	5425	0.3	-0.4997904499377785	1.436962244905195	Wilcoxon	two.sided	0.6260088626292466	ns	FALSE	S3	Rantes	Immob	Immob - Rantes
B2M	CD55	0.8512345620696644	In solution - Not stimulated	In solution - MCP1	100	100	4165	0.041	-1.7556960683552396	-0.03442971856053632	Wilcoxon	two.sided	0.221392138063279	ns	FALSE	S6	MCP1	In solution	In solution - MCP1
B2M	CD55	-0.01272232838069308	In solution - Not stimulated	In solution - Rantes	100	100	5012	0.978	-0.9827562370675322	0.9191093721589112	Wilcoxon	two.sided	0.9935238095238096	ns	FALSE	S5	Rantes	In solution	In solution - Rantes
B2M	CD59	-1.4765640951996997	In solution - Not stimulated	Immob - MCP1	100	100	6182	0.004	0.5027999827456026	2.4208397370456733	Wilcoxon	two.sided	0.0516697247706422	ns	FALSE	S4	MCP1	Immob	Immob - MCP1
B2M	CD59	-1.1187807881728895	In solution - Not stimulated	Immob - Not stimulated	100	100	5909	0.026	0.11268117861380278	2.170457003233665	Wilcoxon	two.sided	0.1728831168831169	ns	FALSE	S2	Not stimulated	Immob	Immob - Not stimulated
B2M	CD59	-1.617153632243204	In solution - Not stimulated	Immob - Rantes	100	100	6176	0.004	0.4829404056085361	2.756448921212455	Wilcoxon	two.sided	0.0516697247706422	ns	FALSE	S3	Rantes	Immob	Immob - Rantes
B2M	CD59	1.2789628158196948	In solution - Not stimulated	In solution - MCP1	100	100	4008	0.015	-2.250103737064251	-0.2417365839133493	Wilcoxon	two.sided	0.12155395683453236	ns	FALSE	S6	MCP1	In solution	In solution - MCP1
B2M	CD59	0.9155989841787096	In solution - Not stimulated	In solution - Rantes	100	100	4180	0.045	-1.755607390375977	-0.01922260241475643	Wilcoxon	two.sided	0.2316636197440585	ns	FALSE	S5	Rantes	In solution	In solution - Rantes
B2M	CD69	-0.2470394385952187	In solution - Not stimulated	Immob - MCP1	100	100	5202	0.622	-0.7154668296079555	1.2735028060117992	Wilcoxon	two.sided	0.8567450024378351	ns	FALSE	S4	MCP1	Immob	Immob - MCP1
B2M	CD69	-0.6382840231998632	In solution - Not stimulated	Immob - Not stimulated	100	100	5578	0.158	-0.25334138353848445	1.5345079316400594	Wilcoxon	two.sided	0.4627436297451898	ns	FALSE	S2	Not stimulated	Immob	Immob - Not stimulated
B2M	CD69	-1.0861110270447705	In solution - Not stimulated	Immob - Rantes	100	100	5822	0.045	0.01976891462374477	2.1297398668819447	Wilcoxon	two.sided	0.2316636197440585	ns	FALSE	S3	Rantes	Immob	Immob - Rantes
B2M	CD69	0.42274169828090064	In solution - Not stimulated	In solution - MCP1	100	100	4635	0.373	-1.332496847322847	0.4789535794720372	Wilcoxon	two.sided	0.6990801996672212	ns	FALSE	S6	MCP1	In solution	In solution - MCP1
B2M	CD69	-0.04551590599989678	In solution - Not stimulated	In solution - Rantes	100	100	5048	0.908	-0.8680356606348282	1.0031756981851243	Wilcoxon	two.sided	0.9729558599695586	ns	FALSE	S5	Rantes	In solution	In solution - Rantes
B2M	CD7	-0.06315748900372241	In solution - Not stimulated	Immob - MCP1	100	100	5065	0.875	-0.8055843179115371	0.9377974028005404	Wilcoxon	two.sided	0.96024941543258	ns	FALSE	S4	MCP1	Immob	Immob - MCP1
B2M	CD7	0.3447746449195418	In solution - Not stimulated	Immob - Not stimulated	100	100	4678	0.432	-1.324736011392725	0.5124186943170213	Wilcoxon	two.sided	0.7413235831809871	ns	FALSE	S2	Not stimulated	Immob	Immob - Not stimulated
B2M	CD7	-1.3477592784876784	In solution - Not stimulated	Immob - Rantes	100	100	6146	0.005	0.4356758251372921	2.3732587388514825	Wilcoxon	two.sided	0.05915966386554622	ns	FALSE	S3	Rantes	Immob	Immob - Rantes
B2M	CD7	-0.1187388920356006	In solution - Not stimulated	In solution - MCP1	100	100	5106	0.797	-0.7446375543092979	0.9410977990983342	Wilcoxon	two.sided	0.9287614318228844	ns	FALSE	S6	MCP1	In solution	In solution - MCP1
B2M	CD7	0.5524318355161616	In solution - Not stimulated	In solution - Rantes	100	100	4462	0.189	-1.397212341662728	0.2891168112933153	Wilcoxon	two.sided	0.500681091251176	ns	FALSE	S5	Rantes	In solution	In solution - Rantes
B2M	CD8	-1.361919645539651	In solution - Not stimulated	Immob - MCP1	100	100	6024	0.012	0.3109522384485022	2.4877189521811243	Wilcoxon	two.sided	0.1054352574102964	ns	FALSE	S4	MCP1	Immob	Immob - MCP1
B2M	CD8	-1.5837605580544405	In solution - Not stimulated	Immob - Not stimulated	100	100	6157	0.005	0.4959528111966835	2.7125813174205615	Wilcoxon	two.sided	0.05915966386554622	ns	FALSE	S2	Not stimulated	Immob	Immob - Not stimulated
B2M	CD8	-2.170619945689829	In solution - Not stimulated	Immob - Rantes	100	100	6330	0.001	0.8470487774954181	3.562136232323045	Wilcoxon	two.sided	0.01706666666666666	*	TRUE	S3	Rantes	Immob	Immob - Rantes
B2M	CD8	-0.4633504639427334	In solution - Not stimulated	In solution - MCP1	100	100	5402	0.327	-0.4336113970755463	1.380038715752502	Wilcoxon	two.sided	0.6533040085136573	ns	FALSE	S6	MCP1	In solution	In solution - MCP1
B2M	CD8	0.2616832182530011	In solution - Not stimulated	In solution - Rantes	100	100	4724	0.501	-1.1243776977404438	0.5843577211573528	Wilcoxon	two.sided	0.7897385474860334	ns	FALSE	S5	Rantes	In solution	In solution - Rantes
B2M	CD82	-1.7430799098751424	In solution - Not stimulated	Immob - MCP1	100	100	6103	0.007	0.47009523227107664	3.0354554945138967	Wilcoxon	two.sided	0.07368971962616823	ns	FALSE	S4	MCP1	Immob	Immob - MCP1
B2M	CD82	0.3501558884587882	In solution - Not stimulated	Immob - Not stimulated	100	100	4752	0.545	-1.4828229493838054	0.8443743422451554	Wilcoxon	two.sided	0.817645178476292	ns	FALSE	S2	Not stimulated	Immob	Immob - Not stimulated
B2M	CD82	-2.6534113869586404	In solution - Not stimulated	Immob - Rantes	100	100	6496	2.58e-4	1.2637517116746495	4.16453830698834	Wilcoxon	two.sided	0.00645802666666666	**	TRUE	S3	Rantes	Immob	Immob - Rantes
B2M	CD82	-0.7099232817535587	In solution - Not stimulated	In solution - MCP1	100	100	5486	0.236	-0.4947304311528592	1.8190922310912023	Wilcoxon	two.sided	0.5589369217830109	ns	FALSE	S6	MCP1	In solution	In solution - MCP1
B2M	CD82	0.03052508670197009	In solution - Not stimulated	In solution - Rantes	100	100	4980	0.962	-1.0784333985584176	1.0629294791885089	Wilcoxon	two.sided	0.9881422578880176	ns	FALSE	S5	Rantes	In solution	In solution - Rantes
B2M	CD84	0.44685292605682714	In solution - Not stimulated	Immob - MCP1	100	100	4573	0.297	-1.2768635741165877	0.4207570514479793	Wilcoxon	two.sided	0.6225173055452178	ns	FALSE	S4	MCP1	Immob	Immob - MCP1
B2M	CD84	0.01261741324197571	In solution - Not stimulated	Immob - Not stimulated	100	100	4989	0.98	-0.842478742622609	0.8760895505093311	Wilcoxon	two.sided	0.99394201332613	ns	FALSE	S2	Not stimulated	Immob	Immob - Not stimulated
B2M	CD84	-0.2224971987866809	In solution - Not stimulated	Immob - Rantes	100	100	5196	0.633	-0.6256994651963523	1.0644316400416898	Wilcoxon	two.sided	0.8609166867906304	ns	FALSE	S3	Rantes	Immob	Immob - Rantes
B2M	CD84	0.7262774029782324	In solution - Not stimulated	In solution - MCP1	100	100	4254	0.068	-1.500418294230942	0.04517283094287525	Wilcoxon	two.sided	0.2919024390243903	ns	FALSE	S6	MCP1	In solution	In solution - MCP1
B2M	CD84	0.6682097425501378	In solution - Not stimulated	In solution - Rantes	100	100	4298	0.086	-1.4835759952607042	0.10345143617797532	Wilcoxon	two.sided	0.3303901773533424	ns	FALSE	S5	Rantes	In solution	In solution - Rantes
B2M	CD86	-0.824413980260492	In solution - Not stimulated	Immob - MCP1	100	100	5798	0.051	-0.00712363754304152	1.725112472989102	Wilcoxon	two.sided	0.2484705882352941	ns	FALSE	S4	MCP1	Immob	Immob - MCP1
B2M	CD86	-1.0864378441786358	In solution - Not stimulated	Immob - Not stimulated	100	100	5949	0.02	0.17257158394547784	1.9918698502201853	Wilcoxon	two.sided	0.147434554973822	ns	FALSE	S2	Not stimulated	Immob	Immob - Not stimulated
B2M	CD86	-1.6966005176792898	In solution - Not stimulated	Immob - Rantes	100	100	6295	0.002	0.6264783217274139	2.73608495345605	Wilcoxon	two.sided	0.03019839142091152	*	TRUE	S3	Rantes	Immob	Immob - Rantes
B2M	CD86	0.02287302229400134	In solution - Not stimulated	In solution - MCP1	100	100	4980	0.962	-1.0109677649115136	1.0134986583176708	Wilcoxon	two.sided	0.9881422578880176	ns	FALSE	S6	MCP1	In solution	In solution - MCP1
B2M	CD86	-0.42678777224402176	In solution - Not stimulated	In solution - Rantes	100	100	5348	0.396	-0.6030328266101265	1.3196473965808349	Wilcoxon	two.sided	0.7187470190138576	ns	FALSE	S5	Rantes	In solution	In solution - Rantes
B2M	HLA-ABC	0.16285000030930036	In solution - Not stimulated	Immob - MCP1	100	100	4786	0.602	-0.7528743425148201	0.4286367642501743	Wilcoxon	two.sided	0.8495274367326484	ns	FALSE	S4	MCP1	Immob	Immob - MCP1
B2M	HLA-ABC	0.6508707007996224	In solution - Not stimulated	Immob - Not stimulated	100	100	4121	0.032	-1.233664284527361	-0.06060289396454189	Wilcoxon	two.sided	0.1935810955961332	ns	FALSE	S2	Not stimulated	Immob	Immob - Not stimulated
B2M	HLA-ABC	0.1530879004344009	In solution - Not stimulated	Immob - Rantes	100	100	4812	0.647	-0.8218646906558951	0.4790396013768587	Wilcoxon	two.sided	0.8675961904761905	ns	FALSE	S3	Rantes	Immob	Immob - Rantes
B2M	HLA-ABC	0.24956470591271693	In solution - Not stimulated	In solution - MCP1	100	100	4657	0.403	-0.8517709800253778	0.35930886261361294	Wilcoxon	two.sided	0.7232938177182919	ns	FALSE	S6	MCP1	In solution	In solution - MCP1
B2M	HLA-ABC	0.8031427858591275	In solution - Not stimulated	In solution - Rantes	100	100	4059	0.022	-1.4433375037628586	-0.12818334662134767	Wilcoxon	two.sided	0.15605037783375314	ns	FALSE	S5	Rantes	In solution	In solution - Rantes
B2M	HLA-DR	0.43418105336880586	In solution - Not stimulated	Immob - MCP1	100	100	4737	0.521	-1.9023164830115724	1.0352295120790196	Wilcoxon	two.sided	0.8023713426305715	ns	FALSE	S4	MCP1	Immob	Immob - MCP1
B2M	HLA-DR	1.1059335219264597	In solution - Not stimulated	Immob - Not stimulated	100	100	4399	0.142	-2.5446500986842446	0.3628874534241569	Wilcoxon	two.sided	0.43677990169306385	ns	FALSE	S2	Not stimulated	Immob	Immob - Not stimulated
B2M	HLA-DR	-0.8215731654352777	In solution - Not stimulated	Immob - Rantes	100	100	5441	0.282	-0.6759316721868852	2.2944119000361836	Wilcoxon	two.sided	0.6073514340344167	ns	FALSE	S3	Rantes	Immob	Immob - Rantes
B2M	HLA-DR	-0.4549111713302219	In solution - Not stimulated	In solution - MCP1	100	100	5240	0.558	-1.1244499127261824	2.168262894378751	Wilcoxon	two.sided	0.8250606458388029	ns	FALSE	S6	MCP1	In solution	In solution - MCP1
B2M	HLA-DR	0.4771749618807986	In solution - Not stimulated	In solution - Rantes	100	100	4688	0.447	-1.946538862586786	0.8536755908253024	Wilcoxon	two.sided	0.7526170403587444	ns	FALSE	S5	Rantes	In solution	In solution - Rantes
CD102	CD11a	-0.03218690188811998	In solution - Not stimulated	Immob - MCP1	100	100	5024	0.954	-1.14509945839012	1.1493257286251566	Wilcoxon	two.sided	0.9851353135313532	ns	FALSE	S4	MCP1	Immob	Immob - MCP1
CD102	CD11a	0.4838892193001505	In solution - Not stimulated	Immob - Not stimulated	100	100	4635	0.373	-1.6263185393760922	0.5676936425547711	Wilcoxon	two.sided	0.6990801996672212	ns	FALSE	S2	Not stimulated	Immob	Immob - Not stimulated
CD102	CD11a	0.13707677934434637	In solution - Not stimulated	Immob - Rantes	100	100	4909	0.825	-1.3372136124050868	1.0629021591052588	Wilcoxon	two.sided	0.9377194752774972	ns	FALSE	S3	Rantes	Immob	Immob - Rantes
CD102	CD11a	-0.256900864097363	In solution - Not stimulated	In solution - MCP1	100	100	5221	0.59	-0.7598716114823199	1.2288456458706336	Wilcoxon	two.sided	0.8420881905727319	ns	FALSE	S6	MCP1	In solution	In solution - MCP1
CD102	CD11a	0.49991201125135554	In solution - Not stimulated	In solution - Rantes	100	100	4643	0.384	-1.5669172346417144	0.5683272453483157	Wilcoxon	two.sided	0.7083812643301671	ns	FALSE	S5	Rantes	In solution	In solution - Rantes
CD102	CD127	0.6322325130519939	In solution - Not stimulated	Immob - MCP1	100	100	4539	0.261	-1.715679125040526	0.4574363355492949	Wilcoxon	two.sided	0.5872760687175389	ns	FALSE	S4	MCP1	Immob	Immob - MCP1
CD102	CD127	0.2893390513296402	In solution - Not stimulated	Immob - Not stimulated	100	100	4781	0.593	-1.3624362965432324	0.78415795934579835	Wilcoxon	two.sided	0.8433777777777778	ns	FALSE	S2	Not stimulated	Immob	Immob - Not stimulated
CD102	CD127	-0.5678154031347625	In solution - Not stimulated	Immob - Rantes	100	100	5392	0.339	-0.6357699811778674	1.6869156456172636	Wilcoxon	two.sided	0.6643173277661796	ns	FALSE	S3	Rantes	Immob	Immob - Rantes
CD102	CD127	0.8349631199340856	In solution - Not stimulated	In solution - MCP1	100	100	4282	0.08	-1.784089693698879	0.09088942447222972	Wilcoxon	two.sided	0.31977288857345637	ns	FALSE	S6	MCP1	In solution	In solution - MCP1
CD102	CD127	0.24920050828656143	In solution - Not stimulated	In solution - Rantes	100	100	4785	0.6	-1.2536929894263265	0.7489165214005684	Wilcoxon	two.sided	0.8481927710843373	ns	FALSE	S5	Rantes	In solution	In solution - Rantes
CD102	CD16	0.4972344582123045	In solution - Not stimulated	Immob - MCP1	100	100	4665	0.414	-1.6976281378053426	0.7186791562314233	Wilcoxon	two.sided	0.7304661654135337	ns	FALSE	S4	MCP1	Immob	Immob - MCP1
CD102	CD16	-0.5706497243492199	In solution - Not stimulated	Immob - Not stimulated	100	100	5402	0.327	-0.5428963448586421	1.6849437372804803	Wilcoxon	two.sided	0.6533040085136573	ns	FALSE	S2	Not stimulated	Immob	Immob - Not stimulated
CD102	CD16	-0.8824001473022802	In solution - Not stimulated	Immob - Rantes	100	100	5641	0.118	-0.22925634773207912	1.9612521475963496	Wilcoxon	two.sided	0.3946413301662708	ns	FALSE	S3	Rantes	Immob	Immob - Rantes
CD102	CD16	0.3972845239256678	In solution - Not stimulated	In solution - MCP1	100	100	4716	0.488	-1.621440771760064	0.7423923079733982	Wilcoxon	two.sided	0.7823558212354114	ns	FALSE	S6	MCP1	In solution	In solution - MCP1
CD102	CD16	-0.10506940010173334	In solution - Not stimulated	In solution - Rantes	100	100	5095	0.817	-0.9688809189952572	1.1467163974769312	Wilcoxon	two.sided	0.93390379541303	ns	FALSE	S5	Rantes	In solution	In solution - Rantes
CD102	CD161	-0.10294642191235284	In solution - Not stimulated	Immob - MCP1	50	100	2532	0.9	-1.559741836713184	1.6598436990956884	Wilcoxon	two.sided	0.9682521489971349	ns	FALSE	S4	MCP1	Immob	Immob - MCP1
CD102	CD161	1.650669319378398	In solution - Not stimulated	Immob - Not stimulated	50	100	1949	0.028	-3.2869155676053525	-0.18042960404775335	Wilcoxon	two.sided	0.1779864559819413	ns	FALSE	S2	Not stimulated	Immob	Immob - Not stimulated
CD102	CD161	1.1465483636667608	In solution - Not stimulated	Immob - Rantes	50	100	2154	0.168	-2.6158486258447664	0.42796211523947114	Wilcoxon	two.sided	0.4754653266331659	ns	FALSE	S3	Rantes	Immob	Immob - Rantes
CD102	CD161	0.10578208683467671	In solution - Not stimulated	In solution - MCP1	50	34	842	0.946	-2.2032485737414302	2.1750022870992898	Wilcoxon	two.sided	0.9828208817561336	ns	FALSE	S6	MCP1	In solution	In solution - MCP1
CD102	CD161	0.17329760162483487	In solution - Not stimulated	In solution - Rantes	50	20	487	0.871	-2.4708669419912743	1.861186728897481	Wilcoxon	two.sided	0.9586617158491304	ns	FALSE	S5	Rantes	In solution	In solution - Rantes
CD102	CD162	0.5327306594290757	In solution - Not stimulated	Immob - MCP1	100	100	4638	0.377	-1.8716321851109872	0.7078271902814508	Wilcoxon	two.sided	0.7021375661375661	ns	FALSE	S4	MCP1	Immob	Immob - MCP1
CD102	CD162	0.03106672520680403	In solution - Not stimulated	Immob - Not stimulated	100	100	4980	0.962	-1.245802169161828	1.1657905620723177	Wilcoxon	two.sided	0.9881422578880176	ns	FALSE	S2	Not stimulated	Immob	Immob - Not stimulated
CD102	CD162	-0.7201348118346761	In solution - Not stimulated	Immob - Rantes	100	100	5375	0.36	-0.7974357730827231	2.323153896759836	Wilcoxon	two.sided	0.6863642518618821	ns	FALSE	S3	Rantes	Immob	Immob - Rantes
CD102	CD162	-0.30161984227105576	In solution - Not stimulated	In solution - MCP1	100	100	5191	0.642	-0.8824077891972171	1.5027113644717207	Wilcoxon	two.sided	0.8656317931529807	ns	FALSE	S6	MCP1	In solution	In solution - MCP1
CD102	CD162	-0.17050846615888943	In solution - Not stimulated	In solution - Rantes	100	100	5142	0.73	-0.9741575410192576	1.3609861322571493	Wilcoxon	two.sided	0.903245283018868	ns	FALSE	S5	Rantes	In solution	In solution - Rantes
CD102	CD18	0.4286574401974579	In solution - Not stimulated	Immob - MCP1	100	100	4691	0.451	-1.606846302511306	0.7317834865096865	Wilcoxon	two.sided	0.7561869604048824	ns	FALSE	S4	MCP1	Immob	Immob - MCP1
CD102	CD18	0.8649889826584268	In solution - Not stimulated	Immob - Not stimulated	100	100	4329	0.101	-2.011131715344601	0.1845090709635489	Wilcoxon	two.sided	0.3604765525982256	ns	FALSE	S2	Not stimulated	Immob	Immob - Not stimulated
CD102	CD18	0.08695766858235952	In solution - Not stimulated	Immob - Rantes	100	100	4939	0.882	-1.3381761911569598	1.1636567637991058	Wilcoxon	two.sided	0.9624925402053868	ns	FALSE	S3	Rantes	Immob	Immob - Rantes
CD102	CD18	0.9972991047290446	In solution - Not stimulated	In solution - MCP1	100	100	4236	0.062	-2.1188337067107783	0.06281378170926892	Wilcoxon	two.sided	0.277570747217806	ns	FALSE	S6	MCP1	In solution	In solution - MCP1
CD102	CD18	1.9261541368790405	In solution - Not stimulated	In solution - Rantes	100	100	3689	0.001	-3.0882404087508277	-0.6919367160174578	Wilcoxon	two.sided	0.01706666666666666	*	TRUE	S5	Rantes	In solution	In solution - Rantes
CD102	CD197	0.955337380863845	In solution - Not stimulated	Immob - MCP1	100	100	4194	0.049	-1.979051640160103	-0.00739801289599979	Wilcoxon	two.sided	0.24335802469135803	ns	FALSE	S4	MCP1	Immob	Immob - MCP1
CD102	CD197	0.6392514879434101	In solution - Not stimulated	Immob - Not stimulated	100	100	4507	0.229	-1.7071894686785765	0.4407508864327609	Wilcoxon	two.sided	0.5525826906598116	ns	FALSE	S2	Not stimulated	Immob	Immob - Not stimulated
CD102	CD197	1.1588676081020484	In solution - Not stimulated	Immob - Rantes	100	100	4226	0.059	-2.2524074797925087	0.03379147026910627	Wilcoxon	two.sided	0.2697142857142857	ns	FALSE	S3	Rantes	Immob	Immob - Rantes
CD102	CD197	1.151154708903479	In solution - Not stimulated	In solution - MCP1	100	100	4149	0.038	-2.280188190627379	-0.054813033130514	Wilcoxon	two.sided	0.21126949654491609	ns	FALSE	S6	MCP1	In solution	In solution - MCP1
CD102	CD197	1.4269782564426234	In solution - Not stimulated	In solution - Rantes	100	100	3958	0.011	-2.544467771264144	-0.3267761193797766	Wilcoxon	two.sided	0.0986496815286624	ns	FALSE	S5	Rantes	In solution	In solution - Rantes
CD102	CD2	0.3769771850979703	In solution - Not stimulated	Immob - MCP1	100	100	4703	0.469	-1.3933515686012634	0.6706202783988126	Wilcoxon	two.sided	0.7700897959183673	ns	FALSE	S4	MCP1	Immob	Immob - MCP1
CD102	CD2	1.2790898486718292	In solution - Not stimulated	Immob - Not stimulated	100	100	3930	0.009	-2.2598443456500723	-0.3311819459444588	Wilcoxon	two.sided	0.08664615384615383	ns	FALSE	S2	Not stimulated	Immob	Immob - Not stimulated
CD102	CD2	0.766414187409544	In solution - Not stimulated	Immob - Rantes	100	100	4387	0.135	-1.7670365105371744	0.2753914605146286	Wilcoxon	two.sided	0.42499720514253775	ns	FALSE	S3	Rantes	Immob	Immob - Rantes
CD102	CD2	0.38490077628679087	In solution - Not stimulated	In solution - MCP1	100	100	4711	0.481	-1.4471082094914287	0.6308933151182148	Wilcoxon	two.sided	0.7793924777490668	ns	FALSE	S6	MCP1	In solution	In solution - MCP1
CD102	CD2	0.81236013350932	In solution - Not stimulated	In solution - Rantes	100	100	4406	0.147	-1.785072605387832	0.28314350601672483	Wilcoxon	two.sided	0.445588805166846	ns	FALSE	S5	Rantes	In solution	In solution - Rantes
CD102	CD22	1.32332265505516	In solution - Not stimulated	Immob - MCP1	100	60	2384	0.03	-2.559126353166855	-0.12177990507451594	Wilcoxon	two.sided	0.18628445424476295	ns	FALSE	S4	MCP1	Immob	Immob - MCP1
CD102	CD22	0.9445260946748896	In solution - Not stimulated	Immob - Not stimulated	100	85	3604	0.075	-2.0414405997799276	0.11261060265931604	Wilcoxon	two.sided	0.30922401171303077	ns	FALSE	S2	Not stimulated	Immob	Immob - Not stimulated
CD102	CD22	0.1750884251462312	In solution - Not stimulated	Immob - Rantes	100	100	4884	0.778	-1.3374062516370049	1.026280581900688	Wilcoxon	two.sided	0.9212985702270816	ns	FALSE	S3	Rantes	Immob	Immob - Rantes
CD102	CD22	1.4115336280486788	In solution - Not stimulated	In solution - MCP1	100	100	3877	0.006	-2.4187741504633093	-0.40967824919232376	Wilcoxon	two.sided	0.06678260869565217	ns	FALSE	S6	MCP1	In solution	In solution - MCP1
CD102	CD22	1.2737304465989163	In solution - Not stimulated	In solution - Rantes	100	89	3606	0.025	-2.384574135141502	-0.17467308894787703	Wilcoxon	two.sided	0.16882494004796164	ns	FALSE	S5	Rantes	In solution	In solution - Rantes
CD102	CD229	0.6450537143824436	In solution - Not stimulated	Immob - MCP1	100	100	4488	0.211	-1.6391981590525224	0.3932269171347746	Wilcoxon	two.sided	0.528626334519573	ns	FALSE	S4	MCP1	Immob	Immob - MCP1
CD102	CD229	0.1868832443199828	In solution - Not stimulated	Immob - Not stimulated	100	100	4850	0.715	-1.1824435090336247	0.8035431795904877	Wilcoxon	two.sided	0.8974548696233564	ns	FALSE	S2	Not stimulated	Immob	Immob - Not stimulated
CD102	CD229	-0.2711178608130325	In solution - Not stimulated	Immob - Rantes	100	100	5198	0.629	-0.8292926704011442	1.3781468475276852	Wilcoxon	two.sided	0.8590029097963142	ns	FALSE	S3	Rantes	Immob	Immob - Rantes
CD102	CD229	0.00689838997580523	In solution - Not stimulated	In solution - MCP1	100	100	4993	0.987	-1.112821686966249	1.0610799027195377	Wilcoxon	two.sided	0.9953059982094896	ns	FALSE	S6	MCP1	In solution	In solution - MCP1
CD102	CD229	-0.03826305353506123	In solution - Not stimulated	In solution - Rantes	100	100	5024	0.954	-1.0485676279398155	1.0288453564880844	Wilcoxon	two.sided	0.9851353135313532	ns	FALSE	S5	Rantes	In solution	In solution - Rantes
CD102	CD244	0.8349202025895363	In solution - Not stimulated	Immob - MCP1	100	100	4407	0.148	-1.9036611327053163	0.26658909524413593	Wilcoxon	two.sided	0.4466966773847803	ns	FALSE	S4	MCP1	Immob	Immob - MCP1
CD102	CD244	0.8046290366372462	In solution - Not stimulated	Immob - Not stimulated	100	100	4412	0.151	-1.917220465315468	0.3549604809759024	Wilcoxon	two.sided	0.4509183457051962	ns	FALSE	S2	Not stimulated	Immob	Immob - Not stimulated
CD102	CD244	0.03594364585150145	In solution - Not stimulated	Immob - Rantes	100	100	4972	0.946	-1.1578048334287043	1.1499163911764196	Wilcoxon	two.sided	0.9828208817561336	ns	FALSE	S3	Rantes	Immob	Immob - Rantes
CD102	CD244	1.3001536383382004	In solution - Not stimulated	In solution - MCP1	100	92	3711	0.021	-2.401351436356948	-0.20074177526940193	Wilcoxon	two.sided	0.15241237113402062	ns	FALSE	S6	MCP1	In solution	In solution - MCP1
CD102	CD244	0.5593899597247909	In solution - Not stimulated	In solution - Rantes	100	45	2092	0.501	-2.150779765501543	1.0338271363741305	Wilcoxon	two.sided	0.7897385474860334	ns	FALSE	S5	Rantes	In solution	In solution - Rantes
CD102	CD25	0.17666126153879502	In solution - Not stimulated	Immob - MCP1	100	100	4865	0.742	-1.3609178354803733	0.8707390234900976	Wilcoxon	two.sided	0.9084263783783784	ns	FALSE	S4	MCP1	Immob	Immob - MCP1
CD102	CD25	0.5660078134558192	In solution - Not stimulated	Immob - Not stimulated	100	100	4563	0.286	-1.62962522163511	0.4628273480929519	Wilcoxon	two.sided	0.6110591805766311	ns	FALSE	S2	Not stimulated	Immob	Immob - Not stimulated
CD102	CD25	1.2581285262226665	In solution - Not stimulated	Immob - Rantes	100	100	4106	0.029	-2.3869931814192653	-0.1263331131608248	Wilcoxon	two.sided	0.18248938547486032	ns	FALSE	S3	Rantes	Immob	Immob - Rantes
CD102	CD25	1.412874371255655	In solution - Not stimulated	In solution - MCP1	100	100	3977	0.013	-2.5071022744066624	-0.30830702237353674	Wilcoxon	two.sided	0.1112705167173252	ns	FALSE	S6	MCP1	In solution	In solution - MCP1
CD102	CD25	0.612220736571489	In solution - Not stimulated	In solution - Rantes	100	100	4533	0.254	-1.6900730233020451	0.46256198648959534	Wilcoxon	two.sided	0.5784585523655479	ns	FALSE	S5	Rantes	In solution	In solution - Rantes
CD102	CD26	1.1743479253947495	In solution - Not stimulated	Immob - MCP1	100	100	4092	0.027	-2.1609614732739306	-0.13218546482931617	Wilcoxon	two.sided	0.1753910034602076	ns	FALSE	S4	MCP1	Immob	Immob - MCP1
CD102	CD26	1.1318276414840622	In solution - Not stimulated	Immob - Not stimulated	100	100	4127	0.033	-2.264552994357302	-0.09211564827646328	Wilcoxon	two.sided	0.1966730158730159	ns	FALSE	S2	Not stimulated	Immob	Immob - Not stimulated
CD102	CD26	0.22692935470300035	In solution - Not stimulated	Immob - Rantes	100	100	4836	0.69	-1.327413422025729	0.90092204446192	Wilcoxon	two.sided	0.8858893694513998	ns	FALSE	S3	Rantes	Immob	Immob - Rantes
CD102	CD26	0.3372600557232219	In solution - Not stimulated	In solution - MCP1	100	100	4714	0.485	-1.3255747513050269	0.6230191850749215	Wilcoxon	two.sided	0.7808805031446541	ns	FALSE	S6	MCP1	In solution	In solution - MCP1
CD102	CD26	0.7412706482748889	In solution - Not stimulated	In solution - Rantes	100	100	4526	0.247	-1.9505954643963324	0.4953936542628248	Wilcoxon	two.sided	0.5705922887612798	ns	FALSE	S5	Rantes	In solution	In solution - Rantes
CD102	CD268	-0.2166054292037861	In solution - Not stimulated	Immob - MCP1	100	100	5154	0.708	-0.849632656778095	1.306677835542197	Wilcoxon	two.sided	0.8937081468218442	ns	FALSE	S4	MCP1	Immob	Immob - MCP1
CD102	CD268	-0.22239601119402372	In solution - Not stimulated	Immob - Not stimulated	100	100	5205	0.617	-0.7463500208335001	1.233940558466832	Wilcoxon	two.sided	0.8567450024378351	ns	FALSE	S2	Not stimulated	Immob	Immob - Not stimulated
CD102	CD268	-0.07173868148145904	In solution - Not stimulated	Immob - Rantes	100	100	5052	0.9	-1.1658834133433311	1.2594838183779118	Wilcoxon	two.sided	0.9682521489971349	ns	FALSE	S3	Rantes	Immob	Immob - Rantes
CD102	CD268	0.8327314748313097	In solution - Not stimulated	In solution - MCP1	100	83	3622	0.139	-1.872494691133635	0.2654624917421303	Wilcoxon	two.sided	0.43132121212121216	ns	FALSE	S6	MCP1	In solution	In solution - MCP1
CD102	CD268	-0.04960154091929376	In solution - Not stimulated	In solution - Rantes	100	40	2018	0.936	-1.3994336545056956	1.705360842476819	Wilcoxon	two.sided	0.9810715746421268	ns	FALSE	S5	Rantes	In solution	In solution - Rantes
CD102	CD27	0.5805967376201394	In solution - Not stimulated	Immob - MCP1	100	100	4591	0.318	-1.694015006514621	0.528050191717241	Wilcoxon	two.sided	0.6465617328519856	ns	FALSE	S4	MCP1	Immob	Immob - MCP1
CD102	CD27	0.8407889771614545	In solution - Not stimulated	Immob - Not stimulated	100	100	4367	0.122	-1.853866628775696	0.23760764833866785	Wilcoxon	two.sided	0.4022857142857143	ns	FALSE	S2	Not stimulated	Immob	Immob - Not stimulated
CD102	CD27	-0.5112938333060617	In solution - Not stimulated	Immob - Rantes	100	100	5354	0.388	-0.7078981730465375	1.7194297295672043	Wilcoxon	two.sided	0.7113333333333334	ns	FALSE	S3	Rantes	Immob	Immob - Rantes
CD102	CD27	0.9702164329008408	In solution - Not stimulated	In solution - MCP1	100	100	4256	0.069	-2.0471133441521525	0.06992756412707393	Wilcoxon	two.sided	0.29484673748103185	ns	FALSE	S6	MCP1	In solution	In solution - MCP1
CD102	CD27	0.6062364530864445	In solution - Not stimulated	In solution - Rantes	100	100	4537	0.258	-1.774170666887829	0.45434291755219014	Wilcoxon	two.sided	0.5833223604977921	ns	FALSE	S5	Rantes	In solution	In solution - Rantes
CD102	CD274	0.32219938864411757	In solution - Not stimulated	Immob - MCP1	100	100	4773	0.58	-1.4399076945809786	0.8406649352705158	Wilcoxon	two.sided	0.8362928827444955	ns	FALSE	S4	MCP1	Immob	Immob - MCP1
CD102	CD274	-0.3892908754114712	In solution - Not stimulated	Immob - Not stimulated	100	100	5287	0.484	-0.728620924134487	1.3984072105296963	Wilcoxon	two.sided	0.7808329991406474	ns	FALSE	S2	Not stimulated	Immob	Immob - Not stimulated
CD102	CD274	0.40042941293635087	In solution - Not stimulated	Immob - Rantes	100	100	4713	0.484	-1.548610217637287	0.843727306048279	Wilcoxon	two.sided	0.7808329991406474	ns	FALSE	S3	Rantes	Immob	Immob - Rantes
CD102	CD274	0.5263174977990706	In solution - Not stimulated	In solution - MCP1	100	100	4603	0.333	-1.6127402114356788	0.5100018550793713	Wilcoxon	two.sided	0.6587481559536355	ns	FALSE	S6	MCP1	In solution	In solution - MCP1
CD102	CD274	0.1709745187445755	In solution - Not stimulated	In solution - Rantes	100	100	4887	0.783	-1.339677869260277	1.0401681399334526	Wilcoxon	two.sided	0.923530052356021	ns	FALSE	S5	Rantes	In solution	In solution - Rantes
CD102	CD278	0.7439148918681417	In solution - Not stimulated	Immob - MCP1	100	100	4437	0.169	-1.8813582514393028	0.34440678229498495	Wilcoxon	two.sided	0.4763803803803804	ns	FALSE	S4	MCP1	Immob	Immob - MCP1
CD102	CD278	0.24853090418978704	In solution - Not stimulated	Immob - Not stimulated	100	100	4800	0.626	-1.2445327375262087	0.7917604824107238	Wilcoxon	two.sided	0.8569839572192512	ns	FALSE	S2	Not stimulated	Immob	Immob - Not stimulated
CD102	CD278	0.7254468369397737	In solution - Not stimulated	Immob - Rantes	100	100	4500	0.222	-1.9692710877115192	0.4678458956576628	Wilcoxon	two.sided	0.5431381407471764	ns	FALSE	S3	Rantes	Immob	Immob - Rantes
CD102	CD278	0.7039144366083895	In solution - Not stimulated	In solution - MCP1	100	100	4420	0.157	-1.805568792435448	0.30031544012625183	Wilcoxon	two.sided	0.4612540427751695	ns	FALSE	S6	MCP1	In solution	In solution - MCP1
CD102	CD278	0.5988226792151132	In solution - Not stimulated	In solution - Rantes	100	100	4554	0.276	-1.7350968907372255	0.4828517287105273	Wilcoxon	two.sided	0.6013276595744681	ns	FALSE	S5	Rantes	In solution	In solution - Rantes
CD102	CD29	0.04978859051401266	In solution - Not stimulated	Immob - MCP1	100	100	4968	0.939	-1.1052843257889302	1.0309255498673189	Wilcoxon	two.sided	0.9811591836734694	ns	FALSE	S4	MCP1	Immob	Immob - MCP1
CD102	CD29	0.6482767937994748	In solution - Not stimulated	Immob - Not stimulated	100	100	4464	0.191	-1.639123243913804	0.33227075851545257	Wilcoxon	two.sided	0.5031393826005613	ns	FALSE	S2	Not stimulated	Immob	Immob - Not stimulated
CD102	CD29	0.3190314022511621	In solution - Not stimulated	Immob - Rantes	100	100	4777	0.587	-1.510273260651375	0.8433442786183291	Wilcoxon	two.sided	0.84143140748282	ns	FALSE	S3	Rantes	Immob	Immob - Rantes
CD102	CD29	0.02994219622396874	In solution - Not stimulated	In solution - MCP1	100	100	4981	0.964	-1.04752753449068	1.0264419837108414	Wilcoxon	two.sided	0.9883939559439286	ns	FALSE	S6	MCP1	In solution	In solution - MCP1
CD102	CD29	0.22695942252042503	In solution - Not stimulated	In solution - Rantes	100	100	4855	0.724	-1.3178384963006982	0.9072852810964552	Wilcoxon	two.sided	0.9009209014582412	ns	FALSE	S5	Rantes	In solution	In solution - Rantes
CD102	CD314	0.7962993708441961	In solution - Not stimulated	Immob - MCP1	100	100	4366	0.122	-1.7779320125762856	0.2058587299158542	Wilcoxon	two.sided	0.4022857142857143	ns	FALSE	S4	MCP1	Immob	Immob - MCP1
CD102	CD314	0.19931169706761176	In solution - Not stimulated	Immob - Not stimulated	100	100	4831	0.681	-1.2580435951779598	0.8103946720066315	Wilcoxon	two.sided	0.8815753959146202	ns	FALSE	S2	Not stimulated	Immob	Immob - Not stimulated
CD102	CD314	1.457781910472372	In solution - Not stimulated	Immob - Rantes	100	100	3954	0.011	-2.6561998073095037	-0.3427434791724635	Wilcoxon	two.sided	0.0986496815286624	ns	FALSE	S3	Rantes	Immob	Immob - Rantes
CD102	CD314	1.2296312497986126	In solution - Not stimulated	In solution - MCP1	100	100	4050	0.02	-2.3073140318253635	-0.18069661544479623	Wilcoxon	two.sided	0.147434554973822	ns	FALSE	S6	MCP1	In solution	In solution - MCP1
CD102	CD314	0.4837431787851978	In solution - Not stimulated	In solution - Rantes	100	90	4144	0.348	-1.550379358665047	0.5233086734599646	Wilcoxon	two.sided	0.6742125902992775	ns	FALSE	S5	Rantes	In solution	In solution - Rantes
CD102	CD37	0.04520405387346706	In solution - Not stimulated	Immob - MCP1	100	100	4969	0.941	-1.3921499756367164	1.2972946509036964	Wilcoxon	two.sided	0.981791774731382	ns	FALSE	S4	MCP1	Immob	Immob - MCP1
CD102	CD37	1.266786227613497	In solution - Not stimulated	Immob - Not stimulated	100	100	4274	0.076	-2.5478923847007207	0.09401401898932056	Wilcoxon	two.sided	0.311296	ns	FALSE	S2	Not stimulated	Immob	Immob - Not stimulated
CD102	CD37	-0.6846233232794062	In solution - Not stimulated	Immob - Rantes	100	100	5333	0.417	-0.9463008486266622	2.109751079198754	Wilcoxon	two.sided	0.7330872941907425	ns	FALSE	S3	Rantes	Immob	Immob - Rantes
CD102	CD37	-0.13601356486207306	In solution - Not stimulated	In solution - MCP1	100	100	5091	0.825	-1.029328083623436	1.3303027451992433	Wilcoxon	two.sided	0.9377194752774972	ns	FALSE	S6	MCP1	In solution	In solution - MCP1
CD102	CD37	0.06828718853387047	In solution - Not stimulated	In solution - Rantes	100	100	4941	0.886	-1.2946095557468729	0.977116630220397	Wilcoxon	two.sided	0.9638694224454318	ns	FALSE	S5	Rantes	In solution	In solution - Rantes
CD102	CD38	1.0147818419572625	In solution - Not stimulated	Immob - MCP1	100	100	4257	0.07	-2.1185502125347613	0.08711613529570242	Wilcoxon	two.sided	0.2968674698795181	ns	FALSE	S4	MCP1	Immob	Immob - MCP1
CD102	CD38	0.942672372095481	In solution - Not stimulated	Immob - Not stimulated	100	100	4265	0.073	-2.000306932583475	0.09503013474692353	Wilcoxon	two.sided	0.3056773234200743	ns	FALSE	S2	Not stimulated	Immob	Immob - Not stimulated
CD102	CD38	1.115102180684155	In solution - Not stimulated	Immob - Rantes	100	100	4183	0.046	-2.259081563304108	-0.02572256293196101	Wilcoxon	two.sided	0.23445429864253392	ns	FALSE	S3	Rantes	Immob	Immob - Rantes
CD102	CD38	1.1312931952560294	In solution - Not stimulated	In solution - MCP1	100	100	4160	0.04	-2.2069584409963836	-0.05692364081048343	Wilcoxon	two.sided	0.2180832526621491	ns	FALSE	S6	MCP1	In solution	In solution - MCP1
CD102	CD38	1.1132204020500551	In solution - Not stimulated	In solution - Rantes	100	100	4167	0.042	-2.174629386320643	-0.06596495630802224	Wilcoxon	two.sided	0.22463817663817665	ns	FALSE	S5	Rantes	In solution	In solution - Rantes
CD102	CD3E	-0.2161418463963817	In solution - Not stimulated	Immob - MCP1	100	100	5165	0.688	-0.7697297710450485	1.2247586384863518	Wilcoxon	two.sided	0.8846611872146117	ns	FALSE	S4	MCP1	Immob	Immob - MCP1
CD102	CD3E	-0.1385068411989106	In solution - Not stimulated	Immob - Not stimulated	100	100	5127	0.757	-0.8250881862755421	1.1655058008031562	Wilcoxon	two.sided	0.9147015661875132	ns	FALSE	S2	Not stimulated	Immob	Immob - Not stimulated
CD102	CD3E	-0.9461599796931932	In solution - Not stimulated	Immob - Rantes	100	100	5744	0.069	-0.0982537601536404	2.026064871878664	Wilcoxon	two.sided	0.29484673748103185	ns	FALSE	S3	Rantes	Immob	Immob - Rantes
CD102	CD3E	-0.03493680064350021	In solution - Not stimulated	In solution - MCP1	100	100	5027	0.948	-0.9735937531989926	1.0696946835097063	Wilcoxon	two.sided	0.9834474120464174	ns	FALSE	S6	MCP1	In solution	In solution - MCP1
CD102	CD3E	0.4601030036839362	In solution - Not stimulated	In solution - Rantes	100	100	4626	0.361	-1.434542663873428	0.5237777304486624	Wilcoxon	two.sided	0.6866437014522121	ns	FALSE	S5	Rantes	In solution	In solution - Rantes
CD102	CD4	1.0071446386197305	In solution - Not stimulated	Immob - MCP1	100	85	3669	0.11	-2.0887429774011106	0.20629128400346697	Wilcoxon	two.sided	0.378679706601467	ns	FALSE	S4	MCP1	Immob	Immob - MCP1
CD102	CD4	0.7412425690316803	In solution - Not stimulated	Immob - Not stimulated	100	100	4435	0.168	-1.788415735251208	0.28857403646392515	Wilcoxon	two.sided	0.4754653266331659	ns	FALSE	S2	Not stimulated	Immob	Immob - Not stimulated
CD102	CD4	0.5379885327219937	In solution - Not stimulated	Immob - Rantes	100	82	3795	0.389	-1.7219344367028775	0.744290222355887	Wilcoxon	two.sided	0.7122178988326848	ns	FALSE	S3	Rantes	Immob	Immob - Rantes
CD102	CD4	0.10599048745042036	In solution - Not stimulated	In solution - MCP1	100	100	4894	0.797	-1.0175944363422078	0.8697521032308939	Wilcoxon	two.sided	0.9287614318228844	ns	FALSE	S6	MCP1	In solution	In solution - MCP1
CD102	CD4	0.1987369307860359	In solution - Not stimulated	In solution - Rantes	100	100	4837	0.691	-1.2663784922618866	0.8996718626108164	Wilcoxon	two.sided	0.8858893694513998	ns	FALSE	S5	Rantes	In solution	In solution - Rantes
CD102	CD40	0.5684245186100523	In solution - Not stimulated	Immob - MCP1	100	100	4599	0.328	-1.7886743874407718	0.6145827092527566	Wilcoxon	two.sided	0.6535901234567901	ns	FALSE	S4	MCP1	Immob	Immob - MCP1
CD102	CD40	0.5472944579105419	In solution - Not stimulated	Immob - Not stimulated	100	100	4555	0.277	-1.661759857790034	0.44133729871149535	Wilcoxon	two.sided	0.602108838286376	ns	FALSE	S2	Not stimulated	Immob	Immob - Not stimulated
CD102	CD40	-0.3720778224869521	In solution - Not stimulated	Immob - Rantes	100	100	5238	0.562	-0.9076091793914663	1.6192408788191603	Wilcoxon	two.sided	0.8270666318264961	ns	FALSE	S3	Rantes	Immob	Immob - Rantes
CD102	CD40	0.6368557368370813	In solution - Not stimulated	In solution - MCP1	100	100	4544	0.266	-1.798029169940802	0.460544555958254	Wilcoxon	two.sided	0.5921391304347826	ns	FALSE	S6	MCP1	In solution	In solution - MCP1
CD102	CD40	0.5492365698917786	In solution - Not stimulated	In solution - Rantes	100	100	4580	0.305	-1.648518374427224	0.5218621341247863	Wilcoxon	two.sided	0.6310653930933138	ns	FALSE	S5	Rantes	In solution	In solution - Rantes
CD102	CD43	0.6337674811792368	In solution - Not stimulated	Immob - MCP1	100	100	4515	0.236	-1.7717037959392383	0.4120937040842889	Wilcoxon	two.sided	0.5589369217830109	ns	FALSE	S4	MCP1	Immob	Immob - MCP1
CD102	CD43	-0.2333948209826964	In solution - Not stimulated	Immob - Not stimulated	100	100	5202	0.622	-0.736093506472611	1.189182502743046	Wilcoxon	two.sided	0.8567450024378351	ns	FALSE	S2	Not stimulated	Immob	Immob - Not stimulated
CD102	CD43	-1.9966711423524384	In solution - Not stimulated	Immob - Rantes	100	65	4282	5.82e-4	0.8818063755529356	3.0294495037487548	Wilcoxon	two.sided	0.01213685608856088	*	TRUE	S3	Rantes	Immob	Immob - Rantes
CD102	CD43	0.63787959805187	In solution - Not stimulated	In solution - MCP1	100	100	4487	0.21	-1.6024821487930725	0.3290868265722222	Wilcoxon	two.sided	0.5282358195623046	ns	FALSE	S6	MCP1	In solution	In solution - MCP1
CD102	CD43	1.2303466696346388	In solution - Not stimulated	In solution - Rantes	100	100	4026	0.017	-2.1819874973644877	-0.2080638333991094	Wilcoxon	two.sided	0.13297777777777778	ns	FALSE	S5	Rantes	In solution	In solution - Rantes
CD102	CD44	0.3723767292118829	In solution - Not stimulated	Immob - MCP1	100	100	4688	0.447	-1.3795616445217236	0.6234836805083651	Wilcoxon	two.sided	0.7526170403587444	ns	FALSE	S4	MCP1	Immob	Immob - MCP1
CD102	CD44	0.37534539278976087	In solution - Not stimulated	Immob - Not stimulated	100	100	4654	0.399	-1.2410980087780974	0.5100317118734885	Wilcoxon	two.sided	0.7211707317073172	ns	FALSE	S2	Not stimulated	Immob	Immob - Not stimulated
CD102	CD44	-0.11367345671855934	In solution - Not stimulated	Immob - Rantes	100	100	5087	0.833	-0.839721033935338	1.1550573874864485	Wilcoxon	two.sided	0.9405485164394546	ns	FALSE	S3	Rantes	Immob	Immob - Rantes
CD102	CD44	-0.3698607993128359	In solution - Not stimulated	In solution - MCP1	100	100	5332	0.418	-0.5024489753789021	1.2290177860958504	Wilcoxon	two.sided	0.7330872941907425	ns	FALSE	S6	MCP1	In solution	In solution - MCP1
CD102	CD44	0.09365339624428198	In solution - Not stimulated	In solution - Rantes	100	100	4914	0.835	-0.9658706135265678	0.7239083891674162	Wilcoxon	two.sided	0.9412938824470212	ns	FALSE	S5	Rantes	In solution	In solution - Rantes
CD102	CD45	-0.10377867908136428	In solution - Not stimulated	Immob - MCP1	100	100	5101	0.806	-0.8332392903347807	1.076486346983886	Wilcoxon	two.sided	0.9309663658736672	ns	FALSE	S4	MCP1	Immob	Immob - MCP1
CD102	CD45	0.14846429779775716	In solution - Not stimulated	Immob - Not stimulated	100	100	4867	0.746	-1.0776116693229052	0.7587187734409184	Wilcoxon	two.sided	0.9084263783783784	ns	FALSE	S2	Not stimulated	Immob	Immob - Not stimulated
CD102	CD45	-0.4499486085796819	In solution - Not stimulated	Immob - Rantes	100	100	5331	0.419	-0.5923483820367703	1.523390816646851	Wilcoxon	two.sided	0.7330872941907425	ns	FALSE	S3	Rantes	Immob	Immob - Rantes
CD102	CD45	0.7333909774597489	In solution - Not stimulated	In solution - MCP1	100	100	4367	0.122	-1.6785407485906447	0.2120051441786012	Wilcoxon	two.sided	0.4022857142857143	ns	FALSE	S6	MCP1	In solution	In solution - MCP1
CD102	CD45	1.309407075468035	In solution - Not stimulated	In solution - Rantes	100	100	3869	0.006	-2.266619689276063	-0.3549561485203791	Wilcoxon	two.sided	0.06678260869565217	ns	FALSE	S5	Rantes	In solution	In solution - Rantes
CD102	CD45RA	-0.38277035480699523	In solution - Not stimulated	Immob - MCP1	100	96	5026	0.57	-0.9608978728903628	1.667987510290475	Wilcoxon	two.sided	0.8318839077481213	ns	FALSE	S4	MCP1	Immob	Immob - MCP1
CD102	CD45RA	0.15326300863541617	In solution - Not stimulated	Immob - Not stimulated	100	99	4843	0.793	-1.3177923504744895	1.0445433642444504	Wilcoxon	two.sided	0.9275823492852704	ns	FALSE	S2	Not stimulated	Immob	Immob - Not stimulated
CD102	CD45RA	-0.7995493221595829	In solution - Not stimulated	Immob - Rantes	100	81	4458	0.245	-0.5163505007170125	2.0466169325567636	Wilcoxon	two.sided	0.5676018099547512	ns	FALSE	S3	Rantes	Immob	Immob - Rantes
CD102	CD45RA	0.8525585212051333	In solution - Not stimulated	In solution - MCP1	100	100	4360	0.118	-1.9655732123362455	0.23867235649482357	Wilcoxon	two.sided	0.3946413301662708	ns	FALSE	S6	MCP1	In solution	In solution - MCP1
CD102	CD45RA	0.27861303717818964	In solution - Not stimulated	In solution - Rantes	100	100	4844	0.704	-1.483318343925755	0.9500937451367718	Wilcoxon	two.sided	0.8921980198019801	ns	FALSE	S5	Rantes	In solution	In solution - Rantes
CD102	CD45RB	-1.095472677755459	In solution - Not stimulated	Immob - MCP1	100	100	5775	0.058	-0.03369908330140091	2.162923425037312	Wilcoxon	two.sided	0.26665795918367347	ns	FALSE	S4	MCP1	Immob	Immob - MCP1
CD102	CD45RB	0.1851976981106543	In solution - Not stimulated	Immob - Not stimulated	100	100	4863	0.739	-1.158491864049721	0.7847267729398527	Wilcoxon	two.sided	0.9065667610542366	ns	FALSE	S2	Not stimulated	Immob	Immob - Not stimulated
CD102	CD45RB	-1.0042221911186449	In solution - Not stimulated	Immob - Rantes	100	100	5710	0.083	-0.11213544298190577	2.1651548760982906	Wilcoxon	two.sided	0.3241719833564494	ns	FALSE	S3	Rantes	Immob	Immob - Rantes
CD102	CD45RB	-0.1920053530867086	In solution - Not stimulated	In solution - MCP1	100	100	5122	0.767	-0.901192790504842	1.2673058259501542	Wilcoxon	two.sided	0.920097000638162	ns	FALSE	S6	MCP1	In solution	In solution - MCP1
CD102	CD45RB	0.366448596696735	In solution - Not stimulated	In solution - Rantes	100	100	4741	0.528	-1.4969273981328657	0.7577919165778453	Wilcoxon	two.sided	0.8069685807150596	ns	FALSE	S5	Rantes	In solution	In solution - Rantes
CD102	CD47	-0.45852065782394663	In solution - Not stimulated	Immob - MCP1	100	100	5340	0.407	-0.7014719848473254	1.6119788421077408	Wilcoxon	two.sided	0.7258467384420518	ns	FALSE	S4	MCP1	Immob	Immob - MCP1
CD102	CD47	-0.8906659009203394	In solution - Not stimulated	Immob - Not stimulated	100	100	5674	0.1	-0.16465535315432075	1.9014930136943569	Wilcoxon	two.sided	0.3578144853875477	ns	FALSE	S2	Not stimulated	Immob	Immob - Not stimulated
CD102	CD47	-0.13193877870331855	In solution - Not stimulated	Immob - Rantes	100	100	5084	0.838	-0.997195787237208	1.4055545232224969	Wilcoxon	two.sided	0.9416632083000798	ns	FALSE	S3	Rantes	Immob	Immob - Rantes
CD102	CD47	-1.1203319380640506	In solution - Not stimulated	In solution - MCP1	100	100	5769	0.06	-0.04209232484585923	2.1275949377228036	Wilcoxon	two.sided	0.2720772946859903	ns	FALSE	S6	MCP1	In solution	In solution - MCP1
CD102	CD47	-0.6511697038055149	In solution - Not stimulated	In solution - Rantes	100	100	5494	0.228	-0.4063191478859895	1.7299722373703046	Wilcoxon	two.sided	0.5511141630901287	ns	FALSE	S5	Rantes	In solution	In solution - Rantes
CD102	CD48	1.2314815489618236	In solution - Not stimulated	Immob - MCP1	100	100	4167	0.042	-2.4151648101789576	-0.038353864457916	Wilcoxon	two.sided	0.22463817663817665	ns	FALSE	S4	MCP1	Immob	Immob - MCP1
CD102	CD48	0.7925994751957225	In solution - Not stimulated	Immob - Not stimulated	100	100	4448	0.178	-1.9686455403990168	0.3902396004057734	Wilcoxon	two.sided	0.4867831965234186	ns	FALSE	S2	Not stimulated	Immob	Immob - Not stimulated
CD102	CD48	-0.35212547516661635	In solution - Not stimulated	Immob - Rantes	100	100	5194	0.636	-1.0443303129450063	1.77723690225942	Wilcoxon	two.sided	0.8629130330040954	ns	FALSE	S3	Rantes	Immob	Immob - Rantes
CD102	CD48	1.878281769085405	In solution - Not stimulated	In solution - MCP1	100	100	3764	0.003	-3.071215283802983	-0.6475848281645078	Wilcoxon	two.sided	0.04213466334164588	*	TRUE	S6	MCP1	In solution	In solution - MCP1
CD102	CD48	1.3868683460750042	In solution - Not stimulated	In solution - Rantes	100	100	4039	0.019	-2.511003730476767	-0.21552827128388607	Wilcoxon	two.sided	0.14267733333333332	ns	FALSE	S5	Rantes	In solution	In solution - Rantes
CD102	CD49D	1.5308547123384837	In solution - Not stimulated	Immob - MCP1	100	100	3874	0.006	-2.5926107318544833	-0.4568725987328776	Wilcoxon	two.sided	0.06678260869565217	ns	FALSE	S4	MCP1	Immob	Immob - MCP1
CD102	CD49D	1.1522440085164016	In solution - Not stimulated	Immob - Not stimulated	100	100	4119	0.031	-2.1246987696853044	-0.15038982813529184	Wilcoxon	two.sided	0.18998041349292707	ns	FALSE	S2	Not stimulated	Immob	Immob - Not stimulated
CD102	CD49D	1.0187913051045028	In solution - Not stimulated	Immob - Rantes	100	100	4321	0.097	-2.0716751518760352	0.2281036448395674	Wilcoxon	two.sided	0.35222695035460994	ns	FALSE	S3	Rantes	Immob	Immob - Rantes
CD102	CD49D	2.02672482030476	In solution - Not stimulated	In solution - MCP1	100	100	3557	4.24e-4	-3.102542900695129	-0.9341643027655344	Wilcoxon	two.sided	0.00947606349206349	**	TRUE	S6	MCP1	In solution	In solution - MCP1
CD102	CD49D	1.5291059733288863	In solution - Not stimulated	In solution - Rantes	100	100	3871	0.006	-2.502456886266803	-0.48574944328582126	Wilcoxon	two.sided	0.06678260869565217	ns	FALSE	S5	Rantes	In solution	In solution - Rantes
CD102	CD5	1.320296617310575	In solution - Not stimulated	Immob - MCP1	100	100	4081	0.025	-2.4323619600964292	-0.17218305888220084	Wilcoxon	two.sided	0.16882494004796164	ns	FALSE	S4	MCP1	Immob	Immob - MCP1
CD102	CD5	0.687411002916929	In solution - Not stimulated	Immob - Not stimulated	100	100	4404	0.146	-1.6380685993344906	0.2725834818398382	Wilcoxon	two.sided	0.443512405609493	ns	FALSE	S2	Not stimulated	Immob	Immob - Not stimulated
CD102	CD5	-0.24527025415383327	In solution - Not stimulated	Immob - Rantes	100	100	5201	0.624	-0.7957368786169808	1.2986266650384146	Wilcoxon	two.sided	0.8567450024378351	ns	FALSE	S3	Rantes	Immob	Immob - Rantes
CD102	CD5	-0.26388668751150984	In solution - Not stimulated	In solution - MCP1	100	100	5200	0.626	-0.8052133296919388	1.298053258185628	Wilcoxon	two.sided	0.8569839572192512	ns	FALSE	S6	MCP1	In solution	In solution - MCP1
CD102	CD5	-0.06937864255477227	In solution - Not stimulated	In solution - Rantes	100	100	5052	0.9	-0.9265393549416904	1.124671071920586	Wilcoxon	two.sided	0.9682521489971349	ns	FALSE	S5	Rantes	In solution	In solution - Rantes
CD102	CD50	0.03270108132460699	In solution - Not stimulated	Immob - MCP1	100	100	4978	0.958	-1.1808458931510146	1.1426052077572095	Wilcoxon	two.sided	0.986732991953182	ns	FALSE	S4	MCP1	Immob	Immob - MCP1
CD102	CD50	0.836818673889679	In solution - Not stimulated	Immob - Not stimulated	100	100	4393	0.138	-2.001509052213621	0.3072357599841073	Wilcoxon	two.sided	0.4294011049723757	ns	FALSE	S2	Not stimulated	Immob	Immob - Not stimulated
CD102	CD50	-0.23055915536703547	In solution - Not stimulated	Immob - Rantes	100	100	5133	0.746	-1.1493166774266104	1.5842814163374943	Wilcoxon	two.sided	0.9084263783783784	ns	FALSE	S3	Rantes	Immob	Immob - Rantes
CD102	CD50	-0.5064400932595363	In solution - Not stimulated	In solution - MCP1	100	100	5415	0.311	-0.4883560250905565	1.4946540198583358	Wilcoxon	two.sided	0.6392525547445256	ns	FALSE	S6	MCP1	In solution	In solution - MCP1
CD102	CD50	0.4132420264357365	In solution - Not stimulated	In solution - Rantes	100	100	4665	0.414	-1.3750848113525294	0.5665500704913017	Wilcoxon	two.sided	0.7304661654135337	ns	FALSE	S5	Rantes	In solution	In solution - Rantes
CD102	CD52	0.5063654256875639	In solution - Not stimulated	Immob - MCP1	100	100	4659	0.405	-1.7874370260651904	0.7209741696076265	Wilcoxon	two.sided	0.7236548223350254	ns	FALSE	S4	MCP1	Immob	Immob - MCP1
CD102	CD52	0.8036592996636591	In solution - Not stimulated	Immob - Not stimulated	100	100	4442	0.173	-2.063638895267158	0.43114188169391143	Wilcoxon	two.sided	0.4802050271069492	ns	FALSE	S2	Not stimulated	Immob	Immob - Not stimulated
CD102	CD52	-0.5723323998643539	In solution - Not stimulated	Immob - Rantes	100	100	5356	0.385	-0.7643325498034326	1.8716193582081504	Wilcoxon	two.sided	0.7086013071895425	ns	FALSE	S3	Rantes	Immob	Immob - Rantes
CD102	CD52	0.8378030330189329	In solution - Not stimulated	In solution - MCP1	100	100	4402	0.144	-1.897303772730086	0.26402510210346375	Wilcoxon	two.sided	0.4405258011950027	ns	FALSE	S6	MCP1	In solution	In solution - MCP1
CD102	CD52	1.1325050173085944	In solution - Not stimulated	In solution - Rantes	100	100	4147	0.037	-2.2757371248331526	-0.0759584284216209	Wilcoxon	two.sided	0.208384	ns	FALSE	S5	Rantes	In solution	In solution - Rantes
CD102	CD54	0.23009397855811975	In solution - Not stimulated	Immob - MCP1	100	100	4818	0.657	-1.2021951621077185	0.7808018149291494	Wilcoxon	two.sided	0.8722828854314003	ns	FALSE	S4	MCP1	Immob	Immob - MCP1
CD102	CD54	0.09455619486235108	In solution - Not stimulated	Immob - Not stimulated	100	100	4910	0.827	-1.0186566964583474	0.7936960313353513	Wilcoxon	two.sided	0.9380994964753272	ns	FALSE	S2	Not stimulated	Immob	Immob - Not stimulated
CD102	CD54	-0.3249646224839194	In solution - Not stimulated	Immob - Rantes	100	100	5202	0.622	-0.8248522669897518	1.549607843899184	Wilcoxon	two.sided	0.8567450024378351	ns	FALSE	S3	Rantes	Immob	Immob - Rantes
CD102	CD54	-0.05559000168542373	In solution - Not stimulated	In solution - MCP1	100	100	5045	0.913	-0.942118605336961	1.0648242313119904	Wilcoxon	two.sided	0.97497459233978	ns	FALSE	S6	MCP1	In solution	In solution - MCP1
CD102	CD54	0.11732285185467578	In solution - Not stimulated	In solution - Rantes	100	100	4893	0.795	-1.1341007286303426	0.855714436605397	Wilcoxon	two.sided	0.9275823492852704	ns	FALSE	S5	Rantes	In solution	In solution - Rantes
CD102	CD55	-0.1962562330805825	In solution - Not stimulated	Immob - MCP1	100	100	5146	0.722	-1.0540149629974036	1.3877439691097304	Wilcoxon	two.sided	0.9006210409745293	ns	FALSE	S4	MCP1	Immob	Immob - MCP1
CD102	CD55	0.2853023633566629	In solution - Not stimulated	Immob - Not stimulated	100	100	4792	0.612	-1.448048360052526	0.8456825647722599	Wilcoxon	two.sided	0.8546451772873791	ns	FALSE	S2	Not stimulated	Immob	Immob - Not stimulated
CD102	CD55	-0.2767502172049962	In solution - Not stimulated	Immob - Rantes	100	100	5177	0.666	-0.950955152667061	1.5378509342467104	Wilcoxon	two.sided	0.8753586931155193	ns	FALSE	S3	Rantes	Immob	Immob - Rantes
CD102	CD55	0.7576215548535696	In solution - Not stimulated	In solution - MCP1	100	100	4393	0.138	-1.9641252168648615	0.25769929037407374	Wilcoxon	two.sided	0.4294011049723757	ns	FALSE	S6	MCP1	In solution	In solution - MCP1
CD102	CD55	-0.14151565507147004	In solution - Not stimulated	In solution - Rantes	100	100	5100	0.808	-1.0053828292971467	1.32644089659744	Wilcoxon	two.sided	0.9317477477477478	ns	FALSE	S5	Rantes	In solution	In solution - Rantes
CD102	CD59	0.2998829168522269	In solution - Not stimulated	Immob - MCP1	100	100	4831	0.681	-1.6626234716287105	1.1369855685256902	Wilcoxon	two.sided	0.8815753959146202	ns	FALSE	S4	MCP1	Immob	Immob - MCP1
CD102	CD59	0.758323601269353	In solution - Not stimulated	Immob - Not stimulated	100	100	4511	0.233	-1.9327546477792432	0.5235948413723368	Wilcoxon	two.sided	0.5569847198641765	ns	FALSE	S2	Not stimulated	Immob	Immob - Not stimulated
CD102	CD59	-0.8137373885268532	In solution - Not stimulated	Immob - Rantes	100	100	5507	0.216	-0.4825716694695875	2.128345460514154	Wilcoxon	two.sided	0.5361445570736006	ns	FALSE	S3	Rantes	Immob	Immob - Rantes
CD102	CD59	0.8014964953498213	In solution - Not stimulated	In solution - MCP1	100	100	4458	0.186	-1.983916096271637	0.38408172043806355	Wilcoxon	two.sided	0.4971770289511154	ns	FALSE	S6	MCP1	In solution	In solution - MCP1
CD102	CD59	1.2947527022408558	In solution - Not stimulated	In solution - Rantes	100	100	4136	0.035	-2.4545106468129014	-0.0942138925115372	Wilcoxon	two.sided	0.20238193018480496	ns	FALSE	S5	Rantes	In solution	In solution - Rantes
CD102	CD69	0.33025846756113414	In solution - Not stimulated	Immob - MCP1	100	100	4749	0.54	-1.3834562083690956	0.7186406637383604	Wilcoxon	two.sided	0.8140471092077088	ns	FALSE	S4	MCP1	Immob	Immob - MCP1
CD102	CD69	0.1321464855754852	In solution - Not stimulated	Immob - Not stimulated	100	100	4892	0.793	-1.1087883570592854	0.8058867111454977	Wilcoxon	two.sided	0.9275823492852704	ns	FALSE	S2	Not stimulated	Immob	Immob - Not stimulated
CD102	CD69	-0.6775905541345215	In solution - Not stimulated	Immob - Rantes	100	100	5450	0.272	-0.4997317097834525	1.8736201670064303	Wilcoxon	two.sided	0.5976995708154507	ns	FALSE	S3	Rantes	Immob	Immob - Rantes
CD102	CD69	0.4736476401334767	In solution - Not stimulated	In solution - MCP1	100	100	4659	0.405	-1.536206377892544	0.6247628076732376	Wilcoxon	two.sided	0.7236548223350254	ns	FALSE	S6	MCP1	In solution	In solution - MCP1
CD102	CD69	0.231877862563587	In solution - Not stimulated	In solution - Rantes	100	100	4798	0.622	-1.2057530733651545	0.7124387687401229	Wilcoxon	two.sided	0.8567450024378351	ns	FALSE	S5	Rantes	In solution	In solution - Rantes
CD102	CD7	0.5532121355887019	In solution - Not stimulated	Immob - MCP1	100	100	4573	0.297	-1.641920350092707	0.5355355500465568	Wilcoxon	two.sided	0.6225173055452178	ns	FALSE	S4	MCP1	Immob	Immob - MCP1
CD102	CD7	0.5955273809048591	In solution - Not stimulated	Immob - Not stimulated	100	100	4508	0.23	-1.576418530344642	0.3805807854573344	Wilcoxon	two.sided	0.5540461933276304	ns	FALSE	S2	Not stimulated	Immob	Immob - Not stimulated
CD102	CD7	1.0392016358609308	In solution - Not stimulated	Immob - Rantes	100	100	4134	0.034	-2.00674678261361	-0.07571489623816814	Wilcoxon	two.sided	0.19988308977035493	ns	FALSE	S3	Rantes	Immob	Immob - Rantes
CD102	CD7	0.2967857617581978	In solution - Not stimulated	In solution - MCP1	100	100	4742	0.529	-1.2518486309658368	0.6717752347916207	Wilcoxon	two.sided	0.8069685807150596	ns	FALSE	S6	MCP1	In solution	In solution - MCP1
CD102	CD7	1.4162816738502593	In solution - Not stimulated	In solution - Rantes	100	100	3810	0.004	-2.3516407352066433	-0.4674011425903261	Wilcoxon	two.sided	0.0516697247706422	ns	FALSE	S5	Rantes	In solution	In solution - Rantes
CD102	CD8	0.8692455245230244	In solution - Not stimulated	Immob - MCP1	100	100	4321	0.097	-1.884827893614799	0.16271771699191862	Wilcoxon	two.sided	0.35222695035460994	ns	FALSE	S4	MCP1	Immob	Immob - MCP1
CD102	CD8	0.4808567602504392	In solution - Not stimulated	Immob - Not stimulated	100	100	4627	0.363	-1.571304006365465	0.5610773479835913	Wilcoxon	two.sided	0.6892838840188806	ns	FALSE	S2	Not stimulated	Immob	Immob - Not stimulated
CD102	CD8	0.25502936064996473	In solution - Not stimulated	Immob - Rantes	100	100	4829	0.677	-1.4645571289630517	0.9732225597747564	Wilcoxon	two.sided	0.8807724647724648	ns	FALSE	S3	Rantes	Immob	Immob - Rantes
CD102	CD8	-0.10188968786284296	In solution - Not stimulated	In solution - MCP1	100	100	5101	0.806	-0.8350250810410922	1.110406561701857	Wilcoxon	two.sided	0.9309663658736672	ns	FALSE	S6	MCP1	In solution	In solution - MCP1
CD102	CD8	0.5437774353071622	In solution - Not stimulated	In solution - Rantes	100	100	4569	0.293	-1.5491094299608203	0.5404563927739527	Wilcoxon	two.sided	0.6173497942386832	ns	FALSE	S5	Rantes	In solution	In solution - Rantes
CD102	CD82	1.5831589477920136	In solution - Not stimulated	Immob - MCP1	100	100	3879	0.006	-2.767671023595444	-0.4458633242757024	Wilcoxon	two.sided	0.06678260869565217	ns	FALSE	S4	MCP1	Immob	Immob - MCP1
CD102	CD82	1.0025948624363878	In solution - Not stimulated	Immob - Not stimulated	100	100	4261	0.071	-2.0972262030695874	0.09781001301991168	Wilcoxon	two.sided	0.29997899474868717	ns	FALSE	S2	Not stimulated	Immob	Immob - Not stimulated
CD102	CD82	0.6798387090213152	In solution - Not stimulated	Immob - Rantes	100	100	4589	0.316	-1.9322968813473709	0.6102884060773723	Wilcoxon	two.sided	0.6450569046756071	ns	FALSE	S3	Rantes	Immob	Immob - Rantes
CD102	CD82	-0.26660799597211793	In solution - Not stimulated	In solution - MCP1	100	100	5192	0.64	-0.9053646581485528	1.4560870437797209	Wilcoxon	two.sided	0.865421368547419	ns	FALSE	S6	MCP1	In solution	In solution - MCP1
CD102	CD82	-0.11343666833564892	In solution - Not stimulated	In solution - Rantes	100	100	5070	0.865	-0.9870987933075894	1.2775175073891234	Wilcoxon	two.sided	0.9559811616954472	ns	FALSE	S5	Rantes	In solution	In solution - Rantes
CD102	CD84	-0.11147860799997895	In solution - Not stimulated	Immob - MCP1	100	100	5060	0.884	-1.1325640466413514	1.2874658774167416	Wilcoxon	two.sided	0.9628095146006576	ns	FALSE	S4	MCP1	Immob	Immob - MCP1
CD102	CD84	0.2789457268879688	In solution - Not stimulated	Immob - Not stimulated	100	100	4781	0.593	-1.2972709834283354	0.7979554338638879	Wilcoxon	two.sided	0.8433777777777778	ns	FALSE	S2	Not stimulated	Immob	Immob - Not stimulated
CD102	CD84	-1.066872255913596	In solution - Not stimulated	Immob - Rantes	100	100	5689	0.092	-0.1994437399452944	2.3332389334171872	Wilcoxon	two.sided	0.3420092409240924	ns	FALSE	S3	Rantes	Immob	Immob - Rantes
CD102	CD84	0.5736195303439469	In solution - Not stimulated	In solution - MCP1	100	100	4602	0.331	-1.5819904274203689	0.5981153329192678	Wilcoxon	two.sided	0.655712979247274	ns	FALSE	S6	MCP1	In solution	In solution - MCP1
CD102	CD84	-0.11979491543765	In solution - Not stimulated	In solution - Rantes	100	100	5078	0.85	-1.0029309188506104	1.2550481033187737	Wilcoxon	two.sided	0.9470227497527202	ns	FALSE	S5	Rantes	In solution	In solution - Rantes
CD102	CD86	0.6255685443729315	In solution - Not stimulated	Immob - MCP1	100	100	4505	0.227	-1.7827606267748042	0.4139701921169828	Wilcoxon	two.sided	0.5489325890940318	ns	FALSE	S4	MCP1	Immob	Immob - MCP1
CD102	CD86	0.6129312340097571	In solution - Not stimulated	Immob - Not stimulated	100	100	4571	0.295	-1.6622464209817849	0.47527130861724154	Wilcoxon	two.sided	0.6197090637821707	ns	FALSE	S2	Not stimulated	Immob	Immob - Not stimulated
CD102	CD86	-0.15832961386471747	In solution - Not stimulated	Immob - Rantes	100	100	5114	0.782	-0.9550591922689192	1.4472494878324502	Wilcoxon	two.sided	0.9235110085971904	ns	FALSE	S3	Rantes	Immob	Immob - Rantes
CD102	CD86	1.0141506239612952	In solution - Not stimulated	In solution - MCP1	100	100	4144	0.037	-2.0132081057221693	-0.06732282596195259	Wilcoxon	two.sided	0.208384	ns	FALSE	S6	MCP1	In solution	In solution - MCP1
CD102	CD86	0.4246961287395839	In solution - Not stimulated	In solution - Rantes	100	100	4705	0.472	-1.4779530836910717	0.7050320027576402	Wilcoxon	two.sided	0.7719316140249203	ns	FALSE	S5	Rantes	In solution	In solution - Rantes
CD102	HLA-ABC	1.1670497883707516	In solution - Not stimulated	Immob - MCP1	100	100	3951	0.01	-2.117813755615515	-0.2853846184099069	Wilcoxon	two.sided	0.09309090909090909	ns	FALSE	S4	MCP1	Immob	Immob - MCP1
CD102	HLA-ABC	0.9344561653870614	In solution - Not stimulated	Immob - Not stimulated	100	100	4194	0.049	-1.847926612784208	-0.0023362045637622	Wilcoxon	two.sided	0.24335802469135803	ns	FALSE	S2	Not stimulated	Immob	Immob - Not stimulated
CD102	HLA-ABC	0.29575250545328624	In solution - Not stimulated	Immob - Rantes	100	100	4753	0.547	-1.3265428482293655	0.7316724448398629	Wilcoxon	two.sided	0.8195541367384943	ns	FALSE	S3	Rantes	Immob	Immob - Rantes
CD102	HLA-ABC	0.6919945942845833	In solution - Not stimulated	In solution - MCP1	100	100	4434	0.167	-1.6980874575078546	0.2899093578639548	Wilcoxon	two.sided	0.4738256926952142	ns	FALSE	S6	MCP1	In solution	In solution - MCP1
CD102	HLA-ABC	1.0431505782383197	In solution - Not stimulated	In solution - Rantes	100	100	4232	0.061	-2.029843264554486	0.05306857725371438	Wilcoxon	two.sided	0.2755028067361668	ns	FALSE	S5	Rantes	In solution	In solution - Rantes
CD102	HLA-DR	1.878243691913108	In solution - Not stimulated	Immob - MCP1	100	100	3833	0.004	-3.181072793782007	-0.6145817635736835	Wilcoxon	two.sided	0.0516697247706422	ns	FALSE	S4	MCP1	Immob	Immob - MCP1
CD102	HLA-DR	2.108254835939121	In solution - Not stimulated	Immob - Not stimulated	100	100	3603	6.44e-4	-3.352526035653648	-0.895677756042658	Wilcoxon	two.sided	0.0130938916967509	*	TRUE	S2	Not stimulated	Immob	Immob - Not stimulated
CD102	HLA-DR	1.801797748844632	In solution - Not stimulated	Immob - Rantes	100	100	3961	0.011	-3.160609206136379	-0.4167734306032974	Wilcoxon	two.sided	0.0986496815286624	ns	FALSE	S3	Rantes	Immob	Immob - Rantes
CD102	HLA-DR	0.33208073908089314	In solution - Not stimulated	In solution - MCP1	100	100	4788	0.605	-1.73472164491815	1.04561517765192	Wilcoxon	two.sided	0.8501397205588822	ns	FALSE	S6	MCP1	In solution	In solution - MCP1
CD102	HLA-DR	1.5331484553035284	In solution - Not stimulated	In solution - Rantes	100	100	4083	0.025	-2.856311681694107	-0.2236456764375313	Wilcoxon	two.sided	0.16882494004796164	ns	FALSE	S5	Rantes	In solution	In solution - Rantes
CD11a	CD127	0.8243247027953993	In solution - Not stimulated	Immob - MCP1	100	100	4404	0.146	-2.0444639458307097	0.2852510463426634	Wilcoxon	two.sided	0.443512405609493	ns	FALSE	S4	MCP1	Immob	Immob - MCP1
CD11a	CD127	0.6690086328925124	In solution - Not stimulated	Immob - Not stimulated	100	100	4481	0.205	-1.6504501242564886	0.3878864472156448	Wilcoxon	two.sided	0.5210108303249098	ns	FALSE	S2	Not stimulated	Immob	Immob - Not stimulated
CD11a	CD127	0.7483590688401391	In solution - Not stimulated	Immob - Rantes	100	100	4517	0.238	-1.9622432647939356	0.5480729490481838	Wilcoxon	two.sided	0.5610782754290499	ns	FALSE	S3	Rantes	Immob	Immob - Rantes
CD11a	CD127	0.7782134590147276	In solution - Not stimulated	In solution - MCP1	100	100	4311	0.092	-1.7042249241782894	0.1343680012250949	Wilcoxon	two.sided	0.3420092409240924	ns	FALSE	S6	MCP1	In solution	In solution - MCP1
CD11a	CD127	0.7547127875831505	In solution - Not stimulated	In solution - Rantes	100	100	4323	0.098	-1.6534020192124983	0.13328070270714554	Wilcoxon	two.sided	0.3529002557544757	ns	FALSE	S5	Rantes	In solution	In solution - Rantes
CD11a	CD16	0.6325338771301424	In solution - Not stimulated	Immob - MCP1	100	100	4560	0.283	-1.726183845063054	0.5049745314777616	Wilcoxon	two.sided	0.6085742649866361	ns	FALSE	S4	MCP1	Immob	Immob - MCP1
CD11a	CD16	0.34960809024783657	In solution - Not stimulated	Immob - Not stimulated	100	100	4722	0.498	-1.3312401966097818	0.5985282195794658	Wilcoxon	two.sided	0.787183833847881	ns	FALSE	S2	Not stimulated	Immob	Immob - Not stimulated
CD11a	CD16	-0.5497380348367374	In solution - Not stimulated	Immob - Rantes	100	100	5374	0.361	-0.6181259258621011	1.7620430261169826	Wilcoxon	two.sided	0.6866437014522121	ns	FALSE	S3	Rantes	Immob	Immob - Rantes
CD11a	CD16	0.6733877390474489	In solution - Not stimulated	In solution - MCP1	100	100	4444	0.175	-1.6383837520801787	0.30106258116674167	Wilcoxon	two.sided	0.4817204301075269	ns	FALSE	S6	MCP1	In solution	In solution - MCP1
CD11a	CD16	1.016088254773844	In solution - Not stimulated	In solution - Rantes	100	100	4217	0.056	-2.0010509426441443	0.02551484314063667	Wilcoxon	two.sided	0.26195348837209304	ns	FALSE	S5	Rantes	In solution	In solution - Rantes
CD11a	CD161	0.21488404108280865	In solution - Not stimulated	Immob - MCP1	51	100	2467	0.745	-1.4898302900529576	1.1231781977424764	Wilcoxon	two.sided	0.9084263783783784	ns	FALSE	S4	MCP1	Immob	Immob - MCP1
CD11a	CD161	0.6909909724130485	In solution - Not stimulated	Immob - Not stimulated	51	100	2287	0.302	-2.092193283142131	0.6872348221793807	Wilcoxon	two.sided	0.6273935817041683	ns	FALSE	S2	Not stimulated	Immob	Immob - Not stimulated
CD11a	CD161	-0.42439425663715646	In solution - Not stimulated	Immob - Rantes	51	100	2696	0.567	-1.064782211469202	1.79053928855424	Wilcoxon	two.sided	0.8302559044900077	ns	FALSE	S3	Rantes	Immob	Immob - Rantes
CD11a	CD161	0.34025804961948464	In solution - Not stimulated	In solution - MCP1	51	31	750	0.702	-2.053343865444285	1.4075216626647076	Wilcoxon	two.sided	0.8916698240866034	ns	FALSE	S6	MCP1	In solution	In solution - MCP1
CD11a	CD161	0.32328088000772814	In solution - Not stimulated	In solution - Rantes	51	20	467	0.587	-2.3629699187554434	1.3703870433322136	Wilcoxon	two.sided	0.84143140748282	ns	FALSE	S5	Rantes	In solution	In solution - Rantes
CD11a	CD162	-1.4366035900254757	In solution - Not stimulated	Immob - MCP1	100	100	5743	0.07	-0.1431689332745322	3.026104748379909	Wilcoxon	two.sided	0.2968674698795181	ns	FALSE	S4	MCP1	Immob	Immob - MCP1
CD11a	CD162	0.19038337066828587	In solution - Not stimulated	Immob - Not stimulated	100	100	4871	0.754	-1.6198736105652876	1.23271415105369	Wilcoxon	two.sided	0.9130354762416684	ns	FALSE	S2	Not stimulated	Immob	Immob - Not stimulated
CD11a	CD162	-0.6095883738432626	In solution - Not stimulated	Immob - Rantes	100	100	5262	0.523	-1.1041172790147002	2.316648937283784	Wilcoxon	two.sided	0.8039126637554586	ns	FALSE	S3	Rantes	Immob	Immob - Rantes
CD11a	CD162	0.5983464527614091	In solution - Not stimulated	In solution - MCP1	100	100	4672	0.424	-2.0318861887488633	0.8560091503754808	Wilcoxon	two.sided	0.7365724861196792	ns	FALSE	S6	MCP1	In solution	In solution - MCP1
CD11a	CD162	0.934170190116403	In solution - Not stimulated	In solution - Rantes	100	100	4432	0.166	-2.26548606998289	0.3951671162485442	Wilcoxon	two.sided	0.4724163719050026	ns	FALSE	S5	Rantes	In solution	In solution - Rantes
CD11a	CD18	0.26476780885531426	In solution - Not stimulated	Immob - MCP1	100	100	4784	0.599	-1.217743812097687	0.7919215238494475	Wilcoxon	two.sided	0.8476301507537689	ns	FALSE	S4	MCP1	Immob	Immob - MCP1
CD11a	CD18	0.68088397406918	In solution - Not stimulated	Immob - Not stimulated	100	100	4504	0.226	-1.734832909398744	0.37596292638614265	Wilcoxon	two.sided	0.547454623655914	ns	FALSE	S2	Not stimulated	Immob	Immob - Not stimulated
CD11a	CD18	-1.251751045914218	In solution - Not stimulated	Immob - Rantes	100	100	5866	0.034	0.09164915194959904	2.519989932406342	Wilcoxon	two.sided	0.19988308977035493	ns	FALSE	S3	Rantes	Immob	Immob - Rantes
CD11a	CD18	0.13697769495608553	In solution - Not stimulated	In solution - MCP1	100	100	4888	0.785	-0.9501756133119426	0.7398127342454897	Wilcoxon	two.sided	0.9243403721513695	ns	FALSE	S6	MCP1	In solution	In solution - MCP1
CD11a	CD18	0.585619775046841	In solution - Not stimulated	In solution - Rantes	100	100	4428	0.163	-1.4043138911529771	0.23111631092028603	Wilcoxon	two.sided	0.4667086934417896	ns	FALSE	S5	Rantes	In solution	In solution - Rantes
CD11a	CD197	1.12588308498598	In solution - Not stimulated	Immob - MCP1	100	100	4112	0.03	-1.9725189112313883	-0.10374087178582896	Wilcoxon	two.sided	0.18628445424476295	ns	FALSE	S4	MCP1	Immob	Immob - MCP1
CD11a	CD197	0.1669588099097673	In solution - Not stimulated	Immob - Not stimulated	100	100	4865	0.742	-1.1084838857647417	0.790575609182789	Wilcoxon	two.sided	0.9084263783783784	ns	FALSE	S2	Not stimulated	Immob	Immob - Not stimulated
CD11a	CD197	0.4684594802156401	In solution - Not stimulated	Immob - Rantes	100	100	4667	0.417	-1.494834794114866	0.5945878182306759	Wilcoxon	two.sided	0.7330872941907425	ns	FALSE	S3	Rantes	Immob	Immob - Rantes
CD11a	CD197	0.11155727882975625	In solution - Not stimulated	In solution - MCP1	100	100	4902	0.812	-0.958947000282129	0.7471175739129383	Wilcoxon	two.sided	0.932731796859066	ns	FALSE	S6	MCP1	In solution	In solution - MCP1
CD11a	CD197	0.3000672119869464	In solution - Not stimulated	In solution - Rantes	100	100	4730	0.51	-1.25436720866835	0.6405587765496707	Wilcoxon	two.sided	0.794775871610404	ns	FALSE	S5	Rantes	In solution	In solution - Rantes
CD11a	CD2	-0.24701881391351596	In solution - Not stimulated	Immob - MCP1	100	100	5178	0.665	-0.851115777687883	1.3994601313185535	Wilcoxon	two.sided	0.8753586931155193	ns	FALSE	S4	MCP1	Immob	Immob - MCP1
CD11a	CD2	-0.7812331603648324	In solution - Not stimulated	Immob - Not stimulated	100	100	5642	0.117	-0.1739303251334958	1.7054161720728855	Wilcoxon	two.sided	0.3924621798689697	ns	FALSE	S2	Not stimulated	Immob	Immob - Not stimulated
CD11a	CD2	-0.7150442175632464	In solution - Not stimulated	Immob - Rantes	100	100	5507	0.216	-0.38936401257088904	1.880533441201769	Wilcoxon	two.sided	0.5361445570736006	ns	FALSE	S3	Rantes	Immob	Immob - Rantes
CD11a	CD2	-0.2898590760662633	In solution - Not stimulated	In solution - MCP1	100	100	5271	0.509	-0.5860769664944496	1.1903108574181402	Wilcoxon	two.sided	0.794775871610404	ns	FALSE	S6	MCP1	In solution	In solution - MCP1
CD11a	CD2	0.24026702720252713	In solution - Not stimulated	In solution - Rantes	100	100	4791	0.61	-1.173774531032673	0.6254987259482456	Wilcoxon	two.sided	0.8533333333333333	ns	FALSE	S5	Rantes	In solution	In solution - Rantes
CD11a	CD22	0.7778973736782646	In solution - Not stimulated	Immob - MCP1	100	53	2331	0.222	-1.8471833714011967	0.43795630664048085	Wilcoxon	two.sided	0.5431381407471764	ns	FALSE	S4	MCP1	Immob	Immob - MCP1
CD11a	CD22	0.1711924545499766	In solution - Not stimulated	Immob - Not stimulated	100	83	4037	0.752	-1.2952824268834096	0.8259558966849282	Wilcoxon	two.sided	0.911397460727351	ns	FALSE	S2	Not stimulated	Immob	Immob - Not stimulated
CD11a	CD22	0.08957092004215463	In solution - Not stimulated	Immob - Rantes	100	99	4887	0.878	-1.2664655248500023	0.9851056878198798	Wilcoxon	two.sided	0.9622292274761628	ns	FALSE	S3	Rantes	Immob	Immob - Rantes
CD11a	CD22	0.5881047129855987	In solution - Not stimulated	In solution - MCP1	100	100	4533	0.254	-1.5551944793764114	0.44162465975804166	Wilcoxon	two.sided	0.5784585523655479	ns	FALSE	S6	MCP1	In solution	In solution - MCP1
CD11a	CD22	0.507317834653832	In solution - Not stimulated	In solution - Rantes	100	89	4027	0.26	-1.5547608691808592	0.448613948852915	Wilcoxon	two.sided	0.5859623849539817	ns	FALSE	S5	Rantes	In solution	In solution - Rantes
CD11a	CD229	0.2587535789752032	In solution - Not stimulated	Immob - MCP1	100	100	4832	0.682	-1.305770621881621	0.8487040275434398	Wilcoxon	two.sided	0.8815753959146202	ns	FALSE	S4	MCP1	Immob	Immob - MCP1
CD11a	CD229	0.01876642578912606	In solution - Not stimulated	Immob - Not stimulated	100	100	4986	0.974	-0.9827905164745075	0.921731586065226	Wilcoxon	two.sided	0.991427435387674	ns	FALSE	S2	Not stimulated	Immob	Immob - Not stimulated
CD11a	CD229	-0.4934473598564275	In solution - Not stimulated	Immob - Rantes	100	100	5400	0.329	-0.5159637854253459	1.524456955249358	Wilcoxon	two.sided	0.6535901234567901	ns	FALSE	S3	Rantes	Immob	Immob - Rantes
CD11a	CD229	0.3434968313269154	In solution - Not stimulated	In solution - MCP1	100	100	4686	0.444	-1.2576062881764445	0.5970495862652602	Wilcoxon	two.sided	0.7500323935212957	ns	FALSE	S6	MCP1	In solution	In solution - MCP1
CD11a	CD229	0.16448582919868668	In solution - Not stimulated	In solution - Rantes	100	100	4856	0.726	-1.186914319200269	0.8208816008002439	Wilcoxon	two.sided	0.9018156153506836	ns	FALSE	S5	Rantes	In solution	In solution - Rantes
CD11a	CD244	0.30306453825318763	In solution - Not stimulated	Immob - MCP1	100	100	4742	0.529	-1.377501799487201	0.7248310936995955	Wilcoxon	two.sided	0.8069685807150596	ns	FALSE	S4	MCP1	Immob	Immob - MCP1
CD11a	CD244	0.04945004907667948	In solution - Not stimulated	Immob - Not stimulated	100	100	4961	0.925	-1.0751522919718004	0.9942326195657488	Wilcoxon	two.sided	0.9783286384976524	ns	FALSE	S2	Not stimulated	Immob	Immob - Not stimulated
CD11a	CD244	-0.00200266131425163	In solution - Not stimulated	Immob - Rantes	100	100	5003	0.995	-0.9747037253593132	1.075269461956687	Wilcoxon	two.sided	0.9974795300818796	ns	FALSE	S3	Rantes	Immob	Immob - Rantes
CD11a	CD244	0.16926507416567615	In solution - Not stimulated	In solution - MCP1	100	88	4267	0.722	-1.2181486004575304	0.8141763741346713	Wilcoxon	two.sided	0.9006210409745293	ns	FALSE	S6	MCP1	In solution	In solution - MCP1
CD11a	CD244	-0.48287260476992905	In solution - Not stimulated	In solution - Rantes	100	45	2451	0.392	-0.664706293950758	1.749192511289161	Wilcoxon	two.sided	0.7144802588996765	ns	FALSE	S5	Rantes	In solution	In solution - Rantes
CD11a	CD25	0.328745566562649	In solution - Not stimulated	Immob - MCP1	100	100	4745	0.534	-1.2710327316015315	0.6592882191451003	Wilcoxon	two.sided	0.8099886883921358	ns	FALSE	S4	MCP1	Immob	Immob - MCP1
CD11a	CD25	-0.43278214341013593	In solution - Not stimulated	Immob - Not stimulated	100	100	5347	0.397	-0.5881779076022675	1.4509903244629945	Wilcoxon	two.sided	0.7191714377613381	ns	FALSE	S2	Not stimulated	Immob	Immob - Not stimulated
CD11a	CD25	0.30868504070099656	In solution - Not stimulated	Immob - Rantes	100	100	4779	0.59	-1.2964963378465122	0.7028644311113822	Wilcoxon	two.sided	0.8420881905727319	ns	FALSE	S3	Rantes	Immob	Immob - Rantes
CD11a	CD25	1.272491432307925	In solution - Not stimulated	In solution - MCP1	100	100	3889	0.007	-2.251893226772576	-0.3838530916465692	Wilcoxon	two.sided	0.07368971962616823	ns	FALSE	S6	MCP1	In solution	In solution - MCP1
CD11a	CD25	0.26319187923661647	In solution - Not stimulated	In solution - Rantes	100	100	4774	0.582	-1.2432855526434496	0.6582309548745384	Wilcoxon	two.sided	0.8381038097673229	ns	FALSE	S5	Rantes	In solution	In solution - Rantes
CD11a	CD26	0.6079581418309735	In solution - Not stimulated	Immob - MCP1	100	100	4550	0.272	-1.810981892984298	0.4818984802273727	Wilcoxon	two.sided	0.5976995708154507	ns	FALSE	S4	MCP1	Immob	Immob - MCP1
CD11a	CD26	0.939011646646568	In solution - Not stimulated	Immob - Not stimulated	100	100	4311	0.092	-2.0885164005643	0.14745538836062483	Wilcoxon	two.sided	0.3420092409240924	ns	FALSE	S2	Not stimulated	Immob	Immob - Not stimulated
CD11a	CD26	0.4639528680561513	In solution - Not stimulated	Immob - Rantes	100	100	4735	0.518	-1.7459138956060822	0.9538123655403042	Wilcoxon	two.sided	0.8003775034293553	ns	FALSE	S3	Rantes	Immob	Immob - Rantes
CD11a	CD26	-0.16901830371513743	In solution - Not stimulated	In solution - MCP1	100	100	5137	0.739	-0.7939050877547387	1.120910367525874	Wilcoxon	two.sided	0.9065667610542366	ns	FALSE	S6	MCP1	In solution	In solution - MCP1
CD11a	CD26	0.4537014730303656	In solution - Not stimulated	In solution - Rantes	100	100	4566	0.29	-1.3572918371510618	0.42550950939821575	Wilcoxon	two.sided	0.6149397590361446	ns	FALSE	S5	Rantes	In solution	In solution - Rantes
CD11a	CD268	-0.13928517144745994	In solution - Not stimulated	Immob - MCP1	100	100	5108	0.793	-0.9310832066145632	1.187024981511876	Wilcoxon	two.sided	0.9275823492852704	ns	FALSE	S4	MCP1	Immob	Immob - MCP1
CD11a	CD268	-0.9431142566388148	In solution - Not stimulated	Immob - Not stimulated	100	100	5707	0.084	-0.1099302403409645	1.9551608912208944	Wilcoxon	two.sided	0.32626758620689655	ns	FALSE	S2	Not stimulated	Immob	Immob - Not stimulated
CD11a	CD268	-0.8542348685121306	In solution - Not stimulated	Immob - Rantes	100	100	5573	0.162	-0.36343452513829577	1.9870031611595491	Wilcoxon	two.sided	0.4659775280898876	ns	FALSE	S3	Rantes	Immob	Immob - Rantes
CD11a	CD268	0.4448674071371479	In solution - Not stimulated	In solution - MCP1	100	81	3768	0.422	-1.6223382421597263	0.7041307054786397	Wilcoxon	two.sided	0.7351388802969379	ns	FALSE	S6	MCP1	In solution	In solution - MCP1
CD11a	CD268	-0.20392699895241376	In solution - Not stimulated	In solution - Rantes	100	40	2069	0.752	-1.0301916936974636	1.3810071083023163	Wilcoxon	two.sided	0.911397460727351	ns	FALSE	S5	Rantes	In solution	In solution - Rantes
CD11a	CD27	0.190770729822528	In solution - Not stimulated	Immob - MCP1	100	100	4870	0.752	-1.2126289189556516	0.934978949859784	Wilcoxon	two.sided	0.911397460727351	ns	FALSE	S4	MCP1	Immob	Immob - MCP1
CD11a	CD27	-0.19668053150230916	In solution - Not stimulated	Immob - Not stimulated	100	100	5152	0.711	-0.785441641229262	1.3076184658172378	Wilcoxon	two.sided	0.8958281879194631	ns	FALSE	S2	Not stimulated	Immob	Immob - Not stimulated
CD11a	CD27	0.318433778064052	In solution - Not stimulated	Immob - Rantes	100	100	4788	0.605	-1.402280521251377	0.8094824002168696	Wilcoxon	two.sided	0.8501397205588822	ns	FALSE	S3	Rantes	Immob	Immob - Rantes
CD11a	CD27	-0.03840224390719114	In solution - Not stimulated	In solution - MCP1	100	100	5038	0.927	-0.9132726445825384	1.0342872241290793	Wilcoxon	two.sided	0.9786061855670104	ns	FALSE	S6	MCP1	In solution	In solution - MCP1
CD11a	CD27	0.5882158395897001	In solution - Not stimulated	In solution - Rantes	100	100	4499	0.221	-1.6367927151519264	0.44044844316870696	Wilcoxon	two.sided	0.5421045296167247	ns	FALSE	S5	Rantes	In solution	In solution - Rantes
CD11a	CD274	0.4149003226914774	In solution - Not stimulated	Immob - MCP1	100	100	4717	0.49	-1.622539828113183	0.8527896047091567	Wilcoxon	two.sided	0.7833323871700255	ns	FALSE	S4	MCP1	Immob	Immob - MCP1
CD11a	CD274	0.1800295653088542	In solution - Not stimulated	Immob - Not stimulated	100	100	4857	0.728	-1.2745033942920454	0.8882693849511689	Wilcoxon	two.sided	0.9029059678484916	ns	FALSE	S2	Not stimulated	Immob	Immob - Not stimulated
CD11a	CD274	-0.17068147870981842	In solution - Not stimulated	Immob - Rantes	100	100	5125	0.761	-1.087769672830483	1.4416251269532108	Wilcoxon	two.sided	0.9173698630136986	ns	FALSE	S3	Rantes	Immob	Immob - Rantes
CD11a	CD274	1.196570994201787	In solution - Not stimulated	In solution - MCP1	100	100	4036	0.019	-2.2182301823391257	-0.1808385715021323	Wilcoxon	two.sided	0.14267733333333332	ns	FALSE	S6	MCP1	In solution	In solution - MCP1
CD11a	CD274	0.7659672820178911	In solution - Not stimulated	In solution - Rantes	100	100	4435	0.168	-1.791579768069515	0.30147834532299633	Wilcoxon	two.sided	0.4754653266331659	ns	FALSE	S5	Rantes	In solution	In solution - Rantes
CD11a	CD278	0.1397114764621972	In solution - Not stimulated	Immob - MCP1	100	100	4907	0.821	-1.2160273484309196	0.944963760521687	Wilcoxon	two.sided	0.9356276811007688	ns	FALSE	S4	MCP1	Immob	Immob - MCP1
CD11a	CD278	0.4464201883368632	In solution - Not stimulated	Immob - Not stimulated	100	100	4705	0.472	-1.6061160005470865	0.6991813930708839	Wilcoxon	two.sided	0.7719316140249203	ns	FALSE	S2	Not stimulated	Immob	Immob - Not stimulated
CD11a	CD278	-0.01795630762964834	In solution - Not stimulated	Immob - Rantes	100	100	5011	0.98	-1.187391122086649	1.189711536872825	Wilcoxon	two.sided	0.99394201332613	ns	FALSE	S3	Rantes	Immob	Immob - Rantes
CD11a	CD278	0.9382950614343256	In solution - Not stimulated	In solution - MCP1	100	100	4222	0.058	-1.921581310154339	0.03388497606942608	Wilcoxon	two.sided	0.26665795918367347	ns	FALSE	S6	MCP1	In solution	In solution - MCP1
CD11a	CD278	0.05623410584004483	In solution - Not stimulated	In solution - Rantes	100	100	4963	0.929	-1.0474131401055466	0.9859366658339018	Wilcoxon	two.sided	0.9792491109863372	ns	FALSE	S5	Rantes	In solution	In solution - Rantes
CD11a	CD29	-1.1487396663254066	In solution - Not stimulated	Immob - MCP1	100	100	5803	0.05	0.00288033318501189	2.35208192486846	Wilcoxon	two.sided	0.24680105170902716	ns	FALSE	S4	MCP1	Immob	Immob - MCP1
CD11a	CD29	-0.8385159390413797	In solution - Not stimulated	Immob - Not stimulated	100	100	5609	0.137	-0.2644243989227887	1.922624587880882	Wilcoxon	two.sided	0.42937340011129665	ns	FALSE	S2	Not stimulated	Immob	Immob - Not stimulated
CD11a	CD29	-1.4631070364946517	In solution - Not stimulated	Immob - Rantes	100	100	6034	0.012	0.34342932717106467	2.5848858797536787	Wilcoxon	two.sided	0.1054352574102964	ns	FALSE	S3	Rantes	Immob	Immob - Rantes
CD11a	CD29	0.23841511800370355	In solution - Not stimulated	In solution - MCP1	100	100	4810	0.643	-1.1950091265862526	0.7447612497690991	Wilcoxon	two.sided	0.8657365527133637	ns	FALSE	S6	MCP1	In solution	In solution - MCP1
CD11a	CD29	0.25461456624792633	In solution - Not stimulated	In solution - Rantes	100	100	4793	0.614	-1.278217414049281	0.7303434872467804	Wilcoxon	two.sided	0.8559524752475247	ns	FALSE	S5	Rantes	In solution	In solution - Rantes
CD11a	CD314	0.6694108382960811	In solution - Not stimulated	Immob - MCP1	100	100	4493	0.216	-1.7210228913508816	0.4395322742474241	Wilcoxon	two.sided	0.5361445570736006	ns	FALSE	S4	MCP1	Immob	Immob - MCP1
CD11a	CD314	0.1178151205943741	In solution - Not stimulated	Immob - Not stimulated	100	100	4898	0.804	-1.040735979602606	0.8672640177229474	Wilcoxon	two.sided	0.9309473684210527	ns	FALSE	S2	Not stimulated	Immob	Immob - Not stimulated
CD11a	CD314	0.33567988433441714	In solution - Not stimulated	Immob - Rantes	100	100	4750	0.542	-1.3830554174827254	0.7804433090306617	Wilcoxon	two.sided	0.8157520042757884	ns	FALSE	S3	Rantes	Immob	Immob - Rantes
CD11a	CD314	0.8970873677643028	In solution - Not stimulated	In solution - MCP1	100	100	4199	0.051	-1.8675652379216072	0.00151784386640095	Wilcoxon	two.sided	0.2484705882352941	ns	FALSE	S6	MCP1	In solution	In solution - MCP1
CD11a	CD314	0.5007740155989195	In solution - Not stimulated	In solution - Rantes	100	90	4154	0.361	-1.5389386038075716	0.5469766919794833	Wilcoxon	two.sided	0.6866437014522121	ns	FALSE	S5	Rantes	In solution	In solution - Rantes
CD11a	CD37	-2.7703081449509104	In solution - Not stimulated	Immob - MCP1	100	100	6409	5.78e-4	1.182522473072014	4.339354551496123	Wilcoxon	two.sided	0.01213685608856088	*	TRUE	S4	MCP1	Immob	Immob - MCP1
CD11a	CD37	-1.350201640194146	In solution - Not stimulated	Immob - Not stimulated	100	100	5798	0.051	-0.00809843403967297	2.6991509637184654	Wilcoxon	two.sided	0.2484705882352941	ns	FALSE	S2	Not stimulated	Immob	Immob - Not stimulated
CD11a	CD37	-0.5646341114047119	In solution - Not stimulated	Immob - Rantes	100	100	5288	0.482	-0.9889852481501382	2.072202192372994	Wilcoxon	two.sided	0.7793924777490668	ns	FALSE	S3	Rantes	Immob	Immob - Rantes
CD11a	CD37	0.9132657490226286	In solution - Not stimulated	In solution - MCP1	100	100	4401	0.144	-2.0475012119666465	0.303726470511589	Wilcoxon	two.sided	0.4405258011950027	ns	FALSE	S6	MCP1	In solution	In solution - MCP1
CD11a	CD37	0.7925305126229805	In solution - Not stimulated	In solution - Rantes	100	100	4505	0.227	-1.972009639583837	0.49619709451067984	Wilcoxon	two.sided	0.5489325890940318	ns	FALSE	S5	Rantes	In solution	In solution - Rantes
CD11a	CD38	0.23579180035055236	In solution - Not stimulated	Immob - MCP1	100	100	4798	0.622	-1.2400057868346983	0.7565172648413945	Wilcoxon	two.sided	0.8567450024378351	ns	FALSE	S4	MCP1	Immob	Immob - MCP1
CD11a	CD38	0.41038522184933474	In solution - Not stimulated	Immob - Not stimulated	100	100	4647	0.389	-1.3961243391834506	0.6105381629252469	Wilcoxon	two.sided	0.7122178988326848	ns	FALSE	S2	Not stimulated	Immob	Immob - Not stimulated
CD11a	CD38	-0.00532090989176132	In solution - Not stimulated	Immob - Rantes	100	100	5004	0.993	-1.1250462656679467	1.0601888868636151	Wilcoxon	two.sided	0.9967164498306896	ns	FALSE	S3	Rantes	Immob	Immob - Rantes
CD11a	CD38	0.05267011932613425	In solution - Not stimulated	In solution - MCP1	100	100	4942	0.888	-0.942265706908838	0.8139337630819528	Wilcoxon	two.sided	0.9652993630573248	ns	FALSE	S6	MCP1	In solution	In solution - MCP1
CD11a	CD38	0.14945852545861404	In solution - Not stimulated	In solution - Rantes	100	100	4855	0.724	-1.021189343494386	0.7401549100650051	Wilcoxon	two.sided	0.9009209014582412	ns	FALSE	S5	Rantes	In solution	In solution - Rantes
CD11a	CD3E	-0.21392916053431577	In solution - Not stimulated	Immob - MCP1	100	100	5159	0.699	-0.7578075659494528	1.1557900402151613	Wilcoxon	two.sided	0.8907365567103479	ns	FALSE	S4	MCP1	Immob	Immob - MCP1
CD11a	CD3E	-0.8549604554652048	In solution - Not stimulated	Immob - Not stimulated	100	100	5739	0.071	-0.07699340128109329	1.8664881069063928	Wilcoxon	two.sided	0.29997899474868717	ns	FALSE	S2	Not stimulated	Immob	Immob - Not stimulated
CD11a	CD3E	-0.19154236929664256	In solution - Not stimulated	Immob - Rantes	100	100	5166	0.686	-0.7112555738154734	1.16478760650785	Wilcoxon	two.sided	0.8839057423930451	ns	FALSE	S3	Rantes	Immob	Immob - Rantes
CD11a	CD3E	-0.110181406216933	In solution - Not stimulated	In solution - MCP1	100	100	5101	0.806	-0.7794295946086914	0.987547276359532	Wilcoxon	two.sided	0.9309663658736672	ns	FALSE	S6	MCP1	In solution	In solution - MCP1
CD11a	CD3E	0.276658352694402	In solution - Not stimulated	In solution - Rantes	100	100	4757	0.554	-1.2203643693968136	0.6232077804130156	Wilcoxon	two.sided	0.8232183302607322	ns	FALSE	S5	Rantes	In solution	In solution - Rantes
CD11a	CD4	0.9977395529574444	In solution - Not stimulated	Immob - MCP1	100	86	3614	0.061	-2.1117536378120088	0.05041408738438111	Wilcoxon	two.sided	0.2755028067361668	ns	FALSE	S4	MCP1	Immob	Immob - MCP1
CD11a	CD4	-0.5715052328089104	In solution - Not stimulated	Immob - Not stimulated	100	100	5497	0.225	-0.3718703681748472	1.493750231447325	Wilcoxon	two.sided	0.5464424320827943	ns	FALSE	S2	Not stimulated	Immob	Immob - Not stimulated
CD11a	CD4	-0.04075150669721465	In solution - Not stimulated	Immob - Rantes	100	78	3921	0.952	-1.1712607459856303	1.3324055382061242	Wilcoxon	two.sided	0.9846949494949494	ns	FALSE	S3	Rantes	Immob	Immob - Rantes
CD11a	CD4	-0.1387124357536847	In solution - Not stimulated	In solution - MCP1	100	100	5121	0.768	-0.7754334091033793	1.0417246904036142	Wilcoxon	two.sided	0.920097000638162	ns	FALSE	S6	MCP1	In solution	In solution - MCP1
CD11a	CD4	0.4937688607640587	In solution - Not stimulated	In solution - Rantes	100	100	4557	0.28	-1.4156239090507738	0.42585663704400273	Wilcoxon	two.sided	0.605358925143954	ns	FALSE	S5	Rantes	In solution	In solution - Rantes
CD11a	CD40	-0.2604030035070353	In solution - Not stimulated	Immob - MCP1	100	100	5164	0.69	-0.9143020685992944	1.3906146535521056	Wilcoxon	two.sided	0.8858893694513998	ns	FALSE	S4	MCP1	Immob	Immob - MCP1
CD11a	CD40	-0.6345019718504751	In solution - Not stimulated	Immob - Not stimulated	100	100	5446	0.276	-0.5300409025387086	1.7959528918563676	Wilcoxon	two.sided	0.6013276595744681	ns	FALSE	S2	Not stimulated	Immob	Immob - Not stimulated
CD11a	CD40	-0.31883278014085115	In solution - Not stimulated	Immob - Rantes	100	100	5220	0.592	-0.8894175659933226	1.5219779032884109	Wilcoxon	two.sided	0.8433777777777778	ns	FALSE	S3	Rantes	Immob	Immob - Rantes
CD11a	CD40	0.2211625305039841	In solution - Not stimulated	In solution - MCP1	100	100	4840	0.697	-1.2712745339457556	0.8276569236236456	Wilcoxon	two.sided	0.8893303126415948	ns	FALSE	S6	MCP1	In solution	In solution - MCP1
CD11a	CD40	-0.5455053402976924	In solution - Not stimulated	In solution - Rantes	100	100	5396	0.334	-0.5158313367601344	1.5238659922778417	Wilcoxon	two.sided	0.6595680224403927	ns	FALSE	S5	Rantes	In solution	In solution - Rantes
CD11a	CD43	0.00787485468239902	In solution - Not stimulated	Immob - MCP1	100	100	4994	0.989	-1.302669556192252	1.3141979391424383	Wilcoxon	two.sided	0.9955403038427167	ns	FALSE	S4	MCP1	Immob	Immob - MCP1
CD11a	CD43	-0.2513155930426777	In solution - Not stimulated	Immob - Not stimulated	100	100	5160	0.697	-0.9293993852699196	1.3893557858634604	Wilcoxon	two.sided	0.8893303126415948	ns	FALSE	S2	Not stimulated	Immob	Immob - Not stimulated
CD11a	CD43	0.9637819066826174	In solution - Not stimulated	Immob - Rantes	100	70	3058	0.162	-2.2971818418556635	0.44256864453487454	Wilcoxon	two.sided	0.4659775280898876	ns	FALSE	S3	Rantes	Immob	Immob - Rantes
CD11a	CD43	-0.5252317414810157	In solution - Not stimulated	In solution - MCP1	100	100	5398	0.331	-0.5628880901603797	1.6353368635835508	Wilcoxon	two.sided	0.655712979247274	ns	FALSE	S6	MCP1	In solution	In solution - MCP1
CD11a	CD43	-0.12205174812034146	In solution - Not stimulated	In solution - Rantes	100	100	5095	0.817	-0.9223972189956772	1.1063385734046851	Wilcoxon	two.sided	0.93390379541303	ns	FALSE	S5	Rantes	In solution	In solution - Rantes
CD11a	CD44	1.5355943168469703	In solution - Not stimulated	Immob - MCP1	100	100	4087	0.026	-2.9035475269603728	-0.16018800485929333	Wilcoxon	two.sided	0.1728831168831169	ns	FALSE	S4	MCP1	Immob	Immob - MCP1
CD11a	CD44	2.3698549020834108	In solution - Not stimulated	Immob - Not stimulated	100	100	3599	6.22e-4	-3.7267700245030015	-0.9787641901703248	Wilcoxon	two.sided	0.01273856	*	TRUE	S2	Not stimulated	Immob	Immob - Not stimulated
CD11a	CD44	2.227826973662983	In solution - Not stimulated	Immob - Rantes	100	100	3734	0.002	-3.619594560256216	-0.805294950655046	Wilcoxon	two.sided	0.03019839142091152	*	TRUE	S3	Rantes	Immob	Immob - Rantes
CD11a	CD44	0.5356955539924685	In solution - Not stimulated	In solution - MCP1	100	100	4699	0.463	-1.922688171618513	0.8792836371268163	Wilcoxon	two.sided	0.7646967741935484	ns	FALSE	S6	MCP1	In solution	In solution - MCP1
CD11a	CD44	1.667737075729821	In solution - Not stimulated	In solution - Rantes	100	100	4059	0.022	-3.0856196421518134	-0.25478311177973345	Wilcoxon	two.sided	0.15605037783375314	ns	FALSE	S5	Rantes	In solution	In solution - Rantes
CD11a	CD45	0.3293737593437297	In solution - Not stimulated	Immob - MCP1	100	100	4712	0.482	-1.3121211850255334	0.6261386056289895	Wilcoxon	two.sided	0.7793924777490668	ns	FALSE	S4	MCP1	Immob	Immob - MCP1
CD11a	CD45	0.2729449709739475	In solution - Not stimulated	Immob - Not stimulated	100	100	4734	0.517	-1.147070870177031	0.6238867338190679	Wilcoxon	two.sided	0.7992709305517431	ns	FALSE	S2	Not stimulated	Immob	Immob - Not stimulated
CD11a	CD45	0.00853956676821769	In solution - Not stimulated	Immob - Rantes	100	100	4992	0.985	-1.018702523872939	1.033398514604175	Wilcoxon	two.sided	0.9948923959827832	ns	FALSE	S3	Rantes	Immob	Immob - Rantes
CD11a	CD45	0.3437084231887698	In solution - Not stimulated	In solution - MCP1	100	100	4642	0.382	-1.1396932150897006	0.4039379925525808	Wilcoxon	two.sided	0.7058477690288714	ns	FALSE	S6	MCP1	In solution	In solution - MCP1
CD11a	CD45	0.9304231787183114	In solution - Not stimulated	In solution - Rantes	100	100	4088	0.026	-1.694107415918649	-0.11607239515166036	Wilcoxon	two.sided	0.1728831168831169	ns	FALSE	S5	Rantes	In solution	In solution - Rantes
CD11a	CD45RA	-0.02632281667764914	In solution - Not stimulated	Immob - MCP1	100	93	4666	0.968	-1.1236896684371689	1.147646258920232	Wilcoxon	two.sided	0.9897923021060276	ns	FALSE	S4	MCP1	Immob	Immob - MCP1
CD11a	CD45RA	0.5154760979297826	In solution - Not stimulated	Immob - Not stimulated	100	96	4356	0.264	-1.4499160798918105	0.3956081205953299	Wilcoxon	two.sided	0.5909570747217806	ns	FALSE	S2	Not stimulated	Immob	Immob - Not stimulated
CD11a	CD45RA	-0.23604774027411707	In solution - Not stimulated	Immob - Rantes	100	79	4104	0.656	-0.953782325643694	1.311353128237918	Wilcoxon	two.sided	0.8721888574126535	ns	FALSE	S3	Rantes	Immob	Immob - Rantes
CD11a	CD45RA	1.1419340182732995	In solution - Not stimulated	In solution - MCP1	100	100	3988	0.014	-2.009800139921847	-0.2476651094936436	Wilcoxon	two.sided	0.1159529411764706	ns	FALSE	S6	MCP1	In solution	In solution - MCP1
CD11a	CD45RA	1.2402708619184366	In solution - Not stimulated	In solution - Rantes	100	100	3918	0.008	-2.1232613423454656	-0.34552859706011063	Wilcoxon	two.sided	0.08031372549019608	ns	FALSE	S5	Rantes	In solution	In solution - Rantes
CD11a	CD45RB	1.1976913807442249	In solution - Not stimulated	Immob - MCP1	100	100	4066	0.023	-2.2251844916272248	-0.15941248880582531	Wilcoxon	two.sided	0.1609142857142857	ns	FALSE	S4	MCP1	Immob	Immob - MCP1
CD11a	CD45RB	0.6010439313600011	In solution - Not stimulated	Immob - Not stimulated	100	100	4537	0.258	-1.5703050543013817	0.45966825172663	Wilcoxon	two.sided	0.5833223604977921	ns	FALSE	S2	Not stimulated	Immob	Immob - Not stimulated
CD11a	CD45RB	-0.5809444143015617	In solution - Not stimulated	Immob - Rantes	100	100	5406	0.322	-0.6208546002100933	1.731108444864344	Wilcoxon	two.sided	0.6497685417413113	ns	FALSE	S3	Rantes	Immob	Immob - Rantes
CD11a	CD45RB	1.088654202916119	In solution - Not stimulated	In solution - MCP1	100	100	4129	0.033	-2.188265383812687	-0.08231370372146851	Wilcoxon	two.sided	0.1966730158730159	ns	FALSE	S6	MCP1	In solution	In solution - MCP1
CD11a	CD45RB	0.8414004841755922	In solution - Not stimulated	In solution - Rantes	100	100	4251	0.067	-1.7915956911815718	0.06546633797202503	Wilcoxon	two.sided	0.28937423312883437	ns	FALSE	S5	Rantes	In solution	In solution - Rantes
CD11a	CD47	-0.6263128253051538	In solution - Not stimulated	Immob - MCP1	100	100	5505	0.218	-0.3944914620431971	1.6223467286313762	Wilcoxon	two.sided	0.5375551663747811	ns	FALSE	S4	MCP1	Immob	Immob - MCP1
CD11a	CD47	-0.8759690380405794	In solution - Not stimulated	Immob - Not stimulated	100	100	5736	0.072	-0.06941602051078122	1.799642532116808	Wilcoxon	two.sided	0.3026149253731343	ns	FALSE	S2	Not stimulated	Immob	Immob - Not stimulated
CD11a	CD47	-0.5555138226125085	In solution - Not stimulated	Immob - Rantes	100	100	5424	0.301	-0.490961826545591	1.5685137915912557	Wilcoxon	two.sided	0.6260088626292466	ns	FALSE	S3	Rantes	Immob	Immob - Rantes
CD11a	CD47	-0.1193033380022612	In solution - Not stimulated	In solution - MCP1	100	100	5117	0.776	-0.7735810919992103	0.9822984348800952	Wilcoxon	two.sided	0.9212985702270816	ns	FALSE	S6	MCP1	In solution	In solution - MCP1
CD11a	CD47	-0.23769550388763624	In solution - Not stimulated	In solution - Rantes	100	100	5208	0.612	-0.6484409295199918	1.1639013344203524	Wilcoxon	two.sided	0.8546451772873791	ns	FALSE	S5	Rantes	In solution	In solution - Rantes
CD11a	CD48	0.16060181220747705	In solution - Not stimulated	Immob - MCP1	100	100	4895	0.798	-1.3122609250493051	1.0274247329395774	Wilcoxon	two.sided	0.9287737135771854	ns	FALSE	S4	MCP1	Immob	Immob - MCP1
CD11a	CD48	-0.772797083653853	In solution - Not stimulated	Immob - Not stimulated	100	100	5627	0.126	-0.2234903916555585	1.761749022136668	Wilcoxon	two.sided	0.4073662456946039	ns	FALSE	S2	Not stimulated	Immob	Immob - Not stimulated
CD11a	CD48	-1.7055697890238712	In solution - Not stimulated	Immob - Rantes	100	100	6247	0.002	0.6224120861270278	2.7645536634187344	Wilcoxon	two.sided	0.03019839142091152	*	TRUE	S3	Rantes	Immob	Immob - Rantes
CD11a	CD48	-0.12802326857020643	In solution - Not stimulated	In solution - MCP1	100	100	5098	0.812	-0.9880434026756846	1.183747977846532	Wilcoxon	two.sided	0.932731796859066	ns	FALSE	S6	MCP1	In solution	In solution - MCP1
CD11a	CD48	0.45383735262648384	In solution - Not stimulated	In solution - Rantes	100	100	4577	0.302	-1.383614587564068	0.42075183692097606	Wilcoxon	two.sided	0.6273935817041683	ns	FALSE	S5	Rantes	In solution	In solution - Rantes
CD11a	CD49D	-0.8974764205601479	In solution - Not stimulated	Immob - MCP1	100	100	5579	0.158	-0.3239771998738229	2.1331815431973427	Wilcoxon	two.sided	0.4627436297451898	ns	FALSE	S4	MCP1	Immob	Immob - MCP1
CD11a	CD49D	-0.01400448139806841	In solution - Not stimulated	Immob - Not stimulated	100	100	5016	0.97	-0.9062062430414126	0.9382244851674972	Wilcoxon	two.sided	0.9905784224841342	ns	FALSE	S2	Not stimulated	Immob	Immob - Not stimulated
CD11a	CD49D	-0.7820807800349134	In solution - Not stimulated	Immob - Rantes	100	100	5491	0.231	-0.48796764190489106	2.061108410984891	Wilcoxon	two.sided	0.5550307167235495	ns	FALSE	S3	Rantes	Immob	Immob - Rantes
CD11a	CD49D	-0.324068992178113	In solution - Not stimulated	In solution - MCP1	100	100	5280	0.495	-0.6206519876695322	1.298983136001297	Wilcoxon	two.sided	0.785749718151071	ns	FALSE	S6	MCP1	In solution	In solution - MCP1
CD11a	CD49D	0.03130969978777479	In solution - Not stimulated	In solution - Rantes	100	100	4977	0.956	-1.0102106119958878	0.9585785771080112	Wilcoxon	two.sided	0.9862963912804544	ns	FALSE	S5	Rantes	In solution	In solution - Rantes
CD11a	CD5	-0.04630879223417151	In solution - Not stimulated	Immob - MCP1	100	100	5032	0.939	-1.0060604216967877	1.1129005397194769	Wilcoxon	two.sided	0.9811591836734694	ns	FALSE	S4	MCP1	Immob	Immob - MCP1
CD11a	CD5	-1.0680234612213726	In solution - Not stimulated	Immob - Not stimulated	100	100	5815	0.047	0.01762780746944852	2.058359626886897	Wilcoxon	two.sided	0.2369776186213071	ns	FALSE	S2	Not stimulated	Immob	Immob - Not stimulated
CD11a	CD5	-1.272157748912615	In solution - Not stimulated	Immob - Rantes	100	100	5813	0.047	0.01293503408628096	2.5856037845881716	Wilcoxon	two.sided	0.2369776186213071	ns	FALSE	S3	Rantes	Immob	Immob - Rantes
CD11a	CD5	-0.5171335550176241	In solution - Not stimulated	In solution - MCP1	100	100	5389	0.342	-0.4920484010017691	1.611062788387101	Wilcoxon	two.sided	0.6662552749913525	ns	FALSE	S6	MCP1	In solution	In solution - MCP1
CD11a	CD5	-0.19192004342614763	In solution - Not stimulated	In solution - Rantes	100	100	5163	0.691	-0.808691181022289	1.0900396912566728	Wilcoxon	two.sided	0.8858893694513998	ns	FALSE	S5	Rantes	In solution	In solution - Rantes
CD11a	CD50	-1.82791905985216	In solution - Not stimulated	Immob - MCP1	100	100	6073	0.009	0.4314929750134509	3.29981122075148	Wilcoxon	two.sided	0.08664615384615383	ns	FALSE	S4	MCP1	Immob	Immob - MCP1
CD11a	CD50	-2.0226870446400524	In solution - Not stimulated	Immob - Not stimulated	100	100	6284	0.002	0.8138564786514768	3.2196219753547943	Wilcoxon	two.sided	0.03019839142091152	*	TRUE	S2	Not stimulated	Immob	Immob - Not stimulated
CD11a	CD50	-3.437418587879058	In solution - Not stimulated	Immob - Rantes	100	100	6723	2.57e-5	1.8390424212280485	4.920126489160867	Wilcoxon	two.sided	0.00100515555555555	**	TRUE	S3	Rantes	Immob	Immob - Rantes
CD11a	CD50	-0.03629764996214566	In solution - Not stimulated	In solution - MCP1	100	100	5027	0.948	-1.0362604873258532	1.0594756972524149	Wilcoxon	two.sided	0.9834474120464174	ns	FALSE	S6	MCP1	In solution	In solution - MCP1
CD11a	CD50	-0.16930345918767348	In solution - Not stimulated	In solution - Rantes	100	100	5117	0.776	-0.9978257358327028	1.316981405586913	Wilcoxon	two.sided	0.9212985702270816	ns	FALSE	S5	Rantes	In solution	In solution - Rantes
CD11a	CD52	-0.36032714463563176	In solution - Not stimulated	Immob - MCP1	100	100	5278	0.498	-0.6882898012884877	1.396847168391335	Wilcoxon	two.sided	0.787183833847881	ns	FALSE	S4	MCP1	Immob	Immob - MCP1
CD11a	CD52	0.06038143005948079	In solution - Not stimulated	Immob - Not stimulated	100	100	4947	0.898	-0.9915991028620376	0.9374045336811624	Wilcoxon	two.sided	0.9682521489971349	ns	FALSE	S2	Not stimulated	Immob	Immob - Not stimulated
CD11a	CD52	-1.7624152375802251	In solution - Not stimulated	Immob - Rantes	100	100	6409	5.78e-4	0.7981827706310234	2.773944989092759	Wilcoxon	two.sided	0.01213685608856088	*	TRUE	S3	Rantes	Immob	Immob - Rantes
CD11a	CD52	-0.3703759558654772	In solution - Not stimulated	In solution - MCP1	100	100	5326	0.426	-0.5806438323365108	1.3319136909355096	Wilcoxon	two.sided	0.7370912442396313	ns	FALSE	S6	MCP1	In solution	In solution - MCP1
CD11a	CD52	-0.5170618932663535	In solution - Not stimulated	In solution - Rantes	100	100	5406	0.322	-0.4825176933200711	1.515122007820642	Wilcoxon	two.sided	0.6497685417413113	ns	FALSE	S5	Rantes	In solution	In solution - Rantes
CD11a	CD54	0.6137130299136823	In solution - Not stimulated	Immob - MCP1	100	100	4477	0.202	-1.6031510614499698	0.34347267102920287	Wilcoxon	two.sided	0.5180317172632533	ns	FALSE	S4	MCP1	Immob	Immob - MCP1
CD11a	CD54	0.73332187633218	In solution - Not stimulated	Immob - Not stimulated	100	100	4466	0.192	-1.7622192210157648	0.3739018438985589	Wilcoxon	two.sided	0.503653469958081	ns	FALSE	S2	Not stimulated	Immob	Immob - Not stimulated
CD11a	CD54	-0.3639225524576451	In solution - Not stimulated	Immob - Rantes	100	100	5273	0.506	-0.7089678223820948	1.4427734741266207	Wilcoxon	two.sided	0.7924894327030034	ns	FALSE	S3	Rantes	Immob	Immob - Rantes
CD11a	CD54	0.3652914103237883	In solution - Not stimulated	In solution - MCP1	100	100	4680	0.435	-1.286126724932447	0.5509189578848396	Wilcoxon	two.sided	0.7441066666666667	ns	FALSE	S6	MCP1	In solution	In solution - MCP1
CD11a	CD54	0.3649458674062208	In solution - Not stimulated	In solution - Rantes	100	100	4699	0.463	-1.317415466721661	0.5941629576178824	Wilcoxon	two.sided	0.7646967741935484	ns	FALSE	S5	Rantes	In solution	In solution - Rantes
CD11a	CD55	0.13831892355936987	In solution - Not stimulated	Immob - MCP1	100	100	4898	0.804	-1.1892221170177275	0.971816771362799	Wilcoxon	two.sided	0.9309473684210527	ns	FALSE	S4	MCP1	Immob	Immob - MCP1
CD11a	CD55	-0.47578681323133926	In solution - Not stimulated	Immob - Not stimulated	100	100	5429	0.295	-0.46091189929399923	1.4578915114175066	Wilcoxon	two.sided	0.6197090637821707	ns	FALSE	S2	Not stimulated	Immob	Immob - Not stimulated
CD11a	CD55	-1.192512434642207	In solution - Not stimulated	Immob - Rantes	100	100	5799	0.051	-0.00560366322110656	2.3355342524113665	Wilcoxon	two.sided	0.2484705882352941	ns	FALSE	S3	Rantes	Immob	Immob - Rantes
CD11a	CD55	0.8302525131272877	In solution - Not stimulated	In solution - MCP1	100	100	4287	0.082	-1.7554528826699118	0.10916428509786968	Wilcoxon	two.sided	0.32408701754385966	ns	FALSE	S6	MCP1	In solution	In solution - MCP1
CD11a	CD55	0.3640046057644941	In solution - Not stimulated	In solution - Rantes	100	100	4694	0.455	-1.317533182958195	0.5808674406431645	Wilcoxon	two.sided	0.7604035608308606	ns	FALSE	S5	Rantes	In solution	In solution - Rantes
CD11a	CD59	-0.4544427820363531	In solution - Not stimulated	Immob - MCP1	100	100	5322	0.432	-0.64380392524042	1.5709077504714897	Wilcoxon	two.sided	0.7413235831809871	ns	FALSE	S4	MCP1	Immob	Immob - MCP1
CD11a	CD59	-0.2735436315771074	In solution - Not stimulated	Immob - Not stimulated	100	100	5207	0.614	-0.7273304385640329	1.2501715839943763	Wilcoxon	two.sided	0.8559524752475247	ns	FALSE	S2	Not stimulated	Immob	Immob - Not stimulated
CD11a	CD59	-1.1035221658496135	In solution - Not stimulated	Immob - Rantes	100	100	5755	0.065	-0.06075320364706727	2.3271111585556916	Wilcoxon	two.sided	0.28577673692427796	ns	FALSE	S3	Rantes	Immob	Immob - Rantes
CD11a	CD59	0.1679615416728914	In solution - Not stimulated	In solution - MCP1	100	100	4850	0.715	-1.1165114158098677	0.7537736727884113	Wilcoxon	two.sided	0.8974548696233564	ns	FALSE	S6	MCP1	In solution	In solution - MCP1
CD11a	CD59	-0.20782956270096928	In solution - Not stimulated	In solution - Rantes	100	100	5189	0.645	-0.7715566193594694	1.245470615496918	Wilcoxon	two.sided	0.8665648854961833	ns	FALSE	S5	Rantes	In solution	In solution - Rantes
CD11a	CD69	0.15027825684434035	In solution - Not stimulated	Immob - MCP1	100	100	4875	0.761	-1.1940114458768356	0.8506875191097298	Wilcoxon	two.sided	0.9173698630136986	ns	FALSE	S4	MCP1	Immob	Immob - MCP1
CD11a	CD69	-0.27941095875590616	In solution - Not stimulated	Immob - Not stimulated	100	100	5213	0.604	-0.7635795944029272	1.3209208329398154	Wilcoxon	two.sided	0.8500069965017492	ns	FALSE	S2	Not stimulated	Immob	Immob - Not stimulated
CD11a	CD69	-1.0222341612928778	In solution - Not stimulated	Immob - Rantes	100	100	5729	0.075	-0.09687157552277276	2.1462604442577047	Wilcoxon	two.sided	0.30922401171303077	ns	FALSE	S3	Rantes	Immob	Immob - Rantes
CD11a	CD69	0.9722751743217412	In solution - Not stimulated	In solution - MCP1	100	100	4159	0.04	-1.880287802413338	-0.04935791443255669	Wilcoxon	two.sided	0.2180832526621491	ns	FALSE	S6	MCP1	In solution	In solution - MCP1
CD11a	CD69	-0.13541622479944093	In solution - Not stimulated	In solution - Rantes	100	100	5116	0.778	-0.8289819547328441	1.1230877849897205	Wilcoxon	two.sided	0.9212985702270816	ns	FALSE	S5	Rantes	In solution	In solution - Rantes
CD11a	CD7	-0.02331901083840363	In solution - Not stimulated	Immob - MCP1	100	100	5013	0.976	-1.065477200802436	1.1810387508881517	Wilcoxon	two.sided	0.99256626941134	ns	FALSE	S4	MCP1	Immob	Immob - MCP1
CD11a	CD7	0.8397393882565589	In solution - Not stimulated	Immob - Not stimulated	100	100	4363	0.12	-1.8685985100204543	0.19280029210791208	Wilcoxon	two.sided	0.39849056603773586	ns	FALSE	S2	Not stimulated	Immob	Immob - Not stimulated
CD11a	CD7	0.2626199287089054	In solution - Not stimulated	Immob - Rantes	100	100	4842	0.7	-1.3961960568397933	0.9810754173081928	Wilcoxon	two.sided	0.8907365567103479	ns	FALSE	S3	Rantes	Immob	Immob - Rantes
CD11a	CD7	-0.20875826752518944	In solution - Not stimulated	In solution - MCP1	100	100	5178	0.665	-0.8198343927350998	1.2511851387059254	Wilcoxon	two.sided	0.8753586931155193	ns	FALSE	S6	MCP1	In solution	In solution - MCP1
CD11a	CD7	0.4444888029574585	In solution - Not stimulated	In solution - Rantes	100	100	4642	0.382	-1.398692391847044	0.5464462521000035	Wilcoxon	two.sided	0.7058477690288714	ns	FALSE	S5	Rantes	In solution	In solution - Rantes
CD11a	CD8	-1.081060464668166	In solution - Not stimulated	Immob - MCP1	100	100	5769	0.06	-0.04129208943304176	2.223941336567706	Wilcoxon	two.sided	0.2720772946859903	ns	FALSE	S4	MCP1	Immob	Immob - MCP1
CD11a	CD8	-0.17439344123681452	In solution - Not stimulated	Immob - Not stimulated	100	100	5133	0.746	-0.8843534173341066	1.2747686788531667	Wilcoxon	two.sided	0.9084263783783784	ns	FALSE	S2	Not stimulated	Immob	Immob - Not stimulated
CD11a	CD8	-1.0963917759021338	In solution - Not stimulated	Immob - Rantes	100	100	5713	0.082	-0.11825294398787292	2.337774126025947	Wilcoxon	two.sided	0.32408701754385966	ns	FALSE	S3	Rantes	Immob	Immob - Rantes
CD11a	CD8	-0.4206628907961002	In solution - Not stimulated	In solution - MCP1	100	100	5313	0.445	-0.6356205992231293	1.4261284296495562	Wilcoxon	two.sided	0.7505959868224019	ns	FALSE	S6	MCP1	In solution	In solution - MCP1
CD11a	CD8	0.3934917459915036	In solution - Not stimulated	In solution - Rantes	100	100	4677	0.431	-1.325508547390107	0.5604843931335828	Wilcoxon	two.sided	0.7411883969465649	ns	FALSE	S5	Rantes	In solution	In solution - Rantes
CD11a	CD82	-0.6353251059287551	In solution - Not stimulated	Immob - MCP1	100	100	5437	0.286	-0.5172240436268768	1.932992694931588	Wilcoxon	two.sided	0.6110591805766311	ns	FALSE	S4	MCP1	Immob	Immob - MCP1
CD11a	CD82	-0.28817698656215507	In solution - Not stimulated	Immob - Not stimulated	100	100	5213	0.604	-0.7782118458337721	1.346966553553118	Wilcoxon	two.sided	0.8500069965017492	ns	FALSE	S2	Not stimulated	Immob	Immob - Not stimulated
CD11a	CD82	-1.289520896800166	In solution - Not stimulated	Immob - Rantes	100	100	5849	0.038	0.06501931462270384	2.5046202212129596	Wilcoxon	two.sided	0.21126949654491609	ns	FALSE	S3	Rantes	Immob	Immob - Rantes
CD11a	CD82	-0.6185158210673205	In solution - Not stimulated	In solution - MCP1	100	100	5598	0.144	-0.27026066218265343	1.5449738067113352	Wilcoxon	two.sided	0.4405258011950027	ns	FALSE	S6	MCP1	In solution	In solution - MCP1
CD11a	CD82	-0.7069214634053193	In solution - Not stimulated	In solution - Rantes	100	100	5566	0.167	-0.31366813814689914	1.748149115602923	Wilcoxon	two.sided	0.4738256926952142	ns	FALSE	S5	Rantes	In solution	In solution - Rantes
CD11a	CD84	-0.6143900019610868	In solution - Not stimulated	Immob - MCP1	100	100	5446	0.276	-0.5004243871342172	1.729071098439211	Wilcoxon	two.sided	0.6013276595744681	ns	FALSE	S4	MCP1	Immob	Immob - MCP1
CD11a	CD84	-0.2442195502661561	In solution - Not stimulated	Immob - Not stimulated	100	100	5183	0.656	-0.7496846024141253	1.2090779306602055	Wilcoxon	two.sided	0.8721888574126535	ns	FALSE	S2	Not stimulated	Immob	Immob - Not stimulated
CD11a	CD84	-0.597773150353063	In solution - Not stimulated	Immob - Rantes	100	100	5437	0.286	-0.4828924027804217	1.6831257428164397	Wilcoxon	two.sided	0.6110591805766311	ns	FALSE	S3	Rantes	Immob	Immob - Rantes
CD11a	CD84	0.2977487253374522	In solution - Not stimulated	In solution - MCP1	100	100	4732	0.513	-1.2472366452238504	0.6161712189775784	Wilcoxon	two.sided	0.7965856079404466	ns	FALSE	S6	MCP1	In solution	In solution - MCP1
CD11a	CD84	0.41887597660792686	In solution - Not stimulated	In solution - Rantes	100	100	4657	0.403	-1.4391452875126438	0.5431119147200624	Wilcoxon	two.sided	0.7232938177182919	ns	FALSE	S5	Rantes	In solution	In solution - Rantes
CD11a	CD86	-0.5438996240569071	In solution - Not stimulated	Immob - MCP1	100	100	5402	0.327	-0.5255803151475464	1.5978944335392644	Wilcoxon	two.sided	0.6533040085136573	ns	FALSE	S4	MCP1	Immob	Immob - MCP1
CD11a	CD86	-0.02471447808072476	In solution - Not stimulated	Immob - Not stimulated	100	100	5014	0.974	-1.103591259302294	1.0759741035130892	Wilcoxon	two.sided	0.991427435387674	ns	FALSE	S2	Not stimulated	Immob	Immob - Not stimulated
CD11a	CD86	-0.40102205606878194	In solution - Not stimulated	Immob - Rantes	100	100	5314	0.444	-0.7360086136860522	1.5806333915789923	Wilcoxon	two.sided	0.7500323935212957	ns	FALSE	S3	Rantes	Immob	Immob - Rantes
CD11a	CD86	0.15586375465019012	In solution - Not stimulated	In solution - MCP1	100	100	4881	0.772	-1.3040973237423863	0.8923838993630735	Wilcoxon	two.sided	0.9207759423972892	ns	FALSE	S6	MCP1	In solution	In solution - MCP1
CD11a	CD86	-0.10677639129652816	In solution - Not stimulated	In solution - Rantes	100	100	5065	0.875	-1.0605664634980096	1.1992720841816191	Wilcoxon	two.sided	0.96024941543258	ns	FALSE	S5	Rantes	In solution	In solution - Rantes
CD11a	HLA-ABC	0.7932042893619414	In solution - Not stimulated	Immob - MCP1	100	100	4387	0.135	-1.747845420889655	0.21969191133154503	Wilcoxon	two.sided	0.42499720514253775	ns	FALSE	S4	MCP1	Immob	Immob - MCP1
CD11a	HLA-ABC	0.19165116229642187	In solution - Not stimulated	Immob - Not stimulated	100	100	4828	0.675	-1.1499569636674298	0.6889518415044098	Wilcoxon	two.sided	0.8793893129770993	ns	FALSE	S2	Not stimulated	Immob	Immob - Not stimulated
CD11a	HLA-ABC	-1.00545145168286	In solution - Not stimulated	Immob - Rantes	100	100	5713	0.082	-0.10714235715149892	2.191535687965573	Wilcoxon	two.sided	0.32408701754385966	ns	FALSE	S3	Rantes	Immob	Immob - Rantes
CD11a	HLA-ABC	-0.9152090123652048	In solution - Not stimulated	In solution - MCP1	100	100	5856	0.037	0.05746812075176323	1.782857945201041	Wilcoxon	two.sided	0.208384	ns	FALSE	S6	MCP1	In solution	In solution - MCP1
CD11a	HLA-ABC	0.6387656720654891	In solution - Not stimulated	In solution - Rantes	100	100	4370	0.124	-1.4612182592762766	0.1864606574974884	Wilcoxon	two.sided	0.406500582072177	ns	FALSE	S5	Rantes	In solution	In solution - Rantes
CD11a	HLA-DR	1.2213724308692258	In solution - Not stimulated	Immob - MCP1	100	100	4268	0.074	-2.6760462370373808	0.12242124136452182	Wilcoxon	two.sided	0.3073510324483776	ns	FALSE	S4	MCP1	Immob	Immob - MCP1
CD11a	HLA-DR	0.7524977500641058	In solution - Not stimulated	Immob - Not stimulated	100	100	4494	0.217	-2.278280556747496	0.5354624060374846	Wilcoxon	two.sided	0.5374423922603342	ns	FALSE	S2	Not stimulated	Immob	Immob - Not stimulated
CD11a	HLA-DR	0.1780456526496279	In solution - Not stimulated	Immob - Rantes	100	100	4905	0.817	-1.7710078318539368	1.288527995648443	Wilcoxon	two.sided	0.93390379541303	ns	FALSE	S3	Rantes	Immob	Immob - Rantes
CD11a	HLA-DR	-0.1735751637509303	In solution - Not stimulated	In solution - MCP1	100	100	5096	0.815	-1.3485411285536435	1.689961019902826	Wilcoxon	two.sided	0.9335123042505592	ns	FALSE	S6	MCP1	In solution	In solution - MCP1
CD11a	HLA-DR	-0.6772785180462355	In solution - Not stimulated	In solution - Rantes	100	100	5346	0.399	-0.8427366900595382	2.1596275147452766	Wilcoxon	two.sided	0.7211707317073172	ns	FALSE	S5	Rantes	In solution	In solution - Rantes
CD127	CD16	-0.6717406895416064	In solution - Not stimulated	Immob - MCP1	100	100	5457	0.265	-0.5286635662264617	1.7342107281491432	Wilcoxon	two.sided	0.5913153724247228	ns	FALSE	S4	MCP1	Immob	Immob - MCP1
CD127	CD16	-0.43758346150428135	In solution - Not stimulated	Immob - Not stimulated	100	100	5326	0.426	-0.605537601977612	1.5100224374712468	Wilcoxon	two.sided	0.7370912442396313	ns	FALSE	S2	Not stimulated	Immob	Immob - Not stimulated
CD127	CD16	-1.1070732771256395	In solution - Not stimulated	Immob - Rantes	100	100	5761	0.063	-0.0670731384667787	2.2171036586415824	Wilcoxon	two.sided	0.2802654028436019	ns	FALSE	S3	Rantes	Immob	Immob - Rantes
CD127	CD16	0.781669021212054	In solution - Not stimulated	In solution - MCP1	100	100	4410	0.15	-1.785187476085749	0.3009900840964307	Wilcoxon	two.sided	0.4493617021276595	ns	FALSE	S6	MCP1	In solution	In solution - MCP1
CD127	CD16	0.5278203842551593	In solution - Not stimulated	In solution - Rantes	100	100	4627	0.363	-1.763692845090951	0.6204112109610707	Wilcoxon	two.sided	0.6892838840188806	ns	FALSE	S5	Rantes	In solution	In solution - Rantes
CD127	CD161	-0.87085065011648	In solution - Not stimulated	Immob - MCP1	35	81	1566	0.373	-0.9567296826209736	2.7541055405068446	Wilcoxon	two.sided	0.6990801996672212	ns	FALSE	S4	MCP1	Immob	Immob - MCP1
CD127	CD161	-0.7852595243371352	In solution - Not stimulated	Immob - Not stimulated	35	83	1603	0.377	-1.0522475046909854	2.616124087848596	Wilcoxon	two.sided	0.7021375661375661	ns	FALSE	S2	Not stimulated	Immob	Immob - Not stimulated
CD127	CD161	-1.232860364010422	In solution - Not stimulated	Immob - Rantes	35	88	1755	0.229	-0.7331660416540755	3.3023007064947856	Wilcoxon	two.sided	0.5525826906598116	ns	FALSE	S3	Rantes	Immob	Immob - Rantes
CD127	CD161	0.5740940111026771	In solution - Not stimulated	In solution - MCP1	35	24	385	0.597	-2.8318453640590793	1.7854611167123462	Wilcoxon	two.sided	0.8465015105740181	ns	FALSE	S6	MCP1	In solution	In solution - MCP1
CD127	CD162	-1.6309284707053189	In solution - Not stimulated	Immob - MCP1	100	100	5918	0.025	0.1899849566769347	3.0224999775999937	Wilcoxon	two.sided	0.16882494004796164	ns	FALSE	S4	MCP1	Immob	Immob - MCP1
CD127	CD162	0.2264917552327208	In solution - Not stimulated	Immob - Not stimulated	100	100	4850	0.715	-1.554162428963088	0.944086687520943	Wilcoxon	two.sided	0.8974548696233564	ns	FALSE	S2	Not stimulated	Immob	Immob - Not stimulated
CD127	CD162	-2.168107359344656	In solution - Not stimulated	Immob - Rantes	100	100	6084	0.008	0.572740424502159	3.6861286133515057	Wilcoxon	two.sided	0.08031372549019608	ns	FALSE	S3	Rantes	Immob	Immob - Rantes
CD127	CD162	-0.8438463702641561	In solution - Not stimulated	In solution - MCP1	100	100	5529	0.197	-0.4645887411384027	2.068518814273435	Wilcoxon	two.sided	0.5108213627992634	ns	FALSE	S6	MCP1	In solution	In solution - MCP1
CD127	CD162	0.03801971694879592	In solution - Not stimulated	In solution - Rantes	100	100	4972	0.946	-1.2976328454868482	1.1664489112282923	Wilcoxon	two.sided	0.9828208817561336	ns	FALSE	S5	Rantes	In solution	In solution - Rantes
CD127	CD18	-0.1135331870155645	In solution - Not stimulated	Immob - MCP1	100	100	5111	0.787	-0.8390079685765476	1.027629333263312	Wilcoxon	two.sided	0.9259210361395446	ns	FALSE	S4	MCP1	Immob	Immob - MCP1
CD127	CD18	0.16240806868657437	In solution - Not stimulated	Immob - Not stimulated	100	100	4857	0.728	-1.066253481005237	0.7375752388694247	Wilcoxon	two.sided	0.9029059678484916	ns	FALSE	S2	Not stimulated	Immob	Immob - Not stimulated
CD127	CD18	-1.0217038671302343	In solution - Not stimulated	Immob - Rantes	100	100	5797	0.052	-0.00419287308854624	1.9813371715442456	Wilcoxon	two.sided	0.24945826235093696	ns	FALSE	S3	Rantes	Immob	Immob - Rantes
CD127	CD18	0.7012047233780083	In solution - Not stimulated	In solution - MCP1	100	100	4349	0.112	-1.6496027433819265	0.16909250535308926	Wilcoxon	two.sided	0.3836885644768857	ns	FALSE	S6	MCP1	In solution	In solution - MCP1
CD127	CD18	0.6876819365263009	In solution - Not stimulated	In solution - Rantes	100	100	4344	0.109	-1.5913586508147588	0.1638446635530486	Wilcoxon	two.sided	0.3780098522167488	ns	FALSE	S5	Rantes	In solution	In solution - Rantes
CD127	CD197	0.03494870596561615	In solution - Not stimulated	Immob - MCP1	100	100	4978	0.958	-1.2768602132525102	1.1468643073815796	Wilcoxon	two.sided	0.986732991953182	ns	FALSE	S4	MCP1	Immob	Immob - MCP1
CD127	CD197	-0.20861881464699888	In solution - Not stimulated	Immob - Not stimulated	100	100	5150	0.715	-0.925870802929127	1.2982669631552857	Wilcoxon	two.sided	0.8974548696233564	ns	FALSE	S2	Not stimulated	Immob	Immob - Not stimulated
CD127	CD197	0.35345231180476167	In solution - Not stimulated	Immob - Rantes	100	100	4779	0.59	-1.5490309622865368	0.8881714174997042	Wilcoxon	two.sided	0.8420881905727319	ns	FALSE	S3	Rantes	Immob	Immob - Rantes
CD127	CD197	1.2948410689885228	In solution - Not stimulated	In solution - MCP1	100	100	4097	0.027	-2.4243810633071945	-0.13550439496039834	Wilcoxon	two.sided	0.1753910034602076	ns	FALSE	S6	MCP1	In solution	In solution - MCP1
CD127	CD197	0.41810203872739593	In solution - Not stimulated	In solution - Rantes	100	100	4681	0.436	-1.5350046477616348	0.7159578379320208	Wilcoxon	two.sided	0.7441066666666667	ns	FALSE	S5	Rantes	In solution	In solution - Rantes
CD127	CD2	-0.3654518462248151	In solution - Not stimulated	Immob - MCP1	100	100	5269	0.512	-0.6833845415487506	1.4281880248390977	Wilcoxon	two.sided	0.7963501795084231	ns	FALSE	S4	MCP1	Immob	Immob - MCP1
CD127	CD2	-0.6990079904992352	In solution - Not stimulated	Immob - Not stimulated	100	100	5622	0.129	-0.2137508092690976	1.62835789146248	Wilcoxon	two.sided	0.41233144154370033	ns	FALSE	S2	Not stimulated	Immob	Immob - Not stimulated
CD127	CD2	-1.056939228649856	In solution - Not stimulated	Immob - Rantes	100	100	5788	0.054	-0.02397009707930778	2.0918151778754153	Wilcoxon	two.sided	0.25492707460184405	ns	FALSE	S3	Rantes	Immob	Immob - Rantes
CD127	CD2	0.4540164897694952	In solution - Not stimulated	In solution - MCP1	100	100	4558	0.281	-1.285198845733987	0.38072582348480305	Wilcoxon	two.sided	0.6063570881226054	ns	FALSE	S6	MCP1	In solution	In solution - MCP1
CD127	CD2	-0.01783343554690335	In solution - Not stimulated	In solution - Rantes	100	100	5016	0.97	-0.9224224818036784	0.8953336493226294	Wilcoxon	two.sided	0.9905784224841342	ns	FALSE	S5	Rantes	In solution	In solution - Rantes
CD127	CD22	1.5260159273439369	In solution - Not stimulated	Immob - MCP1	100	36	1448	0.083	-3.0816396332530926	0.18234667066317073	Wilcoxon	two.sided	0.3241719833564494	ns	FALSE	S4	MCP1	Immob	Immob - MCP1
CD127	CD22	0.061213634433522	In solution - Not stimulated	Immob - Not stimulated	100	54	2676	0.929	-1.511530060995916	1.2305405440812789	Wilcoxon	two.sided	0.9792491109863372	ns	FALSE	S2	Not stimulated	Immob	Immob - Not stimulated
CD127	CD22	-0.32979324352425626	In solution - Not stimulated	Immob - Rantes	100	78	4083	0.593	-0.9053277816839702	1.521991336043237	Wilcoxon	two.sided	0.8433777777777778	ns	FALSE	S3	Rantes	Immob	Immob - Rantes
CD127	CD22	0.846773791332836	In solution - Not stimulated	In solution - MCP1	100	100	4399	0.142	-1.893117358369895	0.29153944247938757	Wilcoxon	two.sided	0.43677990169306385	ns	FALSE	S6	MCP1	In solution	In solution - MCP1
CD127	CD22	0.6944594119156413	In solution - Not stimulated	In solution - Rantes	100	72	3235	0.258	-1.871827802251964	0.5071894507509112	Wilcoxon	two.sided	0.5833223604977921	ns	FALSE	S5	Rantes	In solution	In solution - Rantes
CD127	CD229	0.11854416330452829	In solution - Not stimulated	Immob - MCP1	100	100	4907	0.821	-1.2032106184805067	0.9815403249722724	Wilcoxon	two.sided	0.9356276811007688	ns	FALSE	S4	MCP1	Immob	Immob - MCP1
CD127	CD229	0.06174682150242164	In solution - Not stimulated	Immob - Not stimulated	100	100	4951	0.906	-1.0544310979505598	0.9773500000250036	Wilcoxon	two.sided	0.971367218732153	ns	FALSE	S2	Not stimulated	Immob	Immob - Not stimulated
CD127	CD229	-0.35096127554267187	In solution - Not stimulated	Immob - Rantes	100	100	5253	0.537	-0.8275098620312892	1.4536448398260011	Wilcoxon	two.sided	0.8125695862439549	ns	FALSE	S3	Rantes	Immob	Immob - Rantes
CD127	CD229	1.378571318705561	In solution - Not stimulated	In solution - MCP1	100	100	3943	0.01	-2.4930989681859708	-0.34524226741322567	Wilcoxon	two.sided	0.09309090909090909	ns	FALSE	S6	MCP1	In solution	In solution - MCP1
CD127	CD229	0.9289395757683784	In solution - Not stimulated	In solution - Rantes	100	100	4393	0.138	-2.0827362209681293	0.2694411351817785	Wilcoxon	two.sided	0.4294011049723757	ns	FALSE	S5	Rantes	In solution	In solution - Rantes
CD127	CD244	0.21793582037632647	In solution - Not stimulated	Immob - MCP1	75	100	3631	0.721	-1.4343537013518122	0.9460209468831096	Wilcoxon	two.sided	0.9006210409745293	ns	FALSE	S4	MCP1	Immob	Immob - MCP1
CD127	CD244	-0.16071726689177773	In solution - Not stimulated	Immob - Not stimulated	75	93	3563	0.811	-0.9616736290703828	1.234174134532063	Wilcoxon	two.sided	0.932731796859066	ns	FALSE	S2	Not stimulated	Immob	Immob - Not stimulated
CD127	CD244	0.5734606156686477	In solution - Not stimulated	Immob - Rantes	75	100	3408	0.303	-1.6994276048395685	0.5307979851069802	Wilcoxon	two.sided	0.6283122238586156	ns	FALSE	S3	Rantes	Immob	Immob - Rantes
CD127	CD244	0.45257104578429974	In solution - Not stimulated	In solution - MCP1	75	71	2495	0.513	-1.7280599259317313	0.7840722292187307	Wilcoxon	two.sided	0.7965856079404466	ns	FALSE	S6	MCP1	In solution	In solution - MCP1
CD127	CD244	1.1373933307985116	In solution - Not stimulated	In solution - Rantes	75	30	936	0.181	-2.734222004102598	0.5043460882234506	Wilcoxon	two.sided	0.4905640038498556	ns	FALSE	S5	Rantes	In solution	In solution - Rantes
CD127	CD25	-1.2924777050770029	In solution - Not stimulated	Immob - MCP1	100	100	5881	0.031	0.12156610798076103	2.407982174511381	Wilcoxon	two.sided	0.18998041349292707	ns	FALSE	S4	MCP1	Immob	Immob - MCP1
CD127	CD25	-0.7850113656605209	In solution - Not stimulated	Immob - Not stimulated	100	100	5544	0.184	-0.3774865183148517	1.8816667217525689	Wilcoxon	two.sided	0.494412213740458	ns	FALSE	S2	Not stimulated	Immob	Immob - Not stimulated
CD127	CD25	-0.8484692512896392	In solution - Not stimulated	Immob - Rantes	100	100	5581	0.156	-0.3187764669717078	2.1234213342936883	Wilcoxon	two.sided	0.4590344827586207	ns	FALSE	S3	Rantes	Immob	Immob - Rantes
CD127	CD25	0.10427165464461588	In solution - Not stimulated	In solution - MCP1	100	100	4905	0.817	-1.0896038409335826	0.8668234833579302	Wilcoxon	two.sided	0.93390379541303	ns	FALSE	S6	MCP1	In solution	In solution - MCP1
CD127	CD25	-0.5564032340284116	In solution - Not stimulated	In solution - Rantes	100	100	5435	0.288	-0.45087963654845	1.5639907697004	Wilcoxon	two.sided	0.611850622406639	ns	FALSE	S5	Rantes	In solution	In solution - Rantes
CD127	CD26	-0.101823592771394	In solution - Not stimulated	Immob - MCP1	100	100	5073	0.859	-0.9200626238504888	1.202752081661741	Wilcoxon	two.sided	0.9521527258413698	ns	FALSE	S4	MCP1	Immob	Immob - MCP1
CD127	CD26	-0.7250394123193061	In solution - Not stimulated	Immob - Not stimulated	100	100	5612	0.135	-0.2287974953692017	1.709702739340373	Wilcoxon	two.sided	0.42499720514253775	ns	FALSE	S2	Not stimulated	Immob	Immob - Not stimulated
CD127	CD26	-0.9575071494372496	In solution - Not stimulated	Immob - Rantes	100	100	5716	0.08	-0.11488956079255984	2.1964865510154725	Wilcoxon	two.sided	0.31977288857345637	ns	FALSE	S3	Rantes	Immob	Immob - Rantes
CD127	CD26	0.19245645859699068	In solution - Not stimulated	In solution - MCP1	100	100	4858	0.73	-1.2346631330142714	0.7651575865816438	Wilcoxon	two.sided	0.903245283018868	ns	FALSE	S6	MCP1	In solution	In solution - MCP1
CD127	CD26	0.17734247555050386	In solution - Not stimulated	In solution - Rantes	100	100	4854	0.722	-1.1844750650652185	0.8522845442062842	Wilcoxon	two.sided	0.9006210409745293	ns	FALSE	S5	Rantes	In solution	In solution - Rantes
CD127	CD268	-0.22657331411096984	In solution - Not stimulated	Immob - MCP1	100	100	5146	0.722	-0.9418398242112076	1.4521467673618544	Wilcoxon	two.sided	0.9006210409745293	ns	FALSE	S4	MCP1	Immob	Immob - MCP1
CD127	CD268	-0.05508218044234918	In solution - Not stimulated	Immob - Not stimulated	100	100	5036	0.931	-1.1343341221893355	1.2660584434324922	Wilcoxon	two.sided	0.9802564965414096	ns	FALSE	S2	Not stimulated	Immob	Immob - Not stimulated
CD127	CD268	0.26524190276930504	In solution - Not stimulated	Immob - Rantes	100	100	4863	0.739	-1.59032844190612	1.0859884639354411	Wilcoxon	two.sided	0.9065667610542366	ns	FALSE	S3	Rantes	Immob	Immob - Rantes
CD127	CD268	0.7165653741609472	In solution - Not stimulated	In solution - MCP1	100	75	3384	0.27	-1.9972235478131084	0.5838498494141497	Wilcoxon	two.sided	0.5953954581049334	ns	FALSE	S6	MCP1	In solution	In solution - MCP1
CD127	CD268	2.2675200172075569e-4	In solution - Not stimulated	In solution - Rantes	100	36	1800	1	-1.55851636068028	1.579834546048837	Wilcoxon	two.sided	1	ns	FALSE	S5	Rantes	In solution	In solution - Rantes
CD127	CD27	0.6842630575021083	In solution - Not stimulated	Immob - MCP1	100	100	4580	0.305	-1.951505149774754	0.586698145180691	Wilcoxon	two.sided	0.6310653930933138	ns	FALSE	S4	MCP1	Immob	Immob - MCP1
CD127	CD27	-0.07081909856539331	In solution - Not stimulated	Immob - Not stimulated	100	100	5048	0.908	-0.9665637827435684	1.0519956041812786	Wilcoxon	two.sided	0.9729558599695586	ns	FALSE	S2	Not stimulated	Immob	Immob - Not stimulated
CD127	CD27	0.2627513382814001	In solution - Not stimulated	Immob - Rantes	100	100	4794	0.616	-1.4511925050880934	0.8217530000852182	Wilcoxon	two.sided	0.8567450024378351	ns	FALSE	S3	Rantes	Immob	Immob - Rantes
CD127	CD27	0.31811439866739344	In solution - Not stimulated	In solution - MCP1	100	100	4746	0.536	-1.326883123676333	0.6612744055764087	Wilcoxon	two.sided	0.812147430723702	ns	FALSE	S6	MCP1	In solution	In solution - MCP1
CD127	CD27	-0.07268101826403506	In solution - Not stimulated	In solution - Rantes	100	100	5062	0.881	-1.0443309673882375	1.1813542137620063	Wilcoxon	two.sided	0.9624925402053868	ns	FALSE	S5	Rantes	In solution	In solution - Rantes
CD127	CD274	0.7292367194771832	In solution - Not stimulated	Immob - MCP1	100	100	4512	0.234	-1.8865492187855115	0.4752473629949577	Wilcoxon	two.sided	0.5581905972045744	ns	FALSE	S4	MCP1	Immob	Immob - MCP1
CD127	CD274	0.24286953516082888	In solution - Not stimulated	Immob - Not stimulated	100	100	4830	0.679	-1.3708560813869402	0.9093402535034284	Wilcoxon	two.sided	0.8815753959146202	ns	FALSE	S2	Not stimulated	Immob	Immob - Not stimulated
CD127	CD274	0.476235265477349	In solution - Not stimulated	Immob - Rantes	100	100	4645	0.386	-1.511943349551323	0.5982471603320185	Wilcoxon	two.sided	0.708820345614607	ns	FALSE	S3	Rantes	Immob	Immob - Rantes
CD127	CD274	1.3389966479815052	In solution - Not stimulated	In solution - MCP1	100	100	3991	0.014	-2.3723221644060724	-0.27801336295779844	Wilcoxon	two.sided	0.1159529411764706	ns	FALSE	S6	MCP1	In solution	In solution - MCP1
CD127	CD274	0.6163693500397258	In solution - Not stimulated	In solution - Rantes	100	100	4518	0.239	-1.6884237114489271	0.46865194753776407	Wilcoxon	two.sided	0.5617896494156928	ns	FALSE	S5	Rantes	In solution	In solution - Rantes
CD127	CD278	0.6285167028236828	In solution - Not stimulated	Immob - MCP1	100	100	4607	0.338	-1.8234669412926936	0.5824541842391633	Wilcoxon	two.sided	0.6630498084291188	ns	FALSE	S4	MCP1	Immob	Immob - MCP1
CD127	CD278	-0.5437928848271049	In solution - Not stimulated	Immob - Not stimulated	100	100	5417	0.309	-0.5202730969974086	1.5844539114173917	Wilcoxon	two.sided	0.6363027422303473	ns	FALSE	S2	Not stimulated	Immob	Immob - Not stimulated
CD127	CD278	-0.8641926328765998	In solution - Not stimulated	Immob - Rantes	100	100	5610	0.136	-0.2699929748052771	2.069517885908942	Wilcoxon	two.sided	0.4269520624303233	ns	FALSE	S3	Rantes	Immob	Immob - Rantes
CD127	CD278	0.92659797111175	In solution - Not stimulated	In solution - MCP1	100	100	4275	0.077	-1.949502889650423	0.084482393386359	Wilcoxon	two.sided	0.31402172338884865	ns	FALSE	S6	MCP1	In solution	In solution - MCP1
CD127	CD278	0.0360748136089497	In solution - Not stimulated	In solution - Rantes	100	100	4963	0.929	-1.0878966382436877	0.9318307209960592	Wilcoxon	two.sided	0.9792491109863372	ns	FALSE	S5	Rantes	In solution	In solution - Rantes
CD127	CD29	-0.56785974234510606	In solution - Not stimulated	Immob - MCP1	100	100	5413	0.314	-0.5019466902952088	1.581790707713612	Wilcoxon	two.sided	0.6433059294288833	ns	FALSE	S4	MCP1	Immob	Immob - MCP1
CD127	CD29	-0.4053856154632595	In solution - Not stimulated	Immob - Not stimulated	100	100	5335	0.414	-0.5080877474704399	1.332514056820573	Wilcoxon	two.sided	0.7304661654135337	ns	FALSE	S2	Not stimulated	Immob	Immob - Not stimulated
CD127	CD29	-1.362974397061882	In solution - Not stimulated	Immob - Rantes	100	100	5967	0.018	0.2367382810987972	2.5226541600820065	Wilcoxon	two.sided	0.1366253369272237	ns	FALSE	S3	Rantes	Immob	Immob - Rantes
CD127	CD29	0.6653655044198878	In solution - Not stimulated	In solution - MCP1	100	100	4416	0.154	-1.5603195315456682	0.2514459426240649	Wilcoxon	two.sided	0.4552902887139107	ns	FALSE	S6	MCP1	In solution	In solution - MCP1
CD127	CD29	0.3533816252154022	In solution - Not stimulated	In solution - Rantes	100	100	4721	0.496	-1.343671680566524	0.6670720240460843	Wilcoxon	two.sided	0.7860078784468205	ns	FALSE	S5	Rantes	In solution	In solution - Rantes
CD127	CD314	-0.7690906369077636	In solution - Not stimulated	Immob - MCP1	100	100	5605	0.14	-0.2920431378311056	1.82947160536045	Wilcoxon	two.sided	0.4325178277564455	ns	FALSE	S4	MCP1	Immob	Immob - MCP1
CD127	CD314	-0.3148870207257107	In solution - Not stimulated	Immob - Not stimulated	100	100	5209	0.61	-0.8389540467751522	1.4682733981368954	Wilcoxon	two.sided	0.8533333333333333	ns	FALSE	S2	Not stimulated	Immob	Immob - Not stimulated
CD127	CD314	-0.14464602168745727	In solution - Not stimulated	Immob - Rantes	100	100	5102	0.804	-1.0275744591645757	1.3093546451190443	Wilcoxon	two.sided	0.9309473684210527	ns	FALSE	S3	Rantes	Immob	Immob - Rantes
CD127	CD314	0.03801001213001814	In solution - Not stimulated	In solution - MCP1	100	100	4965	0.933	-1.1455368774998709	1.0013355622950932	Wilcoxon	two.sided	0.9808952772073924	ns	FALSE	S6	MCP1	In solution	In solution - MCP1
CD127	CD314	-0.17697631243232576	In solution - Not stimulated	In solution - Rantes	100	75	3847	0.771	-1.089966606815188	1.4095549610543612	Wilcoxon	two.sided	0.9207759423972892	ns	FALSE	S5	Rantes	In solution	In solution - Rantes
CD127	CD37	-1.772978666143338	In solution - Not stimulated	Immob - MCP1	100	100	5842	0.04	0.09015495329802972	3.390531599970695	Wilcoxon	two.sided	0.2180832526621491	ns	FALSE	S4	MCP1	Immob	Immob - MCP1
CD127	CD37	0.28215603735776607	In solution - Not stimulated	Immob - Not stimulated	100	100	4848	0.711	-1.7159056350017732	1.2081006300325514	Wilcoxon	two.sided	0.8958281879194631	ns	FALSE	S2	Not stimulated	Immob	Immob - Not stimulated
CD127	CD37	-1.692688923420227	In solution - Not stimulated	Immob - Rantes	100	100	5810	0.048	0.03418672735596716	3.368308043354191	Wilcoxon	two.sided	0.24029866666666663	ns	FALSE	S3	Rantes	Immob	Immob - Rantes
CD127	CD37	0.7283380150402173	In solution - Not stimulated	In solution - MCP1	100	100	4558	0.281	-2.0969696963282645	0.5940168780677444	Wilcoxon	two.sided	0.6063570881226054	ns	FALSE	S6	MCP1	In solution	In solution - MCP1
CD127	CD37	0.4885954974971248	In solution - Not stimulated	In solution - Rantes	100	100	4717	0.49	-1.808399859407224	0.928835544769669	Wilcoxon	two.sided	0.7833323871700255	ns	FALSE	S5	Rantes	In solution	In solution - Rantes
CD127	CD38	-0.5757915658113901	In solution - Not stimulated	Immob - MCP1	100	100	5457	0.265	-0.39164331752867393	1.4987422321579582	Wilcoxon	two.sided	0.5913153724247228	ns	FALSE	S4	MCP1	Immob	Immob - MCP1
CD127	CD38	-0.8541983324292317	In solution - Not stimulated	Immob - Not stimulated	100	100	5788	0.054	-0.01003811686837204	1.7407105170459594	Wilcoxon	two.sided	0.25492707460184405	ns	FALSE	S2	Not stimulated	Immob	Immob - Not stimulated
CD127	CD38	-1.7364275237728557	In solution - Not stimulated	Immob - Rantes	100	100	6194	0.004	0.597274157343582	2.8833666741758823	Wilcoxon	two.sided	0.0516697247706422	ns	FALSE	S3	Rantes	Immob	Immob - Rantes
CD127	CD38	-0.02622642989649596	In solution - Not stimulated	In solution - MCP1	100	100	5033	0.937	-0.7501786803475136	0.8293256083347219	Wilcoxon	two.sided	0.9810715746421268	ns	FALSE	S6	MCP1	In solution	In solution - MCP1
CD127	CD38	-0.920156241580474	In solution - Not stimulated	In solution - Rantes	100	100	5845	0.039	0.03674543198656171	1.7763148843198198	Wilcoxon	two.sided	0.21534117647058823	ns	FALSE	S5	Rantes	In solution	In solution - Rantes
CD127	CD3E	0.3630333185149996	In solution - Not stimulated	Immob - MCP1	100	100	4738	0.523	-1.378615988172707	0.6730387263615709	Wilcoxon	two.sided	0.8039126637554586	ns	FALSE	S4	MCP1	Immob	Immob - MCP1
CD127	CD3E	-0.01920945805342723	In solution - Not stimulated	Immob - Not stimulated	100	100	5019	0.964	-1.077142815898818	1.0874074907939142	Wilcoxon	two.sided	0.9883939559439286	ns	FALSE	S2	Not stimulated	Immob	Immob - Not stimulated
CD127	CD3E	-0.8333221757864848	In solution - Not stimulated	Immob - Rantes	100	100	5634	0.122	-0.2330230763107865	1.829531396689961	Wilcoxon	two.sided	0.4022857142857143	ns	FALSE	S3	Rantes	Immob	Immob - Rantes
CD127	CD3E	0.861912826097523	In solution - Not stimulated	In solution - MCP1	100	100	4277	0.078	-1.7830274031534878	0.08204250912954866	Wilcoxon	two.sided	0.31558620689655176	ns	FALSE	S6	MCP1	In solution	In solution - MCP1
CD127	CD3E	0.7445719457598404	In solution - Not stimulated	In solution - Rantes	100	100	4425	0.16	-1.7110839872968504	0.2732360311260563	Wilcoxon	two.sided	0.4633007712082262	ns	FALSE	S5	Rantes	In solution	In solution - Rantes
CD127	CD4	0.6481723089415764	In solution - Not stimulated	Immob - MCP1	100	64	2847	0.235	-1.729671369430453	0.42954945297928976	Wilcoxon	two.sided	0.5589369217830109	ns	FALSE	S4	MCP1	Immob	Immob - MCP1
CD127	CD4	0.42328309212342713	In solution - Not stimulated	Immob - Not stimulated	100	92	4266	0.386	-1.4162062290762338	0.5598065761860062	Wilcoxon	two.sided	0.708820345614607	ns	FALSE	S2	Not stimulated	Immob	Immob - Not stimulated
CD127	CD4	0.5599913089423104	In solution - Not stimulated	Immob - Rantes	100	65	2976	0.362	-1.780486366520353	0.6579860907682318	Wilcoxon	two.sided	0.6883133018230925	ns	FALSE	S3	Rantes	Immob	Immob - Rantes
CD127	CD4	0.20083197417337292	In solution - Not stimulated	In solution - MCP1	100	100	4858	0.73	-1.2181851087104485	0.8863022703531636	Wilcoxon	two.sided	0.903245283018868	ns	FALSE	S6	MCP1	In solution	In solution - MCP1
CD127	CD4	0.6762181199781825	In solution - Not stimulated	In solution - Rantes	100	100	4450	0.179	-1.682463778269197	0.31547235733904233	Wilcoxon	two.sided	0.4867831965234186	ns	FALSE	S5	Rantes	In solution	In solution - Rantes
CD127	CD40	0.5784426047955941	In solution - Not stimulated	Immob - MCP1	100	98	4511	0.335	-1.7215074581962158	0.5644193696510289	Wilcoxon	two.sided	0.6603850192509626	ns	FALSE	S4	MCP1	Immob	Immob - MCP1
CD127	CD40	1.1146148142600711	In solution - Not stimulated	Immob - Not stimulated	100	95	4007	0.059	-2.265888240802239	0.04884871782348771	Wilcoxon	two.sided	0.2697142857142857	ns	FALSE	S2	Not stimulated	Immob	Immob - Not stimulated
CD127	CD40	0.7882765159270646	In solution - Not stimulated	Immob - Rantes	100	82	3683	0.239	-2.095986797578832	0.5437638550482874	Wilcoxon	two.sided	0.5617896494156928	ns	FALSE	S3	Rantes	Immob	Immob - Rantes
CD127	CD40	0.7759283265838529	In solution - Not stimulated	In solution - MCP1	100	100	4405	0.146	-1.7710678087137168	0.23340284008190057	Wilcoxon	two.sided	0.443512405609493	ns	FALSE	S6	MCP1	In solution	In solution - MCP1
CD127	CD40	0.9481361196433484	In solution - Not stimulated	In solution - Rantes	100	100	4326	0.1	-2.0660570306945196	0.19558633720061053	Wilcoxon	two.sided	0.3578144853875477	ns	FALSE	S5	Rantes	In solution	In solution - Rantes
CD127	CD43	0.7779665426072269	In solution - Not stimulated	Immob - MCP1	100	100	4455	0.183	-1.8038467037463213	0.3351883549733953	Wilcoxon	two.sided	0.4938457115476761	ns	FALSE	S4	MCP1	Immob	Immob - MCP1
CD127	CD43	0.8918691572222341	In solution - Not stimulated	Immob - Not stimulated	100	100	4392	0.138	-2.052311897381832	0.2742633847499609	Wilcoxon	two.sided	0.4294011049723757	ns	FALSE	S2	Not stimulated	Immob	Immob - Not stimulated
CD127	CD43	0.38994978623913384	In solution - Not stimulated	Immob - Rantes	100	53	2495	0.554	-1.841392970447891	0.9369270000368564	Wilcoxon	two.sided	0.8232183302607322	ns	FALSE	S3	Rantes	Immob	Immob - Rantes
CD127	CD43	0.2469622525404806	In solution - Not stimulated	In solution - MCP1	100	100	4817	0.656	-1.3282388760459822	0.8192665895033507	Wilcoxon	two.sided	0.8721888574126535	ns	FALSE	S6	MCP1	In solution	In solution - MCP1
CD127	CD43	1.264970408048424	In solution - Not stimulated	In solution - Rantes	100	100	4095	0.027	-2.3813316391394164	-0.1500791340652557	Wilcoxon	two.sided	0.1753910034602076	ns	FALSE	S5	Rantes	In solution	In solution - Rantes
CD127	CD44	0.5875714378946683	In solution - Not stimulated	Immob - MCP1	100	100	4576	0.301	-1.7602636998894845	0.5666077826384315	Wilcoxon	two.sided	0.6260088626292466	ns	FALSE	S4	MCP1	Immob	Immob - MCP1
CD127	CD44	1.437152080595835	In solution - Not stimulated	Immob - Not stimulated	100	100	3844	0.005	-2.450917126254317	-0.4449378761827617	Wilcoxon	two.sided	0.05915966386554622	ns	FALSE	S2	Not stimulated	Immob	Immob - Not stimulated
CD127	CD44	-0.31320897228690425	In solution - Not stimulated	Immob - Rantes	100	100	5200	0.626	-0.8760195500674818	1.5817573490003387	Wilcoxon	two.sided	0.8569839572192512	ns	FALSE	S3	Rantes	Immob	Immob - Rantes
CD127	CD44	1.518663339752877	In solution - Not stimulated	In solution - MCP1	100	100	3811	0.004	-2.6140352665010513	-0.5443397195490791	Wilcoxon	two.sided	0.0516697247706422	ns	FALSE	S6	MCP1	In solution	In solution - MCP1
CD127	CD44	1.3973034681862415	In solution - Not stimulated	In solution - Rantes	100	100	3925	0.009	-2.3809830636466485	-0.3858717892831354	Wilcoxon	two.sided	0.08664615384615383	ns	FALSE	S5	Rantes	In solution	In solution - Rantes
CD127	CD45	-0.702944774882084	In solution - Not stimulated	Immob - MCP1	100	100	5578	0.158	-0.27556165670882327	1.717758508564096	Wilcoxon	two.sided	0.4627436297451898	ns	FALSE	S4	MCP1	Immob	Immob - MCP1
CD127	CD45	-0.9864012165763952	In solution - Not stimulated	Immob - Not stimulated	100	100	5909	0.026	0.12251155930458332	1.8140201859322875	Wilcoxon	two.sided	0.1728831168831169	ns	FALSE	S2	Not stimulated	Immob	Immob - Not stimulated
CD127	CD45	-1.8046874907569423	In solution - Not stimulated	Immob - Rantes	100	100	6448	4.05e-4	0.809200908564753	2.7847418487027378	Wilcoxon	two.sided	0.0091974193548387	**	TRUE	S3	Rantes	Immob	Immob - Rantes
CD127	CD45	0.09891244788587653	In solution - Not stimulated	In solution - MCP1	100	100	4907	0.821	-0.997151150037892	0.8062515965788024	Wilcoxon	two.sided	0.9356276811007688	ns	FALSE	S6	MCP1	In solution	In solution - MCP1
CD127	CD45	-0.14312680357354546	In solution - Not stimulated	In solution - Rantes	100	100	5144	0.726	-0.6963584009036551	0.9824429508284672	Wilcoxon	two.sided	0.9018156153506836	ns	FALSE	S5	Rantes	In solution	In solution - Rantes
CD127	CD45RA	0.00861339830621473	In solution - Not stimulated	Immob - MCP1	100	76	3795	0.989	-1.2917337582287465	1.3308197292096806	Wilcoxon	two.sided	0.9955403038427167	ns	FALSE	S4	MCP1	Immob	Immob - MCP1
CD127	CD45RA	0.8382362910566881	In solution - Not stimulated	Immob - Not stimulated	100	81	3542	0.148	-2.0996454611502853	0.29030489376395996	Wilcoxon	two.sided	0.4466966773847803	ns	FALSE	S2	Not stimulated	Immob	Immob - Not stimulated
CD127	CD45RA	-0.1624144369555457	In solution - Not stimulated	Immob - Rantes	100	62	3160	0.838	-1.4583104206361863	1.6019113880192697	Wilcoxon	two.sided	0.9416632083000798	ns	FALSE	S3	Rantes	Immob	Immob - Rantes
CD127	CD45RA	0.9752729533072896	In solution - Not stimulated	In solution - MCP1	100	100	4304	0.089	-2.0428609444981785	0.142805699594106	Wilcoxon	two.sided	0.3359571045576407	ns	FALSE	S6	MCP1	In solution	In solution - MCP1
CD127	CD45RA	0.22039997665753927	In solution - Not stimulated	In solution - Rantes	100	100	4819	0.659	-1.3376965298904993	0.8407467452885274	Wilcoxon	two.sided	0.8728805268109127	ns	FALSE	S5	Rantes	In solution	In solution - Rantes
CD127	CD45RB	-0.8430580845141105	In solution - Not stimulated	Immob - MCP1	100	100	5627	0.126	-0.249712803256257	1.8587903631379	Wilcoxon	two.sided	0.4073662456946039	ns	FALSE	S4	MCP1	Immob	Immob - MCP1
CD127	CD45RB	-0.8586265095275968	In solution - Not stimulated	Immob - Not stimulated	100	100	5768	0.061	-0.04568738904330635	1.8104952688517444	Wilcoxon	two.sided	0.2755028067361668	ns	FALSE	S2	Not stimulated	Immob	Immob - Not stimulated
CD127	CD45RB	-1.5002628699827203	In solution - Not stimulated	Immob - Rantes	100	100	6186	0.004	0.48009649206119576	2.444697748661776	Wilcoxon	two.sided	0.0516697247706422	ns	FALSE	S3	Rantes	Immob	Immob - Rantes
CD127	CD45RB	-0.06165136265132301	In solution - Not stimulated	In solution - MCP1	100	100	5054	0.896	-0.8733237925090812	0.9561861348541334	Wilcoxon	two.sided	0.967831223628692	ns	FALSE	S6	MCP1	In solution	In solution - MCP1
CD127	CD45RB	-0.4780244450449392	In solution - Not stimulated	In solution - Rantes	100	100	5451	0.271	-0.4196321749786308	1.4265316345531327	Wilcoxon	two.sided	0.5964329816334506	ns	FALSE	S5	Rantes	In solution	In solution - Rantes
CD127	CD47	-0.499111324031166	In solution - Not stimulated	Immob - MCP1	100	100	5341	0.405	-0.641985323891851	1.7947467511861634	Wilcoxon	two.sided	0.7236548223350254	ns	FALSE	S4	MCP1	Immob	Immob - MCP1
CD127	CD47	0.02054620245874421	In solution - Not stimulated	Immob - Not stimulated	100	100	4982	0.966	-1.123680052354981	1.0829968104914631	Wilcoxon	two.sided	0.989184	ns	FALSE	S2	Not stimulated	Immob	Immob - Not stimulated
CD127	CD47	-1.1543764983489722	In solution - Not stimulated	Immob - Rantes	100	100	5804	0.05	0.00500494582482922	2.3856725263691456	Wilcoxon	two.sided	0.24680105170902716	ns	FALSE	S3	Rantes	Immob	Immob - Rantes
CD127	CD47	0.2368298178925047	In solution - Not stimulated	In solution - MCP1	100	100	4822	0.665	-1.3413422721036488	0.9340982168986516	Wilcoxon	two.sided	0.8753586931155193	ns	FALSE	S6	MCP1	In solution	In solution - MCP1
CD127	CD47	-0.04828294443830438	In solution - Not stimulated	In solution - Rantes	100	100	5036	0.931	-1.0174994607794994	1.146736751682883	Wilcoxon	two.sided	0.9802564965414096	ns	FALSE	S5	Rantes	In solution	In solution - Rantes
CD127	CD48	0.08463956930756975	In solution - Not stimulated	Immob - MCP1	100	100	4940	0.884	-1.4630461506946937	1.14248849451517	Wilcoxon	two.sided	0.9628095146006576	ns	FALSE	S4	MCP1	Immob	Immob - MCP1
CD127	CD48	0.07108877594474822	In solution - Not stimulated	Immob - Not stimulated	100	100	4957	0.917	-1.3350140240548043	1.1791711115251564	Wilcoxon	two.sided	0.9751782477341392	ns	FALSE	S2	Not stimulated	Immob	Immob - Not stimulated
CD127	CD48	-0.00929283643826354	In solution - Not stimulated	Immob - Rantes	100	100	5006	0.989	-1.2761703632579708	1.1999452887937414	Wilcoxon	two.sided	0.9955403038427167	ns	FALSE	S3	Rantes	Immob	Immob - Rantes
CD127	CD48	0.9063528852232132	In solution - Not stimulated	In solution - MCP1	100	100	4336	0.105	-2.064151784062685	0.21395986776814457	Wilcoxon	two.sided	0.3702943018159048	ns	FALSE	S6	MCP1	In solution	In solution - MCP1
CD127	CD48	-0.2770775362102954	In solution - Not stimulated	In solution - Rantes	100	100	5210	0.609	-0.872769075925304	1.3702065268527508	Wilcoxon	two.sided	0.852993782641134	ns	FALSE	S5	Rantes	In solution	In solution - Rantes
CD127	CD49D	1.3807769603238895	In solution - Not stimulated	Immob - MCP1	100	100	4143	0.036	-2.59570538969111	-0.08589447725146328	Wilcoxon	two.sided	0.20459334006054491	ns	FALSE	S4	MCP1	Immob	Immob - MCP1
CD127	CD49D	0.6589573083995816	In solution - Not stimulated	Immob - Not stimulated	100	100	4547	0.269	-1.854133819570438	0.5254724680477286	Wilcoxon	two.sided	0.5936551724137932	ns	FALSE	S2	Not stimulated	Immob	Immob - Not stimulated
CD127	CD49D	0.7201959963292657	In solution - Not stimulated	Immob - Rantes	100	100	4587	0.314	-2.029038232239189	0.7143033775869656	Wilcoxon	two.sided	0.6433059294288833	ns	FALSE	S3	Rantes	Immob	Immob - Rantes
CD127	CD49D	2.144033927599113	In solution - Not stimulated	In solution - MCP1	100	100	3668	0.001	-3.3542520976655714	-0.8666747808321055	Wilcoxon	two.sided	0.01706666666666666	*	TRUE	S6	MCP1	In solution	In solution - MCP1
CD127	CD49D	1.4873166828555353	In solution - Not stimulated	In solution - Rantes	100	100	3949	0.01	-2.720411009918102	-0.3392156516241815	Wilcoxon	two.sided	0.09309090909090909	ns	FALSE	S5	Rantes	In solution	In solution - Rantes
CD127	CD5	-0.25038745586046984	In solution - Not stimulated	Immob - MCP1	100	100	5202	0.622	-0.7922185524801489	1.4030815960170373	Wilcoxon	two.sided	0.8567450024378351	ns	FALSE	S4	MCP1	Immob	Immob - MCP1
CD127	CD5	-0.17304154426962956	In solution - Not stimulated	Immob - Not stimulated	100	100	5128	0.755	-0.8667222443570051	1.2534505780940688	Wilcoxon	two.sided	0.9134607948442536	ns	FALSE	S2	Not stimulated	Immob	Immob - Not stimulated
CD127	CD5	-0.31718270536940807	In solution - Not stimulated	Immob - Rantes	100	100	5227	0.58	-0.8199406821472872	1.5693911068632476	Wilcoxon	two.sided	0.8362928827444955	ns	FALSE	S3	Rantes	Immob	Immob - Rantes
CD127	CD5	0.12368241099536612	In solution - Not stimulated	In solution - MCP1	100	100	4902	0.812	-1.2157027504406193	0.9222610017943652	Wilcoxon	two.sided	0.932731796859066	ns	FALSE	S6	MCP1	In solution	In solution - MCP1
CD127	CD5	0.32350106651069477	In solution - Not stimulated	In solution - Rantes	100	100	4772	0.578	-1.290760941668651	0.7867574792536903	Wilcoxon	two.sided	0.8353338465486271	ns	FALSE	S5	Rantes	In solution	In solution - Rantes
CD127	CD50	-1.036289440961638	In solution - Not stimulated	Immob - MCP1	100	100	5584	0.154	-0.4076211740284008	2.4285695662694926	Wilcoxon	two.sided	0.4552902887139107	ns	FALSE	S4	MCP1	Immob	Immob - MCP1
CD127	CD50	0.7533407763427522	In solution - Not stimulated	Immob - Not stimulated	100	100	4478	0.203	-1.9054700556623432	0.4577938563674592	Wilcoxon	two.sided	0.5180317172632533	ns	FALSE	S2	Not stimulated	Immob	Immob - Not stimulated
CD127	CD50	-0.9696308024007192	In solution - Not stimulated	Immob - Rantes	100	100	5535	0.192	-0.5330313491859754	2.3928569627414986	Wilcoxon	two.sided	0.503653469958081	ns	FALSE	S3	Rantes	Immob	Immob - Rantes
CD127	CD50	1.3446977133924278	In solution - Not stimulated	In solution - MCP1	100	100	4137	0.035	-2.5581996016604673	-0.10361641713117684	Wilcoxon	two.sided	0.20238193018480496	ns	FALSE	S6	MCP1	In solution	In solution - MCP1
CD127	CD50	-0.00345922979985131	In solution - Not stimulated	In solution - Rantes	100	100	5004	0.993	-1.1609124268672424	1.0978002656156964	Wilcoxon	two.sided	0.9967164498306896	ns	FALSE	S5	Rantes	In solution	In solution - Rantes
CD127	CD52	-0.38970391249383973	In solution - Not stimulated	Immob - MCP1	100	100	5263	0.521	-0.7634946584218673	1.5433752318406695	Wilcoxon	two.sided	0.8023713426305715	ns	FALSE	S4	MCP1	Immob	Immob - MCP1
CD127	CD52	-0.05401922237580123	In solution - Not stimulated	Immob - Not stimulated	100	100	5030	0.943	-1.082857292079335	1.1379584534361709	Wilcoxon	two.sided	0.9827371534195932	ns	FALSE	S2	Not stimulated	Immob	Immob - Not stimulated
CD127	CD52	-1.408435458854179	In solution - Not stimulated	Immob - Rantes	100	100	6011	0.014	0.29062907691821527	2.5151955583288146	Wilcoxon	two.sided	0.1159529411764706	ns	FALSE	S3	Rantes	Immob	Immob - Rantes
CD127	CD52	-0.07564916867363883	In solution - Not stimulated	In solution - MCP1	100	100	5054	0.896	-1.0512257984880724	1.2241115172572274	Wilcoxon	two.sided	0.967831223628692	ns	FALSE	S6	MCP1	In solution	In solution - MCP1
CD127	CD52	0.08611191278312222	In solution - Not stimulated	In solution - Rantes	100	100	4940	0.884	-1.136059506536698	1.025271566738475	Wilcoxon	two.sided	0.9628095146006576	ns	FALSE	S5	Rantes	In solution	In solution - Rantes
CD127	CD54	-0.7064211794637971	In solution - Not stimulated	Immob - MCP1	100	100	5498	0.224	-0.4268622484368784	1.8231948829266509	Wilcoxon	two.sided	0.5451892826274849	ns	FALSE	S4	MCP1	Immob	Immob - MCP1
CD127	CD54	0.21808602608845745	In solution - Not stimulated	Immob - Not stimulated	100	100	4843	0.702	-1.295794297702068	0.8305076830023599	Wilcoxon	two.sided	0.8916698240866034	ns	FALSE	S2	Not stimulated	Immob	Immob - Not stimulated
CD127	CD54	-0.54456272712313325	In solution - Not stimulated	Immob - Rantes	100	100	5372	0.364	-0.6051335881787077	1.6887334019318612	Wilcoxon	two.sided	0.690484338160997	ns	FALSE	S3	Rantes	Immob	Immob - Rantes
CD127	CD54	0.7847718056886218	In solution - Not stimulated	In solution - MCP1	100	100	4388	0.135	-1.841490181651315	0.24274833500730347	Wilcoxon	two.sided	0.42499720514253775	ns	FALSE	S6	MCP1	In solution	In solution - MCP1
CD127	CD54	0.9148309895467224	In solution - Not stimulated	In solution - Rantes	100	100	4300	0.087	-1.94047888962295	0.14013941455668918	Wilcoxon	two.sided	0.33174272173324304	ns	FALSE	S5	Rantes	In solution	In solution - Rantes
CD127	CD55	-0.15896827906481156	In solution - Not stimulated	Immob - MCP1	100	100	5120	0.77	-0.9674167270699798	1.2705849636234867	Wilcoxon	two.sided	0.9205349182763743	ns	FALSE	S4	MCP1	Immob	Immob - MCP1
CD127	CD55	0.07187918112663993	In solution - Not stimulated	Immob - Not stimulated	100	100	4948	0.9	-1.057730906393259	0.9194427630266278	Wilcoxon	two.sided	0.9682521489971349	ns	FALSE	S2	Not stimulated	Immob	Immob - Not stimulated
CD127	CD55	0.408746638038812	In solution - Not stimulated	Immob - Rantes	100	100	4721	0.496	-1.6180857531027832	0.7495059943612559	Wilcoxon	two.sided	0.7860078784468205	ns	FALSE	S3	Rantes	Immob	Immob - Rantes
CD127	CD55	1.1084554208099469	In solution - Not stimulated	In solution - MCP1	100	100	4119	0.031	-2.1180010265291074	-0.09946323739813806	Wilcoxon	two.sided	0.18998041349292707	ns	FALSE	S6	MCP1	In solution	In solution - MCP1
CD127	CD55	0.4410887705632766	In solution - Not stimulated	In solution - Rantes	100	100	4660	0.407	-1.4964046979336183	0.5577351491980688	Wilcoxon	two.sided	0.7258467384420518	ns	FALSE	S5	Rantes	In solution	In solution - Rantes
CD127	CD59	-0.1416799701300913	In solution - Not stimulated	Immob - MCP1	100	100	5120	0.77	-0.9617087868521692	1.3265457093718724	Wilcoxon	two.sided	0.9205349182763743	ns	FALSE	S4	MCP1	Immob	Immob - MCP1
CD127	CD59	-0.4169335204428211	In solution - Not stimulated	Immob - Not stimulated	100	100	5311	0.448	-0.625844964621078	1.5438590595680652	Wilcoxon	two.sided	0.7529501641301104	ns	FALSE	S2	Not stimulated	Immob	Immob - Not stimulated
CD127	CD59	-1.379103345083512	In solution - Not stimulated	Immob - Rantes	100	100	5988	0.016	0.24321706793779177	2.5909966232476886	Wilcoxon	two.sided	0.128	ns	FALSE	S3	Rantes	Immob	Immob - Rantes
CD127	CD59	0.4442007736813919	In solution - Not stimulated	In solution - MCP1	100	100	4634	0.372	-1.499309464531597	0.5784472332620925	Wilcoxon	two.sided	0.698368	ns	FALSE	S6	MCP1	In solution	In solution - MCP1
CD127	CD59	0.4210044900001879	In solution - Not stimulated	In solution - Rantes	100	100	4656	0.401	-1.3820373625546545	0.6464954969665294	Wilcoxon	two.sided	0.722467050543826	ns	FALSE	S5	Rantes	In solution	In solution - Rantes
CD127	CD69	-0.26955681207406273	In solution - Not stimulated	Immob - MCP1	100	100	5188	0.647	-0.8980630278131247	1.4295544148716055	Wilcoxon	two.sided	0.8675961904761905	ns	FALSE	S4	MCP1	Immob	Immob - MCP1
CD127	CD69	-0.6401935027147101	In solution - Not stimulated	Immob - Not stimulated	100	100	5487	0.235	-0.4457127451632322	1.7022829877545065	Wilcoxon	two.sided	0.5589369217830109	ns	FALSE	S2	Not stimulated	Immob	Immob - Not stimulated
CD127	CD69	-0.9198602262208708	In solution - Not stimulated	Immob - Rantes	100	100	5649	0.113	-0.20606181439906612	2.091529220791259	Wilcoxon	two.sided	0.38500665456745314	ns	FALSE	S3	Rantes	Immob	Immob - Rantes
CD127	CD69	-0.3063420695621257	In solution - Not stimulated	In solution - MCP1	100	100	5221	0.59	-0.8691359494621371	1.4800488953663369	Wilcoxon	two.sided	0.8420881905727319	ns	FALSE	S6	MCP1	In solution	In solution - MCP1
CD127	CD69	-0.4862669498682848	In solution - Not stimulated	In solution - Rantes	100	100	5352	0.39	-0.6093849688744973	1.6277606194751837	Wilcoxon	two.sided	0.7122178988326848	ns	FALSE	S5	Rantes	In solution	In solution - Rantes
CD127	CD7	0.33863211464523174	In solution - Not stimulated	Immob - MCP1	100	100	4747	0.537	-1.37575342097884	0.7541169639268654	Wilcoxon	two.sided	0.8125695862439549	ns	FALSE	S4	MCP1	Immob	Immob - MCP1
CD127	CD7	0.2075924948943212	In solution - Not stimulated	Immob - Not stimulated	100	100	4831	0.681	-1.2075404522579114	0.7663912900429732	Wilcoxon	two.sided	0.8815753959146202	ns	FALSE	S2	Not stimulated	Immob	Immob - Not stimulated
CD127	CD7	-0.7585106021312107	In solution - Not stimulated	Immob - Rantes	100	100	5556	0.175	-0.3458119920025886	1.8418836520068864	Wilcoxon	two.sided	0.4817204301075269	ns	FALSE	S3	Rantes	Immob	Immob - Rantes
CD127	CD7	0.9774408917681936	In solution - Not stimulated	In solution - MCP1	100	100	4128	0.033	-1.9009841493857644	-0.10054578964778164	Wilcoxon	two.sided	0.1966730158730159	ns	FALSE	S6	MCP1	In solution	In solution - MCP1
CD127	CD7	0.7181989650364446	In solution - Not stimulated	In solution - Rantes	100	100	4411	0.15	-1.6380950145043405	0.27541936576891557	Wilcoxon	two.sided	0.4493617021276595	ns	FALSE	S5	Rantes	In solution	In solution - Rantes
CD127	CD8	-0.6895960759266548	In solution - Not stimulated	Immob - MCP1	100	100	5469	0.252	-0.5149204111492384	1.8665148776818443	Wilcoxon	two.sided	0.5757663286004057	ns	FALSE	S4	MCP1	Immob	Immob - MCP1
CD127	CD8	-0.4851954514222385	In solution - Not stimulated	Immob - Not stimulated	100	100	5396	0.334	-0.5182163710915361	1.4572656152404773	Wilcoxon	two.sided	0.6595680224403927	ns	FALSE	S2	Not stimulated	Immob	Immob - Not stimulated
CD127	CD8	-0.3523946367374965	In solution - Not stimulated	Immob - Rantes	100	95	4964	0.588	-0.993001868934697	1.6659333203841775	Wilcoxon	two.sided	0.8415796696315121	ns	FALSE	S3	Rantes	Immob	Immob - Rantes
CD127	CD8	0.03313823697542953	In solution - Not stimulated	In solution - MCP1	100	100	4978	0.958	-1.0311725368524225	1.013062687714121	Wilcoxon	two.sided	0.986732991953182	ns	FALSE	S6	MCP1	In solution	In solution - MCP1
CD127	CD8	-0.06152099206942164	In solution - Not stimulated	In solution - Rantes	100	100	5054	0.896	-0.9911034806953692	1.086330485112556	Wilcoxon	two.sided	0.967831223628692	ns	FALSE	S5	Rantes	In solution	In solution - Rantes
CD127	CD82	0.05804503577373973	In solution - Not stimulated	Immob - MCP1	100	100	4947	0.898	-1.20218658877697	1.1736236913758908	Wilcoxon	two.sided	0.9682521489971349	ns	FALSE	S4	MCP1	Immob	Immob - MCP1
CD127	CD82	0.32801969709486045	In solution - Not stimulated	Immob - Not stimulated	100	100	4757	0.554	-1.4414163205294868	0.7797629435712096	Wilcoxon	two.sided	0.8232183302607322	ns	FALSE	S2	Not stimulated	Immob	Immob - Not stimulated
CD127	CD82	0.01486783016834989	In solution - Not stimulated	Immob - Rantes	100	100	4993	0.987	-1.223686534892376	1.2125020697713866	Wilcoxon	two.sided	0.9953059982094896	ns	FALSE	S3	Rantes	Immob	Immob - Rantes
CD127	CD82	0.939823520501524	In solution - Not stimulated	In solution - MCP1	100	100	4272	0.076	-2.0189259153623182	0.10606266839717723	Wilcoxon	two.sided	0.311296	ns	FALSE	S6	MCP1	In solution	In solution - MCP1
CD127	CD82	0.4322251440903545	In solution - Not stimulated	In solution - Rantes	100	100	4689	0.448	-1.5337308699174694	0.6539190945448634	Wilcoxon	two.sided	0.7529501641301104	ns	FALSE	S5	Rantes	In solution	In solution - Rantes
CD127	CD84	-0.4393665451479651	In solution - Not stimulated	Immob - MCP1	100	100	5319	0.436	-0.654482143016135	1.50292058481442	Wilcoxon	two.sided	0.7441066666666667	ns	FALSE	S4	MCP1	Immob	Immob - MCP1
CD127	CD84	-0.6332301868737318	In solution - Not stimulated	Immob - Not stimulated	100	100	5531	0.195	-0.34036835668691445	1.7287326358173922	Wilcoxon	two.sided	0.5084444444444445	ns	FALSE	S2	Not stimulated	Immob	Immob - Not stimulated
CD127	CD84	-0.5205809314964733	In solution - Not stimulated	Immob - Rantes	100	100	5414	0.312	-0.5622118133583158	1.605858634367494	Wilcoxon	two.sided	0.6403731778425656	ns	FALSE	S3	Rantes	Immob	Immob - Rantes
CD127	CD84	0.3752730835116201	In solution - Not stimulated	In solution - MCP1	100	100	4697	0.46	-1.3935472029013385	0.5758872093045193	Wilcoxon	two.sided	0.763098674521355	ns	FALSE	S6	MCP1	In solution	In solution - MCP1
CD127	CD84	0.3203752733986224	In solution - Not stimulated	In solution - Rantes	100	100	4745	0.534	-1.2957130708301774	0.668633747704028	Wilcoxon	two.sided	0.8099886883921358	ns	FALSE	S5	Rantes	In solution	In solution - Rantes
CD127	CD86	-0.4790516927921657	In solution - Not stimulated	Immob - MCP1	100	100	5361	0.378	-0.69042215372236	1.855223821659792	Wilcoxon	two.sided	0.7028379002971278	ns	FALSE	S4	MCP1	Immob	Immob - MCP1
CD127	CD86	-0.3026896229696781	In solution - Not stimulated	Immob - Not stimulated	100	100	5196	0.633	-0.9189308983194092	1.5304902022179705	Wilcoxon	two.sided	0.8609166867906304	ns	FALSE	S2	Not stimulated	Immob	Immob - Not stimulated
CD127	CD86	-1.0750955150796688	In solution - Not stimulated	Immob - Rantes	100	100	5679	0.097	-0.19315072093152252	2.3426180923546847	Wilcoxon	two.sided	0.35222695035460994	ns	FALSE	S3	Rantes	Immob	Immob - Rantes
CD127	CD86	0.5193285433966168	In solution - Not stimulated	In solution - MCP1	100	100	4632	0.369	-1.7518591171558302	0.6047529219053651	Wilcoxon	two.sided	0.6945882352941176	ns	FALSE	S6	MCP1	In solution	In solution - MCP1
CD127	CD86	-0.36215402025711096	In solution - Not stimulated	In solution - Rantes	100	100	5241	0.557	-0.8571741951771383	1.5218973613595927	Wilcoxon	two.sided	0.824664563617245	ns	FALSE	S5	Rantes	In solution	In solution - Rantes
CD127	HLA-ABC	-0.22411277469938665	In solution - Not stimulated	Immob - MCP1	100	100	5180	0.661	-0.7675605723282264	1.2787494203866414	Wilcoxon	two.sided	0.8730656660412758	ns	FALSE	S4	MCP1	Immob	Immob - MCP1
CD127	HLA-ABC	-0.90143916465339	In solution - Not stimulated	Immob - Not stimulated	100	100	5857	0.036	0.05150659119020002	1.762115506935143	Wilcoxon	two.sided	0.20459334006054491	ns	FALSE	S2	Not stimulated	Immob	Immob - Not stimulated
CD127	HLA-ABC	-1.5088322521277495	In solution - Not stimulated	Immob - Rantes	100	100	6202	0.003	0.4876311334956892	2.4764527414122104	Wilcoxon	two.sided	0.04213466334164588	*	TRUE	S3	Rantes	Immob	Immob - Rantes
CD127	HLA-ABC	-0.1476575165055274	In solution - Not stimulated	In solution - MCP1	100	100	5139	0.735	-0.7054349365035283	1.07071200243639	Wilcoxon	two.sided	0.9046153846153846	ns	FALSE	S6	MCP1	In solution	In solution - MCP1
CD127	HLA-ABC	-0.23618401606452033	In solution - Not stimulated	In solution - Rantes	100	100	5219	0.593	-0.6140984301969044	1.0612708952751346	Wilcoxon	two.sided	0.8433777777777778	ns	FALSE	S5	Rantes	In solution	In solution - Rantes
CD127	HLA-DR	1.1782206124947288	In solution - Not stimulated	Immob - MCP1	100	100	4276	0.077	-2.4364596800034293	0.13055738520455384	Wilcoxon	two.sided	0.31402172338884865	ns	FALSE	S4	MCP1	Immob	Immob - MCP1
CD127	HLA-DR	0.551121568224063	In solution - Not stimulated	Immob - Not stimulated	100	100	4605	0.335	-1.8193863792476668	0.5825906908481753	Wilcoxon	two.sided	0.6603850192509626	ns	FALSE	S2	Not stimulated	Immob	Immob - Not stimulated
CD127	HLA-DR	-0.16346940331880402	In solution - Not stimulated	Immob - Rantes	100	100	5101	0.806	-1.1702281846674472	1.5168195954498531	Wilcoxon	two.sided	0.9309663658736672	ns	FALSE	S3	Rantes	Immob	Immob - Rantes
CD127	HLA-DR	0.25992880245602423	In solution - Not stimulated	In solution - MCP1	100	100	4859	0.731	-1.600834587106304	1.084683174696126	Wilcoxon	two.sided	0.903245283018868	ns	FALSE	S6	MCP1	In solution	In solution - MCP1
CD127	HLA-DR	0.08938314384991361	In solution - Not stimulated	In solution - Rantes	100	100	4945	0.894	-1.298724090530248	1.1268109592166171	Wilcoxon	two.sided	0.9667834101382488	ns	FALSE	S5	Rantes	In solution	In solution - Rantes
CD16	CD161	-0.7340106712289554	In solution - Not stimulated	Immob - MCP1	50	100	2787	0.253	-0.6284344131791142	2.0744419809488153	Wilcoxon	two.sided	0.5771146213041718	ns	FALSE	S4	MCP1	Immob	Immob - MCP1
CD16	CD161	-0.2583739232217905	In solution - Not stimulated	Immob - Not stimulated	50	100	2589	0.724	-1.1953278230293154	1.7805204591547357	Wilcoxon	two.sided	0.9009209014582412	ns	FALSE	S2	Not stimulated	Immob	Immob - Not stimulated
CD16	CD161	-0.6748255024424406	In solution - Not stimulated	Immob - Rantes	50	100	2726	0.369	-0.6645462317215293	2.0792788781013187	Wilcoxon	two.sided	0.6945882352941176	ns	FALSE	S3	Rantes	Immob	Immob - Rantes
CD16	CD161	-0.3311903450921841	In solution - Not stimulated	In solution - MCP1	50	35	912	0.744	-1.890178049695303	2.243395943709369	Wilcoxon	two.sided	0.9084263783783784	ns	FALSE	S6	MCP1	In solution	In solution - MCP1
CD16	CD161	-0.4589544271254764	In solution - Not stimulated	In solution - Rantes	50	19	504	0.702	-1.542505767576283	2.463280918965542	Wilcoxon	two.sided	0.8916698240866034	ns	FALSE	S5	Rantes	In solution	In solution - Rantes
CD16	CD162	-3.222798357947739	In solution - Not stimulated	Immob - MCP1	100	100	6618	7.74e-5	1.6837519565921546	4.838846452070624	Wilcoxon	two.sided	0.00244897078651685	**	TRUE	S4	MCP1	Immob	Immob - MCP1
CD16	CD162	-1.8038799568234365	In solution - Not stimulated	Immob - Not stimulated	100	100	6093	0.008	0.5018709629188675	3.1109373132765192	Wilcoxon	two.sided	0.08031372549019608	ns	FALSE	S2	Not stimulated	Immob	Immob - Not stimulated
CD16	CD162	-4.867592212373561	In solution - Not stimulated	Immob - Rantes	100	100	7217	6.1e-8	3.1434211463500046	6.83251981510743	Wilcoxon	two.sided	5.725866666666666e-6	****	TRUE	S3	Rantes	Immob	Immob - Rantes
CD16	CD162	-0.7839079706768552	In solution - Not stimulated	In solution - MCP1	100	100	5491	0.231	-0.4917456293283097	2.1359095171246674	Wilcoxon	two.sided	0.5550307167235495	ns	FALSE	S6	MCP1	In solution	In solution - MCP1
CD16	CD162	0.2628856577079795	In solution - Not stimulated	In solution - Rantes	100	100	4842	0.7	-1.5742459002224485	1.0053664825937794	Wilcoxon	two.sided	0.8907365567103479	ns	FALSE	S5	Rantes	In solution	In solution - Rantes
CD16	CD18	0.19153450216880544	In solution - Not stimulated	Immob - MCP1	100	100	4851	0.717	-1.1415056176013705	0.7990112780650007	Wilcoxon	two.sided	0.8983635150166851	ns	FALSE	S4	MCP1	Immob	Immob - MCP1
CD16	CD18	-0.37221782749263616	In solution - Not stimulated	Immob - Not stimulated	100	100	5325	0.428	-0.536303821873533	1.276953139672352	Wilcoxon	two.sided	0.7391892057651027	ns	FALSE	S2	Not stimulated	Immob	Immob - Not stimulated
CD16	CD18	-1.1930221394886595	In solution - Not stimulated	Immob - Rantes	100	100	5963	0.019	0.19622934596481537	2.1717422251155356	Wilcoxon	two.sided	0.14267733333333332	ns	FALSE	S3	Rantes	Immob	Immob - Rantes
CD16	CD18	0.629643922762214	In solution - Not stimulated	In solution - MCP1	100	100	4447	0.177	-1.5718574901945477	0.2927116732759387	Wilcoxon	two.sided	0.4853281402142161	ns	FALSE	S6	MCP1	In solution	In solution - MCP1
CD16	CD18	0.7379144470600418	In solution - Not stimulated	In solution - Rantes	100	100	4295	0.085	-1.65446194826215	0.09410999612785352	Wilcoxon	two.sided	0.32901718213058423	ns	FALSE	S5	Rantes	In solution	In solution - Rantes
CD16	CD197	0.37482696635661406	In solution - Not stimulated	Immob - MCP1	100	100	4743	0.531	-1.4713764668701044	0.7508263576635339	Wilcoxon	two.sided	0.8078314424635333	ns	FALSE	S4	MCP1	Immob	Immob - MCP1
CD16	CD197	0.2716291707938513	In solution - Not stimulated	Immob - Not stimulated	100	100	4769	0.573	-1.2875654879873115	0.7037974259106851	Wilcoxon	two.sided	0.8334545454545454	ns	FALSE	S2	Not stimulated	Immob	Immob - Not stimulated
CD16	CD197	-0.92272519942525	In solution - Not stimulated	Immob - Rantes	100	100	5692	0.091	-0.14468819069203162	1.9472296202408428	Wilcoxon	two.sided	0.3407659574468085	ns	FALSE	S3	Rantes	Immob	Immob - Rantes
CD16	CD197	0.579399124377212	In solution - Not stimulated	In solution - MCP1	100	100	4614	0.346	-1.7631782310725486	0.6378013163000527	Wilcoxon	two.sided	0.6714927636113025	ns	FALSE	S6	MCP1	In solution	In solution - MCP1
CD16	CD197	0.7644617371917939	In solution - Not stimulated	In solution - Rantes	100	100	4463	0.19	-1.870823147296816	0.33860444136834056	Wilcoxon	two.sided	0.5023849765258216	ns	FALSE	S5	Rantes	In solution	In solution - Rantes
CD16	CD2	-0.2918397484819265	In solution - Not stimulated	Immob - MCP1	100	100	5256	0.532	-0.6586483589192738	1.252111859783844	Wilcoxon	two.sided	0.8084792228818133	ns	FALSE	S4	MCP1	Immob	Immob - MCP1
CD16	CD2	-0.6273035982669626	In solution - Not stimulated	Immob - Not stimulated	100	100	5551	0.179	-0.28436179510585136	1.537898226743334	Wilcoxon	two.sided	0.4867831965234186	ns	FALSE	S2	Not stimulated	Immob	Immob - Not stimulated
CD16	CD2	-0.07472106481289742	In solution - Not stimulated	Immob - Rantes	100	100	5080	0.846	-0.7573782986996613	0.9463815754450436	Wilcoxon	two.sided	0.9455590394919626	ns	FALSE	S3	Rantes	Immob	Immob - Rantes
CD16	CD2	0.1733935995892049	In solution - Not stimulated	In solution - MCP1	100	100	4835	0.688	-1.1173097195584172	0.7508379896902828	Wilcoxon	two.sided	0.8846611872146117	ns	FALSE	S6	MCP1	In solution	In solution - MCP1
CD16	CD2	0.46914272416611674	In solution - Not stimulated	In solution - Rantes	100	100	4589	0.316	-1.363306027569824	0.44538041880969137	Wilcoxon	two.sided	0.6450569046756071	ns	FALSE	S5	Rantes	In solution	In solution - Rantes
CD16	CD22	-0.11195206097055942	In solution - Not stimulated	Immob - MCP1	100	58	2956	0.841	-1.2182662405283993	1.4010000838292258	Wilcoxon	two.sided	0.9429596341220918	ns	FALSE	S4	MCP1	Immob	Immob - MCP1
CD16	CD22	-0.15439186647694456	In solution - Not stimulated	Immob - Not stimulated	100	84	4314	0.752	-0.9669258973994908	1.2297597392984252	Wilcoxon	two.sided	0.911397460727351	ns	FALSE	S2	Not stimulated	Immob	Immob - Not stimulated
CD16	CD22	-1.0968772515824574	In solution - Not stimulated	Immob - Rantes	100	100	5682	0.096	-0.1822243468784745	2.2635280777650983	Wilcoxon	two.sided	0.35017616580310884	ns	FALSE	S3	Rantes	Immob	Immob - Rantes
CD16	CD22	0.7774078873329048	In solution - Not stimulated	In solution - MCP1	100	100	4394	0.139	-1.801213208087144	0.2679599202845499	Wilcoxon	two.sided	0.43132121212121216	ns	FALSE	S6	MCP1	In solution	In solution - MCP1
CD16	CD22	1.1237241403915732	In solution - Not stimulated	In solution - Rantes	100	88	3688	0.056	-2.263828249099382	0.02279693772593701	Wilcoxon	two.sided	0.26195348837209304	ns	FALSE	S5	Rantes	In solution	In solution - Rantes
CD16	CD229	-0.15008449391700251	In solution - Not stimulated	Immob - MCP1	100	100	5110	0.789	-0.9548858051319988	1.2212878651029009	Wilcoxon	two.sided	0.926918648310388	ns	FALSE	S4	MCP1	Immob	Immob - MCP1
CD16	CD229	-0.13625215012478686	In solution - Not stimulated	Immob - Not stimulated	100	100	5109	0.791	-0.9722389407692432	1.1965788102447663	Wilcoxon	two.sided	0.9275823492852704	ns	FALSE	S2	Not stimulated	Immob	Immob - Not stimulated
CD16	CD229	-0.5959469529420701	In solution - Not stimulated	Immob - Rantes	100	100	5411	0.316	-0.5202765251301492	1.7476178074017177	Wilcoxon	two.sided	0.6450569046756071	ns	FALSE	S3	Rantes	Immob	Immob - Rantes
CD16	CD229	0.9705350077330948	In solution - Not stimulated	In solution - MCP1	100	100	4298	0.086	-2.0185176303484615	0.13433861481042658	Wilcoxon	two.sided	0.3303901773533424	ns	FALSE	S6	MCP1	In solution	In solution - MCP1
CD16	CD229	0.400614875232376	In solution - Not stimulated	In solution - Rantes	100	100	4708	0.476	-1.5292042382847706	0.7283678387219336	Wilcoxon	two.sided	0.7743593298671287	ns	FALSE	S5	Rantes	In solution	In solution - Rantes
CD16	CD244	-0.7386618104404858	In solution - Not stimulated	Immob - MCP1	99	100	5429	0.239	-0.5505001154511557	1.9708124949425851	Wilcoxon	two.sided	0.5617896494156928	ns	FALSE	S4	MCP1	Immob	Immob - MCP1
CD16	CD244	0.04550040657863254	In solution - Not stimulated	Immob - Not stimulated	99	100	4923	0.948	-1.187917308351342	1.1797256200326482	Wilcoxon	two.sided	0.9834474120464174	ns	FALSE	S2	Not stimulated	Immob	Immob - Not stimulated
CD16	CD244	-1.1573696275738938	In solution - Not stimulated	Immob - Rantes	99	100	5706	0.063	-0.06340474223233925	2.3645347846617613	Wilcoxon	two.sided	0.2802654028436019	ns	FALSE	S3	Rantes	Immob	Immob - Rantes
CD16	CD244	0.5329100602766289	In solution - Not stimulated	In solution - MCP1	99	88	4042	0.396	-1.719073018865562	0.644913205799284	Wilcoxon	two.sided	0.7187470190138576	ns	FALSE	S6	MCP1	In solution	In solution - MCP1
CD16	CD244	-0.7811625784293355	In solution - Not stimulated	In solution - Rantes	99	42	2297	0.327	-0.70940258449036	2.262431251476424	Wilcoxon	two.sided	0.6533040085136573	ns	FALSE	S5	Rantes	In solution	In solution - Rantes
CD16	CD25	0.07166166156417318	In solution - Not stimulated	Immob - MCP1	100	100	4956	0.915	-1.2528910185227906	1.1463828493703612	Wilcoxon	two.sided	0.9751782477341392	ns	FALSE	S4	MCP1	Immob	Immob - MCP1
CD16	CD25	-0.9788898179015614	In solution - Not stimulated	Immob - Not stimulated	100	100	5677	0.098	-0.19738650760796972	2.2316414924968977	Wilcoxon	two.sided	0.3529002557544757	ns	FALSE	S2	Not stimulated	Immob	Immob - Not stimulated
CD16	CD25	-0.4764930400848114	In solution - Not stimulated	Immob - Rantes	100	100	5303	0.46	-0.8072998934817545	1.8676258636734264	Wilcoxon	two.sided	0.763098674521355	ns	FALSE	S3	Rantes	Immob	Immob - Rantes
CD16	CD25	1.019158873832309	In solution - Not stimulated	In solution - MCP1	100	100	4305	0.09	-2.1733999970205704	0.160036229750621	Wilcoxon	two.sided	0.33792	ns	FALSE	S6	MCP1	In solution	In solution - MCP1
CD16	CD25	0.3404068181638128	In solution - Not stimulated	In solution - Rantes	100	100	4795	0.617	-1.5722385492513422	0.9347699357201084	Wilcoxon	two.sided	0.8567450024378351	ns	FALSE	S5	Rantes	In solution	In solution - Rantes
CD16	CD26	0.2088599440515066	In solution - Not stimulated	Immob - MCP1	100	100	4811	0.645	-1.1491739235098335	0.6768896291805724	Wilcoxon	two.sided	0.8665648854961833	ns	FALSE	S4	MCP1	Immob	Immob - MCP1
CD16	CD26	-0.0241558028111876	In solution - Not stimulated	Immob - Not stimulated	100	100	5017	0.968	-0.8871543972936441	0.9451818017296298	Wilcoxon	two.sided	0.9897923021060276	ns	FALSE	S2	Not stimulated	Immob	Immob - Not stimulated
CD16	CD26	0.3502002167687623	In solution - Not stimulated	Immob - Rantes	100	100	4705	0.472	-1.3127265920094384	0.6323281638173498	Wilcoxon	two.sided	0.7719316140249203	ns	FALSE	S3	Rantes	Immob	Immob - Rantes
CD16	CD26	0.8543407552180499	In solution - Not stimulated	In solution - MCP1	100	100	4292	0.084	-1.8396294766492536	0.13510079874642167	Wilcoxon	two.sided	0.32626758620689655	ns	FALSE	S6	MCP1	In solution	In solution - MCP1
CD16	CD26	1.049441645645332	In solution - Not stimulated	In solution - Rantes	100	100	4086	0.026	-1.958341287476195	-0.13975469760129602	Wilcoxon	two.sided	0.1728831168831169	ns	FALSE	S5	Rantes	In solution	In solution - Rantes
CD16	CD268	0.22893873975357387	In solution - Not stimulated	Immob - MCP1	100	100	4856	0.726	-1.3941182961272065	0.9093026227180672	Wilcoxon	two.sided	0.9018156153506836	ns	FALSE	S4	MCP1	Immob	Immob - MCP1
CD16	CD268	-0.17309289793139887	In solution - Not stimulated	Immob - Not stimulated	100	100	5144	0.726	-0.8644477532698066	1.1961459410080284	Wilcoxon	two.sided	0.9018156153506836	ns	FALSE	S2	Not stimulated	Immob	Immob - Not stimulated
CD16	CD268	-0.30917728769387387	In solution - Not stimulated	Immob - Rantes	100	100	5199	0.628	-0.8602884145041936	1.439614327176718	Wilcoxon	two.sided	0.8588868382710053	ns	FALSE	S3	Rantes	Immob	Immob - Rantes
CD16	CD268	0.7966755217789893	In solution - Not stimulated	In solution - MCP1	100	80	3547	0.193	-2.0020365257651154	0.3766131732493314	Wilcoxon	two.sided	0.504631383472609	ns	FALSE	S6	MCP1	In solution	In solution - MCP1
CD16	CD268	-0.1021014515019498	In solution - Not stimulated	In solution - Rantes	100	39	1976	0.905	-1.3306944867011636	1.4490938570742895	Wilcoxon	two.sided	0.971219512195122	ns	FALSE	S5	Rantes	In solution	In solution - Rantes
CD16	CD27	-0.15646203536449177	In solution - Not stimulated	Immob - MCP1	100	100	5121	0.768	-0.949482567293432	1.258717456595474	Wilcoxon	two.sided	0.920097000638162	ns	FALSE	S4	MCP1	Immob	Immob - MCP1
CD16	CD27	0.23925452375405096	In solution - Not stimulated	Immob - Not stimulated	100	100	4816	0.654	-1.3309740896530369	0.8454886081914048	Wilcoxon	two.sided	0.8709690234097895	ns	FALSE	S2	Not stimulated	Immob	Immob - Not stimulated
CD16	CD27	-1.421447885222073	In solution - Not stimulated	Immob - Rantes	100	100	5979	0.017	0.2693326405210434	2.6482995783551715	Wilcoxon	two.sided	0.13297777777777778	ns	FALSE	S3	Rantes	Immob	Immob - Rantes
CD16	CD27	0.4760164887391388	In solution - Not stimulated	In solution - MCP1	100	100	4664	0.412	-1.5410219987367535	0.5837613303950308	Wilcoxon	two.sided	0.7294511160012574	ns	FALSE	S6	MCP1	In solution	In solution - MCP1
CD16	CD27	-0.2780932637710619	In solution - Not stimulated	In solution - Rantes	100	100	5216	0.599	-0.8959212642518364	1.3763334434488903	Wilcoxon	two.sided	0.8476301507537689	ns	FALSE	S5	Rantes	In solution	In solution - Rantes
CD16	CD274	0.05720084110203306	In solution - Not stimulated	Immob - MCP1	100	100	4965	0.933	-1.1656205001340358	1.02411589961886	Wilcoxon	two.sided	0.9808952772073924	ns	FALSE	S4	MCP1	Immob	Immob - MCP1
CD16	CD274	-0.20474609250776968	In solution - Not stimulated	Immob - Not stimulated	100	100	5184	0.654	-0.7945953044661259	1.2117010295962445	Wilcoxon	two.sided	0.8709690234097895	ns	FALSE	S2	Not stimulated	Immob	Immob - Not stimulated
CD16	CD274	-0.25901446599369726	In solution - Not stimulated	Immob - Rantes	100	100	5214	0.602	-0.8067644653556929	1.3354909658129144	Wilcoxon	two.sided	0.8495274367326484	ns	FALSE	S3	Rantes	Immob	Immob - Rantes
CD16	CD274	0.34517089419150676	In solution - Not stimulated	In solution - MCP1	100	100	4731	0.512	-1.5045403042251038	0.7067884823081375	Wilcoxon	two.sided	0.7963501795084231	ns	FALSE	S6	MCP1	In solution	In solution - MCP1
CD16	CD274	-0.33100450236373313	In solution - Not stimulated	In solution - Rantes	100	100	5216	0.599	-0.7367845892604383	1.3562861750063573	Wilcoxon	two.sided	0.8476301507537689	ns	FALSE	S5	Rantes	In solution	In solution - Rantes
CD16	CD278	-0.16290128168429105	In solution - Not stimulated	Immob - MCP1	100	100	5103	0.802	-1.003361570950581	1.2281418795624388	Wilcoxon	two.sided	0.9301614497528832	ns	FALSE	S4	MCP1	Immob	Immob - MCP1
CD16	CD278	-1.0964968780771362	In solution - Not stimulated	Immob - Not stimulated	100	100	5876	0.032	0.1088956135622614	2.1640252885307496	Wilcoxon	two.sided	0.1935810955961332	ns	FALSE	S2	Not stimulated	Immob	Immob - Not stimulated
CD16	CD278	-1.4041805993839596	In solution - Not stimulated	Immob - Rantes	100	100	5906	0.027	0.16428001496791694	2.621039922901892	Wilcoxon	two.sided	0.1753910034602076	ns	FALSE	S3	Rantes	Immob	Immob - Rantes
CD16	CD278	-0.43547312850456776	In solution - Not stimulated	In solution - MCP1	100	100	5274	0.504	-0.7850290505470081	1.5386802446697072	Wilcoxon	two.sided	0.7908966285873502	ns	FALSE	S6	MCP1	In solution	In solution - MCP1
CD16	CD278	0.1620718492166468	In solution - Not stimulated	In solution - Rantes	100	100	4887	0.783	-1.1535544630038366	0.9019087217933186	Wilcoxon	two.sided	0.923530052356021	ns	FALSE	S5	Rantes	In solution	In solution - Rantes
CD16	CD29	-0.9057168261755172	In solution - Not stimulated	Immob - MCP1	100	100	5677	0.098	-0.16788694644365412	1.9625778920784536	Wilcoxon	two.sided	0.3529002557544757	ns	FALSE	S4	MCP1	Immob	Immob - MCP1
CD16	CD29	-0.7216161868553345	In solution - Not stimulated	Immob - Not stimulated	100	100	5562	0.17	-0.31638365693876513	1.7984218292897023	Wilcoxon	two.sided	0.4772881355932203	ns	FALSE	S2	Not stimulated	Immob	Immob - Not stimulated
CD16	CD29	-1.4232721778192154	In solution - Not stimulated	Immob - Rantes	100	100	6073	0.009	0.36872713481944985	2.495374988832998	Wilcoxon	two.sided	0.08664615384615383	ns	FALSE	S3	Rantes	Immob	Immob - Rantes
CD16	CD29	0.399441253444856	In solution - Not stimulated	In solution - MCP1	100	100	4700	0.464	-1.3944967150735923	0.5909679526930232	Wilcoxon	two.sided	0.7652263543191801	ns	FALSE	S6	MCP1	In solution	In solution - MCP1
CD16	CD29	0.8739534758517052	In solution - Not stimulated	In solution - Rantes	100	100	4287	0.082	-1.7919687776481483	0.10829165841098584	Wilcoxon	two.sided	0.32408701754385966	ns	FALSE	S5	Rantes	In solution	In solution - Rantes
CD16	CD314	0.5361642465390092	In solution - Not stimulated	Immob - MCP1	100	100	4594	0.322	-1.6009137642223967	0.5922955423734908	Wilcoxon	two.sided	0.6497685417413113	ns	FALSE	S4	MCP1	Immob	Immob - MCP1
CD16	CD314	-0.4950806756022824	In solution - Not stimulated	Immob - Not stimulated	100	100	5355	0.386	-0.593084525671415	1.4655734489861043	Wilcoxon	two.sided	0.708820345614607	ns	FALSE	S2	Not stimulated	Immob	Immob - Not stimulated
CD16	CD314	-0.2862872221453424	In solution - Not stimulated	Immob - Rantes	100	100	5226	0.582	-0.7878050686777928	1.5115011686351765	Wilcoxon	two.sided	0.8381038097673229	ns	FALSE	S3	Rantes	Immob	Immob - Rantes
CD16	CD314	0.778768266161664	In solution - Not stimulated	In solution - MCP1	100	100	4477	0.202	-1.8362578566733656	0.38864745228061015	Wilcoxon	two.sided	0.5180317172632533	ns	FALSE	S6	MCP1	In solution	In solution - MCP1
CD16	CD314	1.0434756363187292	In solution - Not stimulated	In solution - Rantes	100	88	3704	0.062	-2.1648559273465016	0.05676120106311756	Wilcoxon	two.sided	0.277570747217806	ns	FALSE	S5	Rantes	In solution	In solution - Rantes
CD16	CD37	-3.5166586865791727	In solution - Not stimulated	Immob - MCP1	100	100	6792	1.2e-5	1.9072739689880385	5.020324704666839	Wilcoxon	two.sided	5.28e-4	***	TRUE	S4	MCP1	Immob	Immob - MCP1
CD16	CD37	-2.848759470604846	In solution - Not stimulated	Immob - Not stimulated	100	100	6564	1.33e-4	1.4333551456819458	4.233777778405809	Wilcoxon	two.sided	0.00382171428571428	**	TRUE	S2	Not stimulated	Immob	Immob - Not stimulated
CD16	CD37	-5.360384508555299	In solution - Not stimulated	Immob - Rantes	100	100	7350	9.43e-9	3.488125730040567	7.422111679401864	Wilcoxon	two.sided	1.3805620512820512e-6	****	TRUE	S3	Rantes	Immob	Immob - Rantes
CD16	CD37	0.9110961560618008	In solution - Not stimulated	In solution - MCP1	100	100	4425	0.16	-2.1439431083102303	0.3238943601578876	Wilcoxon	two.sided	0.4633007712082262	ns	FALSE	S6	MCP1	In solution	In solution - MCP1
CD16	CD37	0.9927162433774588	In solution - Not stimulated	In solution - Rantes	100	100	4292	0.084	-2.1699843737281284	0.12812875187360262	Wilcoxon	two.sided	0.32626758620689655	ns	FALSE	S5	Rantes	In solution	In solution - Rantes
CD16	CD38	0.3780932550864261	In solution - Not stimulated	Immob - MCP1	100	100	4709	0.478	-1.4096233880382008	0.6035936178252699	Wilcoxon	two.sided	0.776491491202769	ns	FALSE	S4	MCP1	Immob	Immob - MCP1
CD16	CD38	-0.1446956826111837	In solution - Not stimulated	Immob - Not stimulated	100	100	5133	0.746	-0.8267101322440957	1.1503390326555882	Wilcoxon	two.sided	0.9084263783783784	ns	FALSE	S2	Not stimulated	Immob	Immob - Not stimulated
CD16	CD38	-0.31103295308646406	In solution - Not stimulated	Immob - Rantes	100	100	5255	0.534	-0.7202879975770122	1.3689069346238367	Wilcoxon	two.sided	0.8099886883921358	ns	FALSE	S3	Rantes	Immob	Immob - Rantes
CD16	CD38	1.1632699550434462	In solution - Not stimulated	In solution - MCP1	100	100	4095	0.027	-2.138390637413563	-0.12408174181955885	Wilcoxon	two.sided	0.1753910034602076	ns	FALSE	S6	MCP1	In solution	In solution - MCP1
CD16	CD38	1.4201754919833716	In solution - Not stimulated	In solution - Rantes	100	100	3809	0.004	-2.3837355145340613	-0.4756448192133723	Wilcoxon	two.sided	0.0516697247706422	ns	FALSE	S5	Rantes	In solution	In solution - Rantes
CD16	CD3E	-1.1771088628416138	In solution - Not stimulated	Immob - MCP1	100	100	5976	0.017	0.2363544783626233	2.1180253841681207	Wilcoxon	two.sided	0.13297777777777778	ns	FALSE	S4	MCP1	Immob	Immob - MCP1
CD16	CD3E	-0.71974470838858	In solution - Not stimulated	Immob - Not stimulated	100	100	5623	0.128	-0.23327629130104816	1.6349907885442834	Wilcoxon	two.sided	0.4114703196347032	ns	FALSE	S2	Not stimulated	Immob	Immob - Not stimulated
CD16	CD3E	-1.8124188275794464	In solution - Not stimulated	Immob - Rantes	100	100	6346	0.001	0.7514676680787401	2.8495481429028424	Wilcoxon	two.sided	0.01706666666666666	*	TRUE	S3	Rantes	Immob	Immob - Rantes
CD16	CD3E	-0.11589815382475956	In solution - Not stimulated	In solution - MCP1	100	100	5105	0.798	-0.7884129054609638	1.005246729690246	Wilcoxon	two.sided	0.9287737135771854	ns	FALSE	S6	MCP1	In solution	In solution - MCP1
CD16	CD3E	0.3261274002007433	In solution - Not stimulated	In solution - Rantes	100	100	4736	0.52	-1.3529108280181448	0.6633253640677693	Wilcoxon	two.sided	0.8023671232876712	ns	FALSE	S5	Rantes	In solution	In solution - Rantes
CD16	CD4	0.7996406211518177	In solution - Not stimulated	Immob - MCP1	100	84	3782	0.246	-2.0930871542119247	0.5567578740740196	Wilcoxon	two.sided	0.5687487684729063	ns	FALSE	S4	MCP1	Immob	Immob - MCP1
CD16	CD4	-0.3577838458900608	In solution - Not stimulated	Immob - Not stimulated	100	100	5229	0.577	-0.7951622549636628	1.4212439391790603	Wilcoxon	two.sided	0.8353338465486271	ns	FALSE	S2	Not stimulated	Immob	Immob - Not stimulated
CD16	CD4	-0.2174534563433133	In solution - Not stimulated	Immob - Rantes	100	86	4413	0.759	-1.0745350947120829	1.4435411773493831	Wilcoxon	two.sided	0.9163318327974276	ns	FALSE	S3	Rantes	Immob	Immob - Rantes
CD16	CD4	1.043544947892301	In solution - Not stimulated	In solution - MCP1	100	100	4285	0.081	-2.145386236693931	0.1304975706757096	Wilcoxon	two.sided	0.32216949152542373	ns	FALSE	S6	MCP1	In solution	In solution - MCP1
CD16	CD4	1.5116836881474596	In solution - Not stimulated	In solution - Rantes	100	100	3920	0.008	-2.658484858200372	-0.4262172331419288	Wilcoxon	two.sided	0.08031372549019608	ns	FALSE	S5	Rantes	In solution	In solution - Rantes
CD16	CD40	-0.840534794857837	In solution - Not stimulated	Immob - MCP1	100	100	5485	0.236	-0.5418710787444916	2.020512981054871	Wilcoxon	two.sided	0.5589369217830109	ns	FALSE	S4	MCP1	Immob	Immob - MCP1
CD16	CD40	-0.48584238736286806	In solution - Not stimulated	Immob - Not stimulated	100	100	5331	0.419	-0.6903117396863412	1.644423658708443	Wilcoxon	two.sided	0.7330872941907425	ns	FALSE	S2	Not stimulated	Immob	Immob - Not stimulated
CD16	CD40	-0.5561059287450341	In solution - Not stimulated	Immob - Rantes	100	100	5341	0.405	-0.8186451344712682	1.8273947642253496	Wilcoxon	two.sided	0.7236548223350254	ns	FALSE	S3	Rantes	Immob	Immob - Rantes
CD16	CD40	0.5418889401327549	In solution - Not stimulated	In solution - MCP1	100	100	4612	0.344	-1.7334802400236065	0.5625262843450148	Wilcoxon	two.sided	0.6692255613126079	ns	FALSE	S6	MCP1	In solution	In solution - MCP1
CD16	CD40	0.5588869662690508	In solution - Not stimulated	In solution - Rantes	100	100	4588	0.315	-1.776809174731961	0.5744062913533555	Wilcoxon	two.sided	0.6444169996367599	ns	FALSE	S5	Rantes	In solution	In solution - Rantes
CD16	CD43	0.40547836600793286	In solution - Not stimulated	Immob - MCP1	100	100	4720	0.495	-1.691182665398031	0.8823862752062254	Wilcoxon	two.sided	0.785749718151071	ns	FALSE	S4	MCP1	Immob	Immob - MCP1
CD16	CD43	0.0359869252317144	In solution - Not stimulated	Immob - Not stimulated	100	100	4976	0.954	-1.2436251404792402	1.0892665955567118	Wilcoxon	two.sided	0.9851353135313532	ns	FALSE	S2	Not stimulated	Immob	Immob - Not stimulated
CD16	CD43	-0.12575557504661103	In solution - Not stimulated	Immob - Rantes	100	75	3816	0.843	-1.1857531777119223	1.5402381872152298	Wilcoxon	two.sided	0.9438918489065606	ns	FALSE	S3	Rantes	Immob	Immob - Rantes
CD16	CD43	0.5109478082770513	In solution - Not stimulated	In solution - MCP1	100	100	4631	0.368	-1.6447038321457843	0.5983222474704948	Wilcoxon	two.sided	0.6940977896851975	ns	FALSE	S6	MCP1	In solution	In solution - MCP1
CD16	CD43	0.9150243081370266	In solution - Not stimulated	In solution - Rantes	100	100	4302	0.088	-1.980706251613816	0.16071592175456798	Wilcoxon	two.sided	0.3344237516869096	ns	FALSE	S5	Rantes	In solution	In solution - Rantes
CD16	CD44	-0.53173047050715	In solution - Not stimulated	Immob - MCP1	100	100	5346	0.399	-0.732441074957523	1.803387094736813	Wilcoxon	two.sided	0.7211707317073172	ns	FALSE	S4	MCP1	Immob	Immob - MCP1
CD16	CD44	-0.9604579634176748	In solution - Not stimulated	Immob - Not stimulated	100	100	5696	0.089	-0.13945976314209216	2.2474751648631193	Wilcoxon	two.sided	0.3359571045576407	ns	FALSE	S2	Not stimulated	Immob	Immob - Not stimulated
CD16	CD44	-1.7080908267930002	In solution - Not stimulated	Immob - Rantes	100	100	6155	0.005	0.5444395501716447	3.015026770536931	Wilcoxon	two.sided	0.05915966386554622	ns	FALSE	S3	Rantes	Immob	Immob - Rantes
CD16	CD44	1.219962388191126	In solution - Not stimulated	In solution - MCP1	100	100	4102	0.028	-2.285377583813647	-0.13071345630112993	Wilcoxon	two.sided	0.1779864559819413	ns	FALSE	S6	MCP1	In solution	In solution - MCP1
CD16	CD44	0.816195404917075	In solution - Not stimulated	In solution - Rantes	100	100	4345	0.11	-1.8447580901978085	0.1872857639899935	Wilcoxon	two.sided	0.378679706601467	ns	FALSE	S5	Rantes	In solution	In solution - Rantes
CD16	CD45	-0.7131449065355264	In solution - Not stimulated	Immob - MCP1	100	100	5644	0.116	-0.17878677836496096	1.6391031148573232	Wilcoxon	two.sided	0.3898042959427208	ns	FALSE	S4	MCP1	Immob	Immob - MCP1
CD16	CD45	-0.22486139419719448	In solution - Not stimulated	Immob - Not stimulated	100	100	5182	0.657	-0.6821616825218724	1.0776542823484303	Wilcoxon	two.sided	0.8722828854314003	ns	FALSE	S2	Not stimulated	Immob	Immob - Not stimulated
CD16	CD45	-1.1698366836855911	In solution - Not stimulated	Immob - Rantes	100	100	6070	0.009	0.2831112820490613	2.1056134583917827	Wilcoxon	two.sided	0.08664615384615383	ns	FALSE	S3	Rantes	Immob	Immob - Rantes
CD16	CD45	0.9369925001800568	In solution - Not stimulated	In solution - MCP1	100	100	4145	0.037	-1.8196959193569595	-0.05377006513204475	Wilcoxon	two.sided	0.208384	ns	FALSE	S6	MCP1	In solution	In solution - MCP1
CD16	CD45	0.846476331327768	In solution - Not stimulated	In solution - Rantes	100	100	4238	0.063	-1.7644257735465094	0.06499635779321289	Wilcoxon	two.sided	0.2802654028436019	ns	FALSE	S5	Rantes	In solution	In solution - Rantes
CD16	CD45RA	-1.2972507211422457	In solution - Not stimulated	Immob - MCP1	100	91	5477	0.015	0.25274495756268067	2.288588452410979	Wilcoxon	two.sided	0.12155395683453236	ns	FALSE	S4	MCP1	Immob	Immob - MCP1
CD16	CD45RA	-0.3962073845707379	In solution - Not stimulated	Immob - Not stimulated	100	93	4902	0.517	-0.6708874765445124	1.4723931828241992	Wilcoxon	two.sided	0.7992709305517431	ns	FALSE	S2	Not stimulated	Immob	Immob - Not stimulated
CD16	CD45RA	-0.8790142569809944	In solution - Not stimulated	Immob - Rantes	100	79	4491	0.116	-0.2055503059941677	1.992702484607065	Wilcoxon	two.sided	0.3898042959427208	ns	FALSE	S3	Rantes	Immob	Immob - Rantes
CD16	CD45RA	0.02146267395357657	In solution - Not stimulated	In solution - MCP1	100	100	4980	0.962	-1.1122017188844149	1.066967879534792	Wilcoxon	two.sided	0.9881422578880176	ns	FALSE	S6	MCP1	In solution	In solution - MCP1
CD16	CD45RA	0.09182331576281658	In solution - Not stimulated	In solution - Rantes	100	100	4938	0.881	-1.156530114077691	0.9619124906192132	Wilcoxon	two.sided	0.9624925402053868	ns	FALSE	S5	Rantes	In solution	In solution - Rantes
CD16	CD45RB	0.06139121735546273	In solution - Not stimulated	Immob - MCP1	100	100	4956	0.915	-1.102922742981769	1.10198829817594	Wilcoxon	two.sided	0.9751782477341392	ns	FALSE	S4	MCP1	Immob	Immob - MCP1
CD16	CD45RB	0.103940928963471	In solution - Not stimulated	Immob - Not stimulated	100	100	4910	0.827	-1.0925912034955758	0.9346209384625164	Wilcoxon	two.sided	0.9380994964753272	ns	FALSE	S2	Not stimulated	Immob	Immob - Not stimulated
CD16	CD45RB	-0.5702682236238561	In solution - Not stimulated	Immob - Rantes	100	100	5443	0.28	-0.43562416015173344	1.6632644125905536	Wilcoxon	two.sided	0.605358925143954	ns	FALSE	S3	Rantes	Immob	Immob - Rantes
CD16	CD45RB	1.0749133179147885	In solution - Not stimulated	In solution - MCP1	100	100	4000	0.015	-1.9617464591218496	-0.21918126994137369	Wilcoxon	two.sided	0.12155395683453236	ns	FALSE	S6	MCP1	In solution	In solution - MCP1
CD16	CD45RB	1.7761542279207203	In solution - Not stimulated	In solution - Rantes	100	100	3513	2.81e-4	-2.711324669875863	-0.8271171047524809	Wilcoxon	two.sided	0.00686475536480686	**	TRUE	S5	Rantes	In solution	In solution - Rantes
CD16	CD47	-0.02115342154880947	In solution - Not stimulated	Immob - MCP1	100	100	5012	0.978	-1.1138294199433942	1.230417123184044	Wilcoxon	two.sided	0.9935238095238096	ns	FALSE	S4	MCP1	Immob	Immob - MCP1
CD16	CD47	0.00866831445809585	In solution - Not stimulated	Immob - Not stimulated	100	100	4994	0.989	-1.0057773088038948	1.0908471084161158	Wilcoxon	two.sided	0.9955403038427167	ns	FALSE	S2	Not stimulated	Immob	Immob - Not stimulated
CD16	CD47	-0.21863555467673187	In solution - Not stimulated	Immob - Rantes	100	100	5151	0.713	-0.9321261548747348	1.4418896849400538	Wilcoxon	two.sided	0.8973443575418993	ns	FALSE	S3	Rantes	Immob	Immob - Rantes
CD16	CD47	1.0817645024361011	In solution - Not stimulated	In solution - MCP1	100	100	4237	0.062	-2.2129465058053923	0.0477658371990144	Wilcoxon	two.sided	0.277570747217806	ns	FALSE	S6	MCP1	In solution	In solution - MCP1
CD16	CD47	0.6672453339128428	In solution - Not stimulated	In solution - Rantes	100	100	4499	0.221	-1.760753977067561	0.41166124389120456	Wilcoxon	two.sided	0.5421045296167247	ns	FALSE	S5	Rantes	In solution	In solution - Rantes
CD16	CD48	0.40363558107203384	In solution - Not stimulated	Immob - MCP1	100	100	4689	0.448	-1.48789034507078	0.6145751890796819	Wilcoxon	two.sided	0.7529501641301104	ns	FALSE	S4	MCP1	Immob	Immob - MCP1
CD16	CD48	0.15179594777040464	In solution - Not stimulated	Immob - Not stimulated	100	100	4880	0.77	-1.1940895947667796	0.8661642132192027	Wilcoxon	two.sided	0.9205349182763743	ns	FALSE	S2	Not stimulated	Immob	Immob - Not stimulated
CD16	CD48	0.6221254296268233	In solution - Not stimulated	Immob - Rantes	100	100	4536	0.257	-1.7481304238748925	0.49445044932420745	Wilcoxon	two.sided	0.5826988727858293	ns	FALSE	S3	Rantes	Immob	Immob - Rantes
CD16	CD48	1.0093900336896835	In solution - Not stimulated	In solution - MCP1	100	100	4275	0.077	-2.055938378231553	0.102596066438029	Wilcoxon	two.sided	0.31402172338884865	ns	FALSE	S6	MCP1	In solution	In solution - MCP1
CD16	CD48	0.46197036070239406	In solution - Not stimulated	In solution - Rantes	100	100	4670	0.421	-1.622887942226087	0.7050350722085867	Wilcoxon	two.sided	0.7349882207067576	ns	FALSE	S5	Rantes	In solution	In solution - Rantes
CD16	CD49D	-1.7655175192073491	In solution - Not stimulated	Immob - MCP1	100	100	6225	0.003	0.5802177264300891	2.9077514417577426	Wilcoxon	two.sided	0.04213466334164588	*	TRUE	S4	MCP1	Immob	Immob - MCP1
CD16	CD49D	-0.28598034066428213	In solution - Not stimulated	Immob - Not stimulated	100	100	5216	0.599	-0.8052208415983992	1.364859507158088	Wilcoxon	two.sided	0.8476301507537689	ns	FALSE	S2	Not stimulated	Immob	Immob - Not stimulated
CD16	CD49D	-1.385044938620542	In solution - Not stimulated	Immob - Rantes	100	100	5936	0.022	0.19832824634251545	2.583760640832562	Wilcoxon	two.sided	0.15605037783375314	ns	FALSE	S3	Rantes	Immob	Immob - Rantes
CD16	CD49D	0.3674519544488891	In solution - Not stimulated	In solution - MCP1	100	100	4706	0.473	-1.4540412490362429	0.7318120005354845	Wilcoxon	two.sided	0.7719316140249203	ns	FALSE	S6	MCP1	In solution	In solution - MCP1
CD16	CD49D	0.5754796352486875	In solution - Not stimulated	In solution - Rantes	100	100	4539	0.261	-1.6600437845527762	0.44590923330340704	Wilcoxon	two.sided	0.5872760687175389	ns	FALSE	S5	Rantes	In solution	In solution - Rantes
CD16	CD5	-0.09746502307371448	In solution - Not stimulated	Immob - MCP1	100	100	5076	0.854	-1.0695591041228958	1.2323173660294215	Wilcoxon	two.sided	0.949225971975528	ns	FALSE	S4	MCP1	Immob	Immob - MCP1
CD16	CD5	-0.23122074572792595	In solution - Not stimulated	Immob - Not stimulated	100	100	5175	0.67	-0.7545479122006336	1.2367055152335755	Wilcoxon	two.sided	0.8771362157136217	ns	FALSE	S2	Not stimulated	Immob	Immob - Not stimulated
CD16	CD5	-1.0436466882144977	In solution - Not stimulated	Immob - Rantes	100	100	5749	0.067	-0.0814825803964171	2.2531336318643365	Wilcoxon	two.sided	0.28937423312883437	ns	FALSE	S3	Rantes	Immob	Immob - Rantes
CD16	CD5	0.00845130926639229	In solution - Not stimulated	In solution - MCP1	100	100	4995	0.991	-1.051992660113202	1.0321689386322943	Wilcoxon	two.sided	0.9961292164911654	ns	FALSE	S6	MCP1	In solution	In solution - MCP1
CD16	CD5	0.894442975302237	In solution - Not stimulated	In solution - Rantes	100	100	4265	0.073	-1.794578069342798	0.09523864820059812	Wilcoxon	two.sided	0.3056773234200743	ns	FALSE	S5	Rantes	In solution	In solution - Rantes
CD16	CD50	-3.5234559956593077	In solution - Not stimulated	Immob - MCP1	100	100	6764	1.64e-5	1.9147992333715191	5.070516376020429	Wilcoxon	two.sided	6.841837037037037e-4	***	TRUE	S4	MCP1	Immob	Immob - MCP1
CD16	CD50	-1.2162480002354965	In solution - Not stimulated	Immob - Not stimulated	100	100	5812	0.047	0.01298036978000898	2.360038491117299	Wilcoxon	two.sided	0.2369776186213071	ns	FALSE	S2	Not stimulated	Immob	Immob - Not stimulated
CD16	CD50	-4.882824988939888	In solution - Not stimulated	Immob - Rantes	100	100	7265	3.15e-8	3.1088057524295576	6.797902245361072	Wilcoxon	two.sided	3.347320754716981e-6	****	TRUE	S3	Rantes	Immob	Immob - Rantes
CD16	CD50	1.138075091002799	In solution - Not stimulated	In solution - MCP1	100	100	4114	0.03	-2.239574871582687	-0.11932188041602326	Wilcoxon	two.sided	0.18628445424476295	ns	FALSE	S6	MCP1	In solution	In solution - MCP1
CD16	CD50	0.3135947021657006	In solution - Not stimulated	In solution - Rantes	100	100	4809	0.642	-1.428617290195605	0.9250897552496808	Wilcoxon	two.sided	0.8656317931529807	ns	FALSE	S5	Rantes	In solution	In solution - Rantes
CD16	CD52	0.5355332841989021	In solution - Not stimulated	Immob - MCP1	100	100	4559	0.282	-1.581885294105932	0.5017857646745751	Wilcoxon	two.sided	0.6073514340344167	ns	FALSE	S4	MCP1	Immob	Immob - MCP1
CD16	CD52	0.5509084072573994	In solution - Not stimulated	Immob - Not stimulated	100	100	4560	0.283	-1.5355281977300763	0.4402260044217379	Wilcoxon	two.sided	0.6085742649866361	ns	FALSE	S2	Not stimulated	Immob	Immob - Not stimulated
CD16	CD52	-0.6090713738473218	In solution - Not stimulated	Immob - Rantes	100	100	5439	0.284	-0.5244003301246436	1.764808524025676	Wilcoxon	two.sided	0.6097933663743804	ns	FALSE	S3	Rantes	Immob	Immob - Rantes
CD16	CD52	-0.03833321203254553	In solution - Not stimulated	In solution - MCP1	100	100	5036	0.931	-1.003700640082748	1.1289130296913836	Wilcoxon	two.sided	0.9802564965414096	ns	FALSE	S6	MCP1	In solution	In solution - MCP1
CD16	CD52	0.32903294776088227	In solution - Not stimulated	In solution - Rantes	100	100	4743	0.531	-1.3033287948962968	0.6919414858220698	Wilcoxon	two.sided	0.8078314424635333	ns	FALSE	S5	Rantes	In solution	In solution - Rantes
CD16	CD54	-0.03482313445074933	In solution - Not stimulated	Immob - MCP1	100	100	5028	0.946	-1.1270664279325526	1.0957589904773617	Wilcoxon	two.sided	0.9828208817561336	ns	FALSE	S4	MCP1	Immob	Immob - MCP1
CD16	CD54	-0.05955533551270959	In solution - Not stimulated	Immob - Not stimulated	100	100	5046	0.911	-0.9111475324870868	0.9659952982074472	Wilcoxon	two.sided	0.9746869300911852	ns	FALSE	S2	Not stimulated	Immob	Immob - Not stimulated
CD16	CD54	-0.1983472465516631	In solution - Not stimulated	Immob - Rantes	100	100	5148	0.719	-0.8162544511060477	1.196492249148533	Wilcoxon	two.sided	0.89946868058640606	ns	FALSE	S3	Rantes	Immob	Immob - Rantes
CD16	CD54	-0.13668727798679942	In solution - Not stimulated	In solution - MCP1	100	100	5100	0.808	-0.975334118977328	1.2757307016952142	Wilcoxon	two.sided	0.9317477477477478	ns	FALSE	S6	MCP1	In solution	In solution - MCP1
CD16	CD54	0.14538845572947698	In solution - Not stimulated	In solution - Rantes	100	100	4884	0.778	-1.0599703804264733	0.7631503038316734	Wilcoxon	two.sided	0.9212985702270816	ns	FALSE	S5	Rantes	In solution	In solution - Rantes
CD16	CD55	-0.6122240554642749	In solution - Not stimulated	Immob - MCP1	100	100	5425	0.3	-0.5516166706047585	1.726291786387462	Wilcoxon	two.sided	0.6260088626292466	ns	FALSE	S4	MCP1	Immob	Immob - MCP1
CD16	CD55	-0.688672756299724	In solution - Not stimulated	Immob - Not stimulated	100	100	5470	0.251	-0.4260383409309421	1.7486332446014785	Wilcoxon	two.sided	0.5744136529865909	ns	FALSE	S2	Not stimulated	Immob	Immob - Not stimulated
CD16	CD55	-0.4365614674612868	In solution - Not stimulated	Immob - Rantes	100	100	5307	0.454	-0.7102909502547061	1.5033489265079063	Wilcoxon	two.sided	0.7594083754083754	ns	FALSE	S3	Rantes	Immob	Immob - Rantes
CD16	CD55	0.5664960359153345	In solution - Not stimulated	In solution - MCP1	100	100	4600	0.329	-1.7801547494729084	0.6151146611688871	Wilcoxon	two.sided	0.6535901234567901	ns	FALSE	S6	MCP1	In solution	In solution - MCP1
CD16	CD55	0.2931952791950529	In solution - Not stimulated	In solution - Rantes	100	100	4766	0.568	-1.3672356555842886	0.781261407593417	Wilcoxon	two.sided	0.8302559044900077	ns	FALSE	S5	Rantes	In solution	In solution - Rantes
CD16	CD59	-0.2415013283923571	In solution - Not stimulated	Immob - MCP1	100	100	5184	0.654	-0.8469625800641077	1.299237767014969	Wilcoxon	two.sided	0.8709690234097895	ns	FALSE	S4	MCP1	Immob	Immob - MCP1
CD16	CD59	-0.5777656270184564	In solution - Not stimulated	Immob - Not stimulated	100	100	5458	0.264	-0.46037955474534975	1.5928774693107988	Wilcoxon	two.sided	0.5909570747217806	ns	FALSE	S2	Not stimulated	Immob	Immob - Not stimulated
CD16	CD59	-0.37100732399122693	In solution - Not stimulated	Immob - Rantes	100	100	5267	0.515	-0.7023447924945315	1.4615822645409968	Wilcoxon	two.sided	0.7979312242090784	ns	FALSE	S3	Rantes	Immob	Immob - Rantes
CD16	CD59	0.4386972837378289	In solution - Not stimulated	In solution - MCP1	100	100	4656	0.401	-1.5166257272597248	0.6140356940439057	Wilcoxon	two.sided	0.722467050543826	ns	FALSE	S6	MCP1	In solution	In solution - MCP1
CD16	CD59	-0.3661721420709917	In solution - Not stimulated	In solution - Rantes	100	100	5251	0.54	-0.7292619044189961	1.4637642166871483	Wilcoxon	two.sided	0.8140471092077088	ns	FALSE	S5	Rantes	In solution	In solution - Rantes
CD16	CD69	-0.24085818348374272	In solution - Not stimulated	Immob - MCP1	100	100	5176	0.668	-0.9798939341946702	1.4152188105636927	Wilcoxon	two.sided	0.8761471821145785	ns	FALSE	S4	MCP1	Immob	Immob - MCP1
CD16	CD69	-0.7493574837215661	In solution - Not stimulated	Immob - Not stimulated	100	100	5510	0.213	-0.40193126149227626	1.8779551192752504	Wilcoxon	two.sided	0.5312736935341009	ns	FALSE	S2	Not stimulated	Immob	Immob - Not stimulated
CD16	CD69	-0.3880234506801612	In solution - Not stimulated	Immob - Rantes	100	100	5248	0.545	-0.798400524954494	1.5195589587797782	Wilcoxon	two.sided	0.817645178476292	ns	FALSE	S3	Rantes	Immob	Immob - Rantes
CD16	CD69	0.8154126311755151	In solution - Not stimulated	In solution - MCP1	100	100	4432	0.166	-2.025735634936749	0.3840719420748177	Wilcoxon	two.sided	0.4724163719050026	ns	FALSE	S6	MCP1	In solution	In solution - MCP1
CD16	CD69	0.06937727474606488	In solution - Not stimulated	In solution - Rantes	100	100	4948	0.9	-1.188464611029964	1.0732512200843891	Wilcoxon	two.sided	0.9682521489971349	ns	FALSE	S5	Rantes	In solution	In solution - Rantes
CD16	CD7	-0.2197043291554764	In solution - Not stimulated	Immob - MCP1	100	100	5155	0.706	-0.8731817031611668	1.2647370683855836	Wilcoxon	two.sided	0.8933255448213884	ns	FALSE	S4	MCP1	Immob	Immob - MCP1
CD16	CD7	-1.0679597157805247	In solution - Not stimulated	Immob - Not stimulated	100	100	5902	0.028	0.12108895902547132	2.007778143259943	Wilcoxon	two.sided	0.1779864559819413	ns	FALSE	S2	Not stimulated	Immob	Immob - Not stimulated
CD16	CD7	-2.2514191256720584	In solution - Not stimulated	Immob - Rantes	100	100	6574	1.21e-4	1.0983306607423162	3.421628851195881	Wilcoxon	two.sided	0.00360567195767195	**	TRUE	S3	Rantes	Immob	Immob - Rantes
CD16	CD7	0.4845871604987739	In solution - Not stimulated	In solution - MCP1	100	100	4594	0.322	-1.4837528303814018	0.5094855619212089	Wilcoxon	two.sided	0.6497685417413113	ns	FALSE	S6	MCP1	In solution	In solution - MCP1
CD16	CD7	-0.03253124802908675	In solution - Not stimulated	In solution - Rantes	100	100	5029	0.944	-0.9827056034327012	1.081752956276964	Wilcoxon	two.sided	0.9827371534195932	ns	FALSE	S5	Rantes	In solution	In solution - Rantes
CD16	CD8	-2.061208438556085	In solution - Not stimulated	Immob - MCP1	100	100	6405	0.0006	0.8992368479683983	3.1915013390637608	Wilcoxon	two.sided	0.0124235294117647	*	TRUE	S4	MCP1	Immob	Immob - MCP1
CD16	CD8	-1.8010032895852148	In solution - Not stimulated	Immob - Not stimulated	100	100	6199	0.003	0.5963494600852238	3.009474222470166	Wilcoxon	two.sided	0.04213466334164588	*	TRUE	S2	Not stimulated	Immob	Immob - Not stimulated
CD16	CD8	-2.6487896934419957	In solution - Not stimulated	Immob - Rantes	100	100	6639	6.24e-5	1.3488180330522983	4.036778262178494	Wilcoxon	two.sided	0.00209188571428571	**	TRUE	S3	Rantes	Immob	Immob - Rantes
CD16	CD8	-0.1547559162276207	In solution - Not stimulated	In solution - MCP1	100	100	5119	0.772	-0.8972008167910699	1.2065762957295405	Wilcoxon	two.sided	0.9207759423972892	ns	FALSE	S6	MCP1	In solution	In solution - MCP1
CD16	CD8	-0.18952902548244263	In solution - Not stimulated	In solution - Rantes	100	100	5163	0.691	-0.8406515900799807	1.332117226728858	Wilcoxon	two.sided	0.8858893694513998	ns	FALSE	S5	Rantes	In solution	In solution - Rantes
CD16	CD82	-1.3101727698763832	In solution - Not stimulated	Immob - MCP1	100	100	5897	0.028	0.14876457602947654	2.524100614988621	Wilcoxon	two.sided	0.1779864559819413	ns	FALSE	S4	MCP1	Immob	Immob - MCP1
CD16	CD82	-0.9647450725574128	In solution - Not stimulated	Immob - Not stimulated	100	100	5738	0.072	-0.07776633278554437	2.075607361123252	Wilcoxon	two.sided	0.3026149253731343	ns	FALSE	S2	Not stimulated	Immob	Immob - Not stimulated
CD16	CD82	-3.0868657254173097	In solution - Not stimulated	Immob - Rantes	100	100	6959	1.71e-6	1.8264921744220697	4.455303586497914	Wilcoxon	two.sided	9.728e-5	****	TRUE	S3	Rantes	Immob	Immob - Rantes
CD16	CD82	-0.4439903236504956	In solution - Not stimulated	In solution - MCP1	100	100	5269	0.512	-0.6853215575069634	1.5483693785231316	Wilcoxon	two.sided	0.7963501795084231	ns	FALSE	S6	MCP1	In solution	In solution - MCP1
CD16	CD82	0.5247220447645953	In solution - Not stimulated	In solution - Rantes	100	100	4564	0.287	-1.675789042580353	0.48780816485284295	Wilcoxon	two.sided	0.6115716988270904	ns	FALSE	S5	Rantes	In solution	In solution - Rantes
CD16	CD84	-0.8198225682382851	In solution - Not stimulated	Immob - MCP1	100	100	5557	0.174	-0.3361452552582283	2.117625103823767	Wilcoxon	two.sided	0.48132023575638505	ns	FALSE	S4	MCP1	Immob	Immob - MCP1
CD16	CD84	-0.38942539109157576	In solution - Not stimulated	Immob - Not stimulated	100	100	5287	0.484	-0.7092731338159761	1.578672507746247	Wilcoxon	two.sided	0.7808329991406474	ns	FALSE	S2	Not stimulated	Immob	Immob - Not stimulated
CD16	CD84	-0.5278342564916785	In solution - Not stimulated	Immob - Rantes	100	100	5322	0.432	-0.6581960214479817	1.8084820656679763	Wilcoxon	two.sided	0.7413235831809871	ns	FALSE	S3	Rantes	Immob	Immob - Rantes
CD16	CD84	0.6457095287005619	In solution - Not stimulated	In solution - MCP1	100	100	4523	0.244	-1.834209636915847	0.4236097943135122	Wilcoxon	two.sided	0.5659835255354201	ns	FALSE	S6	MCP1	In solution	In solution - MCP1
CD16	CD84	-0.01414104171715075	In solution - Not stimulated	In solution - Rantes	100	100	5007	0.987	-1.1991108625700664	1.1910386721029358	Wilcoxon	two.sided	0.9953059982094896	ns	FALSE	S5	Rantes	In solution	In solution - Rantes
CD16	CD86	-0.9606241095202834	In solution - Not stimulated	Immob - MCP1	100	100	5695	0.09	-0.1611021354940721	2.076267992129421	Wilcoxon	two.sided	0.33792	ns	FALSE	S4	MCP1	Immob	Immob - MCP1
CD16	CD86	-0.3930643793445523	In solution - Not stimulated	Immob - Not stimulated	100	100	5319	0.436	-0.6484393615556001	1.4573151072868828	Wilcoxon	two.sided	0.7441066666666667	ns	FALSE	S2	Not stimulated	Immob	Immob - Not stimulated
CD16	CD86	-1.7997574107626173	In solution - Not stimulated	Immob - Rantes	100	100	6217	0.003	0.6542773028051665	2.932682233813208	Wilcoxon	two.sided	0.04213466334164588	*	TRUE	S3	Rantes	Immob	Immob - Rantes
CD16	CD86	0.24128567266390055	In solution - Not stimulated	In solution - MCP1	100	100	4815	0.652	-1.3185061161616254	0.8860643181552327	Wilcoxon	two.sided	0.8697451444812885	ns	FALSE	S6	MCP1	In solution	In solution - MCP1
CD16	CD86	-0.33331704050693833	In solution - Not stimulated	In solution - Rantes	100	100	5245	0.55	-0.7607613539229654	1.423782155579558	Wilcoxon	two.sided	0.8205562913907285	ns	FALSE	S5	Rantes	In solution	In solution - Rantes
CD16	HLA-ABC	-1.0918418723240515	In solution - Not stimulated	Immob - MCP1	100	100	5888	0.03	0.1028816586801801	2.045585496372231	Wilcoxon	two.sided	0.18628445424476295	ns	FALSE	S4	MCP1	Immob	Immob - MCP1
CD16	HLA-ABC	-0.842506299998151	In solution - Not stimulated	Immob - Not stimulated	100	100	5730	0.075	-0.07993365667918942	1.7818593222028265	Wilcoxon	two.sided	0.30922401171303077	ns	FALSE	S2	Not stimulated	Immob	Immob - Not stimulated
CD16	HLA-ABC	-1.7142125401106594	In solution - Not stimulated	Immob - Rantes	100	100	6452	3.9e-4	0.7304294438451334	2.71206137692709	Wilcoxon	two.sided	0.00896522448979591	**	TRUE	S3	Rantes	Immob	Immob - Rantes
CD16	HLA-ABC	0.4750273604229105	In solution - Not stimulated	In solution - MCP1	100	100	4529	0.25	-1.3019436313741295	0.3375862374645993	Wilcoxon	two.sided	0.5735234215885947	ns	FALSE	S6	MCP1	In solution	In solution - MCP1
CD16	HLA-ABC	-0.00678856631024839	In solution - Not stimulated	In solution - Rantes	100	100	5007	0.987	-0.8462149017468449	0.8386464183609367	Wilcoxon	two.sided	0.9953059982094896	ns	FALSE	S5	Rantes	In solution	In solution - Rantes
CD16	HLA-DR	-0.5686943119985931	In solution - Not stimulated	Immob - MCP1	100	100	5368	0.369	-0.635839204243025	1.774255892552047	Wilcoxon	two.sided	0.6945882352941176	ns	FALSE	S4	MCP1	Immob	Immob - MCP1
CD16	HLA-DR	0.493732109463596	In solution - Not stimulated	Immob - Not stimulated	100	100	4659	0.405	-1.6344335761692363	0.6484109622255878	Wilcoxon	two.sided	0.7236548223350254	ns	FALSE	S2	Not stimulated	Immob	Immob - Not stimulated
CD16	HLA-DR	0.03054731486300182	In solution - Not stimulated	Immob - Rantes	100	100	4982	0.966	-1.138114548701531	1.0748321675136854	Wilcoxon	two.sided	0.989184	ns	FALSE	S3	Rantes	Immob	Immob - Rantes
CD16	HLA-DR	0.31192148800024316	In solution - Not stimulated	In solution - MCP1	100	100	4774	0.582	-1.4838979286651437	0.8627998545985623	Wilcoxon	two.sided	0.8381038097673229	ns	FALSE	S6	MCP1	In solution	In solution - MCP1
CD16	HLA-DR	-0.1112418082067401	In solution - Not stimulated	In solution - Rantes	100	100	5063	0.879	-1.150833135795577	1.3103198114928662	Wilcoxon	two.sided	0.9624925402053868	ns	FALSE	S5	Rantes	In solution	In solution - Rantes
CD161	CD162	0.13195030965593121	In solution - Not stimulated	Immob - MCP1	51	100	2506	0.864	-2.2325560326940788	1.8788339799375993	Wilcoxon	two.sided	0.9559811616954472	ns	FALSE	S4	MCP1	Immob	Immob - MCP1
CD161	CD162	1.9646994210230275	In solution - Not stimulated	Immob - Not stimulated	51	100	2034	0.043	-3.969032848532467	-0.04682122678920593	Wilcoxon	two.sided	0.22675655430711605	ns	FALSE	S2	Not stimulated	Immob	Immob - Not stimulated
CD161	CD162	-2.4089178610562545	In solution - Not stimulated	Immob - Rantes	51	100	3059	0.045	0.06046538441059652	4.794646106511955	Wilcoxon	two.sided	0.2316636197440585	ns	FALSE	S3	Rantes	Immob	Immob - Rantes
CD161	CD162	-2.410397316520714	In solution - Not stimulated	In solution - MCP1	51	35	1092	0.08	-0.31869854444901974	5.045481134980749	Wilcoxon	two.sided	0.31977288857345637	ns	FALSE	S6	MCP1	In solution	In solution - MCP1
CD161	CD162	0.7959070952442586	In solution - Not stimulated	In solution - Rantes	51	20	478	0.687	-4.63046416999777	2.2902592199781755	Wilcoxon	two.sided	0.8846611872146117	ns	FALSE	S5	Rantes	In solution	In solution - Rantes
CD161	CD18	-0.6992817744225258	In solution - Not stimulated	Immob - MCP1	51	100	2838	0.258	-0.4782722011421547	1.848743995859819	Wilcoxon	two.sided	0.5833223604977921	ns	FALSE	S4	MCP1	Immob	Immob - MCP1
CD161	CD18	0.02164293068650826	In solution - Not stimulated	Immob - Not stimulated	51	100	2541	0.973	-1.1834328521213708	1.0441930603084275	Wilcoxon	two.sided	0.991427435387674	ns	FALSE	S2	Not stimulated	Immob	Immob - Not stimulated
CD161	CD18	-2.2612610778683084	In solution - Not stimulated	Immob - Rantes	51	100	3385	0.001	0.8992756645788188	3.6782041152061695	Wilcoxon	two.sided	0.01706666666666666	*	TRUE	S3	Rantes	Immob	Immob - Rantes
CD161	CD18	0.28946527824613333	In solution - Not stimulated	In solution - MCP1	51	35	854	0.738	-1.758118900383154	1.155838615889714	Wilcoxon	two.sided	0.9065667610542366	ns	FALSE	S6	MCP1	In solution	In solution - MCP1
CD161	CD18	0.6588961544841782	In solution - Not stimulated	In solution - Rantes	51	20	463	0.552	-2.7424167969845827	1.5384205765349015	Wilcoxon	two.sided	0.8228861831656962	ns	FALSE	S5	Rantes	In solution	In solution - Rantes
CD161	CD197	0.3282775236890053	In solution - Not stimulated	Immob - MCP1	51	100	2406	0.572	-1.623893907560715	0.9157209139615275	Wilcoxon	two.sided	0.8334545454545454	ns	FALSE	S4	MCP1	Immob	Immob - MCP1
CD161	CD197	0.3886132704605284	In solution - Not stimulated	Immob - Not stimulated	51	100	2396	0.546	-1.7974789887891558	0.8419668662930827	Wilcoxon	two.sided	0.818709265175719	ns	FALSE	S2	Not stimulated	Immob	Immob - Not stimulated
CD161	CD197	-0.3541576937933139	In solution - Not stimulated	Immob - Rantes	51	100	2692	0.578	-0.902596635799873	1.6106783963524096	Wilcoxon	two.sided	0.8353338465486271	ns	FALSE	S3	Rantes	Immob	Immob - Rantes
CD161	CD197	-0.9626804043547836	In solution - Not stimulated	In solution - MCP1	51	35	1027	0.239	-0.6504955615075348	2.40263836021446	Wilcoxon	two.sided	0.5617896494156928	ns	FALSE	S6	MCP1	In solution	In solution - MCP1
CD161	CD197	1.4029516736906116	In solution - Not stimulated	In solution - Rantes	51	20	395	0.143	-3.398452190416759	0.5128804831024623	Wilcoxon	two.sided	0.4386579520697167	ns	FALSE	S5	Rantes	In solution	In solution - Rantes
CD161	CD2	-0.8474968074135875	In solution - Not stimulated	Immob - MCP1	51	100	2915	0.152	-0.32424565149862383	2.048349240034399	Wilcoxon	two.sided	0.45246511627906977	ns	FALSE	S4	MCP1	Immob	Immob - MCP1
CD161	CD2	-0.5557460474518833	In solution - Not stimulated	Immob - Not stimulated	51	100	2807	0.313	-0.5765018690793217	1.726916746868967	Wilcoxon	two.sided	0.6419577567370721	ns	FALSE	S2	Not stimulated	Immob	Immob - Not stimulated
CD161	CD2	-1.5618828352502678	In solution - Not stimulated	Immob - Rantes	51	100	3180	0.013	0.30418391857376537	2.740836826668289	Wilcoxon	two.sided	0.1112705167173252	ns	FALSE	S3	Rantes	Immob	Immob - Rantes
CD161	CD2	0.05805638079327554	In solution - Not stimulated	In solution - MCP1	51	35	880	0.916	-1.3880427828144115	1.3883738140073336	Wilcoxon	two.sided	0.9751782477341392	ns	FALSE	S6	MCP1	In solution	In solution - MCP1
CD161	CD2	0.561807541345691	In solution - Not stimulated	In solution - Rantes	51	20	458	0.51	-2.204553830554869	1.0353287620265048	Wilcoxon	two.sided	0.794775871610404	ns	FALSE	S5	Rantes	In solution	In solution - Rantes
CD161	CD22	0.01800738660877032	In solution - Not stimulated	Immob - MCP1	32	46	735	0.996	-2.243946215159113	1.8825434321394765	Wilcoxon	two.sided	0.998240711111111	ns	FALSE	S4	MCP1	Immob	Immob - MCP1
CD161	CD22	0.43049623419916927	In solution - Not stimulated	Immob - Not stimulated	32	57	849	0.593	-2.202242217089076	1.5168151561356011	Wilcoxon	two.sided	0.8433777777777778	ns	FALSE	S2	Not stimulated	Immob	Immob - Not stimulated
CD161	CD22	-0.8754745000455648	In solution - Not stimulated	Immob - Rantes	32	82	1465	0.336	-0.8365160393407796	2.6349389715497313	Wilcoxon	two.sided	0.6605068062827225	ns	FALSE	S3	Rantes	Immob	Immob - Rantes
CD161	CD22	1.5453122132977493	In solution - Not stimulated	In solution - MCP1	32	21	263	0.189	-3.8690799032402152	0.7403351872461723	Wilcoxon	two.sided	0.500681091251176	ns	FALSE	S6	MCP1	In solution	In solution - MCP1
CD161	CD22	0.7038372882619846	In solution - Not stimulated	In solution - Rantes	32	17	243	0.553	-3.368886783340793	1.5557252714342202	Wilcoxon	two.sided	0.8232183302607322	ns	FALSE	S5	Rantes	In solution	In solution - Rantes
CD161	CD229	-1.3729191822024929	In solution - Not stimulated	Immob - MCP1	51	100	3036	0.056	-0.03649141814244175	2.867646919863071	Wilcoxon	two.sided	0.26195348837209304	ns	FALSE	S4	MCP1	Immob	Immob - MCP1
CD161	CD229	-0.9843679375438938	In solution - Not stimulated	Immob - Not stimulated	51	100	2936	0.129	-0.311499622540161	2.2931439920912817	Wilcoxon	two.sided	0.41233144154370033	ns	FALSE	S2	Not stimulated	Immob	Immob - Not stimulated
CD161	CD229	-0.61258822716577	In solution - Not stimulated	Immob - Rantes	51	100	2755	0.421	-0.7737446531009355	2.0168843199649573	Wilcoxon	two.sided	0.7349882207067576	ns	FALSE	S3	Rantes	Immob	Immob - Rantes
CD161	CD229	0.6828514505630617	In solution - Not stimulated	In solution - MCP1	51	35	799	0.414	-2.2073015514146075	1.080296787958797	Wilcoxon	two.sided	0.7304661654135337	ns	FALSE	S6	MCP1	In solution	In solution - MCP1
CD161	CD229	-2.015934073154745	In solution - Not stimulated	In solution - Rantes	51	20	663	0.051	-0.00962692213321757	3.7050570290082714	Wilcoxon	two.sided	0.2484705882352941	ns	FALSE	S5	Rantes	In solution	In solution - Rantes
CD161	CD244	-0.5057019151433851	In solution - Not stimulated	Immob - MCP1	39	100	2092	0.507	-1.0407380610085109	1.9314644774539416	Wilcoxon	two.sided	0.7931733333333334	ns	FALSE	S4	MCP1	Immob	Immob - MCP1
CD161	CD244	-0.2357651269685214	In solution - Not stimulated	Immob - Not stimulated	39	100	2013	0.77	-1.3349212267934951	1.670535909053065	Wilcoxon	two.sided	0.9205349182763743	ns	FALSE	S2	Not stimulated	Immob	Immob - Not stimulated
CD161	CD244	-0.5057966789553974	In solution - Not stimulated	Immob - Rantes	39	100	2082	0.538	-1.0563554192347149	2.0675161452083723	Wilcoxon	two.sided	0.8138640881009939	ns	FALSE	S3	Rantes	Immob	Immob - Rantes
CD161	CD244	0.13487902036686172	In solution - Not stimulated	In solution - MCP1	39	23	445	0.965	-2.3102623523637247	2.1978838517629935	Wilcoxon	two.sided	0.989184	ns	FALSE	S6	MCP1	In solution	In solution - MCP1
CD161	CD244	-0.8232852175128849	In solution - Not stimulated	In solution - Rantes	39	13	277	0.631	-1.4072940290234213	3.3647233135621737	Wilcoxon	two.sided	0.8600658276863504	ns	FALSE	S5	Rantes	In solution	In solution - Rantes
CD161	CD25	0.9241409125358168	In solution - Not stimulated	Immob - MCP1	48	100	2102	0.223	-2.3266660655351643	0.5230207717036466	Wilcoxon	two.sided	0.5439307059333044	ns	FALSE	S4	MCP1	Immob	Immob - MCP1
CD161	CD25	0.07692360849074376	In solution - Not stimulated	Immob - Not stimulated	48	100	2370	0.904	-1.659686255496684	1.490789920617822	Wilcoxon	two.sided	0.9703312368972749	ns	FALSE	S2	Not stimulated	Immob	Immob - Not stimulated
CD161	CD25	0.658599133374338	In solution - Not stimulated	Immob - Rantes	48	100	2200	0.414	-2.2068571379987993	0.8528348180874352	Wilcoxon	two.sided	0.7304661654135337	ns	FALSE	S3	Rantes	Immob	Immob - Rantes
CD161	CD25	0.5502256776707624	In solution - Not stimulated	In solution - MCP1	48	35	787	0.63	-2.4366915010000945	1.2316422596132597	Wilcoxon	two.sided	0.859951526902569	ns	FALSE	S6	MCP1	In solution	In solution - MCP1
CD161	CD25	1.9530156214991956	In solution - Not stimulated	In solution - Rantes	48	20	377	0.169	-3.9813007874439834	0.8015733898261858	Wilcoxon	two.sided	0.4763803803803804	ns	FALSE	S5	Rantes	In solution	In solution - Rantes
CD161	CD26	-1.1708300834377174	In solution - Not stimulated	Immob - MCP1	51	100	3063	0.044	0.04975623497299092	2.2155844974588272	Wilcoxon	two.sided	0.2286051660516605	ns	FALSE	S4	MCP1	Immob	Immob - MCP1
CD161	CD26	-0.5440647091141294	In solution - Not stimulated	Immob - Not stimulated	51	100	2801	0.324	-0.5549942064921111	1.4257384248370144	Wilcoxon	two.sided	0.6507731811697575	ns	FALSE	S2	Not stimulated	Immob	Immob - Not stimulated
CD161	CD26	-1.2971795322808557	In solution - Not stimulated	Immob - Rantes	51	100	3092	0.033	0.11678386873203414	2.579139418239137	Wilcoxon	two.sided	0.1966730158730159	ns	FALSE	S3	Rantes	Immob	Immob - Rantes
CD161	CD26	-0.05690777121039405	In solution - Not stimulated	In solution - MCP1	51	35	901	0.944	-1.114032534631877	1.4400839968018706	Wilcoxon	two.sided	0.9827371534195932	ns	FALSE	S6	MCP1	In solution	In solution - MCP1
CD161	CD26	-0.05955189628222968	In solution - Not stimulated	In solution - Rantes	51	20	519	0.913	-1.2099905347294764	2.143013731009068	Wilcoxon	two.sided	0.97497459233978	ns	FALSE	S5	Rantes	In solution	In solution - Rantes
CD161	CD268	-1.3077932018305531	In solution - Not stimulated	Immob - MCP1	19	100	1068	0.394	-1.352542793417402	3.915231573355156	Wilcoxon	two.sided	0.7169654281098546	ns	FALSE	S4	MCP1	Immob	Immob - MCP1
CD161	CD268	-0.4537417501567599	In solution - Not stimulated	Immob - Not stimulated	19	100	1009	0.671	-1.2343039091241683	3.176419128666961	Wilcoxon	two.sided	0.877510781358683	ns	FALSE	S2	Not stimulated	Immob	Immob - Not stimulated
CD161	CD268	-2.2179968110501056	In solution - Not stimulated	Immob - Rantes	19	100	1169	0.113	-0.5490528611501584	4.594286405434136	Wilcoxon	two.sided	0.38500665456745314	ns	FALSE	S3	Rantes	Immob	Immob - Rantes
CD161	CD268	-0.9520259520061218	In solution - Not stimulated	In solution - MCP1	19	13	136	0.65	-2.0423067670996486	3.8675238471836697	Wilcoxon	two.sided	0.8683111954459204	ns	FALSE	S6	MCP1	In solution	In solution - MCP1
CD161	CD27	0.5283739574464178	In solution - Not stimulated	Immob - MCP1	50	100	2336	0.515	-2.1029967659526485	0.9893862922907573	Wilcoxon	two.sided	0.7979312242090784	ns	FALSE	S4	MCP1	Immob	Immob - MCP1
CD161	CD27	0.3254280593727557	In solution - Not stimulated	Immob - Not stimulated	50	100	2380	0.634	-1.7597832796717543	1.074473349032521	Wilcoxon	two.sided	0.8620685659101883	ns	FALSE	S2	Not stimulated	Immob	Immob - Not stimulated
CD161	CD27	-0.3176979864349468	In solution - Not stimulated	Immob - Rantes	50	100	2633	0.597	-1.0363539258469667	1.6752774874397889	Wilcoxon	two.sided	0.8465015105740181	ns	FALSE	S3	Rantes	Immob	Immob - Rantes
CD161	CD27	0.7952950754566873	In solution - Not stimulated	In solution - MCP1	50	31	690	0.412	-2.7863202309866653	1.0140960540379869	Wilcoxon	two.sided	0.7294511160012574	ns	FALSE	S6	MCP1	In solution	In solution - MCP1
CD161	CD27	-1.4102890898260472	In solution - Not stimulated	In solution - Rantes	50	18	537	0.229	-0.8052215570569088	3.661361374570164	Wilcoxon	two.sided	0.5525826906598116	ns	FALSE	S5	Rantes	In solution	In solution - Rantes
CD161	CD274	0.18454914526182575	In solution - Not stimulated	Immob - MCP1	51	100	2493	0.824	-1.5898461454904136	1.2936593451587637	Wilcoxon	two.sided	0.937718326934734	ns	FALSE	S4	MCP1	Immob	Immob - MCP1
CD161	CD274	0.08797316556365292	In solution - Not stimulated	Immob - Not stimulated	51	100	2519	0.904	-1.4775404075906486	1.2770453416640577	Wilcoxon	two.sided	0.9703312368972749	ns	FALSE	S2	Not stimulated	Immob	Immob - Not stimulated
CD161	CD274	0.25892382425688576	In solution - Not stimulated	Immob - Rantes	51	100	2467	0.745	-1.7556198989215908	1.232066404606123	Wilcoxon	two.sided	0.9084263783783784	ns	FALSE	S3	Rantes	Immob	Immob - Rantes
CD161	CD274	0.00724965986229283	In solution - Not stimulated	In solution - MCP1	51	35	892	1	-1.80467733162927	2.007293175411537	Wilcoxon	two.sided	1	ns	FALSE	S6	MCP1	In solution	In solution - MCP1
CD161	CD274	-0.17069868346430375	In solution - Not stimulated	In solution - Rantes	51	20	519	0.913	-2.2832007802934178	2.5847044875858995	Wilcoxon	two.sided	0.97497459233978	ns	FALSE	S5	Rantes	In solution	In solution - Rantes
CD161	CD278	-0.4738347520553023	In solution - Not stimulated	Immob - MCP1	50	100	2672	0.494	-0.9279821394533844	2.0274651352159365	Wilcoxon	two.sided	0.7857125105902288	ns	FALSE	S4	MCP1	Immob	Immob - MCP1
CD161	CD278	-0.23384800309858897	In solution - Not stimulated	Immob - Not stimulated	50	100	2580	0.751	-1.0917585604204407	1.5404631234248525	Wilcoxon	two.sided	0.911397460727351	ns	FALSE	S2	Not stimulated	Immob	Immob - Not stimulated
CD161	CD278	-0.6045912978412762	In solution - Not stimulated	Immob - Rantes	50	100	2677	0.482	-1.075805904080632	2.233493066281901	Wilcoxon	two.sided	0.7793924777490668	ns	FALSE	S3	Rantes	Immob	Immob - Rantes
CD161	CD278	0.5687422791681727	In solution - Not stimulated	In solution - MCP1	50	35	812	0.577	-2.399131014457537	1.2340112451463203	Wilcoxon	two.sided	0.8353338465486271	ns	FALSE	S6	MCP1	In solution	In solution - MCP1
CD161	CD278	0.3995326861565485	In solution - Not stimulated	In solution - Rantes	50	17	396	0.681	-2.5236652610784045	1.7154779945099792	Wilcoxon	two.sided	0.8815753959146202	ns	FALSE	S5	Rantes	In solution	In solution - Rantes
CD161	CD29	-1.387186611139216	In solution - Not stimulated	Immob - MCP1	51	100	3111	0.027	0.17065105419171528	2.632704204945608	Wilcoxon	two.sided	0.1753910034602076	ns	FALSE	S4	MCP1	Immob	Immob - MCP1
CD161	CD29	-0.17949063042524416	In solution - Not stimulated	Immob - Not stimulated	51	100	2630	0.754	-1.025178315645923	1.3714675834340109	Wilcoxon	two.sided	0.9130354762416684	ns	FALSE	S2	Not stimulated	Immob	Immob - Not stimulated
CD161	CD29	-2.3217814623796063	In solution - Not stimulated	Immob - Rantes	51	100	3436	4.94e-4	1.0642032170642517	3.650778804760704	Wilcoxon	two.sided	0.01065980076628352	*	TRUE	S3	Rantes	Immob	Immob - Rantes
CD161	CD29	-1.2087470247849197	In solution - Not stimulated	In solution - MCP1	51	35	1075	0.11	-0.32372769928312045	2.6687853281974756	Wilcoxon	two.sided	0.378679706601467	ns	FALSE	S6	MCP1	In solution	In solution - MCP1
CD161	CD29	0.802092750099267	In solution - Not stimulated	In solution - Rantes	51	20	433	0.328	-2.5047078514054064	0.7326592128246956	Wilcoxon	two.sided	0.6535901234567901	ns	FALSE	S5	Rantes	In solution	In solution - Rantes
CD161	CD314	1.0655293786688675	In solution - Not stimulated	Immob - MCP1	39	100	1608	0.109	-2.4440429614538006	0.23725067250369164	Wilcoxon	two.sided	0.3780098522167488	ns	FALSE	S4	MCP1	Immob	Immob - MCP1
CD161	CD314	0.07826339188404094	In solution - Not stimulated	Immob - Not stimulated	39	100	1921	0.894	-1.6011740638468672	1.304372972097713	Wilcoxon	two.sided	0.9667834101382488	ns	FALSE	S2	Not stimulated	Immob	Immob - Not stimulated
CD161	CD314	0.814706132759478	In solution - Not stimulated	Immob - Rantes	39	100	1725	0.293	-2.2007133746313117	0.6717210814824508	Wilcoxon	two.sided	0.6173497942386832	ns	FALSE	S3	Rantes	Immob	Immob - Rantes
CD161	CD314	0.3171272962462428	In solution - Not stimulated	In solution - MCP1	39	21	392	0.794	-2.541665488460705	1.7327948295836473	Wilcoxon	two.sided	0.9275823492852704	ns	FALSE	S6	MCP1	In solution	In solution - MCP1
CD161	CD314	0.8764863685118527	In solution - Not stimulated	In solution - Rantes	39	14	230	0.396	-3.061898306515746	1.3914178940359108	Wilcoxon	two.sided	0.7187470190138576	ns	FALSE	S5	Rantes	In solution	In solution - Rantes
CD161	CD37	-0.7542492691431658	In solution - Not stimulated	Immob - MCP1	51	100	2728	0.485	-1.3665389237209151	2.753246807513372	Wilcoxon	two.sided	0.7808805031446541	ns	FALSE	S4	MCP1	Immob	Immob - MCP1
CD161	CD37	0.4100701394449517	In solution - Not stimulated	Immob - Not stimulated	51	100	2438	0.661	-2.46980065002769	1.6738243664387502	Wilcoxon	two.sided	0.8730656660412758	ns	FALSE	S2	Not stimulated	Immob	Immob - Not stimulated
CD161	CD37	-2.596526473758092	In solution - Not stimulated	Immob - Rantes	51	100	3093	0.033	0.23071619522195363	4.910302791227181	Wilcoxon	two.sided	0.1966730158730159	ns	FALSE	S3	Rantes	Immob	Immob - Rantes
CD161	CD37	-0.468770235500692	In solution - Not stimulated	In solution - MCP1	51	35	939	0.686	-2.1891824507897364	2.838949268072639	Wilcoxon	two.sided	0.8839057423930451	ns	FALSE	S6	MCP1	In solution	In solution - MCP1
CD161	CD37	0.38040487107932613	In solution - Not stimulated	In solution - Rantes	51	19	470	0.853	-3.187373111982742	2.5981470841704883	Wilcoxon	two.sided	0.949225971975528	ns	FALSE	S5	Rantes	In solution	In solution - Rantes
CD161	CD38	-1.043522029442037	In solution - Not stimulated	Immob - MCP1	51	100	3018	0.066	-0.05055092210443022	2.1517764833781388	Wilcoxon	two.sided	0.28814883720930234	ns	FALSE	S4	MCP1	Immob	Immob - MCP1
CD161	CD38	-0.1957408632485756	In solution - Not stimulated	Immob - Not stimulated	51	100	2642	0.719	-0.9973826485037234	1.400897113300126	Wilcoxon	two.sided	0.89946868058640606	ns	FALSE	S2	Not stimulated	Immob	Immob - Not stimulated
CD161	CD38	-0.981501724267133	In solution - Not stimulated	Immob - Rantes	51	100	2943	0.123	-0.2714546388085729	2.279740860782423	Wilcoxon	two.sided	0.40392769679300294	ns	FALSE	S3	Rantes	Immob	Immob - Rantes
CD161	CD38	0.37461814182632214	In solution - Not stimulated	In solution - MCP1	51	35	828	0.574	-1.7227036785791845	0.8415957201481542	Wilcoxon	two.sided	0.8346935192357345	ns	FALSE	S6	MCP1	In solution	In solution - MCP1
CD161	CD38	-0.28631308989600207	In solution - Not stimulated	In solution - Rantes	51	20	546	0.65	-1.4931512953582662	1.7994001041657983	Wilcoxon	two.sided	0.8683111954459204	ns	FALSE	S5	Rantes	In solution	In solution - Rantes
CD161	CD3E	-0.9853854684300052	In solution - Not stimulated	Immob - MCP1	51	100	3033	0.058	-0.02733241599782144	1.8860623590076433	Wilcoxon	two.sided	0.26665795918367347	ns	FALSE	S4	MCP1	Immob	Immob - MCP1
CD161	CD3E	-1.016031630040532	In solution - Not stimulated	Immob - Not stimulated	51	100	3056	0.047	0.02781207966541046	2.0571695986348684	Wilcoxon	two.sided	0.2369776186213071	ns	FALSE	S2	Not stimulated	Immob	Immob - Not stimulated
CD161	CD3E	-1.9013104937532332	In solution - Not stimulated	Immob - Rantes	51	100	3342	0.002	0.7687904692714413	3.023373631257804	Wilcoxon	two.sided	0.03019839142091152	*	TRUE	S3	Rantes	Immob	Immob - Rantes
CD161	CD3E	-0.2324963555366261	In solution - Not stimulated	In solution - MCP1	51	35	917	0.833	-1.1439739169980974	1.411939268620594	Wilcoxon	two.sided	0.9405485164394546	ns	FALSE	S6	MCP1	In solution	In solution - MCP1
CD161	CD3E	0.4611496902562662	In solution - Not stimulated	In solution - Rantes	51	20	441	0.381	-2.022421698098723	0.6804156513824242	Wilcoxon	two.sided	0.7058477690288714	ns	FALSE	S5	Rantes	In solution	In solution - Rantes
CD161	CD4	-1.8201423541463089	In solution - Not stimulated	Immob - MCP1	30	50	903	0.13	-0.6023184799739877	3.63064609409481	Wilcoxon	two.sided	0.4148215297450425	ns	FALSE	S4	MCP1	Immob	Immob - MCP1
CD161	CD4	-2.2517621278811655	In solution - Not stimulated	Immob - Not stimulated	30	60	1166	0.023	0.34880930588777465	4.239375671349929	Wilcoxon	two.sided	0.1609142857142857	ns	FALSE	S2	Not stimulated	Immob	Immob - Not stimulated
CD161	CD4	-2.1633866009613625	In solution - Not stimulated	Immob - Rantes	30	57	1093	0.034	0.1294589017602603	4.1835959650515155	Wilcoxon	two.sided	0.19988308977035493	ns	FALSE	S3	Rantes	Immob	Immob - Rantes
CD161	CD4	-0.2167991797881218	In solution - Not stimulated	In solution - MCP1	30	24	377	0.776	-2.0264858688630674	2.527574695700741	Wilcoxon	two.sided	0.9212985702270816	ns	FALSE	S6	MCP1	In solution	In solution - MCP1
CD161	CD40	-0.31963154800291194	In solution - Not stimulated	Immob - MCP1	21	61	668	0.774	-1.797833799612413	2.728712177696071	Wilcoxon	two.sided	0.9212985702270816	ns	FALSE	S4	MCP1	Immob	Immob - MCP1
CD161	CD40	0.34620832440321303	In solution - Not stimulated	Immob - Not stimulated	21	51	516	0.814	-2.550785877002469	1.9130259320406608	Wilcoxon	two.sided	0.9335123042505592	ns	FALSE	S2	Not stimulated	Immob	Immob - Not stimulated
CD161	CD40	0.46946071779782944	In solution - Not stimulated	Immob - Rantes	21	66	653	0.695	-2.535862666632031	1.8508807088238677	Wilcoxon	two.sided	0.8887920072661216	ns	FALSE	S3	Rantes	Immob	Immob - Rantes
CD161	CD40	1.7770463630988829	In solution - Not stimulated	In solution - MCP1	21	13	90	0.104	-4.7747386422710765	0.8656849877985096	Wilcoxon	two.sided	0.3681508485229415	ns	FALSE	S6	MCP1	In solution	In solution - MCP1
CD161	CD43	0.9257205259552276	In solution - Not stimulated	Immob - MCP1	51	100	2257	0.25	-2.4260294323990177	0.6238613268992139	Wilcoxon	two.sided	0.5735234215885947	ns	FALSE	S4	MCP1	Immob	Immob - MCP1
CD161	CD43	1.818640547115032	In solution - Not stimulated	Immob - Not stimulated	51	100	1942	0.017	-3.3285895388242963	-0.3406456007173049	Wilcoxon	two.sided	0.13297777777777778	ns	FALSE	S2	Not stimulated	Immob	Immob - Not stimulated
CD161	CD43	1.0416100477790715	In solution - Not stimulated	Immob - Rantes	51	59	1307	0.238	-2.95701350025733	0.7017943607443586	Wilcoxon	two.sided	0.5610782754290499	ns	FALSE	S3	Rantes	Immob	Immob - Rantes
CD161	CD43	-0.4088235879392125	In solution - Not stimulated	In solution - MCP1	51	35	948	0.629	-1.5508926870299464	2.465683696174074	Wilcoxon	two.sided	0.8590029097963142	ns	FALSE	S6	MCP1	In solution	In solution - MCP1
CD161	CD43	2.938641617876162	In solution - Not stimulated	In solution - Rantes	51	20	344	0.034	-5.414726264478862	-0.23124695565927503	Wilcoxon	two.sided	0.19988308977035493	ns	FALSE	S5	Rantes	In solution	In solution - Rantes
CD161	CD44	-0.2955746384848885	In solution - Not stimulated	Immob - MCP1	51	100	2679	0.613	-0.9645082284668522	1.711761062433797	Wilcoxon	two.sided	0.8554053518334985	ns	FALSE	S4	MCP1	Immob	Immob - MCP1
CD161	CD44	0.7100439162206514	In solution - Not stimulated	Immob - Not stimulated	51	100	2296	0.319	-2.0138202654291133	0.6790137697850634	Wilcoxon	two.sided	0.6476596971881758	ns	FALSE	S2	Not stimulated	Immob	Immob - Not stimulated
CD161	CD44	-1.7323085061350474	In solution - Not stimulated	Immob - Rantes	51	100	3127	0.023	0.23622946039628864	3.409625867620667	Wilcoxon	two.sided	0.1609142857142857	ns	FALSE	S3	Rantes	Immob	Immob - Rantes
CD161	CD44	-1.4018904712962592	In solution - Not stimulated	In solution - MCP1	51	35	1083	0.095	-0.2388676352693382	3.0803392182518747	Wilcoxon	two.sided	0.3474285714285714	ns	FALSE	S6	MCP1	In solution	In solution - MCP1
CD161	CD44	1.3902745798898812	In solution - Not stimulated	In solution - Rantes	51	20	395	0.143	-3.3377306105418536	0.4818070466119706	Wilcoxon	two.sided	0.4386579520697167	ns	FALSE	S5	Rantes	In solution	In solution - Rantes
CD161	CD45	-0.9328613085369282	In solution - Not stimulated	Immob - MCP1	51	100	2956	0.111	-0.20102214013601877	1.9966217881881367	Wilcoxon	two.sided	0.38072594397076737	ns	FALSE	S4	MCP1	Immob	Immob - MCP1
CD161	CD45	-0.5058036452697274	In solution - Not stimulated	Immob - Not stimulated	51	100	2792	0.342	-0.5522940063994418	1.5593591169271277	Wilcoxon	two.sided	0.6662552749913525	ns	FALSE	S2	Not stimulated	Immob	Immob - Not stimulated
CD161	CD45	-1.9828378382059808	In solution - Not stimulated	Immob - Rantes	51	100	3375	0.001	0.8253404768576933	3.2236809798502013	Wilcoxon	two.sided	0.01706666666666666	*	TRUE	S3	Rantes	Immob	Immob - Rantes
CD161	CD45	0.17306634588063152	In solution - Not stimulated	In solution - MCP1	51	35	861	0.785	-1.5456820672502811	1.152617859908003	Wilcoxon	two.sided	0.9243403721513695	ns	FALSE	S6	MCP1	In solution	In solution - MCP1
CD161	CD45	0.09841207286377948	In solution - Not stimulated	In solution - Rantes	51	20	497	0.873	-1.809476693981949	1.607931383125742	Wilcoxon	two.sided	0.9599250292854352	ns	FALSE	S5	Rantes	In solution	In solution - Rantes
CD161	CD45RA	1.6194996687683143	In solution - Not stimulated	Immob - MCP1	13	46	253	0.41	-4.390670402889152	1.142626039676909	Wilcoxon	two.sided	0.7284290220820189	ns	FALSE	S4	MCP1	Immob	Immob - MCP1
CD161	CD45RA	1.380975939762421	In solution - Not stimulated	Immob - Not stimulated	13	40	203	0.246	-3.743205198902454	0.7551124931980241	Wilcoxon	two.sided	0.5687487684729063	ns	FALSE	S2	Not stimulated	Immob	Immob - Not stimulated
CD161	CD45RA	1.2397820748388158	In solution - Not stimulated	Immob - Rantes	13	44	221	0.223	-3.8021180868862903	0.9346150381047524	Wilcoxon	two.sided	0.5439307059333044	ns	FALSE	S3	Rantes	Immob	Immob - Rantes
CD161	CD45RB	-1.5126593079862642	In solution - Not stimulated	Immob - MCP1	51	100	3167	0.015	0.3038915337703179	2.815229865148053	Wilcoxon	two.sided	0.12155395683453236	ns	FALSE	S4	MCP1	Immob	Immob - MCP1
CD161	CD45RB	-0.34973735290820496	In solution - Not stimulated	Immob - Not stimulated	51	100	2693	0.575	-0.8327166899822915	1.4733680407020782	Wilcoxon	two.sided	0.8350696235172769	ns	FALSE	S2	Not stimulated	Immob	Immob - Not stimulated
CD161	CD45RB	-1.7915906294032222	In solution - Not stimulated	Immob - Rantes	51	100	3259	0.005	0.5706472985414491	3.0564880513022095	Wilcoxon	two.sided	0.05915966386554622	ns	FALSE	S3	Rantes	Immob	Immob - Rantes
CD161	CD45RB	-0.08723024937534768	In solution - Not stimulated	In solution - MCP1	51	35	902	0.937	-1.3957045706626954	1.6873237180045375	Wilcoxon	two.sided	0.9810715746421268	ns	FALSE	S6	MCP1	In solution	In solution - MCP1
CD161	CD45RB	-1.116843745694048	In solution - Not stimulated	In solution - Rantes	51	20	591	0.303	-1.5075949953692152	3.2147749978435893	Wilcoxon	two.sided	0.6283122238586156	ns	FALSE	S5	Rantes	In solution	In solution - Rantes
CD161	CD47	-0.35222025394401535	In solution - Not stimulated	Immob - MCP1	51	100	2685	0.597	-0.9035050852011026	1.5610794476313696	Wilcoxon	two.sided	0.8465015105740181	ns	FALSE	S4	MCP1	Immob	Immob - MCP1
CD161	CD47	-0.4971878349798779	In solution - Not stimulated	Immob - Not stimulated	51	100	2772	0.383	-0.6580978475951094	1.6715706812101594	Wilcoxon	two.sided	0.7072314754098361	ns	FALSE	S2	Not stimulated	Immob	Immob - Not stimulated
CD161	CD47	-1.2680598207530005	In solution - Not stimulated	Immob - Rantes	51	100	3036	0.056	-0.02720218961765011	2.5034695733533328	Wilcoxon	two.sided	0.26195348837209304	ns	FALSE	S3	Rantes	Immob	Immob - Rantes
CD161	CD47	0.902400351027598	In solution - Not stimulated	In solution - MCP1	51	35	752	0.218	-2.5553844783325825	0.704542940439756	Wilcoxon	two.sided	0.5375551663747811	ns	FALSE	S6	MCP1	In solution	In solution - MCP1
CD161	CD47	1.8454459752001229	In solution - Not stimulated	In solution - Rantes	51	20	407	0.19	-3.8584943609985625	0.8540880922099575	Wilcoxon	two.sided	0.5023849765258216	ns	FALSE	S5	Rantes	In solution	In solution - Rantes
CD161	CD48	-0.25443505392522237	In solution - Not stimulated	Immob - MCP1	51	100	2633	0.745	-1.0960446829776476	1.6624511808944649	Wilcoxon	two.sided	0.9084263783783784	ns	FALSE	S4	MCP1	Immob	Immob - MCP1
CD161	CD48	-0.6046564015379183	In solution - Not stimulated	Immob - Not stimulated	51	100	2789	0.348	-0.7783150996712643	1.7897164070746776	Wilcoxon	two.sided	0.6742125902992775	ns	FALSE	S2	Not stimulated	Immob	Immob - Not stimulated
CD161	CD48	-1.2262758732923604	In solution - Not stimulated	Immob - Rantes	51	100	2990	0.084	-0.18975058190376465	2.5414803330613975	Wilcoxon	two.sided	0.32626758620689655	ns	FALSE	S3	Rantes	Immob	Immob - Rantes
CD161	CD48	0.4630773911853806	In solution - Not stimulated	In solution - MCP1	51	35	796	0.399	-1.941961255106115	0.8279223522727939	Wilcoxon	two.sided	0.7211707317073172	ns	FALSE	S6	MCP1	In solution	In solution - MCP1
CD161	CD48	-0.8066438616142978	In solution - Not stimulated	In solution - Rantes	51	20	567	0.47	-1.481179223434717	2.6352252376252463	Wilcoxon	two.sided	0.7703841676367869	ns	FALSE	S5	Rantes	In solution	In solution - Rantes
CD161	CD49D	-0.9999235795313428	In solution - Not stimulated	Immob - MCP1	51	100	2879	0.196	-0.4902445041063532	2.3201248118746505	Wilcoxon	two.sided	0.5101072088724584	ns	FALSE	S4	MCP1	Immob	Immob - MCP1
CD161	CD49D	-0.4856990182174063	In solution - Not stimulated	Immob - Not stimulated	51	100	2718	0.51	-0.8574930683757713	1.7810697771702595	Wilcoxon	two.sided	0.794775871610404	ns	FALSE	S2	Not stimulated	Immob	Immob - Not stimulated
CD161	CD49D	-2.021941389983701	In solution - Not stimulated	Immob - Rantes	51	100	3271	0.005	0.6494694317207238	3.4629725934490105	Wilcoxon	two.sided	0.05915966386554622	ns	FALSE	S3	Rantes	Immob	Immob - Rantes
CD161	CD49D	-1.5863455808205615	In solution - Not stimulated	In solution - MCP1	51	35	1131	0.036	0.09042585858991976	3.0087450385247183	Wilcoxon	two.sided	0.20459334006054491	ns	FALSE	S6	MCP1	In solution	In solution - MCP1
CD161	CD49D	0.5710462419283311	In solution - Not stimulated	In solution - Rantes	51	20	475	0.659	-2.9025487713948506	1.7860902616865677	Wilcoxon	two.sided	0.8728805268109127	ns	FALSE	S5	Rantes	In solution	In solution - Rantes
CD161	CD5	-0.12063567230945468	In solution - Not stimulated	Immob - MCP1	51	100	2595	0.861	-1.3731561139343895	1.6435716924073849	Wilcoxon	two.sided	0.953431380259536	ns	FALSE	S4	MCP1	Immob	Immob - MCP1
CD161	CD5	-0.6492289941019416	In solution - Not stimulated	Immob - Not stimulated	51	100	2773	0.381	-0.8538949875266563	2.100532471514371	Wilcoxon	two.sided	0.7058477690288714	ns	FALSE	S2	Not stimulated	Immob	Immob - Not stimulated
CD161	CD5	-0.5584774867316628	In solution - Not stimulated	Immob - Rantes	51	100	2728	0.485	-0.9269265726628328	2.066332091150262	Wilcoxon	two.sided	0.7808805031446541	ns	FALSE	S3	Rantes	Immob	Immob - Rantes
CD161	CD5	0.1948962934514692	In solution - Not stimulated	In solution - MCP1	51	35	867	0.826	-1.894911190385112	1.496714643413135	Wilcoxon	two.sided	0.9380994964753272	ns	FALSE	S6	MCP1	In solution	In solution - MCP1
CD161	CD5	0.15216611669559943	In solution - Not stimulated	In solution - Rantes	51	20	497	0.873	-2.632980588942933	2.07778446427185	Wilcoxon	two.sided	0.9599250292854352	ns	FALSE	S5	Rantes	In solution	In solution - Rantes
CD161	CD50	-0.5265518679696325	In solution - Not stimulated	Immob - MCP1	51	100	2676	0.621	-1.672455511885134	2.5908832345763955	Wilcoxon	two.sided	0.8567450024378351	ns	FALSE	S4	MCP1	Immob	Immob - MCP1
CD161	CD50	1.6418584383847208	In solution - Not stimulated	Immob - Not stimulated	51	100	2114	0.087	-3.5755804461421805	0.21415977181257967	Wilcoxon	two.sided	0.33174272173324304	ns	FALSE	S2	Not stimulated	Immob	Immob - Not stimulated
CD161	CD50	-2.576464783991908	In solution - Not stimulated	Immob - Rantes	51	100	3102	0.03	0.2318870056456222	4.811798926131164	Wilcoxon	two.sided	0.18628445424476295	ns	FALSE	S3	Rantes	Immob	Immob - Rantes
CD161	CD50	-1.1036211843777173	In solution - Not stimulated	In solution - MCP1	51	35	987	0.409	-1.5794261722587892	4.011393999510632	Wilcoxon	two.sided	0.727570435881238	ns	FALSE	S6	MCP1	In solution	In solution - MCP1
CD161	CD50	1.2707557240975476	In solution - Not stimulated	In solution - Rantes	51	20	447	0.424	-4.4067850308049685	1.5455534908973512	Wilcoxon	two.sided	0.7365724861196792	ns	FALSE	S5	Rantes	In solution	In solution - Rantes
CD161	CD52	-0.05402671112631196	In solution - Not stimulated	Immob - MCP1	49	100	2471	0.934	-1.1749712375072925	1.3711863826308914	Wilcoxon	two.sided	0.9810715746421268	ns	FALSE	S4	MCP1	Immob	Immob - MCP1
CD161	CD52	0.471286758013442	In solution - Not stimulated	Immob - Not stimulated	49	100	2256	0.434	-1.7486717500448423	0.7605312226573369	Wilcoxon	two.sided	0.7440754946727549	ns	FALSE	S2	Not stimulated	Immob	Immob - Not stimulated
CD161	CD52	-0.6215483363715036	In solution - Not stimulated	Immob - Rantes	49	100	2657	0.404	-0.8953780126626687	2.0516546183225364	Wilcoxon	two.sided	0.7234747217806042	ns	FALSE	S3	Rantes	Immob	Immob - Rantes
CD161	CD52	-0.10984709803052572	In solution - Not stimulated	In solution - MCP1	49	34	856	0.836	-1.445015665705745	1.7098120169675757	Wilcoxon	two.sided	0.9412938824470212	ns	FALSE	S6	MCP1	In solution	In solution - MCP1
CD161	CD52	0.2552800974929811	In solution - Not stimulated	In solution - Rantes	49	20	468	0.778	-1.8897535075816172	1.287009077068168	Wilcoxon	two.sided	0.9212985702270816	ns	FALSE	S5	Rantes	In solution	In solution - Rantes
CD161	CD54	-0.7666177516157904	In solution - Not stimulated	Immob - MCP1	51	100	2875	0.202	-0.4477348576384183	1.9739577420695935	Wilcoxon	two.sided	0.5180317172632533	ns	FALSE	S4	MCP1	Immob	Immob - MCP1
CD161	CD54	0.00410013580116039	In solution - Not stimulated	Immob - Not stimulated	51	100	2548	0.995	-1.123354336615158	1.2013644778666572	Wilcoxon	two.sided	0.9974795300818796	ns	FALSE	S2	Not stimulated	Immob	Immob - Not stimulated
CD161	CD54	-0.6836454220106838	In solution - Not stimulated	Immob - Rantes	51	100	2847	0.243	-0.4973330868319126	1.8501070978844996	Wilcoxon	two.sided	0.5650602807597027	ns	FALSE	S3	Rantes	Immob	Immob - Rantes
CD161	CD54	0.353129282703078	In solution - Not stimulated	In solution - MCP1	51	35	836	0.623	-1.6448695655356094	0.9339543255436852	Wilcoxon	two.sided	0.8567450024378351	ns	FALSE	S6	MCP1	In solution	In solution - MCP1
CD161	CD54	0.6357879125467787	In solution - Not stimulated	In solution - Rantes	51	20	465	0.569	-2.956879934898447	1.6214031266921376	Wilcoxon	two.sided	0.8315018162947586	ns	FALSE	S5	Rantes	In solution	In solution - Rantes
CD161	CD55	-0.11278452359260029	In solution - Not stimulated	Immob - MCP1	33	100	1674	0.903	-1.5297069586792145	1.9234874143759548	Wilcoxon	two.sided	0.9703312368972749	ns	FALSE	S4	MCP1	Immob	Immob - MCP1
CD161	CD55	0.5615514871937106	In solution - Not stimulated	Immob - Not stimulated	33	72	1086	0.484	-2.168602228885338	1.183775084754516	Wilcoxon	two.sided	0.7808329991406474	ns	FALSE	S2	Not stimulated	Immob	Immob - Not stimulated
CD161	CD55	-0.3141597770338454	In solution - Not stimulated	Immob - Rantes	33	100	1711	0.753	-1.5453167765796696	2.1212627632769014	Wilcoxon	two.sided	0.9124130808950086	ns	FALSE	S3	Rantes	Immob	Immob - Rantes
CD161	CD55	2.6575437687964305	In solution - Not stimulated	In solution - MCP1	33	22	232	0.024	-4.986427095228482	-0.4029380832036842	Wilcoxon	two.sided	0.1648390243902439	ns	FALSE	S6	MCP1	In solution	In solution - MCP1
CD161	CD59	-1.7005009627267638	In solution - Not stimulated	Immob - MCP1	51	100	3185	0.013	0.371950728960447	2.957691058780371	Wilcoxon	two.sided	0.1112705167173252	ns	FALSE	S4	MCP1	Immob	Immob - MCP1
CD161	CD59	-0.2015978064565424	In solution - Not stimulated	Immob - Not stimulated	51	100	2623	0.775	-1.101109120137848	1.44164070046594	Wilcoxon	two.sided	0.9212985702270816	ns	FALSE	S2	Not stimulated	Immob	Immob - Not stimulated
CD161	CD59	-1.6518388291867805	In solution - Not stimulated	Immob - Rantes	51	100	3156	0.017	0.3097852266136973	2.9298731110937504	Wilcoxon	two.sided	0.13297777777777778	ns	FALSE	S3	Rantes	Immob	Immob - Rantes
CD161	CD59	0.0641927936779119	In solution - Not stimulated	In solution - MCP1	51	34	861	0.961	-1.782136159271024	1.6455136335053684	Wilcoxon	two.sided	0.9881422578880176	ns	FALSE	S6	MCP1	In solution	In solution - MCP1
CD161	CD59	0.8094752041004467	In solution - Not stimulated	In solution - Rantes	51	19	414	0.355	-2.729914178253175	1.189869737509403	Wilcoxon	two.sided	0.6812129471890971	ns	FALSE	S5	Rantes	In solution	In solution - Rantes
CD161	CD69	-0.1914606302344935	In solution - Not stimulated	Immob - MCP1	51	100	2617	0.794	-1.1908810850843956	1.5732524379251287	Wilcoxon	two.sided	0.9275823492852704	ns	FALSE	S4	MCP1	Immob	Immob - MCP1
CD161	CD69	-0.8605485256331814	In solution - Not stimulated	Immob - Not stimulated	51	100	2865	0.216	-0.5474378960204087	2.3244099225593784	Wilcoxon	two.sided	0.5361445570736006	ns	FALSE	S2	Not stimulated	Immob	Immob - Not stimulated
CD161	CD69	-0.4833080434051259	In solution - Not stimulated	Immob - Rantes	51	100	2743	0.449	-0.950704457034676	1.8329795814561192	Wilcoxon	two.sided	0.7544057279236277	ns	FALSE	S3	Rantes	Immob	Immob - Rantes
CD161	CD69	-1.1405452483137917	In solution - Not stimulated	In solution - MCP1	51	35	1033	0.218	-0.6025259749311586	2.6288786885492743	Wilcoxon	two.sided	0.5375551663747811	ns	FALSE	S6	MCP1	In solution	In solution - MCP1
CD161	CD69	0.06329867934246022	In solution - Not stimulated	In solution - Rantes	51	20	502	0.924	-2.112639936655423	2.0457589516114623	Wilcoxon	two.sided	0.9783286384976524	ns	FALSE	S5	Rantes	In solution	In solution - Rantes
CD161	CD7	0.48101981808693384	In solution - Not stimulated	Immob - MCP1	51	100	2328	0.383	-1.561941626252311	0.5840076636154624	Wilcoxon	two.sided	0.7072314754098361	ns	FALSE	S4	MCP1	Immob	Immob - MCP1
CD161	CD7	-0.12798322752751087	In solution - Not stimulated	Immob - Not stimulated	51	100	2607	0.824	-1.0871753051141906	1.260088266404381	Wilcoxon	two.sided	0.937718326934734	ns	FALSE	S2	Not stimulated	Immob	Immob - Not stimulated
CD161	CD7	-0.1485888091850922	In solution - Not stimulated	Immob - Rantes	51	100	2612	0.809	-1.2050669936042624	1.5429311667071617	Wilcoxon	two.sided	0.932328217720483	ns	FALSE	S3	Rantes	Immob	Immob - Rantes
CD161	CD7	9.954751101238267e-4	In solution - Not stimulated	In solution - MCP1	51	35	892	1	-1.6284693308128364	1.478362368369575	Wilcoxon	two.sided	1	ns	FALSE	S6	MCP1	In solution	In solution - MCP1
CD161	CD7	2.331976107796171	In solution - Not stimulated	In solution - Rantes	51	20	337	0.028	-4.171898312396234	-0.4671422858184736	Wilcoxon	two.sided	0.1779864559819413	ns	FALSE	S5	Rantes	In solution	In solution - Rantes
CD161	CD8	-1.498684971170911	In solution - Not stimulated	Immob - MCP1	45	86	2245	0.134	-0.37535983924106264	3.447822480411472	Wilcoxon	two.sided	0.4235061728395062	ns	FALSE	S4	MCP1	Immob	Immob - MCP1
CD161	CD8	-0.9746102428705682	In solution - Not stimulated	Immob - Not stimulated	45	82	1998	0.442	-1.2015130619186551	3.140175139930424	Wilcoxon	two.sided	0.7484497895369814	ns	FALSE	S2	Not stimulated	Immob	Immob - Not stimulated
CD161	CD8	-3.1954436421009236	In solution - Not stimulated	Immob - Rantes	45	80	2348	0.005	0.927803274940968	5.807477183082755	Wilcoxon	two.sided	0.05915966386554622	ns	FALSE	S3	Rantes	Immob	Immob - Rantes
CD161	CD8	0.840652436926551	In solution - Not stimulated	In solution - MCP1	45	32	639	0.408	-2.769004777543044	1.3000359011987417	Wilcoxon	two.sided	0.7262503160556257	ns	FALSE	S6	MCP1	In solution	In solution - MCP1
CD161	CD8	1.188934846939958	In solution - Not stimulated	In solution - Rantes	45	15	284	0.369	-3.668028694034845	1.2888901367270744	Wilcoxon	two.sided	0.6945882352941176	ns	FALSE	S5	Rantes	In solution	In solution - Rantes
CD161	CD82	-0.1479377450581756	In solution - Not stimulated	Immob - MCP1	51	100	2594	0.864	-1.352551041960081	1.523557635155235	Wilcoxon	two.sided	0.9559811616954472	ns	FALSE	S4	MCP1	Immob	Immob - MCP1
CD161	CD82	0.5599193447887585	In solution - Not stimulated	Immob - Not stimulated	51	100	2356	0.446	-1.9837870035881944	0.9143687446553472	Wilcoxon	two.sided	0.7520574850299401	ns	FALSE	S2	Not stimulated	Immob	Immob - Not stimulated
CD161	CD82	-0.6349575083542331	In solution - Not stimulated	Immob - Rantes	51	100	2769	0.39	-0.8678151319767129	2.1482635591561867	Wilcoxon	two.sided	0.7122178988326848	ns	FALSE	S3	Rantes	Immob	Immob - Rantes
CD161	CD82	0.21709934236388645	In solution - Not stimulated	In solution - MCP1	51	35	866	0.819	-2.149603254139753	1.716808444713176	Wilcoxon	two.sided	0.9352408759124088	ns	FALSE	S6	MCP1	In solution	In solution - MCP1
CD161	CD82	0.2583487669304377	In solution - Not stimulated	In solution - Rantes	51	20	487	0.774	-2.28437400511865	1.891693578297037	Wilcoxon	two.sided	0.9212985702270816	ns	FALSE	S5	Rantes	In solution	In solution - Rantes
CD161	CD84	-0.23537033303448032	In solution - Not stimulated	Immob - MCP1	47	100	2435	0.726	-1.1790879701105128	1.577648894738794	Wilcoxon	two.sided	0.9018156153506836	ns	FALSE	S4	MCP1	Immob	Immob - MCP1
CD161	CD84	0.2029827093842151	In solution - Not stimulated	Immob - Not stimulated	47	100	2279	0.77	-1.5709837880046624	1.176793584606726	Wilcoxon	two.sided	0.9205349182763743	ns	FALSE	S2	Not stimulated	Immob	Immob - Not stimulated
CD161	CD84	-1.1838169835572423	In solution - Not stimulated	Immob - Rantes	47	100	2749	0.098	-0.23245369690078457	2.6292340843600117	Wilcoxon	two.sided	0.3529002557544757	ns	FALSE	S3	Rantes	Immob	Immob - Rantes
CD161	CD84	-0.6470197042441095	In solution - Not stimulated	In solution - MCP1	47	28	720	0.503	-1.4893874406864822	2.188958925312478	Wilcoxon	two.sided	0.7908966285873502	ns	FALSE	S6	MCP1	In solution	In solution - MCP1
CD161	CD84	0.02512591415839427	In solution - Not stimulated	In solution - Rantes	47	18	421	0.983	-1.7826047104907743	1.9721817166764568	Wilcoxon	two.sided	0.9946561264822134	ns	FALSE	S5	Rantes	In solution	In solution - Rantes
CD161	CD86	-0.9678735871738988	In solution - Not stimulated	Immob - MCP1	51	100	2862	0.22	-0.5464301835581139	2.373192689768298	Wilcoxon	two.sided	0.5408293321693584	ns	FALSE	S4	MCP1	Immob	Immob - MCP1
CD161	CD86	-0.8485272446267391	In solution - Not stimulated	Immob - Not stimulated	51	100	2888	0.184	-0.3814491478780504	2.185822501684094	Wilcoxon	two.sided	0.494412213740458	ns	FALSE	S2	Not stimulated	Immob	Immob - Not stimulated
CD161	CD86	-1.9673963233119511	In solution - Not stimulated	Immob - Rantes	51	100	3199	0.011	0.44986706973601553	3.434951322922135	Wilcoxon	two.sided	0.0986496815286624	ns	FALSE	S3	Rantes	Immob	Immob - Rantes
CD161	CD86	-0.6834191878825193	In solution - Not stimulated	In solution - MCP1	51	35	985	0.419	-0.8878967335722631	2.2957403198913102	Wilcoxon	two.sided	0.7330872941907425	ns	FALSE	S6	MCP1	In solution	In solution - MCP1
CD161	CD86	-1.190331178364046	In solution - Not stimulated	In solution - Rantes	51	20	582	0.361	-1.1825819229125791	3.311812124031378	Wilcoxon	two.sided	0.6866437014522121	ns	FALSE	S5	Rantes	In solution	In solution - Rantes
CD161	HLA-ABC	-1.0744851129090751	In solution - Not stimulated	Immob - MCP1	51	100	3033	0.058	-0.02591806152002702	2.099081800440306	Wilcoxon	two.sided	0.26665795918367347	ns	FALSE	S4	MCP1	Immob	Immob - MCP1
CD161	HLA-ABC	-0.6174745082381512	In solution - Not stimulated	Immob - Not stimulated	51	100	2827	0.277	-0.48980279433988505	1.6063593912240035	Wilcoxon	two.sided	0.602108838286376	ns	FALSE	S2	Not stimulated	Immob	Immob - Not stimulated
CD161	HLA-ABC	-2.0833397456518217	In solution - Not stimulated	Immob - Rantes	51	100	3492	2.12e-4	1.026457307996281	3.118753078222972	Wilcoxon	two.sided	0.00547699082568807	**	TRUE	S3	Rantes	Immob	Immob - Rantes
CD161	HLA-ABC	0.17074586983804116	In solution - Not stimulated	In solution - MCP1	51	35	861	0.785	-1.3429497279419556	1.148964520510197	Wilcoxon	two.sided	0.9243403721513695	ns	FALSE	S6	MCP1	In solution	In solution - MCP1
CD161	HLA-ABC	0.39780696630099144	In solution - Not stimulated	In solution - Rantes	51	20	472	0.632	-2.277979647273108	1.0749383617198285	Wilcoxon	two.sided	0.8609166867906304	ns	FALSE	S5	Rantes	In solution	In solution - Rantes
CD161	HLA-DR	-0.6320596779702675	In solution - Not stimulated	Immob - MCP1	51	100	2831	0.27	-0.5256997987715094	1.7912771648746624	Wilcoxon	two.sided	0.5953954581049334	ns	FALSE	S4	MCP1	Immob	Immob - MCP1
CD161	HLA-DR	0.5305199072756209	In solution - Not stimulated	Immob - Not stimulated	51	100	2311	0.348	-1.6391020390272957	0.592392656708524	Wilcoxon	two.sided	0.6742125902992775	ns	FALSE	S2	Not stimulated	Immob	Immob - Not stimulated
CD161	HLA-DR	-0.9153576494282568	In solution - Not stimulated	Immob - Rantes	51	100	2896	0.174	-0.3966630394356966	2.2628799263029484	Wilcoxon	two.sided	0.48132023575638505	ns	FALSE	S3	Rantes	Immob	Immob - Rantes
CD161	HLA-DR	-0.7106464673244612	In solution - Not stimulated	In solution - MCP1	51	35	1015	0.284	-0.6115829978667179	2.124288511397573	Wilcoxon	two.sided	0.6097933663743804	ns	FALSE	S6	MCP1	In solution	In solution - MCP1
CD161	HLA-DR	-0.19851388201881143	In solution - Not stimulated	In solution - Rantes	51	20	530	0.803	-1.651364811877523	1.921216915278662	Wilcoxon	two.sided	0.9309378344997944	ns	FALSE	S5	Rantes	In solution	In solution - Rantes
CD162	CD18	-5.96521945700988	In solution - Not stimulated	Immob - MCP1	100	100	6985	1.24e-6	3.515888451661346	8.306768957265163	Wilcoxon	two.sided	7.351242105263157e-5	****	TRUE	S4	MCP1	Immob	Immob - MCP1
CD162	CD18	-1.3061698889554192	In solution - Not stimulated	Immob - Not stimulated	100	100	5656	0.109	-0.3083436475996503	2.7854271808197866	Wilcoxon	two.sided	0.3780098522167488	ns	FALSE	S2	Not stimulated	Immob	Immob - Not stimulated
CD162	CD18	-7.601463763329544	In solution - Not stimulated	Immob - Rantes	100	100	7627	1.38e-10	5.4233009474268865	10.35438681836156	Wilcoxon	two.sided	4.0906105263157896e-8	****	TRUE	S3	Rantes	Immob	Immob - Rantes
CD162	CD18	-0.7607946981056745	In solution - Not stimulated	In solution - MCP1	100	100	5469	0.252	-0.5583918734571609	2.01304347338052	Wilcoxon	two.sided	0.5757663286004057	ns	FALSE	S6	MCP1	In solution	In solution - MCP1
CD162	CD18	0.14518569596235878	In solution - Not stimulated	In solution - Rantes	100	100	4909	0.825	-1.5933936449038546	1.2968680522049207	Wilcoxon	two.sided	0.9377194752774972	ns	FALSE	S5	Rantes	In solution	In solution - Rantes
CD162	CD197	-2.1723546856727305	In solution - Not stimulated	Immob - MCP1	100	100	6236	0.003	0.74449511477724994	3.607738618175656	Wilcoxon	two.sided	0.04213466334164588	*	TRUE	S4	MCP1	Immob	Immob - MCP1
CD162	CD197	-0.5602003677112457	In solution - Not stimulated	Immob - Not stimulated	100	100	5369	0.368	-0.7450730597101624	1.8366107675840384	Wilcoxon	two.sided	0.6940977896851975	ns	FALSE	S2	Not stimulated	Immob	Immob - Not stimulated
CD162	CD197	-3.793570953232904	In solution - Not stimulated	Immob - Rantes	100	100	6869	4.98e-6	2.226402306365472	5.414420172209805	Wilcoxon	two.sided	2.504228571428571e-4	***	TRUE	S3	Rantes	Immob	Immob - Rantes
CD162	CD197	-0.2694822782632529	In solution - Not stimulated	In solution - MCP1	100	100	5173	0.673	-0.9431132065950708	1.5232282646026136	Wilcoxon	two.sided	0.877595739754573	ns	FALSE	S6	MCP1	In solution	In solution - MCP1
CD162	CD197	0.3329866957703253	In solution - Not stimulated	In solution - Rantes	100	100	4790	0.609	-1.614786961251352	0.91589725750955	Wilcoxon	two.sided	0.852993782641134	ns	FALSE	S5	Rantes	In solution	In solution - Rantes
CD162	CD2	-2.1699403133180915	In solution - Not stimulated	Immob - MCP1	100	100	6205	0.003	0.673121061738287	3.673395370541812	Wilcoxon	two.sided	0.04213466334164588	*	TRUE	S4	MCP1	Immob	Immob - MCP1
CD162	CD2	-0.12707120819200363	In solution - Not stimulated	Immob - Not stimulated	100	100	5098	0.812	-1.1305739537737098	1.2487273133174337	Wilcoxon	two.sided	0.932731796859066	ns	FALSE	S2	Not stimulated	Immob	Immob - Not stimulated
CD162	CD2	-5.557171901272618	In solution - Not stimulated	Immob - Rantes	100	100	7174	1.09e-7	3.470591579386469	7.858603253080768	Wilcoxon	two.sided	9.162507462686569e-6	****	TRUE	S3	Rantes	Immob	Immob - Rantes
CD162	CD2	-0.639630499936238	In solution - Not stimulated	In solution - MCP1	100	100	5411	0.316	-0.5347556274790568	1.9449409181941428	Wilcoxon	two.sided	0.6450569046756071	ns	FALSE	S6	MCP1	In solution	In solution - MCP1
CD162	CD2	-0.1036198654108381	In solution - Not stimulated	In solution - Rantes	100	100	5060	0.884	-1.2852187416053429	1.4035703050288173	Wilcoxon	two.sided	0.9628095146006576	ns	FALSE	S5	Rantes	In solution	In solution - Rantes
CD162	CD22	-0.6871538527467376	In solution - Not stimulated	Immob - MCP1	100	60	3281	0.323	-0.9036932905597416	2.3410904104923635	Wilcoxon	two.sided	0.6503882731498034	ns	FALSE	S4	MCP1	Immob	Immob - MCP1
CD162	CD22	0.2555417039423994	In solution - Not stimulated	Immob - Not stimulated	100	89	4316	0.722	-1.5596706413714736	1.1146209840883223	Wilcoxon	two.sided	0.9006210409745293	ns	FALSE	S2	Not stimulated	Immob	Immob - Not stimulated
CD162	CD22	-3.2153387803211633	In solution - Not stimulated	Immob - Rantes	100	100	6628	6.99e-5	1.6713437024309454	4.696182644494604	Wilcoxon	two.sided	0.00227558843930635	**	TRUE	S3	Rantes	Immob	Immob - Rantes
CD162	CD22	0.3686272632067755	In solution - Not stimulated	In solution - MCP1	100	100	4772	0.578	-1.677933588076439	0.9091364167675868	Wilcoxon	two.sided	0.8353338465486271	ns	FALSE	S6	MCP1	In solution	In solution - MCP1
CD162	CD22	0.24356887566659707	In solution - Not stimulated	In solution - Rantes	100	89	4308	0.706	-1.6809840921031574	1.028588131174704	Wilcoxon	two.sided	0.8933255448213884	ns	FALSE	S5	Rantes	In solution	In solution - Rantes
CD162	CD229	1.3939865246591647	In solution - Not stimulated	Immob - MCP1	100	100	4313	0.094	-3.0211039397264456	0.25309989642327657	Wilcoxon	two.sided	0.34579229261920313	ns	FALSE	S4	MCP1	Immob	Immob - MCP1
CD162	CD229	1.2824883011179118	In solution - Not stimulated	Immob - Not stimulated	100	100	4249	0.067	-2.6568039780105535	0.10674725642063496	Wilcoxon	two.sided	0.28937423312883437	ns	FALSE	S2	Not stimulated	Immob	Immob - Not stimulated
CD162	CD229	-0.7493429444217803	In solution - Not stimulated	Immob - Rantes	100	100	5390	0.341	-0.8803516817825464	2.29559548862342	Wilcoxon	two.sided	0.6656887348353554	ns	FALSE	S3	Rantes	Immob	Immob - Rantes
CD162	CD229	0.02495984287320965	In solution - Not stimulated	In solution - MCP1	100	100	4986	0.974	-1.3845788397704617	1.3890623175814372	Wilcoxon	two.sided	0.991427435387674	ns	FALSE	S6	MCP1	In solution	In solution - MCP1
CD162	CD229	0.33374665528757586	In solution - Not stimulated	In solution - Rantes	100	100	4770	0.575	-1.576644174125282	0.8910835663402346	Wilcoxon	two.sided	0.8350696235172769	ns	FALSE	S5	Rantes	In solution	In solution - Rantes
CD162	CD244	-0.03158292163571638	In solution - Not stimulated	Immob - MCP1	100	100	5025	0.952	-1.6370511128089558	1.5466799179417756	Wilcoxon	two.sided	0.9846949494949494	ns	FALSE	S4	MCP1	Immob	Immob - MCP1
CD162	CD244	1.6532624141551566	In solution - Not stimulated	Immob - Not stimulated	100	100	4028	0.018	-3.1943122878323744	-0.2634073661697539	Wilcoxon	two.sided	0.1366253369272237	ns	FALSE	S2	Not stimulated	Immob	Immob - Not stimulated
CD162	CD244	-0.2340638004058616	In solution - Not stimulated	Immob - Rantes	100	100	5100	0.808	-1.615977015772171	2.078885312028408	Wilcoxon	two.sided	0.9317477477477478	ns	FALSE	S3	Rantes	Immob	Immob - Rantes
CD162	CD244	0.5334056070178113	In solution - Not stimulated	In solution - MCP1	100	93	4406	0.53	-2.270802753335564	1.1490027488903407	Wilcoxon	two.sided	0.8078314424635333	ns	FALSE	S6	MCP1	In solution	In solution - MCP1
CD162	CD244	1.197783133851965	In solution - Not stimulated	In solution - Rantes	100	45	1957	0.211	-3.277973661467708	0.7490335670524624	Wilcoxon	two.sided	0.528626334519573	ns	FALSE	S5	Rantes	In solution	In solution - Rantes
CD162	CD25	0.899846942128481	In solution - Not stimulated	Immob - MCP1	100	100	4462	0.189	-2.401372158099602	0.48016965416953905	Wilcoxon	two.sided	0.500681091251176	ns	FALSE	S4	MCP1	Immob	Immob - MCP1
CD162	CD25	0.4047290765612863	In solution - Not stimulated	Immob - Not stimulated	100	100	4754	0.549	-1.8062254142660352	0.9216918366124006	Wilcoxon	two.sided	0.8205562913907285	ns	FALSE	S2	Not stimulated	Immob	Immob - Not stimulated
CD162	CD25	-0.31530944417125617	In solution - Not stimulated	Immob - Rantes	100	100	5178	0.665	-1.2022116986604017	1.7809271482512088	Wilcoxon	two.sided	0.8753586931155193	ns	FALSE	S3	Rantes	Immob	Immob - Rantes
CD162	CD25	0.2833555442386765	In solution - Not stimulated	In solution - MCP1	100	100	4798	0.622	-1.511591822229911	0.9501653435650944	Wilcoxon	two.sided	0.8567450024378351	ns	FALSE	S6	MCP1	In solution	In solution - MCP1
CD162	CD25	0.9717930964886428	In solution - Not stimulated	In solution - Rantes	100	100	4343	0.109	-2.223394547733447	0.2039137405027815	Wilcoxon	two.sided	0.3780098522167488	ns	FALSE	S5	Rantes	In solution	In solution - Rantes
CD162	CD26	-2.696649128406255	In solution - Not stimulated	Immob - MCP1	100	100	6103	0.007	0.6693208510629386	4.4892110266013026	Wilcoxon	two.sided	0.07368971962616823	ns	FALSE	S4	MCP1	Immob	Immob - MCP1
CD162	CD26	0.01583336386793559	In solution - Not stimulated	Immob - Not stimulated	100	100	4992	0.985	-1.6341084423057697	1.43159719209006	Wilcoxon	two.sided	0.9948923959827832	ns	FALSE	S2	Not stimulated	Immob	Immob - Not stimulated
CD162	CD26	-7.277720936809229	In solution - Not stimulated	Immob - Rantes	100	100	7099	2.94e-7	4.553064883014637	10.231309327305022	Wilcoxon	two.sided	2.0697600000000003e-5	****	TRUE	S3	Rantes	Immob	Immob - Rantes
CD162	CD26	0.21457831396016636	In solution - Not stimulated	In solution - MCP1	100	100	4861	0.735	-1.772663281090826	1.1840490660864815	Wilcoxon	two.sided	0.9046153846153846	ns	FALSE	S6	MCP1	In solution	In solution - MCP1
CD162	CD26	0.8695349630065661	In solution - Not stimulated	In solution - Rantes	100	100	4479	0.203	-2.444693179218234	0.5138499899483112	Wilcoxon	two.sided	0.5180317172632533	ns	FALSE	S5	Rantes	In solution	In solution - Rantes
CD162	CD268	0.2671709216383526	In solution - Not stimulated	Immob - MCP1	100	100	4843	0.702	-1.7356090597027358	1.1770427553269496	Wilcoxon	two.sided	0.8916698240866034	ns	FALSE	S4	MCP1	Immob	Immob - MCP1
CD162	CD268	-0.7696093596412319	In solution - Not stimulated	Immob - Not stimulated	100	100	5516	0.208	-0.42438942590937606	2.013656650041496	Wilcoxon	two.sided	0.5255522655899506	ns	FALSE	S2	Not stimulated	Immob	Immob - Not stimulated
CD162	CD268	-0.8141501105989076	In solution - Not stimulated	Immob - Rantes	100	100	5455	0.267	-0.6253354769839862	2.370505914478134	Wilcoxon	two.sided	0.5927252660622783	ns	FALSE	S3	Rantes	Immob	Immob - Rantes
CD162	CD268	0.6312962216162251	In solution - Not stimulated	In solution - MCP1	100	83	3788	0.311	-1.8844273576582813	0.6468899218993851	Wilcoxon	two.sided	0.6392525547445256	ns	FALSE	S6	MCP1	In solution	In solution - MCP1
CD162	CD268	-0.0162619541011532	In solution - Not stimulated	In solution - Rantes	100	40	2005	0.983	-1.5979617137148026	1.4489779611367426	Wilcoxon	two.sided	0.9946561264822134	ns	FALSE	S5	Rantes	In solution	In solution - Rantes
CD162	CD27	0.26005402814186396	In solution - Not stimulated	Immob - MCP1	100	100	4835	0.688	-1.5875225323565558	1.051411938141371	Wilcoxon	two.sided	0.8846611872146117	ns	FALSE	S4	MCP1	Immob	Immob - MCP1
CD162	CD27	-0.12932057367165492	In solution - Not stimulated	Immob - Not stimulated	100	100	5096	0.815	-1.0076954488060834	1.2950744010723003	Wilcoxon	two.sided	0.9335123042505592	ns	FALSE	S2	Not stimulated	Immob	Immob - Not stimulated
CD162	CD27	-1.3885261275464793	In solution - Not stimulated	Immob - Rantes	100	100	5735	0.073	-0.13086794605064878	2.9241995109895873	Wilcoxon	two.sided	0.3056773234200743	ns	FALSE	S3	Rantes	Immob	Immob - Rantes
CD162	CD27	0.7155928832278228	In solution - Not stimulated	In solution - MCP1	100	100	4543	0.265	-2.020500076171929	0.588821399375829	Wilcoxon	two.sided	0.5913153724247228	ns	FALSE	S6	MCP1	In solution	In solution - MCP1
CD162	CD27	0.7708514896992432	In solution - Not stimulated	In solution - Rantes	100	100	4527	0.248	-1.9658951772336783	0.534408986405602	Wilcoxon	two.sided	0.5721982793936911	ns	FALSE	S5	Rantes	In solution	In solution - Rantes
CD162	CD274	0.13989145917730322	In solution - Not stimulated	Immob - MCP1	100	100	4916	0.838	-1.3452094019784595	1.093811338662857	Wilcoxon	two.sided	0.9416632083000798	ns	FALSE	S4	MCP1	Immob	Immob - MCP1
CD162	CD274	0.0120098001302743	In solution - Not stimulated	Immob - Not stimulated	100	100	4987	0.976	-1.0625637754693151	1.1694621087414057	Wilcoxon	two.sided	0.99256626941134	ns	FALSE	S2	Not stimulated	Immob	Immob - Not stimulated
CD162	CD274	-0.9557884253610996	In solution - Not stimulated	Immob - Rantes	100	100	5580	0.157	-0.3879526589470653	2.339148074016852	Wilcoxon	two.sided	0.4612540427751695	ns	FALSE	S3	Rantes	Immob	Immob - Rantes
CD162	CD274	-0.08882604208817915	In solution - Not stimulated	In solution - MCP1	100	100	5061	0.882	-1.119679547771139	1.304753707010821	Wilcoxon	two.sided	0.9624925402053868	ns	FALSE	S6	MCP1	In solution	In solution - MCP1
CD162	CD274	-0.558547175603574	In solution - Not stimulated	In solution - Rantes	100	100	5396	0.334	-0.5555864127253152	1.66145942277031	Wilcoxon	two.sided	0.6595680224403927	ns	FALSE	S5	Rantes	In solution	In solution - Rantes
CD162	CD278	-0.5275330028414764	In solution - Not stimulated	Immob - MCP1	100	100	5307	0.454	-0.8785180956885451	1.991315101820252	Wilcoxon	two.sided	0.7594083754083754	ns	FALSE	S4	MCP1	Immob	Immob - MCP1
CD162	CD278	1.2764276927430998	In solution - Not stimulated	Immob - Not stimulated	100	100	4263	0.072	-2.554783214083678	0.11579946952266151	Wilcoxon	two.sided	0.3026149253731343	ns	FALSE	S2	Not stimulated	Immob	Immob - Not stimulated
CD162	CD278	-0.9076234627203856	In solution - Not stimulated	Immob - Rantes	100	100	5486	0.236	-0.6810228370565297	2.6380631437988193	Wilcoxon	two.sided	0.5589369217830109	ns	FALSE	S3	Rantes	Immob	Immob - Rantes
CD162	CD278	0.5496379566470829	In solution - Not stimulated	In solution - MCP1	100	100	4632	0.369	-1.8031551901002985	0.6686017069021537	Wilcoxon	two.sided	0.6945882352941176	ns	FALSE	S6	MCP1	In solution	In solution - MCP1
CD162	CD278	-0.18714395686046184	In solution - Not stimulated	In solution - Rantes	100	100	5115	0.78	-1.0306547200599518	1.3517447267378486	Wilcoxon	two.sided	0.9223094688221708	ns	FALSE	S5	Rantes	In solution	In solution - Rantes
CD162	CD29	0.4137255927063362	In solution - Not stimulated	Immob - MCP1	100	100	4796	0.619	-1.832237840510866	1.1609388366485658	Wilcoxon	two.sided	0.8567450024378351	ns	FALSE	S4	MCP1	Immob	Immob - MCP1
CD162	CD29	1.810304575437887	In solution - Not stimulated	Immob - Not stimulated	100	100	3902	0.007	-3.118078554946117	-0.4841736893971857	Wilcoxon	two.sided	0.07368971962616823	ns	FALSE	S2	Not stimulated	Immob	Immob - Not stimulated
CD162	CD29	-2.960633875050339	In solution - Not stimulated	Immob - Rantes	100	100	6409	5.78e-4	1.3085958836792433	4.651310130076753	Wilcoxon	two.sided	0.01213685608856088	*	TRUE	S3	Rantes	Immob	Immob - Rantes
CD162	CD29	0.38030596654966775	In solution - Not stimulated	In solution - MCP1	100	100	4767	0.57	-1.726225254592168	0.9220031040026464	Wilcoxon	two.sided	0.8318839077481213	ns	FALSE	S6	MCP1	In solution	In solution - MCP1
CD162	CD29	0.1835965882905994	In solution - Not stimulated	In solution - Rantes	100	100	4862	0.737	-1.5483098844893881	1.070296105855168	Wilcoxon	two.sided	0.9056914684704342	ns	FALSE	S5	Rantes	In solution	In solution - Rantes
CD162	CD314	-0.11338279242859849	In solution - Not stimulated	Immob - MCP1	100	100	5063	0.879	-1.2663303420179886	1.42692521131836	Wilcoxon	two.sided	0.9624925402053868	ns	FALSE	S4	MCP1	Immob	Immob - MCP1
CD162	CD314	0.07282964633719194	In solution - Not stimulated	Immob - Not stimulated	100	100	4944	0.892	-1.1950891807528536	1.0348807472596429	Wilcoxon	two.sided	0.9661046153846152	ns	FALSE	S2	Not stimulated	Immob	Immob - Not stimulated
CD162	CD314	-0.4040163436315773	In solution - Not stimulated	Immob - Rantes	100	100	5256	0.532	-0.9037298292112808	1.7825035174287214	Wilcoxon	two.sided	0.8084792228818133	ns	FALSE	S3	Rantes	Immob	Immob - Rantes
CD162	CD314	1.2725899285406792	In solution - Not stimulated	In solution - MCP1	100	100	4095	0.027	-2.38251998272761	-0.149568986925347	Wilcoxon	two.sided	0.1753910034602076	ns	FALSE	S6	MCP1	In solution	In solution - MCP1
CD162	CD314	0.08929783009275183	In solution - Not stimulated	In solution - Rantes	100	90	4451	0.898	-1.209366312242894	1.0342071381995157	Wilcoxon	two.sided	0.9682521489971349	ns	FALSE	S5	Rantes	In solution	In solution - Rantes
CD162	CD37	5.1242965579167405	In solution - Not stimulated	Immob - MCP1	100	100	2654	9.99e-9	-6.578098585603727	-3.4887219839367916	Wilcoxon	two.sided	1.3873951219512195e-6	****	TRUE	S4	MCP1	Immob	Immob - MCP1
CD162	CD37	3.221356148780809	In solution - Not stimulated	Immob - Not stimulated	100	100	3374	7.14e-5	-4.882415294872901	-1.772137883899808	Wilcoxon	two.sided	0.00231106206896551	**	TRUE	S2	Not stimulated	Immob	Immob - Not stimulated
CD162	CD37	6.209063863043067	In solution - Not stimulated	Immob - Rantes	100	100	2251	1.87e-11	-7.7493151048300994	-4.745910138567354	Wilcoxon	two.sided	9.245866666666669e-9	****	TRUE	S3	Rantes	Immob	Immob - Rantes
CD162	CD37	0.7865774816935794	In solution - Not stimulated	In solution - MCP1	100	100	4512	0.234	-2.1673069785579315	0.5466585208401117	Wilcoxon	two.sided	0.5581905972045744	ns	FALSE	S6	MCP1	In solution	In solution - MCP1
CD162	CD37	0.10745151240078175	In solution - Not stimulated	In solution - Rantes	100	100	4934	0.873	-1.471292834945344	1.2293492920259588	Wilcoxon	two.sided	0.9599250292854352	ns	FALSE	S5	Rantes	In solution	In solution - Rantes
CD162	CD38	-1.4969919659381925	In solution - Not stimulated	Immob - MCP1	100	100	5815	0.047	0.01826524940379144	2.8157619357920978	Wilcoxon	two.sided	0.2369776186213071	ns	FALSE	S4	MCP1	Immob	Immob - MCP1
CD162	CD38	0.35942766935157944	In solution - Not stimulated	Immob - Not stimulated	100	100	4756	0.552	-1.5277082956986312	0.8769285445364586	Wilcoxon	two.sided	0.8228861831656962	ns	FALSE	S2	Not stimulated	Immob	Immob - Not stimulated
CD162	CD38	-3.393243721486996	In solution - Not stimulated	Immob - Rantes	100	100	6546	1.59e-4	1.657114916457302	5.2560141600482995	Wilcoxon	two.sided	0.00443310891089108	**	TRUE	S3	Rantes	Immob	Immob - Rantes
CD162	CD38	0.09854246956652143	In solution - Not stimulated	In solution - MCP1	100	100	4937	0.879	-1.311414910755888	1.0695221622852584	Wilcoxon	two.sided	0.9624925402053868	ns	FALSE	S6	MCP1	In solution	In solution - MCP1
CD162	CD38	0.2112857282366032	In solution - Not stimulated	In solution - Rantes	100	100	4847	0.709	-1.3632153293329012	0.9520096229187116	Wilcoxon	two.sided	0.8937081468218442	ns	FALSE	S5	Rantes	In solution	In solution - Rantes
CD162	CD3E	-3.0188095697180226	In solution - Not stimulated	Immob - MCP1	100	100	6628	6.99e-5	1.5642135871275278	4.754715729419571	Wilcoxon	two.sided	0.00227558843930635	**	TRUE	S4	MCP1	Immob	Immob - MCP1
CD162	CD3E	-1.268000413492006	In solution - Not stimulated	Immob - Not stimulated	100	100	5749	0.067	-0.107934952363174	2.5530799844018475	Wilcoxon	two.sided	0.28937423312883437	ns	FALSE	S2	Not stimulated	Immob	Immob - Not stimulated
CD162	CD3E	-8.554243546755997	In solution - Not stimulated	Immob - Rantes	100	100	7688	5.15e-11	6.112557992322806	11.138307592281285	Wilcoxon	two.sided	1.8128000000000002e-8	****	TRUE	S3	Rantes	Immob	Immob - Rantes
CD162	CD3E	-1.566655257280004	In solution - Not stimulated	In solution - MCP1	100	100	5832	0.042	0.05383196253728017	3.0156274985326688	Wilcoxon	two.sided	0.22463817663817665	ns	FALSE	S6	MCP1	In solution	In solution - MCP1
CD162	CD3E	-0.07399536629399237	In solution - Not stimulated	In solution - Rantes	100	100	5049	0.906	-1.1351884472404443	1.3063976362490577	Wilcoxon	two.sided	0.971367218732153	ns	FALSE	S5	Rantes	In solution	In solution - Rantes
CD162	CD4	1.082532677113673	In solution - Not stimulated	Immob - MCP1	100	86	3807	0.179	-2.7675062094600817	0.5420002267877729	Wilcoxon	two.sided	0.4867831965234186	ns	FALSE	S4	MCP1	Immob	Immob - MCP1
CD162	CD4	0.24329444101251	In solution - Not stimulated	Immob - Not stimulated	100	100	4846	0.708	-1.533906622122622	1.026549182746937	Wilcoxon	two.sided	0.8937081468218442	ns	FALSE	S2	Not stimulated	Immob	Immob - Not stimulated
CD162	CD4	1.016693235731693	In solution - Not stimulated	Immob - Rantes	100	87	3934	0.26	-2.7302413435011643	0.6932650702909663	Wilcoxon	two.sided	0.5859623849539817	ns	FALSE	S3	Rantes	Immob	Immob - Rantes
CD162	CD4	0.26926721529768777	In solution - Not stimulated	In solution - MCP1	100	100	4841	0.699	-1.6131235430745217	1.0465029049229764	Wilcoxon	two.sided	0.8907365567103479	ns	FALSE	S6	MCP1	In solution	In solution - MCP1
CD162	CD4	1.085698811684986	In solution - Not stimulated	In solution - Rantes	100	100	4299	0.087	-2.3273047819122747	0.1316319784956986	Wilcoxon	two.sided	0.33174272173324304	ns	FALSE	S5	Rantes	In solution	In solution - Rantes
CD162	CD40	-0.45286549101191625	In solution - Not stimulated	Immob - MCP1	100	100	5229	0.577	-1.1493180299789056	1.9779438894197243	Wilcoxon	two.sided	0.8353338465486271	ns	FALSE	S4	MCP1	Immob	Immob - MCP1
CD162	CD40	0.3416105703907346	In solution - Not stimulated	Immob - Not stimulated	100	100	4782	0.595	-1.6313679222879511	0.9017884346100232	Wilcoxon	two.sided	0.845155107187894	ns	FALSE	S2	Not stimulated	Immob	Immob - Not stimulated
CD162	CD40	-1.5160931754360774	In solution - Not stimulated	Immob - Rantes	100	100	5795	0.052	-0.00673526310969657	3.019579514815743	Wilcoxon	two.sided	0.24945826235093696	ns	FALSE	S3	Rantes	Immob	Immob - Rantes
CD162	CD40	-0.03539109726315365	In solution - Not stimulated	In solution - MCP1	100	100	5024	0.954	-1.2025619807145111	1.2579291388300844	Wilcoxon	two.sided	0.9851353135313532	ns	FALSE	S6	MCP1	In solution	In solution - MCP1
CD162	CD40	-0.11930079718814116	In solution - Not stimulated	In solution - Rantes	100	100	5100	0.808	-1.0924166311233994	1.3338063814307926	Wilcoxon	two.sided	0.9317477477477478	ns	FALSE	S5	Rantes	In solution	In solution - Rantes
CD162	CD43	1.4333987699501964	In solution - Not stimulated	Immob - MCP1	100	100	4130	0.034	-2.6998827934809677	-0.112753291990914	Wilcoxon	two.sided	0.19988308977035493	ns	FALSE	S4	MCP1	Immob	Immob - MCP1
CD162	CD43	1.2030259371885066	In solution - Not stimulated	Immob - Not stimulated	100	100	4221	0.057	-2.4591585693249813	0.03493268515006537	Wilcoxon	two.sided	0.2648712871287129	ns	FALSE	S2	Not stimulated	Immob	Immob - Not stimulated
CD162	CD43	-3.5060499069554405	In solution - Not stimulated	Immob - Rantes	100	75	5066	7.3e-5	1.847285153373473	5.245010018814652	Wilcoxon	two.sided	0.00234934857142857	**	TRUE	S3	Rantes	Immob	Immob - Rantes
CD162	CD43	-0.7145588653218085	In solution - Not stimulated	In solution - MCP1	100	100	5434	0.29	-0.6045909173603389	1.9366883064659175	Wilcoxon	two.sided	0.6149397590361446	ns	FALSE	S6	MCP1	In solution	In solution - MCP1
CD162	CD43	0.7115464910895897	In solution - Not stimulated	In solution - Rantes	100	100	4528	0.249	-1.8508116443283988	0.6217172418586558	Wilcoxon	two.sided	0.5733311529026983	ns	FALSE	S5	Rantes	In solution	In solution - Rantes
CD162	CD44	-0.5658933227170437	In solution - Not stimulated	Immob - MCP1	100	100	5401	0.328	-0.5554539089467264	1.7643789319563905	Wilcoxon	two.sided	0.6535901234567901	ns	FALSE	S4	MCP1	Immob	Immob - MCP1
CD162	CD44	0.18270341644182553	In solution - Not stimulated	Immob - Not stimulated	100	100	4860	0.733	-1.1828602851088543	0.8713346077296805	Wilcoxon	two.sided	0.9035360035018604	ns	FALSE	S2	Not stimulated	Immob	Immob - Not stimulated
CD162	CD44	-2.6070460722757036	In solution - Not stimulated	Immob - Rantes	100	100	6673	4.38e-5	1.3712407124050596	3.873317035999748	Wilcoxon	two.sided	0.0015812923076923	**	TRUE	S3	Rantes	Immob	Immob - Rantes
CD162	CD44	-0.8219461708911546	In solution - Not stimulated	In solution - MCP1	100	100	5678	0.098	-0.14153640717541394	1.767302631359174	Wilcoxon	two.sided	0.3529002557544757	ns	FALSE	S6	MCP1	In solution	In solution - MCP1
CD162	CD44	-0.599143856120828	In solution - Not stimulated	In solution - Rantes	100	100	5469	0.252	-0.4077142022339389	1.585951869250547	Wilcoxon	two.sided	0.5757663286004057	ns	FALSE	S5	Rantes	In solution	In solution - Rantes
CD162	CD45	-4.4611243546811545	In solution - Not stimulated	Immob - MCP1	100	100	6948	1.95e-6	2.7223578207455907	6.2996996308104665	Wilcoxon	two.sided	1.066252427184466e-4	***	TRUE	S4	MCP1	Immob	Immob - MCP1
CD162	CD45	-1.4637783487627167	In solution - Not stimulated	Immob - Not stimulated	100	100	5901	0.028	0.14840421591745512	2.8329119516528034	Wilcoxon	two.sided	0.1779864559819413	ns	FALSE	S2	Not stimulated	Immob	Immob - Not stimulated
CD162	CD45	-8.126814862730093	In solution - Not stimulated	Immob - Rantes	100	100	7628	1.36e-10	5.593336625776722	10.97249623792312	Wilcoxon	two.sided	4.0906105263157896e-8	****	TRUE	S3	Rantes	Immob	Immob - Rantes
CD162	CD45	-0.7669616298077088	In solution - Not stimulated	In solution - MCP1	100	100	5462	0.259	-0.5298071522174105	2.2255845232605553	Wilcoxon	two.sided	0.5841762114537445	ns	FALSE	S6	MCP1	In solution	In solution - MCP1
CD162	CD45	0.36736126018410425	In solution - Not stimulated	In solution - Rantes	100	100	4784	0.599	-1.658280457583214	0.9866553186150304	Wilcoxon	two.sided	0.8476301507537689	ns	FALSE	S5	Rantes	In solution	In solution - Rantes
CD162	CD45RA	-1.159245752668281	In solution - Not stimulated	Immob - MCP1	100	96	5410	0.125	-0.32413183837759274	2.677922848379305	Wilcoxon	two.sided	0.4069364161849711	ns	FALSE	S4	MCP1	Immob	Immob - MCP1
CD162	CD45RA	-0.3100051976849085	In solution - Not stimulated	Immob - Not stimulated	100	96	4991	0.631	-0.9704516324077264	1.5792020727068858	Wilcoxon	two.sided	0.8600658276863504	ns	FALSE	S2	Not stimulated	Immob	Immob - Not stimulated
CD162	CD45RA	-2.1931021333345324	In solution - Not stimulated	Immob - Rantes	100	81	4957	0.01	0.5215163319356594	3.79883121991701	Wilcoxon	two.sided	0.09309090909090909	ns	FALSE	S3	Rantes	Immob	Immob - Rantes
CD162	CD45RA	0.5857605728503763	In solution - Not stimulated	In solution - MCP1	100	100	4633	0.371	-1.7370740235598032	0.5378480010731614	Wilcoxon	two.sided	0.6971878545211879	ns	FALSE	S6	MCP1	In solution	In solution - MCP1
CD162	CD45RA	0.32300458498027224	In solution - Not stimulated	In solution - Rantes	100	100	4792	0.612	-1.4972934665839797	0.9367391930721796	Wilcoxon	two.sided	0.8546451772873791	ns	FALSE	S5	Rantes	In solution	In solution - Rantes
CD162	CD45RB	-3.989195367758863	In solution - Not stimulated	Immob - MCP1	100	100	6416	5.43e-4	1.7776211029562314	6.219792326091376	Wilcoxon	two.sided	0.01154028679245283	*	TRUE	S4	MCP1	Immob	Immob - MCP1
CD162	CD45RB	-2.157932110447513	In solution - Not stimulated	Immob - Not stimulated	100	100	6029	0.012	0.4606585043012155	3.666672670525047	Wilcoxon	two.sided	0.1054352574102964	ns	FALSE	S2	Not stimulated	Immob	Immob - Not stimulated
CD162	CD45RB	-7.576594335882088	In solution - Not stimulated	Immob - Rantes	100	100	7233	4.9e-8	4.620139176141228	10.969864891413248	Wilcoxon	two.sided	4.928e-6	****	TRUE	S3	Rantes	Immob	Immob - Rantes
CD162	CD45RB	0.4361055699995453	In solution - Not stimulated	In solution - MCP1	100	100	4779	0.59	-2.045315195168527	1.1437487931157293	Wilcoxon	two.sided	0.8420881905727319	ns	FALSE	S6	MCP1	In solution	In solution - MCP1
CD162	CD45RB	0.1507853964339516	In solution - Not stimulated	In solution - Rantes	100	100	4933	0.871	-1.661547071577406	1.339027036842119	Wilcoxon	two.sided	0.9586617158491304	ns	FALSE	S5	Rantes	In solution	In solution - Rantes
CD162	CD47	-1.2335868918957598	In solution - Not stimulated	Immob - MCP1	100	100	5672	0.101	-0.2739499339455548	2.78209351215701	Wilcoxon	two.sided	0.3604765525982256	ns	FALSE	S4	MCP1	Immob	Immob - MCP1
CD162	CD47	-1.008866897219866	In solution - Not stimulated	Immob - Not stimulated	100	100	5608	0.138	-0.3339603136859851	2.287419306550982	Wilcoxon	two.sided	0.4294011049723757	ns	FALSE	S2	Not stimulated	Immob	Immob - Not stimulated
CD162	CD47	-3.681973885964836	In solution - Not stimulated	Immob - Rantes	100	100	6708	3.02e-5	1.961266394774763	5.471476549707382	Wilcoxon	two.sided	0.00112639999999999	**	TRUE	S3	Rantes	Immob	Immob - Rantes
CD162	CD47	-0.4207264797255573	In solution - Not stimulated	In solution - MCP1	100	100	5234	0.568	-1.110985626802155	1.9245706746042632	Wilcoxon	two.sided	0.8302559044900077	ns	FALSE	S6	MCP1	In solution	In solution - MCP1
CD162	CD47	0.10530217860349572	In solution - Not stimulated	In solution - Rantes	100	100	4939	0.882	-1.444598301545536	1.2414742595914483	Wilcoxon	two.sided	0.9624925402053868	ns	FALSE	S5	Rantes	In solution	In solution - Rantes
CD162	CD48	-1.3949486503567183	In solution - Not stimulated	Immob - MCP1	100	100	5668	0.103	-0.29439616138792785	3.1411218322834307	Wilcoxon	two.sided	0.3655299306868305	ns	FALSE	S4	MCP1	Immob	Immob - MCP1
CD162	CD48	-0.8403010079610181	In solution - Not stimulated	Immob - Not stimulated	100	100	5516	0.208	-0.5050773376922205	2.16023208605193	Wilcoxon	two.sided	0.5255522655899506	ns	FALSE	S2	Not stimulated	Immob	Immob - Not stimulated
CD162	CD48	-4.614859463054075	In solution - Not stimulated	Immob - Rantes	100	100	7002	1.01e-6	2.7973062834443967	6.358335584182475	Wilcoxon	two.sided	6.244173913043479e-5	****	TRUE	S3	Rantes	Immob	Immob - Rantes
CD162	CD48	0.3736934027628227	In solution - Not stimulated	In solution - MCP1	100	100	4787	0.604	-1.8838327761115583	1.1464986845889955	Wilcoxon	two.sided	0.8500069965017492	ns	FALSE	S6	MCP1	In solution	In solution - MCP1
CD162	CD48	0.2498310096899496	In solution - Not stimulated	In solution - Rantes	100	100	4854	0.722	-1.6267475193639167	1.0336826657711171	Wilcoxon	two.sided	0.9006210409745293	ns	FALSE	S5	Rantes	In solution	In solution - Rantes
CD162	CD49D	1.7284492053131395	In solution - Not stimulated	Immob - MCP1	100	100	4032	0.018	-3.3032094839303396	-0.3400966900319446	Wilcoxon	two.sided	0.1366253369272237	ns	FALSE	S4	MCP1	Immob	Immob - MCP1
CD162	CD49D	3.0970546377063046	In solution - Not stimulated	Immob - Not stimulated	100	100	3085	2.9e-6	-4.318208922682486	-1.884846222689312	Wilcoxon	two.sided	1.5122962962962964e-4	***	TRUE	S2	Not stimulated	Immob	Immob - Not stimulated
CD162	CD49D	0.06920766318436677	In solution - Not stimulated	Immob - Rantes	100	100	4966	0.935	-1.579935392808997	1.4219998404516665	Wilcoxon	two.sided	0.9810715746421268	ns	FALSE	S3	Rantes	Immob	Immob - Rantes
CD162	CD49D	1.1314838830521476	In solution - Not stimulated	In solution - MCP1	100	100	4351	0.113	-2.5506289297005784	0.2468714638796876	Wilcoxon	two.sided	0.38500665456745314	ns	FALSE	S6	MCP1	In solution	In solution - MCP1
CD162	CD49D	1.954812392374964	In solution - Not stimulated	In solution - Rantes	100	100	3750	0.002	-3.347225294282298	-0.6740744609201909	Wilcoxon	two.sided	0.03019839142091152	*	TRUE	S5	Rantes	In solution	In solution - Rantes
CD162	CD5	0.5032061182212305	In solution - Not stimulated	Immob - MCP1	100	100	4687	0.445	-1.7588997913686883	0.7134164069505256	Wilcoxon	two.sided	0.7505959868224019	ns	FALSE	S4	MCP1	Immob	Immob - MCP1
CD162	CD5	1.6359809317063	In solution - Not stimulated	Immob - Not stimulated	100	100	3858	0.005	-2.854207353765982	-0.4971857164875259	Wilcoxon	two.sided	0.05915966386554622	ns	FALSE	S2	Not stimulated	Immob	Immob - Not stimulated
CD162	CD5	-0.678885489922017	In solution - Not stimulated	Immob - Rantes	100	100	5359	0.381	-0.9325821742400436	2.3675967661646053	Wilcoxon	two.sided	0.7058477690288714	ns	FALSE	S3	Rantes	Immob	Immob - Rantes
CD162	CD5	0.10363569762199498	In solution - Not stimulated	In solution - MCP1	100	100	4926	0.857	-1.4187948698577704	1.1282195895999485	Wilcoxon	two.sided	0.9508715524034672	ns	FALSE	S6	MCP1	In solution	In solution - MCP1
CD162	CD5	0.08241781191290772	In solution - Not stimulated	In solution - Rantes	100	100	4944	0.892	-1.3696086466352115	1.2349362519569582	Wilcoxon	two.sided	0.9661046153846152	ns	FALSE	S5	Rantes	In solution	In solution - Rantes
CD162	CD50	6.687717049664888	In solution - Not stimulated	Immob - MCP1	100	100	2085	1.07e-12	-8.259779592958227	-4.98978726218334	Wilcoxon	two.sided	1.0043733333333332e-9	****	TRUE	S4	MCP1	Immob	Immob - MCP1
CD162	CD50	3.6069900519141793	In solution - Not stimulated	Immob - Not stimulated	100	100	3118	4.28e-6	-4.992107616561624	-2.145833095753501	Wilcoxon	two.sided	2.171618018018018e-4	***	TRUE	S2	Not stimulated	Immob	Immob - Not stimulated
CD162	CD50	6.336185782827903	In solution - Not stimulated	Immob - Rantes	100	100	2204	8.46e-12	-7.916933259641911	-4.810812938152964	Wilcoxon	two.sided	5.955840000000001e-9	****	TRUE	S3	Rantes	Immob	Immob - Rantes
CD162	CD50	-0.0597998735649944	In solution - Not stimulated	In solution - MCP1	100	100	5033	0.937	-1.309957422405026	1.3840470072854247	Wilcoxon	two.sided	0.9810715746421268	ns	FALSE	S6	MCP1	In solution	In solution - MCP1
CD162	CD50	-0.47996823695991353	In solution - Not stimulated	In solution - Rantes	100	100	5333	0.417	-0.6842872599238552	1.6846600873815762	Wilcoxon	two.sided	0.7330872941907425	ns	FALSE	S5	Rantes	In solution	In solution - Rantes
CD162	CD52	-1.8098721385215004	In solution - Not stimulated	Immob - MCP1	100	100	6085	0.008	0.45437989890816866	3.1967096671769486	Wilcoxon	two.sided	0.08031372549019608	ns	FALSE	S4	MCP1	Immob	Immob - MCP1
CD162	CD52	-0.7777643310909734	In solution - Not stimulated	Immob - Not stimulated	100	100	5497	0.225	-0.47269956112291567	2.117372600451702	Wilcoxon	two.sided	0.5464424320827943	ns	FALSE	S2	Not stimulated	Immob	Immob - Not stimulated
CD162	CD52	-4.7426392709791	In solution - Not stimulated	Immob - Rantes	100	100	7294	2.1e-8	3.0350542622810406	6.543885468586909	Wilcoxon	two.sided	2.5164255319148936e-6	****	TRUE	S3	Rantes	Immob	Immob - Rantes
CD162	CD52	-0.9357740858660812	In solution - Not stimulated	In solution - MCP1	100	100	5627	0.126	-0.29253271486985943	2.27616639504913	Wilcoxon	two.sided	0.4073662456946039	ns	FALSE	S6	MCP1	In solution	In solution - MCP1
CD162	CD52	0.4723257333909786	In solution - Not stimulated	In solution - Rantes	100	100	4694	0.455	-1.6189126060496242	0.7295836154049703	Wilcoxon	two.sided	0.7604035608308606	ns	FALSE	S5	Rantes	In solution	In solution - Rantes
CD162	CD54	-1.3782326396224878	In solution - Not stimulated	Immob - MCP1	100	100	5650	0.113	-0.3193431959027598	3.063038420052172	Wilcoxon	two.sided	0.38500665456745314	ns	FALSE	S4	MCP1	Immob	Immob - MCP1
CD162	CD54	-0.34512320408003927	In solution - Not stimulated	Immob - Not stimulated	100	100	5209	0.61	-0.9814810696899118	1.7185959685853347	Wilcoxon	two.sided	0.8533333333333333	ns	FALSE	S2	Not stimulated	Immob	Immob - Not stimulated
CD162	CD54	-3.404816857610661	In solution - Not stimulated	Immob - Rantes	100	100	6432	4.69e-4	1.4950594909231278	5.469715797066048	Wilcoxon	two.sided	0.01027785214007782	*	TRUE	S3	Rantes	Immob	Immob - Rantes
CD162	CD54	0.466408004192334	In solution - Not stimulated	In solution - MCP1	100	100	4716	0.488	-1.9703330447972	0.9159480704174778	Wilcoxon	two.sided	0.7823558212354114	ns	FALSE	S6	MCP1	In solution	In solution - MCP1
CD162	CD54	1.0550108803374243	In solution - Not stimulated	In solution - Rantes	100	100	4412	0.151	-2.595993468250107	0.4079404631997646	Wilcoxon	two.sided	0.4509183457051962	ns	FALSE	S5	Rantes	In solution	In solution - Rantes
CD162	CD55	-0.877844175940252	In solution - Not stimulated	Immob - MCP1	100	100	5478	0.243	-0.6289835655800837	2.3639984076647247	Wilcoxon	two.sided	0.5650602807597027	ns	FALSE	S4	MCP1	Immob	Immob - MCP1
CD162	CD55	-0.18250362650445945	In solution - Not stimulated	Immob - Not stimulated	100	100	5114	0.782	-1.0833790740213336	1.524120942944876	Wilcoxon	two.sided	0.9235110085971904	ns	FALSE	S2	Not stimulated	Immob	Immob - Not stimulated
CD162	CD55	-1.7023044770893354	In solution - Not stimulated	Immob - Rantes	100	100	5884	0.031	0.15382160359447006	3.2527893446476863	Wilcoxon	two.sided	0.18998041349292707	ns	FALSE	S3	Rantes	Immob	Immob - Rantes
CD162	CD55	1.1367806139262764	In solution - Not stimulated	In solution - MCP1	100	100	4317	0.095	-2.432871661907703	0.19021310351483992	Wilcoxon	two.sided	0.3474285714285714	ns	FALSE	S6	MCP1	In solution	In solution - MCP1
CD162	CD55	-0.06255913795232348	In solution - Not stimulated	In solution - Rantes	100	100	5039	0.925	-1.1953166841235552	1.3691462610429666	Wilcoxon	two.sided	0.9783286384976524	ns	FALSE	S5	Rantes	In solution	In solution - Rantes
CD162	CD59	-3.610881728198952	In solution - Not stimulated	Immob - MCP1	100	100	6657	5.18e-5	1.8717573142582684	5.324564423850779	Wilcoxon	two.sided	0.00181823209876543	**	TRUE	S4	MCP1	Immob	Immob - MCP1
CD162	CD59	-1.659646815803434	In solution - Not stimulated	Immob - Not stimulated	100	100	5864	0.035	0.11758731586514282	3.0859911622168767	Wilcoxon	two.sided	0.20238193018480496	ns	FALSE	S2	Not stimulated	Immob	Immob - Not stimulated
CD162	CD59	-7.5026020690046575	In solution - Not stimulated	Immob - Rantes	100	100	7472	1.55e-9	5.166331971098599	9.786511871731054	Wilcoxon	two.sided	3.3575384615384617e-7	****	TRUE	S3	Rantes	Immob	Immob - Rantes
CD162	CD59	0.9831198903081176	In solution - Not stimulated	In solution - MCP1	100	100	4437	0.169	-2.387857382664543	0.45403162890544496	Wilcoxon	two.sided	0.4763803803803804	ns	FALSE	S6	MCP1	In solution	In solution - MCP1
CD162	CD59	0.5186379681078694	In solution - Not stimulated	In solution - Rantes	100	100	4697	0.46	-2.0675100694913806	0.953438935031144	Wilcoxon	two.sided	0.763098674521355	ns	FALSE	S5	Rantes	In solution	In solution - Rantes
CD162	CD69	-1.4313523461766395	In solution - Not stimulated	Immob - MCP1	100	100	5743	0.07	-0.10863584361505275	2.947581611608616	Wilcoxon	two.sided	0.2968674698795181	ns	FALSE	S4	MCP1	Immob	Immob - MCP1
CD162	CD69	0.03182396793991413	In solution - Not stimulated	Immob - Not stimulated	100	100	4969	0.941	-1.3439117014523183	1.2230724725190227	Wilcoxon	two.sided	0.981791774731382	ns	FALSE	S2	Not stimulated	Immob	Immob - Not stimulated
CD162	CD69	-1.68280559709543	In solution - Not stimulated	Immob - Rantes	100	100	5861	0.035	0.1075271725845456	3.283675920146738	Wilcoxon	two.sided	0.20238193018480496	ns	FALSE	S3	Rantes	Immob	Immob - Rantes
CD162	CD69	0.03008954899816268	In solution - Not stimulated	In solution - MCP1	100	100	4978	0.958	-1.3347270423590347	1.26523560991427	Wilcoxon	two.sided	0.986732991953182	ns	FALSE	S6	MCP1	In solution	In solution - MCP1
CD162	CD69	0.4447490436487643	In solution - Not stimulated	In solution - Rantes	100	100	4701	0.466	-1.7328687631214743	0.7991600713423446	Wilcoxon	two.sided	0.7676256215267622	ns	FALSE	S5	Rantes	In solution	In solution - Rantes
CD162	CD7	-1.5821609992212744	In solution - Not stimulated	Immob - MCP1	100	100	5924	0.024	0.2181238811242159	2.949996030012639	Wilcoxon	two.sided	0.1648390243902439	ns	FALSE	S4	MCP1	Immob	Immob - MCP1
CD162	CD7	-0.29872666268019704	In solution - Not stimulated	Immob - Not stimulated	100	100	5189	0.645	-1.1140081342307315	1.6836048690148429	Wilcoxon	two.sided	0.8665648854961833	ns	FALSE	S2	Not stimulated	Immob	Immob - Not stimulated
CD162	CD7	-2.931247599462241	In solution - Not stimulated	Immob - Rantes	100	100	6557	1.43e-4	1.4141155216440695	4.448149434916403	Wilcoxon	two.sided	0.00406755555555555	**	TRUE	S3	Rantes	Immob	Immob - Rantes
CD162	CD7	0.04001329880538256	In solution - Not stimulated	In solution - MCP1	100	100	4980	0.962	-1.4897949650851612	1.4180075469195936	Wilcoxon	two.sided	0.9881422578880176	ns	FALSE	S6	MCP1	In solution	In solution - MCP1
CD162	CD7	0.09961083225094527	In solution - Not stimulated	In solution - Rantes	100	100	4945	0.894	-1.4611289529239653	1.1745145294198645	Wilcoxon	two.sided	0.9667834101382488	ns	FALSE	S5	Rantes	In solution	In solution - Rantes
CD162	CD8	-1.0380324955775442	In solution - Not stimulated	Immob - MCP1	100	100	5532	0.194	-0.5800211967765156	2.612538518111627	Wilcoxon	two.sided	0.506540565600371	ns	FALSE	S4	MCP1	Immob	Immob - MCP1
CD162	CD8	0.848529683992494	In solution - Not stimulated	Immob - Not stimulated	100	100	4514	0.236	-2.2825361916468587	0.5374329667902538	Wilcoxon	two.sided	0.5589369217830109	ns	FALSE	S2	Not stimulated	Immob	Immob - Not stimulated
CD162	CD8	-2.212117336831839	In solution - Not stimulated	Immob - Rantes	100	100	6095	0.007	0.6062085567861252	3.838783937035358	Wilcoxon	two.sided	0.07368971962616823	ns	FALSE	S3	Rantes	Immob	Immob - Rantes
CD162	CD8	-1.8469914186280203	In solution - Not stimulated	In solution - MCP1	100	100	6087	0.008	0.5106893881155624	3.318807844345358	Wilcoxon	two.sided	0.08031372549019608	ns	FALSE	S6	MCP1	In solution	In solution - MCP1
CD162	CD8	-0.7838354095687714	In solution - Not stimulated	In solution - Rantes	100	100	5486	0.236	-0.4644766091978176	1.975484710485179	Wilcoxon	two.sided	0.5589369217830109	ns	FALSE	S5	Rantes	In solution	In solution - Rantes
CD162	CD82	1.158310042577442	In solution - Not stimulated	Immob - MCP1	100	100	4202	0.051	-2.422523733672474	0.00736863997691517	Wilcoxon	two.sided	0.2484705882352941	ns	FALSE	S4	MCP1	Immob	Immob - MCP1
CD162	CD82	1.0333618031296232	In solution - Not stimulated	Immob - Not stimulated	100	100	4277	0.078	-2.188489126865848	0.12508944894607613	Wilcoxon	two.sided	0.31558620689655176	ns	FALSE	S2	Not stimulated	Immob	Immob - Not stimulated
CD162	CD82	0.2397368380281953	In solution - Not stimulated	Immob - Rantes	100	100	4862	0.737	-1.6807870632971376	1.1587252791335203	Wilcoxon	two.sided	0.9056914684704342	ns	FALSE	S3	Rantes	Immob	Immob - Rantes
CD162	CD82	-0.5609895157886342	In solution - Not stimulated	In solution - MCP1	100	100	5378	0.356	-0.5717379572248084	1.6372716635548343	Wilcoxon	two.sided	0.6822021095610752	ns	FALSE	S6	MCP1	In solution	In solution - MCP1
CD162	CD82	-0.8853825681827215	In solution - Not stimulated	In solution - Rantes	100	100	5601	0.142	-0.3028456211650589	2.0344765902673245	Wilcoxon	two.sided	0.43677990169306385	ns	FALSE	S5	Rantes	In solution	In solution - Rantes
CD162	CD84	-1.105604458197511	In solution - Not stimulated	Immob - MCP1	100	100	5649	0.113	-0.28920392231567216	2.423904797412754	Wilcoxon	two.sided	0.38500665456745314	ns	FALSE	S4	MCP1	Immob	Immob - MCP1
CD162	CD84	0.5907679434084755	In solution - Not stimulated	Immob - Not stimulated	100	100	4637	0.376	-2.045754983470504	0.8040685939160511	Wilcoxon	two.sided	0.7016673293571902	ns	FALSE	S2	Not stimulated	Immob	Immob - Not stimulated
CD162	CD84	-2.2768225070114214	In solution - Not stimulated	Immob - Rantes	100	100	6181	0.004	0.7266391720001676	3.7872913758671225	Wilcoxon	two.sided	0.0516697247706422	ns	FALSE	S3	Rantes	Immob	Immob - Rantes
CD162	CD84	-0.01847034178006255	In solution - Not stimulated	In solution - MCP1	100	100	5012	0.978	-1.2188615750462597	1.3521388632565066	Wilcoxon	two.sided	0.9935238095238096	ns	FALSE	S6	MCP1	In solution	In solution - MCP1
CD162	CD84	0.8686201307274752	In solution - Not stimulated	In solution - Rantes	100	100	4404	0.146	-2.0443854553392375	0.3535484702376943	Wilcoxon	two.sided	0.443512405609493	ns	FALSE	S5	Rantes	In solution	In solution - Rantes
CD162	CD86	-0.2416187807924212	In solution - Not stimulated	Immob - MCP1	100	100	5126	0.759	-1.2733560132956026	1.7309745151506324	Wilcoxon	two.sided	0.9163318327974276	ns	FALSE	S4	MCP1	Immob	Immob - MCP1
CD162	CD86	0.5346336063173656	In solution - Not stimulated	Immob - Not stimulated	100	100	4677	0.431	-1.8917499734709995	0.7929925319900204	Wilcoxon	two.sided	0.7411883969465649	ns	FALSE	S2	Not stimulated	Immob	Immob - Not stimulated
CD162	CD86	-3.5613261476763407	In solution - Not stimulated	Immob - Rantes	100	100	6541	1.67e-4	1.694664705653571	5.33611759887182	Wilcoxon	two.sided	0.00458801951219512	**	TRUE	S3	Rantes	Immob	Immob - Rantes
CD162	CD86	1.05924670186271	In solution - Not stimulated	In solution - MCP1	100	100	4355	0.115	-2.3293503309740964	0.2825060278441515	Wilcoxon	two.sided	0.38829736211031174	ns	FALSE	S6	MCP1	In solution	In solution - MCP1
CD162	CD86	1.109771232223386	In solution - Not stimulated	In solution - Rantes	100	100	4307	0.091	-2.397818974426167	0.1813196993323283	Wilcoxon	two.sided	0.3407659574468085	ns	FALSE	S5	Rantes	In solution	In solution - Rantes
CD162	HLA-ABC	-3.8406114143715575	In solution - Not stimulated	Immob - MCP1	100	100	6596	9.68e-5	2.0123578802946223	5.628458293021701	Wilcoxon	two.sided	0.00299548131868131	**	TRUE	S4	MCP1	Immob	Immob - MCP1
CD162	HLA-ABC	-0.9235396160904557	In solution - Not stimulated	Immob - Not stimulated	100	100	5554	0.176	-0.42329981749786183	2.127071361871196	Wilcoxon	two.sided	0.48329205265724035	ns	FALSE	S2	Not stimulated	Immob	Immob - Not stimulated
CD162	HLA-ABC	-7.862963478223415	In solution - Not stimulated	Immob - Rantes	100	100	7464	1.75e-9	4.99580176610373	10.318776193681783	Wilcoxon	two.sided	3.65037037037037e-7	****	TRUE	S3	Rantes	Immob	Immob - Rantes
CD162	HLA-ABC	-0.1987398510717448	In solution - Not stimulated	In solution - MCP1	100	100	5107	0.795	-1.132010698271043	1.4538057703324685	Wilcoxon	two.sided	0.9275823492852704	ns	FALSE	S6	MCP1	In solution	In solution - MCP1
CD162	HLA-ABC	1.461404481270496	In solution - Not stimulated	In solution - Rantes	100	100	4034	0.018	-2.778844496786971	-0.24445540978861663	Wilcoxon	two.sided	0.1366253369272237	ns	FALSE	S5	Rantes	In solution	In solution - Rantes
CD162	HLA-DR	-0.7396636664846504	In solution - Not stimulated	Immob - MCP1	100	100	5308	0.452	-1.2541202731014232	2.709752408468302	Wilcoxon	two.sided	0.7569622360987215	ns	FALSE	S4	MCP1	Immob	Immob - MCP1
CD162	HLA-DR	2.6669339562504266	In solution - Not stimulated	Immob - Not stimulated	100	100	3711	0.002	-4.391347808394493	-0.9701883520019078	Wilcoxon	two.sided	0.03019839142091152	*	TRUE	S2	Not stimulated	Immob	Immob - Not stimulated
CD162	HLA-DR	-3.677965024808546	In solution - Not stimulated	Immob - Rantes	100	100	6403	6.11e-4	1.6725509321282357	5.652181143344664	Wilcoxon	two.sided	0.01260495238095238	*	TRUE	S3	Rantes	Immob	Immob - Rantes
CD162	HLA-DR	-0.29674643308855236	In solution - Not stimulated	In solution - MCP1	100	100	5132	0.748	-1.4885836783944606	2.1156603308194257	Wilcoxon	two.sided	0.9092890135981004	ns	FALSE	S6	MCP1	In solution	In solution - MCP1
CD162	HLA-DR	1.8282951593537489	In solution - Not stimulated	In solution - Rantes	100	100	4125	0.033	-3.558826234128461	-0.17192919947599017	Wilcoxon	two.sided	0.1966730158730159	ns	FALSE	S5	Rantes	In solution	In solution - Rantes
CD18	CD197	0.5165035075467859	In solution - Not stimulated	Immob - MCP1	100	100	4581	0.307	-1.453180669384056	0.43488221712065667	Wilcoxon	two.sided	0.6342714600146735	ns	FALSE	S4	MCP1	Immob	Immob - MCP1
CD18	CD197	-0.1471191993307126	In solution - Not stimulated	Immob - Not stimulated	100	100	5118	0.774	-0.8281292073958453	1.151695972595276	Wilcoxon	two.sided	0.9212985702270816	ns	FALSE	S2	Not stimulated	Immob	Immob - Not stimulated
CD18	CD197	0.1437740761125823	In solution - Not stimulated	Immob - Rantes	100	100	4881	0.772	-1.1902892625866095	0.8249054311005324	Wilcoxon	two.sided	0.9207759423972892	ns	FALSE	S3	Rantes	Immob	Immob - Rantes
CD18	CD197	0.9080578512858312	In solution - Not stimulated	In solution - MCP1	100	100	4244	0.065	-1.846832822652116	0.0537638782795669	Wilcoxon	two.sided	0.28577673692427796	ns	FALSE	S6	MCP1	In solution	In solution - MCP1
CD18	CD197	0.405573605592115	In solution - Not stimulated	In solution - Rantes	100	100	4656	0.401	-1.4315384049167714	0.5765995758371512	Wilcoxon	two.sided	0.722467050543826	ns	FALSE	S5	Rantes	In solution	In solution - Rantes
CD18	CD2	-1.993420624355484	In solution - Not stimulated	Immob - MCP1	100	100	6361	8.87e-4	0.7842750301945447	3.162493042141336	Wilcoxon	two.sided	0.01706666666666666	*	TRUE	S4	MCP1	Immob	Immob - MCP1
CD18	CD2	-0.7374934610155277	In solution - Not stimulated	Immob - Not stimulated	100	100	5566	0.167	-0.337308083878764	1.7687896305355868	Wilcoxon	two.sided	0.4738256926952142	ns	FALSE	S2	Not stimulated	Immob	Immob - Not stimulated
CD18	CD2	-3.220632271825579	In solution - Not stimulated	Immob - Rantes	100	100	7102	2.82e-7	2.063974646518818	4.401241031741649	Wilcoxon	two.sided	2.0104101265822783e-5	****	TRUE	S3	Rantes	Immob	Immob - Rantes
CD18	CD2	0.8332005653109423	In solution - Not stimulated	In solution - MCP1	100	100	4355	0.115	-1.9336919129097436	0.218716593218321	Wilcoxon	two.sided	0.38829736211031174	ns	FALSE	S6	MCP1	In solution	In solution - MCP1
CD18	CD2	1.3786998794319063	In solution - Not stimulated	In solution - Rantes	100	100	3903	0.007	-2.3903185249052417	-0.3649389908469459	Wilcoxon	two.sided	0.07368971962616823	ns	FALSE	S5	Rantes	In solution	In solution - Rantes
CD18	CD22	1.3902623205811129	In solution - Not stimulated	Immob - MCP1	100	60	2388	0.031	-2.677388338766846	-0.1217614291944316	Wilcoxon	two.sided	0.18998041349292707	ns	FALSE	S4	MCP1	Immob	Immob - MCP1
CD18	CD22	0.14496571230977273	In solution - Not stimulated	Immob - Not stimulated	100	89	4367	0.826	-1.281344725928626	0.933639111342673	Wilcoxon	two.sided	0.9380994964753272	ns	FALSE	S2	Not stimulated	Immob	Immob - Not stimulated
CD18	CD22	-1.4639098950154603	In solution - Not stimulated	Immob - Rantes	100	100	5905	0.027	0.14475529101627888	2.692819549300886	Wilcoxon	two.sided	0.1753910034602076	ns	FALSE	S3	Rantes	Immob	Immob - Rantes
CD18	CD22	1.6784691210457314	In solution - Not stimulated	In solution - MCP1	100	100	3691	0.001	-2.695192823829827	-0.6666322083288472	Wilcoxon	two.sided	0.01706666666666666	*	TRUE	S6	MCP1	In solution	In solution - MCP1
CD18	CD22	1.8384890045619704	In solution - Not stimulated	In solution - Rantes	100	89	3228	0.001	-2.957414305466089	-0.7087200163267499	Wilcoxon	two.sided	0.01706666666666666	*	TRUE	S5	Rantes	In solution	In solution - Rantes
CD18	CD229	-0.6074201628574224	In solution - Not stimulated	Immob - MCP1	100	100	5524	0.201	-0.33932909809660405	1.5625532960345816	Wilcoxon	two.sided	0.516909589041096	ns	FALSE	S4	MCP1	Immob	Immob - MCP1
CD18	CD229	-0.9473317522229951	In solution - Not stimulated	Immob - Not stimulated	100	100	5823	0.044	0.03124025035970391	1.8454477417746171	Wilcoxon	two.sided	0.2286051660516605	ns	FALSE	S2	Not stimulated	Immob	Immob - Not stimulated
CD18	CD229	-0.6795576339536445	In solution - Not stimulated	Immob - Rantes	100	100	5538	0.189	-0.31580845518544437	1.709748729302207	Wilcoxon	two.sided	0.500681091251176	ns	FALSE	S3	Rantes	Immob	Immob - Rantes
CD18	CD229	0.7934806618835497	In solution - Not stimulated	In solution - MCP1	100	100	4372	0.125	-1.6313061997011042	0.2343403713583172	Wilcoxon	two.sided	0.4069364161849711	ns	FALSE	S6	MCP1	In solution	In solution - MCP1
CD18	CD229	0.22497343338847103	In solution - Not stimulated	In solution - Rantes	100	100	4798	0.622	-1.1055125200689346	0.6644379213012672	Wilcoxon	two.sided	0.8567450024378351	ns	FALSE	S5	Rantes	In solution	In solution - Rantes
CD18	CD244	0.2355914611685271	In solution - Not stimulated	Immob - MCP1	100	100	4824	0.668	-1.1007787113128074	0.7090190273677056	Wilcoxon	two.sided	0.8761471821145785	ns	FALSE	S4	MCP1	Immob	Immob - MCP1
CD18	CD244	0.17806911223451477	In solution - Not stimulated	Immob - Not stimulated	100	100	4843	0.702	-1.137360791256101	0.800906539571335	Wilcoxon	two.sided	0.8916698240866034	ns	FALSE	S2	Not stimulated	Immob	Immob - Not stimulated
CD18	CD244	-0.8694978781845473	In solution - Not stimulated	Immob - Rantes	100	100	5698	0.088	-0.14031670112498393	1.9174782287259151	Wilcoxon	two.sided	0.3344237516869096	ns	FALSE	S3	Rantes	Immob	Immob - Rantes
CD18	CD244	0.3945524659356616	In solution - Not stimulated	In solution - MCP1	100	93	4339	0.423	-1.3227065319066025	0.5727254788185273	Wilcoxon	two.sided	0.7361977750309023	ns	FALSE	S6	MCP1	In solution	In solution - MCP1
CD18	CD244	-0.11995844589462323	In solution - Not stimulated	In solution - Rantes	100	45	2296	0.846	-1.031518958828446	1.4418805337993863	Wilcoxon	two.sided	0.9455590394919626	ns	FALSE	S5	Rantes	In solution	In solution - Rantes
CD18	CD25	0.29307999698732923	In solution - Not stimulated	Immob - MCP1	100	100	4729	0.509	-1.2308965204631592	0.6119429007942588	Wilcoxon	two.sided	0.794775871610404	ns	FALSE	S4	MCP1	Immob	Immob - MCP1
CD18	CD25	-0.862674073942495	In solution - Not stimulated	Immob - Not stimulated	100	100	5726	0.076	-0.08098669937323157	1.77957500932638	Wilcoxon	two.sided	0.311296	ns	FALSE	S2	Not stimulated	Immob	Immob - Not stimulated
CD18	CD25	-1.065676291339182	In solution - Not stimulated	Immob - Rantes	100	100	5825	0.044	0.03908212191073343	2.057543183311161	Wilcoxon	two.sided	0.2286051660516605	ns	FALSE	S3	Rantes	Immob	Immob - Rantes
CD18	CD25	1.536417778278264	In solution - Not stimulated	In solution - MCP1	100	100	3681	0.001	-2.4111647760160486	-0.6421017296891123	Wilcoxon	two.sided	0.01706666666666666	*	TRUE	S6	MCP1	In solution	In solution - MCP1
CD18	CD25	0.44249872570097926	In solution - Not stimulated	In solution - Rantes	100	100	4607	0.338	-1.3496251039781109	0.4825943814915452	Wilcoxon	two.sided	0.6630498084291188	ns	FALSE	S5	Rantes	In solution	In solution - Rantes
CD18	CD26	-2.6471566623927174	In solution - Not stimulated	Immob - MCP1	100	100	6781	1.36e-5	1.4660827040367688	3.794620270855065	Wilcoxon	two.sided	5.891938461538462e-4	***	TRUE	S4	MCP1	Immob	Immob - MCP1
CD18	CD26	-0.5799938157447255	In solution - Not stimulated	Immob - Not stimulated	100	100	5382	0.351	-0.710156722285278	1.7423110627793712	Wilcoxon	two.sided	0.6769972602739726	ns	FALSE	S2	Not stimulated	Immob	Immob - Not stimulated
CD18	CD26	-6.184710307147991	In solution - Not stimulated	Immob - Rantes	100	100	8073	6.04e-14	4.745631115187145	7.700652864144359	Wilcoxon	two.sided	8.50432e-11	****	TRUE	S3	Rantes	Immob	Immob - Rantes
CD18	CD26	-0.23605556690319335	In solution - Not stimulated	In solution - MCP1	100	100	5170	0.679	-0.8734261922051504	1.3429992071765686	Wilcoxon	two.sided	0.8815753959146202	ns	FALSE	S6	MCP1	In solution	In solution - MCP1
CD18	CD26	0.9278799386565014	In solution - Not stimulated	In solution - Rantes	100	100	4344	0.109	-2.0562016323529884	0.217630940278156	Wilcoxon	two.sided	0.3780098522167488	ns	FALSE	S5	Rantes	In solution	In solution - Rantes
CD18	CD268	-0.610846859081576	In solution - Not stimulated	Immob - MCP1	100	100	5617	0.132	-0.20579577130561696	1.5331291434306016	Wilcoxon	two.sided	0.41930287648054143	ns	FALSE	S4	MCP1	Immob	Immob - MCP1
CD18	CD268	-1.0302744982136036	In solution - Not stimulated	Immob - Not stimulated	100	100	6080	0.008	0.24989486782552855	1.847447976658428	Wilcoxon	two.sided	0.08031372549019608	ns	FALSE	S2	Not stimulated	Immob	Immob - Not stimulated
CD18	CD268	-1.5688149874848525	In solution - Not stimulated	Immob - Rantes	100	100	6262	0.002	0.5659812461469791	2.5271365389521367	Wilcoxon	two.sided	0.03019839142091152	*	TRUE	S3	Rantes	Immob	Immob - Rantes
CD18	CD268	0.5696063549444289	In solution - Not stimulated	In solution - MCP1	100	83	3714	0.222	-1.5213626906034483	0.3560160300114188	Wilcoxon	two.sided	0.5431381407471764	ns	FALSE	S6	MCP1	In solution	In solution - MCP1
CD18	CD268	-1.062895799369349	In solution - Not stimulated	In solution - Rantes	100	40	2422	0.052	-0.01591868658622715	2.071919708357444	Wilcoxon	two.sided	0.24945826235093696	ns	FALSE	S5	Rantes	In solution	In solution - Rantes
CD18	CD27	-0.1430472591679896	In solution - Not stimulated	Immob - MCP1	100	100	5123	0.765	-0.8074103168073348	1.0819652611614	Wilcoxon	two.sided	0.9198292058070024	ns	FALSE	S4	MCP1	Immob	Immob - MCP1
CD18	CD27	-0.22738784073136592	In solution - Not stimulated	Immob - Not stimulated	100	100	5194	0.636	-0.6314909152706587	1.133626397056555	Wilcoxon	two.sided	0.8629130330040954	ns	FALSE	S2	Not stimulated	Immob	Immob - Not stimulated
CD18	CD27	-1.0308655404778833	In solution - Not stimulated	Immob - Rantes	100	100	5893	0.029	0.09861200501512786	2.015518792703749	Wilcoxon	two.sided	0.18248938547486032	ns	FALSE	S3	Rantes	Immob	Immob - Rantes
CD18	CD27	-0.14676639443557182	In solution - Not stimulated	In solution - MCP1	100	100	5145	0.724	-0.6887705824034476	1.0465610719990277	Wilcoxon	two.sided	0.9009209014582412	ns	FALSE	S6	MCP1	In solution	In solution - MCP1
CD18	CD27	0.5548499901923849	In solution - Not stimulated	In solution - Rantes	100	100	4465	0.192	-1.3575629332302546	0.31953854954842315	Wilcoxon	two.sided	0.503653469958081	ns	FALSE	S5	Rantes	In solution	In solution - Rantes
CD18	CD274	0.41007441546315326	In solution - Not stimulated	Immob - MCP1	100	100	4715	0.487	-1.5563875906658846	0.7256887668794947	Wilcoxon	two.sided	0.7818654503990878	ns	FALSE	S4	MCP1	Immob	Immob - MCP1
CD18	CD274	0.2790132764516453	In solution - Not stimulated	Immob - Not stimulated	100	100	4773	0.58	-1.378933742403235	0.8010760471792293	Wilcoxon	two.sided	0.8362928827444955	ns	FALSE	S2	Not stimulated	Immob	Immob - Not stimulated
CD18	CD274	-0.798780173429799	In solution - Not stimulated	Immob - Rantes	100	100	5525	0.2	-0.413631519815938	2.002610530644808	Wilcoxon	two.sided	0.5159871736142922	ns	FALSE	S3	Rantes	Immob	Immob - Rantes
CD18	CD274	0.5781837185921421	In solution - Not stimulated	In solution - MCP1	100	100	4536	0.257	-1.5650407215742268	0.473447611625446	Wilcoxon	two.sided	0.5826988727858293	ns	FALSE	S6	MCP1	In solution	In solution - MCP1
CD18	CD274	1.0000144390957029	In solution - Not stimulated	In solution - Rantes	100	100	4260	0.071	-2.108194278982158	0.07664772126587342	Wilcoxon	two.sided	0.29997899474868717	ns	FALSE	S5	Rantes	In solution	In solution - Rantes
CD18	CD278	-0.16408955915897416	In solution - Not stimulated	Immob - MCP1	100	100	5113	0.783	-0.9455349446093452	1.2993286386050786	Wilcoxon	two.sided	0.923530052356021	ns	FALSE	S4	MCP1	Immob	Immob - MCP1
CD18	CD278	-1.12844950246376	In solution - Not stimulated	Immob - Not stimulated	100	100	5868	0.034	0.08590527920635967	2.1736847231276393	Wilcoxon	two.sided	0.19988308977035493	ns	FALSE	S2	Not stimulated	Immob	Immob - Not stimulated
CD18	CD278	-0.7085013490368981	In solution - Not stimulated	Immob - Rantes	100	100	5562	0.17	-0.32870012902117607	1.7900527844949132	Wilcoxon	two.sided	0.4772881355932203	ns	FALSE	S3	Rantes	Immob	Immob - Rantes
CD18	CD278	1.0920986176916867	In solution - Not stimulated	In solution - MCP1	100	100	4102	0.028	-2.1197153128576054	-0.13845668964559082	Wilcoxon	two.sided	0.1779864559819413	ns	FALSE	S6	MCP1	In solution	In solution - MCP1
CD18	CD278	0.9556939865401168	In solution - Not stimulated	In solution - Rantes	100	100	4247	0.066	-1.9267781340538428	0.08244526658561538	Wilcoxon	two.sided	0.28814883720930234	ns	FALSE	S5	Rantes	In solution	In solution - Rantes
CD18	CD29	-3.187518419166256	In solution - Not stimulated	Immob - MCP1	100	100	7001	1.02e-6	1.8731597897909475	4.537692154067272	Wilcoxon	two.sided	6.244173913043479e-5	****	TRUE	S4	MCP1	Immob	Immob - MCP1
CD18	CD29	-2.737987722030951	In solution - Not stimulated	Immob - Not stimulated	100	100	6603	9.02e-5	1.3859070969188068	4.048402923302276	Wilcoxon	two.sided	0.00282225777777777	**	TRUE	S2	Not stimulated	Immob	Immob - Not stimulated
CD18	CD29	-4.412924145435089	In solution - Not stimulated	Immob - Rantes	100	100	7291	2.19e-8	2.8709748426511217	6.032509666746755	Wilcoxon	two.sided	2.5171591836734696e-6	****	TRUE	S3	Rantes	Immob	Immob - Rantes
CD18	CD29	0.49548923776183235	In solution - Not stimulated	In solution - MCP1	100	100	4618	0.351	-1.5463212811133848	0.5475362986276369	Wilcoxon	two.sided	0.6769972602739726	ns	FALSE	S6	MCP1	In solution	In solution - MCP1
CD18	CD29	0.2517925925786096	In solution - Not stimulated	In solution - Rantes	100	100	4807	0.638	-1.3298486166864398	0.8319699268828237	Wilcoxon	two.sided	0.8641693121693121	ns	FALSE	S5	Rantes	In solution	In solution - Rantes
CD18	CD314	0.28400430122086595	In solution - Not stimulated	Immob - MCP1	100	100	4762	0.562	-1.1468098331585923	0.6228217873209272	Wilcoxon	two.sided	0.8270666318264961	ns	FALSE	S4	MCP1	Immob	Immob - MCP1
CD18	CD314	-0.0014464267467095	In solution - Not stimulated	Immob - Not stimulated	100	100	5005	0.991	-0.9041486912999864	0.8894633046960149	Wilcoxon	two.sided	0.9961292164911654	ns	FALSE	S2	Not stimulated	Immob	Immob - Not stimulated
CD18	CD314	-0.16396169163171376	In solution - Not stimulated	Immob - Rantes	100	100	5108	0.793	-0.8642250104372018	1.1914218559632366	Wilcoxon	two.sided	0.9275823492852704	ns	FALSE	S3	Rantes	Immob	Immob - Rantes
CD18	CD314	0.22977035041888563	In solution - Not stimulated	In solution - MCP1	100	100	4798	0.622	-1.2415155680003729	0.6978444875176939	Wilcoxon	two.sided	0.8567450024378351	ns	FALSE	S6	MCP1	In solution	In solution - MCP1
CD18	CD314	0.2907629181180209	In solution - Not stimulated	In solution - Rantes	100	90	4262	0.53	-1.2371663313903718	0.6554572386514719	Wilcoxon	two.sided	0.8078314424635333	ns	FALSE	S5	Rantes	In solution	In solution - Rantes
CD18	CD37	-4.751331660913127	In solution - Not stimulated	Immob - MCP1	100	100	7140	1.72e-7	3.056241372713112	6.60477899369465	Wilcoxon	two.sided	1.3643718309859154e-5	****	TRUE	S4	MCP1	Immob	Immob - MCP1
CD18	CD37	-3.2892855429414825	In solution - Not stimulated	Immob - Not stimulated	100	100	6505	2.37e-4	1.607064960773718	4.945912880694108	Wilcoxon	two.sided	0.00601254054054054	**	TRUE	S2	Not stimulated	Immob	Immob - Not stimulated
CD18	CD37	-10.05078159901408	In solution - Not stimulated	Immob - Rantes	100	100	7930	8.19e-13	6.975980736008919	13.183665562448445	Wilcoxon	two.sided	9.225215999999999e-10	****	TRUE	S3	Rantes	Immob	Immob - Rantes
CD18	CD37	1.0638421470149175	In solution - Not stimulated	In solution - MCP1	100	100	4410	0.15	-2.450845327797147	0.3812251897007274	Wilcoxon	two.sided	0.4493617021276595	ns	FALSE	S6	MCP1	In solution	In solution - MCP1
CD18	CD37	1.5750638542950854	In solution - Not stimulated	In solution - Rantes	100	100	4058	0.021	-2.8887629141250817	-0.22116678683257088	Wilcoxon	two.sided	0.15241237113402062	ns	FALSE	S5	Rantes	In solution	In solution - Rantes
CD18	CD38	-0.737062361893015	In solution - Not stimulated	Immob - MCP1	100	100	5553	0.177	-0.37187998663534455	1.899312497779681	Wilcoxon	two.sided	0.4853281402142161	ns	FALSE	S4	MCP1	Immob	Immob - MCP1
CD18	CD38	-0.5531859394618547	In solution - Not stimulated	Immob - Not stimulated	100	100	5394	0.336	-0.5545525856524612	1.552379413929362	Wilcoxon	two.sided	0.6605068062827225	ns	FALSE	S2	Not stimulated	Immob	Immob - Not stimulated
CD18	CD38	-2.5114064125856626	In solution - Not stimulated	Immob - Rantes	100	100	6586	1.07e-4	1.2484979413620174	3.807806053484272	Wilcoxon	two.sided	0.0032751304347826	**	TRUE	S3	Rantes	Immob	Immob - Rantes
CD18	CD38	0.26534819522479625	In solution - Not stimulated	In solution - MCP1	100	100	4773	0.58	-1.3305302012557705	0.754333529368016	Wilcoxon	two.sided	0.8362928827444955	ns	FALSE	S6	MCP1	In solution	In solution - MCP1
CD18	CD38	0.5573946224846417	In solution - Not stimulated	In solution - Rantes	100	100	4550	0.272	-1.5060655314803424	0.4465495145237745	Wilcoxon	two.sided	0.5976995708154507	ns	FALSE	S5	Rantes	In solution	In solution - Rantes
CD18	CD3E	-1.872908704359132	In solution - Not stimulated	Immob - MCP1	100	100	6347	0.001	0.7838783407700419	3.0572635723091737	Wilcoxon	two.sided	0.01706666666666666	*	TRUE	S4	MCP1	Immob	Immob - MCP1
CD18	CD3E	-1.056605771218744	In solution - Not stimulated	Immob - Not stimulated	100	100	5774	0.059	-0.0405048374762868	2.1273686678700616	Wilcoxon	two.sided	0.2697142857142857	ns	FALSE	S2	Not stimulated	Immob	Immob - Not stimulated
CD18	CD3E	-3.4631763047858377	In solution - Not stimulated	Immob - Rantes	100	100	7049	5.58e-7	2.129380382619551	4.945001980895789	Wilcoxon	two.sided	3.697242352941177e-5	****	TRUE	S3	Rantes	Immob	Immob - Rantes
CD18	CD3E	0.19796982586781484	In solution - Not stimulated	In solution - MCP1	100	100	4856	0.726	-1.2146982703247473	0.7939592215996834	Wilcoxon	two.sided	0.9018156153506836	ns	FALSE	S6	MCP1	In solution	In solution - MCP1
CD18	CD3E	0.4155017904826081	In solution - Not stimulated	In solution - Rantes	100	100	4649	0.392	-1.3829522156595218	0.5652889167212467	Wilcoxon	two.sided	0.7144802588996765	ns	FALSE	S5	Rantes	In solution	In solution - Rantes
CD18	CD4	0.20378546922450935	In solution - Not stimulated	Immob - MCP1	100	87	4223	0.732	-1.21716105476764	0.8692204706423883	Wilcoxon	two.sided	0.9035360035018604	ns	FALSE	S4	MCP1	Immob	Immob - MCP1
CD18	CD4	-0.5760346352095322	In solution - Not stimulated	Immob - Not stimulated	100	100	5480	0.241	-0.3466009687253926	1.5240851063957306	Wilcoxon	two.sided	0.5639019526381388	ns	FALSE	S2	Not stimulated	Immob	Immob - Not stimulated
CD18	CD4	-0.3823373899533622	In solution - Not stimulated	Immob - Rantes	100	88	4683	0.448	-0.7676166202196177	1.5492785223641323	Wilcoxon	two.sided	0.7529501641301104	ns	FALSE	S3	Rantes	Immob	Immob - Rantes
CD18	CD4	0.42122596619844827	In solution - Not stimulated	In solution - MCP1	100	100	4641	0.381	-1.3677014218826442	0.5559875482458263	Wilcoxon	two.sided	0.7058477690288714	ns	FALSE	S6	MCP1	In solution	In solution - MCP1
CD18	CD4	0.5474428959786743	In solution - Not stimulated	In solution - Rantes	100	100	4478	0.203	-1.4769476980431329	0.30175929169227916	Wilcoxon	two.sided	0.5180317172632533	ns	FALSE	S5	Rantes	In solution	In solution - Rantes
CD18	CD40	-0.4296397577793069	In solution - Not stimulated	Immob - MCP1	100	100	5336	0.412	-0.5697830423497152	1.45915179420032	Wilcoxon	two.sided	0.7294511160012574	ns	FALSE	S4	MCP1	Immob	Immob - MCP1
CD18	CD40	-0.6541590587880606	In solution - Not stimulated	Immob - Not stimulated	100	100	5524	0.201	-0.33332092496125104	1.664142517851504	Wilcoxon	two.sided	0.516909589041096	ns	FALSE	S2	Not stimulated	Immob	Immob - Not stimulated
CD18	CD40	-0.8771267585364543	In solution - Not stimulated	Immob - Rantes	100	100	5625	0.127	-0.2713532465982176	2.0695591295518456	Wilcoxon	two.sided	0.4098934097421203	ns	FALSE	S3	Rantes	Immob	Immob - Rantes
CD18	CD40	1.0340004423612403	In solution - Not stimulated	In solution - MCP1	100	100	4221	0.057	-2.0232862243999197	0.01948101300579055	Wilcoxon	two.sided	0.2648712871287129	ns	FALSE	S6	MCP1	In solution	In solution - MCP1
CD18	CD40	0.7650189840348998	In solution - Not stimulated	In solution - Rantes	100	100	4383	0.132	-1.70189933794244	0.22848127120860567	Wilcoxon	two.sided	0.41930287648054143	ns	FALSE	S5	Rantes	In solution	In solution - Rantes
CD18	CD43	-1.916961708268877	In solution - Not stimulated	Immob - MCP1	100	100	5995	0.015	0.36873311521132907	3.5857901545458657	Wilcoxon	two.sided	0.12155395683453236	ns	FALSE	S4	MCP1	Immob	Immob - MCP1
CD18	CD43	0.5772415593069478	In solution - Not stimulated	Immob - Not stimulated	100	100	4636	0.374	-1.977675806775684	0.6890511194022059	Wilcoxon	two.sided	0.6990932625290408	ns	FALSE	S2	Not stimulated	Immob	Immob - Not stimulated
CD18	CD43	0.07007228573501617	In solution - Not stimulated	Immob - Rantes	100	75	3715	0.917	-1.6135950365357845	1.442487173467349	Wilcoxon	two.sided	0.9751782477341392	ns	FALSE	S3	Rantes	Immob	Immob - Rantes
CD18	CD43	0.6733194066452759	In solution - Not stimulated	In solution - MCP1	100	100	4606	0.336	-2.0197904695723996	0.7054129092367791	Wilcoxon	two.sided	0.6605068062827225	ns	FALSE	S6	MCP1	In solution	In solution - MCP1
CD18	CD43	1.7606346345540702	In solution - Not stimulated	In solution - Rantes	100	100	3766	0.003	-2.909291182870877	-0.6595947633711576	Wilcoxon	two.sided	0.04213466334164588	*	TRUE	S5	Rantes	In solution	In solution - Rantes
CD18	CD44	-3.286069391772614	In solution - Not stimulated	Immob - MCP1	100	100	6077	0.009	0.915328991194194	6.0242439405518216	Wilcoxon	two.sided	0.08664615384615383	ns	FALSE	S4	MCP1	Immob	Immob - MCP1
CD18	CD44	-0.6992995754137266	In solution - Not stimulated	Immob - Not stimulated	100	100	5301	0.463	-1.313711805532268	2.613031271403896	Wilcoxon	two.sided	0.7646967741935484	ns	FALSE	S2	Not stimulated	Immob	Immob - Not stimulated
CD18	CD44	-4.792325479299615	In solution - Not stimulated	Immob - Rantes	100	100	6523	1.99e-4	2.227515929548357	7.466703655032956	Wilcoxon	two.sided	0.00526182159624413	**	TRUE	S3	Rantes	Immob	Immob - Rantes
CD18	CD44	1.597606286380486	In solution - Not stimulated	In solution - MCP1	100	100	4241	0.064	-3.2813531950950727	0.0897865840748167	Wilcoxon	two.sided	0.2831484681853888	ns	FALSE	S6	MCP1	In solution	In solution - MCP1
CD18	CD44	1.08420672419317	In solution - Not stimulated	In solution - Rantes	100	100	4452	0.181	-2.7501098427141044	0.5948980662953648	Wilcoxon	two.sided	0.4905640038498556	ns	FALSE	S5	Rantes	In solution	In solution - Rantes
CD18	CD45	-1.280313292101326	In solution - Not stimulated	Immob - MCP1	100	100	6161	0.005	0.4012055452212159	2.169074240702916	Wilcoxon	two.sided	0.05915966386554622	ns	FALSE	S4	MCP1	Immob	Immob - MCP1
CD18	CD45	-0.3004029018939179	In solution - Not stimulated	Immob - Not stimulated	100	100	5258	0.529	-0.5719039573465599	1.16367855769285	Wilcoxon	two.sided	0.8069685807150596	ns	FALSE	S2	Not stimulated	Immob	Immob - Not stimulated
CD18	CD45	-2.0813593397185386	In solution - Not stimulated	Immob - Rantes	100	100	6566	1.31e-4	1.0035713588768689	3.115438028478877	Wilcoxon	two.sided	0.00380305154639175	**	TRUE	S3	Rantes	Immob	Immob - Rantes
CD18	CD45	-0.25266114490072616	In solution - Not stimulated	In solution - MCP1	100	100	5241	0.557	-0.5861445909596692	1.0807640783112775	Wilcoxon	two.sided	0.824664563617245	ns	FALSE	S6	MCP1	In solution	In solution - MCP1
CD18	CD45	0.4600097738772177	In solution - Not stimulated	In solution - Rantes	100	100	4573	0.297	-1.2877679227577097	0.3883413517424493	Wilcoxon	two.sided	0.6225173055452178	ns	FALSE	S5	Rantes	In solution	In solution - Rantes
CD18	CD45RA	-0.7554048520660861	In solution - Not stimulated	Immob - MCP1	100	97	5464	0.125	-0.24324714863020375	1.6858513820972645	Wilcoxon	two.sided	0.4069364161849711	ns	FALSE	S4	MCP1	Immob	Immob - MCP1
CD18	CD45RA	0.00333404285896037	In solution - Not stimulated	Immob - Not stimulated	100	100	4998	0.997	-1.0036117578187858	0.9082426993438584	Wilcoxon	two.sided	0.998240711111111	ns	FALSE	S2	Not stimulated	Immob	Immob - Not stimulated
CD18	CD45RA	-1.575477290342444	In solution - Not stimulated	Immob - Rantes	100	84	5195	0.006	0.4251610715082726	2.726562675430811	Wilcoxon	two.sided	0.06678260869565217	ns	FALSE	S3	Rantes	Immob	Immob - Rantes
CD18	CD45RA	-0.20118863337173523	In solution - Not stimulated	In solution - MCP1	100	100	5165	0.688	-0.7663548658914348	1.151548125676509	Wilcoxon	two.sided	0.8846611872146117	ns	FALSE	S6	MCP1	In solution	In solution - MCP1
CD18	CD45RA	0.4148152727723872	In solution - Not stimulated	In solution - Rantes	100	100	4596	0.324	-1.29362379105224	0.3905621630042785	Wilcoxon	two.sided	0.6507731811697575	ns	FALSE	S5	Rantes	In solution	In solution - Rantes
CD18	CD45RB	0.4488075138498692	In solution - Not stimulated	Immob - MCP1	100	100	4530	0.251	-1.2342334599285167	0.329329222779398	Wilcoxon	two.sided	0.5744136529865909	ns	FALSE	S4	MCP1	Immob	Immob - MCP1
CD18	CD45RB	0.4265127553713038	In solution - Not stimulated	Immob - Not stimulated	100	100	4553	0.275	-1.1995767666298158	0.34549282555635064	Wilcoxon	two.sided	0.6005428460643661	ns	FALSE	S2	Not stimulated	Immob	Immob - Not stimulated
CD18	CD45RB	0.5723532787742525	In solution - Not stimulated	Immob - Rantes	100	100	4437	0.169	-1.3647923536305728	0.26501628945081496	Wilcoxon	two.sided	0.4763803803803804	ns	FALSE	S3	Rantes	Immob	Immob - Rantes
CD18	CD45RB	0.8486536945174479	In solution - Not stimulated	In solution - MCP1	100	100	4115	0.031	-1.674779077013048	-0.08295168170322448	Wilcoxon	two.sided	0.18998041349292707	ns	FALSE	S6	MCP1	In solution	In solution - MCP1
CD18	CD45RB	0.7079194573831628	In solution - Not stimulated	In solution - Rantes	100	100	4358	0.117	-1.5065849654660453	0.16364970121860234	Wilcoxon	two.sided	0.3924621798689697	ns	FALSE	S5	Rantes	In solution	In solution - Rantes
CD18	CD47	-0.06195885186000863	In solution - Not stimulated	Immob - MCP1	100	100	5049	0.906	-0.8623965156837713	1.161918665310372	Wilcoxon	two.sided	0.971367218732153	ns	FALSE	S4	MCP1	Immob	Immob - MCP1
CD18	CD47	0.2334908519864295	In solution - Not stimulated	Immob - Not stimulated	100	100	4794	0.616	-1.2797543797890798	0.8263996768815887	Wilcoxon	two.sided	0.8567450024378351	ns	FALSE	S2	Not stimulated	Immob	Immob - Not stimulated
CD18	CD47	-1.6751007162817726	In solution - Not stimulated	Immob - Rantes	100	100	6146	0.005	0.5037915988303892	2.787381540886599	Wilcoxon	two.sided	0.05915966386554622	ns	FALSE	S3	Rantes	Immob	Immob - Rantes
CD18	CD47	0.6169554545094548	In solution - Not stimulated	In solution - MCP1	100	100	4569	0.293	-1.6562732157719204	0.4700632654070334	Wilcoxon	two.sided	0.6173497942386832	ns	FALSE	S6	MCP1	In solution	In solution - MCP1
CD18	CD47	1.239634745860624	In solution - Not stimulated	In solution - Rantes	100	100	3942	0.01	-2.133136567376279	-0.29317049716594695	Wilcoxon	two.sided	0.09309090909090909	ns	FALSE	S5	Rantes	In solution	In solution - Rantes
CD18	CD48	-0.35749400960647076	In solution - Not stimulated	Immob - MCP1	100	100	5345	0.4	-0.5493647342243344	1.2848958959992136	Wilcoxon	two.sided	0.7218199295097726	ns	FALSE	S4	MCP1	Immob	Immob - MCP1
CD18	CD48	-1.149608481451394	In solution - Not stimulated	Immob - Not stimulated	100	100	5956	0.02	0.1930386099189092	2.0645770665488357	Wilcoxon	two.sided	0.147434554973822	ns	FALSE	S2	Not stimulated	Immob	Immob - Not stimulated
CD18	CD48	-2.657884615115369	In solution - Not stimulated	Immob - Rantes	100	100	7005	9.69e-7	1.5960930400366848	3.661673306882506	Wilcoxon	two.sided	6.0637866666666664e-5	****	TRUE	S3	Rantes	Immob	Immob - Rantes
CD18	CD48	0.1906462619366777	In solution - Not stimulated	In solution - MCP1	100	100	4850	0.715	-1.1169440628405265	0.738034150780978	Wilcoxon	two.sided	0.8974548696233564	ns	FALSE	S6	MCP1	In solution	In solution - MCP1
CD18	CD48	0.1005249927554538	In solution - Not stimulated	In solution - Rantes	100	100	4918	0.842	-1.0195831172773	0.8254745235849714	Wilcoxon	two.sided	0.9429596341220918	ns	FALSE	S5	Rantes	In solution	In solution - Rantes
CD18	CD49D	-2.634329565534052	In solution - Not stimulated	Immob - MCP1	100	100	6460	3.62e-4	1.2110984843020347	4.183084695034255	Wilcoxon	two.sided	0.00839005761316872	**	TRUE	S4	MCP1	Immob	Immob - MCP1
CD18	CD49D	-1.1116321270745009	In solution - Not stimulated	Immob - Not stimulated	100	100	5722	0.078	-0.13722346059234466	2.320892763548035	Wilcoxon	two.sided	0.31558620689655176	ns	FALSE	S2	Not stimulated	Immob	Immob - Not stimulated
CD18	CD49D	-4.563608241051614	In solution - Not stimulated	Immob - Rantes	100	100	7177	1.05e-7	2.8941419867873144	6.14029247667161	Wilcoxon	two.sided	8.959999999999999e-6	****	TRUE	S3	Rantes	Immob	Immob - Rantes
CD18	CD49D	0.09095013513597149	In solution - Not stimulated	In solution - MCP1	100	100	4935	0.875	-1.3515928410458802	1.1676058336095865	Wilcoxon	two.sided	0.96024941543258	ns	FALSE	S6	MCP1	In solution	In solution - MCP1
CD18	CD49D	1.0508161983993416	In solution - Not stimulated	In solution - Rantes	100	100	4285	0.081	-2.228894189161414	0.1217808326888894	Wilcoxon	two.sided	0.32216949152542373	ns	FALSE	S5	Rantes	In solution	In solution - Rantes
CD18	CD5	-1.2514576174280934	In solution - Not stimulated	Immob - MCP1	100	100	5919	0.025	0.1636664116426238	2.2945077788939896	Wilcoxon	two.sided	0.16882494004796164	ns	FALSE	S4	MCP1	Immob	Immob - MCP1
CD18	CD5	-1.167747512629043	In solution - Not stimulated	Immob - Not stimulated	100	100	5908	0.027	0.14543258606690188	2.163289768032854	Wilcoxon	two.sided	0.1753910034602076	ns	FALSE	S2	Not stimulated	Immob	Immob - Not stimulated
CD18	CD5	-2.4804579241330096	In solution - Not stimulated	Immob - Rantes	100	100	6621	7.51e-5	1.332080184733783	3.8342800787248663	Wilcoxon	two.sided	0.0024032	**	TRUE	S3	Rantes	Immob	Immob - Rantes
CD18	CD5	0.5486453576966381	In solution - Not stimulated	In solution - MCP1	100	100	4598	0.327	-1.4583772063613665	0.538878046711402	Wilcoxon	two.sided	0.6533040085136573	ns	FALSE	S6	MCP1	In solution	In solution - MCP1
CD18	CD5	0.01992710561284865	In solution - Not stimulated	In solution - Rantes	100	100	4981	0.964	-1.0224458234095444	1.0049501640250609	Wilcoxon	two.sided	0.9883939559439286	ns	FALSE	S5	Rantes	In solution	In solution - Rantes
CD18	CD50	-6.228950563909606	In solution - Not stimulated	Immob - MCP1	100	100	7509	8.83e-10	4.108402085895874	8.551641183015096	Wilcoxon	two.sided	1.9892224e-7	****	TRUE	S4	MCP1	Immob	Immob - MCP1
CD18	CD50	-2.851286763753089	In solution - Not stimulated	Immob - Not stimulated	100	100	6668	4.61e-5	1.4475319117594792	4.350052356416958	Wilcoxon	two.sided	0.00163292578616352	**	TRUE	S2	Not stimulated	Immob	Immob - Not stimulated
CD18	CD50	-13.873294102152812	In solution - Not stimulated	Immob - Rantes	100	100	8514	9.1e-18	10.81045867140202	17.54766647389941	Wilcoxon	two.sided	5.125119999999999e-14	****	TRUE	S3	Rantes	Immob	Immob - Rantes
CD18	CD50	0.16760449252830065	In solution - Not stimulated	In solution - MCP1	100	100	4884	0.778	-1.2947234393119955	1.0263345899860892	Wilcoxon	two.sided	0.9212985702270816	ns	FALSE	S6	MCP1	In solution	In solution - MCP1
CD18	CD50	-0.22214708723928048	In solution - Not stimulated	In solution - Rantes	100	100	5153	0.709	-0.9704121876630156	1.3185403277806182	Wilcoxon	two.sided	0.8937081468218442	ns	FALSE	S5	Rantes	In solution	In solution - Rantes
CD18	CD52	-0.7293782395402709	In solution - Not stimulated	Immob - MCP1	100	100	5649	0.113	-0.1767304410034472	1.653711466693386	Wilcoxon	two.sided	0.38500665456745314	ns	FALSE	S4	MCP1	Immob	Immob - MCP1
CD18	CD52	-0.17477940697802763	In solution - Not stimulated	Immob - Not stimulated	100	100	5153	0.709	-0.713200390261685	1.0331268564714815	Wilcoxon	two.sided	0.8937081468218442	ns	FALSE	S2	Not stimulated	Immob	Immob - Not stimulated
CD18	CD52	-2.2352821963535625	In solution - Not stimulated	Immob - Rantes	100	100	6843	6.73e-6	1.2859682197122837	3.2267974318929697	Wilcoxon	two.sided	3.132509090909091e-4	***	TRUE	S3	Rantes	Immob	Immob - Rantes
CD18	CD52	0.20555022001606693	In solution - Not stimulated	In solution - MCP1	100	100	4828	0.675	-1.050384791642018	0.7505335909659164	Wilcoxon	two.sided	0.8793893129770993	ns	FALSE	S6	MCP1	In solution	In solution - MCP1
CD18	CD52	0.33982813276387946	In solution - Not stimulated	In solution - Rantes	100	100	4682	0.438	-1.1659639857223092	0.484128756672938	Wilcoxon	two.sided	0.7458365007541478	ns	FALSE	S5	Rantes	In solution	In solution - Rantes
CD18	CD54	-1.1290732580677352	In solution - Not stimulated	Immob - MCP1	100	100	6053	0.01	0.27823845767845246	2.0699409208392203	Wilcoxon	two.sided	0.09309090909090909	ns	FALSE	S4	MCP1	Immob	Immob - MCP1
CD18	CD54	-0.49488548443781794	In solution - Not stimulated	Immob - Not stimulated	100	100	5402	0.327	-0.46826754430822537	1.4345638790856234	Wilcoxon	two.sided	0.6533040085136573	ns	FALSE	S2	Not stimulated	Immob	Immob - Not stimulated
CD18	CD54	-1.8732260998516863	In solution - Not stimulated	Immob - Rantes	100	100	6656	5.23e-5	0.951907998650266	2.7856603451700312	Wilcoxon	two.sided	0.00181823209876543	**	TRUE	S3	Rantes	Immob	Immob - Rantes
CD18	CD54	-0.7212363397366445	In solution - Not stimulated	In solution - MCP1	100	100	5648	0.114	-0.191360707831899	1.5984878470392103	Wilcoxon	two.sided	0.38724246079613994	ns	FALSE	S6	MCP1	In solution	In solution - MCP1
CD18	CD54	0.0822554225024377	In solution - Not stimulated	In solution - Rantes	100	100	4905	0.817	-0.9430561466504234	0.7443587869762441	Wilcoxon	two.sided	0.93390379541303	ns	FALSE	S5	Rantes	In solution	In solution - Rantes
CD18	CD55	-1.1744446487125764	In solution - Not stimulated	Immob - MCP1	100	100	5924	0.024	0.17114920724916782	2.091523550422883	Wilcoxon	two.sided	0.1648390243902439	ns	FALSE	S4	MCP1	Immob	Immob - MCP1
CD18	CD55	-0.6706469171952701	In solution - Not stimulated	Immob - Not stimulated	100	100	5559	0.172	-0.3019176848519885	1.5634577765029432	Wilcoxon	two.sided	0.47860869565217384	ns	FALSE	S2	Not stimulated	Immob	Immob - Not stimulated
CD18	CD55	-1.9803061257051036	In solution - Not stimulated	Immob - Rantes	100	100	6376	7.77e-4	0.8565661777804	3.055078649612925	Wilcoxon	two.sided	0.01551795744680851	*	TRUE	S3	Rantes	Immob	Immob - Rantes
CD18	CD55	0.5459256154032387	In solution - Not stimulated	In solution - MCP1	100	100	4557	0.28	-1.5500556021995004	0.40246172907788	Wilcoxon	two.sided	0.605358925143954	ns	FALSE	S6	MCP1	In solution	In solution - MCP1
CD18	CD55	0.07219413014496248	In solution - Not stimulated	In solution - Rantes	100	100	4954	0.911	-1.002020508217362	0.883215532112758	Wilcoxon	two.sided	0.9746869300911852	ns	FALSE	S5	Rantes	In solution	In solution - Rantes
CD18	CD59	-2.334721772591365	In solution - Not stimulated	Immob - MCP1	100	100	6532	1.83e-4	1.1412239282248429	3.529801047245927	Wilcoxon	two.sided	0.00493136842105263	**	TRUE	S4	MCP1	Immob	Immob - MCP1
CD18	CD59	-0.8552851828508709	In solution - Not stimulated	Immob - Not stimulated	100	100	5621	0.129	-0.26757826218932057	2.0090080356385736	Wilcoxon	two.sided	0.41233144154370033	ns	FALSE	S2	Not stimulated	Immob	Immob - Not stimulated
CD18	CD59	-3.577373855889313	In solution - Not stimulated	Immob - Rantes	100	100	7136	1.81e-7	2.206091685515321	4.982730230947849	Wilcoxon	two.sided	1.4158222222222222e-5	****	TRUE	S3	Rantes	Immob	Immob - Rantes
CD18	CD59	-0.0603914159669516	In solution - Not stimulated	In solution - MCP1	100	100	5044	0.915	-1.0671598094958687	1.1497932759087606	Wilcoxon	two.sided	0.9751782477341392	ns	FALSE	S6	MCP1	In solution	In solution - MCP1
CD18	CD59	0.628485295209251	In solution - Not stimulated	In solution - Rantes	100	100	4464	0.191	-1.7792905815305506	0.4328709956726026	Wilcoxon	two.sided	0.5031393826005613	ns	FALSE	S5	Rantes	In solution	In solution - Rantes
CD18	CD69	0.242329832487328	In solution - Not stimulated	Immob - MCP1	100	100	4801	0.628	-1.1719067878698537	0.7753553125151996	Wilcoxon	two.sided	0.8588868382710053	ns	FALSE	S4	MCP1	Immob	Immob - MCP1
CD18	CD69	-0.39157612289323773	In solution - Not stimulated	Immob - Not stimulated	100	100	5345	0.4	-0.5651456588645829	1.308021956126373	Wilcoxon	two.sided	0.7218199295097726	ns	FALSE	S2	Not stimulated	Immob	Immob - Not stimulated
CD18	CD69	-0.5947693037122724	In solution - Not stimulated	Immob - Rantes	100	100	5499	0.223	-0.3985992125145889	1.6437525937833997	Wilcoxon	two.sided	0.5439307059333044	ns	FALSE	S3	Rantes	Immob	Immob - Rantes
CD18	CD69	0.7763662131087588	In solution - Not stimulated	In solution - MCP1	100	100	4301	0.088	-1.673592687971197	0.12857644504672705	Wilcoxon	two.sided	0.3344237516869096	ns	FALSE	S6	MCP1	In solution	In solution - MCP1
CD18	CD69	0.2538973442983009	In solution - Not stimulated	In solution - Rantes	100	100	4792	0.612	-1.1693905665572948	0.6732501989457415	Wilcoxon	two.sided	0.8546451772873791	ns	FALSE	S5	Rantes	In solution	In solution - Rantes
CD18	CD7	-0.6435779202428438	In solution - Not stimulated	Immob - MCP1	100	100	5484	0.237	-0.40047108092192973	1.6497073161217028	Wilcoxon	two.sided	0.560127570289551	ns	FALSE	S4	MCP1	Immob	Immob - MCP1
CD18	CD7	0.24946217430314457	In solution - Not stimulated	Immob - Not stimulated	100	100	4811	0.645	-1.3019549376675088	0.799983297232769	Wilcoxon	two.sided	0.8665648854961833	ns	FALSE	S2	Not stimulated	Immob	Immob - Not stimulated
CD18	CD7	-1.0456425771869808	In solution - Not stimulated	Immob - Rantes	100	100	5691	0.092	-0.18228362544362925	2.2394367238270005	Wilcoxon	two.sided	0.3420092409240924	ns	FALSE	S3	Rantes	Immob	Immob - Rantes
CD18	CD7	0.4325689411381069	In solution - Not stimulated	In solution - MCP1	100	100	4639	0.378	-1.477090520299004	0.531997843130827	Wilcoxon	two.sided	0.7028379002971278	ns	FALSE	S6	MCP1	In solution	In solution - MCP1
CD18	CD7	0.7618206173813686	In solution - Not stimulated	In solution - Rantes	100	100	4430	0.164	-1.824289465745396	0.28365423482179003	Wilcoxon	two.sided	0.4690949720670391	ns	FALSE	S5	Rantes	In solution	In solution - Rantes
CD18	CD8	-3.2503153876538304	In solution - Not stimulated	Immob - MCP1	100	100	6955	1.79e-6	1.9841883439973669	4.567015392529479	Wilcoxon	two.sided	9.981465346534652e-5	****	TRUE	S4	MCP1	Immob	Immob - MCP1
CD18	CD8	-1.7917148076278124	In solution - Not stimulated	Immob - Not stimulated	100	100	6139	0.005	0.5634818384492322	3.0827160758666405	Wilcoxon	two.sided	0.05915966386554622	ns	FALSE	S2	Not stimulated	Immob	Immob - Not stimulated
CD18	CD8	-3.413267030634919	In solution - Not stimulated	Immob - Rantes	100	100	6987	1.21e-6	2.024278720000261	5.177794694753799	Wilcoxon	two.sided	7.249702127659575e-5	****	TRUE	S3	Rantes	Immob	Immob - Rantes
CD18	CD8	-0.4084365290080837	In solution - Not stimulated	In solution - MCP1	100	100	5317	0.439	-0.6834365179667707	1.4960339249896928	Wilcoxon	two.sided	0.7458365007541478	ns	FALSE	S6	MCP1	In solution	In solution - MCP1
CD18	CD8	0.08620104396417161	In solution - Not stimulated	In solution - Rantes	100	100	4939	0.882	-1.1833643213035034	1.03087651128499	Wilcoxon	two.sided	0.9624925402053868	ns	FALSE	S5	Rantes	In solution	In solution - Rantes
CD18	CD82	-3.315151736241658	In solution - Not stimulated	Immob - MCP1	100	100	6718	2.71e-5	1.8008747358301485	4.884890623556642	Wilcoxon	two.sided	0.00103126486486486	**	TRUE	S4	MCP1	Immob	Immob - MCP1
CD18	CD82	0.07038723257200169	In solution - Not stimulated	Immob - Not stimulated	100	100	4966	0.935	-1.3874143603345988	1.296981637524692	Wilcoxon	two.sided	0.9810715746421268	ns	FALSE	S2	Not stimulated	Immob	Immob - Not stimulated
CD18	CD82	-4.655001233200182	In solution - Not stimulated	Immob - Rantes	100	100	7037	6.49e-7	2.828037773909046	6.512120719617558	Wilcoxon	two.sided	4.201342528735632e-5	****	TRUE	S3	Rantes	Immob	Immob - Rantes
CD18	CD82	0.5785067839809483	In solution - Not stimulated	In solution - MCP1	100	100	4601	0.33	-1.9042530014821193	0.6756864349775417	Wilcoxon	two.sided	0.655345557122708	ns	FALSE	S6	MCP1	In solution	In solution - MCP1
CD18	CD82	0.8091971187124399	In solution - Not stimulated	In solution - Rantes	100	100	4470	0.196	-2.045556422952884	0.4221390185999973	Wilcoxon	two.sided	0.5101072088724584	ns	FALSE	S5	Rantes	In solution	In solution - Rantes
CD18	CD84	0.8160009020673704	In solution - Not stimulated	Immob - MCP1	100	100	4340	0.107	-1.7956437444405344	0.17830843986829417	Wilcoxon	two.sided	0.374533250466128	ns	FALSE	S4	MCP1	Immob	Immob - MCP1
CD18	CD84	-0.11372119064131528	In solution - Not stimulated	Immob - Not stimulated	100	100	5090	0.827	-0.8566981788265151	1.130773117764191	Wilcoxon	two.sided	0.9380994964753272	ns	FALSE	S2	Not stimulated	Immob	Immob - Not stimulated
CD18	CD84	-0.3633848822258159	In solution - Not stimulated	Immob - Rantes	100	100	5282	0.492	-0.6462850935499996	1.2931288095500029	Wilcoxon	two.sided	0.7843435028248588	ns	FALSE	S3	Rantes	Immob	Immob - Rantes
CD18	CD84	1.1212683477573635	In solution - Not stimulated	In solution - MCP1	100	100	4023	0.017	-2.095525929129843	-0.1938937799986923	Wilcoxon	two.sided	0.13297777777777778	ns	FALSE	S6	MCP1	In solution	In solution - MCP1
CD18	CD84	1.146666065299944	In solution - Not stimulated	In solution - Rantes	100	100	4029	0.018	-2.2338476952821984	-0.21001336935157516	Wilcoxon	two.sided	0.1366253369272237	ns	FALSE	S5	Rantes	In solution	In solution - Rantes
CD18	CD86	-1.6379177615474427	In solution - Not stimulated	Immob - MCP1	100	100	6113	0.007	0.4677589991044555	2.8668988661334676	Wilcoxon	two.sided	0.07368971962616823	ns	FALSE	S4	MCP1	Immob	Immob - MCP1
CD18	CD86	-0.633384513566043	In solution - Not stimulated	Immob - Not stimulated	100	100	5568	0.166	-0.303794666891352	1.6163529566295818	Wilcoxon	two.sided	0.4724163719050026	ns	FALSE	S2	Not stimulated	Immob	Immob - Not stimulated
CD18	CD86	-1.993733148647009	In solution - Not stimulated	Immob - Rantes	100	100	6367	8.41e-4	0.8048329093897728	3.2459240850397753	Wilcoxon	two.sided	0.01638931487889273	*	TRUE	S3	Rantes	Immob	Immob - Rantes
CD18	CD86	0.21799170974360552	In solution - Not stimulated	In solution - MCP1	100	100	4807	0.638	-1.3267115294914136	0.7803174952008135	Wilcoxon	two.sided	0.8641693121693121	ns	FALSE	S6	MCP1	In solution	In solution - MCP1
CD18	CD86	-0.15192992131283564	In solution - Not stimulated	In solution - Rantes	100	100	5122	0.767	-0.8114508448542421	1.0976620979474023	Wilcoxon	two.sided	0.920097000638162	ns	FALSE	S5	Rantes	In solution	In solution - Rantes
CD18	HLA-ABC	-1.1660655505539186	In solution - Not stimulated	Immob - MCP1	100	100	6005	0.014	0.2397823401232422	2.1216445700566404	Wilcoxon	two.sided	0.1159529411764706	ns	FALSE	S4	MCP1	Immob	Immob - MCP1
CD18	HLA-ABC	-1.243017784986188	In solution - Not stimulated	Immob - Not stimulated	100	100	6055	0.01	0.31632519236411494	2.207691295150083	Wilcoxon	two.sided	0.09309090909090909	ns	FALSE	S2	Not stimulated	Immob	Immob - Not stimulated
CD18	HLA-ABC	-2.961459875434383	In solution - Not stimulated	Immob - Rantes	100	100	7278	2.62e-8	1.966833202936645	4.03972006924605	Wilcoxon	two.sided	2.8376615384615385e-6	****	TRUE	S3	Rantes	Immob	Immob - Rantes
CD18	HLA-ABC	0.02097791079198313	In solution - Not stimulated	In solution - MCP1	100	100	4986	0.974	-0.889775498623926	0.8297961336422777	Wilcoxon	two.sided	0.991427435387674	ns	FALSE	S6	MCP1	In solution	In solution - MCP1
CD18	HLA-ABC	0.7375297410141503	In solution - Not stimulated	In solution - Rantes	100	100	4304	0.089	-1.5672436860392815	0.10251310191660544	Wilcoxon	two.sided	0.3359571045576407	ns	FALSE	S5	Rantes	In solution	In solution - Rantes
CD18	HLA-DR	0.4095839406734628	In solution - Not stimulated	Immob - MCP1	100	100	4758	0.555	-1.9341478918240735	0.9513591513433772	Wilcoxon	two.sided	0.8232183302607322	ns	FALSE	S4	MCP1	Immob	Immob - MCP1
CD18	HLA-DR	-0.3341429258100733	In solution - Not stimulated	Immob - Not stimulated	100	100	5176	0.668	-1.1787934467426189	1.8116204831731273	Wilcoxon	two.sided	0.8761471821145785	ns	FALSE	S2	Not stimulated	Immob	Immob - Not stimulated
CD18	HLA-DR	-2.5096596928257524	In solution - Not stimulated	Immob - Rantes	100	100	6255	0.002	0.966248861278466	4.021234023119414	Wilcoxon	two.sided	0.03019839142091152	*	TRUE	S3	Rantes	Immob	Immob - Rantes
CD18	HLA-DR	0.5483646675572399	In solution - Not stimulated	In solution - MCP1	100	100	4717	0.49	-1.930785659245881	1.106073949752391	Wilcoxon	two.sided	0.7833323871700255	ns	FALSE	S6	MCP1	In solution	In solution - MCP1
CD18	HLA-DR	0.5769006124526435	In solution - Not stimulated	In solution - Rantes	100	100	4620	0.354	-2.003169530873497	0.6996523310272973	Wilcoxon	two.sided	0.6802210849539406	ns	FALSE	S5	Rantes	In solution	In solution - Rantes
CD197	CD2	-0.22419635439452537	In solution - Not stimulated	Immob - MCP1	100	100	5193	0.638	-0.7762402819455058	1.2162635006361326	Wilcoxon	two.sided	0.8641693121693121	ns	FALSE	S4	MCP1	Immob	Immob - MCP1
CD197	CD2	-0.23695363791527857	In solution - Not stimulated	Immob - Not stimulated	100	100	5218	0.595	-0.6630441154533396	1.1096883116747918	Wilcoxon	two.sided	0.845155107187894	ns	FALSE	S2	Not stimulated	Immob	Immob - Not stimulated
CD197	CD2	-0.7154814659200931	In solution - Not stimulated	Immob - Rantes	100	100	5654	0.11	-0.16384872608725112	1.597467299388936	Wilcoxon	two.sided	0.378679706601467	ns	FALSE	S3	Rantes	Immob	Immob - Rantes
CD197	CD2	0.5114329191370175	In solution - Not stimulated	In solution - MCP1	100	100	4524	0.245	-1.358719270358113	0.3659295868914317	Wilcoxon	two.sided	0.5676018099547512	ns	FALSE	S6	MCP1	In solution	In solution - MCP1
CD197	CD2	-0.06507247274522841	In solution - Not stimulated	In solution - Rantes	100	100	5058	0.888	-0.7998232247867292	0.9910211213407336	Wilcoxon	two.sided	0.9652993630573248	ns	FALSE	S5	Rantes	In solution	In solution - Rantes
CD197	CD22	0.7276519379637817	In solution - Not stimulated	Immob - MCP1	100	60	2710	0.308	-2.1214696041451733	0.671971933810801	Wilcoxon	two.sided	0.6349399707174231	ns	FALSE	S4	MCP1	Immob	Immob - MCP1
CD197	CD22	0.04226450453028986	In solution - Not stimulated	Immob - Not stimulated	100	89	4413	0.923	-1.095109416819419	0.97550069428055	Wilcoxon	two.sided	0.9776821515892422	ns	FALSE	S2	Not stimulated	Immob	Immob - Not stimulated
CD197	CD22	-0.9312539810528117	In solution - Not stimulated	Immob - Rantes	100	100	5764	0.062	-0.0597577270744538	2.069728712714943	Wilcoxon	two.sided	0.277570747217806	ns	FALSE	S3	Rantes	Immob	Immob - Rantes
CD197	CD22	0.7887180762330926	In solution - Not stimulated	In solution - MCP1	100	100	4427	0.162	-1.8086614936553176	0.294025475752033	Wilcoxon	two.sided	0.4659775280898876	ns	FALSE	S6	MCP1	In solution	In solution - MCP1
CD197	CD22	0.5792925676282862	In solution - Not stimulated	In solution - Rantes	100	89	4076	0.32	-1.6736669925972425	0.5893491828413628	Wilcoxon	two.sided	0.6492219020172911	ns	FALSE	S5	Rantes	In solution	In solution - Rantes
CD197	CD229	-0.02696287497759411	In solution - Not stimulated	Immob - MCP1	100	100	5015	0.972	-1.056543224468197	1.1328654351661656	Wilcoxon	two.sided	0.9908242533936652	ns	FALSE	S4	MCP1	Immob	Immob - MCP1
CD197	CD229	-0.5127216244022321	In solution - Not stimulated	Immob - Not stimulated	100	100	5370	0.367	-0.5717821116409458	1.6272164765866943	Wilcoxon	two.sided	0.6936053691275168	ns	FALSE	S2	Not stimulated	Immob	Immob - Not stimulated
CD197	CD229	0.2887777706474873	In solution - Not stimulated	Immob - Rantes	100	100	4803	0.631	-1.421882880964349	0.8532152810981921	Wilcoxon	two.sided	0.8600658276863504	ns	FALSE	S3	Rantes	Immob	Immob - Rantes
CD197	CD229	1.4844799886135491	In solution - Not stimulated	In solution - MCP1	100	100	3880	0.006	-2.5652024692592157	-0.39873495543783266	Wilcoxon	two.sided	0.06678260869565217	ns	FALSE	S6	MCP1	In solution	In solution - MCP1
CD197	CD229	0.3171767020885553	In solution - Not stimulated	In solution - Rantes	100	100	4763	0.563	-1.4971988861066108	0.8220716396571365	Wilcoxon	two.sided	0.8272413253326375	ns	FALSE	S5	Rantes	In solution	In solution - Rantes
CD197	CD244	-0.4019812425560386	In solution - Not stimulated	Immob - MCP1	100	100	5312	0.447	-0.611693928808779	1.523169790544716	Wilcoxon	two.sided	0.7526170403587444	ns	FALSE	S4	MCP1	Immob	Immob - MCP1
CD197	CD244	-0.29904610644199714	In solution - Not stimulated	Immob - Not stimulated	100	100	5217	0.597	-0.8288806150422701	1.4693393079306314	Wilcoxon	two.sided	0.8465015105740181	ns	FALSE	S2	Not stimulated	Immob	Immob - Not stimulated
CD197	CD244	-0.9893548742938574	In solution - Not stimulated	Immob - Rantes	100	100	5686	0.094	-0.17424923149871052	2.0221454876754583	Wilcoxon	two.sided	0.34579229261920313	ns	FALSE	S3	Rantes	Immob	Immob - Rantes
CD197	CD244	-0.3868120605677519	In solution - Not stimulated	In solution - MCP1	100	93	4934	0.465	-0.6628076680390648	1.4583746574629848	Wilcoxon	two.sided	0.7666510538641687	ns	FALSE	S6	MCP1	In solution	In solution - MCP1
CD197	CD244	0.09975183318440378	In solution - Not stimulated	In solution - Rantes	100	45	2224	0.913	-1.5211707184287997	1.352877143690828	Wilcoxon	two.sided	0.97497459233978	ns	FALSE	S5	Rantes	In solution	In solution - Rantes
CD197	CD25	0.5334522549938969	In solution - Not stimulated	Immob - MCP1	100	100	4586	0.312	-1.611858046792643	0.5579408805061413	Wilcoxon	two.sided	0.6403731778425656	ns	FALSE	S4	MCP1	Immob	Immob - MCP1
CD197	CD25	-1.0267598437755296	In solution - Not stimulated	Immob - Not stimulated	100	100	5830	0.043	0.03943058743490676	2.1180956070335792	Wilcoxon	two.sided	0.22675655430711605	ns	FALSE	S2	Not stimulated	Immob	Immob - Not stimulated
CD197	CD25	-0.24957544355567396	In solution - Not stimulated	Immob - Rantes	100	100	5219	0.593	-0.7052228722270355	1.2967365788765428	Wilcoxon	two.sided	0.8433777777777778	ns	FALSE	S3	Rantes	Immob	Immob - Rantes
CD197	CD25	0.6023873869327203	In solution - Not stimulated	In solution - MCP1	100	100	4532	0.253	-1.63434119466508	0.4265117445829033	Wilcoxon	two.sided	0.5771146213041718	ns	FALSE	S6	MCP1	In solution	In solution - MCP1
CD197	CD25	-0.319590431824879	In solution - Not stimulated	In solution - Rantes	100	100	5227	0.58	-0.7153780673943537	1.3502130355705857	Wilcoxon	two.sided	0.8362928827444955	ns	FALSE	S5	Rantes	In solution	In solution - Rantes
CD197	CD26	0.7096602643868716	In solution - Not stimulated	Immob - MCP1	100	100	4423	0.159	-1.641850923162247	0.23178923910508709	Wilcoxon	two.sided	0.4633007712082262	ns	FALSE	S4	MCP1	Immob	Immob - MCP1
CD197	CD26	-0.37306716061780415	In solution - Not stimulated	Immob - Not stimulated	100	100	5296	0.47	-0.6137207179150512	1.3719785680596603	Wilcoxon	two.sided	0.7703841676367869	ns	FALSE	S2	Not stimulated	Immob	Immob - Not stimulated
CD197	CD26	-1.22914621586398	In solution - Not stimulated	Immob - Rantes	100	100	5946	0.021	0.19726063767199764	2.3494917677207363	Wilcoxon	two.sided	0.15241237113402062	ns	FALSE	S3	Rantes	Immob	Immob - Rantes
CD197	CD26	-0.35680130773266194	In solution - Not stimulated	In solution - MCP1	100	100	5319	0.436	-0.5517354565615268	1.2909037673381547	Wilcoxon	two.sided	0.7441066666666667	ns	FALSE	S6	MCP1	In solution	In solution - MCP1
CD197	CD26	0.2461875988100926	In solution - Not stimulated	In solution - Rantes	100	100	4800	0.626	-1.1887350247001796	0.7597879065675475	Wilcoxon	two.sided	0.8569839572192512	ns	FALSE	S5	Rantes	In solution	In solution - Rantes
CD197	CD268	0.10989418202307268	In solution - Not stimulated	Immob - MCP1	100	100	4916	0.838	-1.196141129398041	0.9972797930355836	Wilcoxon	two.sided	0.9416632083000798	ns	FALSE	S4	MCP1	Immob	Immob - MCP1
CD197	CD268	-0.8269820346781818	In solution - Not stimulated	Immob - Not stimulated	100	100	5622	0.129	-0.21357582782805276	1.903701162564963	Wilcoxon	two.sided	0.41233144154370033	ns	FALSE	S2	Not stimulated	Immob	Immob - Not stimulated
CD197	CD268	-0.5607613493757658	In solution - Not stimulated	Immob - Rantes	100	100	5418	0.308	-0.5154067109466007	1.6958102885071555	Wilcoxon	two.sided	0.6349399707174231	ns	FALSE	S3	Rantes	Immob	Immob - Rantes
CD197	CD268	0.9988475383075894	In solution - Not stimulated	In solution - MCP1	100	83	3536	0.086	-2.0657906137617603	0.11282631564738065	Wilcoxon	two.sided	0.3303901773533424	ns	FALSE	S6	MCP1	In solution	In solution - MCP1
CD197	CD268	-0.2694301522298159	In solution - Not stimulated	In solution - Rantes	100	40	2079	0.717	-0.9392483869905084	1.5159950719314654	Wilcoxon	two.sided	0.8983635150166851	ns	FALSE	S5	Rantes	In solution	In solution - Rantes
CD197	CD27	-0.4843939777128389	In solution - Not stimulated	Immob - MCP1	100	100	5323	0.431	-0.6622252071653842	1.7129896068952926	Wilcoxon	two.sided	0.7411883969465649	ns	FALSE	S4	MCP1	Immob	Immob - MCP1
CD197	CD27	-0.7208119126995604	In solution - Not stimulated	Immob - Not stimulated	100	100	5608	0.138	-0.2233931281098323	1.7091523279067515	Wilcoxon	two.sided	0.4294011049723757	ns	FALSE	S2	Not stimulated	Immob	Immob - Not stimulated
CD197	CD27	-0.5835457241615931	In solution - Not stimulated	Immob - Rantes	100	100	5398	0.331	-0.5484938960758386	1.640514511210774	Wilcoxon	two.sided	0.655712979247274	ns	FALSE	S3	Rantes	Immob	Immob - Rantes
CD197	CD27	0.22684224704622813	In solution - Not stimulated	In solution - MCP1	100	100	4826	0.672	-1.2565826595167948	0.7729973208256785	Wilcoxon	two.sided	0.877510781358683	ns	FALSE	S6	MCP1	In solution	In solution - MCP1
CD197	CD27	0.30695452764275855	In solution - Not stimulated	In solution - Rantes	100	100	4725	0.502	-1.3566466865065188	0.6401316002486503	Wilcoxon	two.sided	0.7897385474860334	ns	FALSE	S5	Rantes	In solution	In solution - Rantes
CD197	CD274	-0.11699583965946404	In solution - Not stimulated	Immob - MCP1	100	100	5089	0.829	-0.9181492304156144	1.1963020894300245	Wilcoxon	two.sided	0.9396111893741196	ns	FALSE	S4	MCP1	Immob	Immob - MCP1
CD197	CD274	-1.1306655211384438	In solution - Not stimulated	Immob - Not stimulated	100	100	5822	0.045	0.03359566113916107	2.2189505737464907	Wilcoxon	two.sided	0.2316636197440585	ns	FALSE	S2	Not stimulated	Immob	Immob - Not stimulated
CD197	CD274	-0.9274498977530882	In solution - Not stimulated	Immob - Rantes	100	100	5701	0.087	-0.15457055505084102	2.0297208312229733	Wilcoxon	two.sided	0.33174272173324304	ns	FALSE	S3	Rantes	Immob	Immob - Rantes
CD197	CD274	-0.4334835094161904	In solution - Not stimulated	In solution - MCP1	100	100	5337	0.411	-0.6158024585903423	1.4390517641782066	Wilcoxon	two.sided	0.7292854442344044	ns	FALSE	S6	MCP1	In solution	In solution - MCP1
CD197	CD274	-0.8679413816806587	In solution - Not stimulated	In solution - Rantes	100	100	5700	0.087	-0.1479491129387475	1.872418840854782	Wilcoxon	two.sided	0.33174272173324304	ns	FALSE	S5	Rantes	In solution	In solution - Rantes
CD197	CD278	0.264963276204777	In solution - Not stimulated	Immob - MCP1	100	100	4813	0.649	-1.375416419075672	0.8624181818264883	Wilcoxon	two.sided	0.8683111954459204	ns	FALSE	S4	MCP1	Immob	Immob - MCP1
CD197	CD278	-0.32350458653038333	In solution - Not stimulated	Immob - Not stimulated	100	100	5274	0.504	-0.6897003314910207	1.2677101996796647	Wilcoxon	two.sided	0.7908966285873502	ns	FALSE	S2	Not stimulated	Immob	Immob - Not stimulated
CD197	CD278	-0.2941095212968576	In solution - Not stimulated	Immob - Rantes	100	100	5217	0.597	-0.8470459083701821	1.441127019512856	Wilcoxon	two.sided	0.8465015105740181	ns	FALSE	S3	Rantes	Immob	Immob - Rantes
CD197	CD278	0.2755564239207819	In solution - Not stimulated	In solution - MCP1	100	100	4804	0.633	-1.3667641775251032	0.7851029662319506	Wilcoxon	two.sided	0.8609166867906304	ns	FALSE	S6	MCP1	In solution	In solution - MCP1
CD197	CD278	-0.05163016027840164	In solution - Not stimulated	In solution - Rantes	100	100	5040	0.923	-0.9138776734967244	0.9890725489010398	Wilcoxon	two.sided	0.9776821515892422	ns	FALSE	S5	Rantes	In solution	In solution - Rantes
CD197	CD29	-0.39396660699760777	In solution - Not stimulated	Immob - MCP1	100	100	5284	0.488	-0.682616118434729	1.4200356321941308	Wilcoxon	two.sided	0.7823558212354114	ns	FALSE	S4	MCP1	Immob	Immob - MCP1
CD197	CD29	-0.4228976623389282	In solution - Not stimulated	Immob - Not stimulated	100	100	5319	0.436	-0.6180327357984092	1.388742661492553	Wilcoxon	two.sided	0.7441066666666667	ns	FALSE	S2	Not stimulated	Immob	Immob - Not stimulated
CD197	CD29	-1.200006928765109	In solution - Not stimulated	Immob - Rantes	100	100	5997	0.015	0.2289136238023411	2.2557761822185873	Wilcoxon	two.sided	0.12155395683453236	ns	FALSE	S3	Rantes	Immob	Immob - Rantes
CD197	CD29	0.4385846377791114	In solution - Not stimulated	In solution - MCP1	100	100	4614	0.346	-1.4968291558551463	0.5284542240679508	Wilcoxon	two.sided	0.6714927636113025	ns	FALSE	S6	MCP1	In solution	In solution - MCP1
CD197	CD29	-0.0805040517591781	In solution - Not stimulated	In solution - Rantes	100	100	5069	0.867	-0.90082747647802	1.0264379604480425	Wilcoxon	two.sided	0.9563149236192716	ns	FALSE	S5	Rantes	In solution	In solution - Rantes
CD197	CD314	0.4942724341385424	In solution - Not stimulated	Immob - MCP1	100	100	4654	0.399	-1.6429345633328616	0.6152820632821507	Wilcoxon	two.sided	0.7211707317073172	ns	FALSE	S4	MCP1	Immob	Immob - MCP1
CD197	CD314	-0.37166472222364766	In solution - Not stimulated	Immob - Not stimulated	100	100	5279	0.496	-0.6454657898381512	1.323126177689833	Wilcoxon	two.sided	0.7860078784468205	ns	FALSE	S2	Not stimulated	Immob	Immob - Not stimulated
CD197	CD314	-0.719684994128249	In solution - Not stimulated	Immob - Rantes	100	100	5548	0.181	-0.3782492796054293	1.7487137220318123	Wilcoxon	two.sided	0.4905640038498556	ns	FALSE	S3	Rantes	Immob	Immob - Rantes
CD197	CD314	0.4153914744567273	In solution - Not stimulated	In solution - MCP1	100	100	4663	0.411	-1.4179240946178169	0.5862000239930578	Wilcoxon	two.sided	0.7292854442344044	ns	FALSE	S6	MCP1	In solution	In solution - MCP1
CD197	CD314	-0.4811416383980615	In solution - Not stimulated	In solution - Rantes	100	90	4878	0.319	-0.4300668429375076	1.4273467189913671	Wilcoxon	two.sided	0.6476596971881758	ns	FALSE	S5	Rantes	In solution	In solution - Rantes
CD197	CD37	-2.3635946181913776	In solution - Not stimulated	Immob - MCP1	100	100	6166	0.004	0.7541917334085113	4.166753974353279	Wilcoxon	two.sided	0.0516697247706422	ns	FALSE	S4	MCP1	Immob	Immob - MCP1
CD197	CD37	-1.454860310520142	In solution - Not stimulated	Immob - Not stimulated	100	100	5778	0.058	-0.04103165574697959	2.966567115190778	Wilcoxon	two.sided	0.26665795918367347	ns	FALSE	S2	Not stimulated	Immob	Immob - Not stimulated
CD197	CD37	-2.5565887003032604	In solution - Not stimulated	Immob - Rantes	100	100	6244	0.002	0.910610877828644	4.1152910026613	Wilcoxon	two.sided	0.03019839142091152	*	TRUE	S3	Rantes	Immob	Immob - Rantes
CD197	CD37	0.45339872840857626	In solution - Not stimulated	In solution - MCP1	100	100	4736	0.52	-1.8488342123626205	0.929368568292548	Wilcoxon	two.sided	0.8023671232876712	ns	FALSE	S6	MCP1	In solution	In solution - MCP1
CD197	CD37	0.6531592877335591	In solution - Not stimulated	In solution - Rantes	100	100	4534	0.255	-1.7442904091316422	0.494258425268182	Wilcoxon	two.sided	0.5802666666666667	ns	FALSE	S5	Rantes	In solution	In solution - Rantes
CD197	CD38	-0.02950444089926046	In solution - Not stimulated	Immob - MCP1	100	100	5026	0.95	-0.9191119258903616	0.9815866024460036	Wilcoxon	two.sided	0.9840720985837778	ns	FALSE	S4	MCP1	Immob	Immob - MCP1
CD197	CD38	-1.1162700944077657	In solution - Not stimulated	Immob - Not stimulated	100	100	5902	0.028	0.10878876857555383	2.1250723623508594	Wilcoxon	two.sided	0.1779864559819413	ns	FALSE	S2	Not stimulated	Immob	Immob - Not stimulated
CD197	CD38	-1.8495903522066617	In solution - Not stimulated	Immob - Rantes	100	100	6584	1.09e-4	0.9284255457929542	2.733293328860843	Wilcoxon	two.sided	0.00331831351351351	**	TRUE	S3	Rantes	Immob	Immob - Rantes
CD197	CD38	-0.00551363908882625	In solution - Not stimulated	In solution - MCP1	100	100	5002	0.997	-0.8783995353237046	0.9057702251790242	Wilcoxon	two.sided	0.998240711111111	ns	FALSE	S6	MCP1	In solution	In solution - MCP1
CD197	CD38	-0.5871741811438547	In solution - Not stimulated	In solution - Rantes	100	100	5536	0.191	-0.34473550885523935	1.4770010954145694	Wilcoxon	two.sided	0.5031393826005613	ns	FALSE	S5	Rantes	In solution	In solution - Rantes
CD197	CD3E	0.34604222583400973	In solution - Not stimulated	Immob - MCP1	100	100	4686	0.444	-1.2665268955914477	0.5292625418595902	Wilcoxon	two.sided	0.7500323935212957	ns	FALSE	S4	MCP1	Immob	Immob - MCP1
CD197	CD3E	-0.9244305615988736	In solution - Not stimulated	Immob - Not stimulated	100	100	5842	0.04	0.04628319815435786	1.790136356811486	Wilcoxon	two.sided	0.2180832526621491	ns	FALSE	S2	Not stimulated	Immob	Immob - Not stimulated
[truncated: 3,827 more rows]
