# Supplementary material for: Molecular pixelation: spatial proteomics of single cells by sequencing
Source: Nat Methods. 2024 May 8;21(6):1044–52. doi: 10.1038/s41592-024-02268-9 (PMC11166577; doi:10.1038/s41592-024-02268-9)
Supplement: Supplementary file 18 — Statistical source data of Extended Data fig. 8. [file 41592_2024_2268_MOESM18_ESM.xlsx]

## Sheet: 8 Abundance
marker	sample	component	clr	stimulation	coated	full_condition
CD50	S2	RCVCMP0000000	0.7549939912454583	Not stimulated	Immob	Immob - Not stimulated
CD50	S2	RCVCMP0000001	1.2513256894073856	Not stimulated	Immob	Immob - Not stimulated
CD50	S2	RCVCMP0000003	0.5137476022342066	Not stimulated	Immob	Immob - Not stimulated
CD50	S2	RCVCMP0000005	0.7626469734091448	Not stimulated	Immob	Immob - Not stimulated
CD50	S2	RCVCMP0000011	0.19444607136406358	Not stimulated	Immob	Immob - Not stimulated
CD50	S2	RCVCMP0000015	0.20517771709115426	Not stimulated	Immob	Immob - Not stimulated
CD50	S2	RCVCMP0000026	1.0175027170950925	Not stimulated	Immob	Immob - Not stimulated
CD50	S2	RCVCMP0000028	0.3553547152907239	Not stimulated	Immob	Immob - Not stimulated
CD50	S2	RCVCMP0000030	0.5660067016531058	Not stimulated	Immob	Immob - Not stimulated
CD50	S2	RCVCMP0000032	0.5930864918316302	Not stimulated	Immob	Immob - Not stimulated
CD50	S2	RCVCMP0000033	0.848966501031114	Not stimulated	Immob	Immob - Not stimulated
CD50	S2	RCVCMP0000034	0.411645660469756	Not stimulated	Immob	Immob - Not stimulated
CD50	S2	RCVCMP0000037	0.935119954045406	Not stimulated	Immob	Immob - Not stimulated
CD50	S2	RCVCMP0000040	0.9366429359813915	Not stimulated	Immob	Immob - Not stimulated
CD50	S2	RCVCMP0000041	0.981912827148832	Not stimulated	Immob	Immob - Not stimulated
CD50	S2	RCVCMP0000044	0.37649665473636285	Not stimulated	Immob	Immob - Not stimulated
CD50	S2	RCVCMP0000047	0.9755128814872265	Not stimulated	Immob	Immob - Not stimulated
CD50	S2	RCVCMP0000050	0.7073163069099849	Not stimulated	Immob	Immob - Not stimulated
CD50	S2	RCVCMP0000058	0.6210102577297599	Not stimulated	Immob	Immob - Not stimulated
CD50	S2	RCVCMP0000065	0.604257174056677	Not stimulated	Immob	Immob - Not stimulated
CD50	S2	RCVCMP0000067	0.10533111398533575	Not stimulated	Immob	Immob - Not stimulated
CD50	S2	RCVCMP0000069	0.6471517780722523	Not stimulated	Immob	Immob - Not stimulated
CD50	S2	RCVCMP0000074	0.7054270406930518	Not stimulated	Immob	Immob - Not stimulated
CD50	S2	RCVCMP0000078	0.5240033563964688	Not stimulated	Immob	Immob - Not stimulated
CD50	S2	RCVCMP0000082	0.7784900965912659	Not stimulated	Immob	Immob - Not stimulated
CD50	S2	RCVCMP0000083	0.7655072121321709	Not stimulated	Immob	Immob - Not stimulated
CD50	S2	RCVCMP0000084	0.569212118090532	Not stimulated	Immob	Immob - Not stimulated
CD50	S2	RCVCMP0000085	0.4021164336286837	Not stimulated	Immob	Immob - Not stimulated
CD50	S2	RCVCMP0000088	0.29216842207690036	Not stimulated	Immob	Immob - Not stimulated
CD50	S2	RCVCMP0000089	0.523618351550115	Not stimulated	Immob	Immob - Not stimulated
CD50	S2	RCVCMP0000090	0.20082054567458843	Not stimulated	Immob	Immob - Not stimulated
CD50	S2	RCVCMP0000092	0.252427356767804	Not stimulated	Immob	Immob - Not stimulated
CD50	S2	RCVCMP0000095	0.71034251054606	Not stimulated	Immob	Immob - Not stimulated
CD50	S2	RCVCMP0000098	1.218667994497204	Not stimulated	Immob	Immob - Not stimulated
CD50	S2	RCVCMP0000099	0.4431327652693615	Not stimulated	Immob	Immob - Not stimulated
CD50	S2	RCVCMP0000105	0.4932546917821088	Not stimulated	Immob	Immob - Not stimulated
CD50	S2	RCVCMP0000107	0.567910259346561	Not stimulated	Immob	Immob - Not stimulated
CD50	S2	RCVCMP0000108	0.2980144009283735	Not stimulated	Immob	Immob - Not stimulated
CD50	S2	RCVCMP0000109	0.6485759842736442	Not stimulated	Immob	Immob - Not stimulated
CD50	S2	RCVCMP0000110	0.16972845659175648	Not stimulated	Immob	Immob - Not stimulated
CD50	S2	RCVCMP0000111	0.846153235561104	Not stimulated	Immob	Immob - Not stimulated
CD50	S2	RCVCMP0000112	0.5800796062056606	Not stimulated	Immob	Immob - Not stimulated
CD50	S2	RCVCMP0000115	0.4587712346261513	Not stimulated	Immob	Immob - Not stimulated
CD50	S2	RCVCMP0000116	0.18233521349010498	Not stimulated	Immob	Immob - Not stimulated
CD50	S2	RCVCMP0000120	0.5466966272033653	Not stimulated	Immob	Immob - Not stimulated
CD50	S2	RCVCMP0000125	0.5102021457660365	Not stimulated	Immob	Immob - Not stimulated
CD50	S2	RCVCMP0000135	0.7503661941503265	Not stimulated	Immob	Immob - Not stimulated
CD50	S2	RCVCMP0000136	1.1094745766990446	Not stimulated	Immob	Immob - Not stimulated
CD50	S2	RCVCMP0000146	1.0075505016345923	Not stimulated	Immob	Immob - Not stimulated
CD50	S2	RCVCMP0000149	0.39273273090536864	Not stimulated	Immob	Immob - Not stimulated
CD50	S2	RCVCMP0000152	0.8726283101642465	Not stimulated	Immob	Immob - Not stimulated
CD50	S2	RCVCMP0000156	0.8938595236166059	Not stimulated	Immob	Immob - Not stimulated
CD50	S2	RCVCMP0000157	0.868609988237065	Not stimulated	Immob	Immob - Not stimulated
CD50	S2	RCVCMP0000159	0.937942679264378	Not stimulated	Immob	Immob - Not stimulated
CD50	S2	RCVCMP0000160	1.075130903111105	Not stimulated	Immob	Immob - Not stimulated
CD50	S2	RCVCMP0000163	0.7803756264150168	Not stimulated	Immob	Immob - Not stimulated
CD50	S2	RCVCMP0000165	1.0316671820228283	Not stimulated	Immob	Immob - Not stimulated
CD50	S2	RCVCMP0000166	0.7653646075412389	Not stimulated	Immob	Immob - Not stimulated
CD50	S2	RCVCMP0000169	1.2497796085211506	Not stimulated	Immob	Immob - Not stimulated
CD50	S2	RCVCMP0000176	0.43351027628860683	Not stimulated	Immob	Immob - Not stimulated
CD50	S2	RCVCMP0000177	1.0341249291225547	Not stimulated	Immob	Immob - Not stimulated
CD50	S2	RCVCMP0000179	0.49236711522840904	Not stimulated	Immob	Immob - Not stimulated
CD50	S2	RCVCMP0000183	0.7246864129221261	Not stimulated	Immob	Immob - Not stimulated
CD50	S2	RCVCMP0000186	0.6513832124735293	Not stimulated	Immob	Immob - Not stimulated
CD50	S2	RCVCMP0000188	0.38901506191227614	Not stimulated	Immob	Immob - Not stimulated
CD50	S2	RCVCMP0000193	0.12349423564252777	Not stimulated	Immob	Immob - Not stimulated
CD50	S2	RCVCMP0000198	1.0859144417763973	Not stimulated	Immob	Immob - Not stimulated
CD50	S2	RCVCMP0000201	0.6664804904956128	Not stimulated	Immob	Immob - Not stimulated
CD50	S2	RCVCMP0000203	0.8463565562395025	Not stimulated	Immob	Immob - Not stimulated
CD50	S2	RCVCMP0000205	0.6565827462860657	Not stimulated	Immob	Immob - Not stimulated
CD50	S2	RCVCMP0000207	0.7764029419219062	Not stimulated	Immob	Immob - Not stimulated
CD50	S2	RCVCMP0000209	0.8862180682800518	Not stimulated	Immob	Immob - Not stimulated
CD50	S2	RCVCMP0000211	1.1285358918320938	Not stimulated	Immob	Immob - Not stimulated
CD50	S2	RCVCMP0000214	0.5397451680738237	Not stimulated	Immob	Immob - Not stimulated
CD50	S2	RCVCMP0000215	0.7965960857586308	Not stimulated	Immob	Immob - Not stimulated
CD50	S2	RCVCMP0000216	0.6170068811223026	Not stimulated	Immob	Immob - Not stimulated
CD50	S2	RCVCMP0000219	0.4420849630471574	Not stimulated	Immob	Immob - Not stimulated
CD50	S2	RCVCMP0000229	0.49922856388917114	Not stimulated	Immob	Immob - Not stimulated
CD50	S2	RCVCMP0000236	0.6697452145838935	Not stimulated	Immob	Immob - Not stimulated
CD50	S2	RCVCMP0000237	0.7468590327296905	Not stimulated	Immob	Immob - Not stimulated
CD50	S2	RCVCMP0000238	0.8508763585363363	Not stimulated	Immob	Immob - Not stimulated
CD50	S2	RCVCMP0000245	0.5110938317250809	Not stimulated	Immob	Immob - Not stimulated
CD50	S2	RCVCMP0000246	0.3446488032440303	Not stimulated	Immob	Immob - Not stimulated
CD50	S2	RCVCMP0000248	1.0765293404036878	Not stimulated	Immob	Immob - Not stimulated
CD50	S2	RCVCMP0000250	0.3656994297101867	Not stimulated	Immob	Immob - Not stimulated
CD50	S2	RCVCMP0000251	1.1693815678448365	Not stimulated	Immob	Immob - Not stimulated
CD50	S2	RCVCMP0000252	0.57372820580896855	Not stimulated	Immob	Immob - Not stimulated
CD50	S2	RCVCMP0000254	0.6895763658193734	Not stimulated	Immob	Immob - Not stimulated
CD50	S2	RCVCMP0000256	0.519397319110607	Not stimulated	Immob	Immob - Not stimulated
CD50	S2	RCVCMP0000258	1.0619807738727922	Not stimulated	Immob	Immob - Not stimulated
CD50	S2	RCVCMP0000262	0.9130117219271644	Not stimulated	Immob	Immob - Not stimulated
CD50	S2	RCVCMP0000264	0.8405746070858412	Not stimulated	Immob	Immob - Not stimulated
CD50	S2	RCVCMP0000265	0.6290076756775563	Not stimulated	Immob	Immob - Not stimulated
CD50	S2	RCVCMP0000267	0.519887541948226	Not stimulated	Immob	Immob - Not stimulated
CD50	S2	RCVCMP0000270	0.22604259401920673	Not stimulated	Immob	Immob - Not stimulated
CD50	S2	RCVCMP0000273	0.4804469835620333	Not stimulated	Immob	Immob - Not stimulated
CD50	S2	RCVCMP0000275	0.3107122297427395	Not stimulated	Immob	Immob - Not stimulated
CD50	S2	RCVCMP0000278	0.6898210036767682	Not stimulated	Immob	Immob - Not stimulated
CD50	S2	RCVCMP0000281	0.45648023646205194	Not stimulated	Immob	Immob - Not stimulated
CD50	S2	RCVCMP0000283	0.2408884443906841	Not stimulated	Immob	Immob - Not stimulated
CD50	S2	RCVCMP0000297	0.7721057680199647	Not stimulated	Immob	Immob - Not stimulated
CD50	S2	RCVCMP0000300	0.5306295436470052	Not stimulated	Immob	Immob - Not stimulated
CD50	S2	RCVCMP0000304	0.5123714946132694	Not stimulated	Immob	Immob - Not stimulated
CD50	S2	RCVCMP0000308	0.9478741515846159	Not stimulated	Immob	Immob - Not stimulated
CD50	S2	RCVCMP0000315	0.4168856295711937	Not stimulated	Immob	Immob - Not stimulated
CD50	S2	RCVCMP0000316	0.3073905344939696	Not stimulated	Immob	Immob - Not stimulated
CD50	S2	RCVCMP0000322	0.5337205137326414	Not stimulated	Immob	Immob - Not stimulated
CD50	S2	RCVCMP0000323	0.49711050463629086	Not stimulated	Immob	Immob - Not stimulated
CD50	S2	RCVCMP0000324	0.7965481455344793	Not stimulated	Immob	Immob - Not stimulated
CD50	S2	RCVCMP0000325	0.8903608633337791	Not stimulated	Immob	Immob - Not stimulated
CD50	S2	RCVCMP0000329	0.3134767986761112	Not stimulated	Immob	Immob - Not stimulated
CD50	S2	RCVCMP0000339	0.6264092923809066	Not stimulated	Immob	Immob - Not stimulated
CD50	S2	RCVCMP0000341	0.7706557284736141	Not stimulated	Immob	Immob - Not stimulated
CD50	S2	RCVCMP0000342	0.38443344883885205	Not stimulated	Immob	Immob - Not stimulated
CD50	S2	RCVCMP0000346	1.5270198360629357	Not stimulated	Immob	Immob - Not stimulated
CD50	S2	RCVCMP0000357	0.5083802262667231	Not stimulated	Immob	Immob - Not stimulated
CD50	S2	RCVCMP0000359	0.703377189850237	Not stimulated	Immob	Immob - Not stimulated
CD50	S2	RCVCMP0000364	0.5500405209628505	Not stimulated	Immob	Immob - Not stimulated
CD50	S2	RCVCMP0000370	0.5884824527743612	Not stimulated	Immob	Immob - Not stimulated
CD50	S2	RCVCMP0000371	0.2640461774518753	Not stimulated	Immob	Immob - Not stimulated
CD50	S2	RCVCMP0000375	0.2954890488299924	Not stimulated	Immob	Immob - Not stimulated
CD50	S2	RCVCMP0000377	0.7130926304543183	Not stimulated	Immob	Immob - Not stimulated
CD50	S2	RCVCMP0000378	0.37740031018013287	Not stimulated	Immob	Immob - Not stimulated
CD50	S2	RCVCMP0000379	0.37330430430876405	Not stimulated	Immob	Immob - Not stimulated
CD50	S2	RCVCMP0000381	0.8418164596854303	Not stimulated	Immob	Immob - Not stimulated
CD50	S2	RCVCMP0000385	0.45595826388464916	Not stimulated	Immob	Immob - Not stimulated
CD50	S2	RCVCMP0000390	0.6095313881697881	Not stimulated	Immob	Immob - Not stimulated
CD50	S2	RCVCMP0000392	0.8004837122306798	Not stimulated	Immob	Immob - Not stimulated
CD50	S2	RCVCMP0000395	0.15361804430827988	Not stimulated	Immob	Immob - Not stimulated
CD50	S2	RCVCMP0000396	0.7724179194778551	Not stimulated	Immob	Immob - Not stimulated
CD50	S2	RCVCMP0000399	0.5214128311656019	Not stimulated	Immob	Immob - Not stimulated
CD50	S2	RCVCMP0000403	0.5731220806128798	Not stimulated	Immob	Immob - Not stimulated
CD50	S2	RCVCMP0000404	0.20708291280482433	Not stimulated	Immob	Immob - Not stimulated
CD50	S2	RCVCMP0000409	0.8083990580237953	Not stimulated	Immob	Immob - Not stimulated
CD50	S2	RCVCMP0000412	0.5270749659834746	Not stimulated	Immob	Immob - Not stimulated
CD50	S2	RCVCMP0000413	0.8084999466799465	Not stimulated	Immob	Immob - Not stimulated
CD50	S2	RCVCMP0000417	0.49960714949696805	Not stimulated	Immob	Immob - Not stimulated
CD50	S2	RCVCMP0000421	0.7005984991202542	Not stimulated	Immob	Immob - Not stimulated
CD50	S2	RCVCMP0000424	0.1469829389955423	Not stimulated	Immob	Immob - Not stimulated
CD50	S2	RCVCMP0000426	0.8145603288463046	Not stimulated	Immob	Immob - Not stimulated
CD50	S2	RCVCMP0000445	0.5255052725214607	Not stimulated	Immob	Immob - Not stimulated
CD50	S2	RCVCMP0000448	0.6478672446940807	Not stimulated	Immob	Immob - Not stimulated
CD50	S2	RCVCMP0000450	0.7164118261862059	Not stimulated	Immob	Immob - Not stimulated
CD50	S2	RCVCMP0000454	0.23315723821064754	Not stimulated	Immob	Immob - Not stimulated
CD50	S2	RCVCMP0000459	0.2892165488581206	Not stimulated	Immob	Immob - Not stimulated
CD50	S2	RCVCMP0000462	0.5890849232846401	Not stimulated	Immob	Immob - Not stimulated
CD50	S2	RCVCMP0000465	0.8278974611157656	Not stimulated	Immob	Immob - Not stimulated
CD50	S2	RCVCMP0000469	0.8295691752782395	Not stimulated	Immob	Immob - Not stimulated
CD50	S2	RCVCMP0000473	1.0058131182489398	Not stimulated	Immob	Immob - Not stimulated
CD50	S2	RCVCMP0000474	0.6795945412533854	Not stimulated	Immob	Immob - Not stimulated
CD50	S2	RCVCMP0000480	0.9076002910703341	Not stimulated	Immob	Immob - Not stimulated
CD50	S2	RCVCMP0000481	0.8244729266755076	Not stimulated	Immob	Immob - Not stimulated
CD50	S2	RCVCMP0000482	0.6346076051683855	Not stimulated	Immob	Immob - Not stimulated
CD50	S2	RCVCMP0000484	0.8537519329909629	Not stimulated	Immob	Immob - Not stimulated
CD50	S2	RCVCMP0000486	0.5620426637057775	Not stimulated	Immob	Immob - Not stimulated
CD50	S2	RCVCMP0000494	0.355510729622317	Not stimulated	Immob	Immob - Not stimulated
CD50	S2	RCVCMP0000495	0.864058979621551	Not stimulated	Immob	Immob - Not stimulated
CD50	S2	RCVCMP0000498	0.7349256656825347	Not stimulated	Immob	Immob - Not stimulated
CD50	S2	RCVCMP0000502	0.923456893190113	Not stimulated	Immob	Immob - Not stimulated
CD50	S2	RCVCMP0000504	1.055206667155471	Not stimulated	Immob	Immob - Not stimulated
CD50	S2	RCVCMP0000510	0.6845123812160643	Not stimulated	Immob	Immob - Not stimulated
CD50	S2	RCVCMP0000513	0.6557821681609505	Not stimulated	Immob	Immob - Not stimulated
CD50	S2	RCVCMP0000515	0.5360802544175021	Not stimulated	Immob	Immob - Not stimulated
CD50	S2	RCVCMP0000517	0.596181308503089	Not stimulated	Immob	Immob - Not stimulated
CD50	S2	RCVCMP0000527	0.8265056983809586	Not stimulated	Immob	Immob - Not stimulated
CD50	S2	RCVCMP0000528	1.3195883454794333	Not stimulated	Immob	Immob - Not stimulated
CD50	S2	RCVCMP0000534	0.6286636169384292	Not stimulated	Immob	Immob - Not stimulated
CD50	S2	RCVCMP0000536	0.5223785365428162	Not stimulated	Immob	Immob - Not stimulated
CD50	S2	RCVCMP0000537	0.35638407349820755	Not stimulated	Immob	Immob - Not stimulated
CD50	S2	RCVCMP0000542	1.1350162627543459	Not stimulated	Immob	Immob - Not stimulated
CD50	S2	RCVCMP0000544	0.841087628609253	Not stimulated	Immob	Immob - Not stimulated
CD50	S2	RCVCMP0000545	0.5393272121478399	Not stimulated	Immob	Immob - Not stimulated
CD50	S2	RCVCMP0000548	0.2482599852732147	Not stimulated	Immob	Immob - Not stimulated
CD50	S2	RCVCMP0000557	0.9234616609371615	Not stimulated	Immob	Immob - Not stimulated
CD50	S2	RCVCMP0000558	1.0977264281466992	Not stimulated	Immob	Immob - Not stimulated
CD50	S2	RCVCMP0000569	0.7987213955194565	Not stimulated	Immob	Immob - Not stimulated
CD50	S2	RCVCMP0000571	0.2260407313724206	Not stimulated	Immob	Immob - Not stimulated
CD50	S2	RCVCMP0000572	0.8390409589218824	Not stimulated	Immob	Immob - Not stimulated
CD50	S2	RCVCMP0000580	0.33941281439216947	Not stimulated	Immob	Immob - Not stimulated
CD50	S2	RCVCMP0000582	0.5529790037834547	Not stimulated	Immob	Immob - Not stimulated
CD50	S2	RCVCMP0000595	0.4053053198036509	Not stimulated	Immob	Immob - Not stimulated
CD50	S2	RCVCMP0000600	1.2561305684048303	Not stimulated	Immob	Immob - Not stimulated
CD50	S2	RCVCMP0000605	0.24222255794083197	Not stimulated	Immob	Immob - Not stimulated
CD50	S2	RCVCMP0000608	0.7890184565170576	Not stimulated	Immob	Immob - Not stimulated
CD50	S2	RCVCMP0000611	0.8163547040851576	Not stimulated	Immob	Immob - Not stimulated
CD50	S2	RCVCMP0000613	0.9045556871667806	Not stimulated	Immob	Immob - Not stimulated
CD50	S2	RCVCMP0000619	0.48889150711292084	Not stimulated	Immob	Immob - Not stimulated
CD50	S2	RCVCMP0000620	0.44728570447297633	Not stimulated	Immob	Immob - Not stimulated
CD50	S2	RCVCMP0000621	0.4956398330206845	Not stimulated	Immob	Immob - Not stimulated
CD50	S2	RCVCMP0000625	0.7359018914250853	Not stimulated	Immob	Immob - Not stimulated
CD50	S2	RCVCMP0000628	0.642277255130167	Not stimulated	Immob	Immob - Not stimulated
CD50	S2	RCVCMP0000630	0.44786251812502315	Not stimulated	Immob	Immob - Not stimulated
CD50	S2	RCVCMP0000636	0.8960923795511486	Not stimulated	Immob	Immob - Not stimulated
CD50	S2	RCVCMP0000640	0.9417047632286294	Not stimulated	Immob	Immob - Not stimulated
CD50	S2	RCVCMP0000643	1.082058277140469	Not stimulated	Immob	Immob - Not stimulated
CD50	S2	RCVCMP0000644	0.6433687816964061	Not stimulated	Immob	Immob - Not stimulated
CD50	S2	RCVCMP0000650	0.3570751156055608	Not stimulated	Immob	Immob - Not stimulated
CD50	S2	RCVCMP0000659	0.976318968000211	Not stimulated	Immob	Immob - Not stimulated
CD50	S2	RCVCMP0000666	0.401022813894023	Not stimulated	Immob	Immob - Not stimulated
CD50	S2	RCVCMP0000674	0.6476901550280277	Not stimulated	Immob	Immob - Not stimulated
CD50	S2	RCVCMP0000676	1.0262560167015982	Not stimulated	Immob	Immob - Not stimulated
CD50	S2	RCVCMP0000678	0.5754844579840328	Not stimulated	Immob	Immob - Not stimulated
CD50	S2	RCVCMP0000687	0.3222126310940171	Not stimulated	Immob	Immob - Not stimulated
CD50	S2	RCVCMP0000689	0.7763716422135016	Not stimulated	Immob	Immob - Not stimulated
CD50	S2	RCVCMP0000710	1.3181078615785986	Not stimulated	Immob	Immob - Not stimulated
CD50	S2	RCVCMP0000711	0.8910048078162953	Not stimulated	Immob	Immob - Not stimulated
CD50	S2	RCVCMP0000715	0.7584603473293681	Not stimulated	Immob	Immob - Not stimulated
CD50	S2	RCVCMP0000716	0.18619649841404118	Not stimulated	Immob	Immob - Not stimulated
CD50	S2	RCVCMP0000720	0.8193253008962438	Not stimulated	Immob	Immob - Not stimulated
CD50	S2	RCVCMP0000728	0.4367909050717285	Not stimulated	Immob	Immob - Not stimulated
CD50	S2	RCVCMP0000741	0.478377540679383	Not stimulated	Immob	Immob - Not stimulated
CD50	S2	RCVCMP0000744	0.6125218010604058	Not stimulated	Immob	Immob - Not stimulated
CD50	S2	RCVCMP0000758	1.0220684591705291	Not stimulated	Immob	Immob - Not stimulated
CD50	S2	RCVCMP0000764	0.6356242707622178	Not stimulated	Immob	Immob - Not stimulated
CD50	S2	RCVCMP0000766	0.5473847127426429	Not stimulated	Immob	Immob - Not stimulated
CD50	S2	RCVCMP0000767	0.8094128412244614	Not stimulated	Immob	Immob - Not stimulated
CD50	S2	RCVCMP0000777	0.4365506817212384	Not stimulated	Immob	Immob - Not stimulated
CD50	S2	RCVCMP0000783	0.2552137492457807	Not stimulated	Immob	Immob - Not stimulated
CD50	S2	RCVCMP0000784	0.8380723305791736	Not stimulated	Immob	Immob - Not stimulated
CD50	S2	RCVCMP0000800	1.0946299472136654	Not stimulated	Immob	Immob - Not stimulated
CD50	S2	RCVCMP0000820	0.8438073563797656	Not stimulated	Immob	Immob - Not stimulated
CD50	S2	RCVCMP0000825	0.6669340756448445	Not stimulated	Immob	Immob - Not stimulated
CD50	S2	RCVCMP0000826	0.48236064261179906	Not stimulated	Immob	Immob - Not stimulated
CD50	S2	RCVCMP0000839	0.45567905877934417	Not stimulated	Immob	Immob - Not stimulated
CD50	S2	RCVCMP0000871	1.0121304375202427	Not stimulated	Immob	Immob - Not stimulated
CD50	S2	RCVCMP0000884	0	Not stimulated	Immob	Immob - Not stimulated
CD50	S2	RCVCMP0000888	0.47919672986123335	Not stimulated	Immob	Immob - Not stimulated
CD50	S2	RCVCMP0000891	0.6000033090121045	Not stimulated	Immob	Immob - Not stimulated
CD50	S2	RCVCMP0000898	0.6610518487797113	Not stimulated	Immob	Immob - Not stimulated
CD50	S2	RCVCMP0000903	0.5756974914134272	Not stimulated	Immob	Immob - Not stimulated
CD50	S2	RCVCMP0000912	0.6664714500647062	Not stimulated	Immob	Immob - Not stimulated
CD50	S2	RCVCMP0000920	0.5381129172131158	Not stimulated	Immob	Immob - Not stimulated
CD50	S2	RCVCMP0000929	0.6153196717636679	Not stimulated	Immob	Immob - Not stimulated
CD50	S2	RCVCMP0000938	0.16845785077443817	Not stimulated	Immob	Immob - Not stimulated
CD50	S2	RCVCMP0000939	1.1212085142010688	Not stimulated	Immob	Immob - Not stimulated
CD50	S2	RCVCMP0000948	1.2589728111357499	Not stimulated	Immob	Immob - Not stimulated
CD50	S2	RCVCMP0000959	0.25185887738204255	Not stimulated	Immob	Immob - Not stimulated
CD50	S2	RCVCMP0000976	0.48501472707132204	Not stimulated	Immob	Immob - Not stimulated
CD50	S2	RCVCMP0000978	0.39493944811789733	Not stimulated	Immob	Immob - Not stimulated
CD50	S2	RCVCMP0000982	1.1896396968796592	Not stimulated	Immob	Immob - Not stimulated
CD50	S2	RCVCMP0000990	0.8696740317214369	Not stimulated	Immob	Immob - Not stimulated
CD50	S2	RCVCMP0001036	0.47887976763456713	Not stimulated	Immob	Immob - Not stimulated
CD50	S2	RCVCMP0001042	0.6967127572394332	Not stimulated	Immob	Immob - Not stimulated
CD50	S2	RCVCMP0001045	0.6563302317208812	Not stimulated	Immob	Immob - Not stimulated
CD50	S2	RCVCMP0001048	0.8244016890748745	Not stimulated	Immob	Immob - Not stimulated
CD50	S2	RCVCMP0001049	0.13497253003226936	Not stimulated	Immob	Immob - Not stimulated
CD50	S2	RCVCMP0001056	1.1328715327062553	Not stimulated	Immob	Immob - Not stimulated
CD50	S2	RCVCMP0001061	0.6741744104575447	Not stimulated	Immob	Immob - Not stimulated
CD50	S2	RCVCMP0001062	0.423680093110463	Not stimulated	Immob	Immob - Not stimulated
CD50	S2	RCVCMP0001063	0.46895868504739735	Not stimulated	Immob	Immob - Not stimulated
CD50	S2	RCVCMP0001083	0.07644224149236555	Not stimulated	Immob	Immob - Not stimulated
CD50	S2	RCVCMP0001089	0.3854284359346353	Not stimulated	Immob	Immob - Not stimulated
CD50	S2	RCVCMP0001103	0.8846281088566207	Not stimulated	Immob	Immob - Not stimulated
CD50	S2	RCVCMP0001119	0.6637959815274641	Not stimulated	Immob	Immob - Not stimulated
CD50	S2	RCVCMP0001122	1.081940519479572	Not stimulated	Immob	Immob - Not stimulated
CD50	S2	RCVCMP0001134	0.4071007161261592	Not stimulated	Immob	Immob - Not stimulated
CD50	S2	RCVCMP0001163	0.8153202706740784	Not stimulated	Immob	Immob - Not stimulated
CD50	S2	RCVCMP0001167	1.3485186278866905	Not stimulated	Immob	Immob - Not stimulated
CD50	S2	RCVCMP0001169	0.8274017285519896	Not stimulated	Immob	Immob - Not stimulated
CD50	S2	RCVCMP0001178	0.5100969382180781	Not stimulated	Immob	Immob - Not stimulated
CD50	S2	RCVCMP0001191	0.9700129072834544	Not stimulated	Immob	Immob - Not stimulated
CD50	S2	RCVCMP0001198	0.4824295710721518	Not stimulated	Immob	Immob - Not stimulated
CD50	S2	RCVCMP0001206	0.2782550630339881	Not stimulated	Immob	Immob - Not stimulated
CD50	S2	RCVCMP0001209	0.8251437285225133	Not stimulated	Immob	Immob - Not stimulated
CD50	S2	RCVCMP0001213	0.7533616951845779	Not stimulated	Immob	Immob - Not stimulated
CD50	S2	RCVCMP0001225	0.3013538446233187	Not stimulated	Immob	Immob - Not stimulated
CD50	S2	RCVCMP0001231	0.5409489862229773	Not stimulated	Immob	Immob - Not stimulated
CD50	S2	RCVCMP0001246	0.7923814039096723	Not stimulated	Immob	Immob - Not stimulated
CD50	S2	RCVCMP0001253	0.15569866856103654	Not stimulated	Immob	Immob - Not stimulated
CD50	S2	RCVCMP0001295	1.02770680243031	Not stimulated	Immob	Immob - Not stimulated
CD50	S2	RCVCMP0001308	1.121882102636602	Not stimulated	Immob	Immob - Not stimulated
CD50	S2	RCVCMP0001322	1.0081375321575672	Not stimulated	Immob	Immob - Not stimulated
CD50	S2	RCVCMP0001330	0.6299014648606784	Not stimulated	Immob	Immob - Not stimulated
CD50	S2	RCVCMP0001339	0.7987584513775748	Not stimulated	Immob	Immob - Not stimulated
CD50	S2	RCVCMP0001407	0.7190453473840044	Not stimulated	Immob	Immob - Not stimulated
CD50	S2	RCVCMP0001430	0.5166750281577326	Not stimulated	Immob	Immob - Not stimulated
CD50	S2	RCVCMP0001441	0.9281514508133295	Not stimulated	Immob	Immob - Not stimulated
CD50	S2	RCVCMP0001449	0.26296946938458493	Not stimulated	Immob	Immob - Not stimulated
CD50	S2	RCVCMP0001514	0.569673353681894	Not stimulated	Immob	Immob - Not stimulated
CD50	S2	RCVCMP0001582	0.14521581950437018	Not stimulated	Immob	Immob - Not stimulated
CD50	S2	RCVCMP0001586	0.5994715663910802	Not stimulated	Immob	Immob - Not stimulated
CD50	S2	RCVCMP0001620	1.1160186217372794	Not stimulated	Immob	Immob - Not stimulated
CD50	S2	RCVCMP0001729	0.7159117199071011	Not stimulated	Immob	Immob - Not stimulated
CD50	S2	RCVCMP0002018	0.7492295186054427	Not stimulated	Immob	Immob - Not stimulated
CD50	S4	RCVCMP0000001	0.7035986776602575	MCP1	Immob	Immob - MCP1
CD50	S4	RCVCMP0000002	1.0342640612665588	MCP1	Immob	Immob - MCP1
CD50	S4	RCVCMP0000004	1.2944847781077786	MCP1	Immob	Immob - MCP1
CD50	S4	RCVCMP0000005	0.37972562518462094	MCP1	Immob	Immob - MCP1
CD50	S4	RCVCMP0000007	1.0981285368230227	MCP1	Immob	Immob - MCP1
CD50	S4	RCVCMP0000009	1.1915649584264985	MCP1	Immob	Immob - MCP1
CD50	S4	RCVCMP0000011	0.9892888986801268	MCP1	Immob	Immob - MCP1
CD50	S4	RCVCMP0000012	0.3483522842018788	MCP1	Immob	Immob - MCP1
CD50	S4	RCVCMP0000014	0.07203512915632189	MCP1	Immob	Immob - MCP1
CD50	S4	RCVCMP0000015	1.2516309494675975	MCP1	Immob	Immob - MCP1
CD50	S4	RCVCMP0000018	1.6082123308961809	MCP1	Immob	Immob - MCP1
CD50	S4	RCVCMP0000019	0.7468236965483434	MCP1	Immob	Immob - MCP1
CD50	S4	RCVCMP0000020	0.7387824493834323	MCP1	Immob	Immob - MCP1
CD50	S4	RCVCMP0000021	0.30604480632634984	MCP1	Immob	Immob - MCP1
CD50	S4	RCVCMP0000024	0.5567304560628996	MCP1	Immob	Immob - MCP1
CD50	S4	RCVCMP0000026	0.1659131179438106	MCP1	Immob	Immob - MCP1
CD50	S4	RCVCMP0000028	0.9277095180250551	MCP1	Immob	Immob - MCP1
CD50	S4	RCVCMP0000030	0.6191527235601301	MCP1	Immob	Immob - MCP1
CD50	S4	RCVCMP0000031	1.049211811680371	MCP1	Immob	Immob - MCP1
CD50	S4	RCVCMP0000032	1.0328524282870828	MCP1	Immob	Immob - MCP1
CD50	S4	RCVCMP0000033	0.42288738460601677	MCP1	Immob	Immob - MCP1
CD50	S4	RCVCMP0000041	0.6656846890798489	MCP1	Immob	Immob - MCP1
CD50	S4	RCVCMP0000042	0.5412575911914695	MCP1	Immob	Immob - MCP1
CD50	S4	RCVCMP0000043	0.6828886851632853	MCP1	Immob	Immob - MCP1
CD50	S4	RCVCMP0000045	0.8813479198822506	MCP1	Immob	Immob - MCP1
CD50	S4	RCVCMP0000049	0.43440928881328766	MCP1	Immob	Immob - MCP1
CD50	S4	RCVCMP0000051	1.1847710245660434	MCP1	Immob	Immob - MCP1
CD50	S4	RCVCMP0000054	0.805490491130699	MCP1	Immob	Immob - MCP1
CD50	S4	RCVCMP0000056	0.8445915901869395	MCP1	Immob	Immob - MCP1
CD50	S4	RCVCMP0000057	1.3877113170394635	MCP1	Immob	Immob - MCP1
CD50	S4	RCVCMP0000058	0.4244724990698163	MCP1	Immob	Immob - MCP1
CD50	S4	RCVCMP0000060	0.8207524356441503	MCP1	Immob	Immob - MCP1
CD50	S4	RCVCMP0000064	0.8238072390017849	MCP1	Immob	Immob - MCP1
CD50	S4	RCVCMP0000066	0.27110680660616093	MCP1	Immob	Immob - MCP1
CD50	S4	RCVCMP0000071	0.9191569489431805	MCP1	Immob	Immob - MCP1
CD50	S4	RCVCMP0000072	0.06795950380159485	MCP1	Immob	Immob - MCP1
CD50	S4	RCVCMP0000075	0.6572556383179263	MCP1	Immob	Immob - MCP1
CD50	S4	RCVCMP0000078	0.5647451847442626	MCP1	Immob	Immob - MCP1
CD50	S4	RCVCMP0000083	0.2368769890225863	MCP1	Immob	Immob - MCP1
CD50	S4	RCVCMP0000085	1.4859756796738035	MCP1	Immob	Immob - MCP1
CD50	S4	RCVCMP0000086	1.088120893381495	MCP1	Immob	Immob - MCP1
CD50	S4	RCVCMP0000089	0.7080144581821342	MCP1	Immob	Immob - MCP1
CD50	S4	RCVCMP0000090	0.8261832897569391	MCP1	Immob	Immob - MCP1
CD50	S4	RCVCMP0000092	1.1437517620538444	MCP1	Immob	Immob - MCP1
CD50	S4	RCVCMP0000093	0.8586024699982451	MCP1	Immob	Immob - MCP1
CD50	S4	RCVCMP0000094	0.5145382325292285	MCP1	Immob	Immob - MCP1
CD50	S4	RCVCMP0000096	0.6451813330782074	MCP1	Immob	Immob - MCP1
CD50	S4	RCVCMP0000097	0.24368392550935822	MCP1	Immob	Immob - MCP1
CD50	S4	RCVCMP0000098	0.22007099061530028	MCP1	Immob	Immob - MCP1
CD50	S4	RCVCMP0000100	0.613125760246135	MCP1	Immob	Immob - MCP1
CD50	S4	RCVCMP0000101	1.3729440670195314	MCP1	Immob	Immob - MCP1
CD50	S4	RCVCMP0000103	0.29231784595477117	MCP1	Immob	Immob - MCP1
CD50	S4	RCVCMP0000107	0.8907884595049581	MCP1	Immob	Immob - MCP1
CD50	S4	RCVCMP0000109	0.433338343893695	MCP1	Immob	Immob - MCP1
CD50	S4	RCVCMP0000111	0.42612543860242585	MCP1	Immob	Immob - MCP1
CD50	S4	RCVCMP0000113	0.42232239646079034	MCP1	Immob	Immob - MCP1
CD50	S4	RCVCMP0000114	0.8462555072367816	MCP1	Immob	Immob - MCP1
CD50	S4	RCVCMP0000119	0.6411249289251515	MCP1	Immob	Immob - MCP1
CD50	S4	RCVCMP0000120	0.3501910448733955	MCP1	Immob	Immob - MCP1
CD50	S4	RCVCMP0000121	1.0719295265218933	MCP1	Immob	Immob - MCP1
CD50	S4	RCVCMP0000125	0.5408519993531722	MCP1	Immob	Immob - MCP1
CD50	S4	RCVCMP0000127	0.4176088695669114	MCP1	Immob	Immob - MCP1
CD50	S4	RCVCMP0000128	0.8070125159379631	MCP1	Immob	Immob - MCP1
CD50	S4	RCVCMP0000132	1.2164638338056286	MCP1	Immob	Immob - MCP1
CD50	S4	RCVCMP0000133	0.8681958405081065	MCP1	Immob	Immob - MCP1
CD50	S4	RCVCMP0000134	1.488480909379474	MCP1	Immob	Immob - MCP1
CD50	S4	RCVCMP0000138	0.6412895248319898	MCP1	Immob	Immob - MCP1
CD50	S4	RCVCMP0000139	0.5451565507742587	MCP1	Immob	Immob - MCP1
CD50	S4	RCVCMP0000142	0.9364831762129273	MCP1	Immob	Immob - MCP1
CD50	S4	RCVCMP0000144	1.3381942299779714	MCP1	Immob	Immob - MCP1
CD50	S4	RCVCMP0000149	1.137309252486478	MCP1	Immob	Immob - MCP1
CD50	S4	RCVCMP0000150	0.7815592836445422	MCP1	Immob	Immob - MCP1
CD50	S4	RCVCMP0000160	0.5305113976797157	MCP1	Immob	Immob - MCP1
CD50	S4	RCVCMP0000163	0.662040295131841	MCP1	Immob	Immob - MCP1
CD50	S4	RCVCMP0000164	0.6694302334973535	MCP1	Immob	Immob - MCP1
CD50	S4	RCVCMP0000166	0.6730776443668656	MCP1	Immob	Immob - MCP1
CD50	S4	RCVCMP0000167	0.7904722640275252	MCP1	Immob	Immob - MCP1
CD50	S4	RCVCMP0000168	1.256898455043062	MCP1	Immob	Immob - MCP1
CD50	S4	RCVCMP0000172	0.48575268206356426	MCP1	Immob	Immob - MCP1
CD50	S4	RCVCMP0000173	0.28829206430098925	MCP1	Immob	Immob - MCP1
CD50	S4	RCVCMP0000175	0.28819236442666535	MCP1	Immob	Immob - MCP1
CD50	S4	RCVCMP0000177	1.152263648271933	MCP1	Immob	Immob - MCP1
CD50	S4	RCVCMP0000178	0.5248467811721708	MCP1	Immob	Immob - MCP1
CD50	S4	RCVCMP0000179	0.6439943664661002	MCP1	Immob	Immob - MCP1
CD50	S4	RCVCMP0000183	0.6827322938436948	MCP1	Immob	Immob - MCP1
CD50	S4	RCVCMP0000184	0.6541223699036399	MCP1	Immob	Immob - MCP1
CD50	S4	RCVCMP0000190	0.6061755821344588	MCP1	Immob	Immob - MCP1
CD50	S4	RCVCMP0000200	0.7276230687554633	MCP1	Immob	Immob - MCP1
CD50	S4	RCVCMP0000201	1.477460457037844	MCP1	Immob	Immob - MCP1
CD50	S4	RCVCMP0000203	1.1982318234924776	MCP1	Immob	Immob - MCP1
CD50	S4	RCVCMP0000205	0.5177011240566248	MCP1	Immob	Immob - MCP1
CD50	S4	RCVCMP0000206	0.2928806189116665	MCP1	Immob	Immob - MCP1
CD50	S4	RCVCMP0000208	0.37002926721971985	MCP1	Immob	Immob - MCP1
CD50	S4	RCVCMP0000209	0.8518055068672458	MCP1	Immob	Immob - MCP1
CD50	S4	RCVCMP0000212	1.0287513761982288	MCP1	Immob	Immob - MCP1
CD50	S4	RCVCMP0000214	0.42289174048461003	MCP1	Immob	Immob - MCP1
CD50	S4	RCVCMP0000216	0.9471244028422474	MCP1	Immob	Immob - MCP1
CD50	S4	RCVCMP0000219	1.1584527636631277	MCP1	Immob	Immob - MCP1
CD50	S4	RCVCMP0000220	0.5191577561861203	MCP1	Immob	Immob - MCP1
CD50	S4	RCVCMP0000225	1.3850493404441548	MCP1	Immob	Immob - MCP1
CD50	S4	RCVCMP0000226	0.8511373879152158	MCP1	Immob	Immob - MCP1
CD50	S4	RCVCMP0000227	0.8339437440385004	MCP1	Immob	Immob - MCP1
CD50	S4	RCVCMP0000230	0.7615351706332212	MCP1	Immob	Immob - MCP1
CD50	S4	RCVCMP0000234	0.658865057739323	MCP1	Immob	Immob - MCP1
CD50	S4	RCVCMP0000235	0.4305099173479663	MCP1	Immob	Immob - MCP1
CD50	S4	RCVCMP0000242	0.8844073264268545	MCP1	Immob	Immob - MCP1
CD50	S4	RCVCMP0000247	1.1418101864956647	MCP1	Immob	Immob - MCP1
CD50	S4	RCVCMP0000248	0.1820940850054659	MCP1	Immob	Immob - MCP1
CD50	S4	RCVCMP0000249	1.1314794661341816	MCP1	Immob	Immob - MCP1
CD50	S4	RCVCMP0000252	0.9110148967978606	MCP1	Immob	Immob - MCP1
CD50	S4	RCVCMP0000255	0.7424515998956016	MCP1	Immob	Immob - MCP1
CD50	S4	RCVCMP0000258	0.654624755190539	MCP1	Immob	Immob - MCP1
CD50	S4	RCVCMP0000259	0.5230984391752154	MCP1	Immob	Immob - MCP1
CD50	S4	RCVCMP0000261	0.6817176621906201	MCP1	Immob	Immob - MCP1
CD50	S4	RCVCMP0000263	1.26780695865717	MCP1	Immob	Immob - MCP1
CD50	S4	RCVCMP0000265	1.4188411060187822	MCP1	Immob	Immob - MCP1
CD50	S4	RCVCMP0000268	0.8581296643947787	MCP1	Immob	Immob - MCP1
CD50	S4	RCVCMP0000269	0.4633948933183975	MCP1	Immob	Immob - MCP1
CD50	S4	RCVCMP0000273	0.6444597112468395	MCP1	Immob	Immob - MCP1
CD50	S4	RCVCMP0000274	0.9619494467424184	MCP1	Immob	Immob - MCP1
CD50	S4	RCVCMP0000280	0.68366543313183	MCP1	Immob	Immob - MCP1
CD50	S4	RCVCMP0000284	0.2894894660367184	MCP1	Immob	Immob - MCP1
CD50	S4	RCVCMP0000285	0.9549830009796324	MCP1	Immob	Immob - MCP1
CD50	S4	RCVCMP0000289	0.8297745599483642	MCP1	Immob	Immob - MCP1
CD50	S4	RCVCMP0000297	0.5580321035755564	MCP1	Immob	Immob - MCP1
CD50	S4	RCVCMP0000300	0.8412675499568171	MCP1	Immob	Immob - MCP1
CD50	S4	RCVCMP0000302	0.9327822140497515	MCP1	Immob	Immob - MCP1
CD50	S4	RCVCMP0000305	0.4226694002409013	MCP1	Immob	Immob - MCP1
CD50	S4	RCVCMP0000306	0.6125799398339463	MCP1	Immob	Immob - MCP1
CD50	S4	RCVCMP0000307	0.6601834587440815	MCP1	Immob	Immob - MCP1
CD50	S4	RCVCMP0000308	0.9323882031692866	MCP1	Immob	Immob - MCP1
CD50	S4	RCVCMP0000309	1.604234450165822	MCP1	Immob	Immob - MCP1
CD50	S4	RCVCMP0000310	1.2218147045783354	MCP1	Immob	Immob - MCP1
CD50	S4	RCVCMP0000312	1.5151867330576778	MCP1	Immob	Immob - MCP1
CD50	S4	RCVCMP0000314	1.064437697465869	MCP1	Immob	Immob - MCP1
CD50	S4	RCVCMP0000317	0.7142720673051369	MCP1	Immob	Immob - MCP1
CD50	S4	RCVCMP0000320	0.9658438269973088	MCP1	Immob	Immob - MCP1
CD50	S4	RCVCMP0000322	0.2897697780781336	MCP1	Immob	Immob - MCP1
CD50	S4	RCVCMP0000325	0.37580688951179375	MCP1	Immob	Immob - MCP1
CD50	S4	RCVCMP0000326	0.1695724851146242	MCP1	Immob	Immob - MCP1
CD50	S4	RCVCMP0000335	1.1566198210811662	MCP1	Immob	Immob - MCP1
CD50	S4	RCVCMP0000337	0.8961585637599049	MCP1	Immob	Immob - MCP1
CD50	S4	RCVCMP0000341	1.0880358266485843	MCP1	Immob	Immob - MCP1
CD50	S4	RCVCMP0000342	0.2787540439707706	MCP1	Immob	Immob - MCP1
CD50	S4	RCVCMP0000343	0.4544702498374927	MCP1	Immob	Immob - MCP1
CD50	S4	RCVCMP0000345	1.1164712319727295	MCP1	Immob	Immob - MCP1
CD50	S4	RCVCMP0000346	0.5767864644199023	MCP1	Immob	Immob - MCP1
CD50	S4	RCVCMP0000347	0.40915213406032624	MCP1	Immob	Immob - MCP1
CD50	S4	RCVCMP0000357	0.3822878933324544	MCP1	Immob	Immob - MCP1
CD50	S4	RCVCMP0000358	0.6774113686636717	MCP1	Immob	Immob - MCP1
CD50	S4	RCVCMP0000362	0.5666856000305173	MCP1	Immob	Immob - MCP1
CD50	S4	RCVCMP0000365	0.4270308222036662	MCP1	Immob	Immob - MCP1
CD50	S4	RCVCMP0000368	0.8224176711286288	MCP1	Immob	Immob - MCP1
CD50	S4	RCVCMP0000371	0.7936026084420901	MCP1	Immob	Immob - MCP1
CD50	S4	RCVCMP0000374	0.9557341803985623	MCP1	Immob	Immob - MCP1
CD50	S4	RCVCMP0000379	0.6895247135172984	MCP1	Immob	Immob - MCP1
CD50	S4	RCVCMP0000385	0.4780725052718529	MCP1	Immob	Immob - MCP1
CD50	S4	RCVCMP0000388	0.5365097175529374	MCP1	Immob	Immob - MCP1
CD50	S4	RCVCMP0000392	1.1276203527162099	MCP1	Immob	Immob - MCP1
CD50	S4	RCVCMP0000395	0.7769285895779982	MCP1	Immob	Immob - MCP1
CD50	S4	RCVCMP0000397	0.8491445035827531	MCP1	Immob	Immob - MCP1
CD50	S4	RCVCMP0000398	0.5594578577624442	MCP1	Immob	Immob - MCP1
CD50	S4	RCVCMP0000399	1.7287238834831595	MCP1	Immob	Immob - MCP1
CD50	S4	RCVCMP0000400	1.0570438577152632	MCP1	Immob	Immob - MCP1
CD50	S4	RCVCMP0000406	0.3659049717327713	MCP1	Immob	Immob - MCP1
CD50	S4	RCVCMP0000408	0.7459988756413801	MCP1	Immob	Immob - MCP1
CD50	S4	RCVCMP0000411	0.4254602972208655	MCP1	Immob	Immob - MCP1
CD50	S4	RCVCMP0000414	0.3087531849716627	MCP1	Immob	Immob - MCP1
CD50	S4	RCVCMP0000415	0.8584893602023086	MCP1	Immob	Immob - MCP1
CD50	S4	RCVCMP0000416	1.2323427422576048	MCP1	Immob	Immob - MCP1
CD50	S4	RCVCMP0000422	0.7228428836326397	MCP1	Immob	Immob - MCP1
CD50	S4	RCVCMP0000424	0.4828618448976022	MCP1	Immob	Immob - MCP1
CD50	S4	RCVCMP0000426	1.7686287151754199	MCP1	Immob	Immob - MCP1
CD50	S4	RCVCMP0000429	0.4562930535968929	MCP1	Immob	Immob - MCP1
CD50	S4	RCVCMP0000430	0.6786348229099465	MCP1	Immob	Immob - MCP1
CD50	S4	RCVCMP0000432	0.49675383696821174	MCP1	Immob	Immob - MCP1
CD50	S4	RCVCMP0000434	0.4530199855650526	MCP1	Immob	Immob - MCP1
CD50	S4	RCVCMP0000435	1.0333147237937517	MCP1	Immob	Immob - MCP1
CD50	S4	RCVCMP0000438	0.43233709461634007	MCP1	Immob	Immob - MCP1
CD50	S4	RCVCMP0000439	0.7094646168859574	MCP1	Immob	Immob - MCP1
CD50	S4	RCVCMP0000440	1.2517503815147357	MCP1	Immob	Immob - MCP1
CD50	S4	RCVCMP0000444	0.7038505332508836	MCP1	Immob	Immob - MCP1
CD50	S4	RCVCMP0000448	1.0298654314938591	MCP1	Immob	Immob - MCP1
CD50	S4	RCVCMP0000449	0.8630299095704329	MCP1	Immob	Immob - MCP1
CD50	S4	RCVCMP0000453	0.8095135954940283	MCP1	Immob	Immob - MCP1
CD50	S4	RCVCMP0000457	0.9827056517857238	MCP1	Immob	Immob - MCP1
CD50	S4	RCVCMP0000460	0.3018411888331215	MCP1	Immob	Immob - MCP1
CD50	S4	RCVCMP0000463	0.6444865580593536	MCP1	Immob	Immob - MCP1
CD50	S4	RCVCMP0000468	0.832088445048754	MCP1	Immob	Immob - MCP1
CD50	S4	RCVCMP0000471	0.5488117228287548	MCP1	Immob	Immob - MCP1
CD50	S4	RCVCMP0000473	1.071116738217735	MCP1	Immob	Immob - MCP1
CD50	S4	RCVCMP0000482	0.9971809308425051	MCP1	Immob	Immob - MCP1
CD50	S4	RCVCMP0000483	1.4023384299220092	MCP1	Immob	Immob - MCP1
CD50	S4	RCVCMP0000498	0.6449617916802005	MCP1	Immob	Immob - MCP1
CD50	S4	RCVCMP0000499	1.2805246370554122	MCP1	Immob	Immob - MCP1
CD50	S4	RCVCMP0000500	0.5963286885657415	MCP1	Immob	Immob - MCP1
CD50	S4	RCVCMP0000506	0.4420889548083366	MCP1	Immob	Immob - MCP1
CD50	S4	RCVCMP0000513	0.5829515289848362	MCP1	Immob	Immob - MCP1
CD50	S4	RCVCMP0000519	1.3029335509586508	MCP1	Immob	Immob - MCP1
CD50	S4	RCVCMP0000523	1.1987009614857134	MCP1	Immob	Immob - MCP1
CD50	S4	RCVCMP0000528	1.2012749596199868	MCP1	Immob	Immob - MCP1
CD50	S4	RCVCMP0000529	0.7494718446303823	MCP1	Immob	Immob - MCP1
CD50	S4	RCVCMP0000530	0.5797250239392875	MCP1	Immob	Immob - MCP1
CD50	S4	RCVCMP0000534	1.7977350995421417	MCP1	Immob	Immob - MCP1
CD50	S4	RCVCMP0000541	0.4152568071386681	MCP1	Immob	Immob - MCP1
CD50	S4	RCVCMP0000548	0.7131553202580128	MCP1	Immob	Immob - MCP1
CD50	S4	RCVCMP0000564	1.0106972468016482	MCP1	Immob	Immob - MCP1
CD50	S4	RCVCMP0000573	1.2961117412890382	MCP1	Immob	Immob - MCP1
CD50	S4	RCVCMP0000583	1.37864349225727	MCP1	Immob	Immob - MCP1
CD50	S4	RCVCMP0000588	0.4789924790911596	MCP1	Immob	Immob - MCP1
CD50	S4	RCVCMP0000593	0.34161414978200616	MCP1	Immob	Immob - MCP1
CD50	S4	RCVCMP0000601	0.4700129256619805	MCP1	Immob	Immob - MCP1
CD50	S4	RCVCMP0000603	1.4375938848595118	MCP1	Immob	Immob - MCP1
CD50	S4	RCVCMP0000606	0.6849954407192155	MCP1	Immob	Immob - MCP1
CD50	S4	RCVCMP0000612	0.7029092537553985	MCP1	Immob	Immob - MCP1
CD50	S4	RCVCMP0000614	0.722746029961067	MCP1	Immob	Immob - MCP1
CD50	S4	RCVCMP0000618	0.8109204584032289	MCP1	Immob	Immob - MCP1
CD50	S4	RCVCMP0000621	0.49934115610087904	MCP1	Immob	Immob - MCP1
CD50	S4	RCVCMP0000644	1.881080299778696	MCP1	Immob	Immob - MCP1
CD50	S4	RCVCMP0000663	0.5525633335846122	MCP1	Immob	Immob - MCP1
CD50	S4	RCVCMP0000670	0.5001509463551213	MCP1	Immob	Immob - MCP1
CD50	S4	RCVCMP0000679	1.2961978895287674	MCP1	Immob	Immob - MCP1
CD50	S4	RCVCMP0000680	1.172000065032987	MCP1	Immob	Immob - MCP1
CD50	S4	RCVCMP0000681	0.5260676240223553	MCP1	Immob	Immob - MCP1
CD50	S4	RCVCMP0000689	0.9178340407316176	MCP1	Immob	Immob - MCP1
CD50	S4	RCVCMP0000691	1.338194916107986	MCP1	Immob	Immob - MCP1
CD50	S4	RCVCMP0000692	0.7796455982180295	MCP1	Immob	Immob - MCP1
CD50	S4	RCVCMP0000701	0.3181122574309569	MCP1	Immob	Immob - MCP1
CD50	S4	RCVCMP0000709	0.8596864469288894	MCP1	Immob	Immob - MCP1
CD50	S4	RCVCMP0000711	1.1343314234874347	MCP1	Immob	Immob - MCP1
CD50	S4	RCVCMP0000716	0.5966152031023287	MCP1	Immob	Immob - MCP1
CD50	S4	RCVCMP0000719	0.4743817458683722	MCP1	Immob	Immob - MCP1
CD50	S4	RCVCMP0000720	0.5746038996163811	MCP1	Immob	Immob - MCP1
CD50	S4	RCVCMP0000725	0.5875045438048	MCP1	Immob	Immob - MCP1
CD50	S4	RCVCMP0000727	0.8809375468356333	MCP1	Immob	Immob - MCP1
CD50	S4	RCVCMP0000734	0.6461284069370071	MCP1	Immob	Immob - MCP1
CD50	S4	RCVCMP0000735	0.8426805091827965	MCP1	Immob	Immob - MCP1
CD50	S4	RCVCMP0000736	1.0295571414725717	MCP1	Immob	Immob - MCP1
CD50	S4	RCVCMP0000738	0.2527317654362713	MCP1	Immob	Immob - MCP1
CD50	S4	RCVCMP0000744	0.5670838570289359	MCP1	Immob	Immob - MCP1
CD50	S4	RCVCMP0000754	1.2318467691480144	MCP1	Immob	Immob - MCP1
CD50	S4	RCVCMP0000789	0.49570791741047604	MCP1	Immob	Immob - MCP1
CD50	S4	RCVCMP0000798	1.36671627589279	MCP1	Immob	Immob - MCP1
CD50	S4	RCVCMP0000815	0.9199147973128289	MCP1	Immob	Immob - MCP1
CD50	S4	RCVCMP0000823	0.6850250173440189	MCP1	Immob	Immob - MCP1
CD50	S4	RCVCMP0000832	1.1316467374898875	MCP1	Immob	Immob - MCP1
CD50	S4	RCVCMP0000836	0.7655534602961851	MCP1	Immob	Immob - MCP1
CD50	S4	RCVCMP0000852	1.393619906517932	MCP1	Immob	Immob - MCP1
CD50	S4	RCVCMP0000870	0.3542909746090478	MCP1	Immob	Immob - MCP1
CD50	S4	RCVCMP0000876	0.39243129605443966	MCP1	Immob	Immob - MCP1
CD50	S4	RCVCMP0000903	0.6973604687055668	MCP1	Immob	Immob - MCP1
CD50	S4	RCVCMP0000906	0.8652205812182886	MCP1	Immob	Immob - MCP1
CD50	S4	RCVCMP0000909	1.468040145400771	MCP1	Immob	Immob - MCP1
CD50	S4	RCVCMP0000920	0.5597162707221031	MCP1	Immob	Immob - MCP1
CD50	S4	RCVCMP0000956	1.278585964186777	MCP1	Immob	Immob - MCP1
CD50	S4	RCVCMP0000960	0.9446827710399763	MCP1	Immob	Immob - MCP1
CD50	S4	RCVCMP0000968	1.1022422526135656	MCP1	Immob	Immob - MCP1
CD50	S4	RCVCMP0000987	0.7076422558279308	MCP1	Immob	Immob - MCP1
CD50	S4	RCVCMP0000990	1.1174308840635787	MCP1	Immob	Immob - MCP1
CD50	S4	RCVCMP0001049	0.9535662636626108	MCP1	Immob	Immob - MCP1
CD50	S4	RCVCMP0001059	0.27265652252611333	MCP1	Immob	Immob - MCP1
CD50	S4	RCVCMP0001102	0.7657629308809709	MCP1	Immob	Immob - MCP1
CD50	S4	RCVCMP0001133	0.9254385572765584	MCP1	Immob	Immob - MCP1
CD50	S4	RCVCMP0001296	0.9318539917237566	MCP1	Immob	Immob - MCP1
CD50	S4	RCVCMP0001300	0.7142155375522298	MCP1	Immob	Immob - MCP1
CD50	S4	RCVCMP0001333	0.7708640251527397	MCP1	Immob	Immob - MCP1
CD50	S4	RCVCMP0001348	0.06957161897874767	MCP1	Immob	Immob - MCP1
CD50	S4	RCVCMP0001392	1.2286582607291008	MCP1	Immob	Immob - MCP1
CD50	S4	RCVCMP0001568	0.7279970099193118	MCP1	Immob	Immob - MCP1
CD50	S4	RCVCMP0001569	0.28411297644313077	MCP1	Immob	Immob - MCP1
CD50	S4	RCVCMP0001895	0.5258106382300105	MCP1	Immob	Immob - MCP1
CD50	S4	RCVCMP0001921	0.6850484712804996	MCP1	Immob	Immob - MCP1
CD50	S3	RCVCMP0000003	1.7948770506378229	Rantes	Immob	Immob - Rantes
CD50	S3	RCVCMP0000007	0.5516301295444223	Rantes	Immob	Immob - Rantes
CD50	S3	RCVCMP0000011	1.2208677452914722	Rantes	Immob	Immob - Rantes
CD50	S3	RCVCMP0000014	0.9982043573704954	Rantes	Immob	Immob - Rantes
CD50	S3	RCVCMP0000015	1.7357414519169365	Rantes	Immob	Immob - Rantes
CD50	S3	RCVCMP0000018	0.9044550674115719	Rantes	Immob	Immob - Rantes
CD50	S3	RCVCMP0000020	1.2060230420109443	Rantes	Immob	Immob - Rantes
CD50	S3	RCVCMP0000021	1.7321658484224236	Rantes	Immob	Immob - Rantes
CD50	S3	RCVCMP0000026	1.4625825752792363	Rantes	Immob	Immob - Rantes
CD50	S3	RCVCMP0000027	1.258198204785465	Rantes	Immob	Immob - Rantes
CD50	S3	RCVCMP0000029	1.3314015278542404	Rantes	Immob	Immob - Rantes
CD50	S3	RCVCMP0000034	1.4001321895130843	Rantes	Immob	Immob - Rantes
CD50	S3	RCVCMP0000036	1.689310067039201	Rantes	Immob	Immob - Rantes
CD50	S3	RCVCMP0000044	1.4252056289669313	Rantes	Immob	Immob - Rantes
CD50	S3	RCVCMP0000049	1.7320467197036526	Rantes	Immob	Immob - Rantes
CD50	S3	RCVCMP0000051	1.4003292246221504	Rantes	Immob	Immob - Rantes
CD50	S3	RCVCMP0000054	0.6594207890380467	Rantes	Immob	Immob - Rantes
CD50	S3	RCVCMP0000055	0.09359989806881096	Rantes	Immob	Immob - Rantes
CD50	S3	RCVCMP0000059	1.5625834208187397	Rantes	Immob	Immob - Rantes
CD50	S3	RCVCMP0000064	1.0454131681457852	Rantes	Immob	Immob - Rantes
CD50	S3	RCVCMP0000066	1.5274491939879276	Rantes	Immob	Immob - Rantes
CD50	S3	RCVCMP0000080	1.5263556314606765	Rantes	Immob	Immob - Rantes
CD50	S3	RCVCMP0000082	1.221557388674164	Rantes	Immob	Immob - Rantes
CD50	S3	RCVCMP0000083	1.5888465702389478	Rantes	Immob	Immob - Rantes
CD50	S3	RCVCMP0000087	1.866786821000382	Rantes	Immob	Immob - Rantes
CD50	S3	RCVCMP0000095	1.1977848536939657	Rantes	Immob	Immob - Rantes
CD50	S3	RCVCMP0000098	1.502037481414493	Rantes	Immob	Immob - Rantes
CD50	S3	RCVCMP0000112	1.5245230051391157	Rantes	Immob	Immob - Rantes
CD50	S3	RCVCMP0000117	1.6860914715145041	Rantes	Immob	Immob - Rantes
CD50	S3	RCVCMP0000119	1.7375432311772867	Rantes	Immob	Immob - Rantes
CD50	S3	RCVCMP0000120	1.3605953863554556	Rantes	Immob	Immob - Rantes
CD50	S3	RCVCMP0000122	1.4563526528119426	Rantes	Immob	Immob - Rantes
CD50	S3	RCVCMP0000123	1.5513306819457973	Rantes	Immob	Immob - Rantes
CD50	S3	RCVCMP0000124	0.8740388199546657	Rantes	Immob	Immob - Rantes
CD50	S3	RCVCMP0000127	1.4000388877348062	Rantes	Immob	Immob - Rantes
CD50	S3	RCVCMP0000135	1.258994405277716	Rantes	Immob	Immob - Rantes
CD50	S3	RCVCMP0000136	0.3517521972551888	Rantes	Immob	Immob - Rantes
CD50	S3	RCVCMP0000138	1.1399104172064007	Rantes	Immob	Immob - Rantes
CD50	S3	RCVCMP0000141	1.3716466160395226	Rantes	Immob	Immob - Rantes
CD50	S3	RCVCMP0000154	1.2909149466750922	Rantes	Immob	Immob - Rantes
CD50	S3	RCVCMP0000155	1.0683222101485126	Rantes	Immob	Immob - Rantes
CD50	S3	RCVCMP0000165	1.7716194381791783	Rantes	Immob	Immob - Rantes
CD50	S3	RCVCMP0000167	0.3544064270247355	Rantes	Immob	Immob - Rantes
CD50	S3	RCVCMP0000173	1.2375453719380705	Rantes	Immob	Immob - Rantes
CD50	S3	RCVCMP0000174	1.308029740428881	Rantes	Immob	Immob - Rantes
CD50	S3	RCVCMP0000175	0.14465786833683134	Rantes	Immob	Immob - Rantes
CD50	S3	RCVCMP0000177	1.0703852958227047	Rantes	Immob	Immob - Rantes
CD50	S3	RCVCMP0000178	1.2108030594225523	Rantes	Immob	Immob - Rantes
CD50	S3	RCVCMP0000180	1.2186279221899257	Rantes	Immob	Immob - Rantes
CD50	S3	RCVCMP0000183	1.7292528153808011	Rantes	Immob	Immob - Rantes
CD50	S3	RCVCMP0000187	0.7936362674099052	Rantes	Immob	Immob - Rantes
CD50	S3	RCVCMP0000192	1.7137225228630593	Rantes	Immob	Immob - Rantes
CD50	S3	RCVCMP0000194	1.5438753400626926	Rantes	Immob	Immob - Rantes
CD50	S3	RCVCMP0000197	1.4916547564836302	Rantes	Immob	Immob - Rantes
CD50	S3	RCVCMP0000204	1.3508410540564544	Rantes	Immob	Immob - Rantes
CD50	S3	RCVCMP0000207	0.8048229251027247	Rantes	Immob	Immob - Rantes
CD50	S3	RCVCMP0000208	1.2796394194715475	Rantes	Immob	Immob - Rantes
CD50	S3	RCVCMP0000209	0.8747240874668808	Rantes	Immob	Immob - Rantes
CD50	S3	RCVCMP0000217	1.8091389197595669	Rantes	Immob	Immob - Rantes
CD50	S3	RCVCMP0000221	1.7004115833106102	Rantes	Immob	Immob - Rantes
CD50	S3	RCVCMP0000232	1.4307670191500668	Rantes	Immob	Immob - Rantes
CD50	S3	RCVCMP0000233	1.4598451218352984	Rantes	Immob	Immob - Rantes
CD50	S3	RCVCMP0000237	0.6230863510165702	Rantes	Immob	Immob - Rantes
CD50	S3	RCVCMP0000240	1.5321764937959539	Rantes	Immob	Immob - Rantes
CD50	S3	RCVCMP0000241	1.5154475713094435	Rantes	Immob	Immob - Rantes
CD50	S3	RCVCMP0000243	1.0159071741138164	Rantes	Immob	Immob - Rantes
CD50	S3	RCVCMP0000245	0.8639943790115315	Rantes	Immob	Immob - Rantes
CD50	S3	RCVCMP0000251	1.6829307087909586	Rantes	Immob	Immob - Rantes
CD50	S3	RCVCMP0000257	1.328529337633168	Rantes	Immob	Immob - Rantes
CD50	S3	RCVCMP0000263	1.6194069819040597	Rantes	Immob	Immob - Rantes
CD50	S3	RCVCMP0000271	1.1360071894120283	Rantes	Immob	Immob - Rantes
CD50	S3	RCVCMP0000274	1.5648722305038072	Rantes	Immob	Immob - Rantes
CD50	S3	RCVCMP0000275	1.1622425162059145	Rantes	Immob	Immob - Rantes
CD50	S3	RCVCMP0000282	1.4147894038869615	Rantes	Immob	Immob - Rantes
CD50	S3	RCVCMP0000284	1.9623144089986506	Rantes	Immob	Immob - Rantes
CD50	S3	RCVCMP0000286	1.7788077492444117	Rantes	Immob	Immob - Rantes
CD50	S3	RCVCMP0000289	1.6164892551881156	Rantes	Immob	Immob - Rantes
CD50	S3	RCVCMP0000292	1.889814456130192	Rantes	Immob	Immob - Rantes
CD50	S3	RCVCMP0000293	1.4126597569482917	Rantes	Immob	Immob - Rantes
CD50	S3	RCVCMP0000299	0.9575966141246458	Rantes	Immob	Immob - Rantes
CD50	S3	RCVCMP0000308	1.518884785663739	Rantes	Immob	Immob - Rantes
CD50	S3	RCVCMP0000310	0.6146551713869005	Rantes	Immob	Immob - Rantes
CD50	S3	RCVCMP0000311	1.6819063644255319	Rantes	Immob	Immob - Rantes
CD50	S3	RCVCMP0000312	1.3221823751584405	Rantes	Immob	Immob - Rantes
CD50	S3	RCVCMP0000315	0.8114659383705752	Rantes	Immob	Immob - Rantes
CD50	S3	RCVCMP0000318	1.6649747972665065	Rantes	Immob	Immob - Rantes
CD50	S3	RCVCMP0000322	1.1914208359259333	Rantes	Immob	Immob - Rantes
CD50	S3	RCVCMP0000325	1.9845705811819656	Rantes	Immob	Immob - Rantes
CD50	S3	RCVCMP0000333	1.671802438732454	Rantes	Immob	Immob - Rantes
CD50	S3	RCVCMP0000339	1.239289350138422	Rantes	Immob	Immob - Rantes
CD50	S3	RCVCMP0000343	1.3364520636908936	Rantes	Immob	Immob - Rantes
CD50	S3	RCVCMP0000351	0.6789615318686348	Rantes	Immob	Immob - Rantes
CD50	S3	RCVCMP0000357	1.6924685914015107	Rantes	Immob	Immob - Rantes
CD50	S3	RCVCMP0000358	1.1669519305128486	Rantes	Immob	Immob - Rantes
CD50	S3	RCVCMP0000363	1.1687837267966281	Rantes	Immob	Immob - Rantes
CD50	S3	RCVCMP0000366	1.9065336612257504	Rantes	Immob	Immob - Rantes
CD50	S3	RCVCMP0000367	1.1687205320478742	Rantes	Immob	Immob - Rantes
CD50	S3	RCVCMP0000380	0.9707885465448072	Rantes	Immob	Immob - Rantes
CD50	S3	RCVCMP0000384	1.4776608961163247	Rantes	Immob	Immob - Rantes
CD50	S3	RCVCMP0000385	1.70444534625187	Rantes	Immob	Immob - Rantes
CD50	S3	RCVCMP0000392	0.6338265391414197	Rantes	Immob	Immob - Rantes
CD50	S3	RCVCMP0000394	1.410692099648579	Rantes	Immob	Immob - Rantes
CD50	S3	RCVCMP0000400	1.211350804411175	Rantes	Immob	Immob - Rantes
CD50	S3	RCVCMP0000401	0.6926924965430391	Rantes	Immob	Immob - Rantes
CD50	S3	RCVCMP0000403	1.9252680086204388	Rantes	Immob	Immob - Rantes
CD50	S3	RCVCMP0000407	1.744576856286237	Rantes	Immob	Immob - Rantes
CD50	S3	RCVCMP0000414	0.8792405638403196	Rantes	Immob	Immob - Rantes
CD50	S3	RCVCMP0000416	1.1040166253977943	Rantes	Immob	Immob - Rantes
CD50	S3	RCVCMP0000428	0.9429098455681739	Rantes	Immob	Immob - Rantes
CD50	S3	RCVCMP0000435	1.0826952893076645	Rantes	Immob	Immob - Rantes
CD50	S3	RCVCMP0000438	0.9782390961148268	Rantes	Immob	Immob - Rantes
CD50	S3	RCVCMP0000440	1.8561302424844468	Rantes	Immob	Immob - Rantes
CD50	S3	RCVCMP0000443	0.5647337745652502	Rantes	Immob	Immob - Rantes
CD50	S3	RCVCMP0000444	1.207749305600659	Rantes	Immob	Immob - Rantes
CD50	S3	RCVCMP0000445	1.086297716613967	Rantes	Immob	Immob - Rantes
CD50	S3	RCVCMP0000446	1.7154043909626897	Rantes	Immob	Immob - Rantes
CD50	S3	RCVCMP0000447	0.7650504615562023	Rantes	Immob	Immob - Rantes
CD50	S3	RCVCMP0000448	1.7045704736385432	Rantes	Immob	Immob - Rantes
CD50	S3	RCVCMP0000449	0.5482273067593774	Rantes	Immob	Immob - Rantes
CD50	S3	RCVCMP0000452	1.3770470837729145	Rantes	Immob	Immob - Rantes
CD50	S3	RCVCMP0000454	1.2135408988151817	Rantes	Immob	Immob - Rantes
CD50	S3	RCVCMP0000458	1.69854394388237	Rantes	Immob	Immob - Rantes
CD50	S3	RCVCMP0000464	1.4583980826508383	Rantes	Immob	Immob - Rantes
CD50	S3	RCVCMP0000469	1.42874531091042	Rantes	Immob	Immob - Rantes
CD50	S3	RCVCMP0000470	1.8515896192951697	Rantes	Immob	Immob - Rantes
CD50	S3	RCVCMP0000472	1.1835247893855063	Rantes	Immob	Immob - Rantes
CD50	S3	RCVCMP0000473	1.3914415146714751	Rantes	Immob	Immob - Rantes
CD50	S3	RCVCMP0000475	0.5474426076596053	Rantes	Immob	Immob - Rantes
CD50	S3	RCVCMP0000499	1.3587939466388377	Rantes	Immob	Immob - Rantes
CD50	S3	RCVCMP0000509	1.614718856016538	Rantes	Immob	Immob - Rantes
CD50	S3	RCVCMP0000510	0.424266394218943	Rantes	Immob	Immob - Rantes
CD50	S3	RCVCMP0000518	1.6317644953804666	Rantes	Immob	Immob - Rantes
CD50	S3	RCVCMP0000521	1.124235641092929	Rantes	Immob	Immob - Rantes
CD50	S3	RCVCMP0000523	0.850043398666606	Rantes	Immob	Immob - Rantes
CD50	S3	RCVCMP0000526	0.9283518155621193	Rantes	Immob	Immob - Rantes
CD50	S3	RCVCMP0000528	0.4752377825847059	Rantes	Immob	Immob - Rantes
CD50	S3	RCVCMP0000531	1.7577051317316639	Rantes	Immob	Immob - Rantes
CD50	S3	RCVCMP0000546	1.3061658508355718	Rantes	Immob	Immob - Rantes
CD50	S3	RCVCMP0000547	0.6402531473538823	Rantes	Immob	Immob - Rantes
CD50	S3	RCVCMP0000548	1.108975252345068	Rantes	Immob	Immob - Rantes
CD50	S3	RCVCMP0000559	0.6144857306610269	Rantes	Immob	Immob - Rantes
CD50	S3	RCVCMP0000572	0.6168958227755803	Rantes	Immob	Immob - Rantes
CD50	S3	RCVCMP0000573	1.0391043486929006	Rantes	Immob	Immob - Rantes
CD50	S3	RCVCMP0000576	1.3468857202129794	Rantes	Immob	Immob - Rantes
CD50	S3	RCVCMP0000577	1.4342198716307402	Rantes	Immob	Immob - Rantes
CD50	S3	RCVCMP0000586	0.9438630421359022	Rantes	Immob	Immob - Rantes
CD50	S3	RCVCMP0000596	0.7503938565469392	Rantes	Immob	Immob - Rantes
CD50	S3	RCVCMP0000601	0.6640311395004522	Rantes	Immob	Immob - Rantes
CD50	S3	RCVCMP0000604	1.6253139592899297	Rantes	Immob	Immob - Rantes
CD50	S3	RCVCMP0000605	1.3518900221943453	Rantes	Immob	Immob - Rantes
CD50	S3	RCVCMP0000606	1.9336514214329785	Rantes	Immob	Immob - Rantes
CD50	S3	RCVCMP0000609	0.4225600855133343	Rantes	Immob	Immob - Rantes
CD50	S3	RCVCMP0000610	0.6656692710373643	Rantes	Immob	Immob - Rantes
CD50	S3	RCVCMP0000624	0.51506440303912715	Rantes	Immob	Immob - Rantes
CD50	S3	RCVCMP0000635	0.7615493931444134	Rantes	Immob	Immob - Rantes
CD50	S3	RCVCMP0000646	1.5404984056407147	Rantes	Immob	Immob - Rantes
CD50	S3	RCVCMP0000647	1.0150685962577928	Rantes	Immob	Immob - Rantes
CD50	S3	RCVCMP0000662	1.8977490792456604	Rantes	Immob	Immob - Rantes
CD50	S3	RCVCMP0000675	2.2125375811508357	Rantes	Immob	Immob - Rantes
CD50	S3	RCVCMP0000683	1.5056455787734992	Rantes	Immob	Immob - Rantes
CD50	S3	RCVCMP0000690	0.8508746919337847	Rantes	Immob	Immob - Rantes
CD50	S3	RCVCMP0000694	1.160265855501041	Rantes	Immob	Immob - Rantes
CD50	S3	RCVCMP0000722	1.0924290541538448	Rantes	Immob	Immob - Rantes
CD50	S3	RCVCMP0000730	1.6913806710061143	Rantes	Immob	Immob - Rantes
CD50	S3	RCVCMP0000775	1.1109447851634757	Rantes	Immob	Immob - Rantes
CD50	S3	RCVCMP0000776	1.5230831843724824	Rantes	Immob	Immob - Rantes
CD50	S3	RCVCMP0000783	1.4061574253561089	Rantes	Immob	Immob - Rantes
CD50	S3	RCVCMP0000788	0.6561910773036775	Rantes	Immob	Immob - Rantes
CD50	S3	RCVCMP0000800	1.8101139457220015	Rantes	Immob	Immob - Rantes
CD50	S3	RCVCMP0000810	0.4557635331590448	Rantes	Immob	Immob - Rantes
CD50	S3	RCVCMP0000819	1.6344084818249067	Rantes	Immob	Immob - Rantes
CD50	S3	RCVCMP0000823	1.6910694599606466	Rantes	Immob	Immob - Rantes
CD50	S3	RCVCMP0000846	1.0735356231320332	Rantes	Immob	Immob - Rantes
CD50	S3	RCVCMP0000852	1.6246690296842485	Rantes	Immob	Immob - Rantes
CD50	S3	RCVCMP0000853	0.7679515420913356	Rantes	Immob	Immob - Rantes
CD50	S3	RCVCMP0000874	0.8064310612250798	Rantes	Immob	Immob - Rantes
CD50	S3	RCVCMP0000876	1.1654403454775	Rantes	Immob	Immob - Rantes
CD50	S3	RCVCMP0000879	0.5045606544549465	Rantes	Immob	Immob - Rantes
CD50	S3	RCVCMP0000895	0.980335655767282	Rantes	Immob	Immob - Rantes
CD50	S3	RCVCMP0000909	1.7309838940696345	Rantes	Immob	Immob - Rantes
CD50	S3	RCVCMP0000918	1.9553878508889724	Rantes	Immob	Immob - Rantes
CD50	S3	RCVCMP0000975	1.0434916069927993	Rantes	Immob	Immob - Rantes
CD50	S3	RCVCMP0000985	0.7543111021071351	Rantes	Immob	Immob - Rantes
CD50	S3	RCVCMP0000991	1.6467718442307744	Rantes	Immob	Immob - Rantes
CD50	S3	RCVCMP0000997	1.145326741777271	Rantes	Immob	Immob - Rantes
CD50	S3	RCVCMP0000999	0.7807193322982314	Rantes	Immob	Immob - Rantes
CD50	S3	RCVCMP0001042	1.1098495335858642	Rantes	Immob	Immob - Rantes
CD50	S3	RCVCMP0001071	2.4246709867109435	Rantes	Immob	Immob - Rantes
CD50	S3	RCVCMP0001072	0.39647935629573444	Rantes	Immob	Immob - Rantes
CD50	S3	RCVCMP0001084	1.45474366065984	Rantes	Immob	Immob - Rantes
CD50	S3	RCVCMP0001093	1.0291689191360314	Rantes	Immob	Immob - Rantes
CD50	S3	RCVCMP0001095	1.3016453715562457	Rantes	Immob	Immob - Rantes
CD50	S3	RCVCMP0001104	0.9998569644918393	Rantes	Immob	Immob - Rantes
CD50	S3	RCVCMP0001112	1.5726004698809986	Rantes	Immob	Immob - Rantes
CD50	S3	RCVCMP0001119	1.0672997883815407	Rantes	Immob	Immob - Rantes
CD50	S3	RCVCMP0001132	1.0899493504453297	Rantes	Immob	Immob - Rantes
CD50	S3	RCVCMP0001173	0.9717003336387237	Rantes	Immob	Immob - Rantes
CD50	S3	RCVCMP0001196	1.373879178965834	Rantes	Immob	Immob - Rantes
CD50	S3	RCVCMP0001209	0.9559719591941119	Rantes	Immob	Immob - Rantes
CD50	S3	RCVCMP0001221	1.496208424017465	Rantes	Immob	Immob - Rantes
CD50	S3	RCVCMP0001230	0.9834862523742709	Rantes	Immob	Immob - Rantes
CD50	S3	RCVCMP0001231	1.0631444299609711	Rantes	Immob	Immob - Rantes
CD50	S3	RCVCMP0001233	1.3797653139823292	Rantes	Immob	Immob - Rantes
CD50	S3	RCVCMP0001274	1.563168337486403	Rantes	Immob	Immob - Rantes
CD50	S3	RCVCMP0001286	1.2932255314201861	Rantes	Immob	Immob - Rantes
CD50	S3	RCVCMP0001316	0.6007169897090222	Rantes	Immob	Immob - Rantes
CD50	S3	RCVCMP0001361	0.19189584863211093	Rantes	Immob	Immob - Rantes
CD50	S3	RCVCMP0001397	0.9826983504511981	Rantes	Immob	Immob - Rantes
CD50	S3	RCVCMP0001491	0.8474251205689326	Rantes	Immob	Immob - Rantes
CD50	S3	RCVCMP0001612	1.277832701045216	Rantes	Immob	Immob - Rantes
CD50	S3	RCVCMP0001613	1.1709542458912483	Rantes	Immob	Immob - Rantes
CD50	S3	RCVCMP0001656	1.8241753132750245	Rantes	Immob	Immob - Rantes
CD50	S3	RCVCMP0001710	0.40957303494790537	Rantes	Immob	Immob - Rantes
CD50	S3	RCVCMP0001732	1.5520766082861417	Rantes	Immob	Immob - Rantes
CD50	S1	RCVCMP0000000	0.7645637146223414	Not stimulated	In solution	In solution - Not stimulated
CD50	S1	RCVCMP0000001	1.0360344947005264	Not stimulated	In solution	In solution - Not stimulated
CD50	S1	RCVCMP0000002	0.989015063336848	Not stimulated	In solution	In solution - Not stimulated
CD50	S1	RCVCMP0000004	0.7385904131843799	Not stimulated	In solution	In solution - Not stimulated
CD50	S1	RCVCMP0000005	0.25098901959031034	Not stimulated	In solution	In solution - Not stimulated
CD50	S1	RCVCMP0000006	0.8409384280248836	Not stimulated	In solution	In solution - Not stimulated
CD50	S1	RCVCMP0000007	0.5304700592987304	Not stimulated	In solution	In solution - Not stimulated
CD50	S1	RCVCMP0000008	0.5820635309872261	Not stimulated	In solution	In solution - Not stimulated
CD50	S1	RCVCMP0000009	0.37661337325595257	Not stimulated	In solution	In solution - Not stimulated
CD50	S1	RCVCMP0000010	1.883547391156297	Not stimulated	In solution	In solution - Not stimulated
CD50	S1	RCVCMP0000011	0.34253323215132747	Not stimulated	In solution	In solution - Not stimulated
CD50	S1	RCVCMP0000012	0.2896765930750799	Not stimulated	In solution	In solution - Not stimulated
CD50	S1	RCVCMP0000014	0.5933798798328165	Not stimulated	In solution	In solution - Not stimulated
CD50	S1	RCVCMP0000015	1.353531905942041	Not stimulated	In solution	In solution - Not stimulated
CD50	S1	RCVCMP0000017	0.6666828309498732	Not stimulated	In solution	In solution - Not stimulated
CD50	S1	RCVCMP0000022	0.5501189332805616	Not stimulated	In solution	In solution - Not stimulated
CD50	S1	RCVCMP0000023	1.0646761369122764	Not stimulated	In solution	In solution - Not stimulated
CD50	S1	RCVCMP0000025	0.9294165725196661	Not stimulated	In solution	In solution - Not stimulated
CD50	S1	RCVCMP0000026	0.6102239713089024	Not stimulated	In solution	In solution - Not stimulated
CD50	S1	RCVCMP0000029	0.5292330977521256	Not stimulated	In solution	In solution - Not stimulated
CD50	S1	RCVCMP0000031	0.7258982584613596	Not stimulated	In solution	In solution - Not stimulated
CD50	S1	RCVCMP0000033	0.5155362736437732	Not stimulated	In solution	In solution - Not stimulated
CD50	S1	RCVCMP0000036	1.2079058364185642	Not stimulated	In solution	In solution - Not stimulated
CD50	S1	RCVCMP0000037	0.5294643337304662	Not stimulated	In solution	In solution - Not stimulated
CD50	S1	RCVCMP0000041	0.693951699594864	Not stimulated	In solution	In solution - Not stimulated
CD50	S1	RCVCMP0000042	0.40867281235747543	Not stimulated	In solution	In solution - Not stimulated
CD50	S1	RCVCMP0000047	0.7004244979965434	Not stimulated	In solution	In solution - Not stimulated
CD50	S1	RCVCMP0000050	0.6795704581646783	Not stimulated	In solution	In solution - Not stimulated
CD50	S1	RCVCMP0000053	0.2843218565586214	Not stimulated	In solution	In solution - Not stimulated
CD50	S1	RCVCMP0000054	0.3960598419094942	Not stimulated	In solution	In solution - Not stimulated
CD50	S1	RCVCMP0000055	0.6788891173424522	Not stimulated	In solution	In solution - Not stimulated
CD50	S1	RCVCMP0000057	0.9798969882403376	Not stimulated	In solution	In solution - Not stimulated
CD50	S1	RCVCMP0000058	0.6908694681369848	Not stimulated	In solution	In solution - Not stimulated
CD50	S1	RCVCMP0000061	0.44140548563516907	Not stimulated	In solution	In solution - Not stimulated
CD50	S1	RCVCMP0000062	0.4837266584122167	Not stimulated	In solution	In solution - Not stimulated
CD50	S1	RCVCMP0000063	0.21766400903907351	Not stimulated	In solution	In solution - Not stimulated
CD50	S1	RCVCMP0000064	0.11048295576639028	Not stimulated	In solution	In solution - Not stimulated
CD50	S1	RCVCMP0000069	0.4444034445920619	Not stimulated	In solution	In solution - Not stimulated
CD50	S1	RCVCMP0000070	0.25359783199573377	Not stimulated	In solution	In solution - Not stimulated
CD50	S1	RCVCMP0000072	0.5858641689813407	Not stimulated	In solution	In solution - Not stimulated
CD50	S1	RCVCMP0000076	0.5264638435782103	Not stimulated	In solution	In solution - Not stimulated
CD50	S1	RCVCMP0000077	1.0712331627773244	Not stimulated	In solution	In solution - Not stimulated
CD50	S1	RCVCMP0000078	1.871420165935865	Not stimulated	In solution	In solution - Not stimulated
CD50	S1	RCVCMP0000079	0.8001582179302722	Not stimulated	In solution	In solution - Not stimulated
CD50	S1	RCVCMP0000081	0.7209413064266746	Not stimulated	In solution	In solution - Not stimulated
CD50	S1	RCVCMP0000082	0.6705586911138055	Not stimulated	In solution	In solution - Not stimulated
CD50	S1	RCVCMP0000086	0.4363137007279576	Not stimulated	In solution	In solution - Not stimulated
CD50	S1	RCVCMP0000087	0.7707661289742982	Not stimulated	In solution	In solution - Not stimulated
CD50	S1	RCVCMP0000090	0.4029864742007098	Not stimulated	In solution	In solution - Not stimulated
CD50	S1	RCVCMP0000091	0.3853703540788136	Not stimulated	In solution	In solution - Not stimulated
CD50	S1	RCVCMP0000093	0.627860440619666	Not stimulated	In solution	In solution - Not stimulated
CD50	S1	RCVCMP0000095	0.45884008313381447	Not stimulated	In solution	In solution - Not stimulated
CD50	S1	RCVCMP0000096	1.1210382900145484	Not stimulated	In solution	In solution - Not stimulated
CD50	S1	RCVCMP0000102	0.31702560475024044	Not stimulated	In solution	In solution - Not stimulated
CD50	S1	RCVCMP0000104	0.24632211778039156	Not stimulated	In solution	In solution - Not stimulated
CD50	S1	RCVCMP0000105	0.9323579141484523	Not stimulated	In solution	In solution - Not stimulated
CD50	S1	RCVCMP0000106	0.9414050077780799	Not stimulated	In solution	In solution - Not stimulated
CD50	S1	RCVCMP0000108	1.593311302409737	Not stimulated	In solution	In solution - Not stimulated
CD50	S1	RCVCMP0000109	0.23402663251363245	Not stimulated	In solution	In solution - Not stimulated
CD50	S1	RCVCMP0000111	0.6257244665534072	Not stimulated	In solution	In solution - Not stimulated
CD50	S1	RCVCMP0000113	0.5153428862765864	Not stimulated	In solution	In solution - Not stimulated
CD50	S1	RCVCMP0000114	0.32104102538032314	Not stimulated	In solution	In solution - Not stimulated
CD50	S1	RCVCMP0000117	0.6417769864117372	Not stimulated	In solution	In solution - Not stimulated
CD50	S1	RCVCMP0000119	0.475448476480949	Not stimulated	In solution	In solution - Not stimulated
CD50	S1	RCVCMP0000121	0.5918262594192114	Not stimulated	In solution	In solution - Not stimulated
CD50	S1	RCVCMP0000123	0.5606167732779351	Not stimulated	In solution	In solution - Not stimulated
CD50	S1	RCVCMP0000124	1.1020975229621546	Not stimulated	In solution	In solution - Not stimulated
CD50	S1	RCVCMP0000126	1.8291636150197634	Not stimulated	In solution	In solution - Not stimulated
CD50	S1	RCVCMP0000129	0.523927579422874	Not stimulated	In solution	In solution - Not stimulated
CD50	S1	RCVCMP0000130	0.54185420797072	Not stimulated	In solution	In solution - Not stimulated
CD50	S1	RCVCMP0000132	0.4889100447723932	Not stimulated	In solution	In solution - Not stimulated
CD50	S1	RCVCMP0000136	0.9625491199802765	Not stimulated	In solution	In solution - Not stimulated
CD50	S1	RCVCMP0000139	0.09322933590228288	Not stimulated	In solution	In solution - Not stimulated
CD50	S1	RCVCMP0000140	1.019145921157729	Not stimulated	In solution	In solution - Not stimulated
CD50	S1	RCVCMP0000141	0.3024370090869847	Not stimulated	In solution	In solution - Not stimulated
CD50	S1	RCVCMP0000142	0.7492213061739693	Not stimulated	In solution	In solution - Not stimulated
CD50	S1	RCVCMP0000143	0.5452784652166468	Not stimulated	In solution	In solution - Not stimulated
CD50	S1	RCVCMP0000144	0.38227002475563737	Not stimulated	In solution	In solution - Not stimulated
CD50	S1	RCVCMP0000148	0.9160333589609703	Not stimulated	In solution	In solution - Not stimulated
CD50	S1	RCVCMP0000150	0.7068382949919974	Not stimulated	In solution	In solution - Not stimulated
CD50	S1	RCVCMP0000152	1.0067164733225706	Not stimulated	In solution	In solution - Not stimulated
CD50	S1	RCVCMP0000153	0.8655786542923688	Not stimulated	In solution	In solution - Not stimulated
CD50	S1	RCVCMP0000156	0.4670533907570362	Not stimulated	In solution	In solution - Not stimulated
CD50	S1	RCVCMP0000160	0.3519604880835943	Not stimulated	In solution	In solution - Not stimulated
CD50	S1	RCVCMP0000164	0.6590376609729957	Not stimulated	In solution	In solution - Not stimulated
CD50	S1	RCVCMP0000166	0.9493477915888182	Not stimulated	In solution	In solution - Not stimulated
CD50	S1	RCVCMP0000168	0.58419515982125	Not stimulated	In solution	In solution - Not stimulated
CD50	S1	RCVCMP0000170	0.28753223968685027	Not stimulated	In solution	In solution - Not stimulated
CD50	S1	RCVCMP0000172	0.40928328543316944	Not stimulated	In solution	In solution - Not stimulated
CD50	S1	RCVCMP0000177	1.1563047779909401	Not stimulated	In solution	In solution - Not stimulated
CD50	S1	RCVCMP0000181	0.35909685859477125	Not stimulated	In solution	In solution - Not stimulated
CD50	S1	RCVCMP0000185	0.4209207246348883	Not stimulated	In solution	In solution - Not stimulated
CD50	S1	RCVCMP0000186	0.5290058830724677	Not stimulated	In solution	In solution - Not stimulated
CD50	S1	RCVCMP0000187	0.670297954633473	Not stimulated	In solution	In solution - Not stimulated
CD50	S1	RCVCMP0000188	0.4494499463944087	Not stimulated	In solution	In solution - Not stimulated
CD50	S1	RCVCMP0000191	0.9959261286001871	Not stimulated	In solution	In solution - Not stimulated
CD50	S1	RCVCMP0000192	1.0130547992424297	Not stimulated	In solution	In solution - Not stimulated
CD50	S1	RCVCMP0000193	0.14010372566189683	Not stimulated	In solution	In solution - Not stimulated
CD50	S1	RCVCMP0000194	0.5609885526404652	Not stimulated	In solution	In solution - Not stimulated
CD50	S1	RCVCMP0000195	0.3543199588098258	Not stimulated	In solution	In solution - Not stimulated
CD50	S1	RCVCMP0000202	0.5732517720008511	Not stimulated	In solution	In solution - Not stimulated
CD50	S1	RCVCMP0000206	0.8177555390747907	Not stimulated	In solution	In solution - Not stimulated
CD50	S1	RCVCMP0000208	0.39738144625563065	Not stimulated	In solution	In solution - Not stimulated
CD50	S1	RCVCMP0000211	0.4569154556671304	Not stimulated	In solution	In solution - Not stimulated
CD50	S1	RCVCMP0000212	0.12459773774308014	Not stimulated	In solution	In solution - Not stimulated
CD50	S1	RCVCMP0000213	0.5339344446585172	Not stimulated	In solution	In solution - Not stimulated
CD50	S1	RCVCMP0000216	0.33936985768195727	Not stimulated	In solution	In solution - Not stimulated
CD50	S1	RCVCMP0000217	0.44982752350499944	Not stimulated	In solution	In solution - Not stimulated
CD50	S1	RCVCMP0000220	0.31394839328113616	Not stimulated	In solution	In solution - Not stimulated
CD50	S1	RCVCMP0000221	1.344583903288482	Not stimulated	In solution	In solution - Not stimulated
CD50	S1	RCVCMP0000222	0.3561423970205347	Not stimulated	In solution	In solution - Not stimulated
CD50	S1	RCVCMP0000224	0.3157016344019848	Not stimulated	In solution	In solution - Not stimulated
CD50	S1	RCVCMP0000225	0.6258307513361637	Not stimulated	In solution	In solution - Not stimulated
CD50	S1	RCVCMP0000228	0.5678242480510325	Not stimulated	In solution	In solution - Not stimulated
CD50	S1	RCVCMP0000231	0.6537819444656519	Not stimulated	In solution	In solution - Not stimulated
CD50	S1	RCVCMP0000235	0.4024817398325704	Not stimulated	In solution	In solution - Not stimulated
CD50	S1	RCVCMP0000236	0.5541276450334446	Not stimulated	In solution	In solution - Not stimulated
CD50	S1	RCVCMP0000239	0.8811782766166508	Not stimulated	In solution	In solution - Not stimulated
CD50	S1	RCVCMP0000240	0.8318039160404559	Not stimulated	In solution	In solution - Not stimulated
CD50	S1	RCVCMP0000242	0.3767349203205815	Not stimulated	In solution	In solution - Not stimulated
CD50	S1	RCVCMP0000243	0.8481881645045823	Not stimulated	In solution	In solution - Not stimulated
CD50	S1	RCVCMP0000245	1.1846114743762286	Not stimulated	In solution	In solution - Not stimulated
CD50	S1	RCVCMP0000250	0.9644025193664799	Not stimulated	In solution	In solution - Not stimulated
CD50	S1	RCVCMP0000252	0.45002640463447763	Not stimulated	In solution	In solution - Not stimulated
CD50	S1	RCVCMP0000256	0.549990260993496	Not stimulated	In solution	In solution - Not stimulated
CD50	S1	RCVCMP0000259	0.3948963111825405	Not stimulated	In solution	In solution - Not stimulated
CD50	S1	RCVCMP0000261	0.6869068842995774	Not stimulated	In solution	In solution - Not stimulated
CD50	S1	RCVCMP0000262	0.9871808177007535	Not stimulated	In solution	In solution - Not stimulated
CD50	S1	RCVCMP0000263	0.43737022287802774	Not stimulated	In solution	In solution - Not stimulated
CD50	S1	RCVCMP0000264	0.30815896669946763	Not stimulated	In solution	In solution - Not stimulated
CD50	S1	RCVCMP0000267	0.5145646552695539	Not stimulated	In solution	In solution - Not stimulated
CD50	S1	RCVCMP0000269	0.5500250673102096	Not stimulated	In solution	In solution - Not stimulated
CD50	S1	RCVCMP0000274	0.7305847209475463	Not stimulated	In solution	In solution - Not stimulated
CD50	S1	RCVCMP0000276	0.2346378248650313	Not stimulated	In solution	In solution - Not stimulated
CD50	S1	RCVCMP0000277	1.442173759316509	Not stimulated	In solution	In solution - Not stimulated
CD50	S1	RCVCMP0000279	0.44365904471713946	Not stimulated	In solution	In solution - Not stimulated
CD50	S1	RCVCMP0000280	0.8231586672030674	Not stimulated	In solution	In solution - Not stimulated
CD50	S1	RCVCMP0000281	1.299300946944764	Not stimulated	In solution	In solution - Not stimulated
CD50	S1	RCVCMP0000285	0.3913326617063662	Not stimulated	In solution	In solution - Not stimulated
CD50	S1	RCVCMP0000288	1.0793026456383024	Not stimulated	In solution	In solution - Not stimulated
CD50	S1	RCVCMP0000289	0.7276348702085328	Not stimulated	In solution	In solution - Not stimulated
CD50	S1	RCVCMP0000290	0.4005457290104283	Not stimulated	In solution	In solution - Not stimulated
CD50	S1	RCVCMP0000295	0.9162693105486533	Not stimulated	In solution	In solution - Not stimulated
CD50	S1	RCVCMP0000300	0.5736911735564136	Not stimulated	In solution	In solution - Not stimulated
CD50	S1	RCVCMP0000301	0.7080543308494069	Not stimulated	In solution	In solution - Not stimulated
CD50	S1	RCVCMP0000302	0.24677950190382944	Not stimulated	In solution	In solution - Not stimulated
CD50	S1	RCVCMP0000303	0.3898038231640548	Not stimulated	In solution	In solution - Not stimulated
CD50	S1	RCVCMP0000309	0.5352019229818137	Not stimulated	In solution	In solution - Not stimulated
CD50	S1	RCVCMP0000313	0.5727506097093874	Not stimulated	In solution	In solution - Not stimulated
CD50	S1	RCVCMP0000314	0.9493319934799204	Not stimulated	In solution	In solution - Not stimulated
CD50	S1	RCVCMP0000316	1.5462542080864583	Not stimulated	In solution	In solution - Not stimulated
CD50	S1	RCVCMP0000318	0.9806306325780664	Not stimulated	In solution	In solution - Not stimulated
CD50	S1	RCVCMP0000319	0.43327338406342847	Not stimulated	In solution	In solution - Not stimulated
CD50	S1	RCVCMP0000323	0.47568483840368136	Not stimulated	In solution	In solution - Not stimulated
CD50	S1	RCVCMP0000324	0.9398373674436247	Not stimulated	In solution	In solution - Not stimulated
CD50	S1	RCVCMP0000328	0.5644544177025195	Not stimulated	In solution	In solution - Not stimulated
CD50	S1	RCVCMP0000329	0.5002122253220591	Not stimulated	In solution	In solution - Not stimulated
CD50	S1	RCVCMP0000330	0.44784066548504503	Not stimulated	In solution	In solution - Not stimulated
CD50	S1	RCVCMP0000333	0.3532977215910685	Not stimulated	In solution	In solution - Not stimulated
CD50	S1	RCVCMP0000337	0.2708660623281461	Not stimulated	In solution	In solution - Not stimulated
CD50	S1	RCVCMP0000339	0.373221004958208	Not stimulated	In solution	In solution - Not stimulated
CD50	S1	RCVCMP0000341	0.7338703814950743	Not stimulated	In solution	In solution - Not stimulated
CD50	S1	RCVCMP0000342	0.5272742265466327	Not stimulated	In solution	In solution - Not stimulated
CD50	S1	RCVCMP0000343	0.44895680690738776	Not stimulated	In solution	In solution - Not stimulated
CD50	S1	RCVCMP0000346	0.68570851711968694	Not stimulated	In solution	In solution - Not stimulated
CD50	S1	RCVCMP0000347	0.3375266501008509	Not stimulated	In solution	In solution - Not stimulated
CD50	S1	RCVCMP0000348	1.0076738508542393	Not stimulated	In solution	In solution - Not stimulated
CD50	S1	RCVCMP0000350	0.16055113463447007	Not stimulated	In solution	In solution - Not stimulated
CD50	S1	RCVCMP0000351	0.5824479852522735	Not stimulated	In solution	In solution - Not stimulated
CD50	S1	RCVCMP0000353	0.09372983523254629	Not stimulated	In solution	In solution - Not stimulated
CD50	S1	RCVCMP0000355	0.5404998651228097	Not stimulated	In solution	In solution - Not stimulated
CD50	S1	RCVCMP0000357	0.37747001354479487	Not stimulated	In solution	In solution - Not stimulated
CD50	S1	RCVCMP0000358	0.3009573327042447	Not stimulated	In solution	In solution - Not stimulated
CD50	S1	RCVCMP0000359	0.2228580015266673	Not stimulated	In solution	In solution - Not stimulated
CD50	S1	RCVCMP0000362	0.7259020290679117	Not stimulated	In solution	In solution - Not stimulated
CD50	S1	RCVCMP0000366	1.1963232463635232	Not stimulated	In solution	In solution - Not stimulated
CD50	S1	RCVCMP0000367	0.6931492907991579	Not stimulated	In solution	In solution - Not stimulated
CD50	S1	RCVCMP0000369	0.44332713594930045	Not stimulated	In solution	In solution - Not stimulated
CD50	S1	RCVCMP0000370	0.39729353752805346	Not stimulated	In solution	In solution - Not stimulated
CD50	S1	RCVCMP0000372	0.7721299224062259	Not stimulated	In solution	In solution - Not stimulated
CD50	S1	RCVCMP0000375	0.41797299289210793	Not stimulated	In solution	In solution - Not stimulated
CD50	S1	RCVCMP0000377	0.5069114308029021	Not stimulated	In solution	In solution - Not stimulated
CD50	S1	RCVCMP0000381	0.5171407052889194	Not stimulated	In solution	In solution - Not stimulated
CD50	S1	RCVCMP0000382	0.20022802808707438	Not stimulated	In solution	In solution - Not stimulated
CD50	S1	RCVCMP0000383	0.7746786412422866	Not stimulated	In solution	In solution - Not stimulated
CD50	S1	RCVCMP0000386	0.2540486960150595	Not stimulated	In solution	In solution - Not stimulated
CD50	S1	RCVCMP0000387	0.6589797830653875	Not stimulated	In solution	In solution - Not stimulated
CD50	S1	RCVCMP0000390	0.658376505273476	Not stimulated	In solution	In solution - Not stimulated
CD50	S1	RCVCMP0000392	0.2527689767827227	Not stimulated	In solution	In solution - Not stimulated
CD50	S1	RCVCMP0000399	1.6024485195559686	Not stimulated	In solution	In solution - Not stimulated
CD50	S1	RCVCMP0000400	0.5931530110436031	Not stimulated	In solution	In solution - Not stimulated
CD50	S1	RCVCMP0000403	0.42764998864347087	Not stimulated	In solution	In solution - Not stimulated
CD50	S1	RCVCMP0000406	0.6485862574314868	Not stimulated	In solution	In solution - Not stimulated
CD50	S1	RCVCMP0000411	0.2788429037327348	Not stimulated	In solution	In solution - Not stimulated
CD50	S1	RCVCMP0000412	0.5651091146750756	Not stimulated	In solution	In solution - Not stimulated
CD50	S1	RCVCMP0000414	1.4563674123000412	Not stimulated	In solution	In solution - Not stimulated
CD50	S1	RCVCMP0000423	0.5282112165250088	Not stimulated	In solution	In solution - Not stimulated
CD50	S1	RCVCMP0000424	0.39050131768671953	Not stimulated	In solution	In solution - Not stimulated
CD50	S1	RCVCMP0000427	0.9451129143166003	Not stimulated	In solution	In solution - Not stimulated
CD50	S1	RCVCMP0000430	0.9788642047607168	Not stimulated	In solution	In solution - Not stimulated
CD50	S1	RCVCMP0000436	0.17626084370729225	Not stimulated	In solution	In solution - Not stimulated
CD50	S1	RCVCMP0000438	0.8604599892119428	Not stimulated	In solution	In solution - Not stimulated
CD50	S1	RCVCMP0000439	0.5071015987159484	Not stimulated	In solution	In solution - Not stimulated
CD50	S1	RCVCMP0000440	0.45504072072554963	Not stimulated	In solution	In solution - Not stimulated
CD50	S1	RCVCMP0000447	0.5327782427722095	Not stimulated	In solution	In solution - Not stimulated
CD50	S1	RCVCMP0000448	0.059359282526512236	Not stimulated	In solution	In solution - Not stimulated
CD50	S1	RCVCMP0000450	0.3118536405033839	Not stimulated	In solution	In solution - Not stimulated
CD50	S1	RCVCMP0000453	0.40534937211072586	Not stimulated	In solution	In solution - Not stimulated
CD50	S1	RCVCMP0000454	1.488954717204103	Not stimulated	In solution	In solution - Not stimulated
CD50	S1	RCVCMP0000455	0.32448454799509646	Not stimulated	In solution	In solution - Not stimulated
CD50	S1	RCVCMP0000457	2.0985342303315244	Not stimulated	In solution	In solution - Not stimulated
CD50	S1	RCVCMP0000463	0.19676902618345093	Not stimulated	In solution	In solution - Not stimulated
CD50	S1	RCVCMP0000464	0.5819748821762102	Not stimulated	In solution	In solution - Not stimulated
CD50	S1	RCVCMP0000465	0.6418112522023096	Not stimulated	In solution	In solution - Not stimulated
CD50	S1	RCVCMP0000466	0.49082531583280725	Not stimulated	In solution	In solution - Not stimulated
CD50	S1	RCVCMP0000468	0.8628311789544418	Not stimulated	In solution	In solution - Not stimulated
CD50	S1	RCVCMP0000469	1.147089205285718	Not stimulated	In solution	In solution - Not stimulated
CD50	S1	RCVCMP0000472	0.37922718766615937	Not stimulated	In solution	In solution - Not stimulated
CD50	S1	RCVCMP0000474	0.2974643971191637	Not stimulated	In solution	In solution - Not stimulated
CD50	S1	RCVCMP0000478	0.390841884683276	Not stimulated	In solution	In solution - Not stimulated
CD50	S1	RCVCMP0000482	0.11305116798476783	Not stimulated	In solution	In solution - Not stimulated
CD50	S1	RCVCMP0000483	0.7578481283561452	Not stimulated	In solution	In solution - Not stimulated
CD50	S1	RCVCMP0000491	0.5342732168435801	Not stimulated	In solution	In solution - Not stimulated
CD50	S1	RCVCMP0000492	0.8253085383998231	Not stimulated	In solution	In solution - Not stimulated
CD50	S1	RCVCMP0000496	0.6626028012334292	Not stimulated	In solution	In solution - Not stimulated
CD50	S1	RCVCMP0000497	0.34132261194917435	Not stimulated	In solution	In solution - Not stimulated
CD50	S1	RCVCMP0000501	0.5900371868016691	Not stimulated	In solution	In solution - Not stimulated
CD50	S1	RCVCMP0000502	0.5432445256534539	Not stimulated	In solution	In solution - Not stimulated
CD50	S1	RCVCMP0000504	0.651614790587086	Not stimulated	In solution	In solution - Not stimulated
CD50	S1	RCVCMP0000507	0.7680651756366546	Not stimulated	In solution	In solution - Not stimulated
CD50	S1	RCVCMP0000508	0.37143884224377066	Not stimulated	In solution	In solution - Not stimulated
CD50	S1	RCVCMP0000511	0.2185890392069572	Not stimulated	In solution	In solution - Not stimulated
CD50	S1	RCVCMP0000518	1.1277998636581943	Not stimulated	In solution	In solution - Not stimulated
CD50	S1	RCVCMP0000522	0.3934711416856349	Not stimulated	In solution	In solution - Not stimulated
CD50	S1	RCVCMP0000525	0.43714205263879896	Not stimulated	In solution	In solution - Not stimulated
CD50	S1	RCVCMP0000527	0.6711171474076612	Not stimulated	In solution	In solution - Not stimulated
CD50	S1	RCVCMP0000531	0.06406595008263796	Not stimulated	In solution	In solution - Not stimulated
CD50	S1	RCVCMP0000537	1.2533917719480243	Not stimulated	In solution	In solution - Not stimulated
CD50	S1	RCVCMP0000540	0.44419774891541036	Not stimulated	In solution	In solution - Not stimulated
CD50	S1	RCVCMP0000543	0.7855619976500862	Not stimulated	In solution	In solution - Not stimulated
CD50	S1	RCVCMP0000548	0.3227101624338075	Not stimulated	In solution	In solution - Not stimulated
CD50	S1	RCVCMP0000550	0.5511970173800128	Not stimulated	In solution	In solution - Not stimulated
CD50	S1	RCVCMP0000552	0.25998881697343224	Not stimulated	In solution	In solution - Not stimulated
CD50	S1	RCVCMP0000556	0.2647422312631985	Not stimulated	In solution	In solution - Not stimulated
CD50	S1	RCVCMP0000561	0.5687255044715427	Not stimulated	In solution	In solution - Not stimulated
CD50	S1	RCVCMP0000562	0.879161039183839	Not stimulated	In solution	In solution - Not stimulated
CD50	S1	RCVCMP0000563	0.9605517714160003	Not stimulated	In solution	In solution - Not stimulated
CD50	S1	RCVCMP0000571	1.1015431699403946	Not stimulated	In solution	In solution - Not stimulated
CD50	S1	RCVCMP0000576	0.5874368787048596	Not stimulated	In solution	In solution - Not stimulated
CD50	S1	RCVCMP0000577	0.2111032045982622	Not stimulated	In solution	In solution - Not stimulated
CD50	S1	RCVCMP0000585	0.888392795768052	Not stimulated	In solution	In solution - Not stimulated
CD50	S1	RCVCMP0000586	1.0521037599324359	Not stimulated	In solution	In solution - Not stimulated
CD50	S1	RCVCMP0000588	1.223773976678006	Not stimulated	In solution	In solution - Not stimulated
CD50	S1	RCVCMP0000592	0.47288754857000714	Not stimulated	In solution	In solution - Not stimulated
CD50	S1	RCVCMP0000604	0.5786821456547299	Not stimulated	In solution	In solution - Not stimulated
CD50	S1	RCVCMP0000606	0.37313851862904646	Not stimulated	In solution	In solution - Not stimulated
CD50	S1	RCVCMP0000607	0.26231644937142234	Not stimulated	In solution	In solution - Not stimulated
CD50	S1	RCVCMP0000614	0.5963168065638436	Not stimulated	In solution	In solution - Not stimulated
CD50	S1	RCVCMP0000616	1.332984296315894	Not stimulated	In solution	In solution - Not stimulated
CD50	S1	RCVCMP0000620	0.3015090501144949	Not stimulated	In solution	In solution - Not stimulated
CD50	S1	RCVCMP0000621	0.6471783536686828	Not stimulated	In solution	In solution - Not stimulated
CD50	S1	RCVCMP0000627	0.5011305798350764	Not stimulated	In solution	In solution - Not stimulated
CD50	S1	RCVCMP0000628	0.6995432905205491	Not stimulated	In solution	In solution - Not stimulated
CD50	S1	RCVCMP0000633	0.565176994759912	Not stimulated	In solution	In solution - Not stimulated
CD50	S1	RCVCMP0000637	0.4418454575309884	Not stimulated	In solution	In solution - Not stimulated
CD50	S1	RCVCMP0000638	0.4606351569720415	Not stimulated	In solution	In solution - Not stimulated
CD50	S1	RCVCMP0000645	0.9466938172163323	Not stimulated	In solution	In solution - Not stimulated
CD50	S1	RCVCMP0000646	0.5494045307777518	Not stimulated	In solution	In solution - Not stimulated
CD50	S1	RCVCMP0000647	0.8680519348932255	Not stimulated	In solution	In solution - Not stimulated
CD50	S1	RCVCMP0000654	0.7375551730639129	Not stimulated	In solution	In solution - Not stimulated
CD50	S1	RCVCMP0000659	0.3261003418126069	Not stimulated	In solution	In solution - Not stimulated
CD50	S1	RCVCMP0000662	0.37642071474895306	Not stimulated	In solution	In solution - Not stimulated
CD50	S1	RCVCMP0000665	0.22413972686494837	Not stimulated	In solution	In solution - Not stimulated
CD50	S1	RCVCMP0000669	0.48151888392510545	Not stimulated	In solution	In solution - Not stimulated
CD50	S1	RCVCMP0000675	0.2734124349499414	Not stimulated	In solution	In solution - Not stimulated
CD50	S1	RCVCMP0000676	1.1661540085763846	Not stimulated	In solution	In solution - Not stimulated
CD50	S1	RCVCMP0000678	0.43830636888657565	Not stimulated	In solution	In solution - Not stimulated
CD50	S1	RCVCMP0000685	0.7293897654055085	Not stimulated	In solution	In solution - Not stimulated
CD50	S1	RCVCMP0000689	0.8666795250023256	Not stimulated	In solution	In solution - Not stimulated
CD50	S1	RCVCMP0000690	0.20584132239469877	Not stimulated	In solution	In solution - Not stimulated
CD50	S1	RCVCMP0000693	0.5034614920153452	Not stimulated	In solution	In solution - Not stimulated
CD50	S1	RCVCMP0000700	0.2374246238922296	Not stimulated	In solution	In solution - Not stimulated
CD50	S1	RCVCMP0000702	0.8694794975575213	Not stimulated	In solution	In solution - Not stimulated
CD50	S1	RCVCMP0000709	0.2939047453311252	Not stimulated	In solution	In solution - Not stimulated
CD50	S1	RCVCMP0000710	0.8896589696083834	Not stimulated	In solution	In solution - Not stimulated
CD50	S1	RCVCMP0000711	0.7886605810836689	Not stimulated	In solution	In solution - Not stimulated
CD50	S1	RCVCMP0000713	1.0558352795431103	Not stimulated	In solution	In solution - Not stimulated
CD50	S1	RCVCMP0000714	0.3332374639538978	Not stimulated	In solution	In solution - Not stimulated
CD50	S1	RCVCMP0000723	0.45115647643383183	Not stimulated	In solution	In solution - Not stimulated
CD50	S1	RCVCMP0000728	0.32851402213845243	Not stimulated	In solution	In solution - Not stimulated
CD50	S1	RCVCMP0000730	0.536772771301254	Not stimulated	In solution	In solution - Not stimulated
CD50	S1	RCVCMP0000731	0.549962934601312	Not stimulated	In solution	In solution - Not stimulated
CD50	S1	RCVCMP0000734	0.34500453982177065	Not stimulated	In solution	In solution - Not stimulated
CD50	S1	RCVCMP0000738	0.6032579095876731	Not stimulated	In solution	In solution - Not stimulated
CD50	S1	RCVCMP0000739	0.8591879603456456	Not stimulated	In solution	In solution - Not stimulated
CD50	S1	RCVCMP0000741	0.7900045238432019	Not stimulated	In solution	In solution - Not stimulated
CD50	S1	RCVCMP0000745	0.24797609985190014	Not stimulated	In solution	In solution - Not stimulated
CD50	S1	RCVCMP0000746	0.5327224526165032	Not stimulated	In solution	In solution - Not stimulated
CD50	S1	RCVCMP0000747	0.8505241176436281	Not stimulated	In solution	In solution - Not stimulated
CD50	S1	RCVCMP0000751	0.179112878643236	Not stimulated	In solution	In solution - Not stimulated
CD50	S1	RCVCMP0000752	1.0447610838190817	Not stimulated	In solution	In solution - Not stimulated
CD50	S1	RCVCMP0000755	0.2550103371682425	Not stimulated	In solution	In solution - Not stimulated
CD50	S1	RCVCMP0000758	1.031777189630483	Not stimulated	In solution	In solution - Not stimulated
CD50	S1	RCVCMP0000763	0.32512038743008553	Not stimulated	In solution	In solution - Not stimulated
CD50	S1	RCVCMP0000764	1.0128165671210831	Not stimulated	In solution	In solution - Not stimulated
CD50	S1	RCVCMP0000766	0.48651559321948523	Not stimulated	In solution	In solution - Not stimulated
CD50	S1	RCVCMP0000771	0.6587371559812675	Not stimulated	In solution	In solution - Not stimulated
CD50	S1	RCVCMP0000776	0.7822211674863089	Not stimulated	In solution	In solution - Not stimulated
CD50	S1	RCVCMP0000777	0.40006902861517	Not stimulated	In solution	In solution - Not stimulated
CD50	S1	RCVCMP0000783	0.33585143360374653	Not stimulated	In solution	In solution - Not stimulated
CD50	S1	RCVCMP0000784	0.6074513773402944	Not stimulated	In solution	In solution - Not stimulated
CD50	S1	RCVCMP0000785	0.7348631696977331	Not stimulated	In solution	In solution - Not stimulated
CD50	S1	RCVCMP0000788	0.16228277544620812	Not stimulated	In solution	In solution - Not stimulated
CD50	S1	RCVCMP0000790	0.277559788366882	Not stimulated	In solution	In solution - Not stimulated
CD50	S1	RCVCMP0000793	0.40429722138360646	Not stimulated	In solution	In solution - Not stimulated
CD50	S1	RCVCMP0000794	0.38744818679919824	Not stimulated	In solution	In solution - Not stimulated
CD50	S1	RCVCMP0000802	0.5276969539695165	Not stimulated	In solution	In solution - Not stimulated
CD50	S1	RCVCMP0000803	0.6126503560880503	Not stimulated	In solution	In solution - Not stimulated
CD50	S1	RCVCMP0000805	0.5437932268242675	Not stimulated	In solution	In solution - Not stimulated
CD50	S1	RCVCMP0000811	0.3492585019539157	Not stimulated	In solution	In solution - Not stimulated
CD50	S1	RCVCMP0000822	0.6002585372956363	Not stimulated	In solution	In solution - Not stimulated
CD50	S1	RCVCMP0000823	0.4584267446580163	Not stimulated	In solution	In solution - Not stimulated
CD50	S1	RCVCMP0000824	0.31432928128719534	Not stimulated	In solution	In solution - Not stimulated
CD50	S1	RCVCMP0000838	0.16225688183902098	Not stimulated	In solution	In solution - Not stimulated
CD50	S1	RCVCMP0000840	1.0892501989070038	Not stimulated	In solution	In solution - Not stimulated
CD50	S1	RCVCMP0000843	0.800686666639392	Not stimulated	In solution	In solution - Not stimulated
CD50	S1	RCVCMP0000849	0.6720569763116101	Not stimulated	In solution	In solution - Not stimulated
CD50	S1	RCVCMP0000850	0.9860205429263821	Not stimulated	In solution	In solution - Not stimulated
CD50	S1	RCVCMP0000854	0.4789545318113079	Not stimulated	In solution	In solution - Not stimulated
CD50	S1	RCVCMP0000862	0.5105977921139746	Not stimulated	In solution	In solution - Not stimulated
CD50	S1	RCVCMP0000863	0.2864327927545524	Not stimulated	In solution	In solution - Not stimulated
CD50	S1	RCVCMP0000868	0.5856302801209163	Not stimulated	In solution	In solution - Not stimulated
CD50	S1	RCVCMP0000869	0.3598506267421486	Not stimulated	In solution	In solution - Not stimulated
CD50	S1	RCVCMP0000876	0.8238086273395063	Not stimulated	In solution	In solution - Not stimulated
CD50	S1	RCVCMP0000887	0.49313549340837387	Not stimulated	In solution	In solution - Not stimulated
CD50	S1	RCVCMP0000888	0.4093061030979207	Not stimulated	In solution	In solution - Not stimulated
CD50	S1	RCVCMP0000890	0.6954698307056715	Not stimulated	In solution	In solution - Not stimulated
CD50	S1	RCVCMP0000891	0.9526435364334589	Not stimulated	In solution	In solution - Not stimulated
CD50	S1	RCVCMP0000897	0.5971388439883855	Not stimulated	In solution	In solution - Not stimulated
CD50	S1	RCVCMP0000901	0.5245910161539673	Not stimulated	In solution	In solution - Not stimulated
CD50	S1	RCVCMP0000909	0.25561895157131004	Not stimulated	In solution	In solution - Not stimulated
CD50	S1	RCVCMP0000913	0.6255338387120732	Not stimulated	In solution	In solution - Not stimulated
CD50	S1	RCVCMP0000915	0.7951807180130501	Not stimulated	In solution	In solution - Not stimulated
CD50	S1	RCVCMP0000927	0.2540137772923714	Not stimulated	In solution	In solution - Not stimulated
CD50	S1	RCVCMP0000930	0.39070770752425954	Not stimulated	In solution	In solution - Not stimulated
CD50	S1	RCVCMP0000936	0.4393831961009959	Not stimulated	In solution	In solution - Not stimulated
CD50	S1	RCVCMP0000939	0.34901910278877474	Not stimulated	In solution	In solution - Not stimulated
CD50	S1	RCVCMP0000942	0.5074470412980634	Not stimulated	In solution	In solution - Not stimulated
CD50	S1	RCVCMP0000949	0.4249118933054355	Not stimulated	In solution	In solution - Not stimulated
CD50	S1	RCVCMP0000956	1.0403129055887994	Not stimulated	In solution	In solution - Not stimulated
CD50	S1	RCVCMP0000960	0.4797045935617826	Not stimulated	In solution	In solution - Not stimulated
CD50	S1	RCVCMP0000983	0.5971313378817199	Not stimulated	In solution	In solution - Not stimulated
CD50	S1	RCVCMP0000990	0.3512600265175749	Not stimulated	In solution	In solution - Not stimulated
CD50	S1	RCVCMP0000997	0.22708781065842037	Not stimulated	In solution	In solution - Not stimulated
CD50	S1	RCVCMP0001002	0.76397636914141	Not stimulated	In solution	In solution - Not stimulated
CD50	S1	RCVCMP0001003	0.3230811465940567	Not stimulated	In solution	In solution - Not stimulated
CD50	S1	RCVCMP0001009	0.2631721297555592	Not stimulated	In solution	In solution - Not stimulated
CD50	S1	RCVCMP0001022	0.626047658594324	Not stimulated	In solution	In solution - Not stimulated
CD50	S1	RCVCMP0001024	0.6951281070558473	Not stimulated	In solution	In solution - Not stimulated
CD50	S1	RCVCMP0001028	0.35241746234190374	Not stimulated	In solution	In solution - Not stimulated
CD50	S1	RCVCMP0001029	1.2332348623289466	Not stimulated	In solution	In solution - Not stimulated
CD50	S1	RCVCMP0001035	0.5642345862557957	Not stimulated	In solution	In solution - Not stimulated
CD50	S1	RCVCMP0001038	0.2940382101013072	Not stimulated	In solution	In solution - Not stimulated
CD50	S1	RCVCMP0001040	1.5194608438902806	Not stimulated	In solution	In solution - Not stimulated
CD50	S1	RCVCMP0001046	0.5987333981934315	Not stimulated	In solution	In solution - Not stimulated
CD50	S1	RCVCMP0001051	0.3931247697051658	Not stimulated	In solution	In solution - Not stimulated
CD50	S1	RCVCMP0001056	0.27360920605926103	Not stimulated	In solution	In solution - Not stimulated
CD50	S1	RCVCMP0001065	0.4582815836220578	Not stimulated	In solution	In solution - Not stimulated
CD50	S1	RCVCMP0001067	0.5812689715530951	Not stimulated	In solution	In solution - Not stimulated
CD50	S1	RCVCMP0001069	0.6275630821648325	Not stimulated	In solution	In solution - Not stimulated
CD50	S1	RCVCMP0001072	0.9813437894558675	Not stimulated	In solution	In solution - Not stimulated
CD50	S1	RCVCMP0001083	0.9235828418600237	Not stimulated	In solution	In solution - Not stimulated
CD50	S1	RCVCMP0001087	0.47671424408635676	Not stimulated	In solution	In solution - Not stimulated
CD50	S1	RCVCMP0001090	0.5331237202473373	Not stimulated	In solution	In solution - Not stimulated
CD50	S1	RCVCMP0001113	0.36645922862924296	Not stimulated	In solution	In solution - Not stimulated
CD50	S1	RCVCMP0001127	1.0609335460938245	Not stimulated	In solution	In solution - Not stimulated
CD50	S1	RCVCMP0001138	0.508549360169695	Not stimulated	In solution	In solution - Not stimulated
CD50	S1	RCVCMP0001147	0.459468563971749	Not stimulated	In solution	In solution - Not stimulated
CD50	S1	RCVCMP0001154	0.4370975266460904	Not stimulated	In solution	In solution - Not stimulated
CD50	S1	RCVCMP0001161	0.5831697132206213	Not stimulated	In solution	In solution - Not stimulated
CD50	S1	RCVCMP0001162	0.19320470392022726	Not stimulated	In solution	In solution - Not stimulated
CD50	S1	RCVCMP0001198	0.7291521003672181	Not stimulated	In solution	In solution - Not stimulated
CD50	S1	RCVCMP0001199	0.8738068654504013	Not stimulated	In solution	In solution - Not stimulated
CD50	S1	RCVCMP0001208	0.8095228267681287	Not stimulated	In solution	In solution - Not stimulated
CD50	S1	RCVCMP0001221	0.4422746582109969	Not stimulated	In solution	In solution - Not stimulated
CD50	S1	RCVCMP0001225	0.8953222977698585	Not stimulated	In solution	In solution - Not stimulated
CD50	S1	RCVCMP0001238	0.9980372736826678	Not stimulated	In solution	In solution - Not stimulated
CD50	S1	RCVCMP0001245	0.35957413841793134	Not stimulated	In solution	In solution - Not stimulated
CD50	S1	RCVCMP0001258	0.5602663391406645	Not stimulated	In solution	In solution - Not stimulated
CD50	S1	RCVCMP0001269	0.30905143125712303	Not stimulated	In solution	In solution - Not stimulated
CD50	S1	RCVCMP0001270	0.5092743683627289	Not stimulated	In solution	In solution - Not stimulated
CD50	S1	RCVCMP0001291	0.938333168437312	Not stimulated	In solution	In solution - Not stimulated
CD50	S1	RCVCMP0001302	0.32825457794894114	Not stimulated	In solution	In solution - Not stimulated
CD50	S1	RCVCMP0001308	0.5601060030200185	Not stimulated	In solution	In solution - Not stimulated
CD50	S1	RCVCMP0001321	0.47040548095311796	Not stimulated	In solution	In solution - Not stimulated
CD50	S1	RCVCMP0001337	0.6804219335149895	Not stimulated	In solution	In solution - Not stimulated
CD50	S1	RCVCMP0001364	0.2919556989018785	Not stimulated	In solution	In solution - Not stimulated
CD50	S1	RCVCMP0001377	0.6138072609613158	Not stimulated	In solution	In solution - Not stimulated
CD50	S1	RCVCMP0001388	1.001472776047741	Not stimulated	In solution	In solution - Not stimulated
CD50	S1	RCVCMP0001450	0.23239803460944403	Not stimulated	In solution	In solution - Not stimulated
CD50	S1	RCVCMP0001466	0.9812627258699315	Not stimulated	In solution	In solution - Not stimulated
CD50	S1	RCVCMP0001485	0.25504417712670185	Not stimulated	In solution	In solution - Not stimulated
CD50	S1	RCVCMP0001499	1.479081119224724	Not stimulated	In solution	In solution - Not stimulated
CD50	S1	RCVCMP0001609	0.528554490697828	Not stimulated	In solution	In solution - Not stimulated
CD50	S1	RCVCMP0001714	1.7422854301101576	Not stimulated	In solution	In solution - Not stimulated
CD50	S1	RCVCMP0001890	0.46441125476320216	Not stimulated	In solution	In solution - Not stimulated
CD50	S1	RCVCMP0002033	0.6656573956497069	Not stimulated	In solution	In solution - Not stimulated
CD50	S6	RCVCMP0000000	0.34774386489727205	MCP1	In solution	In solution - MCP1
CD50	S6	RCVCMP0000001	0.3827725597657494	MCP1	In solution	In solution - MCP1
CD50	S6	RCVCMP0000002	0.7756215220571079	MCP1	In solution	In solution - MCP1
CD50	S6	RCVCMP0000003	0.8834703895722134	MCP1	In solution	In solution - MCP1
CD50	S6	RCVCMP0000006	0.5655451350504317	MCP1	In solution	In solution - MCP1
CD50	S6	RCVCMP0000011	1.0640795229929156	MCP1	In solution	In solution - MCP1
CD50	S6	RCVCMP0000012	0.8065816416997184	MCP1	In solution	In solution - MCP1
CD50	S6	RCVCMP0000015	0.6002033822540203	MCP1	In solution	In solution - MCP1
CD50	S6	RCVCMP0000016	0.5035354797196242	MCP1	In solution	In solution - MCP1
CD50	S6	RCVCMP0000018	0.5199154802818542	MCP1	In solution	In solution - MCP1
CD50	S6	RCVCMP0000021	0.9386731021687786	MCP1	In solution	In solution - MCP1
CD50	S6	RCVCMP0000023	0.6111151749533921	MCP1	In solution	In solution - MCP1
CD50	S6	RCVCMP0000024	0.7828990584689551	MCP1	In solution	In solution - MCP1
CD50	S6	RCVCMP0000025	0.6549160911658561	MCP1	In solution	In solution - MCP1
CD50	S6	RCVCMP0000027	0.47751417694026377	MCP1	In solution	In solution - MCP1
CD50	S6	RCVCMP0000029	0.7423563739400493	MCP1	In solution	In solution - MCP1
CD50	S6	RCVCMP0000030	1.6171567925742858	MCP1	In solution	In solution - MCP1
CD50	S6	RCVCMP0000033	0.8936788085469441	MCP1	In solution	In solution - MCP1
CD50	S6	RCVCMP0000034	0.6587778328495237	MCP1	In solution	In solution - MCP1
CD50	S6	RCVCMP0000037	0.2201547502182799	MCP1	In solution	In solution - MCP1
CD50	S6	RCVCMP0000038	0.7620665795290941	MCP1	In solution	In solution - MCP1
CD50	S6	RCVCMP0000039	1.7846053852136645	MCP1	In solution	In solution - MCP1
CD50	S6	RCVCMP0000040	0.5258015986134669	MCP1	In solution	In solution - MCP1
CD50	S6	RCVCMP0000042	0.31817187968969796	MCP1	In solution	In solution - MCP1
CD50	S6	RCVCMP0000045	0.9873305893754627	MCP1	In solution	In solution - MCP1
CD50	S6	RCVCMP0000047	0.30526631975454305	MCP1	In solution	In solution - MCP1
CD50	S6	RCVCMP0000048	0.4285182124356385	MCP1	In solution	In solution - MCP1
CD50	S6	RCVCMP0000050	0.1512025279476212	MCP1	In solution	In solution - MCP1
CD50	S6	RCVCMP0000054	0.6079194899280764	MCP1	In solution	In solution - MCP1
CD50	S6	RCVCMP0000055	0.8027643377890955	MCP1	In solution	In solution - MCP1
CD50	S6	RCVCMP0000056	0.5910696494842381	MCP1	In solution	In solution - MCP1
CD50	S6	RCVCMP0000057	0.4741174375744867	MCP1	In solution	In solution - MCP1
CD50	S6	RCVCMP0000060	0.9425761164107114	MCP1	In solution	In solution - MCP1
CD50	S6	RCVCMP0000062	1.119750805104173	MCP1	In solution	In solution - MCP1
CD50	S6	RCVCMP0000064	0.4241135006478543	MCP1	In solution	In solution - MCP1
CD50	S6	RCVCMP0000065	0.4034916220107528	MCP1	In solution	In solution - MCP1
CD50	S6	RCVCMP0000066	0.3787571134163977	MCP1	In solution	In solution - MCP1
CD50	S6	RCVCMP0000067	1.0002514641555063	MCP1	In solution	In solution - MCP1
CD50	S6	RCVCMP0000068	1.0429370887672487	MCP1	In solution	In solution - MCP1
CD50	S6	RCVCMP0000069	0.49812055017894047	MCP1	In solution	In solution - MCP1
CD50	S6	RCVCMP0000071	0.6854002416684188	MCP1	In solution	In solution - MCP1
CD50	S6	RCVCMP0000074	0.6738261814020594	MCP1	In solution	In solution - MCP1
CD50	S6	RCVCMP0000075	0.34290990596064974	MCP1	In solution	In solution - MCP1
CD50	S6	RCVCMP0000076	0.691921188544402	MCP1	In solution	In solution - MCP1
CD50	S6	RCVCMP0000077	0.4732982518934738	MCP1	In solution	In solution - MCP1
CD50	S6	RCVCMP0000079	0.7244902450063406	MCP1	In solution	In solution - MCP1
CD50	S6	RCVCMP0000080	0.5662299920528494	MCP1	In solution	In solution - MCP1
CD50	S6	RCVCMP0000081	0.8011593541177645	MCP1	In solution	In solution - MCP1
CD50	S6	RCVCMP0000083	0.6406418830410009	MCP1	In solution	In solution - MCP1
CD50	S6	RCVCMP0000086	0.5743221043865111	MCP1	In solution	In solution - MCP1
CD50	S6	RCVCMP0000087	0.04757080537925763	MCP1	In solution	In solution - MCP1
CD50	S6	RCVCMP0000088	0.8260008610834229	MCP1	In solution	In solution - MCP1
CD50	S6	RCVCMP0000089	0.8240479267112549	MCP1	In solution	In solution - MCP1
CD50	S6	RCVCMP0000093	0.1448656722115494	MCP1	In solution	In solution - MCP1
CD50	S6	RCVCMP0000097	0.7866142258806125	MCP1	In solution	In solution - MCP1
CD50	S6	RCVCMP0000099	0.13599686748228162	MCP1	In solution	In solution - MCP1
CD50	S6	RCVCMP0000100	0.5215022757096515	MCP1	In solution	In solution - MCP1
CD50	S6	RCVCMP0000101	0.2745967640622347	MCP1	In solution	In solution - MCP1
CD50	S6	RCVCMP0000104	0.49787067969808346	MCP1	In solution	In solution - MCP1
CD50	S6	RCVCMP0000105	0.5815770879669416	MCP1	In solution	In solution - MCP1
CD50	S6	RCVCMP0000106	0.43345570659681704	MCP1	In solution	In solution - MCP1
CD50	S6	RCVCMP0000108	0.9889418345903909	MCP1	In solution	In solution - MCP1
CD50	S6	RCVCMP0000112	1.0272957695529616	MCP1	In solution	In solution - MCP1
CD50	S6	RCVCMP0000114	1.3355359535257951	MCP1	In solution	In solution - MCP1
CD50	S6	RCVCMP0000115	0.5076975774441602	MCP1	In solution	In solution - MCP1
CD50	S6	RCVCMP0000116	0.44755046610147176	MCP1	In solution	In solution - MCP1
CD50	S6	RCVCMP0000118	0.6012459830457404	MCP1	In solution	In solution - MCP1
CD50	S6	RCVCMP0000119	0.41671312352544415	MCP1	In solution	In solution - MCP1
CD50	S6	RCVCMP0000120	1.03443010563463	MCP1	In solution	In solution - MCP1
CD50	S6	RCVCMP0000121	0.18716845819910927	MCP1	In solution	In solution - MCP1
CD50	S6	RCVCMP0000126	0.7084593536772658	MCP1	In solution	In solution - MCP1
CD50	S6	RCVCMP0000127	0.49873623654829774	MCP1	In solution	In solution - MCP1
CD50	S6	RCVCMP0000133	0.4342190316481287	MCP1	In solution	In solution - MCP1
CD50	S6	RCVCMP0000139	0.8232889984556527	MCP1	In solution	In solution - MCP1
CD50	S6	RCVCMP0000140	0.424302694457343	MCP1	In solution	In solution - MCP1
CD50	S6	RCVCMP0000141	0.7201520116211844	MCP1	In solution	In solution - MCP1
CD50	S6	RCVCMP0000147	0.4845394413053499	MCP1	In solution	In solution - MCP1
CD50	S6	RCVCMP0000149	0.8499980024627853	MCP1	In solution	In solution - MCP1
CD50	S6	RCVCMP0000150	0.5995313057246385	MCP1	In solution	In solution - MCP1
CD50	S6	RCVCMP0000153	0.7241338856066377	MCP1	In solution	In solution - MCP1
CD50	S6	RCVCMP0000154	0.7594786245467884	MCP1	In solution	In solution - MCP1
CD50	S6	RCVCMP0000155	0.7053546830836983	MCP1	In solution	In solution - MCP1
CD50	S6	RCVCMP0000156	0.5376602385462043	MCP1	In solution	In solution - MCP1
CD50	S6	RCVCMP0000160	1.0028796329731002	MCP1	In solution	In solution - MCP1
CD50	S6	RCVCMP0000163	0.8300708026958361	MCP1	In solution	In solution - MCP1
CD50	S6	RCVCMP0000166	0.6688243118955354	MCP1	In solution	In solution - MCP1
CD50	S6	RCVCMP0000167	0.5647581141135015	MCP1	In solution	In solution - MCP1
CD50	S6	RCVCMP0000168	0.42431671561986395	MCP1	In solution	In solution - MCP1
CD50	S6	RCVCMP0000169	0.20349012614122322	MCP1	In solution	In solution - MCP1
CD50	S6	RCVCMP0000170	0.5044910223323673	MCP1	In solution	In solution - MCP1
CD50	S6	RCVCMP0000177	0.45170008214133056	MCP1	In solution	In solution - MCP1
CD50	S6	RCVCMP0000179	0.46570097031902224	MCP1	In solution	In solution - MCP1
CD50	S6	RCVCMP0000184	0.5325295076720624	MCP1	In solution	In solution - MCP1
CD50	S6	RCVCMP0000187	0.6763399935368459	MCP1	In solution	In solution - MCP1
CD50	S6	RCVCMP0000193	0.4085960756869436	MCP1	In solution	In solution - MCP1
CD50	S6	RCVCMP0000195	1.0309002000633354	MCP1	In solution	In solution - MCP1
CD50	S6	RCVCMP0000196	0.7801612439087958	MCP1	In solution	In solution - MCP1
CD50	S6	RCVCMP0000199	0.3830640499451126	MCP1	In solution	In solution - MCP1
CD50	S6	RCVCMP0000203	0.4192122478066298	MCP1	In solution	In solution - MCP1
CD50	S6	RCVCMP0000213	0.5399688071205696	MCP1	In solution	In solution - MCP1
CD50	S6	RCVCMP0000216	1.4254071305709466	MCP1	In solution	In solution - MCP1
CD50	S6	RCVCMP0000217	1.161771897081565	MCP1	In solution	In solution - MCP1
CD50	S6	RCVCMP0000218	0.4381858573327912	MCP1	In solution	In solution - MCP1
CD50	S6	RCVCMP0000221	1.062453959885239	MCP1	In solution	In solution - MCP1
CD50	S6	RCVCMP0000223	0.6055116069395347	MCP1	In solution	In solution - MCP1
CD50	S6	RCVCMP0000224	0.5219973670541681	MCP1	In solution	In solution - MCP1
CD50	S6	RCVCMP0000225	0.6901653885544466	MCP1	In solution	In solution - MCP1
CD50	S6	RCVCMP0000226	1.1735030554040677	MCP1	In solution	In solution - MCP1
CD50	S6	RCVCMP0000231	0.9205914802897627	MCP1	In solution	In solution - MCP1
CD50	S6	RCVCMP0000234	0.3686899869825048	MCP1	In solution	In solution - MCP1
CD50	S6	RCVCMP0000236	0.3433871963000304	MCP1	In solution	In solution - MCP1
CD50	S6	RCVCMP0000240	0.5923634144530813	MCP1	In solution	In solution - MCP1
CD50	S6	RCVCMP0000241	1.3549721920254665	MCP1	In solution	In solution - MCP1
CD50	S6	RCVCMP0000244	0.723140859297234	MCP1	In solution	In solution - MCP1
CD50	S6	RCVCMP0000248	1.0842049708054389	MCP1	In solution	In solution - MCP1
CD50	S6	RCVCMP0000250	0.38821058040477324	MCP1	In solution	In solution - MCP1
CD50	S6	RCVCMP0000253	0.35111717549547017	MCP1	In solution	In solution - MCP1
CD50	S6	RCVCMP0000256	0.4876468067895067	MCP1	In solution	In solution - MCP1
CD50	S6	RCVCMP0000258	0.4537921604622487	MCP1	In solution	In solution - MCP1
CD50	S6	RCVCMP0000259	0.3747683098987212	MCP1	In solution	In solution - MCP1
CD50	S6	RCVCMP0000263	0.41052237932863145	MCP1	In solution	In solution - MCP1
CD50	S6	RCVCMP0000264	0.3943483330739414	MCP1	In solution	In solution - MCP1
CD50	S6	RCVCMP0000266	0.31406858221593126	MCP1	In solution	In solution - MCP1
CD50	S6	RCVCMP0000267	0.3079392721955204	MCP1	In solution	In solution - MCP1
CD50	S6	RCVCMP0000269	0.51751624676707	MCP1	In solution	In solution - MCP1
CD50	S6	RCVCMP0000270	0.28844938163350026	MCP1	In solution	In solution - MCP1
CD50	S6	RCVCMP0000271	1.7183300508904689	MCP1	In solution	In solution - MCP1
CD50	S6	RCVCMP0000272	0.5414840833739554	MCP1	In solution	In solution - MCP1
CD50	S6	RCVCMP0000273	0.4467367108506274	MCP1	In solution	In solution - MCP1
CD50	S6	RCVCMP0000276	0.615378603932537	MCP1	In solution	In solution - MCP1
CD50	S6	RCVCMP0000277	0.9013969468253984	MCP1	In solution	In solution - MCP1
CD50	S6	RCVCMP0000278	0.7286062786267768	MCP1	In solution	In solution - MCP1
CD50	S6	RCVCMP0000279	0.5177308898996414	MCP1	In solution	In solution - MCP1
CD50	S6	RCVCMP0000281	0.3839259961495666	MCP1	In solution	In solution - MCP1
CD50	S6	RCVCMP0000283	0.45531911813591674	MCP1	In solution	In solution - MCP1
CD50	S6	RCVCMP0000288	0.6327545616347177	MCP1	In solution	In solution - MCP1
CD50	S6	RCVCMP0000297	1.3090223694224188	MCP1	In solution	In solution - MCP1
CD50	S6	RCVCMP0000299	0.8192090863149569	MCP1	In solution	In solution - MCP1
CD50	S6	RCVCMP0000304	0.4919706139973629	MCP1	In solution	In solution - MCP1
CD50	S6	RCVCMP0000307	0.5321422121802315	MCP1	In solution	In solution - MCP1
CD50	S6	RCVCMP0000310	0.5865290976652775	MCP1	In solution	In solution - MCP1
CD50	S6	RCVCMP0000311	0.26820761051422726	MCP1	In solution	In solution - MCP1
CD50	S6	RCVCMP0000312	0.41497439487851306	MCP1	In solution	In solution - MCP1
CD50	S6	RCVCMP0000315	0.3731234137626239	MCP1	In solution	In solution - MCP1
CD50	S6	RCVCMP0000317	1.5712309462549954	MCP1	In solution	In solution - MCP1
CD50	S6	RCVCMP0000320	0.42926308158577353	MCP1	In solution	In solution - MCP1
CD50	S6	RCVCMP0000321	0.23539636255901256	MCP1	In solution	In solution - MCP1
CD50	S6	RCVCMP0000322	0.3905712393233556	MCP1	In solution	In solution - MCP1
CD50	S6	RCVCMP0000323	1.099780040299466	MCP1	In solution	In solution - MCP1
CD50	S6	RCVCMP0000324	0.4981616605842262	MCP1	In solution	In solution - MCP1
CD50	S6	RCVCMP0000327	0.575839115230263	MCP1	In solution	In solution - MCP1
CD50	S6	RCVCMP0000330	0.4528399218500191	MCP1	In solution	In solution - MCP1
CD50	S6	RCVCMP0000332	0.7104583651778884	MCP1	In solution	In solution - MCP1
CD50	S6	RCVCMP0000334	0.35539252427505263	MCP1	In solution	In solution - MCP1
CD50	S6	RCVCMP0000336	0.5356878877614559	MCP1	In solution	In solution - MCP1
CD50	S6	RCVCMP0000338	0.2727189833338343	MCP1	In solution	In solution - MCP1
CD50	S6	RCVCMP0000339	0.10656032832570933	MCP1	In solution	In solution - MCP1
CD50	S6	RCVCMP0000340	0.6467734603391464	MCP1	In solution	In solution - MCP1
CD50	S6	RCVCMP0000341	0.2882620946322564	MCP1	In solution	In solution - MCP1
CD50	S6	RCVCMP0000342	0.8689957797582921	MCP1	In solution	In solution - MCP1
CD50	S6	RCVCMP0000343	0.46192352555307264	MCP1	In solution	In solution - MCP1
CD50	S6	RCVCMP0000344	0.47996974462007835	MCP1	In solution	In solution - MCP1
CD50	S6	RCVCMP0000345	0.5342364431136615	MCP1	In solution	In solution - MCP1
CD50	S6	RCVCMP0000347	1.1112621975066828	MCP1	In solution	In solution - MCP1
CD50	S6	RCVCMP0000355	0.22346875303755068	MCP1	In solution	In solution - MCP1
CD50	S6	RCVCMP0000358	0.6200653280373097	MCP1	In solution	In solution - MCP1
CD50	S6	RCVCMP0000360	0.7479085094997893	MCP1	In solution	In solution - MCP1
CD50	S6	RCVCMP0000364	0.9576467786199658	MCP1	In solution	In solution - MCP1
CD50	S6	RCVCMP0000369	0.8664184424437236	MCP1	In solution	In solution - MCP1
CD50	S6	RCVCMP0000371	0.4892151644943308	MCP1	In solution	In solution - MCP1
CD50	S6	RCVCMP0000374	0.3929068543387572	MCP1	In solution	In solution - MCP1
CD50	S6	RCVCMP0000376	0.7234757129555669	MCP1	In solution	In solution - MCP1
CD50	S6	RCVCMP0000378	0.3937616360832886	MCP1	In solution	In solution - MCP1
CD50	S6	RCVCMP0000379	0.8518033417346598	MCP1	In solution	In solution - MCP1
CD50	S6	RCVCMP0000380	0.4742406854669152	MCP1	In solution	In solution - MCP1
CD50	S6	RCVCMP0000381	0.3770546210215677	MCP1	In solution	In solution - MCP1
CD50	S6	RCVCMP0000390	0.5567151021930525	MCP1	In solution	In solution - MCP1
CD50	S6	RCVCMP0000391	0.5615095727567262	MCP1	In solution	In solution - MCP1
CD50	S6	RCVCMP0000392	1.5765564637803786	MCP1	In solution	In solution - MCP1
CD50	S6	RCVCMP0000397	0.7668877864827592	MCP1	In solution	In solution - MCP1
CD50	S6	RCVCMP0000399	0.2304090863424829	MCP1	In solution	In solution - MCP1
CD50	S6	RCVCMP0000400	0.6612480325655525	MCP1	In solution	In solution - MCP1
CD50	S6	RCVCMP0000401	0.31937210242958236	MCP1	In solution	In solution - MCP1
CD50	S6	RCVCMP0000404	0.559181918248266	MCP1	In solution	In solution - MCP1
CD50	S6	RCVCMP0000406	0.4669803201512969	MCP1	In solution	In solution - MCP1
CD50	S6	RCVCMP0000407	0.6747069156673365	MCP1	In solution	In solution - MCP1
CD50	S6	RCVCMP0000409	0.6957229887401049	MCP1	In solution	In solution - MCP1
CD50	S6	RCVCMP0000411	1.5406056996709878	MCP1	In solution	In solution - MCP1
CD50	S6	RCVCMP0000413	1.3946455653028818	MCP1	In solution	In solution - MCP1
CD50	S6	RCVCMP0000414	0.9696093428882271	MCP1	In solution	In solution - MCP1
CD50	S6	RCVCMP0000415	0.29533353814714763	MCP1	In solution	In solution - MCP1
CD50	S6	RCVCMP0000416	0.4589142470148555	MCP1	In solution	In solution - MCP1
CD50	S6	RCVCMP0000418	0.1824324010288242	MCP1	In solution	In solution - MCP1
CD50	S6	RCVCMP0000422	0.521803511305119	MCP1	In solution	In solution - MCP1
CD50	S6	RCVCMP0000423	0.527007170780753	MCP1	In solution	In solution - MCP1
CD50	S6	RCVCMP0000426	0.5297704106462655	MCP1	In solution	In solution - MCP1
CD50	S6	RCVCMP0000428	0.4518688903980121	MCP1	In solution	In solution - MCP1
CD50	S6	RCVCMP0000433	0.41147523121325713	MCP1	In solution	In solution - MCP1
CD50	S6	RCVCMP0000434	0.4476730672111748	MCP1	In solution	In solution - MCP1
CD50	S6	RCVCMP0000436	0.48467448929801377	MCP1	In solution	In solution - MCP1
CD50	S6	RCVCMP0000437	0.71386079877879	MCP1	In solution	In solution - MCP1
CD50	S6	RCVCMP0000441	0.40371339606439294	MCP1	In solution	In solution - MCP1
CD50	S6	RCVCMP0000443	0.6080546892146311	MCP1	In solution	In solution - MCP1
CD50	S6	RCVCMP0000445	0.34883449377664244	MCP1	In solution	In solution - MCP1
CD50	S6	RCVCMP0000446	0.23848336255589958	MCP1	In solution	In solution - MCP1
CD50	S6	RCVCMP0000448	0.9178424588225446	MCP1	In solution	In solution - MCP1
CD50	S6	RCVCMP0000451	0.8376912036170039	MCP1	In solution	In solution - MCP1
CD50	S6	RCVCMP0000452	0.9019339568805912	MCP1	In solution	In solution - MCP1
CD50	S6	RCVCMP0000459	0.343517477556476	MCP1	In solution	In solution - MCP1
CD50	S6	RCVCMP0000461	0.5594529204092192	MCP1	In solution	In solution - MCP1
CD50	S6	RCVCMP0000464	0.5687590989791371	MCP1	In solution	In solution - MCP1
CD50	S6	RCVCMP0000472	0.6156083003551999	MCP1	In solution	In solution - MCP1
CD50	S6	RCVCMP0000474	0.6391499946267584	MCP1	In solution	In solution - MCP1
CD50	S6	RCVCMP0000475	0.4415086961975522	MCP1	In solution	In solution - MCP1
CD50	S6	RCVCMP0000476	0.7097724361245277	MCP1	In solution	In solution - MCP1
CD50	S6	RCVCMP0000478	0.5575444696530651	MCP1	In solution	In solution - MCP1
CD50	S6	RCVCMP0000482	0.9577665207119962	MCP1	In solution	In solution - MCP1
CD50	S6	RCVCMP0000485	0.3576034506667063	MCP1	In solution	In solution - MCP1
CD50	S6	RCVCMP0000487	0.9500321587872883	MCP1	In solution	In solution - MCP1
CD50	S6	RCVCMP0000490	1.244204863059412	MCP1	In solution	In solution - MCP1
CD50	S6	RCVCMP0000491	0.4301955162806674	MCP1	In solution	In solution - MCP1
CD50	S6	RCVCMP0000492	0.5556904590270303	MCP1	In solution	In solution - MCP1
CD50	S6	RCVCMP0000498	0.5439470005369771	MCP1	In solution	In solution - MCP1
CD50	S6	RCVCMP0000499	0.9993871784785321	MCP1	In solution	In solution - MCP1
CD50	S6	RCVCMP0000500	0.5899528629775549	MCP1	In solution	In solution - MCP1
CD50	S6	RCVCMP0000502	0.67573062008129825	MCP1	In solution	In solution - MCP1
CD50	S6	RCVCMP0000503	0.28283653667849235	MCP1	In solution	In solution - MCP1
CD50	S6	RCVCMP0000505	0.85514134159064	MCP1	In solution	In solution - MCP1
CD50	S6	RCVCMP0000514	0.6561402422226512	MCP1	In solution	In solution - MCP1
CD50	S6	RCVCMP0000517	0.1336874999006531	MCP1	In solution	In solution - MCP1
CD50	S6	RCVCMP0000530	0.3897299895799656	MCP1	In solution	In solution - MCP1
CD50	S6	RCVCMP0000533	0.8818558484438598	MCP1	In solution	In solution - MCP1
CD50	S6	RCVCMP0000538	1.9739077235682065	MCP1	In solution	In solution - MCP1
CD50	S6	RCVCMP0000539	0.1251168785379584	MCP1	In solution	In solution - MCP1
CD50	S6	RCVCMP0000542	1.2932496043288222	MCP1	In solution	In solution - MCP1
CD50	S6	RCVCMP0000552	0.6302948318504291	MCP1	In solution	In solution - MCP1
CD50	S6	RCVCMP0000553	0.4793313459030057	MCP1	In solution	In solution - MCP1
CD50	S6	RCVCMP0000555	0.47115948267540986	MCP1	In solution	In solution - MCP1
CD50	S6	RCVCMP0000557	0.5359206732688666	MCP1	In solution	In solution - MCP1
CD50	S6	RCVCMP0000568	0.5826947120090193	MCP1	In solution	In solution - MCP1
CD50	S6	RCVCMP0000575	0.7459301681562412	MCP1	In solution	In solution - MCP1
CD50	S6	RCVCMP0000576	0.11446855528026519	MCP1	In solution	In solution - MCP1
CD50	S6	RCVCMP0000579	0.7786310016049902	MCP1	In solution	In solution - MCP1
CD50	S6	RCVCMP0000584	0.652577616251857	MCP1	In solution	In solution - MCP1
CD50	S6	RCVCMP0000585	0.3643402239295957	MCP1	In solution	In solution - MCP1
CD50	S6	RCVCMP0000590	0.4565708342115145	MCP1	In solution	In solution - MCP1
CD50	S6	RCVCMP0000596	0.3533728923763174	MCP1	In solution	In solution - MCP1
CD50	S6	RCVCMP0000599	0.7115670566112914	MCP1	In solution	In solution - MCP1
CD50	S6	RCVCMP0000602	0.4338912125777973	MCP1	In solution	In solution - MCP1
CD50	S6	RCVCMP0000606	0.6286676264800978	MCP1	In solution	In solution - MCP1
CD50	S6	RCVCMP0000611	0.5780654455587754	MCP1	In solution	In solution - MCP1
CD50	S6	RCVCMP0000612	0.5704321672787074	MCP1	In solution	In solution - MCP1
CD50	S6	RCVCMP0000614	0.7354953956779038	MCP1	In solution	In solution - MCP1
CD50	S6	RCVCMP0000620	0.4255957129869273	MCP1	In solution	In solution - MCP1
CD50	S6	RCVCMP0000623	0.3429623667977146	MCP1	In solution	In solution - MCP1
CD50	S6	RCVCMP0000626	0.7289285470093635	MCP1	In solution	In solution - MCP1
CD50	S6	RCVCMP0000627	0.5137209442773272	MCP1	In solution	In solution - MCP1
CD50	S6	RCVCMP0000629	1.5287811713025417	MCP1	In solution	In solution - MCP1
CD50	S6	RCVCMP0000632	0.1795091742927803	MCP1	In solution	In solution - MCP1
CD50	S6	RCVCMP0000634	0.7666240841603386	MCP1	In solution	In solution - MCP1
CD50	S6	RCVCMP0000635	0.27942819306124517	MCP1	In solution	In solution - MCP1
CD50	S6	RCVCMP0000638	1.2409281633934026	MCP1	In solution	In solution - MCP1
CD50	S6	RCVCMP0000641	0.3941978736540731	MCP1	In solution	In solution - MCP1
CD50	S6	RCVCMP0000642	1.0471315244140056	MCP1	In solution	In solution - MCP1
CD50	S6	RCVCMP0000652	0.994106557421009	MCP1	In solution	In solution - MCP1
CD50	S6	RCVCMP0000655	0.5670875629774877	MCP1	In solution	In solution - MCP1
CD50	S6	RCVCMP0000659	1.6201645017151332	MCP1	In solution	In solution - MCP1
CD50	S6	RCVCMP0000665	0.49564913039514524	MCP1	In solution	In solution - MCP1
CD50	S6	RCVCMP0000669	0.5599761095434377	MCP1	In solution	In solution - MCP1
CD50	S6	RCVCMP0000671	0.599512080340583	MCP1	In solution	In solution - MCP1
CD50	S6	RCVCMP0000681	0.7815089219770699	MCP1	In solution	In solution - MCP1
CD50	S6	RCVCMP0000684	0.29023836138352577	MCP1	In solution	In solution - MCP1
CD50	S6	RCVCMP0000688	0.6226341571686579	MCP1	In solution	In solution - MCP1
CD50	S6	RCVCMP0000689	0.5493599806985301	MCP1	In solution	In solution - MCP1
CD50	S6	RCVCMP0000698	0.2941027138740822	MCP1	In solution	In solution - MCP1
CD50	S6	RCVCMP0000700	0.7886948181853854	MCP1	In solution	In solution - MCP1
CD50	S6	RCVCMP0000702	0.6095318579370775	MCP1	In solution	In solution - MCP1
CD50	S6	RCVCMP0000706	0.4643006629209626	MCP1	In solution	In solution - MCP1
CD50	S6	RCVCMP0000709	0.7046528261789783	MCP1	In solution	In solution - MCP1
CD50	S6	RCVCMP0000716	0.6763870985785164	MCP1	In solution	In solution - MCP1
CD50	S6	RCVCMP0000719	0.5965397799195019	MCP1	In solution	In solution - MCP1
CD50	S6	RCVCMP0000720	0.8917978354501621	MCP1	In solution	In solution - MCP1
CD50	S6	RCVCMP0000726	0.5362040258254064	MCP1	In solution	In solution - MCP1
CD50	S6	RCVCMP0000737	0.272402562958962	MCP1	In solution	In solution - MCP1
CD50	S6	RCVCMP0000746	0.5656944041566689	MCP1	In solution	In solution - MCP1
CD50	S6	RCVCMP0000752	0.8725440135792356	MCP1	In solution	In solution - MCP1
CD50	S6	RCVCMP0000763	0.3264888338324383	MCP1	In solution	In solution - MCP1
CD50	S6	RCVCMP0000766	0.5161774990676068	MCP1	In solution	In solution - MCP1
CD50	S6	RCVCMP0000784	0.9067759586661235	MCP1	In solution	In solution - MCP1
CD50	S6	RCVCMP0000785	0.6385554429756303	MCP1	In solution	In solution - MCP1
CD50	S6	RCVCMP0000807	0.6972057406308408	MCP1	In solution	In solution - MCP1
CD50	S6	RCVCMP0000810	0.342574887667578	MCP1	In solution	In solution - MCP1
CD50	S6	RCVCMP0000821	0.2957055517011384	MCP1	In solution	In solution - MCP1
CD50	S6	RCVCMP0000825	0.4536667564436836	MCP1	In solution	In solution - MCP1
CD50	S6	RCVCMP0000829	0.7228548357106708	MCP1	In solution	In solution - MCP1
CD50	S6	RCVCMP0000835	0.46310532161888884	MCP1	In solution	In solution - MCP1
CD50	S6	RCVCMP0000845	0.4973238388170516	MCP1	In solution	In solution - MCP1
CD50	S6	RCVCMP0000846	0.641848445315516	MCP1	In solution	In solution - MCP1
CD50	S6	RCVCMP0000847	0.33830058276109565	MCP1	In solution	In solution - MCP1
CD50	S6	RCVCMP0000850	0.5811730084195053	MCP1	In solution	In solution - MCP1
CD50	S6	RCVCMP0000851	0.5198611271449033	MCP1	In solution	In solution - MCP1
CD50	S6	RCVCMP0000854	1.0466159041770762	MCP1	In solution	In solution - MCP1
CD50	S6	RCVCMP0000855	0.741971886732896	MCP1	In solution	In solution - MCP1
CD50	S6	RCVCMP0000857	0.8412909988866246	MCP1	In solution	In solution - MCP1
CD50	S6	RCVCMP0000865	0.8183172547428474	MCP1	In solution	In solution - MCP1
CD50	S6	RCVCMP0000871	0.40507521128408075	MCP1	In solution	In solution - MCP1
CD50	S6	RCVCMP0000874	0.26637325303596227	MCP1	In solution	In solution - MCP1
CD50	S6	RCVCMP0000905	0.32768673863427605	MCP1	In solution	In solution - MCP1
CD50	S6	RCVCMP0000912	0.2431078525125919	MCP1	In solution	In solution - MCP1
CD50	S6	RCVCMP0000916	0.32388306910754444	MCP1	In solution	In solution - MCP1
CD50	S6	RCVCMP0000918	0.37043137763096445	MCP1	In solution	In solution - MCP1
CD50	S6	RCVCMP0000926	0.782496260082852	MCP1	In solution	In solution - MCP1
CD50	S6	RCVCMP0000929	0.6051867532778761	MCP1	In solution	In solution - MCP1
CD50	S6	RCVCMP0000931	0.2636536059878781	MCP1	In solution	In solution - MCP1
CD50	S6	RCVCMP0000956	0.6337564530946941	MCP1	In solution	In solution - MCP1
CD50	S6	RCVCMP0000961	0.7543666346910831	MCP1	In solution	In solution - MCP1
CD50	S6	RCVCMP0000965	0.7396022752139152	MCP1	In solution	In solution - MCP1
CD50	S6	RCVCMP0000967	0.46371128286179564	MCP1	In solution	In solution - MCP1
CD50	S6	RCVCMP0000977	0.27296806308431293	MCP1	In solution	In solution - MCP1
CD50	S6	RCVCMP0000979	0.8375022197599836	MCP1	In solution	In solution - MCP1
CD50	S6	RCVCMP0000984	1.7039955575998693	MCP1	In solution	In solution - MCP1
CD50	S6	RCVCMP0000989	0.6754502317541966	MCP1	In solution	In solution - MCP1
CD50	S6	RCVCMP0000991	0.41384298194728414	MCP1	In solution	In solution - MCP1
CD50	S6	RCVCMP0000992	0.5831837751973719	MCP1	In solution	In solution - MCP1
CD50	S6	RCVCMP0000994	0.5286316949779793	MCP1	In solution	In solution - MCP1
CD50	S6	RCVCMP0000996	2.168280478440936	MCP1	In solution	In solution - MCP1
CD50	S6	RCVCMP0001010	0.6323808796171116	MCP1	In solution	In solution - MCP1
CD50	S6	RCVCMP0001032	0.6409333052120145	MCP1	In solution	In solution - MCP1
CD50	S6	RCVCMP0001055	0.24741951184322086	MCP1	In solution	In solution - MCP1
CD50	S6	RCVCMP0001057	0.5877802156035401	MCP1	In solution	In solution - MCP1
CD50	S6	RCVCMP0001074	0.3843973923339988	MCP1	In solution	In solution - MCP1
CD50	S6	RCVCMP0001075	0.2708882174309246	MCP1	In solution	In solution - MCP1
CD50	S6	RCVCMP0001076	0.7843694422110001	MCP1	In solution	In solution - MCP1
CD50	S6	RCVCMP0001100	0.7221689501576853	MCP1	In solution	In solution - MCP1
CD50	S6	RCVCMP0001115	0.5552361523231416	MCP1	In solution	In solution - MCP1
CD50	S6	RCVCMP0001128	0.5279984564967917	MCP1	In solution	In solution - MCP1
CD50	S6	RCVCMP0001135	0.40346868593068014	MCP1	In solution	In solution - MCP1
CD50	S6	RCVCMP0001141	1.0073029733494825	MCP1	In solution	In solution - MCP1
CD50	S6	RCVCMP0001168	0.3342268076623507	MCP1	In solution	In solution - MCP1
CD50	S6	RCVCMP0001171	0.5390753102720153	MCP1	In solution	In solution - MCP1
CD50	S6	RCVCMP0001213	0.7247822950532576	MCP1	In solution	In solution - MCP1
CD50	S6	RCVCMP0001219	0.931542259744856	MCP1	In solution	In solution - MCP1
CD50	S6	RCVCMP0001239	0.16966703002472786	MCP1	In solution	In solution - MCP1
CD50	S6	RCVCMP0001252	0.11988089205222763	MCP1	In solution	In solution - MCP1
CD50	S6	RCVCMP0001274	0.32633470448048774	MCP1	In solution	In solution - MCP1
CD50	S6	RCVCMP0001337	0.33281969491222974	MCP1	In solution	In solution - MCP1
CD50	S6	RCVCMP0001417	1.3178809976751789	MCP1	In solution	In solution - MCP1
CD50	S6	RCVCMP0001431	0.401950444931857	MCP1	In solution	In solution - MCP1
CD50	S6	RCVCMP0001458	1.0173559546013047	MCP1	In solution	In solution - MCP1
CD50	S6	RCVCMP0001491	0.31704339048548763	MCP1	In solution	In solution - MCP1
CD50	S6	RCVCMP0001498	0.3756580409619883	MCP1	In solution	In solution - MCP1
CD50	S6	RCVCMP0001526	0.5416402733221752	MCP1	In solution	In solution - MCP1
CD50	S6	RCVCMP0001534	0.3825947625550308	MCP1	In solution	In solution - MCP1
CD50	S6	RCVCMP0001539	0.4829057830852875	MCP1	In solution	In solution - MCP1
CD50	S6	RCVCMP0001563	0.298819634842546	MCP1	In solution	In solution - MCP1
CD50	S6	RCVCMP0001587	0.7079492122028507	MCP1	In solution	In solution - MCP1
CD50	S6	RCVCMP0001644	0.7734837921792864	MCP1	In solution	In solution - MCP1
CD50	S6	RCVCMP0001687	1.0342840788720682	MCP1	In solution	In solution - MCP1
CD50	S6	RCVCMP0001705	0.7023916515333767	MCP1	In solution	In solution - MCP1
CD50	S6	RCVCMP0001771	0.6551961849927754	MCP1	In solution	In solution - MCP1
CD50	S6	RCVCMP0001783	0.6444140652649077	MCP1	In solution	In solution - MCP1
CD50	S6	RCVCMP0001843	0.5910393407724093	MCP1	In solution	In solution - MCP1
CD50	S5	RCVCMP0000001	1.073337565026525	Rantes	In solution	In solution - Rantes
CD50	S5	RCVCMP0000002	0.10078208371653716	Rantes	In solution	In solution - Rantes
CD50	S5	RCVCMP0000007	0.6795121436761651	Rantes	In solution	In solution - Rantes
CD50	S5	RCVCMP0000008	0.19307156715373242	Rantes	In solution	In solution - Rantes
CD50	S5	RCVCMP0000010	0.5430801766409667	Rantes	In solution	In solution - Rantes
CD50	S5	RCVCMP0000013	0.9027126783577013	Rantes	In solution	In solution - Rantes
CD50	S5	RCVCMP0000017	0.819875419785538	Rantes	In solution	In solution - Rantes
CD50	S5	RCVCMP0000018	1.1437384577943657	Rantes	In solution	In solution - Rantes
CD50	S5	RCVCMP0000021	0.36904648532737766	Rantes	In solution	In solution - Rantes
CD50	S5	RCVCMP0000023	0.1438400138460497	Rantes	In solution	In solution - Rantes
CD50	S5	RCVCMP0000025	0.5331068322147218	Rantes	In solution	In solution - Rantes
CD50	S5	RCVCMP0000027	0.4146172454565157	Rantes	In solution	In solution - Rantes
CD50	S5	RCVCMP0000029	1.0504254893818021	Rantes	In solution	In solution - Rantes
CD50	S5	RCVCMP0000032	0.7369663323953466	Rantes	In solution	In solution - Rantes
CD50	S5	RCVCMP0000033	0.979807086852583	Rantes	In solution	In solution - Rantes
CD50	S5	RCVCMP0000035	0.5647106799891708	Rantes	In solution	In solution - Rantes
CD50	S5	RCVCMP0000038	0.33198885138593914	Rantes	In solution	In solution - Rantes
CD50	S5	RCVCMP0000039	0.4865806659895735	Rantes	In solution	In solution - Rantes
CD50	S5	RCVCMP0000044	0.35136951754805346	Rantes	In solution	In solution - Rantes
CD50	S5	RCVCMP0000046	0.4703145319089173	Rantes	In solution	In solution - Rantes
CD50	S5	RCVCMP0000047	0.4827844582825848	Rantes	In solution	In solution - Rantes
CD50	S5	RCVCMP0000048	0.5323072289297808	Rantes	In solution	In solution - Rantes
CD50	S5	RCVCMP0000052	0.3520772810655313	Rantes	In solution	In solution - Rantes
CD50	S5	RCVCMP0000054	0.7685728425510123	Rantes	In solution	In solution - Rantes
CD50	S5	RCVCMP0000057	0.24086344157650444	Rantes	In solution	In solution - Rantes
CD50	S5	RCVCMP0000058	0.3608936620940419	Rantes	In solution	In solution - Rantes
CD50	S5	RCVCMP0000059	1.6252638516025797	Rantes	In solution	In solution - Rantes
CD50	S5	RCVCMP0000061	0.26210176756472464	Rantes	In solution	In solution - Rantes
CD50	S5	RCVCMP0000062	0.565283006476572	Rantes	In solution	In solution - Rantes
CD50	S5	RCVCMP0000064	0.3142788262415111	Rantes	In solution	In solution - Rantes
CD50	S5	RCVCMP0000066	0.7202397561292362	Rantes	In solution	In solution - Rantes
CD50	S5	RCVCMP0000069	0.3109064194947948	Rantes	In solution	In solution - Rantes
CD50	S5	RCVCMP0000070	0.3287847679652735	Rantes	In solution	In solution - Rantes
CD50	S5	RCVCMP0000074	0.755572514944095	Rantes	In solution	In solution - Rantes
CD50	S5	RCVCMP0000077	0.401136192765525	Rantes	In solution	In solution - Rantes
CD50	S5	RCVCMP0000078	0.4591235965388258	Rantes	In solution	In solution - Rantes
CD50	S5	RCVCMP0000081	0.3955592588084135	Rantes	In solution	In solution - Rantes
CD50	S5	RCVCMP0000082	0.3551338319700191	Rantes	In solution	In solution - Rantes
CD50	S5	RCVCMP0000085	1.2540930296822066	Rantes	In solution	In solution - Rantes
CD50	S5	RCVCMP0000087	0.8086517284141403	Rantes	In solution	In solution - Rantes
CD50	S5	RCVCMP0000089	0.7862491771800963	Rantes	In solution	In solution - Rantes
CD50	S5	RCVCMP0000090	0.20417118171529183	Rantes	In solution	In solution - Rantes
CD50	S5	RCVCMP0000100	0.38466819643975153	Rantes	In solution	In solution - Rantes
CD50	S5	RCVCMP0000104	0.6289067432565549	Rantes	In solution	In solution - Rantes
CD50	S5	RCVCMP0000107	0.47022371105365957	Rantes	In solution	In solution - Rantes
CD50	S5	RCVCMP0000109	0.24313380934518442	Rantes	In solution	In solution - Rantes
CD50	S5	RCVCMP0000111	0.4385372651087932	Rantes	In solution	In solution - Rantes
CD50	S5	RCVCMP0000112	0.37863488471053625	Rantes	In solution	In solution - Rantes
CD50	S5	RCVCMP0000113	0.28814792380462784	Rantes	In solution	In solution - Rantes
CD50	S5	RCVCMP0000115	0.2130282382770202	Rantes	In solution	In solution - Rantes
CD50	S5	RCVCMP0000116	0.3878816124011818	Rantes	In solution	In solution - Rantes
CD50	S5	RCVCMP0000118	0.40995312537580314	Rantes	In solution	In solution - Rantes
CD50	S5	RCVCMP0000120	0.6803912528510783	Rantes	In solution	In solution - Rantes
CD50	S5	RCVCMP0000126	1.1047439839754223	Rantes	In solution	In solution - Rantes
CD50	S5	RCVCMP0000127	0.530384930747072	Rantes	In solution	In solution - Rantes
CD50	S5	RCVCMP0000129	0.08821604270117639	Rantes	In solution	In solution - Rantes
CD50	S5	RCVCMP0000133	0.8589576013851286	Rantes	In solution	In solution - Rantes
CD50	S5	RCVCMP0000135	1.3230818032715177	Rantes	In solution	In solution - Rantes
CD50	S5	RCVCMP0000137	0.46631218359796983	Rantes	In solution	In solution - Rantes
CD50	S5	RCVCMP0000140	0.5897448241298181	Rantes	In solution	In solution - Rantes
CD50	S5	RCVCMP0000143	0.5375847218738349	Rantes	In solution	In solution - Rantes
CD50	S5	RCVCMP0000149	0.6366694546563461	Rantes	In solution	In solution - Rantes
CD50	S5	RCVCMP0000152	0.6748792096096591	Rantes	In solution	In solution - Rantes
CD50	S5	RCVCMP0000154	0.7821394800977872	Rantes	In solution	In solution - Rantes
CD50	S5	RCVCMP0000155	0.3839831507986939	Rantes	In solution	In solution - Rantes
CD50	S5	RCVCMP0000160	0.3666716637764698	Rantes	In solution	In solution - Rantes
CD50	S5	RCVCMP0000161	0.5190270929034824	Rantes	In solution	In solution - Rantes
CD50	S5	RCVCMP0000167	0.24285682230668015	Rantes	In solution	In solution - Rantes
CD50	S5	RCVCMP0000169	0.3848170035201669	Rantes	In solution	In solution - Rantes
CD50	S5	RCVCMP0000176	0.8119190440735963	Rantes	In solution	In solution - Rantes
CD50	S5	RCVCMP0000181	0.8180061454374622	Rantes	In solution	In solution - Rantes
CD50	S5	RCVCMP0000182	0.42193823333860586	Rantes	In solution	In solution - Rantes
CD50	S5	RCVCMP0000188	1.1804617700454516	Rantes	In solution	In solution - Rantes
CD50	S5	RCVCMP0000189	0.562442482478512	Rantes	In solution	In solution - Rantes
CD50	S5	RCVCMP0000190	0.6680894396535958	Rantes	In solution	In solution - Rantes
CD50	S5	RCVCMP0000191	0.37253124333276855	Rantes	In solution	In solution - Rantes
CD50	S5	RCVCMP0000192	0.1763421388017253	Rantes	In solution	In solution - Rantes
CD50	S5	RCVCMP0000194	1.2872283362556443	Rantes	In solution	In solution - Rantes
CD50	S5	RCVCMP0000198	0.5361752886191495	Rantes	In solution	In solution - Rantes
CD50	S5	RCVCMP0000199	0.8494432711647713	Rantes	In solution	In solution - Rantes
CD50	S5	RCVCMP0000201	0.3568194642773786	Rantes	In solution	In solution - Rantes
CD50	S5	RCVCMP0000202	0.6244554211643241	Rantes	In solution	In solution - Rantes
CD50	S5	RCVCMP0000204	0.4179093838063264	Rantes	In solution	In solution - Rantes
CD50	S5	RCVCMP0000209	0.40564822226005204	Rantes	In solution	In solution - Rantes
CD50	S5	RCVCMP0000214	0.3269691110078258	Rantes	In solution	In solution - Rantes
CD50	S5	RCVCMP0000215	0.7295395918301245	Rantes	In solution	In solution - Rantes
CD50	S5	RCVCMP0000221	0.49583312177301686	Rantes	In solution	In solution - Rantes
CD50	S5	RCVCMP0000225	0.47569817060809444	Rantes	In solution	In solution - Rantes
CD50	S5	RCVCMP0000228	0.4509096403732734	Rantes	In solution	In solution - Rantes
CD50	S5	RCVCMP0000231	0.6097903131782817	Rantes	In solution	In solution - Rantes
CD50	S5	RCVCMP0000232	0.6970352271763961	Rantes	In solution	In solution - Rantes
CD50	S5	RCVCMP0000234	1.2368137647045578	Rantes	In solution	In solution - Rantes
CD50	S5	RCVCMP0000235	0.49102694148412246	Rantes	In solution	In solution - Rantes
CD50	S5	RCVCMP0000236	0.4323000515612647	Rantes	In solution	In solution - Rantes
CD50	S5	RCVCMP0000239	0.44950446313938147	Rantes	In solution	In solution - Rantes
CD50	S5	RCVCMP0000241	0.5728470976613238	Rantes	In solution	In solution - Rantes
CD50	S5	RCVCMP0000244	0.5875415470230083	Rantes	In solution	In solution - Rantes
CD50	S5	RCVCMP0000247	1.0629206719322983	Rantes	In solution	In solution - Rantes
CD50	S5	RCVCMP0000259	0.31122496248070314	Rantes	In solution	In solution - Rantes
CD50	S5	RCVCMP0000262	0.6239791103789785	Rantes	In solution	In solution - Rantes
CD50	S5	RCVCMP0000263	0.37487507170318457	Rantes	In solution	In solution - Rantes
CD50	S5	RCVCMP0000264	0.9213040205809365	Rantes	In solution	In solution - Rantes
CD50	S5	RCVCMP0000265	0.40132537903876914	Rantes	In solution	In solution - Rantes
CD50	S5	RCVCMP0000267	0.5723044697402568	Rantes	In solution	In solution - Rantes
CD50	S5	RCVCMP0000273	0.5531386385430921	Rantes	In solution	In solution - Rantes
CD50	S5	RCVCMP0000276	0.6013774028683968	Rantes	In solution	In solution - Rantes
CD50	S5	RCVCMP0000284	0.4710880154381686	Rantes	In solution	In solution - Rantes
CD50	S5	RCVCMP0000289	0.3140102087345368	Rantes	In solution	In solution - Rantes
CD50	S5	RCVCMP0000291	0.39995094340687865	Rantes	In solution	In solution - Rantes
CD50	S5	RCVCMP0000295	1.096621174318835	Rantes	In solution	In solution - Rantes
CD50	S5	RCVCMP0000305	0.5249552617887866	Rantes	In solution	In solution - Rantes
CD50	S5	RCVCMP0000308	0.3994380163123182	Rantes	In solution	In solution - Rantes
CD50	S5	RCVCMP0000315	0.6179727705482992	Rantes	In solution	In solution - Rantes
CD50	S5	RCVCMP0000321	0.3870916477975936	Rantes	In solution	In solution - Rantes
CD50	S5	RCVCMP0000322	0.4154983172441874	Rantes	In solution	In solution - Rantes
CD50	S5	RCVCMP0000328	0.22209060138456324	Rantes	In solution	In solution - Rantes
CD50	S5	RCVCMP0000333	0.3649150194652449	Rantes	In solution	In solution - Rantes
CD50	S5	RCVCMP0000337	0.2880379250828393	Rantes	In solution	In solution - Rantes
CD50	S5	RCVCMP0000339	0.6993248301402667	Rantes	In solution	In solution - Rantes
CD50	S5	RCVCMP0000346	0.8141104620459881	Rantes	In solution	In solution - Rantes
CD50	S5	RCVCMP0000348	0.9276579878296912	Rantes	In solution	In solution - Rantes
CD50	S5	RCVCMP0000350	0.3106635631047705	Rantes	In solution	In solution - Rantes
CD50	S5	RCVCMP0000351	0.40830170571235974	Rantes	In solution	In solution - Rantes
CD50	S5	RCVCMP0000355	0.4598525038151445	Rantes	In solution	In solution - Rantes
CD50	S5	RCVCMP0000358	0.5628920772739192	Rantes	In solution	In solution - Rantes
CD50	S5	RCVCMP0000359	0.46733679438906006	Rantes	In solution	In solution - Rantes
CD50	S5	RCVCMP0000361	0.1345953666515882	Rantes	In solution	In solution - Rantes
CD50	S5	RCVCMP0000362	0.3692318467472111	Rantes	In solution	In solution - Rantes
CD50	S5	RCVCMP0000366	0.4696381286126869	Rantes	In solution	In solution - Rantes
CD50	S5	RCVCMP0000368	0.29386058162299894	Rantes	In solution	In solution - Rantes
CD50	S5	RCVCMP0000369	0.39961309544188944	Rantes	In solution	In solution - Rantes
CD50	S5	RCVCMP0000378	0.3473460678345438	Rantes	In solution	In solution - Rantes
CD50	S5	RCVCMP0000379	0.5375463961143464	Rantes	In solution	In solution - Rantes
CD50	S5	RCVCMP0000383	0.40640354520290667	Rantes	In solution	In solution - Rantes
CD50	S5	RCVCMP0000400	1.207027763688723	Rantes	In solution	In solution - Rantes
CD50	S5	RCVCMP0000408	0.3616424292204698	Rantes	In solution	In solution - Rantes
CD50	S5	RCVCMP0000409	0.6344185558826103	Rantes	In solution	In solution - Rantes
CD50	S5	RCVCMP0000413	0.7038093624648037	Rantes	In solution	In solution - Rantes
CD50	S5	RCVCMP0000420	0.5552147139792404	Rantes	In solution	In solution - Rantes
CD50	S5	RCVCMP0000422	0.42431565708992336	Rantes	In solution	In solution - Rantes
CD50	S5	RCVCMP0000425	0.1605158174025539	Rantes	In solution	In solution - Rantes
CD50	S5	RCVCMP0000428	0.21443670291064568	Rantes	In solution	In solution - Rantes
CD50	S5	RCVCMP0000429	0.7578873400029028	Rantes	In solution	In solution - Rantes
CD50	S5	RCVCMP0000432	0.9560556007200894	Rantes	In solution	In solution - Rantes
CD50	S5	RCVCMP0000437	0.42148277706385495	Rantes	In solution	In solution - Rantes
CD50	S5	RCVCMP0000439	0.1261391133801673	Rantes	In solution	In solution - Rantes
CD50	S5	RCVCMP0000440	0.1225615713132883	Rantes	In solution	In solution - Rantes
CD50	S5	RCVCMP0000444	0.5893633451041697	Rantes	In solution	In solution - Rantes
CD50	S5	RCVCMP0000445	0.6332302091767869	Rantes	In solution	In solution - Rantes
CD50	S5	RCVCMP0000460	0.8769144545519428	Rantes	In solution	In solution - Rantes
CD50	S5	RCVCMP0000461	0.5029919790607629	Rantes	In solution	In solution - Rantes
CD50	S5	RCVCMP0000464	0.7771171727791604	Rantes	In solution	In solution - Rantes
CD50	S5	RCVCMP0000469	0.32160379443149134	Rantes	In solution	In solution - Rantes
CD50	S5	RCVCMP0000487	0.38317818183240204	Rantes	In solution	In solution - Rantes
CD50	S5	RCVCMP0000489	0.7698706597426883	Rantes	In solution	In solution - Rantes
CD50	S5	RCVCMP0000490	0.5237323257774835	Rantes	In solution	In solution - Rantes
CD50	S5	RCVCMP0000495	0.34694511707003245	Rantes	In solution	In solution - Rantes
CD50	S5	RCVCMP0000496	0.23028302815633933	Rantes	In solution	In solution - Rantes
CD50	S5	RCVCMP0000498	0.3874863481162063	Rantes	In solution	In solution - Rantes
CD50	S5	RCVCMP0000501	0.6385444125918277	Rantes	In solution	In solution - Rantes
CD50	S5	RCVCMP0000503	0.37980804498711546	Rantes	In solution	In solution - Rantes
CD50	S5	RCVCMP0000505	0.9238521335525112	Rantes	In solution	In solution - Rantes
CD50	S5	RCVCMP0000508	0.279359008018799	Rantes	In solution	In solution - Rantes
CD50	S5	RCVCMP0000514	0.3775508315193604	Rantes	In solution	In solution - Rantes
CD50	S5	RCVCMP0000525	0.49988154747758723	Rantes	In solution	In solution - Rantes
CD50	S5	RCVCMP0000529	0.5650202581834329	Rantes	In solution	In solution - Rantes
CD50	S5	RCVCMP0000539	0.715408847796132	Rantes	In solution	In solution - Rantes
CD50	S5	RCVCMP0000545	0.5548218995441214	Rantes	In solution	In solution - Rantes
CD50	S5	RCVCMP0000552	0.8414499665910505	Rantes	In solution	In solution - Rantes
CD50	S5	RCVCMP0000557	0.5280738397879082	Rantes	In solution	In solution - Rantes
CD50	S5	RCVCMP0000560	1.125690482636055	Rantes	In solution	In solution - Rantes
CD50	S5	RCVCMP0000572	0.3501991512741936	Rantes	In solution	In solution - Rantes
CD50	S5	RCVCMP0000575	0.0654948425223179	Rantes	In solution	In solution - Rantes
CD50	S5	RCVCMP0000576	1.1342370347924169	Rantes	In solution	In solution - Rantes
CD50	S5	RCVCMP0000585	0.46650771120436246	Rantes	In solution	In solution - Rantes
CD50	S5	RCVCMP0000588	0.5397688308201418	Rantes	In solution	In solution - Rantes
CD50	S5	RCVCMP0000597	0.7974143653450599	Rantes	In solution	In solution - Rantes
CD50	S5	RCVCMP0000603	0.39793009175455063	Rantes	In solution	In solution - Rantes
CD50	S5	RCVCMP0000612	0.561191012492027	Rantes	In solution	In solution - Rantes
CD50	S5	RCVCMP0000620	1.2202807644373082	Rantes	In solution	In solution - Rantes
CD50	S5	RCVCMP0000641	0.42168913190556995	Rantes	In solution	In solution - Rantes
CD50	S5	RCVCMP0000642	0.140680770468478	Rantes	In solution	In solution - Rantes
CD50	S5	RCVCMP0000645	0.6421077995732617	Rantes	In solution	In solution - Rantes
CD50	S5	RCVCMP0000648	0.19763497654334228	Rantes	In solution	In solution - Rantes
CD50	S5	RCVCMP0000654	0.3672584128763938	Rantes	In solution	In solution - Rantes
CD50	S5	RCVCMP0000660	0.5864917838603833	Rantes	In solution	In solution - Rantes
CD50	S5	RCVCMP0000668	0.33084481685194306	Rantes	In solution	In solution - Rantes
CD50	S5	RCVCMP0000682	0.8196410565559286	Rantes	In solution	In solution - Rantes
CD50	S5	RCVCMP0000685	0.678563607006011	Rantes	In solution	In solution - Rantes
CD50	S5	RCVCMP0000686	0.5409240351295671	Rantes	In solution	In solution - Rantes
CD50	S5	RCVCMP0000699	0.889203710549439	Rantes	In solution	In solution - Rantes
CD50	S5	RCVCMP0000716	0.7197848981115147	Rantes	In solution	In solution - Rantes
CD50	S5	RCVCMP0000722	0.42368904786827416	Rantes	In solution	In solution - Rantes
CD50	S5	RCVCMP0000724	0.4082203304608049	Rantes	In solution	In solution - Rantes
CD50	S5	RCVCMP0000726	0.5549270851733306	Rantes	In solution	In solution - Rantes
CD50	S5	RCVCMP0000736	0.4319699336095936	Rantes	In solution	In solution - Rantes
CD50	S5	RCVCMP0000758	0.34258599408237567	Rantes	In solution	In solution - Rantes
CD50	S5	RCVCMP0000765	0.1385030055937348	Rantes	In solution	In solution - Rantes
CD50	S5	RCVCMP0000834	0.4877788416113192	Rantes	In solution	In solution - Rantes
CD50	S5	RCVCMP0000842	0.1398595421922835	Rantes	In solution	In solution - Rantes
CD50	S5	RCVCMP0000843	0.4841469946818646	Rantes	In solution	In solution - Rantes
CD50	S5	RCVCMP0000844	0.2949988439510844	Rantes	In solution	In solution - Rantes
CD50	S5	RCVCMP0000854	0.8982306598307774	Rantes	In solution	In solution - Rantes
CD50	S5	RCVCMP0000861	0.07061470923124823	Rantes	In solution	In solution - Rantes
CD50	S5	RCVCMP0000872	0.8502460774497639	Rantes	In solution	In solution - Rantes
CD50	S5	RCVCMP0000881	0.35694687561817723	Rantes	In solution	In solution - Rantes
CD50	S5	RCVCMP0000923	0.4607655803114172	Rantes	In solution	In solution - Rantes
CD50	S5	RCVCMP0001044	0.7408582469472793	Rantes	In solution	In solution - Rantes
CD50	S5	RCVCMP0001063	0.3165761984497639	Rantes	In solution	In solution - Rantes
CD50	S5	RCVCMP0001070	0.2977652787293113	Rantes	In solution	In solution - Rantes
CD50	S5	RCVCMP0001116	0.6900709283936776	Rantes	In solution	In solution - Rantes
CD50	S5	RCVCMP0001160	0.5502100269237089	Rantes	In solution	In solution - Rantes
CD50	S5	RCVCMP0001173	0.55114205481837375	Rantes	In solution	In solution - Rantes
CD50	S5	RCVCMP0001232	0.36000872351789714	Rantes	In solution	In solution - Rantes

## Sheet: 8 Polarity
marker	sample	component	morans_i	stimulation	coated	full_condition
CD50	S2	RCVCMP0001061	-6.529457388487722e-4	Not stimulated	Immob	Immob - Not stimulated
CD50	S2	RCVCMP0000248	0.07606125527539065	Not stimulated	Immob	Immob - Not stimulated
CD50	S2	RCVCMP0000421	0.030891713950122846	Not stimulated	Immob	Immob - Not stimulated
CD50	S2	RCVCMP0000214	4.5192657842920146e-4	Not stimulated	Immob	Immob - Not stimulated
CD50	S2	RCVCMP0000976	-0.011823277085692141	Not stimulated	Immob	Immob - Not stimulated
CD50	S2	RCVCMP0000067	-0.0015435451598534082	Not stimulated	Immob	Immob - Not stimulated
CD50	S2	RCVCMP0000424	-0.0018064222832423168	Not stimulated	Immob	Immob - Not stimulated
CD50	S2	RCVCMP0000891	0.002200800991177318	Not stimulated	Immob	Immob - Not stimulated
CD50	S2	RCVCMP0000939	0.04559027627993371	Not stimulated	Immob	Immob - Not stimulated
CD50	S2	RCVCMP0000545	-9.753486154879202e-5	Not stimulated	Immob	Immob - Not stimulated
CD50	S2	RCVCMP0000572	0.003974470129861181	Not stimulated	Immob	Immob - Not stimulated
CD50	S2	RCVCMP0000412	-0.0073897089350733105	Not stimulated	Immob	Immob - Not stimulated
CD50	S2	RCVCMP0000219	0.008551406166730228	Not stimulated	Immob	Immob - Not stimulated
CD50	S2	RCVCMP0000871	0.011083206653999957	Not stimulated	Immob	Immob - Not stimulated
CD50	S2	RCVCMP0000033	0.04117375897989635	Not stimulated	Immob	Immob - Not stimulated
CD50	S2	RCVCMP0000600	0.01292317789729115	Not stimulated	Immob	Immob - Not stimulated
CD50	S2	RCVCMP0001119	0.021679534794613223	Not stimulated	Immob	Immob - Not stimulated
CD50	S2	RCVCMP0000201	0.01025911824743829	Not stimulated	Immob	Immob - Not stimulated
CD50	S2	RCVCMP0001246	0.036939380159531895	Not stimulated	Immob	Immob - Not stimulated
CD50	S2	RCVCMP0000011	-0.002305531909997516	Not stimulated	Immob	Immob - Not stimulated
CD50	S2	RCVCMP0000256	0.008057208850965147	Not stimulated	Immob	Immob - Not stimulated
CD50	S2	RCVCMP0000095	0.019714380921745437	Not stimulated	Immob	Immob - Not stimulated
CD50	S2	RCVCMP0000644	0.010965792635997371	Not stimulated	Immob	Immob - Not stimulated
CD50	S2	RCVCMP0000990	0.017144183560738466	Not stimulated	Immob	Immob - Not stimulated
CD50	S2	RCVCMP0001163	-0.01801757039092085	Not stimulated	Immob	Immob - Not stimulated
CD50	S2	RCVCMP0000005	0.005622796991032277	Not stimulated	Immob	Immob - Not stimulated
CD50	S2	RCVCMP0000156	0.025215034003742785	Not stimulated	Immob	Immob - Not stimulated
CD50	S2	RCVCMP0001308	0.012089426902105242	Not stimulated	Immob	Immob - Not stimulated
CD50	S2	RCVCMP0002018	0.03347845198346393	Not stimulated	Immob	Immob - Not stimulated
CD50	S2	RCVCMP0000473	0.023661361934916286	Not stimulated	Immob	Immob - Not stimulated
CD50	S2	RCVCMP0000517	-0.012824813491310674	Not stimulated	Immob	Immob - Not stimulated
CD50	S2	RCVCMP0000026	0.06430695106620836	Not stimulated	Immob	Immob - Not stimulated
CD50	S2	RCVCMP0001167	0.02502438933823304	Not stimulated	Immob	Immob - Not stimulated
CD50	S2	RCVCMP0000300	-0.001015986617057063	Not stimulated	Immob	Immob - Not stimulated
CD50	S2	RCVCMP0000569	0.02006139706026473	Not stimulated	Immob	Immob - Not stimulated
CD50	S2	RCVCMP0001620	0.1088946897652557	Not stimulated	Immob	Immob - Not stimulated
CD50	S2	RCVCMP0000582	0.025044363813716927	Not stimulated	Immob	Immob - Not stimulated
CD50	S2	RCVCMP0000169	0.05736284415197285	Not stimulated	Immob	Immob - Not stimulated
CD50	S2	RCVCMP0000238	0.04911778208699956	Not stimulated	Immob	Immob - Not stimulated
CD50	S2	RCVCMP0000515	0.007410662870130475	Not stimulated	Immob	Immob - Not stimulated
CD50	S2	RCVCMP0000613	0.052232385210656	Not stimulated	Immob	Immob - Not stimulated
CD50	S2	RCVCMP0000409	0.03486162711872811	Not stimulated	Immob	Immob - Not stimulated
CD50	S2	RCVCMP0000536	-0.002472978691993444	Not stimulated	Immob	Immob - Not stimulated
CD50	S2	RCVCMP0000083	0.03164380670076422	Not stimulated	Immob	Immob - Not stimulated
CD50	S2	RCVCMP0000636	0.04329454378302438	Not stimulated	Immob	Immob - Not stimulated
CD50	S2	RCVCMP0000537	0.00889572675426638	Not stimulated	Immob	Immob - Not stimulated
CD50	S2	RCVCMP0000099	0.010133553380941405	Not stimulated	Immob	Immob - Not stimulated
CD50	S2	RCVCMP0000325	-0.004489565166513373	Not stimulated	Immob	Immob - Not stimulated
CD50	S2	RCVCMP0000982	0.011532290094206928	Not stimulated	Immob	Immob - Not stimulated
CD50	S2	RCVCMP0001134	0.0111564355600623	Not stimulated	Immob	Immob - Not stimulated
CD50	S2	RCVCMP0001049	-0.0015827948412951306	Not stimulated	Immob	Immob - Not stimulated
CD50	S2	RCVCMP0000050	0.03616610267119144	Not stimulated	Immob	Immob - Not stimulated
CD50	S2	RCVCMP0000074	-5.859382081384539e-4	Not stimulated	Immob	Immob - Not stimulated
CD50	S2	RCVCMP0000480	0.024330767079012387	Not stimulated	Immob	Immob - Not stimulated
CD50	S2	RCVCMP0000250	-0.008841559954731239	Not stimulated	Immob	Immob - Not stimulated
CD50	S2	RCVCMP0000183	0.010967481333937962	Not stimulated	Immob	Immob - Not stimulated
CD50	S2	RCVCMP0000149	-0.005582215567319083	Not stimulated	Immob	Immob - Not stimulated
CD50	S2	RCVCMP0000264	0.037324326306022185	Not stimulated	Immob	Immob - Not stimulated
CD50	S2	RCVCMP0001253	0.0759366401576372	Not stimulated	Immob	Immob - Not stimulated
CD50	S2	RCVCMP0000413	0.026845557223231994	Not stimulated	Immob	Immob - Not stimulated
CD50	S2	RCVCMP0000275	-0.004373706691960824	Not stimulated	Immob	Immob - Not stimulated
CD50	S2	RCVCMP0000015	-2.6846599641877e-4	Not stimulated	Immob	Immob - Not stimulated
CD50	S2	RCVCMP0000069	0.01912563088470386	Not stimulated	Immob	Immob - Not stimulated
CD50	S2	RCVCMP0000107	-0.009869676998502948	Not stimulated	Immob	Immob - Not stimulated
CD50	S2	RCVCMP0000341	-0.009864664388668332	Not stimulated	Immob	Immob - Not stimulated
CD50	S2	RCVCMP0000364	0.012391023767883399	Not stimulated	Immob	Immob - Not stimulated
CD50	S2	RCVCMP0001122	0.04344098728970956	Not stimulated	Immob	Immob - Not stimulated
CD50	S2	RCVCMP0000625	-6.759561288029981e-4	Not stimulated	Immob	Immob - Not stimulated
CD50	S2	RCVCMP0000621	0.03678637004059509	Not stimulated	Immob	Immob - Not stimulated
CD50	S2	RCVCMP0001056	0.025576632107026827	Not stimulated	Immob	Immob - Not stimulated
CD50	S2	RCVCMP0000339	-0.0031545241063028716	Not stimulated	Immob	Immob - Not stimulated
CD50	S2	RCVCMP0000179	0.008105704401422794	Not stimulated	Immob	Immob - Not stimulated
CD50	S2	RCVCMP0000152	0.016221215656375753	Not stimulated	Immob	Immob - Not stimulated
CD50	S2	RCVCMP0000839	0.004101785314589507	Not stimulated	Immob	Immob - Not stimulated
CD50	S2	RCVCMP0000207	0.001301806867623018	Not stimulated	Immob	Immob - Not stimulated
CD50	S2	RCVCMP0000783	0.014541269833438408	Not stimulated	Immob	Immob - Not stimulated
CD50	S2	RCVCMP0000116	-0.0029469483220872037	Not stimulated	Immob	Immob - Not stimulated
CD50	S2	RCVCMP0000112	-0.005697834155094667	Not stimulated	Immob	Immob - Not stimulated
CD50	S2	RCVCMP0001295	0.09086283448369467	Not stimulated	Immob	Immob - Not stimulated
CD50	S2	RCVCMP0000482	0.011519492309577604	Not stimulated	Immob	Immob - Not stimulated
CD50	S2	RCVCMP0000674	-0.007314592266861808	Not stimulated	Immob	Immob - Not stimulated
CD50	S2	RCVCMP0000089	-0.009324645644177497	Not stimulated	Immob	Immob - Not stimulated
CD50	S2	RCVCMP0000159	0.060558181810108476	Not stimulated	Immob	Immob - Not stimulated
CD50	S2	RCVCMP0000711	0.0649378118941604	Not stimulated	Immob	Immob - Not stimulated
CD50	S2	RCVCMP0000465	0.014410730093461287	Not stimulated	Immob	Immob - Not stimulated
CD50	S2	RCVCMP0000720	0.027398635073073264	Not stimulated	Immob	Immob - Not stimulated
CD50	S2	RCVCMP0000426	0.011486497233559437	Not stimulated	Immob	Immob - Not stimulated
CD50	S2	RCVCMP0000044	-0.0038110803006715524	Not stimulated	Immob	Immob - Not stimulated
CD50	S2	RCVCMP0001322	0.04498621827295454	Not stimulated	Immob	Immob - Not stimulated
CD50	S2	RCVCMP0000308	-0.009210900805774134	Not stimulated	Immob	Immob - Not stimulated
CD50	S2	RCVCMP0000542	0.03474810397484013	Not stimulated	Immob	Immob - Not stimulated
CD50	S2	RCVCMP0000252	-0.009796146420164034	Not stimulated	Immob	Immob - Not stimulated
CD50	S2	RCVCMP0000375	0.009599246484442889	Not stimulated	Immob	Immob - Not stimulated
CD50	S2	RCVCMP0000359	0.03619824923949151	Not stimulated	Immob	Immob - Not stimulated
CD50	S2	RCVCMP0000078	0.01940632844893054	Not stimulated	Immob	Immob - Not stimulated
CD50	S2	RCVCMP0001586	0.020160519956045946	Not stimulated	Immob	Immob - Not stimulated
CD50	S2	RCVCMP0000236	0.03823333460310336	Not stimulated	Immob	Immob - Not stimulated
CD50	S2	RCVCMP0000494	0.003509048118193977	Not stimulated	Immob	Immob - Not stimulated
CD50	S2	RCVCMP0000710	0.025386626998748583	Not stimulated	Immob	Immob - Not stimulated
CD50	S2	RCVCMP0000385	-0.008935430989677555	Not stimulated	Immob	Immob - Not stimulated
CD50	S2	RCVCMP0000474	0.037274137924574915	Not stimulated	Immob	Immob - Not stimulated
CD50	S2	RCVCMP0000297	0.021640393401204452	Not stimulated	Immob	Immob - Not stimulated
CD50	S2	RCVCMP0000030	0.03639120255743106	Not stimulated	Immob	Immob - Not stimulated
CD50	S2	RCVCMP0000469	0.029996697568376317	Not stimulated	Immob	Immob - Not stimulated
CD50	S2	RCVCMP0000108	0.01350071232588375	Not stimulated	Immob	Immob - Not stimulated
CD50	S2	RCVCMP0000825	-0.01756252750332123	Not stimulated	Immob	Immob - Not stimulated
CD50	S2	RCVCMP0000450	0.012057093843393235	Not stimulated	Immob	Immob - Not stimulated
CD50	S2	RCVCMP0000978	0.010209404164240776	Not stimulated	Immob	Immob - Not stimulated
CD50	S2	RCVCMP0000120	0.0028530798766766108	Not stimulated	Immob	Immob - Not stimulated
CD50	S2	RCVCMP0000381	0.047361336473493776	Not stimulated	Immob	Immob - Not stimulated
CD50	S2	RCVCMP0001225	0.0040877284978609735	Not stimulated	Immob	Immob - Not stimulated
CD50	S2	RCVCMP0000084	0.011180412199793419	Not stimulated	Immob	Immob - Not stimulated
CD50	S2	RCVCMP0000165	0.04431362942647903	Not stimulated	Immob	Immob - Not stimulated
CD50	S2	RCVCMP0000278	0.0013171718035059165	Not stimulated	Immob	Immob - Not stimulated
CD50	S2	RCVCMP0000254	0.015667325091092543	Not stimulated	Immob	Immob - Not stimulated
CD50	S2	RCVCMP0000262	0.0326856285396903	Not stimulated	Immob	Immob - Not stimulated
CD50	S2	RCVCMP0000640	0.026918938515438234	Not stimulated	Immob	Immob - Not stimulated
CD50	S2	RCVCMP0001048	0.07742051210440133	Not stimulated	Immob	Immob - Not stimulated
CD50	S2	RCVCMP0000687	-0.005196629169250094	Not stimulated	Immob	Immob - Not stimulated
CD50	S2	RCVCMP0000689	0.012243285438114314	Not stimulated	Immob	Immob - Not stimulated
CD50	S2	RCVCMP0000650	0.011652346671991007	Not stimulated	Immob	Immob - Not stimulated
CD50	S2	RCVCMP0000047	0.014102972441856354	Not stimulated	Immob	Immob - Not stimulated
CD50	S2	RCVCMP0000557	0.04371503373388173	Not stimulated	Immob	Immob - Not stimulated
CD50	S2	RCVCMP0000378	9.153794208185402e-5	Not stimulated	Immob	Immob - Not stimulated
CD50	S2	RCVCMP0000085	0.006912790782095266	Not stimulated	Immob	Immob - Not stimulated
CD50	S2	RCVCMP0000379	-0.005232483795683733	Not stimulated	Immob	Immob - Not stimulated
CD50	S2	RCVCMP0000659	0.10907380516920373	Not stimulated	Immob	Immob - Not stimulated
CD50	S2	RCVCMP0000237	0.008837426486515096	Not stimulated	Immob	Immob - Not stimulated
CD50	S2	RCVCMP0000041	0.035326547389209005	Not stimulated	Immob	Immob - Not stimulated
CD50	S2	RCVCMP0000273	-0.005028175329092948	Not stimulated	Immob	Immob - Not stimulated
CD50	S2	RCVCMP0000037	-0.0012241523527420962	Not stimulated	Immob	Immob - Not stimulated
CD50	S2	RCVCMP0000920	0.01949513919109586	Not stimulated	Immob	Immob - Not stimulated
CD50	S2	RCVCMP0000082	0.018939862603619864	Not stimulated	Immob	Immob - Not stimulated
CD50	S2	RCVCMP0000571	-0.0032237888880534238	Not stimulated	Immob	Immob - Not stimulated
CD50	S2	RCVCMP0000534	0.03314232379094068	Not stimulated	Immob	Immob - Not stimulated
CD50	S2	RCVCMP0000619	0.012418729460425725	Not stimulated	Immob	Immob - Not stimulated
CD50	S2	RCVCMP0000777	0.003312098604837989	Not stimulated	Immob	Immob - Not stimulated
CD50	S2	RCVCMP0000758	0.0018808723481944169	Not stimulated	Immob	Immob - Not stimulated
CD50	S2	RCVCMP0001514	-0.007475804607291607	Not stimulated	Immob	Immob - Not stimulated
CD50	S2	RCVCMP0000357	0.0010758078332387172	Not stimulated	Immob	Immob - Not stimulated
CD50	S2	RCVCMP0000109	1.5865921318524895e-4	Not stimulated	Immob	Immob - Not stimulated
CD50	S2	RCVCMP0000115	-0.007397143392403799	Not stimulated	Immob	Immob - Not stimulated
CD50	S2	RCVCMP0001045	0.031113769056660648	Not stimulated	Immob	Immob - Not stimulated
CD50	S2	RCVCMP0001449	-0.003584215527792933	Not stimulated	Immob	Immob - Not stimulated
CD50	S2	RCVCMP0000498	0.00890585254503804	Not stimulated	Immob	Immob - Not stimulated
CD50	S2	RCVCMP0000504	0.02084389427677359	Not stimulated	Immob	Immob - Not stimulated
CD50	S2	RCVCMP0000826	-0.009678904997580368	Not stimulated	Immob	Immob - Not stimulated
CD50	S2	RCVCMP0000544	0.0033674296134316353	Not stimulated	Immob	Immob - Not stimulated
CD50	S2	RCVCMP0000716	-0.004913287059350435	Not stimulated	Immob	Immob - Not stimulated
CD50	S2	RCVCMP0000270	-0.0018241798521237574	Not stimulated	Immob	Immob - Not stimulated
CD50	S2	RCVCMP0000445	0.0016290116395860374	Not stimulated	Immob	Immob - Not stimulated
CD50	S2	RCVCMP0000484	0.003509662233861213	Not stimulated	Immob	Immob - Not stimulated
CD50	S2	RCVCMP0000390	0.005567479703023824	Not stimulated	Immob	Immob - Not stimulated
CD50	S2	RCVCMP0000595	-0.0027074743892579606	Not stimulated	Immob	Immob - Not stimulated
CD50	S2	RCVCMP0000028	-0.001625478682780462	Not stimulated	Immob	Immob - Not stimulated
CD50	S2	RCVCMP0000678	-0.0036765915010317785	Not stimulated	Immob	Immob - Not stimulated
CD50	S2	RCVCMP0001339	0.0031312610881207006	Not stimulated	Immob	Immob - Not stimulated
CD50	S2	RCVCMP0000502	0.07088883049019226	Not stimulated	Immob	Immob - Not stimulated
CD50	S2	RCVCMP0001582	-0.003930461050904051	Not stimulated	Immob	Immob - Not stimulated
CD50	S2	RCVCMP0000898	0.024510782470269613	Not stimulated	Immob	Immob - Not stimulated
CD50	S2	RCVCMP0000548	8.899433977335407e-4	Not stimulated	Immob	Immob - Not stimulated
CD50	S2	RCVCMP0001062	0.012948486561392766	Not stimulated	Immob	Immob - Not stimulated
CD50	S2	RCVCMP0001729	0.08772710048702086	Not stimulated	Immob	Immob - Not stimulated
CD50	S2	RCVCMP0000135	0.015608104622502155	Not stimulated	Immob	Immob - Not stimulated
CD50	S2	RCVCMP0000281	0.015744822896459548	Not stimulated	Immob	Immob - Not stimulated
CD50	S2	RCVCMP0000403	0.018223504640660054	Not stimulated	Immob	Immob - Not stimulated
CD50	S2	RCVCMP0000643	-0.003665458493249575	Not stimulated	Immob	Immob - Not stimulated
CD50	S2	RCVCMP0000203	0.02820853484687432	Not stimulated	Immob	Immob - Not stimulated
CD50	S2	RCVCMP0000193	-0.0011770125490597023	Not stimulated	Immob	Immob - Not stimulated
CD50	S2	RCVCMP0001213	-0.005336890565170114	Not stimulated	Immob	Immob - Not stimulated
CD50	S2	RCVCMP0000481	0.06905728819858016	Not stimulated	Immob	Immob - Not stimulated
CD50	S2	RCVCMP0000166	0.049433568315547974	Not stimulated	Immob	Immob - Not stimulated
CD50	S2	RCVCMP0000058	2.2134229965824686e-4	Not stimulated	Immob	Immob - Not stimulated
CD50	S2	RCVCMP0000177	0.022343064248031133	Not stimulated	Immob	Immob - Not stimulated
CD50	S2	RCVCMP0001198	0.009103787523994438	Not stimulated	Immob	Immob - Not stimulated
CD50	S2	RCVCMP0000929	0.017725523268658897	Not stimulated	Immob	Immob - Not stimulated
CD50	S2	RCVCMP0000448	-8.167435792225576e-4	Not stimulated	Immob	Immob - Not stimulated
CD50	S2	RCVCMP0000938	-0.005903199602948776	Not stimulated	Immob	Immob - Not stimulated
CD50	S2	RCVCMP0000948	0.06595039594864688	Not stimulated	Immob	Immob - Not stimulated
CD50	S2	RCVCMP0000620	0.006514701929741855	Not stimulated	Immob	Immob - Not stimulated
CD50	S2	RCVCMP0000209	0.037264907216272784	Not stimulated	Immob	Immob - Not stimulated
CD50	S2	RCVCMP0000216	0.012443011259685707	Not stimulated	Immob	Immob - Not stimulated
CD50	S2	RCVCMP0000728	0.005852906919318588	Not stimulated	Immob	Immob - Not stimulated
CD50	S2	RCVCMP0000959	0.022176601363759648	Not stimulated	Immob	Immob - Not stimulated
CD50	S2	RCVCMP0000784	0.044848306603749395	Not stimulated	Immob	Immob - Not stimulated
CD50	S2	RCVCMP0000912	0.016471821945760017	Not stimulated	Immob	Immob - Not stimulated
CD50	S2	RCVCMP0000001	0.02138021207011844	Not stimulated	Immob	Immob - Not stimulated
CD50	S2	RCVCMP0001103	0.07635397866716713	Not stimulated	Immob	Immob - Not stimulated
CD50	S2	RCVCMP0000160	0.0252122514096663	Not stimulated	Immob	Immob - Not stimulated
CD50	S2	RCVCMP0001036	0.008377227106679838	Not stimulated	Immob	Immob - Not stimulated
CD50	S2	RCVCMP0000215	0.03260363287680253	Not stimulated	Immob	Immob - Not stimulated
CD50	S2	RCVCMP0000246	-0.007681902392540762	Not stimulated	Immob	Immob - Not stimulated
CD50	S2	RCVCMP0000267	0.004411351594931057	Not stimulated	Immob	Immob - Not stimulated
CD50	S2	RCVCMP0001178	0.008757236076608763	Not stimulated	Immob	Immob - Not stimulated
CD50	S2	RCVCMP0001441	0.0228973121831404	Not stimulated	Immob	Immob - Not stimulated
CD50	S2	RCVCMP0000258	0.021702872607159685	Not stimulated	Immob	Immob - Not stimulated
CD50	S2	RCVCMP0001169	0.012189117968186865	Not stimulated	Immob	Immob - Not stimulated
CD50	S2	RCVCMP0000205	0.010921620989845724	Not stimulated	Immob	Immob - Not stimulated
CD50	S2	RCVCMP0000245	0.02136020485113582	Not stimulated	Immob	Immob - Not stimulated
CD50	S2	RCVCMP0000098	0.10102824646096786	Not stimulated	Immob	Immob - Not stimulated
CD50	S2	RCVCMP0000342	-0.0043795762311761325	Not stimulated	Immob	Immob - Not stimulated
CD50	S2	RCVCMP0000163	0.010629402997041007	Not stimulated	Immob	Immob - Not stimulated
CD50	S2	RCVCMP0000404	0.004877629380475015	Not stimulated	Immob	Immob - Not stimulated
CD50	S2	RCVCMP0000392	0.03763211207010725	Not stimulated	Immob	Immob - Not stimulated
CD50	S2	RCVCMP0000903	0.006206502372314888	Not stimulated	Immob	Immob - Not stimulated
CD50	S2	RCVCMP0000003	0.0023643372713016463	Not stimulated	Immob	Immob - Not stimulated
CD50	S2	RCVCMP0000186	-0.0015138254459264825	Not stimulated	Immob	Immob - Not stimulated
CD50	S2	RCVCMP0000090	0.00362937646704438	Not stimulated	Immob	Immob - Not stimulated
CD50	S2	RCVCMP0000000	0.010790812047425163	Not stimulated	Immob	Immob - Not stimulated
CD50	S2	RCVCMP0001042	0.011118756436482807	Not stimulated	Immob	Immob - Not stimulated
CD50	S2	RCVCMP0000676	0.09484973782897872	Not stimulated	Immob	Immob - Not stimulated
CD50	S2	RCVCMP0000229	0.014573003469737836	Not stimulated	Immob	Immob - Not stimulated
CD50	S2	RCVCMP0000399	0.01890089523190619	Not stimulated	Immob	Immob - Not stimulated
CD50	S2	RCVCMP0000346	0.11634845805194981	Not stimulated	Immob	Immob - Not stimulated
CD50	S2	RCVCMP0000459	-0.0032746891232592686	Not stimulated	Immob	Immob - Not stimulated
CD50	S2	RCVCMP0000888	9.78308423306896e-5	Not stimulated	Immob	Immob - Not stimulated
CD50	S2	RCVCMP0000454	-0.005462820430265769	Not stimulated	Immob	Immob - Not stimulated
CD50	S2	RCVCMP0000528	0.06304398435499607	Not stimulated	Immob	Immob - Not stimulated
CD50	S2	RCVCMP0000125	-0.006091842902640028	Not stimulated	Immob	Immob - Not stimulated
CD50	S2	RCVCMP0000377	-0.0013717636582796953	Not stimulated	Immob	Immob - Not stimulated
CD50	S2	RCVCMP0000316	-0.008643935887747409	Not stimulated	Immob	Immob - Not stimulated
CD50	S2	RCVCMP0000136	0.09144404445430049	Not stimulated	Immob	Immob - Not stimulated
CD50	S2	RCVCMP0000092	-0.0049201386635976735	Not stimulated	Immob	Immob - Not stimulated
CD50	S2	RCVCMP0001191	0.0984820413858207	Not stimulated	Immob	Immob - Not stimulated
CD50	S2	RCVCMP0000417	0.01161876398426627	Not stimulated	Immob	Immob - Not stimulated
CD50	S2	RCVCMP0000396	9.002612003037592e-4	Not stimulated	Immob	Immob - Not stimulated
CD50	S2	RCVCMP0000111	0.04768037673040379	Not stimulated	Immob	Immob - Not stimulated
CD50	S2	RCVCMP0000820	0.00964364349343178	Not stimulated	Immob	Immob - Not stimulated
CD50	S2	RCVCMP0000630	0.05673073025765774	Not stimulated	Immob	Immob - Not stimulated
CD50	S2	RCVCMP0000283	-0.006758989668186824	Not stimulated	Immob	Immob - Not stimulated
CD50	S2	RCVCMP0000764	0.003013846093027338	Not stimulated	Immob	Immob - Not stimulated
CD50	S2	RCVCMP0000608	4.793959434451249e-5	Not stimulated	Immob	Immob - Not stimulated
CD50	S2	RCVCMP0001206	-0.004216040332834407	Not stimulated	Immob	Immob - Not stimulated
CD50	S2	RCVCMP0000329	0.05080941792630069	Not stimulated	Immob	Immob - Not stimulated
CD50	S2	RCVCMP0000767	-0.0016982493880529897	Not stimulated	Immob	Immob - Not stimulated
CD50	S2	RCVCMP0000304	0.02102186465701293	Not stimulated	Immob	Immob - Not stimulated
CD50	S2	RCVCMP0001083	-0.001518574559910778	Not stimulated	Immob	Immob - Not stimulated
CD50	S2	RCVCMP0000251	0.08450677800925006	Not stimulated	Immob	Immob - Not stimulated
CD50	S2	RCVCMP0000371	0.023280700232133463	Not stimulated	Immob	Immob - Not stimulated
CD50	S2	RCVCMP0000157	0.008580506380667924	Not stimulated	Immob	Immob - Not stimulated
CD50	S2	RCVCMP0001330	0.019843966093030012	Not stimulated	Immob	Immob - Not stimulated
CD50	S2	RCVCMP0001407	0.028577381509010104	Not stimulated	Immob	Immob - Not stimulated
CD50	S2	RCVCMP0000741	-0.004993546668101527	Not stimulated	Immob	Immob - Not stimulated
CD50	S2	RCVCMP0000324	0.027958336947684383	Not stimulated	Immob	Immob - Not stimulated
CD50	S2	RCVCMP0000462	0.020991040283919765	Not stimulated	Immob	Immob - Not stimulated
CD50	S2	RCVCMP0000088	0.019236160957514042	Not stimulated	Immob	Immob - Not stimulated
CD50	S2	RCVCMP0000510	0.012352122863224785	Not stimulated	Immob	Immob - Not stimulated
CD50	S2	RCVCMP0000176	0.003427637171805053	Not stimulated	Immob	Immob - Not stimulated
CD50	S2	RCVCMP0000040	0.009346382245736707	Not stimulated	Immob	Immob - Not stimulated
CD50	S2	RCVCMP0000486	-0.0010885757599845755	Not stimulated	Immob	Immob - Not stimulated
CD50	S2	RCVCMP0000513	0.0037271627051669288	Not stimulated	Immob	Immob - Not stimulated
CD50	S2	RCVCMP0000032	-0.007836886552290855	Not stimulated	Immob	Immob - Not stimulated
CD50	S2	RCVCMP0000105	0.0033306788257088204	Not stimulated	Immob	Immob - Not stimulated
CD50	S2	RCVCMP0000605	-0.0020666320426369904	Not stimulated	Immob	Immob - Not stimulated
CD50	S2	RCVCMP0000715	0.004480137967352624	Not stimulated	Immob	Immob - Not stimulated
CD50	S2	RCVCMP0000558	0.08470812511001219	Not stimulated	Immob	Immob - Not stimulated
CD50	S2	RCVCMP0001063	-0.002122001351529043	Not stimulated	Immob	Immob - Not stimulated
CD50	S2	RCVCMP0000800	0.12541478987313312	Not stimulated	Immob	Immob - Not stimulated
CD50	S2	RCVCMP0000495	0.08799683081623738	Not stimulated	Immob	Immob - Not stimulated
CD50	S2	RCVCMP0000211	0.0394124191596606	Not stimulated	Immob	Immob - Not stimulated
CD50	S2	RCVCMP0000198	0.009899337782638946	Not stimulated	Immob	Immob - Not stimulated
CD50	S2	RCVCMP0000265	0.011318749419684655	Not stimulated	Immob	Immob - Not stimulated
CD50	S2	RCVCMP0000527	0.010536831286672255	Not stimulated	Immob	Immob - Not stimulated
CD50	S2	RCVCMP0000395	-0.0012444287269849082	Not stimulated	Immob	Immob - Not stimulated
CD50	S2	RCVCMP0000580	-0.00470482164399173	Not stimulated	Immob	Immob - Not stimulated
CD50	S2	RCVCMP0001430	0.02728547581645665	Not stimulated	Immob	Immob - Not stimulated
CD50	S2	RCVCMP0000034	-0.006287691173344075	Not stimulated	Immob	Immob - Not stimulated
CD50	S2	RCVCMP0000611	-0.004726262838261291	Not stimulated	Immob	Immob - Not stimulated
CD50	S2	RCVCMP0000065	0.016808087697413022	Not stimulated	Immob	Immob - Not stimulated
CD50	S2	RCVCMP0001209	0.019645599177302412	Not stimulated	Immob	Immob - Not stimulated
CD50	S2	RCVCMP0000315	-0.007411231240287969	Not stimulated	Immob	Immob - Not stimulated
CD50	S2	RCVCMP0000628	0.031294645977865396	Not stimulated	Immob	Immob - Not stimulated
CD50	S2	RCVCMP0000323	0.03095303102816743	Not stimulated	Immob	Immob - Not stimulated
CD50	S2	RCVCMP0000188	0.0036853759787387917	Not stimulated	Immob	Immob - Not stimulated
CD50	S2	RCVCMP0000744	0.021928219365272058	Not stimulated	Immob	Immob - Not stimulated
CD50	S2	RCVCMP0000370	-0.002117513052660507	Not stimulated	Immob	Immob - Not stimulated
CD50	S2	RCVCMP0000666	-0.002534572544393872	Not stimulated	Immob	Immob - Not stimulated
CD50	S2	RCVCMP0000146	0.07209305074498766	Not stimulated	Immob	Immob - Not stimulated
CD50	S2	RCVCMP0000322	0.010436182716925344	Not stimulated	Immob	Immob - Not stimulated
CD50	S2	RCVCMP0001231	-5.192566825488159e-4	Not stimulated	Immob	Immob - Not stimulated
CD50	S2	RCVCMP0000766	6.478160402290866e-4	Not stimulated	Immob	Immob - Not stimulated
CD50	S2	RCVCMP0000110	-0.007487083342894994	Not stimulated	Immob	Immob - Not stimulated
CD50	S2	RCVCMP0001089	-0.0066627296034282146	Not stimulated	Immob	Immob - Not stimulated
CD50	S4	RCVCMP0000534	0.17260657972987367	MCP1	Immob	Immob - MCP1
CD50	S4	RCVCMP0000754	0.2079838245817819	MCP1	Immob	Immob - MCP1
CD50	S4	RCVCMP0000058	-0.0049401525478660864	MCP1	Immob	Immob - MCP1
CD50	S4	RCVCMP0000415	0.005945597849726216	MCP1	Immob	Immob - MCP1
CD50	S4	RCVCMP0000252	0.049323612268490635	MCP1	Immob	Immob - MCP1
CD50	S4	RCVCMP0000280	0.09772981567643503	MCP1	Immob	Immob - MCP1
CD50	S4	RCVCMP0000004	0.03382939728753606	MCP1	Immob	Immob - MCP1
CD50	S4	RCVCMP0000618	0.008639321456957684	MCP1	Immob	Immob - MCP1
CD50	S4	RCVCMP0001569	0.0018207309075385673	MCP1	Immob	Immob - MCP1
CD50	S4	RCVCMP0000735	0.007528637084430915	MCP1	Immob	Immob - MCP1
CD50	S4	RCVCMP0000054	0.003604256652807401	MCP1	Immob	Immob - MCP1
CD50	S4	RCVCMP0000128	0.025441998734969443	MCP1	Immob	Immob - MCP1
CD50	S4	RCVCMP0000172	0.023008244298165934	MCP1	Immob	Immob - MCP1
CD50	S4	RCVCMP0000379	0.02881446358234301	MCP1	Immob	Immob - MCP1
CD50	S4	RCVCMP0000342	-0.0012028228682942844	MCP1	Immob	Immob - MCP1
CD50	S4	RCVCMP0000012	-0.004455152954348652	MCP1	Immob	Immob - MCP1
CD50	S4	RCVCMP0000365	-0.00830058477892321	MCP1	Immob	Immob - MCP1
CD50	S4	RCVCMP0000220	-0.010027773485841978	MCP1	Immob	Immob - MCP1
CD50	S4	RCVCMP0001296	0.10149220393661128	MCP1	Immob	Immob - MCP1
CD50	S4	RCVCMP0000064	0.06208827695372892	MCP1	Immob	Immob - MCP1
CD50	S4	RCVCMP0000258	0.03308863436963438	MCP1	Immob	Immob - MCP1
CD50	S4	RCVCMP0000113	0.012285127011015159	MCP1	Immob	Immob - MCP1
CD50	S4	RCVCMP0000184	0.002863903189153194	MCP1	Immob	Immob - MCP1
CD50	S4	RCVCMP0000909	0.17209223400714632	MCP1	Immob	Immob - MCP1
CD50	S4	RCVCMP0000085	0.0382682178688864	MCP1	Immob	Immob - MCP1
CD50	S4	RCVCMP0000049	0.026390573229220844	MCP1	Immob	Immob - MCP1
CD50	S4	RCVCMP0000309	0.20153388939360406	MCP1	Immob	Immob - MCP1
CD50	S4	RCVCMP0000852	0.06510720664519043	MCP1	Immob	Immob - MCP1
CD50	S4	RCVCMP0000041	0.013710181287599378	MCP1	Immob	Immob - MCP1
CD50	S4	RCVCMP0000519	0.11310080807785819	MCP1	Immob	Immob - MCP1
CD50	S4	RCVCMP0000097	0.02246584426313369	MCP1	Immob	Immob - MCP1
CD50	S4	RCVCMP0000343	-0.008178308749955818	MCP1	Immob	Immob - MCP1
CD50	S4	RCVCMP0000259	0.002801333471014344	MCP1	Immob	Immob - MCP1
CD50	S4	RCVCMP0000284	-0.006323403658176013	MCP1	Immob	Immob - MCP1
CD50	S4	RCVCMP0000528	0.10244062253001589	MCP1	Immob	Immob - MCP1
CD50	S4	RCVCMP0001133	0.07322332469283459	MCP1	Immob	Immob - MCP1
CD50	S4	RCVCMP0000018	0.032872298550733293	MCP1	Immob	Immob - MCP1
CD50	S4	RCVCMP0000060	0.03429477359773998	MCP1	Immob	Immob - MCP1
CD50	S4	RCVCMP0000071	0.007976479173042915	MCP1	Immob	Immob - MCP1
CD50	S4	RCVCMP0000358	-0.0055434424809302826	MCP1	Immob	Immob - MCP1
CD50	S4	RCVCMP0000960	0.03524002004520563	MCP1	Immob	Immob - MCP1
CD50	S4	RCVCMP0000121	0.009495468229201325	MCP1	Immob	Immob - MCP1
CD50	S4	RCVCMP0000968	0.12009299798812376	MCP1	Immob	Immob - MCP1
CD50	S4	RCVCMP0000670	-0.0012165027621578325	MCP1	Immob	Immob - MCP1
CD50	S4	RCVCMP0000411	0.00692873574329885	MCP1	Immob	Immob - MCP1
CD50	S4	RCVCMP0000523	0.03375510017339167	MCP1	Immob	Immob - MCP1
CD50	S4	RCVCMP0000614	-0.012743098255881916	MCP1	Immob	Immob - MCP1
CD50	S4	RCVCMP0000066	0.018023008910342312	MCP1	Immob	Immob - MCP1
CD50	S4	RCVCMP0000500	0.0012980706923768435	MCP1	Immob	Immob - MCP1
CD50	S4	RCVCMP0000906	2.674572604651709e-4	MCP1	Immob	Immob - MCP1
CD50	S4	RCVCMP0000310	-0.0030322660386718605	MCP1	Immob	Immob - MCP1
CD50	S4	RCVCMP0000335	0.0596813463688691	MCP1	Immob	Immob - MCP1
CD50	S4	RCVCMP0000138	0.002076372712385259	MCP1	Immob	Immob - MCP1
CD50	S4	RCVCMP0000093	0.05859672542393711	MCP1	Immob	Immob - MCP1
CD50	S4	RCVCMP0000341	0.04001026947233732	MCP1	Immob	Immob - MCP1
CD50	S4	RCVCMP0000166	0.012800931157111612	MCP1	Immob	Immob - MCP1
CD50	S4	RCVCMP0000621	0.006058552648192459	MCP1	Immob	Immob - MCP1
CD50	S4	RCVCMP0000015	0.10942535956554231	MCP1	Immob	Immob - MCP1
CD50	S4	RCVCMP0000300	0.038058146263413035	MCP1	Immob	Immob - MCP1
CD50	S4	RCVCMP0000709	0.004387899293031282	MCP1	Immob	Immob - MCP1
CD50	S4	RCVCMP0000920	0.012365059569016928	MCP1	Immob	Immob - MCP1
CD50	S4	RCVCMP0000483	0.09607211995318338	MCP1	Immob	Immob - MCP1
CD50	S4	RCVCMP0000242	0.0764260156185613	MCP1	Immob	Immob - MCP1
CD50	S4	RCVCMP0000719	5.585848925437671e-4	MCP1	Immob	Immob - MCP1
CD50	S4	RCVCMP0000090	0.040916894134669375	MCP1	Immob	Immob - MCP1
CD50	S4	RCVCMP0000255	0.013415884040562341	MCP1	Immob	Immob - MCP1
CD50	S4	RCVCMP0000317	0.020442875692724974	MCP1	Immob	Immob - MCP1
CD50	S4	RCVCMP0000289	0.07218585142441723	MCP1	Immob	Immob - MCP1
CD50	S4	RCVCMP0000248	-0.003385257557752734	MCP1	Immob	Immob - MCP1
CD50	S4	RCVCMP0000314	0.052059355949947435	MCP1	Immob	Immob - MCP1
CD50	S4	RCVCMP0000956	0.028784779567054726	MCP1	Immob	Immob - MCP1
CD50	S4	RCVCMP0000005	-0.005227495108744159	MCP1	Immob	Immob - MCP1
CD50	S4	RCVCMP0001392	0.11968884437096215	MCP1	Immob	Immob - MCP1
CD50	S4	RCVCMP0000463	0.035591830044846694	MCP1	Immob	Immob - MCP1
CD50	S4	RCVCMP0000392	0.09167629225243124	MCP1	Immob	Immob - MCP1
CD50	S4	RCVCMP0000144	0.09787516317846051	MCP1	Immob	Immob - MCP1
CD50	S4	RCVCMP0000836	0.005422727389786014	MCP1	Immob	Immob - MCP1
CD50	S4	RCVCMP0000588	0.0029245519658255	MCP1	Immob	Immob - MCP1
CD50	S4	RCVCMP0000142	0.07885890927918199	MCP1	Immob	Immob - MCP1
CD50	S4	RCVCMP0000398	-0.015076627263828534	MCP1	Immob	Immob - MCP1
CD50	S4	RCVCMP0000235	0.01239426096991446	MCP1	Immob	Immob - MCP1
CD50	S4	RCVCMP0000322	-7.696876888273764e-6	MCP1	Immob	Immob - MCP1
CD50	S4	RCVCMP0000663	0.03613413768927335	MCP1	Immob	Immob - MCP1
CD50	S4	RCVCMP0000460	0.02539318698675409	MCP1	Immob	Immob - MCP1
CD50	S4	RCVCMP0000178	0.010292988485437337	MCP1	Immob	Immob - MCP1
CD50	S4	RCVCMP0000033	0.003312437241508168	MCP1	Immob	Immob - MCP1
CD50	S4	RCVCMP0000357	-0.0012009382550604239	MCP1	Immob	Immob - MCP1
CD50	S4	RCVCMP0000529	0.038384291567358134	MCP1	Immob	Immob - MCP1
CD50	S4	RCVCMP0000326	-0.0016151205345133225	MCP1	Immob	Immob - MCP1
CD50	S4	RCVCMP0001333	0.010470730751243542	MCP1	Immob	Immob - MCP1
CD50	S4	RCVCMP0000789	5.824018753585408e-4	MCP1	Immob	Immob - MCP1
CD50	S4	RCVCMP0000308	0.05852535655763223	MCP1	Immob	Immob - MCP1
CD50	S4	RCVCMP0000385	-0.011994187836677508	MCP1	Immob	Immob - MCP1
CD50	S4	RCVCMP0000019	0.02310513464897298	MCP1	Immob	Immob - MCP1
CD50	S4	RCVCMP0000030	0.01826391753440583	MCP1	Immob	Immob - MCP1
CD50	S4	RCVCMP0000100	0.05386169653689909	MCP1	Immob	Immob - MCP1
CD50	S4	RCVCMP0000092	0.010084970491590026	MCP1	Immob	Immob - MCP1
CD50	S4	RCVCMP0000426	0.19441603439273522	MCP1	Immob	Immob - MCP1
CD50	S4	RCVCMP0000306	-0.008074075327768665	MCP1	Immob	Immob - MCP1
CD50	S4	RCVCMP0000149	0.11364126341836381	MCP1	Immob	Immob - MCP1
CD50	S4	RCVCMP0000011	0.021890141984738355	MCP1	Immob	Immob - MCP1
CD50	S4	RCVCMP0000007	0.03844405869065839	MCP1	Immob	Immob - MCP1
CD50	S4	RCVCMP0000249	0.06211630602309475	MCP1	Immob	Immob - MCP1
CD50	S4	RCVCMP0000009	0.061450459855848495	MCP1	Immob	Immob - MCP1
CD50	S4	RCVCMP0000219	0.029551378368267968	MCP1	Immob	Immob - MCP1
CD50	S4	RCVCMP0000725	0.04914401635343781	MCP1	Immob	Immob - MCP1
CD50	S4	RCVCMP0000297	-3.85517834648536e-4	MCP1	Immob	Immob - MCP1
CD50	S4	RCVCMP0000990	0.026710996261183118	MCP1	Immob	Immob - MCP1
CD50	S4	RCVCMP0000263	0.12616430986918054	MCP1	Immob	Immob - MCP1
CD50	S4	RCVCMP0000498	0.018630491772390154	MCP1	Immob	Immob - MCP1
CD50	S4	RCVCMP0000163	-0.004002504425447387	MCP1	Immob	Immob - MCP1
CD50	S4	RCVCMP0000439	-0.0014255242620511055	MCP1	Immob	Immob - MCP1
CD50	S4	RCVCMP0000226	0.03210848070990087	MCP1	Immob	Immob - MCP1
CD50	S4	RCVCMP0000870	0.015304991525295995	MCP1	Immob	Immob - MCP1
CD50	S4	RCVCMP0000075	0.010203008557066186	MCP1	Immob	Immob - MCP1
CD50	S4	RCVCMP0001348	-7.630381483182137e-4	MCP1	Immob	Immob - MCP1
CD50	S4	RCVCMP0000680	0.06004884462487974	MCP1	Immob	Immob - MCP1
CD50	S4	RCVCMP0000086	0.014744666813534979	MCP1	Immob	Immob - MCP1
CD50	S4	RCVCMP0000101	0.10420822842622235	MCP1	Immob	Immob - MCP1
CD50	S4	RCVCMP0000269	-0.0074083441599113635	MCP1	Immob	Immob - MCP1
CD50	S4	RCVCMP0000014	-9.245209813207213e-4	MCP1	Immob	Immob - MCP1
CD50	S4	RCVCMP0000103	-0.003796153613588301	MCP1	Immob	Immob - MCP1
CD50	S4	RCVCMP0000247	0.08360356129023505	MCP1	Immob	Immob - MCP1
CD50	S4	RCVCMP0000021	0.004343464376873748	MCP1	Immob	Immob - MCP1
CD50	S4	RCVCMP0000583	0.1026500598340981	MCP1	Immob	Immob - MCP1
CD50	S4	RCVCMP0000098	0.003565178052333721	MCP1	Immob	Immob - MCP1
CD50	S4	RCVCMP0000111	0.00508109014464612	MCP1	Immob	Immob - MCP1
CD50	S4	RCVCMP0000206	0.01712574582238873	MCP1	Immob	Immob - MCP1
CD50	S4	RCVCMP0000201	0.09741690914752596	MCP1	Immob	Immob - MCP1
CD50	S4	RCVCMP0000225	0.09792393836044043	MCP1	Immob	Immob - MCP1
CD50	S4	RCVCMP0000026	-0.0023797022120611113	MCP1	Immob	Immob - MCP1
CD50	S4	RCVCMP0000208	-0.0027309201862060614	MCP1	Immob	Immob - MCP1
CD50	S4	RCVCMP0001049	0.012347047235394818	MCP1	Immob	Immob - MCP1
CD50	S4	RCVCMP0000150	0.04245663891170212	MCP1	Immob	Immob - MCP1
CD50	S4	RCVCMP0000987	0.03511593281857012	MCP1	Immob	Immob - MCP1
CD50	S4	RCVCMP0000203	0.026004674419697085	MCP1	Immob	Immob - MCP1
CD50	S4	RCVCMP0000107	0.01541320115788766	MCP1	Immob	Immob - MCP1
CD50	S4	RCVCMP0000798	0.07620651541008938	MCP1	Immob	Immob - MCP1
CD50	S4	RCVCMP0000736	0.09281374339230435	MCP1	Immob	Immob - MCP1
CD50	S4	RCVCMP0000406	0.002107340971874509	MCP1	Immob	Immob - MCP1
CD50	S4	RCVCMP0000024	-0.005597560352866299	MCP1	Immob	Immob - MCP1
CD50	S4	RCVCMP0000601	-0.004609180195021207	MCP1	Immob	Immob - MCP1
CD50	S4	RCVCMP0000416	0.11229437086020226	MCP1	Immob	Immob - MCP1
CD50	S4	RCVCMP0000209	0.067734470041749	MCP1	Immob	Immob - MCP1
CD50	S4	RCVCMP0000032	0.06474733035570586	MCP1	Immob	Immob - MCP1
CD50	S4	RCVCMP0001895	-0.002462360220702976	MCP1	Immob	Immob - MCP1
CD50	S4	RCVCMP0000175	0.008234769206388765	MCP1	Immob	Immob - MCP1
CD50	S4	RCVCMP0000045	0.02947140170899601	MCP1	Immob	Immob - MCP1
CD50	S4	RCVCMP0000167	0.021263243419482495	MCP1	Immob	Immob - MCP1
CD50	S4	RCVCMP0000216	0.06102216529329606	MCP1	Immob	Immob - MCP1
CD50	S4	RCVCMP0000815	0.011335251544612497	MCP1	Immob	Immob - MCP1
CD50	S4	RCVCMP0000414	-0.00621931456709427	MCP1	Immob	Immob - MCP1
CD50	S4	RCVCMP0000513	-0.003655862399068126	MCP1	Immob	Immob - MCP1
CD50	S4	RCVCMP0000057	0.069370159840729	MCP1	Immob	Immob - MCP1
CD50	S4	RCVCMP0000134	0.07741803002783383	MCP1	Immob	Immob - MCP1
CD50	S4	RCVCMP0000302	0.04946749067308697	MCP1	Immob	Immob - MCP1
CD50	S4	RCVCMP0000422	0.04517054143407887	MCP1	Immob	Immob - MCP1
CD50	S4	RCVCMP0000440	0.03740463394032878	MCP1	Immob	Immob - MCP1
CD50	S4	RCVCMP0000541	-0.001305269873339252	MCP1	Immob	Immob - MCP1
CD50	S4	RCVCMP0000716	-0.008769247692317909	MCP1	Immob	Immob - MCP1
CD50	S4	RCVCMP0000692	0.017218854894509136	MCP1	Immob	Immob - MCP1
CD50	S4	RCVCMP0000120	0.003585704355138431	MCP1	Immob	Immob - MCP1
CD50	S4	RCVCMP0000325	-0.005320464365790765	MCP1	Immob	Immob - MCP1
CD50	S4	RCVCMP0000320	0.011141543525713166	MCP1	Immob	Immob - MCP1
CD50	S4	RCVCMP0000083	0.004055194005186202	MCP1	Immob	Immob - MCP1
CD50	S4	RCVCMP0000506	0.004889621723772367	MCP1	Immob	Immob - MCP1
CD50	S4	RCVCMP0000307	0.04159594096116753	MCP1	Immob	Immob - MCP1
CD50	S4	RCVCMP0000679	0.029229142849597906	MCP1	Immob	Immob - MCP1
CD50	S4	RCVCMP0000564	0.04620973042680208	MCP1	Immob	Immob - MCP1
CD50	S4	RCVCMP0000832	0.061358760161045876	MCP1	Immob	Immob - MCP1
CD50	S4	RCVCMP0000230	0.007236288608699791	MCP1	Immob	Immob - MCP1
CD50	S4	RCVCMP0000200	0.02449537611095734	MCP1	Immob	Immob - MCP1
CD50	S4	RCVCMP0000362	0.014134487489574533	MCP1	Immob	Immob - MCP1
CD50	S4	RCVCMP0000400	0.06528923297945181	MCP1	Immob	Immob - MCP1
CD50	S4	RCVCMP0000448	0.03607704790586257	MCP1	Immob	Immob - MCP1
CD50	S4	RCVCMP0000449	0.01582977379130704	MCP1	Immob	Immob - MCP1
CD50	S4	RCVCMP0000132	0.02638182765377275	MCP1	Immob	Immob - MCP1
CD50	S4	RCVCMP0000179	0.048899758870192836	MCP1	Immob	Immob - MCP1
CD50	S4	RCVCMP0001921	0.003956432267292262	MCP1	Immob	Immob - MCP1
CD50	S4	RCVCMP0000689	0.09647492230549755	MCP1	Immob	Immob - MCP1
CD50	S4	RCVCMP0000823	0.024828575763481416	MCP1	Immob	Immob - MCP1
CD50	S4	RCVCMP0000205	0.012760007763738644	MCP1	Immob	Immob - MCP1
CD50	S4	RCVCMP0000114	0.09378428711516695	MCP1	Immob	Immob - MCP1
CD50	S4	RCVCMP0000738	0.004258791027640331	MCP1	Immob	Immob - MCP1
CD50	S4	RCVCMP0000606	0.003980195963903925	MCP1	Immob	Immob - MCP1
CD50	S4	RCVCMP0000173	-0.00579462221911984	MCP1	Immob	Immob - MCP1
CD50	S4	RCVCMP0000548	-0.016781393135361346	MCP1	Immob	Immob - MCP1
CD50	S4	RCVCMP0000468	0.01703345157442516	MCP1	Immob	Immob - MCP1
CD50	S4	RCVCMP0000127	-5.735751492846864e-4	MCP1	Immob	Immob - MCP1
CD50	S4	RCVCMP0000056	0.06446160350918566	MCP1	Immob	Immob - MCP1
CD50	S4	RCVCMP0000424	0.0028295179295859713	MCP1	Immob	Immob - MCP1
CD50	S4	RCVCMP0000305	-0.007811105971933425	MCP1	Immob	Immob - MCP1
CD50	S4	RCVCMP0000530	0.014000825949201129	MCP1	Immob	Immob - MCP1
CD50	S4	RCVCMP0000001	0.003390930007812022	MCP1	Immob	Immob - MCP1
CD50	S4	RCVCMP0000031	0.0021426045984645732	MCP1	Immob	Immob - MCP1
CD50	S4	RCVCMP0000190	0.019343634104859918	MCP1	Immob	Immob - MCP1
CD50	S4	RCVCMP0000043	0.05769666605994018	MCP1	Immob	Immob - MCP1
CD50	S4	RCVCMP0000094	0.0054738946180502	MCP1	Immob	Immob - MCP1
CD50	S4	RCVCMP0000183	0.005899135295403234	MCP1	Immob	Immob - MCP1
CD50	S4	RCVCMP0000234	0.02231266568482612	MCP1	Immob	Immob - MCP1
CD50	S4	RCVCMP0000371	0.02642757391696749	MCP1	Immob	Immob - MCP1
CD50	S4	RCVCMP0000399	0.1128739938827455	MCP1	Immob	Immob - MCP1
CD50	S4	RCVCMP0000876	-0.003509802693099846	MCP1	Immob	Immob - MCP1
CD50	S4	RCVCMP0000744	0.02725033106035672	MCP1	Immob	Immob - MCP1
CD50	S4	RCVCMP0000346	-0.009522401367514834	MCP1	Immob	Immob - MCP1
CD50	S4	RCVCMP0000261	0.021623942758850014	MCP1	Immob	Immob - MCP1
CD50	S4	RCVCMP0000711	0.10591224581278182	MCP1	Immob	Immob - MCP1
CD50	S4	RCVCMP0000273	-0.0017379534173041402	MCP1	Immob	Immob - MCP1
CD50	S4	RCVCMP0000274	0.02566196493066267	MCP1	Immob	Immob - MCP1
CD50	S4	RCVCMP0000212	0.07839060209396262	MCP1	Immob	Immob - MCP1
CD50	S4	RCVCMP0000734	0.015765488967915558	MCP1	Immob	Immob - MCP1
CD50	S4	RCVCMP0000042	-0.006999063565486486	MCP1	Immob	Immob - MCP1
CD50	S4	RCVCMP0000691	0.059949924044054914	MCP1	Immob	Immob - MCP1
CD50	S4	RCVCMP0000408	0.022902198203521004	MCP1	Immob	Immob - MCP1
CD50	S4	RCVCMP0000164	0.04642261040394946	MCP1	Immob	Immob - MCP1
CD50	S4	RCVCMP0000051	0.04732764090322903	MCP1	Immob	Immob - MCP1
CD50	S4	RCVCMP0000368	0.0031009160237912975	MCP1	Immob	Immob - MCP1
CD50	S4	RCVCMP0000701	0.0016588329988551358	MCP1	Immob	Immob - MCP1
CD50	S4	RCVCMP0000078	0.04531456949645265	MCP1	Immob	Immob - MCP1
CD50	S4	RCVCMP0000374	5.422383316578055e-4	MCP1	Immob	Immob - MCP1
CD50	S4	RCVCMP0000444	-0.01111860770676037	MCP1	Immob	Immob - MCP1
CD50	S4	RCVCMP0000160	0.004523292780816137	MCP1	Immob	Immob - MCP1
CD50	S4	RCVCMP0000397	0.06891118835395724	MCP1	Immob	Immob - MCP1
CD50	S4	RCVCMP0000603	0.020025370109052608	MCP1	Immob	Immob - MCP1
CD50	S4	RCVCMP0000435	0.0730455398834955	MCP1	Immob	Immob - MCP1
CD50	S4	RCVCMP0000612	0.051609027379205225	MCP1	Immob	Immob - MCP1
CD50	S4	RCVCMP0000644	0.11131473606713235	MCP1	Immob	Immob - MCP1
CD50	S4	RCVCMP0000072	-0.001631529887088704	MCP1	Immob	Immob - MCP1
CD50	S4	RCVCMP0000432	0.01741445241662551	MCP1	Immob	Immob - MCP1
CD50	S4	RCVCMP0001568	0.05699778718551896	MCP1	Immob	Immob - MCP1
CD50	S4	RCVCMP0000681	0.0209087357665514	MCP1	Immob	Immob - MCP1
CD50	S4	RCVCMP0000139	0.0012818182596715294	MCP1	Immob	Immob - MCP1
CD50	S4	RCVCMP0000312	0.012867813255299117	MCP1	Immob	Immob - MCP1
CD50	S4	RCVCMP0001102	0.03925463134661196	MCP1	Immob	Immob - MCP1
CD50	S4	RCVCMP0000457	0.1545617586902679	MCP1	Immob	Immob - MCP1
CD50	S4	RCVCMP0000028	-0.006392887563738332	MCP1	Immob	Immob - MCP1
CD50	S4	RCVCMP0000177	0.027559830001701147	MCP1	Immob	Immob - MCP1
CD50	S4	RCVCMP0000133	3.160922853880353e-4	MCP1	Immob	Immob - MCP1
CD50	S4	RCVCMP0000214	0.01303833914200091	MCP1	Immob	Immob - MCP1
CD50	S4	RCVCMP0000720	-0.004866179396327146	MCP1	Immob	Immob - MCP1
CD50	S4	RCVCMP0000265	0.03769845064543405	MCP1	Immob	Immob - MCP1
CD50	S4	RCVCMP0000453	0.08265937769822282	MCP1	Immob	Immob - MCP1
CD50	S4	RCVCMP0000268	0.030982460969882254	MCP1	Immob	Immob - MCP1
CD50	S4	RCVCMP0000119	0.014376727811004714	MCP1	Immob	Immob - MCP1
CD50	S4	RCVCMP0000573	0.08500313912466305	MCP1	Immob	Immob - MCP1
CD50	S4	RCVCMP0000593	-0.01072276424037175	MCP1	Immob	Immob - MCP1
CD50	S4	RCVCMP0000285	0.04931989561759552	MCP1	Immob	Immob - MCP1
CD50	S4	RCVCMP0000429	0.054217137390166675	MCP1	Immob	Immob - MCP1
CD50	S4	RCVCMP0000471	0.0583509118215356	MCP1	Immob	Immob - MCP1
CD50	S4	RCVCMP0000109	0.045096418361724386	MCP1	Immob	Immob - MCP1
CD50	S4	RCVCMP0000347	-0.0031193803986117492	MCP1	Immob	Immob - MCP1
CD50	S4	RCVCMP0000227	0.04261546218107089	MCP1	Immob	Immob - MCP1
CD50	S4	RCVCMP0000337	0.03919049138537974	MCP1	Immob	Immob - MCP1
CD50	S4	RCVCMP0000430	0.008398584298185664	MCP1	Immob	Immob - MCP1
CD50	S4	RCVCMP0000345	0.011771580617455901	MCP1	Immob	Immob - MCP1
CD50	S4	RCVCMP0000125	0.07729063833360093	MCP1	Immob	Immob - MCP1
CD50	S4	RCVCMP0000482	0.02667206366290576	MCP1	Immob	Immob - MCP1
CD50	S4	RCVCMP0000089	0.016898722653825225	MCP1	Immob	Immob - MCP1
CD50	S4	RCVCMP0000002	0.07304949001021893	MCP1	Immob	Immob - MCP1
CD50	S4	RCVCMP0000388	0.06623396283222123	MCP1	Immob	Immob - MCP1
CD50	S4	RCVCMP0000727	0.01861959563273328	MCP1	Immob	Immob - MCP1
CD50	S4	RCVCMP0001059	-0.005549563655692686	MCP1	Immob	Immob - MCP1
CD50	S4	RCVCMP0000168	0.11859593690532647	MCP1	Immob	Immob - MCP1
CD50	S4	RCVCMP0000499	0.11916185891705773	MCP1	Immob	Immob - MCP1
CD50	S4	RCVCMP0000096	0.030190481003371315	MCP1	Immob	Immob - MCP1
CD50	S4	RCVCMP0000434	0.004335246597968683	MCP1	Immob	Immob - MCP1
CD50	S4	RCVCMP0000903	0.013127390801989958	MCP1	Immob	Immob - MCP1
CD50	S4	RCVCMP0000473	0.033350997948127015	MCP1	Immob	Immob - MCP1
CD50	S4	RCVCMP0001300	-0.001661183693112268	MCP1	Immob	Immob - MCP1
CD50	S4	RCVCMP0000395	0.04495692419190445	MCP1	Immob	Immob - MCP1
CD50	S4	RCVCMP0000438	-0.0069003478013497975	MCP1	Immob	Immob - MCP1
CD50	S4	RCVCMP0000020	0.005991933867355964	MCP1	Immob	Immob - MCP1
CD50	S3	RCVCMP0000577	0.01310795312985901	Rantes	Immob	Immob - Rantes
CD50	S3	RCVCMP0000197	0.031461513008757803	Rantes	Immob	Immob - Rantes
CD50	S3	RCVCMP0000192	0.15783807887183887	Rantes	Immob	Immob - Rantes
CD50	S3	RCVCMP0000775	0.030548364004792838	Rantes	Immob	Immob - Rantes
CD50	S3	RCVCMP0001095	0.08243712128636242	Rantes	Immob	Immob - Rantes
CD50	S3	RCVCMP0000021	0.19406600342232838	Rantes	Immob	Immob - Rantes
CD50	S3	RCVCMP0000123	0.09482064008354839	Rantes	Immob	Immob - Rantes
CD50	S3	RCVCMP0000531	0.10218719837507523	Rantes	Immob	Immob - Rantes
CD50	S3	RCVCMP0001093	-0.00861636394718142	Rantes	Immob	Immob - Rantes
CD50	S3	RCVCMP0000447	-4.48453926043229e-4	Rantes	Immob	Immob - Rantes
CD50	S3	RCVCMP0001612	0.023531771054841468	Rantes	Immob	Immob - Rantes
CD50	S3	RCVCMP0000322	0.05375410860729207	Rantes	Immob	Immob - Rantes
CD50	S3	RCVCMP0001119	0.03637875930217937	Rantes	Immob	Immob - Rantes
CD50	S3	RCVCMP0000175	-0.0013667519004344176	Rantes	Immob	Immob - Rantes
CD50	S3	RCVCMP0000011	0.05308595984679211	Rantes	Immob	Immob - Rantes
CD50	S3	RCVCMP0000098	0.13983441790359757	Rantes	Immob	Immob - Rantes
CD50	S3	RCVCMP0000610	-0.008985552603796848	Rantes	Immob	Immob - Rantes
CD50	S3	RCVCMP0000034	0.08562547445916542	Rantes	Immob	Immob - Rantes
CD50	S3	RCVCMP0000119	0.08554493400718624	Rantes	Immob	Immob - Rantes
CD50	S3	RCVCMP0001132	0.012214979211389044	Rantes	Immob	Immob - Rantes
CD50	S3	RCVCMP0000138	0.06863079086765604	Rantes	Immob	Immob - Rantes
CD50	S3	RCVCMP0000573	0.029460439472404055	Rantes	Immob	Immob - Rantes
CD50	S3	RCVCMP0000675	0.04281474746147239	Rantes	Immob	Immob - Rantes
CD50	S3	RCVCMP0000257	0.09346158584851852	Rantes	Immob	Immob - Rantes
CD50	S3	RCVCMP0000003	0.08332248785808519	Rantes	Immob	Immob - Rantes
CD50	S3	RCVCMP0000449	-0.010214674573226522	Rantes	Immob	Immob - Rantes
CD50	S3	RCVCMP0000020	0.037813698696691225	Rantes	Immob	Immob - Rantes
CD50	S3	RCVCMP0000999	-0.01484756940538352	Rantes	Immob	Immob - Rantes
CD50	S3	RCVCMP0000475	0.011040872020753862	Rantes	Immob	Immob - Rantes
CD50	S3	RCVCMP0000458	0.14381933467409286	Rantes	Immob	Immob - Rantes
CD50	S3	RCVCMP0000800	0.07138275588300548	Rantes	Immob	Immob - Rantes
CD50	S3	RCVCMP0000690	0.021260361430990946	Rantes	Immob	Immob - Rantes
CD50	S3	RCVCMP0000167	-0.0074427103379002294	Rantes	Immob	Immob - Rantes
CD50	S3	RCVCMP0000604	0.12552519467864337	Rantes	Immob	Immob - Rantes
CD50	S3	RCVCMP0000080	0.09505817770193327	Rantes	Immob	Immob - Rantes
CD50	S3	RCVCMP0000308	0.026739621654339015	Rantes	Immob	Immob - Rantes
CD50	S3	RCVCMP0000318	0.10764551246746196	Rantes	Immob	Immob - Rantes
CD50	S3	RCVCMP0000027	0.04437873320073778	Rantes	Immob	Immob - Rantes
CD50	S3	RCVCMP0000722	0.04120842368240181	Rantes	Immob	Immob - Rantes
CD50	S3	RCVCMP0000208	0.03481946120496829	Rantes	Immob	Immob - Rantes
CD50	S3	RCVCMP0000343	0.045255907997763745	Rantes	Immob	Immob - Rantes
CD50	S3	RCVCMP0000271	0.05941995935260036	Rantes	Immob	Immob - Rantes
CD50	S3	RCVCMP0001042	0.1242168515104914	Rantes	Immob	Immob - Rantes
CD50	S3	RCVCMP0000051	0.05886262128107984	Rantes	Immob	Immob - Rantes
CD50	S3	RCVCMP0001221	0.11968799820332088	Rantes	Immob	Immob - Rantes
CD50	S3	RCVCMP0000194	0.04233230244018332	Rantes	Immob	Immob - Rantes
CD50	S3	RCVCMP0001316	-0.009906221336329133	Rantes	Immob	Immob - Rantes
CD50	S3	RCVCMP0000788	-0.008634631705498781	Rantes	Immob	Immob - Rantes
CD50	S3	RCVCMP0000007	-0.007702419828073874	Rantes	Immob	Immob - Rantes
CD50	S3	RCVCMP0000895	0.05927129441312433	Rantes	Immob	Immob - Rantes
CD50	S3	RCVCMP0000444	0.017273529165111996	Rantes	Immob	Immob - Rantes
CD50	S3	RCVCMP0000049	0.19467913281563534	Rantes	Immob	Immob - Rantes
CD50	S3	RCVCMP0000066	0.16175567512548417	Rantes	Immob	Immob - Rantes
CD50	S3	RCVCMP0000240	0.05030802546353155	Rantes	Immob	Immob - Rantes
CD50	S3	RCVCMP0001613	0.03291428098128755	Rantes	Immob	Immob - Rantes
CD50	S3	RCVCMP0000015	0.08564924020039939	Rantes	Immob	Immob - Rantes
CD50	S3	RCVCMP0000183	0.10946088995173665	Rantes	Immob	Immob - Rantes
CD50	S3	RCVCMP0000014	0.008058566140043294	Rantes	Immob	Immob - Rantes
CD50	S3	RCVCMP0000472	0.09861894564117865	Rantes	Immob	Immob - Rantes
CD50	S3	RCVCMP0000221	0.131926294772028	Rantes	Immob	Immob - Rantes
CD50	S3	RCVCMP0000416	0.0523947325912606	Rantes	Immob	Immob - Rantes
CD50	S3	RCVCMP0000384	0.02795501259305114	Rantes	Immob	Immob - Rantes
CD50	S3	RCVCMP0000918	0.10481647747406138	Rantes	Immob	Immob - Rantes
CD50	S3	RCVCMP0001072	0.013655758726292822	Rantes	Immob	Immob - Rantes
CD50	S3	RCVCMP0000635	0.05756894652274564	Rantes	Immob	Immob - Rantes
CD50	S3	RCVCMP0000135	0.1509014433152002	Rantes	Immob	Immob - Rantes
CD50	S3	RCVCMP0000315	-0.012396457738006296	Rantes	Immob	Immob - Rantes
CD50	S3	RCVCMP0000120	0.1145360721790886	Rantes	Immob	Immob - Rantes
CD50	S3	RCVCMP0000122	0.04244524270609559	Rantes	Immob	Immob - Rantes
CD50	S3	RCVCMP0000991	0.1531055242110864	Rantes	Immob	Immob - Rantes
CD50	S3	RCVCMP0000095	0.15387702082497812	Rantes	Immob	Immob - Rantes
CD50	S3	RCVCMP0000204	-0.014964136480617597	Rantes	Immob	Immob - Rantes
CD50	S3	RCVCMP0001112	0.09084521846414255	Rantes	Immob	Immob - Rantes
CD50	S3	RCVCMP0000036	0.08412560570638439	Rantes	Immob	Immob - Rantes
CD50	S3	RCVCMP0000646	-0.008109626258411957	Rantes	Immob	Immob - Rantes
CD50	S3	RCVCMP0000624	8.885420936831334e-4	Rantes	Immob	Immob - Rantes
CD50	S3	RCVCMP0000055	-7.715446412727455e-4	Rantes	Immob	Immob - Rantes
CD50	S3	RCVCMP0000082	0.05206340181142572	Rantes	Immob	Immob - Rantes
CD50	S3	RCVCMP0000548	0.038997175790600816	Rantes	Immob	Immob - Rantes
CD50	S3	RCVCMP0000018	0.037563598218281216	Rantes	Immob	Immob - Rantes
CD50	S3	RCVCMP0000576	0.041389298118198754	Rantes	Immob	Immob - Rantes
CD50	S3	RCVCMP0000173	0.05657980527949685	Rantes	Immob	Immob - Rantes
CD50	S3	RCVCMP0000311	0.04309687734676202	Rantes	Immob	Immob - Rantes
CD50	S3	RCVCMP0000245	0.0750323466359351	Rantes	Immob	Immob - Rantes
CD50	S3	RCVCMP0000510	0.003749684865025631	Rantes	Immob	Immob - Rantes
CD50	S3	RCVCMP0000178	0.005550263834934222	Rantes	Immob	Immob - Rantes
CD50	S3	RCVCMP0001710	0.002925784689200844	Rantes	Immob	Immob - Rantes
CD50	S3	RCVCMP0000124	-0.016193607990580193	Rantes	Immob	Immob - Rantes
CD50	S3	RCVCMP0000572	-0.006046691586470182	Rantes	Immob	Immob - Rantes
CD50	S3	RCVCMP0000087	0.15301699776339364	Rantes	Immob	Immob - Rantes
CD50	S3	RCVCMP0000064	0.018458145089953092	Rantes	Immob	Immob - Rantes
CD50	S3	RCVCMP0000275	0.08187701676419895	Rantes	Immob	Immob - Rantes
CD50	S3	RCVCMP0000217	0.14704991174042134	Rantes	Immob	Immob - Rantes
CD50	S3	RCVCMP0001173	0.06961042032914366	Rantes	Immob	Immob - Rantes
CD50	S3	RCVCMP0000363	0.034588267969537644	Rantes	Immob	Immob - Rantes
CD50	S3	RCVCMP0000985	0.0061907233771013	Rantes	Immob	Immob - Rantes
CD50	S3	RCVCMP0000136	0.0022202153071957465	Rantes	Immob	Immob - Rantes
CD50	S3	RCVCMP0000596	-0.009661532073388657	Rantes	Immob	Immob - Rantes
CD50	S3	RCVCMP0000026	0.16450804411357411	Rantes	Immob	Immob - Rantes
CD50	S3	RCVCMP0000312	0.01447603954763513	Rantes	Immob	Immob - Rantes
CD50	S3	RCVCMP0000452	0.027136721833833196	Rantes	Immob	Immob - Rantes
CD50	S3	RCVCMP0000414	-0.0010397371793393739	Rantes	Immob	Immob - Rantes
CD50	S3	RCVCMP0000127	0.05840847835986157	Rantes	Immob	Immob - Rantes
CD50	S3	RCVCMP0000141	0.05198820127826034	Rantes	Immob	Immob - Rantes
CD50	S3	RCVCMP0001732	0.052044370725299986	Rantes	Immob	Immob - Rantes
CD50	S3	RCVCMP0000299	0.032299632246518516	Rantes	Immob	Immob - Rantes
CD50	S3	RCVCMP0001196	0.038933911557878266	Rantes	Immob	Immob - Rantes
CD50	S3	RCVCMP0000333	0.045858457784677446	Rantes	Immob	Immob - Rantes
CD50	S3	RCVCMP0000059	0.07187017238991515	Rantes	Immob	Immob - Rantes
CD50	S3	RCVCMP0000209	0.012960666864631964	Rantes	Immob	Immob - Rantes
CD50	S3	RCVCMP0000180	0.06110648993726652	Rantes	Immob	Immob - Rantes
CD50	S3	RCVCMP0000237	0.0128081909372262	Rantes	Immob	Immob - Rantes
CD50	S3	RCVCMP0000325	0.036295632699718	Rantes	Immob	Immob - Rantes
CD50	S3	RCVCMP0000310	0.039566025881260826	Rantes	Immob	Immob - Rantes
CD50	S3	RCVCMP0000357	0.09247196982685464	Rantes	Immob	Immob - Rantes
CD50	S3	RCVCMP0000438	0.05114353308654155	Rantes	Immob	Immob - Rantes
CD50	S3	RCVCMP0000339	0.1086405986338284	Rantes	Immob	Immob - Rantes
CD50	S3	RCVCMP0000351	8.762362434104388e-4	Rantes	Immob	Immob - Rantes
CD50	S3	RCVCMP0000606	0.05337919946651587	Rantes	Immob	Immob - Rantes
CD50	S3	RCVCMP0000428	0.040623318082582814	Rantes	Immob	Immob - Rantes
CD50	S3	RCVCMP0000523	0.012116399800059286	Rantes	Immob	Immob - Rantes
CD50	S3	RCVCMP0000509	0.07885170860881106	Rantes	Immob	Immob - Rantes
CD50	S3	RCVCMP0000810	-0.007012437705469153	Rantes	Immob	Immob - Rantes
CD50	S3	RCVCMP0000609	-0.007802643770738504	Rantes	Immob	Immob - Rantes
CD50	S3	RCVCMP0000403	0.1221062517343157	Rantes	Immob	Immob - Rantes
CD50	S3	RCVCMP0000876	0.0044951993773996645	Rantes	Immob	Immob - Rantes
CD50	S3	RCVCMP0000586	0.04159275149222202	Rantes	Immob	Immob - Rantes
CD50	S3	RCVCMP0000819	0.02764204895814965	Rantes	Immob	Immob - Rantes
CD50	S3	RCVCMP0000879	0.025697799148416408	Rantes	Immob	Immob - Rantes
CD50	S3	RCVCMP0000518	0.06559970997740715	Rantes	Immob	Immob - Rantes
CD50	S3	RCVCMP0000054	0.007817304128620608	Rantes	Immob	Immob - Rantes
CD50	S3	RCVCMP0000155	0.022363821916734222	Rantes	Immob	Immob - Rantes
CD50	S3	RCVCMP0000601	0.06894893265021658	Rantes	Immob	Immob - Rantes
CD50	S3	RCVCMP0000407	0.14471698417210735	Rantes	Immob	Immob - Rantes
CD50	S3	RCVCMP0001397	0.07904110540079663	Rantes	Immob	Immob - Rantes
CD50	S3	RCVCMP0000286	0.10409405033996819	Rantes	Immob	Immob - Rantes
CD50	S3	RCVCMP0000394	0.0403318476771145	Rantes	Immob	Immob - Rantes
CD50	S3	RCVCMP0000909	-0.010782828231477887	Rantes	Immob	Immob - Rantes
CD50	S3	RCVCMP0000044	0.02258542706998257	Rantes	Immob	Immob - Rantes
CD50	S3	RCVCMP0000177	0.08250426161912718	Rantes	Immob	Immob - Rantes
CD50	S3	RCVCMP0000282	0.13918033937379945	Rantes	Immob	Immob - Rantes
CD50	S3	RCVCMP0001274	-0.0035278549186056525	Rantes	Immob	Immob - Rantes
CD50	S3	RCVCMP0000380	0.020642757201432126	Rantes	Immob	Immob - Rantes
CD50	S3	RCVCMP0000367	0.051126244661531726	Rantes	Immob	Immob - Rantes
CD50	S3	RCVCMP0000400	0.05565359404523386	Rantes	Immob	Immob - Rantes
CD50	S3	RCVCMP0000392	0.020651685547407567	Rantes	Immob	Immob - Rantes
CD50	S3	RCVCMP0000251	0.12944047686742255	Rantes	Immob	Immob - Rantes
CD50	S3	RCVCMP0001071	0.15102414882499704	Rantes	Immob	Immob - Rantes
CD50	S3	RCVCMP0001361	-0.005690363799934278	Rantes	Immob	Immob - Rantes
CD50	S3	RCVCMP0000546	0.05943343057632383	Rantes	Immob	Immob - Rantes
CD50	S3	RCVCMP0000284	0.22078121481382765	Rantes	Immob	Immob - Rantes
CD50	S3	RCVCMP0001286	0.014478982860579342	Rantes	Immob	Immob - Rantes
CD50	S3	RCVCMP0000730	0.11018457917736917	Rantes	Immob	Immob - Rantes
CD50	S3	RCVCMP0000358	0.04517807228142926	Rantes	Immob	Immob - Rantes
CD50	S3	RCVCMP0000528	-0.005702776966480588	Rantes	Immob	Immob - Rantes
CD50	S3	RCVCMP0000852	0.029113568248045018	Rantes	Immob	Immob - Rantes
CD50	S3	RCVCMP0000366	0.09627492078373573	Rantes	Immob	Immob - Rantes
CD50	S3	RCVCMP0000207	0.030397178606813353	Rantes	Immob	Immob - Rantes
CD50	S3	RCVCMP0000083	0.09216262561184625	Rantes	Immob	Immob - Rantes
CD50	S3	RCVCMP0000469	0.06553718487000017	Rantes	Immob	Immob - Rantes
CD50	S3	RCVCMP0000443	5.548424268203322e-4	Rantes	Immob	Immob - Rantes
CD50	S3	RCVCMP0000263	0.15520983075992642	Rantes	Immob	Immob - Rantes
CD50	S3	RCVCMP0000499	0.050954069929760336	Rantes	Immob	Immob - Rantes
CD50	S3	RCVCMP0000401	0.003961889968248545	Rantes	Immob	Immob - Rantes
CD50	S3	RCVCMP0000776	0.11654324795624851	Rantes	Immob	Immob - Rantes
CD50	S3	RCVCMP0001084	0.07578941738727453	Rantes	Immob	Immob - Rantes
CD50	S3	RCVCMP0000292	0.10061342489751661	Rantes	Immob	Immob - Rantes
CD50	S3	RCVCMP0000154	-0.007152743730054557	Rantes	Immob	Immob - Rantes
CD50	S3	RCVCMP0000559	-0.006408140111275046	Rantes	Immob	Immob - Rantes
CD50	S3	RCVCMP0000470	0.07252048102714588	Rantes	Immob	Immob - Rantes
CD50	S3	RCVCMP0000165	0.07758855498661148	Rantes	Immob	Immob - Rantes
CD50	S3	RCVCMP0000440	0.09037995799862909	Rantes	Immob	Immob - Rantes
CD50	S3	RCVCMP0000289	0.026728794758579123	Rantes	Immob	Immob - Rantes
CD50	S3	RCVCMP0000241	0.07750077237738198	Rantes	Immob	Immob - Rantes
CD50	S3	RCVCMP0000683	0.0062611787245200725	Rantes	Immob	Immob - Rantes
CD50	S3	RCVCMP0000521	0.013941730153051654	Rantes	Immob	Immob - Rantes
CD50	S3	RCVCMP0000274	0.030170649718447514	Rantes	Immob	Immob - Rantes
CD50	S3	RCVCMP0001233	0.05423941479661336	Rantes	Immob	Immob - Rantes
CD50	S3	RCVCMP0000454	0.03045478811198458	Rantes	Immob	Immob - Rantes
CD50	S3	RCVCMP0000694	0.11659163993990018	Rantes	Immob	Immob - Rantes
CD50	S3	RCVCMP0001231	0.07255463488853005	Rantes	Immob	Immob - Rantes
CD50	S3	RCVCMP0001656	0.16879290014665377	Rantes	Immob	Immob - Rantes
CD50	S3	RCVCMP0000435	0.008029639940792446	Rantes	Immob	Immob - Rantes
CD50	S3	RCVCMP0000293	0.04788130874720344	Rantes	Immob	Immob - Rantes
CD50	S3	RCVCMP0000547	-0.014841474595033226	Rantes	Immob	Immob - Rantes
CD50	S3	RCVCMP0000117	0.07248282540454158	Rantes	Immob	Immob - Rantes
CD50	S3	RCVCMP0000647	0.0010266513711927425	Rantes	Immob	Immob - Rantes
CD50	S3	RCVCMP0000232	0.05353927777340879	Rantes	Immob	Immob - Rantes
CD50	S3	RCVCMP0000446	0.08602636171075491	Rantes	Immob	Immob - Rantes
CD50	S3	RCVCMP0000243	0.05034734396690967	Rantes	Immob	Immob - Rantes
CD50	S3	RCVCMP0000975	0.02128195093918053	Rantes	Immob	Immob - Rantes
CD50	S3	RCVCMP0000187	0.007263849402207691	Rantes	Immob	Immob - Rantes
CD50	S3	RCVCMP0000448	0.13078276478926248	Rantes	Immob	Immob - Rantes
CD50	S3	RCVCMP0000874	-0.006710391103351292	Rantes	Immob	Immob - Rantes
CD50	S3	RCVCMP0000846	3.635898015737229e-4	Rantes	Immob	Immob - Rantes
CD50	S3	RCVCMP0000662	0.11208362847881186	Rantes	Immob	Immob - Rantes
CD50	S3	RCVCMP0000997	0.05975917091829538	Rantes	Immob	Immob - Rantes
CD50	S3	RCVCMP0000605	0.1491028480524205	Rantes	Immob	Immob - Rantes
CD50	S3	RCVCMP0001491	0.03023398479843074	Rantes	Immob	Immob - Rantes
CD50	S3	RCVCMP0001104	0.00772290338319692	Rantes	Immob	Immob - Rantes
CD50	S3	RCVCMP0001209	4.5048004206484484e-4	Rantes	Immob	Immob - Rantes
CD50	S3	RCVCMP0000233	0.07871851558705241	Rantes	Immob	Immob - Rantes
CD50	S3	RCVCMP0000385	0.06609100582613957	Rantes	Immob	Immob - Rantes
CD50	S3	RCVCMP0000112	0.04928680677726969	Rantes	Immob	Immob - Rantes
CD50	S3	RCVCMP0000029	0.037640835848156244	Rantes	Immob	Immob - Rantes
CD50	S3	RCVCMP0000174	0.08575417611979688	Rantes	Immob	Immob - Rantes
CD50	S3	RCVCMP0000853	0.021887510179813247	Rantes	Immob	Immob - Rantes
CD50	S3	RCVCMP0000445	-0.010659371987963105	Rantes	Immob	Immob - Rantes
CD50	S3	RCVCMP0001230	0.017849742629231998	Rantes	Immob	Immob - Rantes
CD50	S3	RCVCMP0000473	0.040094895691207305	Rantes	Immob	Immob - Rantes
CD50	S3	RCVCMP0000464	0.01639207906924622	Rantes	Immob	Immob - Rantes
CD50	S3	RCVCMP0000823	0.13391684299014145	Rantes	Immob	Immob - Rantes
CD50	S3	RCVCMP0000526	0.03744599189835027	Rantes	Immob	Immob - Rantes
CD50	S3	RCVCMP0000783	0.02936097604319275	Rantes	Immob	Immob - Rantes
CD50	S1	RCVCMP0000440	0.007120351086225315	Not stimulated	In solution	In solution - Not stimulated
CD50	S1	RCVCMP0000243	-0.0064792081646107965	Not stimulated	In solution	In solution - Not stimulated
CD50	S1	RCVCMP0000621	0.027980380552150033	Not stimulated	In solution	In solution - Not stimulated
CD50	S1	RCVCMP0000036	0.1109946826887003	Not stimulated	In solution	In solution - Not stimulated
CD50	S1	RCVCMP0000070	-0.005630951050413636	Not stimulated	In solution	In solution - Not stimulated
CD50	S1	RCVCMP0000216	0.006454908488587157	Not stimulated	In solution	In solution - Not stimulated
CD50	S1	RCVCMP0001024	0.0027547633658369566	Not stimulated	In solution	In solution - Not stimulated
CD50	S1	RCVCMP0000492	-0.008687517994328877	Not stimulated	In solution	In solution - Not stimulated
CD50	S1	RCVCMP0000186	0.010925354166122763	Not stimulated	In solution	In solution - Not stimulated
CD50	S1	RCVCMP0000220	-0.0038036194974828013	Not stimulated	In solution	In solution - Not stimulated
CD50	S1	RCVCMP0000348	-0.021368726514691537	Not stimulated	In solution	In solution - Not stimulated
CD50	S1	RCVCMP0000752	0.00340459234137643	Not stimulated	In solution	In solution - Not stimulated
CD50	S1	RCVCMP0000676	0.10271262307617998	Not stimulated	In solution	In solution - Not stimulated
CD50	S1	RCVCMP0000453	-0.005416393206810968	Not stimulated	In solution	In solution - Not stimulated
CD50	S1	RCVCMP0000531	-4.4283756276155287e-4	Not stimulated	In solution	In solution - Not stimulated
CD50	S1	RCVCMP0000714	0.0021953094522471936	Not stimulated	In solution	In solution - Not stimulated
CD50	S1	RCVCMP0000550	-2.4242793537163497e-4	Not stimulated	In solution	In solution - Not stimulated
CD50	S1	RCVCMP0001466	-0.0075466024763057625	Not stimulated	In solution	In solution - Not stimulated
CD50	S1	RCVCMP0000399	-0.003930455863527548	Not stimulated	In solution	In solution - Not stimulated
CD50	S1	RCVCMP0000730	-0.0036880702961804212	Not stimulated	In solution	In solution - Not stimulated
CD50	S1	RCVCMP0000025	-0.016756580713562813	Not stimulated	In solution	In solution - Not stimulated
CD50	S1	RCVCMP0000803	-0.014126703428783213	Not stimulated	In solution	In solution - Not stimulated
CD50	S1	RCVCMP0000047	-0.012446775385404812	Not stimulated	In solution	In solution - Not stimulated
CD50	S1	RCVCMP0000482	-0.003065807354858777	Not stimulated	In solution	In solution - Not stimulated
CD50	S1	RCVCMP0000491	0.0055961021358519715	Not stimulated	In solution	In solution - Not stimulated
CD50	S1	RCVCMP0001198	0.02015411236191075	Not stimulated	In solution	In solution - Not stimulated
CD50	S1	RCVCMP0000665	-0.004134947151264932	Not stimulated	In solution	In solution - Not stimulated
CD50	S1	RCVCMP0000869	-0.010583775677518115	Not stimulated	In solution	In solution - Not stimulated
CD50	S1	RCVCMP0000014	0.005566354566989089	Not stimulated	In solution	In solution - Not stimulated
CD50	S1	RCVCMP0000607	-1.721425251710211e-4	Not stimulated	In solution	In solution - Not stimulated
CD50	S1	RCVCMP0001609	-0.004919307768884437	Not stimulated	In solution	In solution - Not stimulated
CD50	S1	RCVCMP0001138	-0.009853108912031087	Not stimulated	In solution	In solution - Not stimulated
CD50	S1	RCVCMP0000050	-0.0042633854654161715	Not stimulated	In solution	In solution - Not stimulated
CD50	S1	RCVCMP0000868	0.02395470749750184	Not stimulated	In solution	In solution - Not stimulated
CD50	S1	RCVCMP0000313	0.018253510041631265	Not stimulated	In solution	In solution - Not stimulated
CD50	S1	RCVCMP0000109	-0.004949882747590836	Not stimulated	In solution	In solution - Not stimulated
CD50	S1	RCVCMP0000023	0.01376964626569912	Not stimulated	In solution	In solution - Not stimulated
CD50	S1	RCVCMP0000414	0.09912889498251891	Not stimulated	In solution	In solution - Not stimulated
CD50	S1	RCVCMP0000411	-0.0038822898822147302	Not stimulated	In solution	In solution - Not stimulated
CD50	S1	RCVCMP0000152	0.004457072893625788	Not stimulated	In solution	In solution - Not stimulated
CD50	S1	RCVCMP0000854	-0.005355541112126153	Not stimulated	In solution	In solution - Not stimulated
CD50	S1	RCVCMP0000469	0.03545425938106343	Not stimulated	In solution	In solution - Not stimulated
CD50	S1	RCVCMP0000659	-0.0020590015723081978	Not stimulated	In solution	In solution - Not stimulated
CD50	S1	RCVCMP0000577	0.004652287669914113	Not stimulated	In solution	In solution - Not stimulated
CD50	S1	RCVCMP0000840	4.8277349534410155e-4	Not stimulated	In solution	In solution - Not stimulated
CD50	S1	RCVCMP0000126	0.19933017472563822	Not stimulated	In solution	In solution - Not stimulated
CD50	S1	RCVCMP0000464	0.003440854437785049	Not stimulated	In solution	In solution - Not stimulated
CD50	S1	RCVCMP0000637	-0.011741725345908423	Not stimulated	In solution	In solution - Not stimulated
CD50	S1	RCVCMP0000121	-0.010148841864477108	Not stimulated	In solution	In solution - Not stimulated
CD50	S1	RCVCMP0000927	0.001794976801753565	Not stimulated	In solution	In solution - Not stimulated
CD50	S1	RCVCMP0000504	0.006603577088136198	Not stimulated	In solution	In solution - Not stimulated
CD50	S1	RCVCMP0000387	0.012293233834672247	Not stimulated	In solution	In solution - Not stimulated
CD50	S1	RCVCMP0000276	0.0028435892462984444	Not stimulated	In solution	In solution - Not stimulated
CD50	S1	RCVCMP0000143	-0.001596713871844061	Not stimulated	In solution	In solution - Not stimulated
CD50	S1	RCVCMP0000054	-0.00864420507441973	Not stimulated	In solution	In solution - Not stimulated
CD50	S1	RCVCMP0000006	0.020938667635203773	Not stimulated	In solution	In solution - Not stimulated
CD50	S1	RCVCMP0000104	0.0032727136974329586	Not stimulated	In solution	In solution - Not stimulated
CD50	S1	RCVCMP0000328	-0.0014313696366244305	Not stimulated	In solution	In solution - Not stimulated
CD50	S1	RCVCMP0000685	-4.657726874406947e-4	Not stimulated	In solution	In solution - Not stimulated
CD50	S1	RCVCMP0000751	-0.006051865212193974	Not stimulated	In solution	In solution - Not stimulated
CD50	S1	RCVCMP0000777	0.014573771983074005	Not stimulated	In solution	In solution - Not stimulated
CD50	S1	RCVCMP0000011	-0.006939902446431006	Not stimulated	In solution	In solution - Not stimulated
CD50	S1	RCVCMP0000004	0.002942834081370485	Not stimulated	In solution	In solution - Not stimulated
CD50	S1	RCVCMP0000359	-0.0023960833006816023	Not stimulated	In solution	In solution - Not stimulated
CD50	S1	RCVCMP0000269	-0.008906285110022961	Not stimulated	In solution	In solution - Not stimulated
CD50	S1	RCVCMP0000114	-0.00716125274181681	Not stimulated	In solution	In solution - Not stimulated
CD50	S1	RCVCMP0000713	0.016723362603613113	Not stimulated	In solution	In solution - Not stimulated
CD50	S1	RCVCMP0000009	0.010489282449718524	Not stimulated	In solution	In solution - Not stimulated
CD50	S1	RCVCMP0000148	0.01875815189801192	Not stimulated	In solution	In solution - Not stimulated
CD50	S1	RCVCMP0000525	-0.008627284916993796	Not stimulated	In solution	In solution - Not stimulated
CD50	S1	RCVCMP0000606	-0.003381430744521223	Not stimulated	In solution	In solution - Not stimulated
CD50	S1	RCVCMP0000824	-0.005062176743948026	Not stimulated	In solution	In solution - Not stimulated
CD50	S1	RCVCMP0000930	0.010289322335027789	Not stimulated	In solution	In solution - Not stimulated
CD50	S1	RCVCMP0001056	-0.0021714829206176582	Not stimulated	In solution	In solution - Not stimulated
CD50	S1	RCVCMP0000367	-0.006757940141766955	Not stimulated	In solution	In solution - Not stimulated
CD50	S1	RCVCMP0000370	-0.005904832379896449	Not stimulated	In solution	In solution - Not stimulated
CD50	S1	RCVCMP0000436	-0.005874526292731395	Not stimulated	In solution	In solution - Not stimulated
CD50	S1	RCVCMP0000576	0.011251560190964639	Not stimulated	In solution	In solution - Not stimulated
CD50	S1	RCVCMP0000355	-0.012774084656831363	Not stimulated	In solution	In solution - Not stimulated
CD50	S1	RCVCMP0000358	0.021994839546425827	Not stimulated	In solution	In solution - Not stimulated
CD50	S1	RCVCMP0000700	0.021417042423916937	Not stimulated	In solution	In solution - Not stimulated
CD50	S1	RCVCMP0000072	-0.014498675063883304	Not stimulated	In solution	In solution - Not stimulated
CD50	S1	RCVCMP0000741	-0.009894231113915651	Not stimulated	In solution	In solution - Not stimulated
CD50	S1	RCVCMP0000026	-0.0054127439601795654	Not stimulated	In solution	In solution - Not stimulated
CD50	S1	RCVCMP0000369	-0.008840228133256186	Not stimulated	In solution	In solution - Not stimulated
CD50	S1	RCVCMP0000031	-0.008573013936527648	Not stimulated	In solution	In solution - Not stimulated
CD50	S1	RCVCMP0000077	0.02380886621713863	Not stimulated	In solution	In solution - Not stimulated
CD50	S1	RCVCMP0000300	-4.8206073692970907e-4	Not stimulated	In solution	In solution - Not stimulated
CD50	S1	RCVCMP0000153	0.0018917899107741404	Not stimulated	In solution	In solution - Not stimulated
CD50	S1	RCVCMP0000342	0.013743743056395344	Not stimulated	In solution	In solution - Not stimulated
CD50	S1	RCVCMP0000702	0.025580959488327375	Not stimulated	In solution	In solution - Not stimulated
CD50	S1	RCVCMP0001199	-0.0028436314139477148	Not stimulated	In solution	In solution - Not stimulated
CD50	S1	RCVCMP0001321	-0.00302804629313275	Not stimulated	In solution	In solution - Not stimulated
CD50	S1	RCVCMP0001154	0.035850543514288326	Not stimulated	In solution	In solution - Not stimulated
CD50	S1	RCVCMP0000303	3.1073428205713254e-4	Not stimulated	In solution	In solution - Not stimulated
CD50	S1	RCVCMP0000339	0.015992092249078164	Not stimulated	In solution	In solution - Not stimulated
CD50	S1	RCVCMP0000424	-0.011376992297603906	Not stimulated	In solution	In solution - Not stimulated
CD50	S1	RCVCMP0000474	-0.005472946993251476	Not stimulated	In solution	In solution - Not stimulated
CD50	S1	RCVCMP0000438	-0.005321015793859492	Not stimulated	In solution	In solution - Not stimulated
CD50	S1	RCVCMP0000086	-0.01121599989116763	Not stimulated	In solution	In solution - Not stimulated
CD50	S1	RCVCMP0000015	0.0063643943168649846	Not stimulated	In solution	In solution - Not stimulated
CD50	S1	RCVCMP0000095	-0.00696493943816397	Not stimulated	In solution	In solution - Not stimulated
CD50	S1	RCVCMP0001161	0.01211835969624527	Not stimulated	In solution	In solution - Not stimulated
CD50	S1	RCVCMP0000329	0.03925901641313855	Not stimulated	In solution	In solution - Not stimulated
CD50	S1	RCVCMP0001291	0.01577313315990467	Not stimulated	In solution	In solution - Not stimulated
CD50	S1	RCVCMP0001270	-0.0015955367215935486	Not stimulated	In solution	In solution - Not stimulated
CD50	S1	RCVCMP0001337	0.014475731395272126	Not stimulated	In solution	In solution - Not stimulated
CD50	S1	RCVCMP0000811	-0.005117878240584738	Not stimulated	In solution	In solution - Not stimulated
CD50	S1	RCVCMP0000160	4.579752591895699e-5	Not stimulated	In solution	In solution - Not stimulated
CD50	S1	RCVCMP0000156	-0.005311347660335064	Not stimulated	In solution	In solution - Not stimulated
CD50	S1	RCVCMP0000990	-2.1529802883802572e-4	Not stimulated	In solution	In solution - Not stimulated
CD50	S1	RCVCMP0001377	-0.008326459556382618	Not stimulated	In solution	In solution - Not stimulated
CD50	S1	RCVCMP0000008	0.01947415219668916	Not stimulated	In solution	In solution - Not stimulated
CD50	S1	RCVCMP0000093	-0.011681615930007525	Not stimulated	In solution	In solution - Not stimulated
CD50	S1	RCVCMP0000614	-0.003509321658708149	Not stimulated	In solution	In solution - Not stimulated
CD50	S1	RCVCMP0000228	4.775308383873157e-4	Not stimulated	In solution	In solution - Not stimulated
CD50	S1	RCVCMP0001113	-0.008008274305365668	Not stimulated	In solution	In solution - Not stimulated
CD50	S1	RCVCMP0000058	-0.005511837622646467	Not stimulated	In solution	In solution - Not stimulated
CD50	S1	RCVCMP0000430	0.058470788859537486	Not stimulated	In solution	In solution - Not stimulated
CD50	S1	RCVCMP0000108	0.1560953736685659	Not stimulated	In solution	In solution - Not stimulated
CD50	S1	RCVCMP0000029	-0.002965051536849709	Not stimulated	In solution	In solution - Not stimulated
CD50	S1	RCVCMP0000323	0.005834709728804387	Not stimulated	In solution	In solution - Not stimulated
CD50	S1	RCVCMP0000168	-0.006995830653885514	Not stimulated	In solution	In solution - Not stimulated
CD50	S1	RCVCMP0001162	-0.00756498455233874	Not stimulated	In solution	In solution - Not stimulated
CD50	S1	RCVCMP0000236	0.007230674577255322	Not stimulated	In solution	In solution - Not stimulated
CD50	S1	RCVCMP0001046	-0.006514520911049958	Not stimulated	In solution	In solution - Not stimulated
CD50	S1	RCVCMP0000936	-0.0019204797921044683	Not stimulated	In solution	In solution - Not stimulated
CD50	S1	RCVCMP0000939	0.003306576919751971	Not stimulated	In solution	In solution - Not stimulated
CD50	S1	RCVCMP0000502	-0.006114528914387344	Not stimulated	In solution	In solution - Not stimulated
CD50	S1	RCVCMP0000188	-0.013058263065741028	Not stimulated	In solution	In solution - Not stimulated
CD50	S1	RCVCMP0001069	0.042599815711067496	Not stimulated	In solution	In solution - Not stimulated
CD50	S1	RCVCMP0000638	-0.0010366474719611311	Not stimulated	In solution	In solution - Not stimulated
CD50	S1	RCVCMP0000288	-0.0038309065145269374	Not stimulated	In solution	In solution - Not stimulated
CD50	S1	RCVCMP0000041	0.013473870773220892	Not stimulated	In solution	In solution - Not stimulated
CD50	S1	RCVCMP0000245	-0.015231920846947867	Not stimulated	In solution	In solution - Not stimulated
CD50	S1	RCVCMP0000909	-0.006875177682436405	Not stimulated	In solution	In solution - Not stimulated
CD50	S1	RCVCMP0000274	0.01674874677825188	Not stimulated	In solution	In solution - Not stimulated
CD50	S1	RCVCMP0000731	0.024622532747254643	Not stimulated	In solution	In solution - Not stimulated
CD50	S1	RCVCMP0000140	0.001612307204685266	Not stimulated	In solution	In solution - Not stimulated
CD50	S1	RCVCMP0000876	-0.010403940688826094	Not stimulated	In solution	In solution - Not stimulated
CD50	S1	RCVCMP0000005	-0.007953144906704271	Not stimulated	In solution	In solution - Not stimulated
CD50	S1	RCVCMP0000033	2.526425147755642e-4	Not stimulated	In solution	In solution - Not stimulated
CD50	S1	RCVCMP0000213	-0.01069874955196797	Not stimulated	In solution	In solution - Not stimulated
CD50	S1	RCVCMP0000007	-3.7464820534404396e-4	Not stimulated	In solution	In solution - Not stimulated
CD50	S1	RCVCMP0000357	0.002688823095501903	Not stimulated	In solution	In solution - Not stimulated
CD50	S1	RCVCMP0000105	0.001766288208730809	Not stimulated	In solution	In solution - Not stimulated
CD50	S1	RCVCMP0002033	-0.008125819885334253	Not stimulated	In solution	In solution - Not stimulated
CD50	S1	RCVCMP0000012	5.052533424585961e-4	Not stimulated	In solution	In solution - Not stimulated
CD50	S1	RCVCMP0000511	-0.004813835708220052	Not stimulated	In solution	In solution - Not stimulated
CD50	S1	RCVCMP0000316	0.001414753609860815	Not stimulated	In solution	In solution - Not stimulated
CD50	S1	RCVCMP0000057	-0.0011093123403550312	Not stimulated	In solution	In solution - Not stimulated
CD50	S1	RCVCMP0001485	-0.0035542924872670884	Not stimulated	In solution	In solution - Not stimulated
CD50	S1	RCVCMP0000185	-0.012272084284920265	Not stimulated	In solution	In solution - Not stimulated
CD50	S1	RCVCMP0000217	-9.957922475183519e-4	Not stimulated	In solution	In solution - Not stimulated
CD50	S1	RCVCMP0000745	-0.0041514240107291675	Not stimulated	In solution	In solution - Not stimulated
CD50	S1	RCVCMP0000136	-6.306518208678983e-4	Not stimulated	In solution	In solution - Not stimulated
CD50	S1	RCVCMP0000064	-0.0031834090408386327	Not stimulated	In solution	In solution - Not stimulated
CD50	S1	RCVCMP0000802	0.01994842049297512	Not stimulated	In solution	In solution - Not stimulated
CD50	S1	RCVCMP0001072	-5.084109590810317e-4	Not stimulated	In solution	In solution - Not stimulated
CD50	S1	RCVCMP0000150	-0.004410968777378806	Not stimulated	In solution	In solution - Not stimulated
CD50	S1	RCVCMP0001208	0.005855920536388017	Not stimulated	In solution	In solution - Not stimulated
CD50	S1	RCVCMP0000709	-0.007981932819829604	Not stimulated	In solution	In solution - Not stimulated
CD50	S1	RCVCMP0000693	0.00646451720846894	Not stimulated	In solution	In solution - Not stimulated
CD50	S1	RCVCMP0001221	0.002892026233170102	Not stimulated	In solution	In solution - Not stimulated
CD50	S1	RCVCMP0000113	-0.00387170585208359	Not stimulated	In solution	In solution - Not stimulated
CD50	S1	RCVCMP0000690	-0.005469511888840875	Not stimulated	In solution	In solution - Not stimulated
CD50	S1	RCVCMP0000447	-0.005021692083607801	Not stimulated	In solution	In solution - Not stimulated
CD50	S1	RCVCMP0001028	-0.004567609545987699	Not stimulated	In solution	In solution - Not stimulated
CD50	S1	RCVCMP0000193	-0.002918697785102994	Not stimulated	In solution	In solution - Not stimulated
CD50	S1	RCVCMP0000463	-0.001785786506275534	Not stimulated	In solution	In solution - Not stimulated
CD50	S1	RCVCMP0001038	-5.495222937468295e-4	Not stimulated	In solution	In solution - Not stimulated
CD50	S1	RCVCMP0000239	0.0021596098855041963	Not stimulated	In solution	In solution - Not stimulated
CD50	S1	RCVCMP0001083	0.013594765923616893	Not stimulated	In solution	In solution - Not stimulated
CD50	S1	RCVCMP0000130	-0.009562714596656186	Not stimulated	In solution	In solution - Not stimulated
CD50	S1	RCVCMP0000144	-0.002425212221235254	Not stimulated	In solution	In solution - Not stimulated
CD50	S1	RCVCMP0000279	-0.006887306830802722	Not stimulated	In solution	In solution - Not stimulated
CD50	S1	RCVCMP0000386	-0.0059076404734227355	Not stimulated	In solution	In solution - Not stimulated
CD50	S1	RCVCMP0000102	0.0025891575473115003	Not stimulated	In solution	In solution - Not stimulated
CD50	S1	RCVCMP0000181	-0.0019182772984543586	Not stimulated	In solution	In solution - Not stimulated
CD50	S1	RCVCMP0000942	-0.013154808637002623	Not stimulated	In solution	In solution - Not stimulated
CD50	S1	RCVCMP0000309	0.0037774187664676192	Not stimulated	In solution	In solution - Not stimulated
CD50	S1	RCVCMP0000211	0.0050623783889807905	Not stimulated	In solution	In solution - Not stimulated
CD50	S1	RCVCMP0001051	-0.013274286260871952	Not stimulated	In solution	In solution - Not stimulated
CD50	S1	RCVCMP0000231	0.00760016585142123	Not stimulated	In solution	In solution - Not stimulated
CD50	S1	RCVCMP0001127	0.02249109949005343	Not stimulated	In solution	In solution - Not stimulated
CD50	S1	RCVCMP0000259	0.09811689474457108	Not stimulated	In solution	In solution - Not stimulated
CD50	S1	RCVCMP0000585	0.05729103805369429	Not stimulated	In solution	In solution - Not stimulated
CD50	S1	RCVCMP0000466	-0.008540645361673009	Not stimulated	In solution	In solution - Not stimulated
CD50	S1	RCVCMP0000785	-0.0010786372130029598	Not stimulated	In solution	In solution - Not stimulated
CD50	S1	RCVCMP0000838	0.0047607428863457825	Not stimulated	In solution	In solution - Not stimulated
CD50	S1	RCVCMP0000507	2.778673285562532e-5	Not stimulated	In solution	In solution - Not stimulated
CD50	S1	RCVCMP0000561	0.02413426084631769	Not stimulated	In solution	In solution - Not stimulated
CD50	S1	RCVCMP0000455	-0.007780841295674613	Not stimulated	In solution	In solution - Not stimulated
CD50	S1	RCVCMP0000863	-0.0055631510255673144	Not stimulated	In solution	In solution - Not stimulated
CD50	S1	RCVCMP0000172	-0.011822497727094913	Not stimulated	In solution	In solution - Not stimulated
CD50	S1	RCVCMP0000372	0.00467463194402066	Not stimulated	In solution	In solution - Not stimulated
CD50	S1	RCVCMP0000483	0.01109551986914485	Not stimulated	In solution	In solution - Not stimulated
CD50	S1	RCVCMP0000662	-0.0066583551086507485	Not stimulated	In solution	In solution - Not stimulated
CD50	S1	RCVCMP0000822	0.0034271748644248	Not stimulated	In solution	In solution - Not stimulated
CD50	S1	RCVCMP0000496	4.234995421710846e-4	Not stimulated	In solution	In solution - Not stimulated
CD50	S1	RCVCMP0000710	-0.003151540266125249	Not stimulated	In solution	In solution - Not stimulated
CD50	S1	RCVCMP0000164	-0.009284315165286341	Not stimulated	In solution	In solution - Not stimulated
CD50	S1	RCVCMP0000267	-0.013287663567769599	Not stimulated	In solution	In solution - Not stimulated
CD50	S1	RCVCMP0000206	0.01312099762572046	Not stimulated	In solution	In solution - Not stimulated
CD50	S1	RCVCMP0000949	-0.00757495273886686	Not stimulated	In solution	In solution - Not stimulated
CD50	S1	RCVCMP0000790	0.0026211126199090717	Not stimulated	In solution	In solution - Not stimulated
CD50	S1	RCVCMP0000318	0.08722158613640116	Not stimulated	In solution	In solution - Not stimulated
CD50	S1	RCVCMP0000212	-0.0030669635819875283	Not stimulated	In solution	In solution - Not stimulated
CD50	S1	RCVCMP0000646	0.021691814972999303	Not stimulated	In solution	In solution - Not stimulated
CD50	S1	RCVCMP0000061	0.023076410079557193	Not stimulated	In solution	In solution - Not stimulated
CD50	S1	RCVCMP0000055	0.10572860993717961	Not stimulated	In solution	In solution - Not stimulated
CD50	S1	RCVCMP0000454	0.005336976643339308	Not stimulated	In solution	In solution - Not stimulated
CD50	S1	RCVCMP0000111	-0.011091265353863112	Not stimulated	In solution	In solution - Not stimulated
CD50	S1	RCVCMP0000285	0.006255123909962795	Not stimulated	In solution	In solution - Not stimulated
CD50	S1	RCVCMP0000250	-0.0016545381458867615	Not stimulated	In solution	In solution - Not stimulated
CD50	S1	RCVCMP0000194	0.01039210191941093	Not stimulated	In solution	In solution - Not stimulated
CD50	S1	RCVCMP0000457	0.04788346390859128	Not stimulated	In solution	In solution - Not stimulated
CD50	S1	RCVCMP0000563	-0.009652667793720194	Not stimulated	In solution	In solution - Not stimulated
CD50	S1	RCVCMP0000888	0.004205555933596429	Not stimulated	In solution	In solution - Not stimulated
CD50	S1	RCVCMP0000556	0.0072610438688799385	Not stimulated	In solution	In solution - Not stimulated
CD50	S1	RCVCMP0000330	-0.00682665553429871	Not stimulated	In solution	In solution - Not stimulated
CD50	S1	RCVCMP0000645	-0.015688035263524372	Not stimulated	In solution	In solution - Not stimulated
CD50	S1	RCVCMP0000849	-0.006270064120744799	Not stimulated	In solution	In solution - Not stimulated
CD50	S1	RCVCMP0000141	0.001965249214249542	Not stimulated	In solution	In solution - Not stimulated
CD50	S1	RCVCMP0000448	-0.001094192396318538	Not stimulated	In solution	In solution - Not stimulated
CD50	S1	RCVCMP0000843	0.026177552242592404	Not stimulated	In solution	In solution - Not stimulated
CD50	S1	RCVCMP0000001	0.004211759857684184	Not stimulated	In solution	In solution - Not stimulated
CD50	S1	RCVCMP0000191	0.03504903943513954	Not stimulated	In solution	In solution - Not stimulated
CD50	S1	RCVCMP0000087	0.006391991073328173	Not stimulated	In solution	In solution - Not stimulated
CD50	S1	RCVCMP0000392	-0.007770011324491409	Not stimulated	In solution	In solution - Not stimulated
CD50	S1	RCVCMP0000081	0.030136571761904724	Not stimulated	In solution	In solution - Not stimulated
CD50	S1	RCVCMP0000343	-0.008162987116087959	Not stimulated	In solution	In solution - Not stimulated
CD50	S1	RCVCMP0000586	0.05823132232496477	Not stimulated	In solution	In solution - Not stimulated
CD50	S1	RCVCMP0000439	0.015299300468262944	Not stimulated	In solution	In solution - Not stimulated
CD50	S1	RCVCMP0000124	0.03163031161401785	Not stimulated	In solution	In solution - Not stimulated
CD50	S1	RCVCMP0000776	0.011114921425819688	Not stimulated	In solution	In solution - Not stimulated
CD50	S1	RCVCMP0000890	-0.01066110473146489	Not stimulated	In solution	In solution - Not stimulated
CD50	S1	RCVCMP0000289	-0.009160241427712969	Not stimulated	In solution	In solution - Not stimulated
CD50	S1	RCVCMP0001308	-0.0037253791087628273	Not stimulated	In solution	In solution - Not stimulated
CD50	S1	RCVCMP0000823	-0.004243658331743357	Not stimulated	In solution	In solution - Not stimulated
CD50	S1	RCVCMP0000897	0.009850963127544557	Not stimulated	In solution	In solution - Not stimulated
CD50	S1	RCVCMP0000208	0.028396255532294076	Not stimulated	In solution	In solution - Not stimulated
CD50	S1	RCVCMP0000728	0.005359969450174022	Not stimulated	In solution	In solution - Not stimulated
CD50	S1	RCVCMP0000256	-0.012785891657911823	Not stimulated	In solution	In solution - Not stimulated
CD50	S1	RCVCMP0000351	0.01814570231642477	Not stimulated	In solution	In solution - Not stimulated
CD50	S1	RCVCMP0000633	-0.012978546515621223	Not stimulated	In solution	In solution - Not stimulated
CD50	S1	RCVCMP0000763	0.0012776261784967565	Not stimulated	In solution	In solution - Not stimulated
CD50	S1	RCVCMP0000997	0.001240156439935568	Not stimulated	In solution	In solution - Not stimulated
CD50	S1	RCVCMP0000794	-0.005368320174799671	Not stimulated	In solution	In solution - Not stimulated
CD50	S1	RCVCMP0000139	-0.0024732435409986903	Not stimulated	In solution	In solution - Not stimulated
CD50	S1	RCVCMP0000627	-0.0020758727619263613	Not stimulated	In solution	In solution - Not stimulated
CD50	S1	RCVCMP0000142	-9.727217463422392e-4	Not stimulated	In solution	In solution - Not stimulated
CD50	S1	RCVCMP0000382	-0.004202144970466224	Not stimulated	In solution	In solution - Not stimulated
CD50	S1	RCVCMP0000062	-0.00370484241018557	Not stimulated	In solution	In solution - Not stimulated
CD50	S1	RCVCMP0000784	-0.017294072528201188	Not stimulated	In solution	In solution - Not stimulated
CD50	S1	RCVCMP0001022	1.772657549149409e-4	Not stimulated	In solution	In solution - Not stimulated
CD50	S1	RCVCMP0000571	0.04688836407930757	Not stimulated	In solution	In solution - Not stimulated
CD50	S1	RCVCMP0000423	0.00118882640138785	Not stimulated	In solution	In solution - Not stimulated
CD50	S1	RCVCMP0000540	-0.0012323340708874884	Not stimulated	In solution	In solution - Not stimulated
CD50	S1	RCVCMP0001302	-0.0017340739307590367	Not stimulated	In solution	In solution - Not stimulated
CD50	S1	RCVCMP0000508	-0.0023846154180391177	Not stimulated	In solution	In solution - Not stimulated
CD50	S1	RCVCMP0000783	-0.0039923745690039905	Not stimulated	In solution	In solution - Not stimulated
CD50	S1	RCVCMP0000913	-0.006464562986493192	Not stimulated	In solution	In solution - Not stimulated
CD50	S1	RCVCMP0000983	-0.005775999373820396	Not stimulated	In solution	In solution - Not stimulated
CD50	S1	RCVCMP0000017	0.01648935297265928	Not stimulated	In solution	In solution - Not stimulated
CD50	S1	RCVCMP0000497	-0.0076015297400699785	Not stimulated	In solution	In solution - Not stimulated
CD50	S1	RCVCMP0001009	0.012240900351127184	Not stimulated	In solution	In solution - Not stimulated
CD50	S1	RCVCMP0001258	0.011098060450661144	Not stimulated	In solution	In solution - Not stimulated
CD50	S1	RCVCMP0000252	-0.0038793607598978683	Not stimulated	In solution	In solution - Not stimulated
CD50	S1	RCVCMP0000592	-0.0064892104595979695	Not stimulated	In solution	In solution - Not stimulated
CD50	S1	RCVCMP0000000	0.0018057530355970305	Not stimulated	In solution	In solution - Not stimulated
CD50	S1	RCVCMP0000527	-0.008904694704941003	Not stimulated	In solution	In solution - Not stimulated
CD50	S1	RCVCMP0000132	-0.014449999858299051	Not stimulated	In solution	In solution - Not stimulated
CD50	S1	RCVCMP0000552	-0.003448899951524214	Not stimulated	In solution	In solution - Not stimulated
CD50	S1	RCVCMP0000302	-0.012414174037963749	Not stimulated	In solution	In solution - Not stimulated
CD50	S1	RCVCMP0000628	-0.005582188411266683	Not stimulated	In solution	In solution - Not stimulated
CD50	S1	RCVCMP0000734	-0.006972674818644087	Not stimulated	In solution	In solution - Not stimulated
CD50	S1	RCVCMP0000654	0.012911198576051946	Not stimulated	In solution	In solution - Not stimulated
CD50	S1	RCVCMP0000117	-0.0043864954986247645	Not stimulated	In solution	In solution - Not stimulated
CD50	S1	RCVCMP0000377	-0.002745579614651552	Not stimulated	In solution	In solution - Not stimulated
CD50	S1	RCVCMP0000406	-0.006757730469213159	Not stimulated	In solution	In solution - Not stimulated
CD50	S1	RCVCMP0001499	0.05057429073406425	Not stimulated	In solution	In solution - Not stimulated
CD50	S1	RCVCMP0000678	-0.007435898174467825	Not stimulated	In solution	In solution - Not stimulated
CD50	S1	RCVCMP0000747	0.007778996356556966	Not stimulated	In solution	In solution - Not stimulated
CD50	S1	RCVCMP0001890	-0.001346942254379438	Not stimulated	In solution	In solution - Not stimulated
CD50	S1	RCVCMP0000166	0.048911036159337395	Not stimulated	In solution	In solution - Not stimulated
CD50	S1	RCVCMP0000221	-0.006818504278428136	Not stimulated	In solution	In solution - Not stimulated
CD50	S1	RCVCMP0001714	0.026640298258526405	Not stimulated	In solution	In solution - Not stimulated
CD50	S1	RCVCMP0001364	-0.009908319769601609	Not stimulated	In solution	In solution - Not stimulated
CD50	S1	RCVCMP0000588	0.05351407717650853	Not stimulated	In solution	In solution - Not stimulated
CD50	S1	RCVCMP0000290	-0.004308441836951197	Not stimulated	In solution	In solution - Not stimulated
CD50	S1	RCVCMP0000096	0.05439696844835909	Not stimulated	In solution	In solution - Not stimulated
CD50	S1	RCVCMP0000738	-0.0016562673224903748	Not stimulated	In solution	In solution - Not stimulated
CD50	S1	RCVCMP0000739	0.07030970260452746	Not stimulated	In solution	In solution - Not stimulated
CD50	S1	RCVCMP0000746	0.007660775806467253	Not stimulated	In solution	In solution - Not stimulated
CD50	S1	RCVCMP0000891	-0.011485166288456502	Not stimulated	In solution	In solution - Not stimulated
CD50	S1	RCVCMP0000261	-0.0029264126882983053	Not stimulated	In solution	In solution - Not stimulated
CD50	S1	RCVCMP0000620	-0.003937499488260134	Not stimulated	In solution	In solution - Not stimulated
CD50	S1	RCVCMP0000078	0.12877035845340126	Not stimulated	In solution	In solution - Not stimulated
CD50	S1	RCVCMP0000235	0.003297868531749474	Not stimulated	In solution	In solution - Not stimulated
CD50	S1	RCVCMP0000337	0.0030207584799458874	Not stimulated	In solution	In solution - Not stimulated
CD50	S1	RCVCMP0000002	0.04608695227506421	Not stimulated	In solution	In solution - Not stimulated
CD50	S1	RCVCMP0000412	-0.004279186161174828	Not stimulated	In solution	In solution - Not stimulated
CD50	S1	RCVCMP0000427	0.0031683522387911675	Not stimulated	In solution	In solution - Not stimulated
CD50	S1	RCVCMP0000616	0.054778896716451954	Not stimulated	In solution	In solution - Not stimulated
CD50	S1	RCVCMP0000170	-0.005436373439128046	Not stimulated	In solution	In solution - Not stimulated
CD50	S1	RCVCMP0000225	-0.01606305246831996	Not stimulated	In solution	In solution - Not stimulated
CD50	S1	RCVCMP0000771	-0.004945275953882838	Not stimulated	In solution	In solution - Not stimulated
CD50	S1	RCVCMP0001003	-0.005892471714870375	Not stimulated	In solution	In solution - Not stimulated
CD50	S1	RCVCMP0000224	-8.291037360980114e-4	Not stimulated	In solution	In solution - Not stimulated
CD50	S1	RCVCMP0000262	0.04468357986657643	Not stimulated	In solution	In solution - Not stimulated
CD50	S1	RCVCMP0000280	0.025882019140141595	Not stimulated	In solution	In solution - Not stimulated
CD50	S1	RCVCMP0000478	-0.008874877851687833	Not stimulated	In solution	In solution - Not stimulated
CD50	S1	RCVCMP0000091	-0.009699231941739647	Not stimulated	In solution	In solution - Not stimulated
CD50	S1	RCVCMP0000277	0.06997555196262506	Not stimulated	In solution	In solution - Not stimulated
CD50	S1	RCVCMP0000862	0.00407140584424928	Not stimulated	In solution	In solution - Not stimulated
CD50	S1	RCVCMP0000192	0.0363576474881644	Not stimulated	In solution	In solution - Not stimulated
CD50	S1	RCVCMP0000669	0.013002408317833275	Not stimulated	In solution	In solution - Not stimulated
CD50	S1	RCVCMP0000805	-0.004122673425503773	Not stimulated	In solution	In solution - Not stimulated
CD50	S1	RCVCMP0000887	-0.01148822792901059	Not stimulated	In solution	In solution - Not stimulated
CD50	S1	RCVCMP0001002	-0.00668348499680786	Not stimulated	In solution	In solution - Not stimulated
CD50	S1	RCVCMP0001040	0.015298412112397205	Not stimulated	In solution	In solution - Not stimulated
CD50	S1	RCVCMP0000375	4.4211053099300155e-6	Not stimulated	In solution	In solution - Not stimulated
CD50	S1	RCVCMP0000450	-0.006128873881133891	Not stimulated	In solution	In solution - Not stimulated
CD50	S1	RCVCMP0000604	-0.0058920327823338906	Not stimulated	In solution	In solution - Not stimulated
CD50	S1	RCVCMP0000090	-0.0022838044639397555	Not stimulated	In solution	In solution - Not stimulated
CD50	S1	RCVCMP0000314	0.029452316153049024	Not stimulated	In solution	In solution - Not stimulated
CD50	S1	RCVCMP0000037	-0.014066867646155251	Not stimulated	In solution	In solution - Not stimulated
CD50	S1	RCVCMP0000403	0.008751871919050597	Not stimulated	In solution	In solution - Not stimulated
CD50	S1	RCVCMP0000264	-0.004927030799838587	Not stimulated	In solution	In solution - Not stimulated
CD50	S1	RCVCMP0000764	-9.451576990437418e-4	Not stimulated	In solution	In solution - Not stimulated
CD50	S1	RCVCMP0000281	0.01870146148122388	Not stimulated	In solution	In solution - Not stimulated
CD50	S1	RCVCMP0000333	-0.00699301866955785	Not stimulated	In solution	In solution - Not stimulated
CD50	S1	RCVCMP0000543	0.009446721416693992	Not stimulated	In solution	In solution - Not stimulated
CD50	S1	RCVCMP0001238	-2.1714223995438503e-4	Not stimulated	In solution	In solution - Not stimulated
CD50	S1	RCVCMP0000758	0.07057855534067575	Not stimulated	In solution	In solution - Not stimulated
CD50	S1	RCVCMP0000076	-0.006323902500966934	Not stimulated	In solution	In solution - Not stimulated
CD50	S1	RCVCMP0001029	-0.004021261641967398	Not stimulated	In solution	In solution - Not stimulated
CD50	S1	RCVCMP0000766	-0.007494910351704583	Not stimulated	In solution	In solution - Not stimulated
CD50	S1	RCVCMP0000295	-0.006300252530591067	Not stimulated	In solution	In solution - Not stimulated
CD50	S1	RCVCMP0000301	-0.0023409805980347414	Not stimulated	In solution	In solution - Not stimulated
CD50	S1	RCVCMP0000346	-0.0049574004657667045	Not stimulated	In solution	In solution - Not stimulated
CD50	S1	RCVCMP0000518	-0.009471888663932063	Not stimulated	In solution	In solution - Not stimulated
CD50	S1	RCVCMP0000689	0.019806487030419612	Not stimulated	In solution	In solution - Not stimulated
CD50	S1	RCVCMP0000711	-0.005696807076408682	Not stimulated	In solution	In solution - Not stimulated
CD50	S1	RCVCMP0000053	-0.003989236050129655	Not stimulated	In solution	In solution - Not stimulated
CD50	S1	RCVCMP0001067	-9.539608018954916e-4	Not stimulated	In solution	In solution - Not stimulated
CD50	S1	RCVCMP0000129	-0.013457053187753152	Not stimulated	In solution	In solution - Not stimulated
CD50	S1	RCVCMP0000647	0.0026666839120653967	Not stimulated	In solution	In solution - Not stimulated
CD50	S1	RCVCMP0000324	-9.794749300883216e-4	Not stimulated	In solution	In solution - Not stimulated
CD50	S1	RCVCMP0000755	0.0011179059244107758	Not stimulated	In solution	In solution - Not stimulated
CD50	S1	RCVCMP0000793	-0.002452910568121666	Not stimulated	In solution	In solution - Not stimulated
CD50	S1	RCVCMP0000010	0.03938784918889273	Not stimulated	In solution	In solution - Not stimulated
CD50	S1	RCVCMP0000202	-0.0018534259478619943	Not stimulated	In solution	In solution - Not stimulated
CD50	S1	RCVCMP0000522	-0.013218148333773227	Not stimulated	In solution	In solution - Not stimulated
CD50	S1	RCVCMP0000850	0.004101646790739355	Not stimulated	In solution	In solution - Not stimulated
CD50	S1	RCVCMP0000042	-0.007060123939600553	Not stimulated	In solution	In solution - Not stimulated
CD50	S1	RCVCMP0000187	0.004806010531635393	Not stimulated	In solution	In solution - Not stimulated
CD50	S1	RCVCMP0000465	-0.009272731982423128	Not stimulated	In solution	In solution - Not stimulated
CD50	S1	RCVCMP0001245	-0.01080633713750291	Not stimulated	In solution	In solution - Not stimulated
CD50	S1	RCVCMP0000123	-0.014998302187237751	Not stimulated	In solution	In solution - Not stimulated
CD50	S1	RCVCMP0000468	0.0035651574751976393	Not stimulated	In solution	In solution - Not stimulated
CD50	S1	RCVCMP0000400	-0.005653383202240815	Not stimulated	In solution	In solution - Not stimulated
CD50	S1	RCVCMP0000472	-0.0011464081567214971	Not stimulated	In solution	In solution - Not stimulated
CD50	S1	RCVCMP0001147	-0.00927721838479502	Not stimulated	In solution	In solution - Not stimulated
CD50	S1	RCVCMP0000082	0.010644239407297428	Not stimulated	In solution	In solution - Not stimulated
CD50	S1	RCVCMP0001087	0.00418032875986292	Not stimulated	In solution	In solution - Not stimulated
CD50	S1	RCVCMP0000362	-0.00471882462460721	Not stimulated	In solution	In solution - Not stimulated
CD50	S1	RCVCMP0000383	0.05108991189476779	Not stimulated	In solution	In solution - Not stimulated
CD50	S1	RCVCMP0000960	0.002761537541217464	Not stimulated	In solution	In solution - Not stimulated
CD50	S1	RCVCMP0000956	-0.020011675569341515	Not stimulated	In solution	In solution - Not stimulated
CD50	S1	RCVCMP0000242	0.007329104341210064	Not stimulated	In solution	In solution - Not stimulated
CD50	S1	RCVCMP0001450	-0.0038391481575040043	Not stimulated	In solution	In solution - Not stimulated
CD50	S1	RCVCMP0000347	0.0020641974279609105	Not stimulated	In solution	In solution - Not stimulated
CD50	S1	RCVCMP0001065	0.02066123651911564	Not stimulated	In solution	In solution - Not stimulated
CD50	S1	RCVCMP0000562	0.06561531072864414	Not stimulated	In solution	In solution - Not stimulated
CD50	S1	RCVCMP0000079	0.01588213934764135	Not stimulated	In solution	In solution - Not stimulated
CD50	S1	RCVCMP0001035	-0.0025280201304188976	Not stimulated	In solution	In solution - Not stimulated
CD50	S1	RCVCMP0001090	0.009310109404626793	Not stimulated	In solution	In solution - Not stimulated
CD50	S1	RCVCMP0000675	-0.008874054206998671	Not stimulated	In solution	In solution - Not stimulated
CD50	S1	RCVCMP0000915	0.04251437687612922	Not stimulated	In solution	In solution - Not stimulated
CD50	S1	RCVCMP0000222	-0.003468010769943731	Not stimulated	In solution	In solution - Not stimulated
CD50	S1	RCVCMP0000177	0.08900239827998649	Not stimulated	In solution	In solution - Not stimulated
CD50	S1	RCVCMP0001388	-0.012022385376955958	Not stimulated	In solution	In solution - Not stimulated
CD50	S1	RCVCMP0000022	-0.0010775760419109877	Not stimulated	In solution	In solution - Not stimulated
CD50	S1	RCVCMP0000788	-0.0018684871957740173	Not stimulated	In solution	In solution - Not stimulated
CD50	S1	RCVCMP0000106	-0.010447423763587708	Not stimulated	In solution	In solution - Not stimulated
CD50	S1	RCVCMP0000548	-0.00825419433292985	Not stimulated	In solution	In solution - Not stimulated
CD50	S1	RCVCMP0000341	-0.01336835378879302	Not stimulated	In solution	In solution - Not stimulated
CD50	S1	RCVCMP0000366	0.00998679579388712	Not stimulated	In solution	In solution - Not stimulated
CD50	S1	RCVCMP0000390	0.005437512133007245	Not stimulated	In solution	In solution - Not stimulated
CD50	S1	RCVCMP0000063	0.004123733311666346	Not stimulated	In solution	In solution - Not stimulated
CD50	S1	RCVCMP0000119	-8.360172574352495e-4	Not stimulated	In solution	In solution - Not stimulated
CD50	S1	RCVCMP0001269	-7.910017034769924e-4	Not stimulated	In solution	In solution - Not stimulated
CD50	S1	RCVCMP0000263	-0.0014801487322414612	Not stimulated	In solution	In solution - Not stimulated
CD50	S1	RCVCMP0000240	0.008736529285414522	Not stimulated	In solution	In solution - Not stimulated
CD50	S1	RCVCMP0000353	-0.002509385025320602	Not stimulated	In solution	In solution - Not stimulated
CD50	S1	RCVCMP0000195	-0.004796433096344678	Not stimulated	In solution	In solution - Not stimulated
CD50	S1	RCVCMP0000319	-0.0028860569993677796	Not stimulated	In solution	In solution - Not stimulated
CD50	S1	RCVCMP0000381	0.09134879728400298	Not stimulated	In solution	In solution - Not stimulated
CD50	S1	RCVCMP0000901	-0.0089265896414391609	Not stimulated	In solution	In solution - Not stimulated
CD50	S1	RCVCMP0000537	0.05964428214541314	Not stimulated	In solution	In solution - Not stimulated
CD50	S1	RCVCMP0001225	0.07693593625894478	Not stimulated	In solution	In solution - Not stimulated
CD50	S1	RCVCMP0000069	-0.010052973910565179	Not stimulated	In solution	In solution - Not stimulated
CD50	S1	RCVCMP0000501	0.002885129105858988	Not stimulated	In solution	In solution - Not stimulated
CD50	S1	RCVCMP0000350	-0.005031076490422279	Not stimulated	In solution	In solution - Not stimulated
CD50	S1	RCVCMP0000723	-0.0036132669984833923	Not stimulated	In solution	In solution - Not stimulated
CD50	S6	RCVCMP0000040	-0.0011838761284387596	MCP1	In solution	In solution - MCP1
CD50	S6	RCVCMP0000221	-0.011849233230468206	MCP1	In solution	In solution - MCP1
CD50	S6	RCVCMP0000414	0.0069479485365171794	MCP1	In solution	In solution - MCP1
CD50	S6	RCVCMP0000376	0.007389654518628755	MCP1	In solution	In solution - MCP1
CD50	S6	RCVCMP0000259	-0.005393529844623751	MCP1	In solution	In solution - MCP1
CD50	S6	RCVCMP0000737	-0.005583638672825471	MCP1	In solution	In solution - MCP1
CD50	S6	RCVCMP0000037	-0.002999633424854714	MCP1	In solution	In solution - MCP1
CD50	S6	RCVCMP0001491	-0.0027556174638834973	MCP1	In solution	In solution - MCP1
CD50	S6	RCVCMP0000217	0.10314616327056547	MCP1	In solution	In solution - MCP1
CD50	S6	RCVCMP0000223	-0.0031052101908433365	MCP1	In solution	In solution - MCP1
CD50	S6	RCVCMP0000108	-0.010257443613774316	MCP1	In solution	In solution - MCP1
CD50	S6	RCVCMP0000248	0.102303556881257	MCP1	In solution	In solution - MCP1
CD50	S6	RCVCMP0000147	-0.009199748485367499	MCP1	In solution	In solution - MCP1
CD50	S6	RCVCMP0000989	-0.00874094055588865	MCP1	In solution	In solution - MCP1
CD50	S6	RCVCMP0000542	-0.01352823118576334	MCP1	In solution	In solution - MCP1
CD50	S6	RCVCMP0001075	-0.0014546681265434987	MCP1	In solution	In solution - MCP1
CD50	S6	RCVCMP0000642	0.06794064414510102	MCP1	In solution	In solution - MCP1
CD50	S6	RCVCMP0000652	0.06551068333559949	MCP1	In solution	In solution - MCP1
CD50	S6	RCVCMP0001141	0.03613626852452807	MCP1	In solution	In solution - MCP1
CD50	S6	RCVCMP0000557	0.0026187591233443265	MCP1	In solution	In solution - MCP1
CD50	S6	RCVCMP0000391	-0.004437154535687913	MCP1	In solution	In solution - MCP1
CD50	S6	RCVCMP0000271	0.018008371505005605	MCP1	In solution	In solution - MCP1
CD50	S6	RCVCMP0001171	-0.010197251494094417	MCP1	In solution	In solution - MCP1
CD50	S6	RCVCMP0000505	0.02811205519128191	MCP1	In solution	In solution - MCP1
CD50	S6	RCVCMP0001843	-0.00733547743923425	MCP1	In solution	In solution - MCP1
CD50	S6	RCVCMP0000012	0.00548457941679712	MCP1	In solution	In solution - MCP1
CD50	S6	RCVCMP0000241	0.12242784916491489	MCP1	In solution	In solution - MCP1
CD50	S6	RCVCMP0000154	0.002702510607195243	MCP1	In solution	In solution - MCP1
CD50	S6	RCVCMP0000256	-0.00276286239783989	MCP1	In solution	In solution - MCP1
CD50	S6	RCVCMP0000688	-0.005132747057992565	MCP1	In solution	In solution - MCP1
CD50	S6	RCVCMP0000965	-0.003931925036999648	MCP1	In solution	In solution - MCP1
CD50	S6	RCVCMP0000855	0.008555193377843589	MCP1	In solution	In solution - MCP1
CD50	S6	RCVCMP0000763	-0.006508820432271139	MCP1	In solution	In solution - MCP1
CD50	S6	RCVCMP0000105	1.5603892044754875e-4	MCP1	In solution	In solution - MCP1
CD50	S6	RCVCMP0000340	0.006292133101543546	MCP1	In solution	In solution - MCP1
CD50	S6	RCVCMP0000539	-0.0059886428805853275	MCP1	In solution	In solution - MCP1
CD50	S6	RCVCMP0000399	0.0046337109568771505	MCP1	In solution	In solution - MCP1
CD50	S6	RCVCMP0000258	0.0017493834260497332	MCP1	In solution	In solution - MCP1
CD50	S6	RCVCMP0000341	-9.977456126877469e-4	MCP1	In solution	In solution - MCP1
CD50	S6	RCVCMP0000956	-0.005906913376897623	MCP1	In solution	In solution - MCP1
CD50	S6	RCVCMP0000369	0.009309324488591163	MCP1	In solution	In solution - MCP1
CD50	S6	RCVCMP0000871	0.018061289531552414	MCP1	In solution	In solution - MCP1
CD50	S6	RCVCMP0000317	-0.003362535922746562	MCP1	In solution	In solution - MCP1
CD50	S6	RCVCMP0000379	-0.009020438420577611	MCP1	In solution	In solution - MCP1
CD50	S6	RCVCMP0000030	0.1033501483662663	MCP1	In solution	In solution - MCP1
CD50	S6	RCVCMP0000048	-0.003425444973399878	MCP1	In solution	In solution - MCP1
CD50	S6	RCVCMP0000315	-0.00702931308307007	MCP1	In solution	In solution - MCP1
CD50	S6	RCVCMP0000415	-0.003441070145311314	MCP1	In solution	In solution - MCP1
CD50	S6	RCVCMP0000358	-0.007983425932805755	MCP1	In solution	In solution - MCP1
CD50	S6	RCVCMP0000448	3.232031205245405e-4	MCP1	In solution	In solution - MCP1
CD50	S6	RCVCMP0000514	-0.0034235152535426303	MCP1	In solution	In solution - MCP1
CD50	S6	RCVCMP0000500	-0.009901717821150593	MCP1	In solution	In solution - MCP1
CD50	S6	RCVCMP0000979	-0.012680145348631293	MCP1	In solution	In solution - MCP1
CD50	S6	RCVCMP0000347	-0.0029599841099244464	MCP1	In solution	In solution - MCP1
CD50	S6	RCVCMP0000905	-0.00890644445727073	MCP1	In solution	In solution - MCP1
CD50	S6	RCVCMP0000433	-0.006701647395441826	MCP1	In solution	In solution - MCP1
CD50	S6	RCVCMP0000062	-0.019730409977478467	MCP1	In solution	In solution - MCP1
CD50	S6	RCVCMP0000060	-0.00471870117051222	MCP1	In solution	In solution - MCP1
CD50	S6	RCVCMP0000213	-0.004585913067898015	MCP1	In solution	In solution - MCP1
CD50	S6	RCVCMP0000575	5.018665380153663e-4	MCP1	In solution	In solution - MCP1
CD50	S6	RCVCMP0000114	-0.007940788096587787	MCP1	In solution	In solution - MCP1
CD50	S6	RCVCMP0000272	0.014326685899806185	MCP1	In solution	In solution - MCP1
CD50	S6	RCVCMP0000451	-0.0034061465058274182	MCP1	In solution	In solution - MCP1
CD50	S6	RCVCMP0000371	0.018892543637874026	MCP1	In solution	In solution - MCP1
CD50	S6	RCVCMP0000277	0.01112059395892715	MCP1	In solution	In solution - MCP1
CD50	S6	RCVCMP0000530	-0.006096828925035584	MCP1	In solution	In solution - MCP1
CD50	S6	RCVCMP0000066	0.03617867997231626	MCP1	In solution	In solution - MCP1
CD50	S6	RCVCMP0000485	-0.0050493302175564974	MCP1	In solution	In solution - MCP1
CD50	S6	RCVCMP0000835	-0.0024151917590369163	MCP1	In solution	In solution - MCP1
CD50	S6	RCVCMP0000311	-0.004744665159500334	MCP1	In solution	In solution - MCP1
CD50	S6	RCVCMP0000088	0.018350280488613275	MCP1	In solution	In solution - MCP1
CD50	S6	RCVCMP0000112	0.015978553489167123	MCP1	In solution	In solution - MCP1
CD50	S6	RCVCMP0000846	-0.003455394936783287	MCP1	In solution	In solution - MCP1
CD50	S6	RCVCMP0000407	-0.003455128314055932	MCP1	In solution	In solution - MCP1
CD50	S6	RCVCMP0000336	0.0028125698862922852	MCP1	In solution	In solution - MCP1
CD50	S6	RCVCMP0000168	-0.0061357073231554865	MCP1	In solution	In solution - MCP1
CD50	S6	RCVCMP0000406	0.016426407095642807	MCP1	In solution	In solution - MCP1
CD50	S6	RCVCMP0000596	-0.00464135842003242	MCP1	In solution	In solution - MCP1
CD50	S6	RCVCMP0001100	-8.22424244334701e-4	MCP1	In solution	In solution - MCP1
CD50	S6	RCVCMP0000322	-0.004903874107781484	MCP1	In solution	In solution - MCP1
CD50	S6	RCVCMP0000330	0.0017336519273453118	MCP1	In solution	In solution - MCP1
CD50	S6	RCVCMP0000929	-0.009722251665214362	MCP1	In solution	In solution - MCP1
CD50	S6	RCVCMP0001458	-0.012890219585718914	MCP1	In solution	In solution - MCP1
CD50	S6	RCVCMP0000641	-0.0019510189019027657	MCP1	In solution	In solution - MCP1
CD50	S6	RCVCMP0000056	-0.003970419663736646	MCP1	In solution	In solution - MCP1
CD50	S6	RCVCMP0000167	-0.001119673841420789	MCP1	In solution	In solution - MCP1
CD50	S6	RCVCMP0000156	0.002214495510345949	MCP1	In solution	In solution - MCP1
CD50	S6	RCVCMP0000538	0.12489130220948846	MCP1	In solution	In solution - MCP1
CD50	S6	RCVCMP0000345	-0.0068671673293118395	MCP1	In solution	In solution - MCP1
CD50	S6	RCVCMP0000991	-0.016328381455142156	MCP1	In solution	In solution - MCP1
CD50	S6	RCVCMP0000187	-0.009552979265435555	MCP1	In solution	In solution - MCP1
CD50	S6	RCVCMP0000320	0.0019788587307275098	MCP1	In solution	In solution - MCP1
CD50	S6	RCVCMP0000638	0.0014063518067873473	MCP1	In solution	In solution - MCP1
CD50	S6	RCVCMP0000343	-0.011435446087283998	MCP1	In solution	In solution - MCP1
CD50	S6	RCVCMP0000224	-0.003271063533332363	MCP1	In solution	In solution - MCP1
CD50	S6	RCVCMP0000590	-0.006104602760711393	MCP1	In solution	In solution - MCP1
CD50	S6	RCVCMP0000784	-3.6860007299530334e-4	MCP1	In solution	In solution - MCP1
CD50	S6	RCVCMP0000854	-0.014221606453474898	MCP1	In solution	In solution - MCP1
CD50	S6	RCVCMP0000024	-0.002185724764158501	MCP1	In solution	In solution - MCP1
CD50	S6	RCVCMP0000023	0.03649041488671627	MCP1	In solution	In solution - MCP1
CD50	S6	RCVCMP0000025	0.01145708194848406	MCP1	In solution	In solution - MCP1
CD50	S6	RCVCMP0000047	-0.005304268758530598	MCP1	In solution	In solution - MCP1
CD50	S6	RCVCMP0000553	-0.0032607262018902205	MCP1	In solution	In solution - MCP1
CD50	S6	RCVCMP0000378	-4.059992265540448e-4	MCP1	In solution	In solution - MCP1
CD50	S6	RCVCMP0000446	-0.004608830100663302	MCP1	In solution	In solution - MCP1
CD50	S6	RCVCMP0000552	0.004538428621314355	MCP1	In solution	In solution - MCP1
CD50	S6	RCVCMP0000065	0.0055858216069458394	MCP1	In solution	In solution - MCP1
CD50	S6	RCVCMP0000045	-0.005456243847585463	MCP1	In solution	In solution - MCP1
CD50	S6	RCVCMP0000632	-0.0053265206033847115	MCP1	In solution	In solution - MCP1
CD50	S6	RCVCMP0000101	0.0015442266065530687	MCP1	In solution	In solution - MCP1
CD50	S6	RCVCMP0000702	-0.0028442290106037195	MCP1	In solution	In solution - MCP1
CD50	S6	RCVCMP0000874	0.004440438473295741	MCP1	In solution	In solution - MCP1
CD50	S6	RCVCMP0000042	-0.0051599905333618076	MCP1	In solution	In solution - MCP1
CD50	S6	RCVCMP0000397	0.06341800313070438	MCP1	In solution	In solution - MCP1
CD50	S6	RCVCMP0000087	-1.5626823646733778e-4	MCP1	In solution	In solution - MCP1
CD50	S6	RCVCMP0000299	0.0078264447275293	MCP1	In solution	In solution - MCP1
CD50	S6	RCVCMP0000845	0.003271369096188335	MCP1	In solution	In solution - MCP1
CD50	S6	RCVCMP0000627	0.0015573686628317011	MCP1	In solution	In solution - MCP1
CD50	S6	RCVCMP0000121	0.0068856797468561685	MCP1	In solution	In solution - MCP1
CD50	S6	RCVCMP0000225	0.0020332746393475127	MCP1	In solution	In solution - MCP1
CD50	S6	RCVCMP0000436	0.00249675471416643	MCP1	In solution	In solution - MCP1
CD50	S6	RCVCMP0000847	-0.010565063795298977	MCP1	In solution	In solution - MCP1
CD50	S6	RCVCMP0001128	0.0020635084667022987	MCP1	In solution	In solution - MCP1
CD50	S6	RCVCMP0000434	-1.0136754846310139e-4	MCP1	In solution	In solution - MCP1
CD50	S6	RCVCMP0000118	-0.012259358457492077	MCP1	In solution	In solution - MCP1
CD50	S6	RCVCMP0000568	0.0051896818698790575	MCP1	In solution	In solution - MCP1
CD50	S6	RCVCMP0000038	-0.0053012308215848085	MCP1	In solution	In solution - MCP1
CD50	S6	RCVCMP0000279	0.010283203911234093	MCP1	In solution	In solution - MCP1
CD50	S6	RCVCMP0000422	0.002340244454289843	MCP1	In solution	In solution - MCP1
CD50	S6	RCVCMP0000709	0.0026995076359200157	MCP1	In solution	In solution - MCP1
CD50	S6	RCVCMP0000064	-0.002291450339150059	MCP1	In solution	In solution - MCP1
CD50	S6	RCVCMP0000576	-0.0017278877177392938	MCP1	In solution	In solution - MCP1
CD50	S6	RCVCMP0001074	-0.008827139237071107	MCP1	In solution	In solution - MCP1
CD50	S6	RCVCMP0000503	0.003737751296198338	MCP1	In solution	In solution - MCP1
CD50	S6	RCVCMP0000719	-8.634037044323691e-4	MCP1	In solution	In solution - MCP1
CD50	S6	RCVCMP0001219	0.04771464316831767	MCP1	In solution	In solution - MCP1
CD50	S6	RCVCMP0000416	-0.004872919262575332	MCP1	In solution	In solution - MCP1
CD50	S6	RCVCMP0000533	-0.0027487234702702618	MCP1	In solution	In solution - MCP1
CD50	S6	RCVCMP0001783	-0.009297165203782345	MCP1	In solution	In solution - MCP1
CD50	S6	RCVCMP0000390	0.02364365425639474	MCP1	In solution	In solution - MCP1
CD50	S6	RCVCMP0000266	-0.004641796788030076	MCP1	In solution	In solution - MCP1
CD50	S6	RCVCMP0001687	0.0032320336693184614	MCP1	In solution	In solution - MCP1
CD50	S6	RCVCMP0000307	0.0033415400664343134	MCP1	In solution	In solution - MCP1
CD50	S6	RCVCMP0000039	0.17580679279571867	MCP1	In solution	In solution - MCP1
CD50	S6	RCVCMP0000055	-3.1451796249974847e-4	MCP1	In solution	In solution - MCP1
CD50	S6	RCVCMP0000120	-0.016110762838684036	MCP1	In solution	In solution - MCP1
CD50	S6	RCVCMP0000166	0.03901426492633662	MCP1	In solution	In solution - MCP1
CD50	S6	RCVCMP0000304	0.0030720811666865443	MCP1	In solution	In solution - MCP1
CD50	S6	RCVCMP0000093	-0.001214334281663605	MCP1	In solution	In solution - MCP1
CD50	S6	RCVCMP0000612	-0.0010473524854673936	MCP1	In solution	In solution - MCP1
CD50	S6	RCVCMP0000634	-0.005665310652715503	MCP1	In solution	In solution - MCP1
CD50	S6	RCVCMP0001274	-0.00659312439851262	MCP1	In solution	In solution - MCP1
CD50	S6	RCVCMP0000555	-0.007268327078038536	MCP1	In solution	In solution - MCP1
CD50	S6	RCVCMP0000338	-0.004517731424619126	MCP1	In solution	In solution - MCP1
CD50	S6	RCVCMP0001431	0.0048916126343711555	MCP1	In solution	In solution - MCP1
CD50	S6	RCVCMP0000074	-0.0032563947739345537	MCP1	In solution	In solution - MCP1
CD50	S6	RCVCMP0000068	0.001396561069164982	MCP1	In solution	In solution - MCP1
CD50	S6	RCVCMP0000097	0.04980081375141986	MCP1	In solution	In solution - MCP1
CD50	S6	RCVCMP0000269	-0.001842419051637974	MCP1	In solution	In solution - MCP1
CD50	S6	RCVCMP0000726	-0.0010142698869843112	MCP1	In solution	In solution - MCP1
CD50	S6	RCVCMP0000443	-0.01016912971516887	MCP1	In solution	In solution - MCP1
CD50	S6	RCVCMP0000184	9.102069400033652e-4	MCP1	In solution	In solution - MCP1
CD50	S6	RCVCMP0000374	0.00836170126987913	MCP1	In solution	In solution - MCP1
CD50	S6	RCVCMP0000720	-0.010602884962651783	MCP1	In solution	In solution - MCP1
CD50	S6	RCVCMP0000018	-0.004092473622781309	MCP1	In solution	In solution - MCP1
CD50	S6	RCVCMP0000015	-0.006618906038434565	MCP1	In solution	In solution - MCP1
CD50	S6	RCVCMP0000115	-0.01265995490019466	MCP1	In solution	In solution - MCP1
CD50	S6	RCVCMP0001057	-0.01597866365418683	MCP1	In solution	In solution - MCP1
CD50	S6	RCVCMP0000752	-0.004229058435629796	MCP1	In solution	In solution - MCP1
CD50	S6	RCVCMP0001076	-0.005985581397920541	MCP1	In solution	In solution - MCP1
CD50	S6	RCVCMP0001168	-0.0014905252506438613	MCP1	In solution	In solution - MCP1
CD50	S6	RCVCMP0000655	-0.011434525599597472	MCP1	In solution	In solution - MCP1
CD50	S6	RCVCMP0000478	0.003371472201174205	MCP1	In solution	In solution - MCP1
CD50	S6	RCVCMP0000635	0.008765696536471204	MCP1	In solution	In solution - MCP1
CD50	S6	RCVCMP0000133	0.0022650228637470324	MCP1	In solution	In solution - MCP1
CD50	S6	RCVCMP0000288	0.010020616832368105	MCP1	In solution	In solution - MCP1
CD50	S6	RCVCMP0000076	-0.0027301980287641535	MCP1	In solution	In solution - MCP1
CD50	S6	RCVCMP0000106	-9.00358418055649e-4	MCP1	In solution	In solution - MCP1
CD50	S6	RCVCMP0000141	-0.005511827252025576	MCP1	In solution	In solution - MCP1
CD50	S6	RCVCMP0001252	-0.002001760003715232	MCP1	In solution	In solution - MCP1
CD50	S6	RCVCMP0000977	0.0020621073003127127	MCP1	In solution	In solution - MCP1
CD50	S6	RCVCMP0000016	-6.32530404863856e-4	MCP1	In solution	In solution - MCP1
CD50	S6	RCVCMP0000276	-0.004005479854094417	MCP1	In solution	In solution - MCP1
CD50	S6	RCVCMP0001115	-0.007538112102770517	MCP1	In solution	In solution - MCP1
CD50	S6	RCVCMP0000086	-0.003923983870045043	MCP1	In solution	In solution - MCP1
CD50	S6	RCVCMP0000150	-0.008617672952648491	MCP1	In solution	In solution - MCP1
CD50	S6	RCVCMP0000851	0.008916250276902526	MCP1	In solution	In solution - MCP1
CD50	S6	RCVCMP0001563	-7.090158809908717e-4	MCP1	In solution	In solution - MCP1
CD50	S6	RCVCMP0000380	-0.0029953826126680894	MCP1	In solution	In solution - MCP1
CD50	S6	RCVCMP0000857	-0.006114725229351201	MCP1	In solution	In solution - MCP1
CD50	S6	RCVCMP0000364	-0.0036750101058172814	MCP1	In solution	In solution - MCP1
CD50	S6	RCVCMP0000629	0.024868208291473758	MCP1	In solution	In solution - MCP1
CD50	S6	RCVCMP0000270	-0.0017752785507450834	MCP1	In solution	In solution - MCP1
CD50	S6	RCVCMP0000216	0.05160050157959146	MCP1	In solution	In solution - MCP1
CD50	S6	RCVCMP0000226	0.10828856729381318	MCP1	In solution	In solution - MCP1
CD50	S6	RCVCMP0000620	-0.004188384437356641	MCP1	In solution	In solution - MCP1
CD50	S6	RCVCMP0000926	-0.008353558870962584	MCP1	In solution	In solution - MCP1
CD50	S6	RCVCMP0000126	-0.009786360695775747	MCP1	In solution	In solution - MCP1
CD50	S6	RCVCMP0000502	0.0028095345552125103	MCP1	In solution	In solution - MCP1
CD50	S6	RCVCMP0000475	-0.010875884329640274	MCP1	In solution	In solution - MCP1
CD50	S6	RCVCMP0000807	-0.006555011277142135	MCP1	In solution	In solution - MCP1
CD50	S6	RCVCMP0000033	0.006482399718310558	MCP1	In solution	In solution - MCP1
CD50	S6	RCVCMP0000323	0.03866777996942002	MCP1	In solution	In solution - MCP1
CD50	S6	RCVCMP0000195	0.055936126836594983	MCP1	In solution	In solution - MCP1
CD50	S6	RCVCMP0000967	-0.007962500742523033	MCP1	In solution	In solution - MCP1
CD50	S6	RCVCMP0000297	-0.009386395596620196	MCP1	In solution	In solution - MCP1
CD50	S6	RCVCMP0000000	0.006498778260959922	MCP1	In solution	In solution - MCP1
CD50	S6	RCVCMP0000689	-0.008042511439949118	MCP1	In solution	In solution - MCP1
CD50	S6	RCVCMP0001526	0.005793297468629944	MCP1	In solution	In solution - MCP1
CD50	S6	RCVCMP0000418	-0.006424516494793372	MCP1	In solution	In solution - MCP1
CD50	S6	RCVCMP0000006	0.0013176875025353886	MCP1	In solution	In solution - MCP1
CD50	S6	RCVCMP0000785	-0.006870031889200213	MCP1	In solution	In solution - MCP1
CD50	S6	RCVCMP0000079	0.0048298964811010255	MCP1	In solution	In solution - MCP1
CD50	S6	RCVCMP0000034	-0.017632078508194007	MCP1	In solution	In solution - MCP1
CD50	S6	RCVCMP0000669	0.002079276877973819	MCP1	In solution	In solution - MCP1
CD50	S6	RCVCMP0000517	0.0029563315860699443	MCP1	In solution	In solution - MCP1
CD50	S6	RCVCMP0001337	0.003591489811846693	MCP1	In solution	In solution - MCP1
CD50	S6	RCVCMP0000716	-0.0029807050807798526	MCP1	In solution	In solution - MCP1
CD50	S6	RCVCMP0001213	-0.00337284508177846	MCP1	In solution	In solution - MCP1
CD50	S6	RCVCMP0000099	-0.006218738196803617	MCP1	In solution	In solution - MCP1
CD50	S6	RCVCMP0000267	-0.009649868286564653	MCP1	In solution	In solution - MCP1
CD50	S6	RCVCMP0000196	6.912195003135432e-4	MCP1	In solution	In solution - MCP1
CD50	S6	RCVCMP0000626	0.002727189174858025	MCP1	In solution	In solution - MCP1
CD50	S6	RCVCMP0000332	0.00382723971875841	MCP1	In solution	In solution - MCP1
CD50	S6	RCVCMP0000089	0.001039270812820907	MCP1	In solution	In solution - MCP1
CD50	S6	RCVCMP0000381	1.147197786150025e-5	MCP1	In solution	In solution - MCP1
CD50	S6	RCVCMP0000140	-0.0024566646250662075	MCP1	In solution	In solution - MCP1
CD50	S6	RCVCMP0000050	-0.005227936974045813	MCP1	In solution	In solution - MCP1
CD50	S6	RCVCMP0000996	0.13710920390949613	MCP1	In solution	In solution - MCP1
CD50	S6	RCVCMP0000283	-0.0022086693020768548	MCP1	In solution	In solution - MCP1
CD50	S6	RCVCMP0000498	-0.01415008573602923	MCP1	In solution	In solution - MCP1
CD50	S6	RCVCMP0000614	-0.01586876522487061	MCP1	In solution	In solution - MCP1
CD50	S6	RCVCMP0000423	-0.0028145013022623576	MCP1	In solution	In solution - MCP1
CD50	S6	RCVCMP0000491	0.00588799166714407	MCP1	In solution	In solution - MCP1
CD50	S6	RCVCMP0001032	-0.0024077172374120416	MCP1	In solution	In solution - MCP1
CD50	S6	RCVCMP0000671	0.002678806534095552	MCP1	In solution	In solution - MCP1
CD50	S6	RCVCMP0000961	-0.005970836411923497	MCP1	In solution	In solution - MCP1
CD50	S6	RCVCMP0000623	-0.008020114272431328	MCP1	In solution	In solution - MCP1
CD50	S6	RCVCMP0000057	-7.52841487906056e-4	MCP1	In solution	In solution - MCP1
CD50	S6	RCVCMP0000360	0.0031768492217830154	MCP1	In solution	In solution - MCP1
CD50	S6	RCVCMP0000263	5.763728240656895e-4	MCP1	In solution	In solution - MCP1
CD50	S6	RCVCMP0000659	0.15035275063380205	MCP1	In solution	In solution - MCP1
CD50	S6	RCVCMP0000080	-0.004314839925089641	MCP1	In solution	In solution - MCP1
CD50	S6	RCVCMP0000069	-0.008340031575142496	MCP1	In solution	In solution - MCP1
CD50	S6	RCVCMP0000850	0.002480025334097384	MCP1	In solution	In solution - MCP1
CD50	S6	RCVCMP0000984	0.018122859942939832	MCP1	In solution	In solution - MCP1
CD50	S6	RCVCMP0000355	-0.007960185904993802	MCP1	In solution	In solution - MCP1
CD50	S6	RCVCMP0001135	-0.003408822026510805	MCP1	In solution	In solution - MCP1
CD50	S6	RCVCMP0000312	-0.006234222402207939	MCP1	In solution	In solution - MCP1
CD50	S6	RCVCMP0000452	0.012413753769370425	MCP1	In solution	In solution - MCP1
CD50	S6	RCVCMP0000912	0.002672054618431388	MCP1	In solution	In solution - MCP1
CD50	S6	RCVCMP0000746	0.014936165727987609	MCP1	In solution	In solution - MCP1
CD50	S6	RCVCMP0000392	0.17240926122908182	MCP1	In solution	In solution - MCP1
CD50	S6	RCVCMP0000321	7.584160378971772e-4	MCP1	In solution	In solution - MCP1
CD50	S6	RCVCMP0000461	0.01836701719186679	MCP1	In solution	In solution - MCP1
CD50	S6	RCVCMP0000916	-0.011245634678569748	MCP1	In solution	In solution - MCP1
CD50	S6	RCVCMP0000499	0.020030104951254596	MCP1	In solution	In solution - MCP1
CD50	S6	RCVCMP0000472	-0.0026583818708936953	MCP1	In solution	In solution - MCP1
CD50	S6	RCVCMP0000428	0.0017090382296885177	MCP1	In solution	In solution - MCP1
CD50	S6	RCVCMP0000193	9.835887426601821e-4	MCP1	In solution	In solution - MCP1
CD50	S6	RCVCMP0000684	-0.009335918402699492	MCP1	In solution	In solution - MCP1
CD50	S6	RCVCMP0000067	-0.011663967637736214	MCP1	In solution	In solution - MCP1
CD50	S6	RCVCMP0000409	-0.017533682819897454	MCP1	In solution	In solution - MCP1
CD50	S6	RCVCMP0000203	-0.006218049023875223	MCP1	In solution	In solution - MCP1
CD50	S6	RCVCMP0000231	-0.007866812727874347	MCP1	In solution	In solution - MCP1
CD50	S6	RCVCMP0000327	-0.004572392489863953	MCP1	In solution	In solution - MCP1
CD50	S6	RCVCMP0000585	0.004132867186664257	MCP1	In solution	In solution - MCP1
CD50	S6	RCVCMP0000234	-0.006144763423539462	MCP1	In solution	In solution - MCP1
CD50	S6	RCVCMP0000244	0.041330503367791746	MCP1	In solution	In solution - MCP1
CD50	S6	RCVCMP0000426	-0.009126684087920441	MCP1	In solution	In solution - MCP1
CD50	S6	RCVCMP0001498	-0.006986890496889389	MCP1	In solution	In solution - MCP1
CD50	S6	RCVCMP0000342	0.002064964032855529	MCP1	In solution	In solution - MCP1
CD50	S6	RCVCMP0000083	0.0033086143064569398	MCP1	In solution	In solution - MCP1
CD50	S6	RCVCMP0000400	-0.010708114666330672	MCP1	In solution	In solution - MCP1
CD50	S6	RCVCMP0000825	-0.0034933542773140794	MCP1	In solution	In solution - MCP1
CD50	S6	RCVCMP0001417	0.024765371230927313	MCP1	In solution	In solution - MCP1
CD50	S6	RCVCMP0000001	-0.009716464219145605	MCP1	In solution	In solution - MCP1
CD50	S6	RCVCMP0000459	-0.00651334656135476	MCP1	In solution	In solution - MCP1
CD50	S6	RCVCMP0000829	0.00568742947249576	MCP1	In solution	In solution - MCP1
CD50	S6	RCVCMP0000054	-0.006520223146665341	MCP1	In solution	In solution - MCP1
CD50	S6	RCVCMP0000100	0.0059394290612509	MCP1	In solution	In solution - MCP1
CD50	S6	RCVCMP0000155	-0.005916908869626578	MCP1	In solution	In solution - MCP1
CD50	S6	RCVCMP0000011	7.57842099019699e-4	MCP1	In solution	In solution - MCP1
CD50	S6	RCVCMP0000344	-0.007544318157605006	MCP1	In solution	In solution - MCP1
CD50	S6	RCVCMP0000027	5.495265245913384e-4	MCP1	In solution	In solution - MCP1
CD50	S6	RCVCMP0000163	0.055443908328747744	MCP1	In solution	In solution - MCP1
CD50	S6	RCVCMP0000437	7.696065150156353e-4	MCP1	In solution	In solution - MCP1
CD50	S6	RCVCMP0000401	-0.00791496272010561	MCP1	In solution	In solution - MCP1
CD50	S6	RCVCMP0000931	9.10536416491839e-4	MCP1	In solution	In solution - MCP1
CD50	S6	RCVCMP0000218	-0.005728989874686771	MCP1	In solution	In solution - MCP1
CD50	S6	RCVCMP0000081	0.11690309842659134	MCP1	In solution	In solution - MCP1
CD50	S6	RCVCMP0000464	-0.011831540178160323	MCP1	In solution	In solution - MCP1
CD50	S6	RCVCMP0000865	-0.008246401437184497	MCP1	In solution	In solution - MCP1
CD50	S6	RCVCMP0000075	-0.006575608741354343	MCP1	In solution	In solution - MCP1
CD50	S6	RCVCMP0001587	-0.0018503097990516726	MCP1	In solution	In solution - MCP1
CD50	S6	RCVCMP0000411	-0.002778224975737436	MCP1	In solution	In solution - MCP1
CD50	S6	RCVCMP0000700	0.021965800932627438	MCP1	In solution	In solution - MCP1
CD50	S6	RCVCMP0000665	0.0037933346164270364	MCP1	In solution	In solution - MCP1
CD50	S6	RCVCMP0000918	-0.0013465728497633561	MCP1	In solution	In solution - MCP1
CD50	S6	RCVCMP0000139	0.05298488107242043	MCP1	In solution	In solution - MCP1
CD50	S6	RCVCMP0000029	-0.005858879801206081	MCP1	In solution	In solution - MCP1
CD50	S6	RCVCMP0000170	-0.004535598123233644	MCP1	In solution	In solution - MCP1
CD50	S6	RCVCMP0000160	0.016759149327610804	MCP1	In solution	In solution - MCP1
CD50	S6	RCVCMP0000584	9.349208049660668e-4	MCP1	In solution	In solution - MCP1
CD50	S6	RCVCMP0000706	-0.0049884248979876495	MCP1	In solution	In solution - MCP1
CD50	S6	RCVCMP0000071	-0.008744906270476286	MCP1	In solution	In solution - MCP1
CD50	S6	RCVCMP0000602	-0.015197338792180284	MCP1	In solution	In solution - MCP1
CD50	S6	RCVCMP0000273	9.202892426468366e-5	MCP1	In solution	In solution - MCP1
CD50	S6	RCVCMP0001539	0.0021788614569064045	MCP1	In solution	In solution - MCP1
CD50	S6	RCVCMP0000681	0.04728010463062284	MCP1	In solution	In solution - MCP1
CD50	S6	RCVCMP0000281	-1.0432486700624764e-4	MCP1	In solution	In solution - MCP1
CD50	S6	RCVCMP0000324	-0.00273340862028939	MCP1	In solution	In solution - MCP1
CD50	S6	RCVCMP0000579	-0.001551391447501468	MCP1	In solution	In solution - MCP1
CD50	S6	RCVCMP0000264	-0.005803912576055024	MCP1	In solution	In solution - MCP1
CD50	S6	RCVCMP0000445	-0.012446911743796474	MCP1	In solution	In solution - MCP1
CD50	S6	RCVCMP0000992	-0.010811431883377496	MCP1	In solution	In solution - MCP1
CD50	S6	RCVCMP0000002	0.010309352913957612	MCP1	In solution	In solution - MCP1
CD50	S6	RCVCMP0001010	-0.004212936264021728	MCP1	In solution	In solution - MCP1
CD50	S6	RCVCMP0001644	0.0681697850691474	MCP1	In solution	In solution - MCP1
CD50	S6	RCVCMP0000278	0.004956259930692455	MCP1	In solution	In solution - MCP1
CD50	S6	RCVCMP0000119	0.01829662201139074	MCP1	In solution	In solution - MCP1
CD50	S6	RCVCMP0000994	-8.420158980558961e-4	MCP1	In solution	In solution - MCP1
CD50	S6	RCVCMP0000179	-7.380848916295362e-4	MCP1	In solution	In solution - MCP1
CD50	S6	RCVCMP0000413	0.015322552357364827	MCP1	In solution	In solution - MCP1
CD50	S6	RCVCMP0000474	0.021991977778782344	MCP1	In solution	In solution - MCP1
CD50	S6	RCVCMP0001239	-0.0019488469260436315	MCP1	In solution	In solution - MCP1
CD50	S6	RCVCMP0000116	0.005564807232119926	MCP1	In solution	In solution - MCP1
CD50	S6	RCVCMP0000250	-0.005966902088784232	MCP1	In solution	In solution - MCP1
CD50	S6	RCVCMP0000476	-0.005938699371069391	MCP1	In solution	In solution - MCP1
CD50	S6	RCVCMP0000339	-0.005393470381449556	MCP1	In solution	In solution - MCP1
CD50	S6	RCVCMP0000199	-0.0058234167112009285	MCP1	In solution	In solution - MCP1
CD50	S6	RCVCMP0000169	-0.001397502639318897	MCP1	In solution	In solution - MCP1
CD50	S6	RCVCMP0000487	0.042951211475080533	MCP1	In solution	In solution - MCP1
CD50	S6	RCVCMP0000821	-0.008753869112796889	MCP1	In solution	In solution - MCP1
CD50	S6	RCVCMP0000404	-0.0030405546684303766	MCP1	In solution	In solution - MCP1
CD50	S6	RCVCMP0000334	-0.0038967384889281005	MCP1	In solution	In solution - MCP1
CD50	S6	RCVCMP0000149	0.004156485915948214	MCP1	In solution	In solution - MCP1
CD50	S6	RCVCMP0000766	0.0021834814857181997	MCP1	In solution	In solution - MCP1
CD50	S6	RCVCMP0000077	-0.006581869420686273	MCP1	In solution	In solution - MCP1
CD50	S6	RCVCMP0000698	0.0029910112697154353	MCP1	In solution	In solution - MCP1
CD50	S6	RCVCMP0000177	0.001431674267745677	MCP1	In solution	In solution - MCP1
CD50	S6	RCVCMP0000599	-5.421600738481269e-4	MCP1	In solution	In solution - MCP1
CD50	S6	RCVCMP0001705	-0.005148855898530861	MCP1	In solution	In solution - MCP1
CD50	S6	RCVCMP0000810	-0.004956782289188323	MCP1	In solution	In solution - MCP1
CD50	S6	RCVCMP0000021	0.001360403735561523	MCP1	In solution	In solution - MCP1
CD50	S6	RCVCMP0000492	-0.0018612100609292366	MCP1	In solution	In solution - MCP1
CD50	S6	RCVCMP0000606	-0.007476905218297864	MCP1	In solution	In solution - MCP1
CD50	S6	RCVCMP0000127	-0.008483760118889518	MCP1	In solution	In solution - MCP1
CD50	S6	RCVCMP0000482	0.004862363555805681	MCP1	In solution	In solution - MCP1
CD50	S6	RCVCMP0001771	6.767169882894262e-4	MCP1	In solution	In solution - MCP1
CD50	S6	RCVCMP0000611	-0.005058881497472321	MCP1	In solution	In solution - MCP1
CD50	S6	RCVCMP0000003	0.0014710680528624241	MCP1	In solution	In solution - MCP1
CD50	S6	RCVCMP0000153	-0.003043871183339706	MCP1	In solution	In solution - MCP1
CD50	S6	RCVCMP0000104	-0.008987823103721752	MCP1	In solution	In solution - MCP1
CD50	S6	RCVCMP0000236	-0.001986492626695002	MCP1	In solution	In solution - MCP1
CD50	S6	RCVCMP0001534	-0.008012806409794005	MCP1	In solution	In solution - MCP1
CD50	S6	RCVCMP0001055	-0.006884943908250424	MCP1	In solution	In solution - MCP1
CD50	S6	RCVCMP0000490	0.010709547272746983	MCP1	In solution	In solution - MCP1
CD50	S6	RCVCMP0000240	-0.0107898864478147	MCP1	In solution	In solution - MCP1
CD50	S6	RCVCMP0000310	-5.928943729945969e-5	MCP1	In solution	In solution - MCP1
CD50	S6	RCVCMP0000253	-0.005596144154745507	MCP1	In solution	In solution - MCP1
CD50	S6	RCVCMP0000441	-0.010475156465072695	MCP1	In solution	In solution - MCP1
CD50	S5	RCVCMP0000378	-0.005851988831383653	Rantes	In solution	In solution - Rantes
CD50	S5	RCVCMP0000182	-0.006840907460713506	Rantes	In solution	In solution - Rantes
CD50	S5	RCVCMP0000002	-0.0014804735839818023	Rantes	In solution	In solution - Rantes
CD50	S5	RCVCMP0000489	-0.0030114275837408153	Rantes	In solution	In solution - Rantes
CD50	S5	RCVCMP0000881	0.0017056111171922172	Rantes	In solution	In solution - Rantes
CD50	S5	RCVCMP0000126	0.0079994105561782	Rantes	In solution	In solution - Rantes
CD50	S5	RCVCMP0000346	0.005858068387673414	Rantes	In solution	In solution - Rantes
CD50	S5	RCVCMP0000247	0.08403311242539957	Rantes	In solution	In solution - Rantes
CD50	S5	RCVCMP0001160	-0.01848842343576591	Rantes	In solution	In solution - Rantes
CD50	S5	RCVCMP0000202	-6.889939267246317e-4	Rantes	In solution	In solution - Rantes
CD50	S5	RCVCMP0000259	-0.00751178375959102	Rantes	In solution	In solution - Rantes
CD50	S5	RCVCMP0000575	-0.0031006775728824217	Rantes	In solution	In solution - Rantes
CD50	S5	RCVCMP0000232	0.004091089262764851	Rantes	In solution	In solution - Rantes
CD50	S5	RCVCMP0000038	-0.0010571334360119774	Rantes	In solution	In solution - Rantes
CD50	S5	RCVCMP0000167	-0.0017909928631692485	Rantes	In solution	In solution - Rantes
CD50	S5	RCVCMP0000642	-0.0020168679379872012	Rantes	In solution	In solution - Rantes
CD50	S5	RCVCMP0000464	-3.498657338641671e-4	Rantes	In solution	In solution - Rantes
CD50	S5	RCVCMP0000529	0.009775145616404796	Rantes	In solution	In solution - Rantes
CD50	S5	RCVCMP0000291	-0.0062108544151417535	Rantes	In solution	In solution - Rantes
CD50	S5	RCVCMP0000620	0.001402042013737935	Rantes	In solution	In solution - Rantes
CD50	S5	RCVCMP0000668	-0.006746726553372379	Rantes	In solution	In solution - Rantes
CD50	S5	RCVCMP0001173	-0.008287338882235247	Rantes	In solution	In solution - Rantes
CD50	S5	RCVCMP0001063	-0.0038852307034477505	Rantes	In solution	In solution - Rantes
CD50	S5	RCVCMP0000315	0.0021277785743216786	Rantes	In solution	In solution - Rantes
CD50	S5	RCVCMP0000018	0.047061831495035324	Rantes	In solution	In solution - Rantes
CD50	S5	RCVCMP0000115	9.625308025615776e-5	Rantes	In solution	In solution - Rantes
CD50	S5	RCVCMP0000074	0.012196468083906944	Rantes	In solution	In solution - Rantes
CD50	S5	RCVCMP0000487	0.0016767846278248463	Rantes	In solution	In solution - Rantes
CD50	S5	RCVCMP0001044	-0.0017509360784389721	Rantes	In solution	In solution - Rantes
CD50	S5	RCVCMP0000111	-0.003637647345571838	Rantes	In solution	In solution - Rantes
CD50	S5	RCVCMP0000413	-3.4491525898337896e-4	Rantes	In solution	In solution - Rantes
CD50	S5	RCVCMP0000308	-0.004624321893560992	Rantes	In solution	In solution - Rantes
CD50	S5	RCVCMP0000001	0.048588519847015434	Rantes	In solution	In solution - Rantes
CD50	S5	RCVCMP0000107	-0.004876667408248312	Rantes	In solution	In solution - Rantes
CD50	S5	RCVCMP0000047	0.004634320856884643	Rantes	In solution	In solution - Rantes
CD50	S5	RCVCMP0000089	0.02896375116430024	Rantes	In solution	In solution - Rantes
CD50	S5	RCVCMP0000498	-0.0037491846912294196	Rantes	In solution	In solution - Rantes
CD50	S5	RCVCMP0000204	-0.005087144725724669	Rantes	In solution	In solution - Rantes
CD50	S5	RCVCMP0000444	-0.0028036571145464346	Rantes	In solution	In solution - Rantes
CD50	S5	RCVCMP0000133	0.04133570939112017	Rantes	In solution	In solution - Rantes
CD50	S5	RCVCMP0000496	-0.0031771590158160452	Rantes	In solution	In solution - Rantes
CD50	S5	RCVCMP0000495	-0.005740178418850142	Rantes	In solution	In solution - Rantes
CD50	S5	RCVCMP0000044	-0.0014253447803541052	Rantes	In solution	In solution - Rantes
CD50	S5	RCVCMP0000057	-0.004785268923601469	Rantes	In solution	In solution - Rantes
CD50	S5	RCVCMP0000400	0.007937934799147478	Rantes	In solution	In solution - Rantes
CD50	S5	RCVCMP0000682	-0.0024212984926835638	Rantes	In solution	In solution - Rantes
CD50	S5	RCVCMP0000160	6.49854289787912e-4	Rantes	In solution	In solution - Rantes
CD50	S5	RCVCMP0000428	-6.365790717886045e-4	Rantes	In solution	In solution - Rantes
CD50	S5	RCVCMP0000199	-0.013452070831449026	Rantes	In solution	In solution - Rantes
CD50	S5	RCVCMP0000239	-0.0036737970337184143	Rantes	In solution	In solution - Rantes
CD50	S5	RCVCMP0000445	-0.006682635851948059	Rantes	In solution	In solution - Rantes
CD50	S5	RCVCMP0000032	0.01907415487954349	Rantes	In solution	In solution - Rantes
CD50	S5	RCVCMP0000461	-0.0063404436604143155	Rantes	In solution	In solution - Rantes
CD50	S5	RCVCMP0000359	0.008538671151214114	Rantes	In solution	In solution - Rantes
CD50	S5	RCVCMP0000508	0.0018701234137372999	Rantes	In solution	In solution - Rantes
CD50	S5	RCVCMP0000023	-0.004253046203180507	Rantes	In solution	In solution - Rantes
CD50	S5	RCVCMP0000469	0.00944498580880367	Rantes	In solution	In solution - Rantes
CD50	S5	RCVCMP0000765	6.087941628647964e-5	Rantes	In solution	In solution - Rantes
CD50	S5	RCVCMP0000025	0.005438088679155427	Rantes	In solution	In solution - Rantes
CD50	S5	RCVCMP0000100	-0.006315015099201455	Rantes	In solution	In solution - Rantes
CD50	S5	RCVCMP0000190	0.002749105706276581	Rantes	In solution	In solution - Rantes
CD50	S5	RCVCMP0000231	-0.004018165998664488	Rantes	In solution	In solution - Rantes
CD50	S5	RCVCMP0000408	0.004149307858480325	Rantes	In solution	In solution - Rantes
CD50	S5	RCVCMP0000017	-0.016104990689152197	Rantes	In solution	In solution - Rantes
CD50	S5	RCVCMP0000113	-6.333251483496302e-4	Rantes	In solution	In solution - Rantes
CD50	S5	RCVCMP0000369	-0.006386522337130509	Rantes	In solution	In solution - Rantes
CD50	S5	RCVCMP0000572	-0.00529429963153177	Rantes	In solution	In solution - Rantes
CD50	S5	RCVCMP0000660	-0.009781384355903054	Rantes	In solution	In solution - Rantes
CD50	S5	RCVCMP0000241	0.006044437992839616	Rantes	In solution	In solution - Rantes
CD50	S5	RCVCMP0000191	0.001252728716265236	Rantes	In solution	In solution - Rantes
CD50	S5	RCVCMP0000844	-0.006681042991696887	Rantes	In solution	In solution - Rantes
CD50	S5	RCVCMP0000460	0.028618987314593437	Rantes	In solution	In solution - Rantes
CD50	S5	RCVCMP0000368	-0.008245336577847526	Rantes	In solution	In solution - Rantes
CD50	S5	RCVCMP0000872	0.00820459050485497	Rantes	In solution	In solution - Rantes
CD50	S5	RCVCMP0000189	-0.006785863822564866	Rantes	In solution	In solution - Rantes
CD50	S5	RCVCMP0000425	-0.0013486444858302631	Rantes	In solution	In solution - Rantes
CD50	S5	RCVCMP0000048	-0.0011682787353570073	Rantes	In solution	In solution - Rantes
CD50	S5	RCVCMP0000235	-0.00954304391008715	Rantes	In solution	In solution - Rantes
CD50	S5	RCVCMP0000351	-0.012130619234426392	Rantes	In solution	In solution - Rantes
CD50	S5	RCVCMP0000440	-0.0013799710580647017	Rantes	In solution	In solution - Rantes
CD50	S5	RCVCMP0000192	0.002937541832519906	Rantes	In solution	In solution - Rantes
CD50	S5	RCVCMP0000716	-2.854787364110426e-4	Rantes	In solution	In solution - Rantes
CD50	S5	RCVCMP0000295	0.033351142740062456	Rantes	In solution	In solution - Rantes
CD50	S5	RCVCMP0000007	-0.006050924339413426	Rantes	In solution	In solution - Rantes
CD50	S5	RCVCMP0000379	-0.008155196671823536	Rantes	In solution	In solution - Rantes
CD50	S5	RCVCMP0000161	-0.0026877737039564934	Rantes	In solution	In solution - Rantes
CD50	S5	RCVCMP0000383	-2.946032067526465e-4	Rantes	In solution	In solution - Rantes
CD50	S5	RCVCMP0000321	-0.001291822250233651	Rantes	In solution	In solution - Rantes
CD50	S5	RCVCMP0000112	0.0033265789300700593	Rantes	In solution	In solution - Rantes
CD50	S5	RCVCMP0000736	-0.009687880953598023	Rantes	In solution	In solution - Rantes
CD50	S5	RCVCMP0000033	0.0043902864825920256	Rantes	In solution	In solution - Rantes
CD50	S5	RCVCMP0000362	0.011265097400764949	Rantes	In solution	In solution - Rantes
CD50	S5	RCVCMP0000545	-0.0034459087940920427	Rantes	In solution	In solution - Rantes
CD50	S5	RCVCMP0000724	-0.0011266651900132118	Rantes	In solution	In solution - Rantes
CD50	S5	RCVCMP0000603	-0.003053520534649787	Rantes	In solution	In solution - Rantes
CD50	S5	RCVCMP0000539	-0.0059863479682307754	Rantes	In solution	In solution - Rantes
CD50	S5	RCVCMP0000046	-0.00849042039880555	Rantes	In solution	In solution - Rantes
CD50	S5	RCVCMP0000758	-0.010928569832152598	Rantes	In solution	In solution - Rantes
CD50	S5	RCVCMP0000061	-0.006097514635064073	Rantes	In solution	In solution - Rantes
CD50	S5	RCVCMP0000514	-0.0060781899352840415	Rantes	In solution	In solution - Rantes
CD50	S5	RCVCMP0000525	0.011796384511537668	Rantes	In solution	In solution - Rantes
CD50	S5	RCVCMP0000021	-0.00589392978053276	Rantes	In solution	In solution - Rantes
CD50	S5	RCVCMP0000194	0.06288724849673931	Rantes	In solution	In solution - Rantes
CD50	S5	RCVCMP0000699	-0.0017181754807285242	Rantes	In solution	In solution - Rantes
CD50	S5	RCVCMP0000560	0.0434064317831785	Rantes	In solution	In solution - Rantes
CD50	S5	RCVCMP0000087	0.004548527400055063	Rantes	In solution	In solution - Rantes
CD50	S5	RCVCMP0000082	-0.006145362361676076	Rantes	In solution	In solution - Rantes
CD50	S5	RCVCMP0000010	0.009103157883874726	Rantes	In solution	In solution - Rantes
CD50	S5	RCVCMP0000181	-0.02047063556997884	Rantes	In solution	In solution - Rantes
CD50	S5	RCVCMP0000432	-0.01256601208164814	Rantes	In solution	In solution - Rantes
CD50	S5	RCVCMP0000645	-0.0011637583277077017	Rantes	In solution	In solution - Rantes
CD50	S5	RCVCMP0000027	-0.010304339729219522	Rantes	In solution	In solution - Rantes
CD50	S5	RCVCMP0000169	0.030752675942169825	Rantes	In solution	In solution - Rantes
CD50	S5	RCVCMP0000333	2.2302000938658197e-4	Rantes	In solution	In solution - Rantes
CD50	S5	RCVCMP0000552	-0.0012007355178790115	Rantes	In solution	In solution - Rantes
CD50	S5	RCVCMP0000437	0.0032497879296592147	Rantes	In solution	In solution - Rantes
CD50	S5	RCVCMP0000215	0.01840226745549998	Rantes	In solution	In solution - Rantes
CD50	S5	RCVCMP0000137	0.00715318379141586	Rantes	In solution	In solution - Rantes
CD50	S5	RCVCMP0000641	-0.00794016476139786	Rantes	In solution	In solution - Rantes
CD50	S5	RCVCMP0000490	0.005149741737382349	Rantes	In solution	In solution - Rantes
CD50	S5	RCVCMP0000149	0.004624175475009476	Rantes	In solution	In solution - Rantes
CD50	S5	RCVCMP0000322	-0.00720564712434224	Rantes	In solution	In solution - Rantes
CD50	S5	RCVCMP0000503	-0.0010959939320047975	Rantes	In solution	In solution - Rantes
CD50	S5	RCVCMP0000409	0.013029754206739087	Rantes	In solution	In solution - Rantes
CD50	S5	RCVCMP0000843	-4.3304865848382124e-4	Rantes	In solution	In solution - Rantes
CD50	S5	RCVCMP0000118	-0.008368089094748166	Rantes	In solution	In solution - Rantes
CD50	S5	RCVCMP0000008	-0.004889827694424424	Rantes	In solution	In solution - Rantes
CD50	S5	RCVCMP0000588	0.0025181349672596613	Rantes	In solution	In solution - Rantes
CD50	S5	RCVCMP0000576	0.0768928844170778	Rantes	In solution	In solution - Rantes
CD50	S5	RCVCMP0000035	0.006263752736056936	Rantes	In solution	In solution - Rantes
CD50	S5	RCVCMP0000135	-0.011222899681976803	Rantes	In solution	In solution - Rantes
CD50	S5	RCVCMP0000654	-0.0037634572619639254	Rantes	In solution	In solution - Rantes
CD50	S5	RCVCMP0000722	-0.00985378725721068	Rantes	In solution	In solution - Rantes
CD50	S5	RCVCMP0000273	-0.0015863466805663368	Rantes	In solution	In solution - Rantes
CD50	S5	RCVCMP0000120	-0.005159473905463233	Rantes	In solution	In solution - Rantes
CD50	S5	RCVCMP0000842	-0.0018810328511811298	Rantes	In solution	In solution - Rantes
CD50	S5	RCVCMP0000090	-0.0010197297212836591	Rantes	In solution	In solution - Rantes
CD50	S5	RCVCMP0000081	-0.0016249292676321922	Rantes	In solution	In solution - Rantes
CD50	S5	RCVCMP0000685	0.007473260145993591	Rantes	In solution	In solution - Rantes
CD50	S5	RCVCMP0000265	-0.007075835369483864	Rantes	In solution	In solution - Rantes
CD50	S5	RCVCMP0000337	-0.007495176096261531	Rantes	In solution	In solution - Rantes
CD50	S5	RCVCMP0000305	-0.005326625888955899	Rantes	In solution	In solution - Rantes
CD50	S5	RCVCMP0000188	0.022572541057961117	Rantes	In solution	In solution - Rantes
CD50	S5	RCVCMP0000429	0.00764109533784209	Rantes	In solution	In solution - Rantes
CD50	S5	RCVCMP0001116	-5.512983421401606e-4	Rantes	In solution	In solution - Rantes
CD50	S5	RCVCMP0000052	-4.346410134840701e-4	Rantes	In solution	In solution - Rantes
CD50	S5	RCVCMP0000557	-9.082571348925547e-4	Rantes	In solution	In solution - Rantes
CD50	S5	RCVCMP0000923	-0.004602221300089555	Rantes	In solution	In solution - Rantes
CD50	S5	RCVCMP0000355	-0.002637443291785105	Rantes	In solution	In solution - Rantes
CD50	S5	RCVCMP0000201	-0.005505001552830249	Rantes	In solution	In solution - Rantes
CD50	S5	RCVCMP0000152	-0.008227647012280622	Rantes	In solution	In solution - Rantes
CD50	S5	RCVCMP0000263	0.007132390002478235	Rantes	In solution	In solution - Rantes
CD50	S5	RCVCMP0000066	-0.009670507184071208	Rantes	In solution	In solution - Rantes
CD50	S5	RCVCMP0000422	-0.005755592067772976	Rantes	In solution	In solution - Rantes
CD50	S5	RCVCMP0000129	-1.9229744443653488e-4	Rantes	In solution	In solution - Rantes
CD50	S5	RCVCMP0000501	0.05655081419832785	Rantes	In solution	In solution - Rantes
CD50	S5	RCVCMP0000264	0.035838698182678055	Rantes	In solution	In solution - Rantes
CD50	S5	RCVCMP0000244	-0.006802919447962327	Rantes	In solution	In solution - Rantes
CD50	S5	RCVCMP0000348	0.01102732024307722	Rantes	In solution	In solution - Rantes
CD50	S5	RCVCMP0000155	-0.006118853977496386	Rantes	In solution	In solution - Rantes
CD50	S5	RCVCMP0000077	0.005142504878475034	Rantes	In solution	In solution - Rantes
CD50	S5	RCVCMP0000358	-0.005596926055019423	Rantes	In solution	In solution - Rantes
CD50	S5	RCVCMP0001070	-0.005129871011350881	Rantes	In solution	In solution - Rantes
CD50	S5	RCVCMP0000284	-0.0017718101330973996	Rantes	In solution	In solution - Rantes
CD50	S5	RCVCMP0000361	-0.0012550255069899664	Rantes	In solution	In solution - Rantes
CD50	S5	RCVCMP0000861	-3.948590340991305e-4	Rantes	In solution	In solution - Rantes
CD50	S5	RCVCMP0000176	-0.005958925805410624	Rantes	In solution	In solution - Rantes
CD50	S5	RCVCMP0000366	-0.008780071276993534	Rantes	In solution	In solution - Rantes
CD50	S5	RCVCMP0000064	0.008051474260238192	Rantes	In solution	In solution - Rantes
CD50	S5	RCVCMP0000070	-0.007396952218892349	Rantes	In solution	In solution - Rantes
CD50	S5	RCVCMP0000078	-0.004956782546128837	Rantes	In solution	In solution - Rantes
CD50	S5	RCVCMP0000069	0.010632910382126968	Rantes	In solution	In solution - Rantes
CD50	S5	RCVCMP0000234	0.044062796798357305	Rantes	In solution	In solution - Rantes
CD50	S5	RCVCMP0000648	-0.0015494014574963157	Rantes	In solution	In solution - Rantes
CD50	S5	RCVCMP0000726	-0.007112232547772003	Rantes	In solution	In solution - Rantes
CD50	S5	RCVCMP0000339	-0.002734278860697336	Rantes	In solution	In solution - Rantes
CD50	S5	RCVCMP0000109	-0.005958521829038534	Rantes	In solution	In solution - Rantes
CD50	S5	RCVCMP0000854	0.03600636486835603	Rantes	In solution	In solution - Rantes
CD50	S5	RCVCMP0000686	-0.008703714499911742	Rantes	In solution	In solution - Rantes
CD50	S5	RCVCMP0000198	-0.00891806302017579	Rantes	In solution	In solution - Rantes
CD50	S5	RCVCMP0000289	0.026588573228197358	Rantes	In solution	In solution - Rantes
CD50	S5	RCVCMP0000439	-0.0024524860125044175	Rantes	In solution	In solution - Rantes
CD50	S5	RCVCMP0000262	8.735126373645406e-4	Rantes	In solution	In solution - Rantes
CD50	S5	RCVCMP0000350	-0.0031816166661124664	Rantes	In solution	In solution - Rantes
CD50	S5	RCVCMP0000328	-0.0029176055552434226	Rantes	In solution	In solution - Rantes
CD50	S5	RCVCMP0000062	-0.005566670141205525	Rantes	In solution	In solution - Rantes
CD50	S5	RCVCMP0000267	0.005243608964142504	Rantes	In solution	In solution - Rantes
CD50	S5	RCVCMP0000236	0.03606379450520286	Rantes	In solution	In solution - Rantes
CD50	S5	RCVCMP0000059	0.06955741542881702	Rantes	In solution	In solution - Rantes
CD50	S5	RCVCMP0000085	0.07147179140456819	Rantes	In solution	In solution - Rantes
CD50	S5	RCVCMP0000140	-0.011297197753120252	Rantes	In solution	In solution - Rantes
CD50	S5	RCVCMP0000585	-0.001750588542142991	Rantes	In solution	In solution - Rantes
CD50	S5	RCVCMP0000597	-0.01430110391924176	Rantes	In solution	In solution - Rantes
CD50	S5	RCVCMP0000058	0.004121204202389487	Rantes	In solution	In solution - Rantes
CD50	S5	RCVCMP0000154	0.008409383223443359	Rantes	In solution	In solution - Rantes
CD50	S5	RCVCMP0000505	-0.008401510009445322	Rantes	In solution	In solution - Rantes
CD50	S5	RCVCMP0000029	0.013978613653574796	Rantes	In solution	In solution - Rantes
CD50	S5	RCVCMP0000127	-0.002729791599645909	Rantes	In solution	In solution - Rantes
CD50	S5	RCVCMP0000116	-3.575069559919127e-4	Rantes	In solution	In solution - Rantes
CD50	S5	RCVCMP0000054	0.0029103055927790014	Rantes	In solution	In solution - Rantes
CD50	S5	RCVCMP0000276	-0.005728153432276922	Rantes	In solution	In solution - Rantes
CD50	S5	RCVCMP0000209	0.002419726755931932	Rantes	In solution	In solution - Rantes
CD50	S5	RCVCMP0000834	-0.001548849314135054	Rantes	In solution	In solution - Rantes
CD50	S5	RCVCMP0000104	-0.006768489435148037	Rantes	In solution	In solution - Rantes
CD50	S5	RCVCMP0000143	0.0033015343385517973	Rantes	In solution	In solution - Rantes
CD50	S5	RCVCMP0000612	0.0013568954168868884	Rantes	In solution	In solution - Rantes
CD50	S5	RCVCMP0000039	-0.013709151644546764	Rantes	In solution	In solution - Rantes
CD50	S5	RCVCMP0000225	0.01620212040502802	Rantes	In solution	In solution - Rantes
CD50	S5	RCVCMP0000013	0.08341639213426492	Rantes	In solution	In solution - Rantes
CD50	S5	RCVCMP0000221	-0.004187958728075153	Rantes	In solution	In solution - Rantes
CD50	S5	RCVCMP0000420	-0.0022365989598314277	Rantes	In solution	In solution - Rantes
CD50	S5	RCVCMP0001232	-5.16400338805947e-4	Rantes	In solution	In solution - Rantes
CD50	S5	RCVCMP0000214	0.011754042116092817	Rantes	In solution	In solution - Rantes
CD50	S5	RCVCMP0000228	-0.010202178469000319	Rantes	In solution	In solution - Rantes

## Sheet: 8 Colocalization
contrast	sample	component	pearson_z	stimulation	coated	full_condition
CD162_CD50	S2	RCVCMP0000000	6.701117537968614	Not stimulated	Immob	Immob - Not stimulated
CD162_CD50	S2	RCVCMP0000001	9.824545549129908	Not stimulated	Immob	Immob - Not stimulated
CD162_CD50	S2	RCVCMP0000003	12.768625937641263	Not stimulated	Immob	Immob - Not stimulated
CD162_CD50	S2	RCVCMP0000005	13.033066926777925	Not stimulated	Immob	Immob - Not stimulated
CD162_CD50	S2	RCVCMP0000015	2.6651237464134794	Not stimulated	Immob	Immob - Not stimulated
CD162_CD50	S2	RCVCMP0000026	12.812914664669357	Not stimulated	Immob	Immob - Not stimulated
CD162_CD50	S2	RCVCMP0000028	15.500600947311781	Not stimulated	Immob	Immob - Not stimulated
CD162_CD50	S2	RCVCMP0000030	6.94941720775422	Not stimulated	Immob	Immob - Not stimulated
CD162_CD50	S2	RCVCMP0000032	6.083012430094743	Not stimulated	Immob	Immob - Not stimulated
CD162_CD50	S2	RCVCMP0000033	9.177411042996315	Not stimulated	Immob	Immob - Not stimulated
CD162_CD50	S2	RCVCMP0000037	5.488270018721941	Not stimulated	Immob	Immob - Not stimulated
CD162_CD50	S2	RCVCMP0000040	6.158421687922748	Not stimulated	Immob	Immob - Not stimulated
CD162_CD50	S2	RCVCMP0000041	5.407418730790145	Not stimulated	Immob	Immob - Not stimulated
CD162_CD50	S2	RCVCMP0000044	7.401566384693309	Not stimulated	Immob	Immob - Not stimulated
CD162_CD50	S2	RCVCMP0000047	7.332340725085802	Not stimulated	Immob	Immob - Not stimulated
CD162_CD50	S2	RCVCMP0000050	-4.706254473002646	Not stimulated	Immob	Immob - Not stimulated
CD162_CD50	S2	RCVCMP0000058	4.407552790166686	Not stimulated	Immob	Immob - Not stimulated
CD162_CD50	S2	RCVCMP0000065	7.494091698597354	Not stimulated	Immob	Immob - Not stimulated
CD162_CD50	S2	RCVCMP0000069	9.500861217650938	Not stimulated	Immob	Immob - Not stimulated
CD162_CD50	S2	RCVCMP0000074	4.439078709238906	Not stimulated	Immob	Immob - Not stimulated
CD162_CD50	S2	RCVCMP0000078	6.884047901704949	Not stimulated	Immob	Immob - Not stimulated
CD162_CD50	S2	RCVCMP0000082	9.276383659192629	Not stimulated	Immob	Immob - Not stimulated
CD162_CD50	S2	RCVCMP0000083	16.096143206562864	Not stimulated	Immob	Immob - Not stimulated
CD162_CD50	S2	RCVCMP0000084	9.305833014118068	Not stimulated	Immob	Immob - Not stimulated
CD162_CD50	S2	RCVCMP0000085	5.497862858249862	Not stimulated	Immob	Immob - Not stimulated
CD162_CD50	S2	RCVCMP0000089	2.2437740844287424	Not stimulated	Immob	Immob - Not stimulated
CD162_CD50	S2	RCVCMP0000092	-0.02269664697626953	Not stimulated	Immob	Immob - Not stimulated
CD162_CD50	S2	RCVCMP0000095	6.066471231488722	Not stimulated	Immob	Immob - Not stimulated
CD162_CD50	S2	RCVCMP0000098	11.4489956234228	Not stimulated	Immob	Immob - Not stimulated
CD162_CD50	S2	RCVCMP0000099	4.13607187952766	Not stimulated	Immob	Immob - Not stimulated
CD162_CD50	S2	RCVCMP0000105	0.8516764403444058	Not stimulated	Immob	Immob - Not stimulated
CD162_CD50	S2	RCVCMP0000107	0.30891554069579696	Not stimulated	Immob	Immob - Not stimulated
CD162_CD50	S2	RCVCMP0000108	7.588360456358575	Not stimulated	Immob	Immob - Not stimulated
CD162_CD50	S2	RCVCMP0000109	1.5991135355180848	Not stimulated	Immob	Immob - Not stimulated
CD162_CD50	S2	RCVCMP0000111	8.77078383505513	Not stimulated	Immob	Immob - Not stimulated
CD162_CD50	S2	RCVCMP0000112	-2.2711100557802495	Not stimulated	Immob	Immob - Not stimulated
CD162_CD50	S2	RCVCMP0000115	2.1595314857124666	Not stimulated	Immob	Immob - Not stimulated
CD162_CD50	S2	RCVCMP0000120	6.739600489986792	Not stimulated	Immob	Immob - Not stimulated
CD162_CD50	S2	RCVCMP0000125	-0.9753380394572517	Not stimulated	Immob	Immob - Not stimulated
CD162_CD50	S2	RCVCMP0000135	4.682104895548192	Not stimulated	Immob	Immob - Not stimulated
CD162_CD50	S2	RCVCMP0000136	7.563934908843281	Not stimulated	Immob	Immob - Not stimulated
CD162_CD50	S2	RCVCMP0000146	10.830472911625108	Not stimulated	Immob	Immob - Not stimulated
CD162_CD50	S2	RCVCMP0000149	5.194214988944939	Not stimulated	Immob	Immob - Not stimulated
CD162_CD50	S2	RCVCMP0000152	2.11154999817781	Not stimulated	Immob	Immob - Not stimulated
CD162_CD50	S2	RCVCMP0000156	7.690658097601086	Not stimulated	Immob	Immob - Not stimulated
CD162_CD50	S2	RCVCMP0000157	11.19168805652822	Not stimulated	Immob	Immob - Not stimulated
CD162_CD50	S2	RCVCMP0000159	6.088567491378661	Not stimulated	Immob	Immob - Not stimulated
CD162_CD50	S2	RCVCMP0000160	4.013228061841703	Not stimulated	Immob	Immob - Not stimulated
CD162_CD50	S2	RCVCMP0000163	5.55740022545364	Not stimulated	Immob	Immob - Not stimulated
CD162_CD50	S2	RCVCMP0000165	10.708796077040363	Not stimulated	Immob	Immob - Not stimulated
CD162_CD50	S2	RCVCMP0000166	9.404851925052544	Not stimulated	Immob	Immob - Not stimulated
CD162_CD50	S2	RCVCMP0000169	14.444130714471154	Not stimulated	Immob	Immob - Not stimulated
CD162_CD50	S2	RCVCMP0000176	9.177432331996291	Not stimulated	Immob	Immob - Not stimulated
CD162_CD50	S2	RCVCMP0000177	1.770072651770104	Not stimulated	Immob	Immob - Not stimulated
CD162_CD50	S2	RCVCMP0000179	-1.2711159148542288	Not stimulated	Immob	Immob - Not stimulated
CD162_CD50	S2	RCVCMP0000183	0.6149978669909554	Not stimulated	Immob	Immob - Not stimulated
CD162_CD50	S2	RCVCMP0000186	1.1798226599284596	Not stimulated	Immob	Immob - Not stimulated
CD162_CD50	S2	RCVCMP0000188	-1.8108556405767802	Not stimulated	Immob	Immob - Not stimulated
CD162_CD50	S2	RCVCMP0000198	11.377954148316014	Not stimulated	Immob	Immob - Not stimulated
CD162_CD50	S2	RCVCMP0000201	4.302465283886735	Not stimulated	Immob	Immob - Not stimulated
CD162_CD50	S2	RCVCMP0000203	4.711078377772278	Not stimulated	Immob	Immob - Not stimulated
CD162_CD50	S2	RCVCMP0000207	5.113283292997362	Not stimulated	Immob	Immob - Not stimulated
CD162_CD50	S2	RCVCMP0000209	15.176333753709221	Not stimulated	Immob	Immob - Not stimulated
CD162_CD50	S2	RCVCMP0000211	7.484335221273308	Not stimulated	Immob	Immob - Not stimulated
CD162_CD50	S2	RCVCMP0000214	5.09194176900547	Not stimulated	Immob	Immob - Not stimulated
CD162_CD50	S2	RCVCMP0000215	7.494226415623836	Not stimulated	Immob	Immob - Not stimulated
CD162_CD50	S2	RCVCMP0000216	3.24451660833754	Not stimulated	Immob	Immob - Not stimulated
CD162_CD50	S2	RCVCMP0000219	0.5949356578984629	Not stimulated	Immob	Immob - Not stimulated
CD162_CD50	S2	RCVCMP0000229	18.075877312486654	Not stimulated	Immob	Immob - Not stimulated
CD162_CD50	S2	RCVCMP0000236	9.155584688051562	Not stimulated	Immob	Immob - Not stimulated
CD162_CD50	S2	RCVCMP0000237	11.202088159081482	Not stimulated	Immob	Immob - Not stimulated
CD162_CD50	S2	RCVCMP0000238	14.038572394612865	Not stimulated	Immob	Immob - Not stimulated
CD162_CD50	S2	RCVCMP0000245	1.2658272085935658	Not stimulated	Immob	Immob - Not stimulated
CD162_CD50	S2	RCVCMP0000246	2.1402501335777266	Not stimulated	Immob	Immob - Not stimulated
CD162_CD50	S2	RCVCMP0000248	11.608533510337871	Not stimulated	Immob	Immob - Not stimulated
CD162_CD50	S2	RCVCMP0000250	4.5600196960402135	Not stimulated	Immob	Immob - Not stimulated
CD162_CD50	S2	RCVCMP0000251	-0.04641409155380148	Not stimulated	Immob	Immob - Not stimulated
CD162_CD50	S2	RCVCMP0000252	1.382298688036315	Not stimulated	Immob	Immob - Not stimulated
CD162_CD50	S2	RCVCMP0000254	2.185195169576779	Not stimulated	Immob	Immob - Not stimulated
CD162_CD50	S2	RCVCMP0000256	0.5872681684310097	Not stimulated	Immob	Immob - Not stimulated
CD162_CD50	S2	RCVCMP0000258	-0.310217912057945	Not stimulated	Immob	Immob - Not stimulated
CD162_CD50	S2	RCVCMP0000262	1.6789331553469227	Not stimulated	Immob	Immob - Not stimulated
CD162_CD50	S2	RCVCMP0000264	6.199364310273212	Not stimulated	Immob	Immob - Not stimulated
CD162_CD50	S2	RCVCMP0000265	4.3856891057104	Not stimulated	Immob	Immob - Not stimulated
CD162_CD50	S2	RCVCMP0000267	7.382710399287544	Not stimulated	Immob	Immob - Not stimulated
CD162_CD50	S2	RCVCMP0000273	-4.806714361410014	Not stimulated	Immob	Immob - Not stimulated
CD162_CD50	S2	RCVCMP0000278	5.5713289392200815	Not stimulated	Immob	Immob - Not stimulated
CD162_CD50	S2	RCVCMP0000297	7.139027721973073	Not stimulated	Immob	Immob - Not stimulated
CD162_CD50	S2	RCVCMP0000300	10.22982171917864	Not stimulated	Immob	Immob - Not stimulated
CD162_CD50	S2	RCVCMP0000304	11.547242962010625	Not stimulated	Immob	Immob - Not stimulated
CD162_CD50	S2	RCVCMP0000308	-0.08932396558881928	Not stimulated	Immob	Immob - Not stimulated
CD162_CD50	S2	RCVCMP0000315	2.446672519982674	Not stimulated	Immob	Immob - Not stimulated
CD162_CD50	S2	RCVCMP0000316	2.1801196246830843	Not stimulated	Immob	Immob - Not stimulated
CD162_CD50	S2	RCVCMP0000322	9.985609995590915	Not stimulated	Immob	Immob - Not stimulated
CD162_CD50	S2	RCVCMP0000323	4.095721810328941	Not stimulated	Immob	Immob - Not stimulated
CD162_CD50	S2	RCVCMP0000324	14.636931659253182	Not stimulated	Immob	Immob - Not stimulated
CD162_CD50	S2	RCVCMP0000325	4.570705761295509	Not stimulated	Immob	Immob - Not stimulated
CD162_CD50	S2	RCVCMP0000329	-6.456908577928954	Not stimulated	Immob	Immob - Not stimulated
CD162_CD50	S2	RCVCMP0000339	-2.3500211132681197	Not stimulated	Immob	Immob - Not stimulated
CD162_CD50	S2	RCVCMP0000341	-1.2462667992785137	Not stimulated	Immob	Immob - Not stimulated
CD162_CD50	S2	RCVCMP0000342	0.5831069040104239	Not stimulated	Immob	Immob - Not stimulated
CD162_CD50	S2	RCVCMP0000346	9.647022256525187	Not stimulated	Immob	Immob - Not stimulated
CD162_CD50	S2	RCVCMP0000357	7.150158134888702	Not stimulated	Immob	Immob - Not stimulated
CD162_CD50	S2	RCVCMP0000359	24.00495139934288	Not stimulated	Immob	Immob - Not stimulated
CD162_CD50	S2	RCVCMP0000364	10.171462933839527	Not stimulated	Immob	Immob - Not stimulated
CD162_CD50	S2	RCVCMP0000370	6.373842705875872	Not stimulated	Immob	Immob - Not stimulated
CD162_CD50	S2	RCVCMP0000375	-1.6427841714518039	Not stimulated	Immob	Immob - Not stimulated
CD162_CD50	S2	RCVCMP0000377	-0.8396210487456651	Not stimulated	Immob	Immob - Not stimulated
CD162_CD50	S2	RCVCMP0000378	3.175512807163324	Not stimulated	Immob	Immob - Not stimulated
CD162_CD50	S2	RCVCMP0000379	4.38218071402726	Not stimulated	Immob	Immob - Not stimulated
CD162_CD50	S2	RCVCMP0000381	9.727440450155317	Not stimulated	Immob	Immob - Not stimulated
CD162_CD50	S2	RCVCMP0000385	0.3149349938335838	Not stimulated	Immob	Immob - Not stimulated
CD162_CD50	S2	RCVCMP0000390	4.097978612840769	Not stimulated	Immob	Immob - Not stimulated
CD162_CD50	S2	RCVCMP0000392	12.740876664670585	Not stimulated	Immob	Immob - Not stimulated
CD162_CD50	S2	RCVCMP0000396	0.14977607542475194	Not stimulated	Immob	Immob - Not stimulated
CD162_CD50	S2	RCVCMP0000399	3.2972147061293433	Not stimulated	Immob	Immob - Not stimulated
CD162_CD50	S2	RCVCMP0000403	6.2008188871547745	Not stimulated	Immob	Immob - Not stimulated
CD162_CD50	S2	RCVCMP0000404	2.397340277794798	Not stimulated	Immob	Immob - Not stimulated
CD162_CD50	S2	RCVCMP0000409	3.1223307920602954	Not stimulated	Immob	Immob - Not stimulated
CD162_CD50	S2	RCVCMP0000412	7.579587851010872	Not stimulated	Immob	Immob - Not stimulated
CD162_CD50	S2	RCVCMP0000413	5.6058977224956275	Not stimulated	Immob	Immob - Not stimulated
CD162_CD50	S2	RCVCMP0000417	0.7449709430431244	Not stimulated	Immob	Immob - Not stimulated
CD162_CD50	S2	RCVCMP0000421	7.144754549381427	Not stimulated	Immob	Immob - Not stimulated
CD162_CD50	S2	RCVCMP0000426	5.588737704743235	Not stimulated	Immob	Immob - Not stimulated
CD162_CD50	S2	RCVCMP0000445	10.90994029755385	Not stimulated	Immob	Immob - Not stimulated
CD162_CD50	S2	RCVCMP0000448	-4.173760136801339	Not stimulated	Immob	Immob - Not stimulated
CD162_CD50	S2	RCVCMP0000450	11.905724900949089	Not stimulated	Immob	Immob - Not stimulated
CD162_CD50	S2	RCVCMP0000462	7.8738875073765895	Not stimulated	Immob	Immob - Not stimulated
CD162_CD50	S2	RCVCMP0000465	9.88944154943995	Not stimulated	Immob	Immob - Not stimulated
CD162_CD50	S2	RCVCMP0000469	10.822500832440804	Not stimulated	Immob	Immob - Not stimulated
CD162_CD50	S2	RCVCMP0000473	9.758376327938171	Not stimulated	Immob	Immob - Not stimulated
CD162_CD50	S2	RCVCMP0000474	8.462572017499548	Not stimulated	Immob	Immob - Not stimulated
CD162_CD50	S2	RCVCMP0000480	11.333121925103853	Not stimulated	Immob	Immob - Not stimulated
CD162_CD50	S2	RCVCMP0000481	14.374298908414255	Not stimulated	Immob	Immob - Not stimulated
CD162_CD50	S2	RCVCMP0000482	6.2049880066166585	Not stimulated	Immob	Immob - Not stimulated
CD162_CD50	S2	RCVCMP0000484	1.7322234032936532	Not stimulated	Immob	Immob - Not stimulated
CD162_CD50	S2	RCVCMP0000486	0.4817535331384013	Not stimulated	Immob	Immob - Not stimulated
CD162_CD50	S2	RCVCMP0000494	-2.5461808675349547	Not stimulated	Immob	Immob - Not stimulated
CD162_CD50	S2	RCVCMP0000495	3.0711019477835086	Not stimulated	Immob	Immob - Not stimulated
CD162_CD50	S2	RCVCMP0000498	-1.670842092291959	Not stimulated	Immob	Immob - Not stimulated
CD162_CD50	S2	RCVCMP0000502	15.181672711282689	Not stimulated	Immob	Immob - Not stimulated
CD162_CD50	S2	RCVCMP0000504	0.8615814698405739	Not stimulated	Immob	Immob - Not stimulated
CD162_CD50	S2	RCVCMP0000510	7.111644958878889	Not stimulated	Immob	Immob - Not stimulated
CD162_CD50	S2	RCVCMP0000513	4.560177726687647	Not stimulated	Immob	Immob - Not stimulated
CD162_CD50	S2	RCVCMP0000515	4.242669235553229	Not stimulated	Immob	Immob - Not stimulated
CD162_CD50	S2	RCVCMP0000517	3.0525754732734107	Not stimulated	Immob	Immob - Not stimulated
CD162_CD50	S2	RCVCMP0000527	9.013503498442583	Not stimulated	Immob	Immob - Not stimulated
CD162_CD50	S2	RCVCMP0000528	12.989053885398494	Not stimulated	Immob	Immob - Not stimulated
CD162_CD50	S2	RCVCMP0000534	4.376358570974847	Not stimulated	Immob	Immob - Not stimulated
CD162_CD50	S2	RCVCMP0000536	3.3656537809755434	Not stimulated	Immob	Immob - Not stimulated
CD162_CD50	S2	RCVCMP0000537	8.794757487194886	Not stimulated	Immob	Immob - Not stimulated
CD162_CD50	S2	RCVCMP0000542	15.21828469874227	Not stimulated	Immob	Immob - Not stimulated
CD162_CD50	S2	RCVCMP0000544	-0.836006903167061	Not stimulated	Immob	Immob - Not stimulated
CD162_CD50	S2	RCVCMP0000545	2.2801488623864206	Not stimulated	Immob	Immob - Not stimulated
CD162_CD50	S2	RCVCMP0000548	15.214865142295205	Not stimulated	Immob	Immob - Not stimulated
CD162_CD50	S2	RCVCMP0000557	10.684357794263084	Not stimulated	Immob	Immob - Not stimulated
CD162_CD50	S2	RCVCMP0000558	20.990573131199845	Not stimulated	Immob	Immob - Not stimulated
CD162_CD50	S2	RCVCMP0000569	4.735645392164943	Not stimulated	Immob	Immob - Not stimulated
CD162_CD50	S2	RCVCMP0000572	10.154894881525118	Not stimulated	Immob	Immob - Not stimulated
CD162_CD50	S2	RCVCMP0000580	2.2017816368246743	Not stimulated	Immob	Immob - Not stimulated
CD162_CD50	S2	RCVCMP0000582	12.820128414415136	Not stimulated	Immob	Immob - Not stimulated
CD162_CD50	S2	RCVCMP0000595	8.430643040072054	Not stimulated	Immob	Immob - Not stimulated
CD162_CD50	S2	RCVCMP0000600	1.3572702781655654	Not stimulated	Immob	Immob - Not stimulated
CD162_CD50	S2	RCVCMP0000608	-4.211840154380611	Not stimulated	Immob	Immob - Not stimulated
CD162_CD50	S2	RCVCMP0000611	-1.2792029318474158	Not stimulated	Immob	Immob - Not stimulated
CD162_CD50	S2	RCVCMP0000613	20.314084052396748	Not stimulated	Immob	Immob - Not stimulated
CD162_CD50	S2	RCVCMP0000619	0.5709145404096913	Not stimulated	Immob	Immob - Not stimulated
CD162_CD50	S2	RCVCMP0000620	8.122434288655365	Not stimulated	Immob	Immob - Not stimulated
CD162_CD50	S2	RCVCMP0000621	11.695898526160155	Not stimulated	Immob	Immob - Not stimulated
CD162_CD50	S2	RCVCMP0000625	7.3142116720560155	Not stimulated	Immob	Immob - Not stimulated
CD162_CD50	S2	RCVCMP0000628	3.277114842556699	Not stimulated	Immob	Immob - Not stimulated
CD162_CD50	S2	RCVCMP0000630	-2.7850489747954423	Not stimulated	Immob	Immob - Not stimulated
CD162_CD50	S2	RCVCMP0000636	2.983922459818649	Not stimulated	Immob	Immob - Not stimulated
CD162_CD50	S2	RCVCMP0000640	7.821215411976631	Not stimulated	Immob	Immob - Not stimulated
CD162_CD50	S2	RCVCMP0000643	-1.4379060235123418	Not stimulated	Immob	Immob - Not stimulated
CD162_CD50	S2	RCVCMP0000644	3.119113668354789	Not stimulated	Immob	Immob - Not stimulated
CD162_CD50	S2	RCVCMP0000650	7.094316368664486	Not stimulated	Immob	Immob - Not stimulated
CD162_CD50	S2	RCVCMP0000659	12.702863377388338	Not stimulated	Immob	Immob - Not stimulated
CD162_CD50	S2	RCVCMP0000666	9.259068954263032	Not stimulated	Immob	Immob - Not stimulated
CD162_CD50	S2	RCVCMP0000674	4.256527099938385	Not stimulated	Immob	Immob - Not stimulated
CD162_CD50	S2	RCVCMP0000676	-1.764886704564163	Not stimulated	Immob	Immob - Not stimulated
CD162_CD50	S2	RCVCMP0000678	5.616686618488145	Not stimulated	Immob	Immob - Not stimulated
CD162_CD50	S2	RCVCMP0000687	-1.5113711377446255	Not stimulated	Immob	Immob - Not stimulated
CD162_CD50	S2	RCVCMP0000689	7.348135319426331	Not stimulated	Immob	Immob - Not stimulated
CD162_CD50	S2	RCVCMP0000710	8.59755154937181	Not stimulated	Immob	Immob - Not stimulated
CD162_CD50	S2	RCVCMP0000711	4.516661797558454	Not stimulated	Immob	Immob - Not stimulated
CD162_CD50	S2	RCVCMP0000715	11.300156878215235	Not stimulated	Immob	Immob - Not stimulated
CD162_CD50	S2	RCVCMP0000720	8.529602905249147	Not stimulated	Immob	Immob - Not stimulated
CD162_CD50	S2	RCVCMP0000728	5.103547619275684	Not stimulated	Immob	Immob - Not stimulated
CD162_CD50	S2	RCVCMP0000741	-2.018246244776453	Not stimulated	Immob	Immob - Not stimulated
CD162_CD50	S2	RCVCMP0000744	16.068726186734295	Not stimulated	Immob	Immob - Not stimulated
CD162_CD50	S2	RCVCMP0000758	10.479161249440393	Not stimulated	Immob	Immob - Not stimulated
CD162_CD50	S2	RCVCMP0000764	14.0560422156521	Not stimulated	Immob	Immob - Not stimulated
CD162_CD50	S2	RCVCMP0000766	1.4638419083916254	Not stimulated	Immob	Immob - Not stimulated
CD162_CD50	S2	RCVCMP0000767	16.124033289248235	Not stimulated	Immob	Immob - Not stimulated
CD162_CD50	S2	RCVCMP0000777	0.4474458792806131	Not stimulated	Immob	Immob - Not stimulated
CD162_CD50	S2	RCVCMP0000783	-5.1315216289950385	Not stimulated	Immob	Immob - Not stimulated
CD162_CD50	S2	RCVCMP0000784	6.6371934148753775	Not stimulated	Immob	Immob - Not stimulated
CD162_CD50	S2	RCVCMP0000800	21.427078185396926	Not stimulated	Immob	Immob - Not stimulated
CD162_CD50	S2	RCVCMP0000820	6.201735626454536	Not stimulated	Immob	Immob - Not stimulated
CD162_CD50	S2	RCVCMP0000825	8.174728644546411	Not stimulated	Immob	Immob - Not stimulated
CD162_CD50	S2	RCVCMP0000826	-2.649897967634293	Not stimulated	Immob	Immob - Not stimulated
CD162_CD50	S2	RCVCMP0000839	0.6401935643691503	Not stimulated	Immob	Immob - Not stimulated
CD162_CD50	S2	RCVCMP0000871	5.186072741758941	Not stimulated	Immob	Immob - Not stimulated
CD162_CD50	S2	RCVCMP0000888	3.4467382941522287	Not stimulated	Immob	Immob - Not stimulated
CD162_CD50	S2	RCVCMP0000891	4.896595078976834	Not stimulated	Immob	Immob - Not stimulated
CD162_CD50	S2	RCVCMP0000898	0.49888756428742537	Not stimulated	Immob	Immob - Not stimulated
CD162_CD50	S2	RCVCMP0000903	3.098172561164492	Not stimulated	Immob	Immob - Not stimulated
CD162_CD50	S2	RCVCMP0000912	7.403297321916354	Not stimulated	Immob	Immob - Not stimulated
CD162_CD50	S2	RCVCMP0000929	10.913396751772078	Not stimulated	Immob	Immob - Not stimulated
CD162_CD50	S2	RCVCMP0000939	8.677103511383718	Not stimulated	Immob	Immob - Not stimulated
CD162_CD50	S2	RCVCMP0000948	8.808508616263225	Not stimulated	Immob	Immob - Not stimulated
CD162_CD50	S2	RCVCMP0000976	9.738877955505972	Not stimulated	Immob	Immob - Not stimulated
CD162_CD50	S2	RCVCMP0000978	-0.21590104199824683	Not stimulated	Immob	Immob - Not stimulated
CD162_CD50	S2	RCVCMP0000982	2.4717569704071427	Not stimulated	Immob	Immob - Not stimulated
CD162_CD50	S2	RCVCMP0000990	4.398786978138407	Not stimulated	Immob	Immob - Not stimulated
CD162_CD50	S2	RCVCMP0001036	11.84555676558159	Not stimulated	Immob	Immob - Not stimulated
CD162_CD50	S2	RCVCMP0001042	6.840773900524794	Not stimulated	Immob	Immob - Not stimulated
CD162_CD50	S2	RCVCMP0001045	11.326488326382638	Not stimulated	Immob	Immob - Not stimulated
CD162_CD50	S2	RCVCMP0001048	7.865308623301587	Not stimulated	Immob	Immob - Not stimulated
CD162_CD50	S2	RCVCMP0001056	13.439089184359016	Not stimulated	Immob	Immob - Not stimulated
CD162_CD50	S2	RCVCMP0001061	5.7593909096264015	Not stimulated	Immob	Immob - Not stimulated
CD162_CD50	S2	RCVCMP0001062	3.361484662627707	Not stimulated	Immob	Immob - Not stimulated
CD162_CD50	S2	RCVCMP0001063	2.942107190799629	Not stimulated	Immob	Immob - Not stimulated
CD162_CD50	S2	RCVCMP0001089	-9.89053597664603	Not stimulated	Immob	Immob - Not stimulated
CD162_CD50	S2	RCVCMP0001103	7.296547748507904	Not stimulated	Immob	Immob - Not stimulated
CD162_CD50	S2	RCVCMP0001119	7.967361094924844	Not stimulated	Immob	Immob - Not stimulated
CD162_CD50	S2	RCVCMP0001122	4.32607673032463	Not stimulated	Immob	Immob - Not stimulated
CD162_CD50	S2	RCVCMP0001134	8.402662327467478	Not stimulated	Immob	Immob - Not stimulated
CD162_CD50	S2	RCVCMP0001167	0.43407717260611045	Not stimulated	Immob	Immob - Not stimulated
CD162_CD50	S2	RCVCMP0001169	-0.6341854269011993	Not stimulated	Immob	Immob - Not stimulated
CD162_CD50	S2	RCVCMP0001178	3.665831161060562	Not stimulated	Immob	Immob - Not stimulated
CD162_CD50	S2	RCVCMP0001191	9.016448569249675	Not stimulated	Immob	Immob - Not stimulated
CD162_CD50	S2	RCVCMP0001198	8.551104771001002	Not stimulated	Immob	Immob - Not stimulated
CD162_CD50	S2	RCVCMP0001209	9.482903685932385	Not stimulated	Immob	Immob - Not stimulated
CD162_CD50	S2	RCVCMP0001213	9.193243008287272	Not stimulated	Immob	Immob - Not stimulated
CD162_CD50	S2	RCVCMP0001225	3.4496471200145176	Not stimulated	Immob	Immob - Not stimulated
CD162_CD50	S2	RCVCMP0001231	-4.042511168212175	Not stimulated	Immob	Immob - Not stimulated
CD162_CD50	S2	RCVCMP0001246	5.203770721670925	Not stimulated	Immob	Immob - Not stimulated
CD162_CD50	S2	RCVCMP0001295	11.68636525870258	Not stimulated	Immob	Immob - Not stimulated
CD162_CD50	S2	RCVCMP0001308	-0.19580188827656175	Not stimulated	Immob	Immob - Not stimulated
CD162_CD50	S2	RCVCMP0001322	21.799511355395786	Not stimulated	Immob	Immob - Not stimulated
CD162_CD50	S2	RCVCMP0001330	6.068131112125564	Not stimulated	Immob	Immob - Not stimulated
CD162_CD50	S2	RCVCMP0001339	6.513365903639702	Not stimulated	Immob	Immob - Not stimulated
CD162_CD50	S2	RCVCMP0001407	12.179750527246515	Not stimulated	Immob	Immob - Not stimulated
CD162_CD50	S2	RCVCMP0001430	0.1373777041091955	Not stimulated	Immob	Immob - Not stimulated
CD162_CD50	S2	RCVCMP0001441	6.2754569926507084	Not stimulated	Immob	Immob - Not stimulated
CD162_CD50	S2	RCVCMP0001514	2.667890184305546	Not stimulated	Immob	Immob - Not stimulated
CD162_CD50	S2	RCVCMP0001586	7.758190368568047	Not stimulated	Immob	Immob - Not stimulated
CD162_CD50	S2	RCVCMP0001620	12.942061638442334	Not stimulated	Immob	Immob - Not stimulated
CD162_CD50	S2	RCVCMP0001729	7.687738269373429	Not stimulated	Immob	Immob - Not stimulated
CD162_CD50	S2	RCVCMP0002018	14.398316810908405	Not stimulated	Immob	Immob - Not stimulated
CD162_CD50	S4	RCVCMP0000001	-7.639375488506525	MCP1	Immob	Immob - MCP1
CD162_CD50	S4	RCVCMP0000002	6.465992717656612	MCP1	Immob	Immob - MCP1
CD162_CD50	S4	RCVCMP0000004	6.855140975145095	MCP1	Immob	Immob - MCP1
CD162_CD50	S4	RCVCMP0000005	1.8264085460275588	MCP1	Immob	Immob - MCP1
CD162_CD50	S4	RCVCMP0000007	24.1851931310022	MCP1	Immob	Immob - MCP1
CD162_CD50	S4	RCVCMP0000009	0.8399413870543601	MCP1	Immob	Immob - MCP1
CD162_CD50	S4	RCVCMP0000011	11.842227964091911	MCP1	Immob	Immob - MCP1
CD162_CD50	S4	RCVCMP0000012	6.097346803359262	MCP1	Immob	Immob - MCP1
CD162_CD50	S4	RCVCMP0000015	15.223971836209438	MCP1	Immob	Immob - MCP1
CD162_CD50	S4	RCVCMP0000018	5.228320507601686	MCP1	Immob	Immob - MCP1
CD162_CD50	S4	RCVCMP0000019	16.32654703581427	MCP1	Immob	Immob - MCP1
CD162_CD50	S4	RCVCMP0000020	7.529432288608803	MCP1	Immob	Immob - MCP1
CD162_CD50	S4	RCVCMP0000021	6.1253352631047235	MCP1	Immob	Immob - MCP1
CD162_CD50	S4	RCVCMP0000024	5.893905854330203	MCP1	Immob	Immob - MCP1
CD162_CD50	S4	RCVCMP0000028	8.003930687277062	MCP1	Immob	Immob - MCP1
CD162_CD50	S4	RCVCMP0000030	13.367176380799368	MCP1	Immob	Immob - MCP1
CD162_CD50	S4	RCVCMP0000031	4.2938745233418985	MCP1	Immob	Immob - MCP1
CD162_CD50	S4	RCVCMP0000032	12.242359598588486	MCP1	Immob	Immob - MCP1
CD162_CD50	S4	RCVCMP0000033	10.668280220013724	MCP1	Immob	Immob - MCP1
CD162_CD50	S4	RCVCMP0000041	11.022566208508009	MCP1	Immob	Immob - MCP1
CD162_CD50	S4	RCVCMP0000042	-6.714689370916478	MCP1	Immob	Immob - MCP1
CD162_CD50	S4	RCVCMP0000043	8.935370140590393	MCP1	Immob	Immob - MCP1
CD162_CD50	S4	RCVCMP0000045	18.07290638312568	MCP1	Immob	Immob - MCP1
CD162_CD50	S4	RCVCMP0000049	-1.7729685733820377	MCP1	Immob	Immob - MCP1
CD162_CD50	S4	RCVCMP0000051	7.87100248031087	MCP1	Immob	Immob - MCP1
CD162_CD50	S4	RCVCMP0000054	6.290438603580426	MCP1	Immob	Immob - MCP1
CD162_CD50	S4	RCVCMP0000056	19.614282563793548	MCP1	Immob	Immob - MCP1
CD162_CD50	S4	RCVCMP0000057	10.345854106076866	MCP1	Immob	Immob - MCP1
CD162_CD50	S4	RCVCMP0000060	7.300680631652826	MCP1	Immob	Immob - MCP1
CD162_CD50	S4	RCVCMP0000064	14.736428027976073	MCP1	Immob	Immob - MCP1
CD162_CD50	S4	RCVCMP0000066	13.596794653439627	MCP1	Immob	Immob - MCP1
CD162_CD50	S4	RCVCMP0000071	1.5397119563134458	MCP1	Immob	Immob - MCP1
CD162_CD50	S4	RCVCMP0000075	7.934972153816824	MCP1	Immob	Immob - MCP1
CD162_CD50	S4	RCVCMP0000078	10.584962844809437	MCP1	Immob	Immob - MCP1
CD162_CD50	S4	RCVCMP0000085	6.566517734409483	MCP1	Immob	Immob - MCP1
CD162_CD50	S4	RCVCMP0000086	16.156047087891615	MCP1	Immob	Immob - MCP1
CD162_CD50	S4	RCVCMP0000089	15.393724862510673	MCP1	Immob	Immob - MCP1
CD162_CD50	S4	RCVCMP0000090	20.685373745876092	MCP1	Immob	Immob - MCP1
CD162_CD50	S4	RCVCMP0000092	9.374315562312804	MCP1	Immob	Immob - MCP1
CD162_CD50	S4	RCVCMP0000093	8.566676489427701	MCP1	Immob	Immob - MCP1
CD162_CD50	S4	RCVCMP0000094	11.08231207903413	MCP1	Immob	Immob - MCP1
CD162_CD50	S4	RCVCMP0000096	8.757472754204104	MCP1	Immob	Immob - MCP1
CD162_CD50	S4	RCVCMP0000097	11.841370991209203	MCP1	Immob	Immob - MCP1
CD162_CD50	S4	RCVCMP0000100	-0.09811195852195535	MCP1	Immob	Immob - MCP1
CD162_CD50	S4	RCVCMP0000101	13.66817202508667	MCP1	Immob	Immob - MCP1
CD162_CD50	S4	RCVCMP0000103	7.6006672063507414	MCP1	Immob	Immob - MCP1
CD162_CD50	S4	RCVCMP0000107	1.6871485143906053	MCP1	Immob	Immob - MCP1
CD162_CD50	S4	RCVCMP0000109	5.846158923958396	MCP1	Immob	Immob - MCP1
CD162_CD50	S4	RCVCMP0000111	-1.8944084285455125	MCP1	Immob	Immob - MCP1
CD162_CD50	S4	RCVCMP0000113	5.817961416058291	MCP1	Immob	Immob - MCP1
CD162_CD50	S4	RCVCMP0000114	15.696286787772936	MCP1	Immob	Immob - MCP1
CD162_CD50	S4	RCVCMP0000119	9.97526132026326	MCP1	Immob	Immob - MCP1
CD162_CD50	S4	RCVCMP0000120	-3.136218396501943	MCP1	Immob	Immob - MCP1
CD162_CD50	S4	RCVCMP0000121	15.821694263782353	MCP1	Immob	Immob - MCP1
CD162_CD50	S4	RCVCMP0000125	13.565164969091109	MCP1	Immob	Immob - MCP1
CD162_CD50	S4	RCVCMP0000127	12.656572270562716	MCP1	Immob	Immob - MCP1
CD162_CD50	S4	RCVCMP0000128	7.896210871241967	MCP1	Immob	Immob - MCP1
CD162_CD50	S4	RCVCMP0000132	0.8227633686464215	MCP1	Immob	Immob - MCP1
CD162_CD50	S4	RCVCMP0000133	10.87000341504571	MCP1	Immob	Immob - MCP1
CD162_CD50	S4	RCVCMP0000134	10.389619451404315	MCP1	Immob	Immob - MCP1
CD162_CD50	S4	RCVCMP0000138	8.789361492615841	MCP1	Immob	Immob - MCP1
CD162_CD50	S4	RCVCMP0000139	-0.03245437777284291	MCP1	Immob	Immob - MCP1
CD162_CD50	S4	RCVCMP0000142	12.586808221730935	MCP1	Immob	Immob - MCP1
CD162_CD50	S4	RCVCMP0000144	19.768941088506914	MCP1	Immob	Immob - MCP1
CD162_CD50	S4	RCVCMP0000149	9.469675912800504	MCP1	Immob	Immob - MCP1
CD162_CD50	S4	RCVCMP0000150	17.58313590880202	MCP1	Immob	Immob - MCP1
CD162_CD50	S4	RCVCMP0000160	2.674855411719411	MCP1	Immob	Immob - MCP1
CD162_CD50	S4	RCVCMP0000163	0.9989532825875718	MCP1	Immob	Immob - MCP1
CD162_CD50	S4	RCVCMP0000164	2.8378443638530193	MCP1	Immob	Immob - MCP1
CD162_CD50	S4	RCVCMP0000166	11.431507396246147	MCP1	Immob	Immob - MCP1
CD162_CD50	S4	RCVCMP0000167	2.212359190759466	MCP1	Immob	Immob - MCP1
CD162_CD50	S4	RCVCMP0000168	4.115730542818786	MCP1	Immob	Immob - MCP1
CD162_CD50	S4	RCVCMP0000172	11.247462484583476	MCP1	Immob	Immob - MCP1
CD162_CD50	S4	RCVCMP0000175	4.491505233249091	MCP1	Immob	Immob - MCP1
CD162_CD50	S4	RCVCMP0000177	0.18109597638201433	MCP1	Immob	Immob - MCP1
CD162_CD50	S4	RCVCMP0000179	15.159610221502938	MCP1	Immob	Immob - MCP1
CD162_CD50	S4	RCVCMP0000183	-3.056658475563035	MCP1	Immob	Immob - MCP1
CD162_CD50	S4	RCVCMP0000184	0.37225309666221	MCP1	Immob	Immob - MCP1
CD162_CD50	S4	RCVCMP0000190	12.490650323321299	MCP1	Immob	Immob - MCP1
CD162_CD50	S4	RCVCMP0000200	10.97184303846243	MCP1	Immob	Immob - MCP1
CD162_CD50	S4	RCVCMP0000201	7.1025083954767005	MCP1	Immob	Immob - MCP1
CD162_CD50	S4	RCVCMP0000203	10.233703029518203	MCP1	Immob	Immob - MCP1
CD162_CD50	S4	RCVCMP0000205	3.093244795877927	MCP1	Immob	Immob - MCP1
CD162_CD50	S4	RCVCMP0000206	-4.540708248006679	MCP1	Immob	Immob - MCP1
CD162_CD50	S4	RCVCMP0000208	-0.6979786775477457	MCP1	Immob	Immob - MCP1
CD162_CD50	S4	RCVCMP0000209	6.5595362418981225	MCP1	Immob	Immob - MCP1
CD162_CD50	S4	RCVCMP0000212	19.33154514553005	MCP1	Immob	Immob - MCP1
CD162_CD50	S4	RCVCMP0000214	3.6053244215520306	MCP1	Immob	Immob - MCP1
CD162_CD50	S4	RCVCMP0000216	5.939653650552775	MCP1	Immob	Immob - MCP1
CD162_CD50	S4	RCVCMP0000219	11.017838170216233	MCP1	Immob	Immob - MCP1
CD162_CD50	S4	RCVCMP0000220	12.303909757778309	MCP1	Immob	Immob - MCP1
CD162_CD50	S4	RCVCMP0000225	13.212093377991154	MCP1	Immob	Immob - MCP1
CD162_CD50	S4	RCVCMP0000226	16.179485110734415	MCP1	Immob	Immob - MCP1
CD162_CD50	S4	RCVCMP0000227	13.703342659903553	MCP1	Immob	Immob - MCP1
CD162_CD50	S4	RCVCMP0000230	0.9267849358383704	MCP1	Immob	Immob - MCP1
CD162_CD50	S4	RCVCMP0000234	1.53815694552851	MCP1	Immob	Immob - MCP1
CD162_CD50	S4	RCVCMP0000235	11.00425504191668	MCP1	Immob	Immob - MCP1
CD162_CD50	S4	RCVCMP0000242	17.35575052241924	MCP1	Immob	Immob - MCP1
CD162_CD50	S4	RCVCMP0000247	17.683344696738754	MCP1	Immob	Immob - MCP1
CD162_CD50	S4	RCVCMP0000249	8.329421119335064	MCP1	Immob	Immob - MCP1
CD162_CD50	S4	RCVCMP0000252	8.80729286412443	MCP1	Immob	Immob - MCP1
CD162_CD50	S4	RCVCMP0000255	15.287049209603532	MCP1	Immob	Immob - MCP1
CD162_CD50	S4	RCVCMP0000258	18.460822179885792	MCP1	Immob	Immob - MCP1
CD162_CD50	S4	RCVCMP0000259	-2.3876738854311146	MCP1	Immob	Immob - MCP1
CD162_CD50	S4	RCVCMP0000261	5.273266687994641	MCP1	Immob	Immob - MCP1
CD162_CD50	S4	RCVCMP0000263	14.357292414161789	MCP1	Immob	Immob - MCP1
CD162_CD50	S4	RCVCMP0000265	7.824740121191432	MCP1	Immob	Immob - MCP1
CD162_CD50	S4	RCVCMP0000268	11.587248041388325	MCP1	Immob	Immob - MCP1
CD162_CD50	S4	RCVCMP0000269	8.335096518100224	MCP1	Immob	Immob - MCP1
CD162_CD50	S4	RCVCMP0000273	7.232199707761095	MCP1	Immob	Immob - MCP1
CD162_CD50	S4	RCVCMP0000274	0.9375140972565322	MCP1	Immob	Immob - MCP1
CD162_CD50	S4	RCVCMP0000280	8.333159301048582	MCP1	Immob	Immob - MCP1
CD162_CD50	S4	RCVCMP0000284	3.3369536125864157	MCP1	Immob	Immob - MCP1
CD162_CD50	S4	RCVCMP0000285	4.865042306244197	MCP1	Immob	Immob - MCP1
CD162_CD50	S4	RCVCMP0000289	8.334895814531992	MCP1	Immob	Immob - MCP1
CD162_CD50	S4	RCVCMP0000297	-3.945661172514571	MCP1	Immob	Immob - MCP1
CD162_CD50	S4	RCVCMP0000300	15.26701742533747	MCP1	Immob	Immob - MCP1
CD162_CD50	S4	RCVCMP0000302	13.851652577968059	MCP1	Immob	Immob - MCP1
CD162_CD50	S4	RCVCMP0000305	-4.968033681363055	MCP1	Immob	Immob - MCP1
CD162_CD50	S4	RCVCMP0000306	8.103850772537612	MCP1	Immob	Immob - MCP1
CD162_CD50	S4	RCVCMP0000307	6.542211733335209	MCP1	Immob	Immob - MCP1
CD162_CD50	S4	RCVCMP0000308	2.832774179795048	MCP1	Immob	Immob - MCP1
CD162_CD50	S4	RCVCMP0000309	10.74410107176187	MCP1	Immob	Immob - MCP1
CD162_CD50	S4	RCVCMP0000310	2.8116339923707616	MCP1	Immob	Immob - MCP1
CD162_CD50	S4	RCVCMP0000312	11.12796160608924	MCP1	Immob	Immob - MCP1
CD162_CD50	S4	RCVCMP0000314	14.735522954553641	MCP1	Immob	Immob - MCP1
CD162_CD50	S4	RCVCMP0000317	13.656279963789032	MCP1	Immob	Immob - MCP1
CD162_CD50	S4	RCVCMP0000320	12.044748284721054	MCP1	Immob	Immob - MCP1
CD162_CD50	S4	RCVCMP0000322	8.163433768534942	MCP1	Immob	Immob - MCP1
CD162_CD50	S4	RCVCMP0000325	2.77889166300158	MCP1	Immob	Immob - MCP1
CD162_CD50	S4	RCVCMP0000335	12.849223944218124	MCP1	Immob	Immob - MCP1
CD162_CD50	S4	RCVCMP0000337	14.19385085519582	MCP1	Immob	Immob - MCP1
CD162_CD50	S4	RCVCMP0000341	7.609869647695053	MCP1	Immob	Immob - MCP1
CD162_CD50	S4	RCVCMP0000343	3.297017774189259	MCP1	Immob	Immob - MCP1
CD162_CD50	S4	RCVCMP0000345	10.686310329595397	MCP1	Immob	Immob - MCP1
CD162_CD50	S4	RCVCMP0000346	7.73852898386526	MCP1	Immob	Immob - MCP1
CD162_CD50	S4	RCVCMP0000347	4.275545207815276	MCP1	Immob	Immob - MCP1
CD162_CD50	S4	RCVCMP0000357	-1.349076078789387	MCP1	Immob	Immob - MCP1
CD162_CD50	S4	RCVCMP0000358	6.360867965304777	MCP1	Immob	Immob - MCP1
CD162_CD50	S4	RCVCMP0000362	2.3237664081425295	MCP1	Immob	Immob - MCP1
CD162_CD50	S4	RCVCMP0000365	4.8179324334326665	MCP1	Immob	Immob - MCP1
CD162_CD50	S4	RCVCMP0000368	7.17307125382359	MCP1	Immob	Immob - MCP1
CD162_CD50	S4	RCVCMP0000371	6.418628406211205	MCP1	Immob	Immob - MCP1
CD162_CD50	S4	RCVCMP0000374	13.74027399615176	MCP1	Immob	Immob - MCP1
CD162_CD50	S4	RCVCMP0000379	13.011790715654211	MCP1	Immob	Immob - MCP1
CD162_CD50	S4	RCVCMP0000385	-5.5907665704655916	MCP1	Immob	Immob - MCP1
CD162_CD50	S4	RCVCMP0000388	0.40777873577982793	MCP1	Immob	Immob - MCP1
CD162_CD50	S4	RCVCMP0000392	12.961774088505326	MCP1	Immob	Immob - MCP1
CD162_CD50	S4	RCVCMP0000395	12.589430433197581	MCP1	Immob	Immob - MCP1
CD162_CD50	S4	RCVCMP0000397	20.22155433134827	MCP1	Immob	Immob - MCP1
CD162_CD50	S4	RCVCMP0000398	-2.4979843748598802	MCP1	Immob	Immob - MCP1
CD162_CD50	S4	RCVCMP0000399	10.266759945257794	MCP1	Immob	Immob - MCP1
CD162_CD50	S4	RCVCMP0000400	16.736372126155295	MCP1	Immob	Immob - MCP1
CD162_CD50	S4	RCVCMP0000406	4.253074141423324	MCP1	Immob	Immob - MCP1
CD162_CD50	S4	RCVCMP0000408	7.211013834037282	MCP1	Immob	Immob - MCP1
CD162_CD50	S4	RCVCMP0000411	4.3354568423063515	MCP1	Immob	Immob - MCP1
CD162_CD50	S4	RCVCMP0000414	8.393458612598907	MCP1	Immob	Immob - MCP1
CD162_CD50	S4	RCVCMP0000415	8.47914045192879	MCP1	Immob	Immob - MCP1
CD162_CD50	S4	RCVCMP0000416	20.872746037063205	MCP1	Immob	Immob - MCP1
CD162_CD50	S4	RCVCMP0000422	11.972608111494884	MCP1	Immob	Immob - MCP1
CD162_CD50	S4	RCVCMP0000424	21.553735147767405	MCP1	Immob	Immob - MCP1
CD162_CD50	S4	RCVCMP0000426	16.275616623613633	MCP1	Immob	Immob - MCP1
CD162_CD50	S4	RCVCMP0000429	15.010674694365392	MCP1	Immob	Immob - MCP1
CD162_CD50	S4	RCVCMP0000430	12.097232327060752	MCP1	Immob	Immob - MCP1
CD162_CD50	S4	RCVCMP0000432	13.218310793761976	MCP1	Immob	Immob - MCP1
CD162_CD50	S4	RCVCMP0000434	6.2179208970160715	MCP1	Immob	Immob - MCP1
CD162_CD50	S4	RCVCMP0000435	13.637266210883096	MCP1	Immob	Immob - MCP1
CD162_CD50	S4	RCVCMP0000438	-8.453344422513963	MCP1	Immob	Immob - MCP1
CD162_CD50	S4	RCVCMP0000439	3.0493862001285525	MCP1	Immob	Immob - MCP1
CD162_CD50	S4	RCVCMP0000440	12.160795671520136	MCP1	Immob	Immob - MCP1
CD162_CD50	S4	RCVCMP0000444	-0.18356488063526932	MCP1	Immob	Immob - MCP1
CD162_CD50	S4	RCVCMP0000448	18.989055456327687	MCP1	Immob	Immob - MCP1
CD162_CD50	S4	RCVCMP0000449	9.958405510491806	MCP1	Immob	Immob - MCP1
CD162_CD50	S4	RCVCMP0000453	10.96573181474681	MCP1	Immob	Immob - MCP1
CD162_CD50	S4	RCVCMP0000457	12.56717772432899	MCP1	Immob	Immob - MCP1
CD162_CD50	S4	RCVCMP0000460	11.086174039500506	MCP1	Immob	Immob - MCP1
CD162_CD50	S4	RCVCMP0000463	13.22662904417223	MCP1	Immob	Immob - MCP1
CD162_CD50	S4	RCVCMP0000468	12.589019923389703	MCP1	Immob	Immob - MCP1
CD162_CD50	S4	RCVCMP0000471	11.246653754894156	MCP1	Immob	Immob - MCP1
CD162_CD50	S4	RCVCMP0000473	4.995405592404954	MCP1	Immob	Immob - MCP1
CD162_CD50	S4	RCVCMP0000482	11.135700647474124	MCP1	Immob	Immob - MCP1
CD162_CD50	S4	RCVCMP0000483	17.768370733707513	MCP1	Immob	Immob - MCP1
CD162_CD50	S4	RCVCMP0000498	6.5529830019800075	MCP1	Immob	Immob - MCP1
CD162_CD50	S4	RCVCMP0000499	2.962922324374414	MCP1	Immob	Immob - MCP1
CD162_CD50	S4	RCVCMP0000500	0.3618401579822026	MCP1	Immob	Immob - MCP1
CD162_CD50	S4	RCVCMP0000506	8.084910952149025	MCP1	Immob	Immob - MCP1
CD162_CD50	S4	RCVCMP0000513	1.968286035183854	MCP1	Immob	Immob - MCP1
CD162_CD50	S4	RCVCMP0000519	16.234730445357815	MCP1	Immob	Immob - MCP1
CD162_CD50	S4	RCVCMP0000523	6.4030768871736825	MCP1	Immob	Immob - MCP1
CD162_CD50	S4	RCVCMP0000528	5.170705138437385	MCP1	Immob	Immob - MCP1
CD162_CD50	S4	RCVCMP0000529	11.18253496996357	MCP1	Immob	Immob - MCP1
CD162_CD50	S4	RCVCMP0000530	1.597437541621306	MCP1	Immob	Immob - MCP1
CD162_CD50	S4	RCVCMP0000534	19.951478527108986	MCP1	Immob	Immob - MCP1
CD162_CD50	S4	RCVCMP0000541	4.153549283245971	MCP1	Immob	Immob - MCP1
CD162_CD50	S4	RCVCMP0000564	10.166254274053065	MCP1	Immob	Immob - MCP1
CD162_CD50	S4	RCVCMP0000573	2.6486221617426704	MCP1	Immob	Immob - MCP1
CD162_CD50	S4	RCVCMP0000583	17.759947117700243	MCP1	Immob	Immob - MCP1
CD162_CD50	S4	RCVCMP0000588	13.566263753395177	MCP1	Immob	Immob - MCP1
CD162_CD50	S4	RCVCMP0000593	4.914853827337681	MCP1	Immob	Immob - MCP1
CD162_CD50	S4	RCVCMP0000601	5.189553227980057	MCP1	Immob	Immob - MCP1
CD162_CD50	S4	RCVCMP0000603	2.3251786778037657	MCP1	Immob	Immob - MCP1
CD162_CD50	S4	RCVCMP0000606	10.734535129682886	MCP1	Immob	Immob - MCP1
CD162_CD50	S4	RCVCMP0000612	14.54107702344794	MCP1	Immob	Immob - MCP1
CD162_CD50	S4	RCVCMP0000614	0.19848078379959613	MCP1	Immob	Immob - MCP1
CD162_CD50	S4	RCVCMP0000618	11.811510415009193	MCP1	Immob	Immob - MCP1
CD162_CD50	S4	RCVCMP0000621	5.7626085627198105	MCP1	Immob	Immob - MCP1
CD162_CD50	S4	RCVCMP0000644	6.439926407403447	MCP1	Immob	Immob - MCP1
CD162_CD50	S4	RCVCMP0000663	17.10078754671804	MCP1	Immob	Immob - MCP1
CD162_CD50	S4	RCVCMP0000670	-0.9410683493962476	MCP1	Immob	Immob - MCP1
CD162_CD50	S4	RCVCMP0000679	5.692720660864076	MCP1	Immob	Immob - MCP1
CD162_CD50	S4	RCVCMP0000680	17.65074218197036	MCP1	Immob	Immob - MCP1
CD162_CD50	S4	RCVCMP0000681	3.280157866634849	MCP1	Immob	Immob - MCP1
CD162_CD50	S4	RCVCMP0000689	14.174665528676943	MCP1	Immob	Immob - MCP1
CD162_CD50	S4	RCVCMP0000691	13.376257611550047	MCP1	Immob	Immob - MCP1
CD162_CD50	S4	RCVCMP0000692	2.0952102738550997	MCP1	Immob	Immob - MCP1
CD162_CD50	S4	RCVCMP0000701	3.1362199118590337	MCP1	Immob	Immob - MCP1
CD162_CD50	S4	RCVCMP0000709	2.4149827777500636	MCP1	Immob	Immob - MCP1
CD162_CD50	S4	RCVCMP0000711	7.040561822722033	MCP1	Immob	Immob - MCP1
CD162_CD50	S4	RCVCMP0000716	1.0034115260157273	MCP1	Immob	Immob - MCP1
CD162_CD50	S4	RCVCMP0000720	0.6695725592710013	MCP1	Immob	Immob - MCP1
CD162_CD50	S4	RCVCMP0000725	5.75325623057427	MCP1	Immob	Immob - MCP1
CD162_CD50	S4	RCVCMP0000727	10.689131642230247	MCP1	Immob	Immob - MCP1
CD162_CD50	S4	RCVCMP0000734	0.6784847118660301	MCP1	Immob	Immob - MCP1
CD162_CD50	S4	RCVCMP0000735	-1.588884182986568	MCP1	Immob	Immob - MCP1
CD162_CD50	S4	RCVCMP0000736	17.615981092978984	MCP1	Immob	Immob - MCP1
CD162_CD50	S4	RCVCMP0000738	4.98904268326077	MCP1	Immob	Immob - MCP1
CD162_CD50	S4	RCVCMP0000744	5.736912717039812	MCP1	Immob	Immob - MCP1
CD162_CD50	S4	RCVCMP0000754	18.320382680321526	MCP1	Immob	Immob - MCP1
CD162_CD50	S4	RCVCMP0000789	-2.299931108549425	MCP1	Immob	Immob - MCP1
CD162_CD50	S4	RCVCMP0000798	8.343430474764036	MCP1	Immob	Immob - MCP1
CD162_CD50	S4	RCVCMP0000815	4.964562887112416	MCP1	Immob	Immob - MCP1
CD162_CD50	S4	RCVCMP0000823	1.7279397568507	MCP1	Immob	Immob - MCP1
CD162_CD50	S4	RCVCMP0000832	12.436263870664668	MCP1	Immob	Immob - MCP1
CD162_CD50	S4	RCVCMP0000836	6.676251527939272	MCP1	Immob	Immob - MCP1
CD162_CD50	S4	RCVCMP0000852	14.30615694751653	MCP1	Immob	Immob - MCP1
CD162_CD50	S4	RCVCMP0000870	-2.7661095272731684	MCP1	Immob	Immob - MCP1
CD162_CD50	S4	RCVCMP0000903	11.530064103541168	MCP1	Immob	Immob - MCP1
CD162_CD50	S4	RCVCMP0000906	10.433688667626287	MCP1	Immob	Immob - MCP1
CD162_CD50	S4	RCVCMP0000909	15.77108710018573	MCP1	Immob	Immob - MCP1
CD162_CD50	S4	RCVCMP0000920	15.7150689808044	MCP1	Immob	Immob - MCP1
CD162_CD50	S4	RCVCMP0000956	10.953685183673	MCP1	Immob	Immob - MCP1
CD162_CD50	S4	RCVCMP0000960	6.93346576372613	MCP1	Immob	Immob - MCP1
CD162_CD50	S4	RCVCMP0000968	6.38392838681297	MCP1	Immob	Immob - MCP1
CD162_CD50	S4	RCVCMP0000987	15.293960562941432	MCP1	Immob	Immob - MCP1
CD162_CD50	S4	RCVCMP0000990	4.240907336443871	MCP1	Immob	Immob - MCP1
CD162_CD50	S4	RCVCMP0001049	12.303646908024838	MCP1	Immob	Immob - MCP1
CD162_CD50	S4	RCVCMP0001059	-1.5276565214638116	MCP1	Immob	Immob - MCP1
CD162_CD50	S4	RCVCMP0001102	14.25368355924789	MCP1	Immob	Immob - MCP1
CD162_CD50	S4	RCVCMP0001133	19.99648658169681	MCP1	Immob	Immob - MCP1
CD162_CD50	S4	RCVCMP0001296	20.660178086902228	MCP1	Immob	Immob - MCP1
CD162_CD50	S4	RCVCMP0001300	7.5363793536889965	MCP1	Immob	Immob - MCP1
CD162_CD50	S4	RCVCMP0001333	6.674303063891213	MCP1	Immob	Immob - MCP1
CD162_CD50	S4	RCVCMP0001392	17.244045422730853	MCP1	Immob	Immob - MCP1
CD162_CD50	S4	RCVCMP0001568	15.360959974062522	MCP1	Immob	Immob - MCP1
CD162_CD50	S4	RCVCMP0001569	2.7233472112021437	MCP1	Immob	Immob - MCP1
CD162_CD50	S4	RCVCMP0001895	7.403044782482699	MCP1	Immob	Immob - MCP1
CD162_CD50	S4	RCVCMP0001921	3.0440045477107165	MCP1	Immob	Immob - MCP1
CD162_CD50	S3	RCVCMP0000003	15.49142652395444	Rantes	Immob	Immob - Rantes
CD162_CD50	S3	RCVCMP0000007	4.083142556625167	Rantes	Immob	Immob - Rantes
CD162_CD50	S3	RCVCMP0000011	13.768521902589354	Rantes	Immob	Immob - Rantes
CD162_CD50	S3	RCVCMP0000014	13.04072286903986	Rantes	Immob	Immob - Rantes
CD162_CD50	S3	RCVCMP0000015	13.252916578416608	Rantes	Immob	Immob - Rantes
CD162_CD50	S3	RCVCMP0000018	4.434450438784841	Rantes	Immob	Immob - Rantes
CD162_CD50	S3	RCVCMP0000020	9.135823185871786	Rantes	Immob	Immob - Rantes
CD162_CD50	S3	RCVCMP0000021	17.3635005806693	Rantes	Immob	Immob - Rantes
CD162_CD50	S3	RCVCMP0000026	13.940932157877294	Rantes	Immob	Immob - Rantes
CD162_CD50	S3	RCVCMP0000027	14.03904575128955	Rantes	Immob	Immob - Rantes
CD162_CD50	S3	RCVCMP0000029	13.342071958514603	Rantes	Immob	Immob - Rantes
CD162_CD50	S3	RCVCMP0000034	6.277732139318424	Rantes	Immob	Immob - Rantes
CD162_CD50	S3	RCVCMP0000036	14.605721486697362	Rantes	Immob	Immob - Rantes
CD162_CD50	S3	RCVCMP0000044	8.468029964004046	Rantes	Immob	Immob - Rantes
CD162_CD50	S3	RCVCMP0000049	9.811456209401415	Rantes	Immob	Immob - Rantes
CD162_CD50	S3	RCVCMP0000051	28.70129294846754	Rantes	Immob	Immob - Rantes
CD162_CD50	S3	RCVCMP0000054	8.215685185188313	Rantes	Immob	Immob - Rantes
CD162_CD50	S3	RCVCMP0000059	-0.32305148220412544	Rantes	Immob	Immob - Rantes
CD162_CD50	S3	RCVCMP0000064	5.287470900173711	Rantes	Immob	Immob - Rantes
CD162_CD50	S3	RCVCMP0000066	9.744253957939113	Rantes	Immob	Immob - Rantes
CD162_CD50	S3	RCVCMP0000080	8.841594502933576	Rantes	Immob	Immob - Rantes
CD162_CD50	S3	RCVCMP0000082	18.307442562491673	Rantes	Immob	Immob - Rantes
CD162_CD50	S3	RCVCMP0000083	14.081172995929274	Rantes	Immob	Immob - Rantes
CD162_CD50	S3	RCVCMP0000087	23.671297142316824	Rantes	Immob	Immob - Rantes
CD162_CD50	S3	RCVCMP0000095	8.676777301535173	Rantes	Immob	Immob - Rantes
CD162_CD50	S3	RCVCMP0000098	21.289946430220557	Rantes	Immob	Immob - Rantes
CD162_CD50	S3	RCVCMP0000112	1.1324215813991552	Rantes	Immob	Immob - Rantes
CD162_CD50	S3	RCVCMP0000117	10.775897369716308	Rantes	Immob	Immob - Rantes
CD162_CD50	S3	RCVCMP0000119	-10.50077384464685	Rantes	Immob	Immob - Rantes
CD162_CD50	S3	RCVCMP0000120	14.202352691488935	Rantes	Immob	Immob - Rantes
CD162_CD50	S3	RCVCMP0000122	10.881918689190865	Rantes	Immob	Immob - Rantes
CD162_CD50	S3	RCVCMP0000123	1.6072905735569718	Rantes	Immob	Immob - Rantes
CD162_CD50	S3	RCVCMP0000124	0.6317609696605921	Rantes	Immob	Immob - Rantes
CD162_CD50	S3	RCVCMP0000127	6.957466934291763	Rantes	Immob	Immob - Rantes
CD162_CD50	S3	RCVCMP0000135	18.049620349966478	Rantes	Immob	Immob - Rantes
CD162_CD50	S3	RCVCMP0000136	0.8718586248211085	Rantes	Immob	Immob - Rantes
CD162_CD50	S3	RCVCMP0000138	6.3646969586949655	Rantes	Immob	Immob - Rantes
CD162_CD50	S3	RCVCMP0000141	15.90653970183475	Rantes	Immob	Immob - Rantes
CD162_CD50	S3	RCVCMP0000154	7.032969630863283	Rantes	Immob	Immob - Rantes
CD162_CD50	S3	RCVCMP0000155	11.850609675360303	Rantes	Immob	Immob - Rantes
CD162_CD50	S3	RCVCMP0000165	5.161449292501896	Rantes	Immob	Immob - Rantes
CD162_CD50	S3	RCVCMP0000167	-0.8501462997657494	Rantes	Immob	Immob - Rantes
CD162_CD50	S3	RCVCMP0000173	5.485217133502942	Rantes	Immob	Immob - Rantes
CD162_CD50	S3	RCVCMP0000174	7.761128430648787	Rantes	Immob	Immob - Rantes
CD162_CD50	S3	RCVCMP0000177	8.195616874991403	Rantes	Immob	Immob - Rantes
CD162_CD50	S3	RCVCMP0000178	11.329528449445023	Rantes	Immob	Immob - Rantes
CD162_CD50	S3	RCVCMP0000180	16.135104470655506	Rantes	Immob	Immob - Rantes
CD162_CD50	S3	RCVCMP0000183	16.89261271080689	Rantes	Immob	Immob - Rantes
CD162_CD50	S3	RCVCMP0000187	4.87566321976506	Rantes	Immob	Immob - Rantes
CD162_CD50	S3	RCVCMP0000192	21.318671034198157	Rantes	Immob	Immob - Rantes
CD162_CD50	S3	RCVCMP0000194	9.18575540426739	Rantes	Immob	Immob - Rantes
CD162_CD50	S3	RCVCMP0000197	9.686918253734685	Rantes	Immob	Immob - Rantes
CD162_CD50	S3	RCVCMP0000207	0.3040080880980818	Rantes	Immob	Immob - Rantes
CD162_CD50	S3	RCVCMP0000208	6.765940796303833	Rantes	Immob	Immob - Rantes
CD162_CD50	S3	RCVCMP0000209	2.6710259581471845	Rantes	Immob	Immob - Rantes
CD162_CD50	S3	RCVCMP0000217	17.43094154664695	Rantes	Immob	Immob - Rantes
CD162_CD50	S3	RCVCMP0000221	17.58199026019905	Rantes	Immob	Immob - Rantes
CD162_CD50	S3	RCVCMP0000232	9.283693012655977	Rantes	Immob	Immob - Rantes
CD162_CD50	S3	RCVCMP0000233	13.089112428744874	Rantes	Immob	Immob - Rantes
CD162_CD50	S3	RCVCMP0000237	10.344091593486453	Rantes	Immob	Immob - Rantes
CD162_CD50	S3	RCVCMP0000240	7.4858966796240924	Rantes	Immob	Immob - Rantes
CD162_CD50	S3	RCVCMP0000241	3.6618857352488	Rantes	Immob	Immob - Rantes
CD162_CD50	S3	RCVCMP0000243	17.900777151361943	Rantes	Immob	Immob - Rantes
CD162_CD50	S3	RCVCMP0000245	5.378504144409199	Rantes	Immob	Immob - Rantes
CD162_CD50	S3	RCVCMP0000251	8.507027949004017	Rantes	Immob	Immob - Rantes
CD162_CD50	S3	RCVCMP0000257	12.721572819663441	Rantes	Immob	Immob - Rantes
CD162_CD50	S3	RCVCMP0000263	19.58956473515701	Rantes	Immob	Immob - Rantes
CD162_CD50	S3	RCVCMP0000271	11.105571164609618	Rantes	Immob	Immob - Rantes
CD162_CD50	S3	RCVCMP0000274	3.643369050976195	Rantes	Immob	Immob - Rantes
CD162_CD50	S3	RCVCMP0000275	15.1494155984482	Rantes	Immob	Immob - Rantes
CD162_CD50	S3	RCVCMP0000282	18.236787665956335	Rantes	Immob	Immob - Rantes
CD162_CD50	S3	RCVCMP0000284	15.975556672462274	Rantes	Immob	Immob - Rantes
CD162_CD50	S3	RCVCMP0000286	19.429995039520854	Rantes	Immob	Immob - Rantes
CD162_CD50	S3	RCVCMP0000289	8.947413769115242	Rantes	Immob	Immob - Rantes
CD162_CD50	S3	RCVCMP0000292	9.077111327929247	Rantes	Immob	Immob - Rantes
CD162_CD50	S3	RCVCMP0000293	10.520490784967324	Rantes	Immob	Immob - Rantes
CD162_CD50	S3	RCVCMP0000299	11.57033941875606	Rantes	Immob	Immob - Rantes
CD162_CD50	S3	RCVCMP0000308	0.8446215469983213	Rantes	Immob	Immob - Rantes
CD162_CD50	S3	RCVCMP0000310	10.793308606655726	Rantes	Immob	Immob - Rantes
CD162_CD50	S3	RCVCMP0000311	4.947987742377602	Rantes	Immob	Immob - Rantes
CD162_CD50	S3	RCVCMP0000312	2.4186550859394607	Rantes	Immob	Immob - Rantes
CD162_CD50	S3	RCVCMP0000315	-2.2838335371514944	Rantes	Immob	Immob - Rantes
CD162_CD50	S3	RCVCMP0000318	13.22297776087129	Rantes	Immob	Immob - Rantes
CD162_CD50	S3	RCVCMP0000322	15.611530945988997	Rantes	Immob	Immob - Rantes
CD162_CD50	S3	RCVCMP0000325	9.754597784995541	Rantes	Immob	Immob - Rantes
CD162_CD50	S3	RCVCMP0000333	10.269006955626491	Rantes	Immob	Immob - Rantes
CD162_CD50	S3	RCVCMP0000339	21.229667830328825	Rantes	Immob	Immob - Rantes
CD162_CD50	S3	RCVCMP0000343	0.12102083479375074	Rantes	Immob	Immob - Rantes
CD162_CD50	S3	RCVCMP0000351	7.471306254200896	Rantes	Immob	Immob - Rantes
CD162_CD50	S3	RCVCMP0000357	12.229108298508459	Rantes	Immob	Immob - Rantes
CD162_CD50	S3	RCVCMP0000358	8.437697488953905	Rantes	Immob	Immob - Rantes
CD162_CD50	S3	RCVCMP0000363	11.683261579760043	Rantes	Immob	Immob - Rantes
CD162_CD50	S3	RCVCMP0000366	11.811338954666928	Rantes	Immob	Immob - Rantes
CD162_CD50	S3	RCVCMP0000367	16.027318502010623	Rantes	Immob	Immob - Rantes
CD162_CD50	S3	RCVCMP0000380	10.776426937101	Rantes	Immob	Immob - Rantes
CD162_CD50	S3	RCVCMP0000384	7.335933497583273	Rantes	Immob	Immob - Rantes
CD162_CD50	S3	RCVCMP0000385	11.217478310036848	Rantes	Immob	Immob - Rantes
CD162_CD50	S3	RCVCMP0000392	5.273005311900053	Rantes	Immob	Immob - Rantes
CD162_CD50	S3	RCVCMP0000394	9.422097652127144	Rantes	Immob	Immob - Rantes
CD162_CD50	S3	RCVCMP0000400	8.961812159992544	Rantes	Immob	Immob - Rantes
CD162_CD50	S3	RCVCMP0000401	-9.7361334130304	Rantes	Immob	Immob - Rantes
CD162_CD50	S3	RCVCMP0000403	-7.239870542311628	Rantes	Immob	Immob - Rantes
CD162_CD50	S3	RCVCMP0000407	11.171329454165484	Rantes	Immob	Immob - Rantes
CD162_CD50	S3	RCVCMP0000414	-0.5916282571154459	Rantes	Immob	Immob - Rantes
CD162_CD50	S3	RCVCMP0000416	5.532977461546833	Rantes	Immob	Immob - Rantes
CD162_CD50	S3	RCVCMP0000428	7.007184557660618	Rantes	Immob	Immob - Rantes
CD162_CD50	S3	RCVCMP0000435	6.23071585286376	Rantes	Immob	Immob - Rantes
CD162_CD50	S3	RCVCMP0000438	14.18620454526624	Rantes	Immob	Immob - Rantes
CD162_CD50	S3	RCVCMP0000440	6.466767893463336	Rantes	Immob	Immob - Rantes
CD162_CD50	S3	RCVCMP0000443	5.495167205438082	Rantes	Immob	Immob - Rantes
CD162_CD50	S3	RCVCMP0000444	6.8583265370031645	Rantes	Immob	Immob - Rantes
CD162_CD50	S3	RCVCMP0000445	-3.376378562640097	Rantes	Immob	Immob - Rantes
CD162_CD50	S3	RCVCMP0000446	11.66469616986508	Rantes	Immob	Immob - Rantes
CD162_CD50	S3	RCVCMP0000447	4.585919641841428	Rantes	Immob	Immob - Rantes
CD162_CD50	S3	RCVCMP0000448	9.086895609029412	Rantes	Immob	Immob - Rantes
CD162_CD50	S3	RCVCMP0000449	2.955942551447304	Rantes	Immob	Immob - Rantes
CD162_CD50	S3	RCVCMP0000452	11.77253413121568	Rantes	Immob	Immob - Rantes
CD162_CD50	S3	RCVCMP0000454	4.304850934593532	Rantes	Immob	Immob - Rantes
CD162_CD50	S3	RCVCMP0000458	8.742687502904134	Rantes	Immob	Immob - Rantes
CD162_CD50	S3	RCVCMP0000464	8.85013443060008	Rantes	Immob	Immob - Rantes
CD162_CD50	S3	RCVCMP0000469	9.99264587841675	Rantes	Immob	Immob - Rantes
CD162_CD50	S3	RCVCMP0000470	5.207017254713562	Rantes	Immob	Immob - Rantes
CD162_CD50	S3	RCVCMP0000472	9.393545019850697	Rantes	Immob	Immob - Rantes
CD162_CD50	S3	RCVCMP0000473	9.831177901870081	Rantes	Immob	Immob - Rantes
CD162_CD50	S3	RCVCMP0000475	16.15104068261601	Rantes	Immob	Immob - Rantes
CD162_CD50	S3	RCVCMP0000499	9.8503287541209	Rantes	Immob	Immob - Rantes
CD162_CD50	S3	RCVCMP0000509	14.998522383252539	Rantes	Immob	Immob - Rantes
CD162_CD50	S3	RCVCMP0000510	0.9737942140351022	Rantes	Immob	Immob - Rantes
CD162_CD50	S3	RCVCMP0000518	11.680177698543613	Rantes	Immob	Immob - Rantes
CD162_CD50	S3	RCVCMP0000521	11.31348177917223	Rantes	Immob	Immob - Rantes
CD162_CD50	S3	RCVCMP0000523	2.3538708644811805	Rantes	Immob	Immob - Rantes
CD162_CD50	S3	RCVCMP0000526	5.319708099672266	Rantes	Immob	Immob - Rantes
CD162_CD50	S3	RCVCMP0000528	3.9924047803649474	Rantes	Immob	Immob - Rantes
CD162_CD50	S3	RCVCMP0000531	9.257587563267249	Rantes	Immob	Immob - Rantes
CD162_CD50	S3	RCVCMP0000546	0.20789487782993102	Rantes	Immob	Immob - Rantes
CD162_CD50	S3	RCVCMP0000547	0.285364418464664	Rantes	Immob	Immob - Rantes
CD162_CD50	S3	RCVCMP0000548	7.986091024769315	Rantes	Immob	Immob - Rantes
CD162_CD50	S3	RCVCMP0000559	2.052235532803483	Rantes	Immob	Immob - Rantes
CD162_CD50	S3	RCVCMP0000572	3.113575036544601	Rantes	Immob	Immob - Rantes
CD162_CD50	S3	RCVCMP0000573	10.219022542333674	Rantes	Immob	Immob - Rantes
CD162_CD50	S3	RCVCMP0000576	10.094504023697445	Rantes	Immob	Immob - Rantes
CD162_CD50	S3	RCVCMP0000577	2.121317460169936	Rantes	Immob	Immob - Rantes
CD162_CD50	S3	RCVCMP0000586	6.853593238859677	Rantes	Immob	Immob - Rantes
CD162_CD50	S3	RCVCMP0000601	8.490412908122615	Rantes	Immob	Immob - Rantes
CD162_CD50	S3	RCVCMP0000604	9.402771075823551	Rantes	Immob	Immob - Rantes
CD162_CD50	S3	RCVCMP0000605	13.971644581675882	Rantes	Immob	Immob - Rantes
CD162_CD50	S3	RCVCMP0000606	12.51824121582446	Rantes	Immob	Immob - Rantes
CD162_CD50	S3	RCVCMP0000610	4.609926123094929	Rantes	Immob	Immob - Rantes
CD162_CD50	S3	RCVCMP0000624	-0.19873162853544785	Rantes	Immob	Immob - Rantes
CD162_CD50	S3	RCVCMP0000635	3.493770261094318	Rantes	Immob	Immob - Rantes
CD162_CD50	S3	RCVCMP0000646	-5.456134479749312	Rantes	Immob	Immob - Rantes
CD162_CD50	S3	RCVCMP0000647	3.4563765904569292	Rantes	Immob	Immob - Rantes
CD162_CD50	S3	RCVCMP0000662	7.329622467275194	Rantes	Immob	Immob - Rantes
CD162_CD50	S3	RCVCMP0000675	5.606913012229609	Rantes	Immob	Immob - Rantes
CD162_CD50	S3	RCVCMP0000683	8.126200540040113	Rantes	Immob	Immob - Rantes
CD162_CD50	S3	RCVCMP0000690	3.8586715665743037	Rantes	Immob	Immob - Rantes
CD162_CD50	S3	RCVCMP0000694	-9.450674818325655	Rantes	Immob	Immob - Rantes
CD162_CD50	S3	RCVCMP0000722	11.416455241124332	Rantes	Immob	Immob - Rantes
CD162_CD50	S3	RCVCMP0000730	17.956879332986038	Rantes	Immob	Immob - Rantes
CD162_CD50	S3	RCVCMP0000775	9.920515239536538	Rantes	Immob	Immob - Rantes
CD162_CD50	S3	RCVCMP0000776	9.734292581097337	Rantes	Immob	Immob - Rantes
CD162_CD50	S3	RCVCMP0000783	11.872703030503981	Rantes	Immob	Immob - Rantes
CD162_CD50	S3	RCVCMP0000788	1.2256453077175573	Rantes	Immob	Immob - Rantes
CD162_CD50	S3	RCVCMP0000800	13.380024666532577	Rantes	Immob	Immob - Rantes
CD162_CD50	S3	RCVCMP0000810	1.896895747603889	Rantes	Immob	Immob - Rantes
CD162_CD50	S3	RCVCMP0000819	4.043282046772075	Rantes	Immob	Immob - Rantes
CD162_CD50	S3	RCVCMP0000823	12.992674795922142	Rantes	Immob	Immob - Rantes
CD162_CD50	S3	RCVCMP0000846	5.379851425405711	Rantes	Immob	Immob - Rantes
CD162_CD50	S3	RCVCMP0000852	8.07237283927402	Rantes	Immob	Immob - Rantes
CD162_CD50	S3	RCVCMP0000853	8.872828596203012	Rantes	Immob	Immob - Rantes
CD162_CD50	S3	RCVCMP0000874	-3.978881501693767	Rantes	Immob	Immob - Rantes
CD162_CD50	S3	RCVCMP0000876	-0.6544280301866174	Rantes	Immob	Immob - Rantes
CD162_CD50	S3	RCVCMP0000879	3.680176236685692	Rantes	Immob	Immob - Rantes
CD162_CD50	S3	RCVCMP0000895	10.291327653267592	Rantes	Immob	Immob - Rantes
CD162_CD50	S3	RCVCMP0000909	0.06554812515257699	Rantes	Immob	Immob - Rantes
CD162_CD50	S3	RCVCMP0000918	16.38479625644533	Rantes	Immob	Immob - Rantes
CD162_CD50	S3	RCVCMP0000975	3.9537345490119473	Rantes	Immob	Immob - Rantes
CD162_CD50	S3	RCVCMP0000985	5.932686576379907	Rantes	Immob	Immob - Rantes
CD162_CD50	S3	RCVCMP0000991	8.306044448247109	Rantes	Immob	Immob - Rantes
CD162_CD50	S3	RCVCMP0000997	14.743636088381537	Rantes	Immob	Immob - Rantes
CD162_CD50	S3	RCVCMP0000999	3.3728065642709955	Rantes	Immob	Immob - Rantes
CD162_CD50	S3	RCVCMP0001042	10.69016237142755	Rantes	Immob	Immob - Rantes
CD162_CD50	S3	RCVCMP0001071	9.917585418568136	Rantes	Immob	Immob - Rantes
CD162_CD50	S3	RCVCMP0001072	0.678923135925554	Rantes	Immob	Immob - Rantes
CD162_CD50	S3	RCVCMP0001084	11.229480439277786	Rantes	Immob	Immob - Rantes
CD162_CD50	S3	RCVCMP0001093	-0.9851898723216757	Rantes	Immob	Immob - Rantes
CD162_CD50	S3	RCVCMP0001095	7.883996056761169	Rantes	Immob	Immob - Rantes
CD162_CD50	S3	RCVCMP0001104	4.990117516333597	Rantes	Immob	Immob - Rantes
CD162_CD50	S3	RCVCMP0001112	10.41251962991471	Rantes	Immob	Immob - Rantes
CD162_CD50	S3	RCVCMP0001119	6.45729472740611	Rantes	Immob	Immob - Rantes
CD162_CD50	S3	RCVCMP0001132	-2.9949862240580543	Rantes	Immob	Immob - Rantes
CD162_CD50	S3	RCVCMP0001173	15.37070133757801	Rantes	Immob	Immob - Rantes
CD162_CD50	S3	RCVCMP0001196	4.535334015710016	Rantes	Immob	Immob - Rantes
CD162_CD50	S3	RCVCMP0001209	8.119872551856309	Rantes	Immob	Immob - Rantes
CD162_CD50	S3	RCVCMP0001221	6.111202214533241	Rantes	Immob	Immob - Rantes
CD162_CD50	S3	RCVCMP0001230	4.274420326831989	Rantes	Immob	Immob - Rantes
CD162_CD50	S3	RCVCMP0001231	18.76332533022246	Rantes	Immob	Immob - Rantes
CD162_CD50	S3	RCVCMP0001233	7.3085770685770495	Rantes	Immob	Immob - Rantes
CD162_CD50	S3	RCVCMP0001274	1.875734783656012	Rantes	Immob	Immob - Rantes
CD162_CD50	S3	RCVCMP0001286	4.739145651023344	Rantes	Immob	Immob - Rantes
CD162_CD50	S3	RCVCMP0001316	7.294597813324031	Rantes	Immob	Immob - Rantes
CD162_CD50	S3	RCVCMP0001397	13.418614973849238	Rantes	Immob	Immob - Rantes
CD162_CD50	S3	RCVCMP0001491	5.892495158649068	Rantes	Immob	Immob - Rantes
CD162_CD50	S3	RCVCMP0001612	10.213162598507278	Rantes	Immob	Immob - Rantes
CD162_CD50	S3	RCVCMP0001613	15.65020680621713	Rantes	Immob	Immob - Rantes
CD162_CD50	S3	RCVCMP0001656	16.839683658422576	Rantes	Immob	Immob - Rantes
CD162_CD50	S3	RCVCMP0001710	4.198468147561163	Rantes	Immob	Immob - Rantes
CD162_CD50	S3	RCVCMP0001732	8.765263184987672	Rantes	Immob	Immob - Rantes
CD162_CD50	S1	RCVCMP0000000	-3.893893013865943	Not stimulated	In solution	In solution - Not stimulated
CD162_CD50	S1	RCVCMP0000001	2.568520938650858	Not stimulated	In solution	In solution - Not stimulated
CD162_CD50	S1	RCVCMP0000002	23.016311319172345	Not stimulated	In solution	In solution - Not stimulated
CD162_CD50	S1	RCVCMP0000004	7.635797008525382	Not stimulated	In solution	In solution - Not stimulated
CD162_CD50	S1	RCVCMP0000005	1.6060915560920335	Not stimulated	In solution	In solution - Not stimulated
CD162_CD50	S1	RCVCMP0000006	5.5651386009663	Not stimulated	In solution	In solution - Not stimulated
CD162_CD50	S1	RCVCMP0000007	-5.504011209071766	Not stimulated	In solution	In solution - Not stimulated
CD162_CD50	S1	RCVCMP0000008	8.342016520192791	Not stimulated	In solution	In solution - Not stimulated
CD162_CD50	S1	RCVCMP0000009	-0.3076259562126686	Not stimulated	In solution	In solution - Not stimulated
CD162_CD50	S1	RCVCMP0000010	6.6994640990287255	Not stimulated	In solution	In solution - Not stimulated
CD162_CD50	S1	RCVCMP0000011	5.388590279609504	Not stimulated	In solution	In solution - Not stimulated
CD162_CD50	S1	RCVCMP0000012	-6.0499725680398715	Not stimulated	In solution	In solution - Not stimulated
CD162_CD50	S1	RCVCMP0000014	0.9067040853160379	Not stimulated	In solution	In solution - Not stimulated
CD162_CD50	S1	RCVCMP0000015	5.461586564637627	Not stimulated	In solution	In solution - Not stimulated
CD162_CD50	S1	RCVCMP0000017	1.7675608521986188	Not stimulated	In solution	In solution - Not stimulated
CD162_CD50	S1	RCVCMP0000022	-0.19502190179360407	Not stimulated	In solution	In solution - Not stimulated
CD162_CD50	S1	RCVCMP0000023	11.139850215483238	Not stimulated	In solution	In solution - Not stimulated
CD162_CD50	S1	RCVCMP0000025	5.563996419499393	Not stimulated	In solution	In solution - Not stimulated
CD162_CD50	S1	RCVCMP0000026	-0.6873919519874683	Not stimulated	In solution	In solution - Not stimulated
CD162_CD50	S1	RCVCMP0000029	-2.497647765940232	Not stimulated	In solution	In solution - Not stimulated
CD162_CD50	S1	RCVCMP0000031	2.112512317591914	Not stimulated	In solution	In solution - Not stimulated
CD162_CD50	S1	RCVCMP0000033	-0.4111657970275599	Not stimulated	In solution	In solution - Not stimulated
CD162_CD50	S1	RCVCMP0000036	19.642244116186564	Not stimulated	In solution	In solution - Not stimulated
CD162_CD50	S1	RCVCMP0000037	4.912108955225998	Not stimulated	In solution	In solution - Not stimulated
CD162_CD50	S1	RCVCMP0000041	8.046820467581238	Not stimulated	In solution	In solution - Not stimulated
CD162_CD50	S1	RCVCMP0000042	-1.832909991149174	Not stimulated	In solution	In solution - Not stimulated
CD162_CD50	S1	RCVCMP0000047	0.6273599435835718	Not stimulated	In solution	In solution - Not stimulated
CD162_CD50	S1	RCVCMP0000050	-2.7352244976908446	Not stimulated	In solution	In solution - Not stimulated
CD162_CD50	S1	RCVCMP0000053	3.0652117802444825	Not stimulated	In solution	In solution - Not stimulated
CD162_CD50	S1	RCVCMP0000054	4.383659843548785	Not stimulated	In solution	In solution - Not stimulated
CD162_CD50	S1	RCVCMP0000055	18.03019424228704	Not stimulated	In solution	In solution - Not stimulated
CD162_CD50	S1	RCVCMP0000057	-1.3145714573396439	Not stimulated	In solution	In solution - Not stimulated
CD162_CD50	S1	RCVCMP0000058	0.2915170151415251	Not stimulated	In solution	In solution - Not stimulated
CD162_CD50	S1	RCVCMP0000061	-2.4728402500555973	Not stimulated	In solution	In solution - Not stimulated
CD162_CD50	S1	RCVCMP0000062	2.860102323709196	Not stimulated	In solution	In solution - Not stimulated
CD162_CD50	S1	RCVCMP0000069	-2.5177029105331465	Not stimulated	In solution	In solution - Not stimulated
CD162_CD50	S1	RCVCMP0000070	3.184875818196937	Not stimulated	In solution	In solution - Not stimulated
CD162_CD50	S1	RCVCMP0000072	4.434683063687295	Not stimulated	In solution	In solution - Not stimulated
CD162_CD50	S1	RCVCMP0000076	4.938475028467619	Not stimulated	In solution	In solution - Not stimulated
CD162_CD50	S1	RCVCMP0000077	-0.7092544937185634	Not stimulated	In solution	In solution - Not stimulated
CD162_CD50	S1	RCVCMP0000078	12.97496788767605	Not stimulated	In solution	In solution - Not stimulated
CD162_CD50	S1	RCVCMP0000079	0.7472006531249121	Not stimulated	In solution	In solution - Not stimulated
CD162_CD50	S1	RCVCMP0000081	16.03925556075918	Not stimulated	In solution	In solution - Not stimulated
CD162_CD50	S1	RCVCMP0000082	2.8196196029735523	Not stimulated	In solution	In solution - Not stimulated
CD162_CD50	S1	RCVCMP0000086	0.5173215137444813	Not stimulated	In solution	In solution - Not stimulated
CD162_CD50	S1	RCVCMP0000087	-3.7103685387329257	Not stimulated	In solution	In solution - Not stimulated
CD162_CD50	S1	RCVCMP0000090	3.8619229957112693	Not stimulated	In solution	In solution - Not stimulated
CD162_CD50	S1	RCVCMP0000091	-3.334480047220427	Not stimulated	In solution	In solution - Not stimulated
CD162_CD50	S1	RCVCMP0000093	1.8148367672957422	Not stimulated	In solution	In solution - Not stimulated
CD162_CD50	S1	RCVCMP0000095	-2.3923392462361903	Not stimulated	In solution	In solution - Not stimulated
CD162_CD50	S1	RCVCMP0000096	5.194266498796809	Not stimulated	In solution	In solution - Not stimulated
CD162_CD50	S1	RCVCMP0000102	4.579842066713345	Not stimulated	In solution	In solution - Not stimulated
CD162_CD50	S1	RCVCMP0000104	4.0576836291225655	Not stimulated	In solution	In solution - Not stimulated
CD162_CD50	S1	RCVCMP0000105	5.789839581750499	Not stimulated	In solution	In solution - Not stimulated
CD162_CD50	S1	RCVCMP0000106	0.6430093924569064	Not stimulated	In solution	In solution - Not stimulated
CD162_CD50	S1	RCVCMP0000108	18.340033929648968	Not stimulated	In solution	In solution - Not stimulated
CD162_CD50	S1	RCVCMP0000109	-0.3585253876035152	Not stimulated	In solution	In solution - Not stimulated
CD162_CD50	S1	RCVCMP0000111	-5.184966995487299	Not stimulated	In solution	In solution - Not stimulated
CD162_CD50	S1	RCVCMP0000113	-3.5654710150725917	Not stimulated	In solution	In solution - Not stimulated
CD162_CD50	S1	RCVCMP0000114	-0.24640416273059607	Not stimulated	In solution	In solution - Not stimulated
CD162_CD50	S1	RCVCMP0000117	6.6662691381364905	Not stimulated	In solution	In solution - Not stimulated
CD162_CD50	S1	RCVCMP0000119	4.895113344539014	Not stimulated	In solution	In solution - Not stimulated
CD162_CD50	S1	RCVCMP0000121	1.11971622791119	Not stimulated	In solution	In solution - Not stimulated
CD162_CD50	S1	RCVCMP0000123	-0.8961374847869475	Not stimulated	In solution	In solution - Not stimulated
CD162_CD50	S1	RCVCMP0000124	9.527935338945385	Not stimulated	In solution	In solution - Not stimulated
CD162_CD50	S1	RCVCMP0000126	18.088335312197536	Not stimulated	In solution	In solution - Not stimulated
CD162_CD50	S1	RCVCMP0000129	-5.49177883217419	Not stimulated	In solution	In solution - Not stimulated
CD162_CD50	S1	RCVCMP0000130	1.7587984063575366	Not stimulated	In solution	In solution - Not stimulated
CD162_CD50	S1	RCVCMP0000132	-4.287007469856451	Not stimulated	In solution	In solution - Not stimulated
CD162_CD50	S1	RCVCMP0000136	11.742405061830006	Not stimulated	In solution	In solution - Not stimulated
CD162_CD50	S1	RCVCMP0000140	-1.127183570733381	Not stimulated	In solution	In solution - Not stimulated
CD162_CD50	S1	RCVCMP0000141	-4.146233442824901	Not stimulated	In solution	In solution - Not stimulated
CD162_CD50	S1	RCVCMP0000142	5.5488835180363765	Not stimulated	In solution	In solution - Not stimulated
CD162_CD50	S1	RCVCMP0000143	6.564136572182591	Not stimulated	In solution	In solution - Not stimulated
CD162_CD50	S1	RCVCMP0000144	-0.3706564895312002	Not stimulated	In solution	In solution - Not stimulated
CD162_CD50	S1	RCVCMP0000148	-4.037374228338504	Not stimulated	In solution	In solution - Not stimulated
CD162_CD50	S1	RCVCMP0000150	0.7687420303925214	Not stimulated	In solution	In solution - Not stimulated
CD162_CD50	S1	RCVCMP0000152	7.27470784599615	Not stimulated	In solution	In solution - Not stimulated
CD162_CD50	S1	RCVCMP0000153	1.9727150891572656	Not stimulated	In solution	In solution - Not stimulated
CD162_CD50	S1	RCVCMP0000156	5.816180368170396	Not stimulated	In solution	In solution - Not stimulated
CD162_CD50	S1	RCVCMP0000160	7.9610881664364275	Not stimulated	In solution	In solution - Not stimulated
CD162_CD50	S1	RCVCMP0000164	-0.17718040545413768	Not stimulated	In solution	In solution - Not stimulated
CD162_CD50	S1	RCVCMP0000166	17.158908996463698	Not stimulated	In solution	In solution - Not stimulated
CD162_CD50	S1	RCVCMP0000168	-9.616897547949458	Not stimulated	In solution	In solution - Not stimulated
CD162_CD50	S1	RCVCMP0000170	-2.18818758794227	Not stimulated	In solution	In solution - Not stimulated
CD162_CD50	S1	RCVCMP0000172	1.7773074697834592	Not stimulated	In solution	In solution - Not stimulated
CD162_CD50	S1	RCVCMP0000177	15.950487509076748	Not stimulated	In solution	In solution - Not stimulated
CD162_CD50	S1	RCVCMP0000181	1.723275375769048	Not stimulated	In solution	In solution - Not stimulated
CD162_CD50	S1	RCVCMP0000185	-3.233275553012796	Not stimulated	In solution	In solution - Not stimulated
CD162_CD50	S1	RCVCMP0000186	5.768691595461521	Not stimulated	In solution	In solution - Not stimulated
CD162_CD50	S1	RCVCMP0000187	2.743186545548175	Not stimulated	In solution	In solution - Not stimulated
CD162_CD50	S1	RCVCMP0000188	-0.4731233813502188	Not stimulated	In solution	In solution - Not stimulated
CD162_CD50	S1	RCVCMP0000191	16.99068979222369	Not stimulated	In solution	In solution - Not stimulated
CD162_CD50	S1	RCVCMP0000192	14.457615534731746	Not stimulated	In solution	In solution - Not stimulated
CD162_CD50	S1	RCVCMP0000194	0.43094016030115173	Not stimulated	In solution	In solution - Not stimulated
CD162_CD50	S1	RCVCMP0000195	-3.3655018256538427	Not stimulated	In solution	In solution - Not stimulated
CD162_CD50	S1	RCVCMP0000202	5.167650170290435	Not stimulated	In solution	In solution - Not stimulated
CD162_CD50	S1	RCVCMP0000206	10.06353175114091	Not stimulated	In solution	In solution - Not stimulated
CD162_CD50	S1	RCVCMP0000208	-2.4663003218428896	Not stimulated	In solution	In solution - Not stimulated
CD162_CD50	S1	RCVCMP0000211	0.8066586107037161	Not stimulated	In solution	In solution - Not stimulated
CD162_CD50	S1	RCVCMP0000213	1.5852216190797488	Not stimulated	In solution	In solution - Not stimulated
CD162_CD50	S1	RCVCMP0000216	8.22041225250368	Not stimulated	In solution	In solution - Not stimulated
CD162_CD50	S1	RCVCMP0000217	-1.9452670858560879	Not stimulated	In solution	In solution - Not stimulated
CD162_CD50	S1	RCVCMP0000220	2.6093349725058097	Not stimulated	In solution	In solution - Not stimulated
CD162_CD50	S1	RCVCMP0000221	5.723571443702319	Not stimulated	In solution	In solution - Not stimulated
CD162_CD50	S1	RCVCMP0000222	-6.4015672768469	Not stimulated	In solution	In solution - Not stimulated
CD162_CD50	S1	RCVCMP0000224	-1.5308393460167056	Not stimulated	In solution	In solution - Not stimulated
CD162_CD50	S1	RCVCMP0000225	0.6030407146529313	Not stimulated	In solution	In solution - Not stimulated
CD162_CD50	S1	RCVCMP0000228	-0.5596745370351743	Not stimulated	In solution	In solution - Not stimulated
CD162_CD50	S1	RCVCMP0000231	-2.880226598020586	Not stimulated	In solution	In solution - Not stimulated
CD162_CD50	S1	RCVCMP0000235	2.421889904588195	Not stimulated	In solution	In solution - Not stimulated
CD162_CD50	S1	RCVCMP0000236	9.059813558938028	Not stimulated	In solution	In solution - Not stimulated
CD162_CD50	S1	RCVCMP0000239	2.4626823978122347	Not stimulated	In solution	In solution - Not stimulated
CD162_CD50	S1	RCVCMP0000240	6.923353068924212	Not stimulated	In solution	In solution - Not stimulated
CD162_CD50	S1	RCVCMP0000242	4.163503771277996	Not stimulated	In solution	In solution - Not stimulated
CD162_CD50	S1	RCVCMP0000243	3.004459512770013	Not stimulated	In solution	In solution - Not stimulated
CD162_CD50	S1	RCVCMP0000245	-2.1077917891686675	Not stimulated	In solution	In solution - Not stimulated
CD162_CD50	S1	RCVCMP0000250	-2.178806093062275	Not stimulated	In solution	In solution - Not stimulated
CD162_CD50	S1	RCVCMP0000252	-1.0470035350365614	Not stimulated	In solution	In solution - Not stimulated
CD162_CD50	S1	RCVCMP0000256	1.876049499277263	Not stimulated	In solution	In solution - Not stimulated
CD162_CD50	S1	RCVCMP0000259	5.709666684994316	Not stimulated	In solution	In solution - Not stimulated
CD162_CD50	S1	RCVCMP0000261	-1.7251080631717726	Not stimulated	In solution	In solution - Not stimulated
CD162_CD50	S1	RCVCMP0000262	14.300645822415868	Not stimulated	In solution	In solution - Not stimulated
CD162_CD50	S1	RCVCMP0000263	-2.122182822109326	Not stimulated	In solution	In solution - Not stimulated
CD162_CD50	S1	RCVCMP0000264	1.1611134760622155	Not stimulated	In solution	In solution - Not stimulated
CD162_CD50	S1	RCVCMP0000267	1.8863806475945626	Not stimulated	In solution	In solution - Not stimulated
CD162_CD50	S1	RCVCMP0000269	-3.029805764972835	Not stimulated	In solution	In solution - Not stimulated
CD162_CD50	S1	RCVCMP0000274	1.3017919445509356	Not stimulated	In solution	In solution - Not stimulated
CD162_CD50	S1	RCVCMP0000276	3.9338689031396767	Not stimulated	In solution	In solution - Not stimulated
CD162_CD50	S1	RCVCMP0000277	15.338549695688041	Not stimulated	In solution	In solution - Not stimulated
CD162_CD50	S1	RCVCMP0000279	-2.2179129864498925	Not stimulated	In solution	In solution - Not stimulated
CD162_CD50	S1	RCVCMP0000280	9.061874730922318	Not stimulated	In solution	In solution - Not stimulated
CD162_CD50	S1	RCVCMP0000281	-0.34922794347356234	Not stimulated	In solution	In solution - Not stimulated
CD162_CD50	S1	RCVCMP0000285	3.3396216089044417	Not stimulated	In solution	In solution - Not stimulated
CD162_CD50	S1	RCVCMP0000288	7.066410421561902	Not stimulated	In solution	In solution - Not stimulated
CD162_CD50	S1	RCVCMP0000289	6.8392599233149065	Not stimulated	In solution	In solution - Not stimulated
CD162_CD50	S1	RCVCMP0000290	3.732997908279621	Not stimulated	In solution	In solution - Not stimulated
CD162_CD50	S1	RCVCMP0000295	0.6614117459045195	Not stimulated	In solution	In solution - Not stimulated
CD162_CD50	S1	RCVCMP0000300	9.150835489370257	Not stimulated	In solution	In solution - Not stimulated
CD162_CD50	S1	RCVCMP0000301	2.7241913406952047	Not stimulated	In solution	In solution - Not stimulated
CD162_CD50	S1	RCVCMP0000302	0.24854051039205594	Not stimulated	In solution	In solution - Not stimulated
CD162_CD50	S1	RCVCMP0000303	-0.9182233499718591	Not stimulated	In solution	In solution - Not stimulated
CD162_CD50	S1	RCVCMP0000309	6.026804106275358	Not stimulated	In solution	In solution - Not stimulated
CD162_CD50	S1	RCVCMP0000313	-3.5752142876854998	Not stimulated	In solution	In solution - Not stimulated
CD162_CD50	S1	RCVCMP0000314	18.972320192901	Not stimulated	In solution	In solution - Not stimulated
CD162_CD50	S1	RCVCMP0000316	2.0558284261622983	Not stimulated	In solution	In solution - Not stimulated
CD162_CD50	S1	RCVCMP0000318	23.39516981034284	Not stimulated	In solution	In solution - Not stimulated
CD162_CD50	S1	RCVCMP0000319	0.7659606374389819	Not stimulated	In solution	In solution - Not stimulated
CD162_CD50	S1	RCVCMP0000323	6.486951339984939	Not stimulated	In solution	In solution - Not stimulated
CD162_CD50	S1	RCVCMP0000324	-2.188901537866831	Not stimulated	In solution	In solution - Not stimulated
CD162_CD50	S1	RCVCMP0000328	-4.384713113330609	Not stimulated	In solution	In solution - Not stimulated
CD162_CD50	S1	RCVCMP0000329	3.316747984064307	Not stimulated	In solution	In solution - Not stimulated
CD162_CD50	S1	RCVCMP0000330	-1.9862148267108206	Not stimulated	In solution	In solution - Not stimulated
CD162_CD50	S1	RCVCMP0000333	5.693031618410227	Not stimulated	In solution	In solution - Not stimulated
CD162_CD50	S1	RCVCMP0000337	1.8663849662231726	Not stimulated	In solution	In solution - Not stimulated
CD162_CD50	S1	RCVCMP0000339	3.1582931313731057	Not stimulated	In solution	In solution - Not stimulated
CD162_CD50	S1	RCVCMP0000341	-0.8797515750967682	Not stimulated	In solution	In solution - Not stimulated
CD162_CD50	S1	RCVCMP0000342	17.93768818400344	Not stimulated	In solution	In solution - Not stimulated
CD162_CD50	S1	RCVCMP0000343	1.7322829649724858	Not stimulated	In solution	In solution - Not stimulated
CD162_CD50	S1	RCVCMP0000346	9.808578317075199	Not stimulated	In solution	In solution - Not stimulated
CD162_CD50	S1	RCVCMP0000347	3.206118622994913	Not stimulated	In solution	In solution - Not stimulated
CD162_CD50	S1	RCVCMP0000348	3.3538848032333446	Not stimulated	In solution	In solution - Not stimulated
CD162_CD50	S1	RCVCMP0000351	0.534681293712954	Not stimulated	In solution	In solution - Not stimulated
CD162_CD50	S1	RCVCMP0000355	6.307838285196941	Not stimulated	In solution	In solution - Not stimulated
CD162_CD50	S1	RCVCMP0000357	8.094495296441762	Not stimulated	In solution	In solution - Not stimulated
CD162_CD50	S1	RCVCMP0000358	3.4201466556934492	Not stimulated	In solution	In solution - Not stimulated
CD162_CD50	S1	RCVCMP0000362	4.0348376242266655	Not stimulated	In solution	In solution - Not stimulated
CD162_CD50	S1	RCVCMP0000366	-1.4007681228493334	Not stimulated	In solution	In solution - Not stimulated
CD162_CD50	S1	RCVCMP0000367	-0.6138430016145305	Not stimulated	In solution	In solution - Not stimulated
CD162_CD50	S1	RCVCMP0000369	-5.368742884954045	Not stimulated	In solution	In solution - Not stimulated
CD162_CD50	S1	RCVCMP0000370	6.2512164538111445	Not stimulated	In solution	In solution - Not stimulated
CD162_CD50	S1	RCVCMP0000372	4.151529870807885	Not stimulated	In solution	In solution - Not stimulated
CD162_CD50	S1	RCVCMP0000375	1.8898150318725035	Not stimulated	In solution	In solution - Not stimulated
CD162_CD50	S1	RCVCMP0000377	5.07854880194151	Not stimulated	In solution	In solution - Not stimulated
CD162_CD50	S1	RCVCMP0000381	-4.343236745168182	Not stimulated	In solution	In solution - Not stimulated
CD162_CD50	S1	RCVCMP0000383	15.867316338724814	Not stimulated	In solution	In solution - Not stimulated
CD162_CD50	S1	RCVCMP0000386	3.090044077144014	Not stimulated	In solution	In solution - Not stimulated
CD162_CD50	S1	RCVCMP0000387	1.3623517553578162	Not stimulated	In solution	In solution - Not stimulated
CD162_CD50	S1	RCVCMP0000390	4.610827959069885	Not stimulated	In solution	In solution - Not stimulated
CD162_CD50	S1	RCVCMP0000392	5.981033471751931	Not stimulated	In solution	In solution - Not stimulated
CD162_CD50	S1	RCVCMP0000399	2.1514816622091506	Not stimulated	In solution	In solution - Not stimulated
CD162_CD50	S1	RCVCMP0000400	-0.5234632375897097	Not stimulated	In solution	In solution - Not stimulated
CD162_CD50	S1	RCVCMP0000403	-0.3529908118560859	Not stimulated	In solution	In solution - Not stimulated
CD162_CD50	S1	RCVCMP0000406	4.880777804411189	Not stimulated	In solution	In solution - Not stimulated
CD162_CD50	S1	RCVCMP0000411	1.4893788741354668	Not stimulated	In solution	In solution - Not stimulated
CD162_CD50	S1	RCVCMP0000412	-4.21306162943261	Not stimulated	In solution	In solution - Not stimulated
CD162_CD50	S1	RCVCMP0000414	11.015719944193375	Not stimulated	In solution	In solution - Not stimulated
CD162_CD50	S1	RCVCMP0000423	-6.449666715798167	Not stimulated	In solution	In solution - Not stimulated
CD162_CD50	S1	RCVCMP0000424	2.918604966914603	Not stimulated	In solution	In solution - Not stimulated
CD162_CD50	S1	RCVCMP0000427	2.6068008960775653	Not stimulated	In solution	In solution - Not stimulated
CD162_CD50	S1	RCVCMP0000430	13.947875815291445	Not stimulated	In solution	In solution - Not stimulated
CD162_CD50	S1	RCVCMP0000438	-2.7545516502620173	Not stimulated	In solution	In solution - Not stimulated
CD162_CD50	S1	RCVCMP0000439	-5.388499881667057	Not stimulated	In solution	In solution - Not stimulated
CD162_CD50	S1	RCVCMP0000440	1.0542015149155386	Not stimulated	In solution	In solution - Not stimulated
CD162_CD50	S1	RCVCMP0000447	-1.7000595421276767	Not stimulated	In solution	In solution - Not stimulated
CD162_CD50	S1	RCVCMP0000450	-0.2774935837711934	Not stimulated	In solution	In solution - Not stimulated
CD162_CD50	S1	RCVCMP0000453	3.755201303536174	Not stimulated	In solution	In solution - Not stimulated
CD162_CD50	S1	RCVCMP0000454	7.259882104576372	Not stimulated	In solution	In solution - Not stimulated
CD162_CD50	S1	RCVCMP0000455	6.328091124742122	Not stimulated	In solution	In solution - Not stimulated
CD162_CD50	S1	RCVCMP0000457	7.550483141539184	Not stimulated	In solution	In solution - Not stimulated
CD162_CD50	S1	RCVCMP0000464	2.3611593435654337	Not stimulated	In solution	In solution - Not stimulated
CD162_CD50	S1	RCVCMP0000465	-0.09634195754959364	Not stimulated	In solution	In solution - Not stimulated
CD162_CD50	S1	RCVCMP0000466	5.463641409119173	Not stimulated	In solution	In solution - Not stimulated
CD162_CD50	S1	RCVCMP0000468	-8.4116718224442	Not stimulated	In solution	In solution - Not stimulated
CD162_CD50	S1	RCVCMP0000469	19.299493077362676	Not stimulated	In solution	In solution - Not stimulated
CD162_CD50	S1	RCVCMP0000472	-6.189107226397916	Not stimulated	In solution	In solution - Not stimulated
CD162_CD50	S1	RCVCMP0000474	-9.782912677196016	Not stimulated	In solution	In solution - Not stimulated
CD162_CD50	S1	RCVCMP0000478	3.594769646904146	Not stimulated	In solution	In solution - Not stimulated
CD162_CD50	S1	RCVCMP0000483	12.584488480447293	Not stimulated	In solution	In solution - Not stimulated
CD162_CD50	S1	RCVCMP0000491	-1.652276660879806	Not stimulated	In solution	In solution - Not stimulated
CD162_CD50	S1	RCVCMP0000492	3.3580621041992678	Not stimulated	In solution	In solution - Not stimulated
CD162_CD50	S1	RCVCMP0000496	2.840691389524826	Not stimulated	In solution	In solution - Not stimulated
CD162_CD50	S1	RCVCMP0000497	5.532378616862236	Not stimulated	In solution	In solution - Not stimulated
CD162_CD50	S1	RCVCMP0000501	-3.0802817317201407	Not stimulated	In solution	In solution - Not stimulated
CD162_CD50	S1	RCVCMP0000502	-0.12905107235159402	Not stimulated	In solution	In solution - Not stimulated
CD162_CD50	S1	RCVCMP0000504	2.742139918959088	Not stimulated	In solution	In solution - Not stimulated
CD162_CD50	S1	RCVCMP0000507	10.307574095574209	Not stimulated	In solution	In solution - Not stimulated
CD162_CD50	S1	RCVCMP0000508	1.5567606609949656	Not stimulated	In solution	In solution - Not stimulated
CD162_CD50	S1	RCVCMP0000511	2.4252292246210247	Not stimulated	In solution	In solution - Not stimulated
CD162_CD50	S1	RCVCMP0000518	1.8455412131210218	Not stimulated	In solution	In solution - Not stimulated
CD162_CD50	S1	RCVCMP0000522	5.1431785800108605	Not stimulated	In solution	In solution - Not stimulated
CD162_CD50	S1	RCVCMP0000525	-2.171316912475385	Not stimulated	In solution	In solution - Not stimulated
CD162_CD50	S1	RCVCMP0000527	1.5478275686023246	Not stimulated	In solution	In solution - Not stimulated
CD162_CD50	S1	RCVCMP0000537	5.0680129566857435	Not stimulated	In solution	In solution - Not stimulated
CD162_CD50	S1	RCVCMP0000540	-3.4402455409704134	Not stimulated	In solution	In solution - Not stimulated
CD162_CD50	S1	RCVCMP0000543	-0.06694106341099311	Not stimulated	In solution	In solution - Not stimulated
CD162_CD50	S1	RCVCMP0000548	2.4318969338481784	Not stimulated	In solution	In solution - Not stimulated
CD162_CD50	S1	RCVCMP0000550	8.195766401154746	Not stimulated	In solution	In solution - Not stimulated
CD162_CD50	S1	RCVCMP0000552	3.0440597536359864	Not stimulated	In solution	In solution - Not stimulated
CD162_CD50	S1	RCVCMP0000561	6.782380705536153	Not stimulated	In solution	In solution - Not stimulated
CD162_CD50	S1	RCVCMP0000562	11.865447274169032	Not stimulated	In solution	In solution - Not stimulated
CD162_CD50	S1	RCVCMP0000563	-4.627995227857243	Not stimulated	In solution	In solution - Not stimulated
CD162_CD50	S1	RCVCMP0000571	12.268038138406842	Not stimulated	In solution	In solution - Not stimulated
CD162_CD50	S1	RCVCMP0000576	11.168222242891439	Not stimulated	In solution	In solution - Not stimulated
CD162_CD50	S1	RCVCMP0000585	5.074492998966752	Not stimulated	In solution	In solution - Not stimulated
CD162_CD50	S1	RCVCMP0000586	13.074105947486334	Not stimulated	In solution	In solution - Not stimulated
CD162_CD50	S1	RCVCMP0000588	16.37458164866301	Not stimulated	In solution	In solution - Not stimulated
CD162_CD50	S1	RCVCMP0000592	-1.7345568985885846	Not stimulated	In solution	In solution - Not stimulated
CD162_CD50	S1	RCVCMP0000604	-2.1944856590445347	Not stimulated	In solution	In solution - Not stimulated
CD162_CD50	S1	RCVCMP0000606	2.8014915919464425	Not stimulated	In solution	In solution - Not stimulated
CD162_CD50	S1	RCVCMP0000607	2.782875466495311	Not stimulated	In solution	In solution - Not stimulated
CD162_CD50	S1	RCVCMP0000614	-0.4989664948086635	Not stimulated	In solution	In solution - Not stimulated
CD162_CD50	S1	RCVCMP0000616	7.108052595275708	Not stimulated	In solution	In solution - Not stimulated
CD162_CD50	S1	RCVCMP0000620	5.100098393931713	Not stimulated	In solution	In solution - Not stimulated
CD162_CD50	S1	RCVCMP0000621	8.654573991242591	Not stimulated	In solution	In solution - Not stimulated
CD162_CD50	S1	RCVCMP0000627	-1.0805701193701174	Not stimulated	In solution	In solution - Not stimulated
CD162_CD50	S1	RCVCMP0000628	0.3153173155061547	Not stimulated	In solution	In solution - Not stimulated
CD162_CD50	S1	RCVCMP0000633	4.458310378685042	Not stimulated	In solution	In solution - Not stimulated
CD162_CD50	S1	RCVCMP0000637	-0.8940822060348713	Not stimulated	In solution	In solution - Not stimulated
CD162_CD50	S1	RCVCMP0000638	-3.2006621007035223	Not stimulated	In solution	In solution - Not stimulated
CD162_CD50	S1	RCVCMP0000645	5.0636095185591055	Not stimulated	In solution	In solution - Not stimulated
CD162_CD50	S1	RCVCMP0000646	-0.653891771847039	Not stimulated	In solution	In solution - Not stimulated
CD162_CD50	S1	RCVCMP0000647	3.6950456305211206	Not stimulated	In solution	In solution - Not stimulated
CD162_CD50	S1	RCVCMP0000654	4.150973071002428	Not stimulated	In solution	In solution - Not stimulated
CD162_CD50	S1	RCVCMP0000659	-1.1994968947678404	Not stimulated	In solution	In solution - Not stimulated
CD162_CD50	S1	RCVCMP0000662	-0.08138575715599297	Not stimulated	In solution	In solution - Not stimulated
CD162_CD50	S1	RCVCMP0000665	4.990643888455678	Not stimulated	In solution	In solution - Not stimulated
CD162_CD50	S1	RCVCMP0000669	-2.2386227188685526	Not stimulated	In solution	In solution - Not stimulated
CD162_CD50	S1	RCVCMP0000676	16.422134864277172	Not stimulated	In solution	In solution - Not stimulated
CD162_CD50	S1	RCVCMP0000678	4.975634025710724	Not stimulated	In solution	In solution - Not stimulated
CD162_CD50	S1	RCVCMP0000685	-2.190136682617713	Not stimulated	In solution	In solution - Not stimulated
CD162_CD50	S1	RCVCMP0000689	1.3019675725952857	Not stimulated	In solution	In solution - Not stimulated
CD162_CD50	S1	RCVCMP0000693	-5.2744633158252325	Not stimulated	In solution	In solution - Not stimulated
CD162_CD50	S1	RCVCMP0000702	6.558920580388034	Not stimulated	In solution	In solution - Not stimulated
CD162_CD50	S1	RCVCMP0000709	3.872255202723259	Not stimulated	In solution	In solution - Not stimulated
CD162_CD50	S1	RCVCMP0000710	1.3449823845206184	Not stimulated	In solution	In solution - Not stimulated
CD162_CD50	S1	RCVCMP0000711	6.68527716042422	Not stimulated	In solution	In solution - Not stimulated
CD162_CD50	S1	RCVCMP0000713	-5.443136849663236	Not stimulated	In solution	In solution - Not stimulated
CD162_CD50	S1	RCVCMP0000714	4.049751067040373	Not stimulated	In solution	In solution - Not stimulated
CD162_CD50	S1	RCVCMP0000723	2.514271036403817	Not stimulated	In solution	In solution - Not stimulated
CD162_CD50	S1	RCVCMP0000728	3.7691771791239916	Not stimulated	In solution	In solution - Not stimulated
CD162_CD50	S1	RCVCMP0000730	2.5849927074279	Not stimulated	In solution	In solution - Not stimulated
CD162_CD50	S1	RCVCMP0000731	2.7392364847909687	Not stimulated	In solution	In solution - Not stimulated
CD162_CD50	S1	RCVCMP0000734	1.9550654246216108	Not stimulated	In solution	In solution - Not stimulated
CD162_CD50	S1	RCVCMP0000738	-2.5874545138321965	Not stimulated	In solution	In solution - Not stimulated
CD162_CD50	S1	RCVCMP0000739	13.298946193569352	Not stimulated	In solution	In solution - Not stimulated
CD162_CD50	S1	RCVCMP0000741	-4.265752799225314	Not stimulated	In solution	In solution - Not stimulated
CD162_CD50	S1	RCVCMP0000745	-2.4902663727636	Not stimulated	In solution	In solution - Not stimulated
CD162_CD50	S1	RCVCMP0000746	4.33954510614544	Not stimulated	In solution	In solution - Not stimulated
CD162_CD50	S1	RCVCMP0000747	2.6317118553049323	Not stimulated	In solution	In solution - Not stimulated
CD162_CD50	S1	RCVCMP0000752	-2.8687059188676485	Not stimulated	In solution	In solution - Not stimulated
CD162_CD50	S1	RCVCMP0000755	-0.03922427449146413	Not stimulated	In solution	In solution - Not stimulated
CD162_CD50	S1	RCVCMP0000758	13.736050665671875	Not stimulated	In solution	In solution - Not stimulated
CD162_CD50	S1	RCVCMP0000763	-6.4766716907889705	Not stimulated	In solution	In solution - Not stimulated
CD162_CD50	S1	RCVCMP0000764	2.1776045208263346	Not stimulated	In solution	In solution - Not stimulated
CD162_CD50	S1	RCVCMP0000766	-0.21824928398060392	Not stimulated	In solution	In solution - Not stimulated
CD162_CD50	S1	RCVCMP0000771	5.6484380028638865	Not stimulated	In solution	In solution - Not stimulated
CD162_CD50	S1	RCVCMP0000776	0.16379436630526836	Not stimulated	In solution	In solution - Not stimulated
CD162_CD50	S1	RCVCMP0000777	13.598487813796512	Not stimulated	In solution	In solution - Not stimulated
CD162_CD50	S1	RCVCMP0000783	-3.200196087243168	Not stimulated	In solution	In solution - Not stimulated
CD162_CD50	S1	RCVCMP0000784	3.463532682823062	Not stimulated	In solution	In solution - Not stimulated
CD162_CD50	S1	RCVCMP0000785	-1.778502141426846	Not stimulated	In solution	In solution - Not stimulated
CD162_CD50	S1	RCVCMP0000790	0.17801157938691908	Not stimulated	In solution	In solution - Not stimulated
CD162_CD50	S1	RCVCMP0000793	-2.6468941265939705	Not stimulated	In solution	In solution - Not stimulated
CD162_CD50	S1	RCVCMP0000794	-0.40581037275063453	Not stimulated	In solution	In solution - Not stimulated
CD162_CD50	S1	RCVCMP0000802	7.335078363544951	Not stimulated	In solution	In solution - Not stimulated
CD162_CD50	S1	RCVCMP0000803	2.878815505567704	Not stimulated	In solution	In solution - Not stimulated
CD162_CD50	S1	RCVCMP0000805	2.6241040477054907	Not stimulated	In solution	In solution - Not stimulated
CD162_CD50	S1	RCVCMP0000811	1.1663217369380263	Not stimulated	In solution	In solution - Not stimulated
CD162_CD50	S1	RCVCMP0000822	1.209589266689529	Not stimulated	In solution	In solution - Not stimulated
CD162_CD50	S1	RCVCMP0000823	-5.982265518004818	Not stimulated	In solution	In solution - Not stimulated
CD162_CD50	S1	RCVCMP0000824	-0.252756946463574	Not stimulated	In solution	In solution - Not stimulated
CD162_CD50	S1	RCVCMP0000840	-3.1454553940164747	Not stimulated	In solution	In solution - Not stimulated
CD162_CD50	S1	RCVCMP0000843	1.3043676104113728	Not stimulated	In solution	In solution - Not stimulated
CD162_CD50	S1	RCVCMP0000849	3.5130111870692207	Not stimulated	In solution	In solution - Not stimulated
CD162_CD50	S1	RCVCMP0000850	5.032707883501611	Not stimulated	In solution	In solution - Not stimulated
CD162_CD50	S1	RCVCMP0000854	2.966445171014178	Not stimulated	In solution	In solution - Not stimulated
CD162_CD50	S1	RCVCMP0000862	-3.03643761140384	Not stimulated	In solution	In solution - Not stimulated
CD162_CD50	S1	RCVCMP0000863	4.953469631232729	Not stimulated	In solution	In solution - Not stimulated
CD162_CD50	S1	RCVCMP0000868	-2.419166473262579	Not stimulated	In solution	In solution - Not stimulated
CD162_CD50	S1	RCVCMP0000869	6.297271908624038	Not stimulated	In solution	In solution - Not stimulated
CD162_CD50	S1	RCVCMP0000876	5.83915369663051	Not stimulated	In solution	In solution - Not stimulated
CD162_CD50	S1	RCVCMP0000887	0.2592160017443066	Not stimulated	In solution	In solution - Not stimulated
CD162_CD50	S1	RCVCMP0000888	1.261173712417799	Not stimulated	In solution	In solution - Not stimulated
CD162_CD50	S1	RCVCMP0000890	7.096871394960336	Not stimulated	In solution	In solution - Not stimulated
CD162_CD50	S1	RCVCMP0000891	-3.613316860939418	Not stimulated	In solution	In solution - Not stimulated
CD162_CD50	S1	RCVCMP0000897	-2.3454738285905923	Not stimulated	In solution	In solution - Not stimulated
CD162_CD50	S1	RCVCMP0000901	3.108097675505473	Not stimulated	In solution	In solution - Not stimulated
CD162_CD50	S1	RCVCMP0000909	-3.4833443334681125	Not stimulated	In solution	In solution - Not stimulated
CD162_CD50	S1	RCVCMP0000913	4.883668961491759	Not stimulated	In solution	In solution - Not stimulated
CD162_CD50	S1	RCVCMP0000915	7.141186925408215	Not stimulated	In solution	In solution - Not stimulated
CD162_CD50	S1	RCVCMP0000927	7.2324349276947775	Not stimulated	In solution	In solution - Not stimulated
CD162_CD50	S1	RCVCMP0000930	-0.2975695452110408	Not stimulated	In solution	In solution - Not stimulated
CD162_CD50	S1	RCVCMP0000936	-1.5121614231619187	Not stimulated	In solution	In solution - Not stimulated
CD162_CD50	S1	RCVCMP0000939	1.1902236266516142	Not stimulated	In solution	In solution - Not stimulated
CD162_CD50	S1	RCVCMP0000942	4.184127407687772	Not stimulated	In solution	In solution - Not stimulated
CD162_CD50	S1	RCVCMP0000949	0.7875261153494266	Not stimulated	In solution	In solution - Not stimulated
CD162_CD50	S1	RCVCMP0000956	0.4454203010178643	Not stimulated	In solution	In solution - Not stimulated
CD162_CD50	S1	RCVCMP0000960	-4.413902037553023	Not stimulated	In solution	In solution - Not stimulated
CD162_CD50	S1	RCVCMP0000983	-1.5729845207667223	Not stimulated	In solution	In solution - Not stimulated
CD162_CD50	S1	RCVCMP0000990	0.4984158397926409	Not stimulated	In solution	In solution - Not stimulated
CD162_CD50	S1	RCVCMP0001002	8.36506964049982	Not stimulated	In solution	In solution - Not stimulated
CD162_CD50	S1	RCVCMP0001003	0.9153420165987087	Not stimulated	In solution	In solution - Not stimulated
CD162_CD50	S1	RCVCMP0001009	2.072934612193339	Not stimulated	In solution	In solution - Not stimulated
CD162_CD50	S1	RCVCMP0001022	-1.3490356119986664	Not stimulated	In solution	In solution - Not stimulated
CD162_CD50	S1	RCVCMP0001024	-2.9908638976507134	Not stimulated	In solution	In solution - Not stimulated
CD162_CD50	S1	RCVCMP0001028	3.865486395364087	Not stimulated	In solution	In solution - Not stimulated
CD162_CD50	S1	RCVCMP0001029	1.4976583832032762	Not stimulated	In solution	In solution - Not stimulated
CD162_CD50	S1	RCVCMP0001035	3.805052705267533	Not stimulated	In solution	In solution - Not stimulated
CD162_CD50	S1	RCVCMP0001038	0.7836974591992664	Not stimulated	In solution	In solution - Not stimulated
CD162_CD50	S1	RCVCMP0001040	-1.8482516844767205	Not stimulated	In solution	In solution - Not stimulated
CD162_CD50	S1	RCVCMP0001046	5.479072111128566	Not stimulated	In solution	In solution - Not stimulated
CD162_CD50	S1	RCVCMP0001051	-0.5619974171516902	Not stimulated	In solution	In solution - Not stimulated
CD162_CD50	S1	RCVCMP0001056	1.1221054408925997	Not stimulated	In solution	In solution - Not stimulated
CD162_CD50	S1	RCVCMP0001065	2.803076667312556	Not stimulated	In solution	In solution - Not stimulated
CD162_CD50	S1	RCVCMP0001067	2.750420595218979	Not stimulated	In solution	In solution - Not stimulated
CD162_CD50	S1	RCVCMP0001069	10.319092150467759	Not stimulated	In solution	In solution - Not stimulated
CD162_CD50	S1	RCVCMP0001072	8.298425657948084	Not stimulated	In solution	In solution - Not stimulated
CD162_CD50	S1	RCVCMP0001083	-0.5483058534296658	Not stimulated	In solution	In solution - Not stimulated
CD162_CD50	S1	RCVCMP0001087	5.028311497963811	Not stimulated	In solution	In solution - Not stimulated
CD162_CD50	S1	RCVCMP0001090	7.192555326112276	Not stimulated	In solution	In solution - Not stimulated
CD162_CD50	S1	RCVCMP0001113	-2.567380932906964	Not stimulated	In solution	In solution - Not stimulated
CD162_CD50	S1	RCVCMP0001127	2.582041577385216	Not stimulated	In solution	In solution - Not stimulated
CD162_CD50	S1	RCVCMP0001138	0.8101403233335877	Not stimulated	In solution	In solution - Not stimulated
CD162_CD50	S1	RCVCMP0001147	-10.521268531052645	Not stimulated	In solution	In solution - Not stimulated
CD162_CD50	S1	RCVCMP0001154	4.806636719436637	Not stimulated	In solution	In solution - Not stimulated
CD162_CD50	S1	RCVCMP0001161	2.5276333970640485	Not stimulated	In solution	In solution - Not stimulated
CD162_CD50	S1	RCVCMP0001198	3.9427061623647792	Not stimulated	In solution	In solution - Not stimulated
CD162_CD50	S1	RCVCMP0001199	-0.18948702209578422	Not stimulated	In solution	In solution - Not stimulated
CD162_CD50	S1	RCVCMP0001208	-0.13748039124886532	Not stimulated	In solution	In solution - Not stimulated
CD162_CD50	S1	RCVCMP0001221	-2.286753456834921	Not stimulated	In solution	In solution - Not stimulated
CD162_CD50	S1	RCVCMP0001225	15.731709688818691	Not stimulated	In solution	In solution - Not stimulated
CD162_CD50	S1	RCVCMP0001238	4.046945546807753	Not stimulated	In solution	In solution - Not stimulated
CD162_CD50	S1	RCVCMP0001245	1.1011894767206605	Not stimulated	In solution	In solution - Not stimulated
CD162_CD50	S1	RCVCMP0001258	1.8814033948497049	Not stimulated	In solution	In solution - Not stimulated
CD162_CD50	S1	RCVCMP0001269	2.525142383152415	Not stimulated	In solution	In solution - Not stimulated
CD162_CD50	S1	RCVCMP0001270	-4.9617438161331515	Not stimulated	In solution	In solution - Not stimulated
CD162_CD50	S1	RCVCMP0001291	15.768604227963358	Not stimulated	In solution	In solution - Not stimulated
CD162_CD50	S1	RCVCMP0001302	-5.871790130342536	Not stimulated	In solution	In solution - Not stimulated
CD162_CD50	S1	RCVCMP0001308	0.5371533253623462	Not stimulated	In solution	In solution - Not stimulated
CD162_CD50	S1	RCVCMP0001321	5.506794983257327	Not stimulated	In solution	In solution - Not stimulated
CD162_CD50	S1	RCVCMP0001337	3.825725439314681	Not stimulated	In solution	In solution - Not stimulated
CD162_CD50	S1	RCVCMP0001364	0.5025085198709035	Not stimulated	In solution	In solution - Not stimulated
CD162_CD50	S1	RCVCMP0001377	-1.9083459018494422	Not stimulated	In solution	In solution - Not stimulated
CD162_CD50	S1	RCVCMP0001388	2.6275593983820915	Not stimulated	In solution	In solution - Not stimulated
CD162_CD50	S1	RCVCMP0001450	2.281704974503036	Not stimulated	In solution	In solution - Not stimulated
CD162_CD50	S1	RCVCMP0001466	1.6056577035914834	Not stimulated	In solution	In solution - Not stimulated
CD162_CD50	S1	RCVCMP0001485	4.726714089969803	Not stimulated	In solution	In solution - Not stimulated
CD162_CD50	S1	RCVCMP0001499	12.747642073592155	Not stimulated	In solution	In solution - Not stimulated
CD162_CD50	S1	RCVCMP0001609	2.2545448040131113	Not stimulated	In solution	In solution - Not stimulated
CD162_CD50	S1	RCVCMP0001714	8.561122467459901	Not stimulated	In solution	In solution - Not stimulated
CD162_CD50	S1	RCVCMP0001890	-4.414741878110727	Not stimulated	In solution	In solution - Not stimulated
CD162_CD50	S1	RCVCMP0002033	5.757561067097468	Not stimulated	In solution	In solution - Not stimulated
CD162_CD50	S6	RCVCMP0000000	-8.26003658673289	MCP1	In solution	In solution - MCP1
CD162_CD50	S6	RCVCMP0000001	-3.9011954494102996	MCP1	In solution	In solution - MCP1
CD162_CD50	S6	RCVCMP0000002	15.013970350505167	MCP1	In solution	In solution - MCP1
CD162_CD50	S6	RCVCMP0000003	-2.0894974733428735	MCP1	In solution	In solution - MCP1
CD162_CD50	S6	RCVCMP0000006	6.620985886033748	MCP1	In solution	In solution - MCP1
CD162_CD50	S6	RCVCMP0000011	-4.395730941515407	MCP1	In solution	In solution - MCP1
CD162_CD50	S6	RCVCMP0000012	5.198756572687186	MCP1	In solution	In solution - MCP1
CD162_CD50	S6	RCVCMP0000015	3.8958171476104195	MCP1	In solution	In solution - MCP1
CD162_CD50	S6	RCVCMP0000016	3.3850469653470427	MCP1	In solution	In solution - MCP1
CD162_CD50	S6	RCVCMP0000018	0.8702815853067277	MCP1	In solution	In solution - MCP1
CD162_CD50	S6	RCVCMP0000021	-2.227020309924444	MCP1	In solution	In solution - MCP1
CD162_CD50	S6	RCVCMP0000023	18.418053823181147	MCP1	In solution	In solution - MCP1
CD162_CD50	S6	RCVCMP0000024	-1.4057301151653103	MCP1	In solution	In solution - MCP1
CD162_CD50	S6	RCVCMP0000025	-2.8674738239229303	MCP1	In solution	In solution - MCP1
CD162_CD50	S6	RCVCMP0000027	3.099011399353034	MCP1	In solution	In solution - MCP1
CD162_CD50	S6	RCVCMP0000029	8.206600891521243	MCP1	In solution	In solution - MCP1
CD162_CD50	S6	RCVCMP0000030	18.42014303176134	MCP1	In solution	In solution - MCP1
CD162_CD50	S6	RCVCMP0000033	-1.1370855666711825	MCP1	In solution	In solution - MCP1
CD162_CD50	S6	RCVCMP0000034	2.062113076088246	MCP1	In solution	In solution - MCP1
CD162_CD50	S6	RCVCMP0000037	-2.634411797741917	MCP1	In solution	In solution - MCP1
CD162_CD50	S6	RCVCMP0000038	-1.9038845347723972	MCP1	In solution	In solution - MCP1
CD162_CD50	S6	RCVCMP0000039	19.694882357221168	MCP1	In solution	In solution - MCP1
CD162_CD50	S6	RCVCMP0000040	2.7796551540693932	MCP1	In solution	In solution - MCP1
CD162_CD50	S6	RCVCMP0000042	-7.713218780283862	MCP1	In solution	In solution - MCP1
CD162_CD50	S6	RCVCMP0000045	-5.5551489598436135	MCP1	In solution	In solution - MCP1
CD162_CD50	S6	RCVCMP0000047	-1.6844359217009766	MCP1	In solution	In solution - MCP1
CD162_CD50	S6	RCVCMP0000048	-0.8170780695744376	MCP1	In solution	In solution - MCP1
CD162_CD50	S6	RCVCMP0000054	-7.73887088364847	MCP1	In solution	In solution - MCP1
CD162_CD50	S6	RCVCMP0000055	4.366723612109219	MCP1	In solution	In solution - MCP1
CD162_CD50	S6	RCVCMP0000056	-2.028729903039821	MCP1	In solution	In solution - MCP1
CD162_CD50	S6	RCVCMP0000057	4.197726033474123	MCP1	In solution	In solution - MCP1
CD162_CD50	S6	RCVCMP0000060	8.486162382325237	MCP1	In solution	In solution - MCP1
CD162_CD50	S6	RCVCMP0000062	-3.501211014659598	MCP1	In solution	In solution - MCP1
CD162_CD50	S6	RCVCMP0000064	0.10036103183726047	MCP1	In solution	In solution - MCP1
CD162_CD50	S6	RCVCMP0000065	6.957990882163793	MCP1	In solution	In solution - MCP1
CD162_CD50	S6	RCVCMP0000066	6.372774004093484	MCP1	In solution	In solution - MCP1
CD162_CD50	S6	RCVCMP0000067	6.063041734323499	MCP1	In solution	In solution - MCP1
CD162_CD50	S6	RCVCMP0000068	-1.3924910255492489	MCP1	In solution	In solution - MCP1
CD162_CD50	S6	RCVCMP0000069	1.1977194401060047	MCP1	In solution	In solution - MCP1
CD162_CD50	S6	RCVCMP0000071	1.3142679022697332	MCP1	In solution	In solution - MCP1
CD162_CD50	S6	RCVCMP0000074	1.29891403169591	MCP1	In solution	In solution - MCP1
CD162_CD50	S6	RCVCMP0000075	2.402325915882273	MCP1	In solution	In solution - MCP1
CD162_CD50	S6	RCVCMP0000076	-2.0716789409922165	MCP1	In solution	In solution - MCP1
CD162_CD50	S6	RCVCMP0000077	-0.19146196764797177	MCP1	In solution	In solution - MCP1
CD162_CD50	S6	RCVCMP0000079	4.884622730507345	MCP1	In solution	In solution - MCP1
CD162_CD50	S6	RCVCMP0000080	-1.9945080648589213	MCP1	In solution	In solution - MCP1
CD162_CD50	S6	RCVCMP0000081	6.820134643629668	MCP1	In solution	In solution - MCP1
CD162_CD50	S6	RCVCMP0000083	-0.7864436960106428	MCP1	In solution	In solution - MCP1
CD162_CD50	S6	RCVCMP0000086	1.468679095009926	MCP1	In solution	In solution - MCP1
CD162_CD50	S6	RCVCMP0000088	8.845181196602839	MCP1	In solution	In solution - MCP1
CD162_CD50	S6	RCVCMP0000089	1.89463772306547	MCP1	In solution	In solution - MCP1
CD162_CD50	S6	RCVCMP0000097	14.06527940917294	MCP1	In solution	In solution - MCP1
CD162_CD50	S6	RCVCMP0000100	0.1879646387038747	MCP1	In solution	In solution - MCP1
CD162_CD50	S6	RCVCMP0000101	0.6511832656624096	MCP1	In solution	In solution - MCP1
CD162_CD50	S6	RCVCMP0000104	3.7877683205606836	MCP1	In solution	In solution - MCP1
CD162_CD50	S6	RCVCMP0000105	0.8398053576203306	MCP1	In solution	In solution - MCP1
CD162_CD50	S6	RCVCMP0000106	-2.1887384564948458	MCP1	In solution	In solution - MCP1
CD162_CD50	S6	RCVCMP0000108	8.755512791262047	MCP1	In solution	In solution - MCP1
CD162_CD50	S6	RCVCMP0000112	8.800891455216187	MCP1	In solution	In solution - MCP1
CD162_CD50	S6	RCVCMP0000114	-2.2862755360823024	MCP1	In solution	In solution - MCP1
CD162_CD50	S6	RCVCMP0000115	6.6113415311747215	MCP1	In solution	In solution - MCP1
CD162_CD50	S6	RCVCMP0000116	-3.8015058533119186	MCP1	In solution	In solution - MCP1
CD162_CD50	S6	RCVCMP0000118	0.3475056375882657	MCP1	In solution	In solution - MCP1
CD162_CD50	S6	RCVCMP0000119	6.186506448761686	MCP1	In solution	In solution - MCP1
CD162_CD50	S6	RCVCMP0000120	0.9001931220448011	MCP1	In solution	In solution - MCP1
CD162_CD50	S6	RCVCMP0000126	3.048253859007055	MCP1	In solution	In solution - MCP1
CD162_CD50	S6	RCVCMP0000127	5.575413692328156	MCP1	In solution	In solution - MCP1
CD162_CD50	S6	RCVCMP0000133	5.892189410605482	MCP1	In solution	In solution - MCP1
CD162_CD50	S6	RCVCMP0000139	14.289256593710645	MCP1	In solution	In solution - MCP1
CD162_CD50	S6	RCVCMP0000140	1.424851758804849	MCP1	In solution	In solution - MCP1
CD162_CD50	S6	RCVCMP0000141	1.161753512814881	MCP1	In solution	In solution - MCP1
CD162_CD50	S6	RCVCMP0000147	9.414238503018199	MCP1	In solution	In solution - MCP1
CD162_CD50	S6	RCVCMP0000149	-3.9483528318638217	MCP1	In solution	In solution - MCP1
CD162_CD50	S6	RCVCMP0000150	-0.41448444923306	MCP1	In solution	In solution - MCP1
CD162_CD50	S6	RCVCMP0000153	0.29542418542151483	MCP1	In solution	In solution - MCP1
CD162_CD50	S6	RCVCMP0000154	2.0545928778615807	MCP1	In solution	In solution - MCP1
CD162_CD50	S6	RCVCMP0000155	2.718396613714022	MCP1	In solution	In solution - MCP1
CD162_CD50	S6	RCVCMP0000156	2.546097984711482	MCP1	In solution	In solution - MCP1
CD162_CD50	S6	RCVCMP0000160	10.56577697956115	MCP1	In solution	In solution - MCP1
CD162_CD50	S6	RCVCMP0000163	15.20152470720716	MCP1	In solution	In solution - MCP1
CD162_CD50	S6	RCVCMP0000166	18.195057490858087	MCP1	In solution	In solution - MCP1
CD162_CD50	S6	RCVCMP0000167	-2.459884650737247	MCP1	In solution	In solution - MCP1
CD162_CD50	S6	RCVCMP0000168	-1.4842075252025202	MCP1	In solution	In solution - MCP1
CD162_CD50	S6	RCVCMP0000169	-0.729282518495132	MCP1	In solution	In solution - MCP1
CD162_CD50	S6	RCVCMP0000170	5.4369035661603595	MCP1	In solution	In solution - MCP1
CD162_CD50	S6	RCVCMP0000177	-4.190024396911104	MCP1	In solution	In solution - MCP1
CD162_CD50	S6	RCVCMP0000179	-3.2320962651902105	MCP1	In solution	In solution - MCP1
CD162_CD50	S6	RCVCMP0000184	-2.2691403660438083	MCP1	In solution	In solution - MCP1
CD162_CD50	S6	RCVCMP0000187	-2.5909254103011996	MCP1	In solution	In solution - MCP1
CD162_CD50	S6	RCVCMP0000193	1.521369949991513	MCP1	In solution	In solution - MCP1
CD162_CD50	S6	RCVCMP0000195	15.9555158839773	MCP1	In solution	In solution - MCP1
CD162_CD50	S6	RCVCMP0000196	2.9666273608850235	MCP1	In solution	In solution - MCP1
CD162_CD50	S6	RCVCMP0000199	-4.218930329485322	MCP1	In solution	In solution - MCP1
CD162_CD50	S6	RCVCMP0000203	0.9096364793764247	MCP1	In solution	In solution - MCP1
CD162_CD50	S6	RCVCMP0000213	1.5038688971121612	MCP1	In solution	In solution - MCP1
CD162_CD50	S6	RCVCMP0000216	8.4087874507691	MCP1	In solution	In solution - MCP1
CD162_CD50	S6	RCVCMP0000217	15.822259471927522	MCP1	In solution	In solution - MCP1
CD162_CD50	S6	RCVCMP0000218	-0.06485558311123259	MCP1	In solution	In solution - MCP1
CD162_CD50	S6	RCVCMP0000221	7.214212565557194	MCP1	In solution	In solution - MCP1
CD162_CD50	S6	RCVCMP0000223	7.74907378979511	MCP1	In solution	In solution - MCP1
CD162_CD50	S6	RCVCMP0000224	2.4586563708166125	MCP1	In solution	In solution - MCP1
CD162_CD50	S6	RCVCMP0000225	7.386717632997737	MCP1	In solution	In solution - MCP1
CD162_CD50	S6	RCVCMP0000226	6.7985783523572705	MCP1	In solution	In solution - MCP1
CD162_CD50	S6	RCVCMP0000231	-6.393903894226148	MCP1	In solution	In solution - MCP1
CD162_CD50	S6	RCVCMP0000234	-1.6603292196375743	MCP1	In solution	In solution - MCP1
CD162_CD50	S6	RCVCMP0000236	-4.362213263186412	MCP1	In solution	In solution - MCP1
CD162_CD50	S6	RCVCMP0000240	5.2589117131060394	MCP1	In solution	In solution - MCP1
CD162_CD50	S6	RCVCMP0000241	17.967684993282074	MCP1	In solution	In solution - MCP1
CD162_CD50	S6	RCVCMP0000244	13.790281354760953	MCP1	In solution	In solution - MCP1
CD162_CD50	S6	RCVCMP0000248	16.818629529130853	MCP1	In solution	In solution - MCP1
CD162_CD50	S6	RCVCMP0000250	2.021511223797222	MCP1	In solution	In solution - MCP1
CD162_CD50	S6	RCVCMP0000253	0.3234652323008794	MCP1	In solution	In solution - MCP1
CD162_CD50	S6	RCVCMP0000256	-0.2664298605356653	MCP1	In solution	In solution - MCP1
CD162_CD50	S6	RCVCMP0000258	0.958235178760592	MCP1	In solution	In solution - MCP1
CD162_CD50	S6	RCVCMP0000259	-2.418055241973687	MCP1	In solution	In solution - MCP1
CD162_CD50	S6	RCVCMP0000263	0.2435351884844231	MCP1	In solution	In solution - MCP1
CD162_CD50	S6	RCVCMP0000264	1.0041293716567994	MCP1	In solution	In solution - MCP1
CD162_CD50	S6	RCVCMP0000266	-0.06557784496607003	MCP1	In solution	In solution - MCP1
CD162_CD50	S6	RCVCMP0000267	5.254400701219412	MCP1	In solution	In solution - MCP1
CD162_CD50	S6	RCVCMP0000269	5.3782401135866875	MCP1	In solution	In solution - MCP1
CD162_CD50	S6	RCVCMP0000270	1.838156698968775	MCP1	In solution	In solution - MCP1
CD162_CD50	S6	RCVCMP0000271	0.4559199790128887	MCP1	In solution	In solution - MCP1
CD162_CD50	S6	RCVCMP0000272	3.4101062713211485	MCP1	In solution	In solution - MCP1
CD162_CD50	S6	RCVCMP0000273	-3.0750079091317657	MCP1	In solution	In solution - MCP1
CD162_CD50	S6	RCVCMP0000276	-3.4471344190071753	MCP1	In solution	In solution - MCP1
CD162_CD50	S6	RCVCMP0000277	-0.005796919548552526	MCP1	In solution	In solution - MCP1
CD162_CD50	S6	RCVCMP0000278	3.034236399608244	MCP1	In solution	In solution - MCP1
CD162_CD50	S6	RCVCMP0000279	-1.2796683490797969	MCP1	In solution	In solution - MCP1
CD162_CD50	S6	RCVCMP0000281	1.5064870601181708	MCP1	In solution	In solution - MCP1
CD162_CD50	S6	RCVCMP0000283	2.4183433796531286	MCP1	In solution	In solution - MCP1
CD162_CD50	S6	RCVCMP0000288	1.4351808052269608	MCP1	In solution	In solution - MCP1
CD162_CD50	S6	RCVCMP0000297	4.246908107080852	MCP1	In solution	In solution - MCP1
CD162_CD50	S6	RCVCMP0000299	-0.5564561566146872	MCP1	In solution	In solution - MCP1
CD162_CD50	S6	RCVCMP0000304	-0.8234490763362361	MCP1	In solution	In solution - MCP1
CD162_CD50	S6	RCVCMP0000307	4.251563088813221	MCP1	In solution	In solution - MCP1
CD162_CD50	S6	RCVCMP0000310	5.068106465862053	MCP1	In solution	In solution - MCP1
CD162_CD50	S6	RCVCMP0000311	-3.0960692274099912	MCP1	In solution	In solution - MCP1
CD162_CD50	S6	RCVCMP0000312	-3.804087484361395	MCP1	In solution	In solution - MCP1
CD162_CD50	S6	RCVCMP0000315	-2.419661059489406	MCP1	In solution	In solution - MCP1
CD162_CD50	S6	RCVCMP0000317	-3.6583671795390615	MCP1	In solution	In solution - MCP1
CD162_CD50	S6	RCVCMP0000320	1.8245776676675496	MCP1	In solution	In solution - MCP1
CD162_CD50	S6	RCVCMP0000321	2.0767954213586037	MCP1	In solution	In solution - MCP1
CD162_CD50	S6	RCVCMP0000322	2.6746061654688673	MCP1	In solution	In solution - MCP1
CD162_CD50	S6	RCVCMP0000323	5.858861171276609	MCP1	In solution	In solution - MCP1
CD162_CD50	S6	RCVCMP0000324	1.0885101983840575	MCP1	In solution	In solution - MCP1
CD162_CD50	S6	RCVCMP0000327	0.78221457298728	MCP1	In solution	In solution - MCP1
CD162_CD50	S6	RCVCMP0000330	-4.422341489424653	MCP1	In solution	In solution - MCP1
CD162_CD50	S6	RCVCMP0000332	-0.44383030880727115	MCP1	In solution	In solution - MCP1
CD162_CD50	S6	RCVCMP0000334	1.6871667092056628	MCP1	In solution	In solution - MCP1
CD162_CD50	S6	RCVCMP0000336	-3.111999283889264	MCP1	In solution	In solution - MCP1
CD162_CD50	S6	RCVCMP0000338	-3.207538602101247	MCP1	In solution	In solution - MCP1
CD162_CD50	S6	RCVCMP0000340	-2.0298182528726634	MCP1	In solution	In solution - MCP1
CD162_CD50	S6	RCVCMP0000341	-3.002344009100333	MCP1	In solution	In solution - MCP1
CD162_CD50	S6	RCVCMP0000342	2.2992107023601953	MCP1	In solution	In solution - MCP1
CD162_CD50	S6	RCVCMP0000343	-0.907596694334404	MCP1	In solution	In solution - MCP1
CD162_CD50	S6	RCVCMP0000344	3.3229381287765856	MCP1	In solution	In solution - MCP1
CD162_CD50	S6	RCVCMP0000345	-1.0358647506028982	MCP1	In solution	In solution - MCP1
CD162_CD50	S6	RCVCMP0000347	-8.873820442487752	MCP1	In solution	In solution - MCP1
CD162_CD50	S6	RCVCMP0000355	0.7908161412396718	MCP1	In solution	In solution - MCP1
CD162_CD50	S6	RCVCMP0000358	2.092188317797669	MCP1	In solution	In solution - MCP1
CD162_CD50	S6	RCVCMP0000360	2.7000753182053576	MCP1	In solution	In solution - MCP1
[truncated: 379 more rows]
