# Supplementary material for: Molecular pixelation: spatial proteomics of single cells by sequencing
Source: Nat Methods. 2024 May 8;21(6):1044–52. doi: 10.1038/s41592-024-02268-9 (PMC11166577; doi:10.1038/s41592-024-02268-9)
Supplement: Supplementary file 19 — Unprocessed immunofluorescence imaging of Extended Data fig. 9. [file 41592_2024_2268_MOESM19_ESM.zip]

Archive with 6 entries (5 files):
- Source Extended Data Figure 9/
- Source Extended Data Figure 9/Extended_Fig_9_CD162.tif
- Source Extended Data Figure 9/Extended_Fig_9_CD3.tif
- Source Extended Data Figure 9/Extended_Fig_9_CD37.tif
- Source Extended Data Figure 9/Extended_Fig_9_CD45.tif
- Source Extended Data Figure 9/Extended_Fig_9_CD50.tif
