# Supplementary material for: Molecular pixelation: spatial proteomics of single cells by sequencing
Source: Nat Methods. 2024 May 8;21(6):1044–52. doi: 10.1038/s41592-024-02268-9 (PMC11166577; doi:10.1038/s41592-024-02268-9)
Supplement: Supplementary file 20 — Statistical source data of Extended Data fig. 10. [file 41592_2024_2268_MOESM20_ESM.xlsx]

## Sheet: 10 nodes
name
B2M
CD16
CD162
CD18
CD2
CD26
CD29
CD37
CD3E
CD44
CD45
CD45RB
CD48
CD50
CD59
HLA-ABC
CD47
CD52
CD7
CD86

## Sheet: 10 edges
from	to	estimate	full_condition	p.adj.signif	edge_label	sample	stimulation	coated
1	3	-3.202271516022253	Immob - MCP1	**	**	S4	MCP1	Immob
1	3	-1.2650799809267133	Immob - Not stimulated	ns		S2	Not stimulated	Immob
1	3	-6.713092014427672	Immob - Rantes	****	****	S3	Rantes	Immob
1	3	0.05420935028779907	In solution - MCP1	ns		S6	MCP1	In solution
1	3	0.19947673802064153	In solution - Rantes	ns		S5	Rantes	In solution
1	8	-3.710451854305776	Immob - MCP1	***	***	S4	MCP1	Immob
1	8	-2.6762624507267416	Immob - Not stimulated	**	**	S2	Not stimulated	Immob
1	8	-8.5711944586455	Immob - Rantes	****	****	S3	Rantes	Immob
1	8	0.3272404699268878	In solution - MCP1	ns		S6	MCP1	In solution
1	8	0.18359454952185184	In solution - Rantes	ns		S5	Rantes	In solution
1	14	-3.5897319060695843	Immob - MCP1	****	****	S4	MCP1	Immob
1	14	-2.0967537706337245	Immob - Not stimulated	**	**	S2	Not stimulated	Immob
1	14	-7.801751374753507	Immob - Rantes	****	****	S3	Rantes	Immob
1	14	0.8299988299875641	In solution - MCP1	ns		S6	MCP1	In solution
1	14	0.678007021921156	In solution - Rantes	ns		S5	Rantes	In solution
2	8	-3.5166586865791727	Immob - MCP1	***	***	S4	MCP1	Immob
2	8	-2.848759470604846	Immob - Not stimulated	**	**	S2	Not stimulated	Immob
2	8	-5.360384508555299	Immob - Rantes	****	****	S3	Rantes	Immob
2	8	0.9110961560618008	In solution - MCP1	ns		S6	MCP1	In solution
2	8	0.9927162433774588	In solution - Rantes	ns		S5	Rantes	In solution
3	4	-5.96521945700988	Immob - MCP1	****	****	S4	MCP1	Immob
3	4	-1.3061698889554192	Immob - Not stimulated	ns		S2	Not stimulated	Immob
3	4	-7.601463763329544	Immob - Rantes	****	****	S3	Rantes	Immob
3	4	-0.7607946981056745	In solution - MCP1	ns		S6	MCP1	In solution
3	4	0.14518569596235878	In solution - Rantes	ns		S5	Rantes	In solution
3	5	-2.1699403133180915	Immob - MCP1	*	*	S4	MCP1	Immob
3	5	-0.12707120819200363	Immob - Not stimulated	ns		S2	Not stimulated	Immob
3	5	-5.557171901272618	Immob - Rantes	****	****	S3	Rantes	Immob
3	5	-0.639630499936238	In solution - MCP1	ns		S6	MCP1	In solution
3	5	-0.1036198654108381	In solution - Rantes	ns		S5	Rantes	In solution
3	6	-2.696649128406255	Immob - MCP1	ns		S4	MCP1	Immob
3	6	0.01583336386793559	Immob - Not stimulated	ns		S2	Not stimulated	Immob
3	6	-7.277720936809229	Immob - Rantes	****	****	S3	Rantes	Immob
3	6	0.21457831396016636	In solution - MCP1	ns		S6	MCP1	In solution
3	6	0.8695349630065661	In solution - Rantes	ns		S5	Rantes	In solution
3	8	5.1242965579167405	Immob - MCP1	****	****	S4	MCP1	Immob
3	8	3.221356148780809	Immob - Not stimulated	**	**	S2	Not stimulated	Immob
3	8	6.209063863043067	Immob - Rantes	****	****	S3	Rantes	Immob
3	8	0.7865774816935794	In solution - MCP1	ns		S6	MCP1	In solution
3	8	0.10745151240078175	In solution - Rantes	ns		S5	Rantes	In solution
3	9	-3.0188095697180226	Immob - MCP1	**	**	S4	MCP1	Immob
3	9	-1.268000413492006	Immob - Not stimulated	ns		S2	Not stimulated	Immob
3	9	-8.554243546755997	Immob - Rantes	****	****	S3	Rantes	Immob
3	9	-1.566655257280004	In solution - MCP1	ns		S6	MCP1	In solution
3	9	-0.07399536629399237	In solution - Rantes	ns		S5	Rantes	In solution
3	11	-4.4611243546811545	Immob - MCP1	***	***	S4	MCP1	Immob
3	11	-1.4637783487627167	Immob - Not stimulated	ns		S2	Not stimulated	Immob
3	11	-8.126814862730093	Immob - Rantes	****	****	S3	Rantes	Immob
3	11	-0.7669616298077088	In solution - MCP1	ns		S6	MCP1	In solution
3	11	0.36736126018410425	In solution - Rantes	ns		S5	Rantes	In solution
3	12	-3.989195367758863	Immob - MCP1	*	*	S4	MCP1	Immob
3	12	-2.157932110447513	Immob - Not stimulated	ns		S2	Not stimulated	Immob
3	12	-7.576594335882088	Immob - Rantes	****	****	S3	Rantes	Immob
3	12	0.4361055699995453	In solution - MCP1	ns		S6	MCP1	In solution
3	12	0.1507853964339516	In solution - Rantes	ns		S5	Rantes	In solution
3	14	6.687717049664888	Immob - MCP1	****	****	S4	MCP1	Immob
3	14	3.6069900519141793	Immob - Not stimulated	***	***	S2	Not stimulated	Immob
3	14	6.336185782827903	Immob - Rantes	****	****	S3	Rantes	Immob
3	14	-0.0597998735649944	In solution - MCP1	ns		S6	MCP1	In solution
3	14	-0.47996823695991353	In solution - Rantes	ns		S5	Rantes	In solution
3	15	-3.610881728198952	Immob - MCP1	**	**	S4	MCP1	Immob
3	15	-1.659646815803434	Immob - Not stimulated	ns		S2	Not stimulated	Immob
3	15	-7.5026020690046575	Immob - Rantes	****	****	S3	Rantes	Immob
3	15	0.9831198903081176	In solution - MCP1	ns		S6	MCP1	In solution
3	15	0.5186379681078694	In solution - Rantes	ns		S5	Rantes	In solution
3	16	-3.8406114143715575	Immob - MCP1	**	**	S4	MCP1	Immob
3	16	-0.9235396160904557	Immob - Not stimulated	ns		S2	Not stimulated	Immob
3	16	-7.862963478223415	Immob - Rantes	****	****	S3	Rantes	Immob
3	16	-0.1987398510717448	In solution - MCP1	ns		S6	MCP1	In solution
3	16	1.461404481270496	In solution - Rantes	ns		S5	Rantes	In solution
4	6	-2.6471566623927174	Immob - MCP1	***	***	S4	MCP1	Immob
4	6	-0.5799938157447255	Immob - Not stimulated	ns		S2	Not stimulated	Immob
4	6	-6.184710307147991	Immob - Rantes	****	****	S3	Rantes	Immob
4	6	-0.23605556690319335	In solution - MCP1	ns		S6	MCP1	In solution
4	6	0.9278799386565014	In solution - Rantes	ns		S5	Rantes	In solution
4	8	-4.751331660913127	Immob - MCP1	****	****	S4	MCP1	Immob
4	8	-3.2892855429414825	Immob - Not stimulated	**	**	S2	Not stimulated	Immob
4	8	-10.05078159901408	Immob - Rantes	****	****	S3	Rantes	Immob
4	8	1.0638421470149175	In solution - MCP1	ns		S6	MCP1	In solution
4	8	1.5750638542950854	In solution - Rantes	ns		S5	Rantes	In solution
4	14	-6.228950563909606	Immob - MCP1	****	****	S4	MCP1	Immob
4	14	-2.851286763753089	Immob - Not stimulated	**	**	S2	Not stimulated	Immob
4	14	-13.873294102152812	Immob - Rantes	****	****	S3	Rantes	Immob
4	14	0.16760449252830065	In solution - MCP1	ns		S6	MCP1	In solution
4	14	-0.22214708723928048	In solution - Rantes	ns		S5	Rantes	In solution
5	8	-3.412234918253016	Immob - MCP1	***	***	S4	MCP1	Immob
5	8	-1.9816313766194111	Immob - Not stimulated	ns		S2	Not stimulated	Immob
5	8	-5.343008066339965	Immob - Rantes	****	****	S3	Rantes	Immob
5	8	-0.00448737265394336	In solution - MCP1	ns		S6	MCP1	In solution
5	8	0.16501329070726012	In solution - Rantes	ns		S5	Rantes	In solution
5	14	-2.89202809389617	Immob - MCP1	**	**	S4	MCP1	Immob
5	14	-0.5096988303839763	Immob - Not stimulated	ns		S2	Not stimulated	Immob
5	14	-5.994591093330374	Immob - Rantes	****	****	S3	Rantes	Immob
5	14	-0.01213898963040694	In solution - MCP1	ns		S6	MCP1	In solution
5	14	0.30652088917853104	In solution - Rantes	ns		S5	Rantes	In solution
6	7	-3.4258103024914215	Immob - MCP1	***	***	S4	MCP1	Immob
6	7	-1.8993169821334488	Immob - Not stimulated	ns		S2	Not stimulated	Immob
6	7	-5.644572611928138	Immob - Rantes	****	****	S3	Rantes	Immob
6	7	1.1669172270211527	In solution - MCP1	ns		S6	MCP1	In solution
6	7	2.1245880825967287	In solution - Rantes	*	*	S5	Rantes	In solution
6	8	-5.651599577728858	Immob - MCP1	****	****	S4	MCP1	Immob
6	8	-1.5273451726338565	Immob - Not stimulated	ns		S2	Not stimulated	Immob
6	8	-7.417826877007097	Immob - Rantes	****	****	S3	Rantes	Immob
6	8	2.2251977117785504	In solution - MCP1	ns		S6	MCP1	In solution
6	8	1.8985414100454896	In solution - Rantes	ns		S5	Rantes	In solution
6	14	-2.376700648913803	Immob - MCP1	ns		S4	MCP1	Immob
6	14	-1.7562701011697062	Immob - Not stimulated	ns		S2	Not stimulated	Immob
6	14	-8.054778996377784	Immob - Rantes	****	****	S3	Rantes	Immob
6	14	1.6478435903397446	In solution - MCP1	ns		S6	MCP1	In solution
6	14	1.3710345225694267	In solution - Rantes	ns		S5	Rantes	In solution
7	16	-2.924286438899008	Immob - MCP1	***	***	S4	MCP1	Immob
7	16	-3.3034207167620746	Immob - Not stimulated	****	****	S2	Not stimulated	Immob
7	16	-5.0952447198937145	Immob - Rantes	****	****	S3	Rantes	Immob
7	16	0.25183600235625864	In solution - MCP1	ns		S6	MCP1	In solution
7	16	0.5494759779597849	In solution - Rantes	ns		S5	Rantes	In solution
8	9	-3.712283719202626	Immob - MCP1	**	**	S4	MCP1	Immob
8	9	-0.5068142253482011	Immob - Not stimulated	ns		S2	Not stimulated	Immob
8	9	-6.3657082621614425	Immob - Rantes	****	****	S3	Rantes	Immob
8	9	0.7922503057968016	In solution - MCP1	ns		S6	MCP1	In solution
8	9	0.8737606966293914	In solution - Rantes	ns		S5	Rantes	In solution
8	11	-5.543591313677312	Immob - MCP1	****	****	S4	MCP1	Immob
8	11	-3.635503829638526	Immob - Not stimulated	***	***	S2	Not stimulated	Immob
8	11	-6.949817626802402	Immob - Rantes	****	****	S3	Rantes	Immob
8	11	-0.4093523920193387	In solution - MCP1	ns		S6	MCP1	In solution
8	11	-0.22842409106778597	In solution - Rantes	ns		S5	Rantes	In solution
8	12	-4.633787151118133	Immob - MCP1	****	****	S4	MCP1	Immob
8	12	-3.3020619235748	Immob - Not stimulated	**	**	S2	Not stimulated	Immob
8	12	-6.94001960309602	Immob - Rantes	****	****	S3	Rantes	Immob
8	12	-0.5912516741264305	In solution - MCP1	ns		S6	MCP1	In solution
8	12	0.01275177691808119	In solution - Rantes	ns		S5	Rantes	In solution
8	17	-2.42938372087025	Immob - MCP1	**	**	S4	MCP1	Immob
8	17	-1.328748702666105	Immob - Not stimulated	ns		S2	Not stimulated	Immob
8	17	-5.7345670717300425	Immob - Rantes	****	****	S3	Rantes	Immob
8	17	0.2357648520118702	In solution - MCP1	ns		S6	MCP1	In solution
8	17	0.11259341129405438	In solution - Rantes	ns		S5	Rantes	In solution
8	14	5.53338973274514	Immob - MCP1	****	****	S4	MCP1	Immob
8	14	4.915205122740599	Immob - Not stimulated	****	****	S2	Not stimulated	Immob
8	14	6.255370942487241	Immob - Rantes	****	****	S3	Rantes	Immob
8	14	-0.7388016706182267	In solution - MCP1	ns		S6	MCP1	In solution
8	14	-0.5908291898938072	In solution - Rantes	ns		S5	Rantes	In solution
8	18	-3.0136322124378276	Immob - MCP1	***	***	S4	MCP1	Immob
8	18	-2.018857868139286	Immob - Not stimulated	*	*	S2	Not stimulated	Immob
8	18	-6.345618290741571	Immob - Rantes	****	****	S3	Rantes	Immob
8	18	0.6692737909636735	In solution - MCP1	ns		S6	MCP1	In solution
8	18	0.8537430143240596	In solution - Rantes	ns		S5	Rantes	In solution
8	15	-3.9989011101862983	Immob - MCP1	**	**	S4	MCP1	Immob
8	15	-3.112046582459456	Immob - Not stimulated	**	**	S2	Not stimulated	Immob
8	15	-7.019052493136172	Immob - Rantes	****	****	S3	Rantes	Immob
8	15	0.6197060956634344	In solution - MCP1	ns		S6	MCP1	In solution
8	15	0.1360024915691237	In solution - Rantes	ns		S5	Rantes	In solution
8	16	-4.542810469693404	Immob - MCP1	****	****	S4	MCP1	Immob
8	16	-1.636771039132891	Immob - Not stimulated	ns		S2	Not stimulated	Immob
8	16	-5.55711992673283	Immob - Rantes	****	****	S3	Rantes	Immob
8	16	1.6295222406498089	In solution - MCP1	ns		S6	MCP1	In solution
8	16	0.7663919543804829	In solution - Rantes	ns		S5	Rantes	In solution
9	14	-2.512251811994699	Immob - MCP1	**	**	S4	MCP1	Immob
9	14	-1.0412808296853373	Immob - Not stimulated	ns		S2	Not stimulated	Immob
9	14	-7.847118958928515	Immob - Rantes	****	****	S3	Rantes	Immob
9	14	0.3006113250172248	In solution - MCP1	ns		S6	MCP1	In solution
9	14	0.3348374289935794	In solution - Rantes	ns		S5	Rantes	In solution
10	15	-2.016518712286575	Immob - MCP1	*	*	S4	MCP1	Immob
10	15	-2.4659905541760003	Immob - Not stimulated	*	*	S2	Not stimulated	Immob
10	15	-5.524967042667887	Immob - Rantes	****	****	S3	Rantes	Immob
10	15	0.05654073277850353	In solution - MCP1	ns		S6	MCP1	In solution
10	15	1.0076750878837717	In solution - Rantes	ns		S5	Rantes	In solution
11	14	-5.4633484442890445	Immob - MCP1	****	****	S4	MCP1	Immob
11	14	-1.9151236507403928	Immob - Not stimulated	ns		S2	Not stimulated	Immob
11	14	-10.934023180926612	Immob - Rantes	****	****	S3	Rantes	Immob
11	14	0.8749805644036579	In solution - MCP1	ns		S6	MCP1	In solution
11	14	0.6206732864852462	In solution - Rantes	ns		S5	Rantes	In solution
12	14	-4.92068605555185	Immob - MCP1	****	****	S4	MCP1	Immob
12	14	-2.422722281034348	Immob - Not stimulated	*	*	S2	Not stimulated	Immob
12	14	-10.436288413116586	Immob - Rantes	****	****	S3	Rantes	Immob
12	14	-0.1321162895101644	In solution - MCP1	ns		S6	MCP1	In solution
12	14	1.0081883244647667	In solution - Rantes	ns		S5	Rantes	In solution
13	14	-2.3820040056471457	Immob - MCP1	*	*	S4	MCP1	Immob
13	14	-1.6408485598352884	Immob - Not stimulated	ns		S2	Not stimulated	Immob
13	14	-5.914691789564125	Immob - Rantes	****	****	S3	Rantes	Immob
13	14	0.6721184938839735	In solution - MCP1	ns		S6	MCP1	In solution
13	14	-0.3581826098899296	In solution - Rantes	ns		S5	Rantes	In solution
14	15	-4.278442827799096	Immob - MCP1	***	***	S4	MCP1	Immob
14	15	-2.8695348001644723	Immob - Not stimulated	**	**	S2	Not stimulated	Immob
14	15	-9.080459210112064	Immob - Rantes	****	****	S3	Rantes	Immob
14	15	0.748838781011707	In solution - MCP1	ns		S6	MCP1	In solution
14	15	0.3744025794352003	In solution - Rantes	ns		S5	Rantes	In solution
14	19	-2.5950861268623227	Immob - MCP1	*	*	S4	MCP1	Immob
14	19	-1.3878729804514136	Immob - Not stimulated	ns		S2	Not stimulated	Immob
14	19	-5.420626248262675	Immob - Rantes	****	****	S3	Rantes	Immob
14	19	0.1809744494543117	In solution - MCP1	ns		S6	MCP1	In solution
14	19	-0.6344192203285919	In solution - Rantes	ns		S5	Rantes	In solution
14	20	-3.0924098183626425	Immob - MCP1	**	**	S4	MCP1	Immob
14	20	-1.8510052685766047	Immob - Not stimulated	ns		S2	Not stimulated	Immob
14	20	-5.9265879410154945	Immob - Rantes	****	****	S3	Rantes	Immob
14	20	-0.9253556341836372	In solution - MCP1	ns		S6	MCP1	In solution
14	20	-0.2622020651710229	In solution - Rantes	ns		S5	Rantes	In solution
14	16	-4.741999072605086	Immob - MCP1	****	****	S4	MCP1	Immob
14	16	-2.271894098907592	Immob - Not stimulated	*	*	S2	Not stimulated	Immob
14	16	-9.415767597084558	Immob - Rantes	****	****	S3	Rantes	Immob
14	16	0.6886336738549852	In solution - MCP1	ns		S6	MCP1	In solution
14	16	0.02502461287252938	In solution - Rantes	ns		S5	Rantes	In solution
